# Supplementary material for: Interplay of Noncovalent Interactions in Phase Separation Mediated by Tyrosine-Rich and Arginine-Rich Polypeptides
Source: J Am Chem Soc. 2026 Jun 17;148(25):26585–98. doi: 10.1021/jacs.6c06972 (PMC13339138; doi:10.1021/jacs.6c06972)
Supplement: Supplementary file 2 [file ja6c06972_si_002.zip]

Archive with 66 entries (64 files):
- pics/
- pics/A'.png
- __MACOSX/pics/._A'.png
- pics/.DS_Store
- __MACOSX/pics/._.DS_Store
- pics/G'.png
- __MACOSX/pics/._G'.png
- pics/F'.png
- __MACOSX/pics/._F'.png
- pics/E'.png
- __MACOSX/pics/._E'.png
- pics/D'.png
- __MACOSX/pics/._D'.png
- pics/B.png
- __MACOSX/pics/._B.png
- pics/C.png
- __MACOSX/pics/._C.png
- pics/C'.png
- __MACOSX/pics/._C'.png
- pics/A.png
- __MACOSX/pics/._A.png
- pics/D.png
- __MACOSX/pics/._D.png
- pics/E.png
- __MACOSX/pics/._E.png
- pics/G.png
- __MACOSX/pics/._G.png
- pics/B'.png
- __MACOSX/pics/._B'.png
- pics/F.png
- __MACOSX/pics/._F.png
- output/
- output/G-2.txt
- __MACOSX/output/._G-2.txt
- output/G-1.txt
- __MACOSX/output/._G-1.txt
- output/F'.txt
- __MACOSX/output/._F'.txt
- output/A'.txt
- __MACOSX/output/._A'.txt
- output/C.txt
- __MACOSX/output/._C.txt
- output/C'.txt
- __MACOSX/output/._C'.txt
- output/Li.txt
- __MACOSX/output/._Li.txt
- output/B.txt
- __MACOSX/output/._B.txt
- output/A.txt
- __MACOSX/output/._A.txt
- output/E.txt
- __MACOSX/output/._E.txt
- output/G'-2.txt
- __MACOSX/output/._G'-2.txt
- output/D.txt
- __MACOSX/output/._D.txt
- output/F.txt
- __MACOSX/output/._F.txt
- output/G'-1.txt
- __MACOSX/output/._G'-1.txt
- output/B'.txt
- __MACOSX/output/._B'.txt
- output/E'.txt
- __MACOSX/output/._E'.txt
- output/D'.txt
- __MACOSX/output/._D'.txt
