# Supplementary material for: Interplay of Noncovalent Interactions in Phase Separation Mediated by Tyrosine-Rich and Arginine-Rich Polypeptides
Source: J Am Chem Soc. 2026 Jun 17;148(25):26585–98. doi: 10.1021/jacs.6c06972 (PMC13339138; doi:10.1021/jacs.6c06972)
Supplement: Supplementary file 2 [file ja6c06972_si_002.zip › output/G-2.txt]

 Entering Gaussian System, Link 0=/share/apps/gaussian/g16/g16
 Initial command:
 /share/apps/gaussian/g16/l1.exe "/scratch/webmo-77271/1850/Gau-2979.inp" -scrdir="/scratch/webmo-77271/1850/"
 Entering Link 1 = /share/apps/gaussian/g16/l1.exe PID=      2980.
  
 Copyright (c) 1988-2019, Gaussian, Inc.  All Rights Reserved.
  
 This is part of the Gaussian(R) 16 program.  It is based on
 the Gaussian(R) 09 system (copyright 2009, Gaussian, Inc.),
 the Gaussian(R) 03 system (copyright 2003, Gaussian, Inc.),
 the Gaussian(R) 98 system (copyright 1998, Gaussian, Inc.),
 the Gaussian(R) 94 system (copyright 1995, Gaussian, Inc.),
 the Gaussian 92(TM) system (copyright 1992, Gaussian, Inc.),
 the Gaussian 90(TM) system (copyright 1990, Gaussian, Inc.),
 the Gaussian 88(TM) system (copyright 1988, Gaussian, Inc.),
 the Gaussian 86(TM) system (copyright 1986, Carnegie Mellon
 University), and the Gaussian 82(TM) system (copyright 1983,
 Carnegie Mellon University). Gaussian is a federally registered
 trademark of Gaussian, Inc.
  
 This software contains proprietary and confidential information,
 including trade secrets, belonging to Gaussian, Inc.
  
 This software is provided under written license and may be
 used, copied, transmitted, or stored only in accord with that
 written license.
  
 The following legend is applicable only to US Government
 contracts under FAR:
  
                    RESTRICTED RIGHTS LEGEND
  
 Use, reproduction and disclosure by the US Government is
 subject to restrictions as set forth in subparagraphs (a)
 and (c) of the Commercial Computer Software - Restricted
 Rights clause in FAR 52.227-19.
  
 Gaussian, Inc.
 340 Quinnipiac St., Bldg. 40, Wallingford CT 06492
  
  
 ---------------------------------------------------------------
 Warning -- This program may not be used in any manner that
 competes with the business of Gaussian, Inc. or will provide
 assistance to any competitor of Gaussian, Inc.  The licensee
 of this program is prohibited from giving any competitor of
 Gaussian, Inc. access to this program.  By using this program,
 the user acknowledges that Gaussian, Inc. is engaged in the
 business of creating and licensing software in the field of
 computational chemistry and represents and warrants to the
 licensee that it is not a competitor of Gaussian, Inc. and that
 it will not use this program in any manner prohibited above.
 ---------------------------------------------------------------
  

 Cite this work as:
 Gaussian 16, Revision C.01,
 M. J. Frisch, G. W. Trucks, H. B. Schlegel, G. E. Scuseria, 
 M. A. Robb, J. R. Cheeseman, G. Scalmani, V. Barone, 
 G. A. Petersson, H. Nakatsuji, X. Li, M. Caricato, A. V. Marenich, 
 J. Bloino, B. G. Janesko, R. Gomperts, B. Mennucci, H. P. Hratchian, 
 J. V. Ortiz, A. F. Izmaylov, J. L. Sonnenberg, D. Williams-Young, 
 F. Ding, F. Lipparini, F. Egidi, J. Goings, B. Peng, A. Petrone, 
 T. Henderson, D. Ranasinghe, V. G. Zakrzewski, J. Gao, N. Rega, 
 G. Zheng, W. Liang, M. Hada, M. Ehara, K. Toyota, R. Fukuda, 
 J. Hasegawa, M. Ishida, T. Nakajima, Y. Honda, O. Kitao, H. Nakai, 
 T. Vreven, K. Throssell, J. A. Montgomery, Jr., J. E. Peralta, 
 F. Ogliaro, M. J. Bearpark, J. J. Heyd, E. N. Brothers, K. N. Kudin, 
 V. N. Staroverov, T. A. Keith, R. Kobayashi, J. Normand, 
 K. Raghavachari, A. P. Rendell, J. C. Burant, S. S. Iyengar, 
 J. Tomasi, M. Cossi, J. M. Millam, M. Klene, C. Adamo, R. Cammi, 
 J. W. Ochterski, R. L. Martin, K. Morokuma, O. Farkas, 
 J. B. Foresman, and D. J. Fox, Gaussian, Inc., Wallingford CT, 2019.
 
 ******************************************
 Gaussian 16:  ES64L-G16RevC.01  3-Jul-2019
                21-Jan-2026 
 ******************************************
 %NProcShared=15
 Will use up to   15 processors via shared memory.
 %CHK=output.chk
 %Mem=45GB
 ---------------------------------------------------------
 #N MP2/aug-cc-pvtz FREQ(noraman) SCRF=(PCM,Solvent=Water)
 ---------------------------------------------------------
 1/10=4,30=1,38=1/1,3;
 2/12=2,17=6,18=5,40=1/2;
 3/5=16,6=1,7=10,11=9,25=1,30=1,70=2201,71=2,72=1,140=1/1,2,3;
 4//1;
 5/5=2,38=5,53=1,98=1/2;
 8/6=3,8=1,10=1,19=11,30=-1/1;
 9/15=3,16=-3/6;
 11/6=1,8=1,15=11,17=12,24=-1,27=1,28=-2,29=300,32=6,42=3/1,2,10;
 10/6=2,21=1/2;
 8/6=4,8=1,10=1,19=11,30=-1/11,4;
 10/5=1,20=4/2;
 11/12=2,14=11,16=1,17=2,28=-2,42=3,76=2/2,10,12;
 6/7=2,8=2,9=2,10=2/1;
 7/8=1,10=1,12=2,25=1,44=2/1,2,3,16;
 1/10=4,30=1/3;
 99//99;
 ---------
 C8H12O3Li
 ---------
 Symbolic Z-matrix:
 Charge =  1 Multiplicity = 1
 C
 O                    1    B1
 C                    2    B2       1    A1
 C                    3    B3       2    A2       1    D1       0
 C                    4    B4       3    A3       2    D2       0
 C                    5    B5       4    A4       3    D3       0
 C                    6    B6       5    A5       4    D4       0
 C                    3    B7       4    A6       5    D5       0
 H                    8    B8       3    A7       4    D6       0
 H                    7    B9       8    A8       3    D7       0
 H                    6    B10      5    A9       4    D8       0
 H                    5    B11      4    A10      3    D9       0
 O                    4    B12      5    A11      6    D10      0
 C                    13   B13      4    A12      5    D11      0
 H                    14   B14      13   A13      4    D12      0
 H                    14   B15      13   A14      4    D13      0
 H                    14   B16      13   A15      4    D14      0
 H                    1    B17      2    A16      3    D15      0
 H                    1    B18      2    A17      3    D16      0
 H                    1    B19      2    A18      3    D17      0
 Li                   1    B20      2    A19      3    D18      0
 O                    1    B21      2    A20      3    D19      0
 H                    22   B22      1    A21      2    D20      0
 H                    22   B23      23   A22      1    D21      0
       Variables:
  B1                    1.42995                  
  B2                    1.36337                  
  B3                    1.41104                  
  B4                    1.39192                  
  B5                    1.40021                  
  B6                    1.38805                  
  B7                    1.39095                  
  B8                    1.08017                  
  B9                    1.08172                  
  B10                   1.08177                  
  B11                   1.08012                  
  B12                   1.36068                  
  B13                   1.42865                  
  B14                   1.09025                  
  B15                   1.09034                  
  B16                   1.08484                  
  B17                   1.08486                  
  B18                   1.08983                  
  B19                   1.0899                   
  B20                   4.94599                  
  B21                   3.57926                  
  B22                   0.96229                  
  B23                   0.97105                  
  A1                  116.46811                  
  A2                  115.03245                  
  A3                  119.68624                  
  A4                  120.01413                  
  A5                  120.21813                  
  A6                  120.01205                  
  A7                  120.37137                  
  A8                  119.33823                  
  A9                  119.31802                  
  A10                 120.3088                   
  A11                 125.24554                  
  A12                 116.08842                  
  A13                 110.78136                  
  A14                 110.77353                  
  A15                 105.75009                  
  A16                 105.61703                  
  A17                 110.64121                  
  A18                 110.65975                  
  A19                  53.96347                  
  A20                  49.0863                   
  A21                 141.95086                  
  A22                 103.69805                  
  D1                 -178.60014                  
  D2                  179.81458                  
  D3                    0.02359                  
  D4                    0.04692                  
  D5                   -0.09785                  
  D6                  179.92944                  
  D7                  179.84501                  
  D8                 -179.85448                  
  D9                 -179.8058                   
  D10                 179.81892                  
  D11                  -0.17523                  
  D12                 -60.93351                  
  D13                  61.1656                   
  D14                -179.9217                   
  D15                 179.09478                  
  D16                 -62.00555                  
  D17                  60.13362                  
  D18                 -53.19638                  
  D19                 167.40544                  
  D20                 -10.4772                   
  D21                  -5.86276                  
 

 GradGradGradGradGradGradGradGradGradGradGradGradGradGradGradGradGradGrad
 Berny optimization.
 Initialization pass.
                       ----------------------------
                       !    Initial Parameters    !
                       ! (Angstroms and Degrees)  !
 ----------------------                            ----------------------
 !      Name          Value   Derivative information (Atomic Units)     !
 ------------------------------------------------------------------------
 !       B1          1.43     calculate D2E/DX2 analytically            !
 !       B2          1.3634   calculate D2E/DX2 analytically            !
 !       B3          1.411    calculate D2E/DX2 analytically            !
 !       B4          1.3919   calculate D2E/DX2 analytically            !
 !       B5          1.4002   calculate D2E/DX2 analytically            !
 !       B6          1.388    calculate D2E/DX2 analytically            !
 !       B7          1.3909   calculate D2E/DX2 analytically            !
 !       B8          1.0802   calculate D2E/DX2 analytically            !
 !       B9          1.0817   calculate D2E/DX2 analytically            !
 !       B10         1.0818   calculate D2E/DX2 analytically            !
 !       B11         1.0801   calculate D2E/DX2 analytically            !
 !       B12         1.3607   calculate D2E/DX2 analytically            !
 !       B13         1.4287   calculate D2E/DX2 analytically            !
 !       B14         1.0902   calculate D2E/DX2 analytically            !
 !       B15         1.0903   calculate D2E/DX2 analytically            !
 !       B16         1.0848   calculate D2E/DX2 analytically            !
 !       B17         1.0849   calculate D2E/DX2 analytically            !
 !       B18         1.0898   calculate D2E/DX2 analytically            !
 !       B19         1.0899   calculate D2E/DX2 analytically            !
 !       B20         4.946    calculate D2E/DX2 analytically            !
 !       B21         3.5793   calculate D2E/DX2 analytically            !
 !       B22         0.9623   calculate D2E/DX2 analytically            !
 !       B23         0.971    calculate D2E/DX2 analytically            !
 !       A1        116.4681   calculate D2E/DX2 analytically            !
 !       A2        115.0324   calculate D2E/DX2 analytically            !
 !       A3        119.6862   calculate D2E/DX2 analytically            !
 !       A4        120.0141   calculate D2E/DX2 analytically            !
 !       A5        120.2181   calculate D2E/DX2 analytically            !
 !       A6        120.012    calculate D2E/DX2 analytically            !
 !       A7        120.3714   calculate D2E/DX2 analytically            !
 !       A8        119.3382   calculate D2E/DX2 analytically            !
 !       A9        119.318    calculate D2E/DX2 analytically            !
 !       A10       120.3088   calculate D2E/DX2 analytically            !
 !       A11       125.2455   calculate D2E/DX2 analytically            !
 !       A12       116.0884   calculate D2E/DX2 analytically            !
 !       A13       110.7814   calculate D2E/DX2 analytically            !
 !       A14       110.7735   calculate D2E/DX2 analytically            !
 !       A15       105.7501   calculate D2E/DX2 analytically            !
 !       A16       105.617    calculate D2E/DX2 analytically            !
 !       A17       110.6412   calculate D2E/DX2 analytically            !
 !       A18       110.6597   calculate D2E/DX2 analytically            !
 !       A19        53.9635   calculate D2E/DX2 analytically            !
 !       A20        49.0863   calculate D2E/DX2 analytically            !
 !       A21       141.9509   calculate D2E/DX2 analytically            !
 !       A22       103.698    calculate D2E/DX2 analytically            !
 !       D1       -178.6001   calculate D2E/DX2 analytically            !
 !       D2        179.8146   calculate D2E/DX2 analytically            !
 !       D3          0.0236   calculate D2E/DX2 analytically            !
 !       D4          0.0469   calculate D2E/DX2 analytically            !
 !       D5         -0.0979   calculate D2E/DX2 analytically            !
 !       D6        179.9294   calculate D2E/DX2 analytically            !
 !       D7        179.845    calculate D2E/DX2 analytically            !
 !       D8       -179.8545   calculate D2E/DX2 analytically            !
 !       D9       -179.8058   calculate D2E/DX2 analytically            !
 !       D10       179.8189   calculate D2E/DX2 analytically            !
 !       D11        -0.1752   calculate D2E/DX2 analytically            !
 !       D12       -60.9335   calculate D2E/DX2 analytically            !
 !       D13        61.1656   calculate D2E/DX2 analytically            !
 !       D14      -179.9217   calculate D2E/DX2 analytically            !
 !       D15       179.0948   calculate D2E/DX2 analytically            !
 !       D16       -62.0055   calculate D2E/DX2 analytically            !
 !       D17        60.1336   calculate D2E/DX2 analytically            !
 !       D18       -53.1964   calculate D2E/DX2 analytically            !
 !       D19       167.4054   calculate D2E/DX2 analytically            !
 !       D20       -10.4772   calculate D2E/DX2 analytically            !
 !       D21        -5.8628   calculate D2E/DX2 analytically            !
 ------------------------------------------------------------------------
 Trust Radius=3.00D-01 FncErr=1.00D-07 GrdErr=1.00D-07 EigMax=2.50D+02 EigMin=1.00D-04
 Number of steps in this run=      2 maximum allowed number of steps=      2.
 GradGradGradGradGradGradGradGradGradGradGradGradGradGradGradGradGradGrad

                          Input orientation:                          
 ---------------------------------------------------------------------
 Center     Atomic      Atomic             Coordinates (Angstroms)
 Number     Number       Type             X           Y           Z
 ---------------------------------------------------------------------
      1          6           0        0.000000    0.000000    0.000000
      2          8           0        0.000000    0.000000    1.429955
      3          6           0        1.220469    0.000000    2.037610
      4          6           0        1.185286   -0.031233    3.447864
      5          6           0        2.376913   -0.037904    4.167175
      6          6           0        3.603055   -0.013183    3.491480
      7          6           0        3.635679    0.019005    2.104191
      8          6           0        2.441840    0.026010    1.372542
      9          1           0        2.475556    0.048832    0.293136
     10          1           0        4.580271    0.036862    1.577373
     11          1           0        4.522326   -0.021066    4.061667
     12          1           0        2.361742   -0.064888    5.246850
     13          8           0       -0.061142   -0.056716    3.993034
     14          6           0       -0.122114   -0.096914    5.419818
     15          1           0        0.363490   -0.994861    5.802600
     16          1           0        0.345191    0.788366    5.851950
     17          1           0       -1.177790   -0.114013    5.669080
     18          1           0       -1.044681   -0.016506   -0.292051
     19          1           0        0.478712    0.900536   -0.384180
     20          1           0        0.507846   -0.884372   -0.384537
     21          3           0        2.396020    3.202403    2.909731
     22          8           0       -2.639749   -0.589791    2.344133
     23          1           0       -2.802345   -0.736629    3.281152
     24          1           0       -1.689958   -0.391782    2.303825
 ---------------------------------------------------------------------
                    Distance matrix (angstroms):
                    1          2          3          4          5
     1  C    0.000000
     2  O    1.429955   0.000000
     3  C    2.375163   1.363374   0.000000
     4  C    3.646045   2.340478   1.411038   0.000000
     5  C    4.797551   3.625400   2.423602   1.391915   0.000000
     6  C    5.017232   4.151152   2.791170   2.418230   1.400213
     7  C    4.200732   3.697718   2.416203   2.795069   2.417360
     8  C    2.801273   2.442654   1.390950   2.426761   2.796118
     9  H    2.493329   2.724540   2.149609   3.409328   3.876265
    10  H    4.844414   4.582791   3.391378   3.876763   3.401095
    11  H    6.078570   5.232378   3.872920   3.393036   2.148071
    12  H    5.754257   4.488956   3.406749   2.149775   1.080119
    13  O    3.993905   2.564435   2.338680   1.360677   2.444339
    14  C    5.422059   3.992907   3.640226   2.366898   2.796021
    15  H    5.898478   4.499100   3.987394   2.673707   2.764825
    16  H    5.914896   4.504966   3.992094   2.675281   2.765698
    17  H    5.791257   4.401178   4.353414   3.244192   3.859719
    18  H    1.084862   2.014184   3.249384   4.354301   5.620717
    19  H    1.089827   2.081157   2.688166   4.006496   5.019828
    20  H    1.089904   2.081443   2.675209   3.984228   4.992795
    21  Li   4.945992   4.264509   3.521066   3.494549   3.475791
    22  O    3.579258   2.855144   3.917025   4.020087   5.366093
    23  H    4.377411   3.438415   4.274582   4.052972   5.300752
    24  H    2.883931   1.942447   2.948719   3.115421   4.487398
                    6          7          8          9         10
     6  C    0.000000
     7  C    1.388046   0.000000
     8  C    2.416580   1.400219   0.000000
     9  H    3.391830   2.150977   1.080174   0.000000
    10  H    2.149712   1.081716   2.148245   2.465611   0.000000
    11  H    1.081774   2.149293   3.400299   4.289054   2.485644
    12  H    2.150547   3.392088   3.876202   4.956327   4.289205
    13  O    3.698620   4.152102   3.624740   4.487229   5.233248
    14  C    4.195518   5.012766   4.792641   5.749086   6.074100
    15  H    4.098750   5.041168   4.998713   5.992021   6.057907
    16  H    4.102191   5.046278   5.004220   5.998815   6.064047
    17  H    5.254387   5.991295   5.619748   6.501863   7.065415
    18  H    5.993044   5.258233   3.863743   3.569142   5.927704
    19  H    5.061339   4.115281   2.775742   2.274103   4.627787
    20  H    5.036149   4.097951   2.767030   2.280787   4.613286
    21  Li   3.483584   3.509939   3.529097   4.098526   4.070231
    22  O    6.373498   6.309453   5.210158   5.548042   7.287612
    23  H    6.449555   6.588200   5.632575   6.115671   7.616047
    24  H    5.437816   5.345186   4.256007   4.646344   6.326708
                   11         12         13         14         15
    11  H    0.000000
    12  H    2.464691   0.000000
    13  O    4.584120   2.728093   0.000000
    14  C    4.839540   2.490077   1.428652   0.000000
    15  H    4.612488   2.273042   2.082056   1.090249   0.000000
    16  H    4.616140   2.271710   2.082028   1.090336   1.784003
    17  H    5.923153   3.564966   2.014774   1.084840   1.780243
    18  H    7.067280   6.502730   4.396694   5.786453   6.331263
    19  H    6.079945   6.015509   4.513067   5.919653   6.471635
    20  H    6.052279   5.985066   4.491313   5.891305   6.189807
    21  Li   4.029751   4.017274   4.222919   4.850466   5.487886
    22  O    7.387062   5.806565   3.106808   4.005153   4.598317
    23  H    7.400814   5.566238   2.912602   3.488089   4.055477
    24  H    6.466831   5.018419   2.370388   3.500642   4.101436
                   16         17         18         19         20
    16  H    0.000000
    17  H    1.779663   0.000000
    18  H    6.350458   5.963414   0.000000
    19  H    6.238568   6.357300   1.780500   0.000000
    20  H    6.458969   6.330964   1.781035   1.785145   0.000000
    21  Li   4.323208   5.602208   5.696597   4.452474   5.578453
    22  O    4.807698   3.663189   3.134065   4.403358   4.176095
    23  H    4.340691   2.954493   4.046696   5.184622   4.941303
    24  H    4.257202   3.415320   2.701071   3.687626   3.507175
                   21         22         23         24
    21  Li   0.000000
    22  O    6.329265   0.000000
    23  H    6.532759   0.962291   0.000000
    24  H    5.475446   0.971048   1.520360   0.000000
 Stoichiometry    C8H12LiO3(1+)
 Framework group  C1[X(C8H12LiO3)]
 Deg. of freedom    66
 Full point group                 C1      NOp   1
 Largest Abelian subgroup         C1      NOp   1
 Largest concise Abelian subgroup C1      NOp   1
                         Standard orientation:                         
 ---------------------------------------------------------------------
 Center     Atomic      Atomic             Coordinates (Angstroms)
 Number     Number       Type             X           Y           Z
 ---------------------------------------------------------------------
      1          6           0        1.208595   -2.600004    0.063826
      2          8           0        1.054456   -1.178477    0.080362
      3          6           0       -0.214352   -0.703039   -0.070879
      4          6           0       -0.327691    0.703404   -0.080976
      5          6           0       -1.579247    1.293048   -0.233800
      6          6           0       -2.718469    0.491475   -0.376106
      7          6           0       -2.605205   -0.891893   -0.364465
      8          6           0       -1.350181   -1.493579   -0.211166
      9          1           0       -1.269984   -2.570756   -0.205393
     10          1           0       -3.482007   -1.515618   -0.475345
     11          1           0       -3.685269    0.961611   -0.496538
     12          1           0       -1.677225    2.368644   -0.246101
     13          8           0        0.845699    1.377379    0.061697
     14          6           0        0.757149    2.803200    0.046247
     15          1           0        0.351776    3.155334   -0.902603
     16          1           0        0.136789    3.161064    0.868390
     17          1           0        1.773296    3.162694    0.169074
     18          1           0        2.272175   -2.779807    0.179555
     19          1           0        0.663033   -3.055231    0.890176
     20          1           0        0.862270   -3.013356   -0.883322
     21          3           0       -1.876312   -0.041236    2.961910
     22          8           0        3.633857    0.023508   -0.151520
     23          1           0        3.711914    0.975869   -0.265188
     24          1           0        2.676482   -0.121695   -0.078830
 ---------------------------------------------------------------------
 Rotational constants (GHZ):           1.1418608           0.7836225           0.5338075
 Standard basis: Aug-CC-pVTZ (5D, 7F)
 There are   960 symmetry adapted cartesian basis functions of A   symmetry.
 There are   828 symmetry adapted basis functions of A   symmetry.
   828 basis functions,  1190 primitive gaussians,   960 cartesian basis functions
    43 alpha electrons       43 beta electrons
       nuclear repulsion energy       660.0133015564 Hartrees.
 NAtoms=   24 NActive=   24 NUniq=   24 SFac= 1.00D+00 NAtFMM=   60 NAOKFM=F Big=F
 Integral buffers will be    131072 words long.
 Raffenetti 1 integral format.
 Two-electron integral symmetry is turned on.
 Force inversion solution in PCM.
 ------------------------------------------------------------------------------
 Polarizable Continuum Model (PCM)
 =================================
 Model                : PCM.
 Atomic radii         : UFF (Universal Force Field).
 Polarization charges : Total charges.
 Charge compensation  : None.
 Solution method      : Matrix inversion.
 Cavity type          : Scaled VdW (van der Waals Surface) (Alpha=1.100).
 Cavity algorithm     : GePol (No added spheres)
                        Default sphere list used, NSphG=   24.
                        Lebedev-Laikov grids with approx.  5.0 points / Ang**2.
                        Smoothing algorithm: York/Karplus (Gamma=1.0000).
                        Polarization charges: spherical gaussians, with
                                              point-specific exponents (IZeta= 3).
                        Self-potential: point-specific (ISelfS= 7).
                        Self-field    : sphere-specific E.n sum rule (ISelfD= 2).
 1st derivatives      : Analytical E(r).r(x)/FMM algorithm (CHGder, D1EAlg=3).
                        Cavity 1st derivative terms included.
 2nd derivatives      : Analytical E(r).r(xy)/FMM algorithm (CHGder, D2EAlg=3).
                        Cavity 2nd derivative terms included.
 Solvent              : Water, Eps=  78.355300 Eps(inf)=   1.777849
 ------------------------------------------------------------------------------
 Separa: There are  2 disjoint cavities,
 One-electron integrals computed using PRISM.
 NBasis=   828 RedAO= T EigKep=  1.74D-06  NBF=   828
 NBsUse=   824 1.00D-06 EigRej=  8.12D-07 NBFU=   824
 ExpMin= 7.59D-03 ExpMax= 1.53D+04 ExpMxC= 5.22D+02 IAcc=3 IRadAn=         5 AccDes= 0.00D+00
 Harris functional with IExCor=  205 and IRadAn=       5 diagonalized for initial guess.
 HarFok:  IExCor=  205 AccDes= 0.00D+00 IRadAn=         5 IDoV= 1 UseB2=F ITyADJ=14
 ICtDFT=  3500011 ScaDFX=  1.000000  1.000000  1.000000  1.000000
 FoFCou: FMM=F IPFlag=           0 FMFlag=      100000 FMFlg1=           0
         NFxFlg=           0 DoJE=T BraDBF=F KetDBF=T FulRan=T
         wScrn=  0.000000 ICntrl=       500 IOpCl=  0 I1Cent=   200000004 NGrid=           0
         NMat0=    1 NMatS0=      1 NMatT0=    0 NMatD0=    1 NMtDS0=    0 NMtDT0=    0
 Petite list used in FoFCou.
 Requested convergence on RMS density matrix=1.00D-08 within 128 cycles.
 Requested convergence on MAX density matrix=1.00D-06.
 Requested convergence on             energy=1.00D-06.
 No special actions if energy rises.
 Inv3:  Mode=1 IEnd=    11976012.
 Iteration    1 A*A^-1 deviation from unit magnitude is 3.33D-15 for    932.
 Iteration    1 A*A^-1 deviation from orthogonality  is 2.20D-15 for   1529    501.
 Iteration    1 A^-1*A deviation from unit magnitude is 3.33D-15 for     97.
 Iteration    1 A^-1*A deviation from orthogonality  is 1.50D-15 for   1173    230.
 Error on total polarization charges =  0.01329
 SCF Done:  E(RHF) =  -542.130601395     A.U. after   14 cycles
            NFock= 14  Conv=0.31D-08     -V/T= 2.0018
 ExpMin= 7.59D-03 ExpMax= 1.53D+04 ExpMxC= 5.22D+02 IAcc=3 IRadAn=         5 AccDes= 0.00D+00
 HarFok:  IExCor=  205 AccDes= 0.00D+00 IRadAn=         5 IDoV=-2 UseB2=F ITyADJ=14
 ICtDFT= 12500011 ScaDFX=  1.000000  1.000000  1.000000  1.000000
 Range of M.O.s used for correlation:    13   824
 NBasis=   828 NAE=    43 NBE=    43 NFC=    12 NFV=     0
 NROrb=    812 NOA=    31 NOB=    31 NVA=   781 NVB=   781

 **** Warning!!: The largest alpha MO coefficient is  0.10268967D+03

 Disk-based method using ON**2 memory for 31 occupieds at a time.
 Permanent disk used for amplitudes=  1402862659 words.
 Estimated scratch disk usage= 54809550344 words.
 Actual    scratch disk usage= 52727164936 words.
 JobTyp=1 Pass  1:  I=  13 to  43 NPSUse= 15 ParTrn=T ParDer=T DoDerP=T.
 Spin components of T(2) and E(2):
     alpha-alpha T2 =       0.8279080191D-01 E2=     -0.2588928007D+00
     alpha-beta  T2 =       0.4489161212D+00 E2=     -0.1554391463D+01
     beta-beta   T2 =       0.8279080191D-01 E2=     -0.2588928007D+00
 ANorm=    0.1270628870D+01
 E2 =    -0.2072177064D+01 EUMP2 =    -0.54420277845967D+03
 G2DrvN: will do    25 centers at a time, making    1 passes.
 Calling FoFCou, ICntrl=  3107 FMM=F I1Cent=   0 AccDes= 0.00D+00.
 NEqPCM:  Using equilibrium solvation (IEInf=0, Eps=  78.3553, EpsInf=   1.7778)
 G2PCM: DoFxE=T DoFxN=T DoGrad=T DoDP/DQ/DG/TGxP=FFFF NFrqRd=   0 IEInf=0 SqF1=F DoCFld=F IF1Alg=4.
 End of G2Drv F.D. properties file   721 does not exist.
 End of G2Drv F.D. properties file   722 does not exist.
 End of G2Drv F.D. properties file   788 does not exist.
          IDoAtm=111111111111111111111111
 NEqPCM:  Using equilibrium solvation (IEInf=0, Eps=  78.3553, EpsInf=   1.7778)
          Differentiating once with respect to electric field.
                with respect to dipole field.
          Differentiating once with respect to nuclear coordinates.
          There are    75 degrees of freedom in the 1st order CPHF.  IDoFFX=6 NUNeed=    75.
     72 vectors produced by pass  0 Test12= 4.48D-14 1.33D-09 XBig12= 4.15D+01 2.31D+00.
 AX will form    72 AO Fock derivatives at one time.
     72 vectors produced by pass  1 Test12= 4.48D-14 1.33D-09 XBig12= 1.89D+00 1.32D-01.
     72 vectors produced by pass  2 Test12= 4.48D-14 1.33D-09 XBig12= 4.81D-02 1.95D-02.
     72 vectors produced by pass  3 Test12= 4.48D-14 1.33D-09 XBig12= 7.05D-04 2.33D-03.
     72 vectors produced by pass  4 Test12= 4.48D-14 1.33D-09 XBig12= 8.22D-06 1.71D-04.
     72 vectors produced by pass  5 Test12= 4.48D-14 1.33D-09 XBig12= 7.54D-08 1.48D-05.
     69 vectors produced by pass  6 Test12= 4.48D-14 1.33D-09 XBig12= 5.57D-10 1.63D-06.
     31 vectors produced by pass  7 Test12= 4.48D-14 1.33D-09 XBig12= 3.79D-12 1.03D-07.
      3 vectors produced by pass  8 Test12= 4.48D-14 1.33D-09 XBig12= 2.58D-14 1.08D-08.
 InvSVY:  IOpt=1 It=  1 EMax= 9.77D-15
 Solved reduced A of dimension   535 with    75 vectors.
 End of Minotr F.D. properties file   721 does not exist.
 End of Minotr F.D. properties file   722 does not exist.
 End of Minotr F.D. properties file   788 does not exist.
 MDV=  6039797760.
 Form MO integral derivatives with frozen-active canonical formalism.
 Discarding MO integrals.
 Reordered first order wavefunction length =   2255635778
 In DefCFB: NBatch=  1 ICI= 43 ICA=781 LFMax= 61
            Large arrays: LIAPS=106261985280 LIARS= 12412276800 words.
 Semi-Direct transformation.
 ModeAB=           4 MOrb=            43 LenV=    6023737381
 LASXX=  11662642234 LTotXX= 11662642234 LenRXX= 23367279816
 LTotAB= 11704637582 MaxLAS= 15325969872 LenRXY=           0
 NonZer= 35029922050 LenScr= 70334590464 LnRSAI= 15325969872
 LnScr1= 30772144640 LExtra=           0 Total= 139799984792
 MaxDsk=          -1 SrtSym=           T ITran=            4
 JobTyp=0 Pass  1:  I=   1 to  43.
 SymMOI:  orbitals are not symmetric.
 Spin components of T(2) and E(2):
     alpha-alpha T2 =       0.8279080191D-01 E2=     -0.2588928007D+00
     alpha-beta  T2 =       0.4489161212D+00 E2=     -0.1554391463D+01
     beta-beta   T2 =       0.8279080191D-01 E2=     -0.2588928007D+00
 ANorm=    0.1796940581D+01
 E2 =    -0.2072177064D+01 EUMP2 =    -0.54420277845967D+03
          IDoAtm=111111111111111111111111
 NEqPCM:  Using equilibrium solvation (IEInf=0, Eps=  78.3553, EpsInf=   1.7778)
          Differentiating once with respect to electric field.
                with respect to dipole field.
          Differentiating once with respect to nuclear coordinates.
          There are     1 degrees of freedom in the 1st order CPHF.  IDoFFX=0 NUNeed=     1.
 LinEq1:  Iter=  0 NonCon=     1 RMS=1.79D-03 Max=4.88D-02 NDo=     1
 AX will form     1 AO Fock derivatives at one time.
 LinEq1:  Iter=  1 NonCon=     1 RMS=4.32D-04 Max=6.15D-03 NDo=     1
 LinEq1:  Iter=  2 NonCon=     1 RMS=1.51D-04 Max=3.66D-03 NDo=     1
 LinEq1:  Iter=  3 NonCon=     1 RMS=5.82D-05 Max=1.21D-03 NDo=     1
 LinEq1:  Iter=  4 NonCon=     1 RMS=1.80D-05 Max=9.21D-04 NDo=     1
 LinEq1:  Iter=  5 NonCon=     1 RMS=4.72D-06 Max=2.63D-04 NDo=     1
 LinEq1:  Iter=  6 NonCon=     1 RMS=1.74D-06 Max=1.04D-04 NDo=     1
 LinEq1:  Iter=  7 NonCon=     1 RMS=7.60D-07 Max=4.68D-05 NDo=     1
 LinEq1:  Iter=  8 NonCon=     1 RMS=2.19D-07 Max=5.82D-06 NDo=     1
 LinEq1:  Iter=  9 NonCon=     1 RMS=7.38D-08 Max=2.05D-06 NDo=     1
 LinEq1:  Iter= 10 NonCon=     1 RMS=2.19D-08 Max=4.40D-07 NDo=     1
 LinEq1:  Iter= 11 NonCon=     1 RMS=5.40D-09 Max=1.71D-07 NDo=     1
 LinEq1:  Iter= 12 NonCon=     1 RMS=1.83D-09 Max=5.14D-08 NDo=     1
 LinEq1:  Iter= 13 NonCon=     1 RMS=6.64D-10 Max=3.01D-08 NDo=     1
 LinEq1:  Iter= 14 NonCon=     1 RMS=2.19D-10 Max=8.49D-09 NDo=     1
 LinEq1:  Iter= 15 NonCon=     1 RMS=8.22D-11 Max=1.84D-09 NDo=     1
 LinEq1:  Iter= 16 NonCon=     0 RMS=2.91D-11 Max=6.64D-10 NDo=     1
 Linear equations converged to 1.000D-10 1.000D-09 after    16 iterations.
 End of Minotr F.D. properties file   721 does not exist.
 End of Minotr F.D. properties file   722 does not exist.
 End of Minotr F.D. properties file   788 does not exist.
 Symmetrizing basis deriv contribution to polar:
 IMax=3 JMax=2 DiffMx= 0.00D+00
 G2DrvN: will do    25 centers at a time, making    1 passes.
 Calling FoFCou, ICntrl=  3107 FMM=F I1Cent=   0 AccDes= 0.00D+00.
 NEqPCM:  Using equilibrium solvation (IEInf=0, Eps=  78.3553, EpsInf=   1.7778)
 G2PCM: DoFxE=T DoFxN=F DoGrad=F DoDP/DQ/DG/TGxP=FFFF NFrqRd=   0 IEInf=0 SqF1=F DoCFld=F IF1Alg=4.
 End of G2Drv F.D. properties file   721 does not exist.
 End of G2Drv F.D. properties file   722 does not exist.
 End of G2Drv F.D. properties file   788 does not exist.
 Would need an additional207183656362 words for in-memory AO integral storage.
 DD1Dir will call FoFJK   6 times, MxPair=       316
 NAB=   946 NAA=     0 NBB=     0 NumPrc= 15.
 FoFJK:  IHMeth= 1 ICntrl=     200 DoSepK=F KAlg= 0 I1Cent=           0 FoldK=F
 IRaf= 990000000 NMat=     316 IRICut=     395 DoRegI=T DoRafI=T ISym2E= 2 IDoP0=3 IntGTp=3.
 FoFCou: FMM=F IPFlag=           0 FMFlag=           0 FMFlg1=           0
         NFxFlg=           0 DoJE=F BraDBF=F KetDBF=F FulRan=T
         wScrn=  0.000000 ICntrl=       200 IOpCl=  0 I1Cent=           0 NGrid=           0
         NMat0=  316 NMatS0=      0 NMatT0=  158 NMatD0=  316 NMtDS0=    0 NMtDT0=    0
 Integrals replicated using symmetry in FoFCou.
 Raff kept on since  47.78% of shell-pairs survive, threshold=   0.20 IRatSp=48.
 G2PCM: DoFxE=F DoFxN=F DoGrad=T DoDP/DQ/DG/TGxP=FFFF NFrqRd=   0 IEInf=0 SqF1=F DoCFld=F IF1Alg=4.
 Discarding MO integrals.

 **********************************************************************

            Population analysis using the SCF Density.

 **********************************************************************

 Orbital symmetries:
       Occupied  (A) (A) (A) (A) (A) (A) (A) (A) (A) (A) (A) (A)
                 (A) (A) (A) (A) (A) (A) (A) (A) (A) (A) (A) (A)
                 (A) (A) (A) (A) (A) (A) (A) (A) (A) (A) (A) (A)
                 (A) (A) (A) (A) (A) (A) (A)
       Virtual   (A) (A) (A) (A) (A) (A) (A) (A) (A) (A) (A) (A)
                 (A) (A) (A) (A) (A) (A) (A) (A) (A) (A) (A) (A)
                 (A) (A) (A) (A) (A) (A) (A) (A) (A) (A) (A) (A)
                 (A) (A) (A) (A) (A) (A) (A) (A) (A) (A) (A) (A)
                 (A) (A) (A) (A) (A) (A) (A) (A) (A) (A) (A) (A)
                 (A) (A) (A) (A) (A) (A) (A) (A) (A) (A) (A) (A)
                 (A) (A) (A) (A) (A) (A) (A) (A) (A) (A) (A) (A)
                 (A) (A) (A) (A) (A) (A) (A) (A) (A) (A) (A) (A)
                 (A) (A) (A) (A) (A) (A) (A) (A) (A) (A) (A) (A)
                 (A) (A) (A) (A) (A) (A) (A) (A) (A) (A) (A) (A)
                 (A) (A) (A) (A) (A) (A) (A) (A) (A) (A) (A) (A)
                 (A) (A) (A) (A) (A) (A) (A) (A) (A) (A) (A) (A)
                 (A) (A) (A) (A) (A) (A) (A) (A) (A) (A) (A) (A)
                 (A) (A) (A) (A) (A) (A) (A) (A) (A) (A) (A) (A)
                 (A) (A) (A) (A) (A) (A) (A) (A) (A) (A) (A) (A)
                 (A) (A) (A) (A) (A) (A) (A) (A) (A) (A) (A) (A)
                 (A) (A) (A) (A) (A) (A) (A) (A) (A) (A) (A) (A)
                 (A) (A) (A) (A) (A) (A) (A) (A) (A) (A) (A) (A)
                 (A) (A) (A) (A) (A) (A) (A) (A) (A) (A) (A) (A)
                 (A) (A) (A) (A) (A) (A) (A) (A) (A) (A) (A) (A)
                 (A) (A) (A) (A) (A) (A) (A) (A) (A) (A) (A) (A)
                 (A) (A) (A) (A) (A) (A) (A) (A) (A) (A) (A) (A)
                 (A) (A) (A) (A) (A) (A) (A) (A) (A) (A) (A) (A)
                 (A) (A) (A) (A) (A) (A) (A) (A) (A) (A) (A) (A)
                 (A) (A) (A) (A) (A) (A) (A) (A) (A) (A) (A) (A)
                 (A) (A) (A) (A) (A) (A) (A) (A) (A) (A) (A) (A)
                 (A) (A) (A) (A) (A) (A) (A) (A) (A) (A) (A) (A)
                 (A) (A) (A) (A) (A) (A) (A) (A) (A) (A) (A) (A)
                 (A) (A) (A) (A) (A) (A) (A) (A) (A) (A) (A) (A)
                 (A) (A) (A) (A) (A) (A) (A) (A) (A) (A) (A) (A)
                 (A) (A) (A) (A) (A) (A) (A) (A) (A) (A) (A) (A)
                 (A) (A) (A) (A) (A) (A) (A) (A) (A) (A) (A) (A)
                 (A) (A) (A) (A) (A) (A) (A) (A) (A) (A) (A) (A)
                 (A) (A) (A) (A) (A) (A) (A) (A) (A) (A) (A) (A)
                 (A) (A) (A) (A) (A) (A) (A) (A) (A) (A) (A) (A)
                 (A) (A) (A) (A) (A) (A) (A) (A) (A) (A) (A) (A)
                 (A) (A) (A) (A) (A) (A) (A) (A) (A) (A) (A) (A)
                 (A) (A) (A) (A) (A) (A) (A) (A) (A) (A) (A) (A)
                 (A) (A) (A) (A) (A) (A) (A) (A) (A) (A) (A) (A)
                 (A) (A) (A) (A) (A) (A) (A) (A) (A) (A) (A) (A)
                 (A) (A) (A) (A) (A) (A) (A) (A) (A) (A) (A) (A)
                 (A) (A) (A) (A) (A) (A) (A) (A) (A) (A) (A) (A)
                 (A) (A) (A) (A) (A) (A) (A) (A) (A) (A) (A) (A)
                 (A) (A) (A) (A) (A) (A) (A) (A) (A) (A) (A) (A)
                 (A) (A) (A) (A) (A) (A) (A) (A) (A) (A) (A) (A)
                 (A) (A) (A) (A) (A) (A) (A) (A) (A) (A) (A) (A)
                 (A) (A) (A) (A) (A) (A) (A) (A) (A) (A) (A) (A)
                 (A) (A) (A) (A) (A) (A) (A) (A) (A) (A) (A) (A)
                 (A) (A) (A) (A) (A) (A) (A) (A) (A) (A) (A) (A)
                 (A) (A) (A) (A) (A) (A) (A) (A) (A) (A) (A) (A)
                 (A) (A) (A) (A) (A) (A) (A) (A) (A) (A) (A) (A)
                 (A) (A) (A) (A) (A) (A) (A) (A) (A) (A) (A) (A)
                 (A) (A) (A) (A) (A) (A) (A) (A) (A) (A) (A) (A)
                 (A) (A) (A) (A) (A) (A) (A) (A) (A) (A) (A) (A)
                 (A) (A) (A) (A) (A) (A) (A) (A) (A) (A) (A) (A)
                 (A) (A) (A) (A) (A) (A) (A) (A) (A) (A) (A) (A)
                 (A) (A) (A) (A) (A) (A) (A) (A) (A) (A) (A) (A)
                 (A) (A) (A) (A) (A) (A) (A) (A) (A) (A) (A) (A)
                 (A) (A) (A) (A) (A) (A) (A) (A) (A) (A) (A) (A)
                 (A) (A) (A) (A) (A) (A) (A) (A) (A) (A) (A) (A)
                 (A) (A) (A) (A) (A) (A) (A) (A) (A) (A) (A) (A)
                 (A) (A) (A) (A) (A) (A) (A) (A) (A) (A) (A) (A)
                 (A) (A) (A) (A) (A) (A) (A) (A) (A) (A) (A) (A)
                 (A) (A) (A) (A) (A) (A) (A) (A) (A) (A) (A) (A)
                 (A) (A) (A) (A) (A) (A) (A) (A) (A) (A) (A) (A)
                 (A)
 The electronic state is 1-A.
 Alpha  occ. eigenvalues --  -20.59872 -20.59492 -20.55147 -11.30698 -11.30582
 Alpha  occ. eigenvalues --  -11.28392 -11.28243 -11.24209 -11.24145 -11.23892
 Alpha  occ. eigenvalues --  -11.23765  -2.40528  -1.43351  -1.40682  -1.33593
 Alpha  occ. eigenvalues --   -1.15267  -1.03319  -1.02393  -0.95322  -0.94481
 Alpha  occ. eigenvalues --   -0.82471  -0.82284  -0.74031  -0.71044  -0.69374
 Alpha  occ. eigenvalues --   -0.68309  -0.67280  -0.65173  -0.63436  -0.62771
 Alpha  occ. eigenvalues --   -0.61187  -0.58542  -0.57003  -0.54448  -0.54378
 Alpha  occ. eigenvalues --   -0.53752  -0.49992  -0.49959  -0.49775  -0.49493
 Alpha  occ. eigenvalues --   -0.47253  -0.34327  -0.31050
 Alpha virt. eigenvalues --    0.01132   0.01878   0.01884   0.02074   0.04166
 Alpha virt. eigenvalues --    0.04177   0.04561   0.04622   0.04927   0.04999
 Alpha virt. eigenvalues --    0.06205   0.06302   0.06381   0.06546   0.06869
 Alpha virt. eigenvalues --    0.07033   0.07639   0.08537   0.09088   0.09812
 Alpha virt. eigenvalues --    0.10034   0.10392   0.10946   0.11385   0.11751
 Alpha virt. eigenvalues --    0.12462   0.12734   0.13066   0.13221   0.13318
 Alpha virt. eigenvalues --    0.13819   0.14111   0.14666   0.14734   0.14905
 Alpha virt. eigenvalues --    0.15052   0.15367   0.15464   0.15741   0.15940
 Alpha virt. eigenvalues --    0.15968   0.16811   0.17079   0.17215   0.17653
 Alpha virt. eigenvalues --    0.17795   0.18716   0.18825   0.19287   0.19627
 Alpha virt. eigenvalues --    0.19971   0.20422   0.20866   0.21694   0.21927
 Alpha virt. eigenvalues --    0.22473   0.23365   0.24290   0.24974   0.25256
 Alpha virt. eigenvalues --    0.25385   0.26197   0.26599   0.27023   0.27207
 Alpha virt. eigenvalues --    0.27245   0.27673   0.28105   0.29761   0.30291
 Alpha virt. eigenvalues --    0.30765   0.31350   0.31572   0.31936   0.32317
 Alpha virt. eigenvalues --    0.32716   0.33070   0.33136   0.33637   0.33984
 Alpha virt. eigenvalues --    0.34180   0.34574   0.34736   0.34768   0.35513
 Alpha virt. eigenvalues --    0.35752   0.36073   0.36099   0.36238   0.36971
 Alpha virt. eigenvalues --    0.37268   0.37688   0.38016   0.38500   0.38595
 Alpha virt. eigenvalues --    0.38959   0.39479   0.39789   0.40030   0.40512
 Alpha virt. eigenvalues --    0.40628   0.41205   0.41951   0.42060   0.42655
 Alpha virt. eigenvalues --    0.42719   0.42886   0.43664   0.43888   0.44961
 Alpha virt. eigenvalues --    0.45194   0.45478   0.45877   0.46272   0.46398
 Alpha virt. eigenvalues --    0.46898   0.47074   0.47322   0.47622   0.47978
 Alpha virt. eigenvalues --    0.48357   0.48994   0.49359   0.49383   0.49820
 Alpha virt. eigenvalues --    0.50483   0.50915   0.51203   0.51335   0.51547
 Alpha virt. eigenvalues --    0.51963   0.52082   0.52243   0.52500   0.52996
 Alpha virt. eigenvalues --    0.53440   0.54192   0.54557   0.55093   0.55234
 Alpha virt. eigenvalues --    0.55766   0.56088   0.56178   0.56450   0.56882
 Alpha virt. eigenvalues --    0.57181   0.57520   0.58246   0.58511   0.59181
 Alpha virt. eigenvalues --    0.59214   0.59674   0.60168   0.60751   0.61451
 Alpha virt. eigenvalues --    0.62018   0.62618   0.62925   0.63604   0.63978
 Alpha virt. eigenvalues --    0.64624   0.65072   0.65618   0.67545   0.67896
 Alpha virt. eigenvalues --    0.68123   0.68886   0.69847   0.70251   0.70566
 Alpha virt. eigenvalues --    0.71411   0.71789   0.72935   0.73373   0.73830
 Alpha virt. eigenvalues --    0.74640   0.74868   0.75560   0.76154   0.76630
 Alpha virt. eigenvalues --    0.77233   0.77982   0.78674   0.78802   0.79887
 Alpha virt. eigenvalues --    0.80974   0.81279   0.81928   0.82199   0.82975
 Alpha virt. eigenvalues --    0.83421   0.83990   0.84141   0.84561   0.85120
 Alpha virt. eigenvalues --    0.85636   0.85938   0.86450   0.86828   0.87389
 Alpha virt. eigenvalues --    0.87879   0.88223   0.88916   0.89811   0.89975
 Alpha virt. eigenvalues --    0.90585   0.90958   0.91235   0.91952   0.92374
 Alpha virt. eigenvalues --    0.92876   0.93120   0.93365   0.93821   0.94391
 Alpha virt. eigenvalues --    0.94669   0.94859   0.95283   0.96024   0.96507
 Alpha virt. eigenvalues --    0.96759   0.96959   0.97424   0.97962   0.98379
 Alpha virt. eigenvalues --    0.98803   0.99250   0.99856   1.00132   1.00444
 Alpha virt. eigenvalues --    1.00644   1.01196   1.01920   1.02020   1.03310
 Alpha virt. eigenvalues --    1.03413   1.04031   1.04195   1.04766   1.05550
 Alpha virt. eigenvalues --    1.05613   1.06127   1.06675   1.07606   1.07842
 Alpha virt. eigenvalues --    1.08088   1.08669   1.09139   1.09486   1.10382
 Alpha virt. eigenvalues --    1.10531   1.10701   1.11036   1.11572   1.11810
 Alpha virt. eigenvalues --    1.12676   1.12793   1.13057   1.13614   1.14424
 Alpha virt. eigenvalues --    1.15032   1.15194   1.15710   1.16370   1.16615
 Alpha virt. eigenvalues --    1.17349   1.17894   1.18545   1.18559   1.19233
 Alpha virt. eigenvalues --    1.19616   1.19817   1.20069   1.21162   1.21738
 Alpha virt. eigenvalues --    1.22354   1.22474   1.23514   1.23642   1.24470
 Alpha virt. eigenvalues --    1.24715   1.25171   1.25626   1.26025   1.26276
 Alpha virt. eigenvalues --    1.26610   1.27097   1.27648   1.27814   1.28825
 Alpha virt. eigenvalues --    1.28952   1.29351   1.29952   1.30603   1.31750
 Alpha virt. eigenvalues --    1.32063   1.32438   1.33559   1.34241   1.35003
 Alpha virt. eigenvalues --    1.35714   1.36710   1.37551   1.38204   1.39098
 Alpha virt. eigenvalues --    1.40192   1.40471   1.41237   1.41561   1.42336
 Alpha virt. eigenvalues --    1.43178   1.44409   1.45030   1.45571   1.46760
 Alpha virt. eigenvalues --    1.47645   1.47749   1.48546   1.49296   1.49418
 Alpha virt. eigenvalues --    1.50899   1.51549   1.53060   1.53533   1.54528
 Alpha virt. eigenvalues --    1.54584   1.55742   1.56174   1.57527   1.58225
 Alpha virt. eigenvalues --    1.58821   1.59167   1.59553   1.60655   1.61360
 Alpha virt. eigenvalues --    1.62244   1.62607   1.63451   1.64301   1.64531
 Alpha virt. eigenvalues --    1.66639   1.67125   1.67509   1.68186   1.69380
 Alpha virt. eigenvalues --    1.69896   1.70280   1.71285   1.71403   1.72445
 Alpha virt. eigenvalues --    1.72970   1.73919   1.74202   1.74744   1.76283
 Alpha virt. eigenvalues --    1.76855   1.77240   1.77576   1.77778   1.78578
 Alpha virt. eigenvalues --    1.79705   1.80280   1.81182   1.81333   1.82469
 Alpha virt. eigenvalues --    1.82701   1.83394   1.83763   1.84831   1.85617
 Alpha virt. eigenvalues --    1.87141   1.88299   1.89367   1.89432   1.90534
 Alpha virt. eigenvalues --    1.91247   1.92039   1.92298   1.92883   1.94225
 Alpha virt. eigenvalues --    1.94755   1.95147   1.97406   1.97736   2.00137
 Alpha virt. eigenvalues --    2.00625   2.01548   2.02001   2.02215   2.03938
 Alpha virt. eigenvalues --    2.04386   2.05603   2.05942   2.07520   2.08085
 Alpha virt. eigenvalues --    2.08853   2.09404   2.10599   2.10797   2.11522
 Alpha virt. eigenvalues --    2.11988   2.12871   2.13734   2.14837   2.14900
 Alpha virt. eigenvalues --    2.15339   2.16095   2.17182   2.18250   2.19100
 Alpha virt. eigenvalues --    2.19983   2.20381   2.20803   2.21159   2.21605
 Alpha virt. eigenvalues --    2.22088   2.23114   2.24175   2.26583   2.27035
 Alpha virt. eigenvalues --    2.28903   2.29528   2.29964   2.30939   2.31205
 Alpha virt. eigenvalues --    2.32046   2.32501   2.34259   2.35632   2.37274
 Alpha virt. eigenvalues --    2.38788   2.40864   2.42009   2.42889   2.44667
 Alpha virt. eigenvalues --    2.45557   2.47361   2.48504   2.51019   2.52949
 Alpha virt. eigenvalues --    2.53871   2.54580   2.55840   2.57739   2.59359
 Alpha virt. eigenvalues --    2.60620   2.63209   2.65069   2.66154   2.67201
 Alpha virt. eigenvalues --    2.67955   2.68954   2.70185   2.70495   2.72136
 Alpha virt. eigenvalues --    2.74134   2.74789   2.76279   2.76861   2.78111
 Alpha virt. eigenvalues --    2.78721   2.79044   2.80375   2.81960   2.83790
 Alpha virt. eigenvalues --    2.84107   2.87086   2.87791   2.89237   2.90618
 Alpha virt. eigenvalues --    2.92401   2.93401   2.97025   2.98903   3.00034
 Alpha virt. eigenvalues --    3.01069   3.03645   3.05679   3.07442   3.08001
 Alpha virt. eigenvalues --    3.09172   3.12355   3.13375   3.14763   3.15954
 Alpha virt. eigenvalues --    3.18366   3.18616   3.20452   3.22274   3.25641
 Alpha virt. eigenvalues --    3.26216   3.28815   3.30241   3.32325   3.32779
 Alpha virt. eigenvalues --    3.34603   3.37892   3.38983   3.40077   3.40297
 Alpha virt. eigenvalues --    3.41987   3.42792   3.43603   3.45026   3.45300
 Alpha virt. eigenvalues --    3.48616   3.48768   3.49836   3.50246   3.51364
 Alpha virt. eigenvalues --    3.52013   3.53680   3.54545   3.56023   3.58002
 Alpha virt. eigenvalues --    3.59643   3.60416   3.61414   3.61532   3.62777
 Alpha virt. eigenvalues --    3.63580   3.63697   3.64806   3.66074   3.66924
 Alpha virt. eigenvalues --    3.69152   3.70262   3.71657   3.72438   3.73916
 Alpha virt. eigenvalues --    3.75022   3.75346   3.77221   3.77630   3.78063
 Alpha virt. eigenvalues --    3.78843   3.79300   3.79891   3.82033   3.82524
 Alpha virt. eigenvalues --    3.84177   3.84997   3.85749   3.87231   3.89399
 Alpha virt. eigenvalues --    3.89528   3.90211   3.91108   3.91684   3.93222
 Alpha virt. eigenvalues --    3.93799   3.94392   3.94496   3.95305   3.95469
 Alpha virt. eigenvalues --    3.96229   3.97956   3.99291   3.99710   4.01819
 Alpha virt. eigenvalues --    4.02774   4.03634   4.04728   4.05504   4.05630
 Alpha virt. eigenvalues --    4.07056   4.08267   4.09062   4.11529   4.12449
 Alpha virt. eigenvalues --    4.12742   4.13055   4.15384   4.16189   4.17366
 Alpha virt. eigenvalues --    4.18351   4.20313   4.21272   4.21820   4.22674
 Alpha virt. eigenvalues --    4.24291   4.24984   4.26022   4.26563   4.27520
 Alpha virt. eigenvalues --    4.28277   4.29794   4.30563   4.31021   4.31539
 Alpha virt. eigenvalues --    4.32795   4.33746   4.33976   4.34888   4.37812
 Alpha virt. eigenvalues --    4.38784   4.39455   4.39978   4.40919   4.41425
 Alpha virt. eigenvalues --    4.42210   4.43122   4.43469   4.43968   4.45069
 Alpha virt. eigenvalues --    4.45507   4.45940   4.47084   4.48459   4.50108
 Alpha virt. eigenvalues --    4.50566   4.52257   4.53543   4.54645   4.55376
 Alpha virt. eigenvalues --    4.57249   4.57881   4.58061   4.60811   4.62542
 Alpha virt. eigenvalues --    4.63786   4.64964   4.66087   4.66447   4.70630
 Alpha virt. eigenvalues --    4.70717   4.73213   4.73545   4.75632   4.76072
 Alpha virt. eigenvalues --    4.77822   4.78080   4.80145   4.81776   4.83292
 Alpha virt. eigenvalues --    4.83700   4.84437   4.85562   4.86005   4.88123
 Alpha virt. eigenvalues --    4.89050   4.90665   4.91340   4.92101   4.95070
 Alpha virt. eigenvalues --    4.96987   4.97546   4.98996   5.00407   5.01365
 Alpha virt. eigenvalues --    5.01912   5.02662   5.05532   5.07087   5.07948
 Alpha virt. eigenvalues --    5.09202   5.09555   5.10820   5.11831   5.12311
 Alpha virt. eigenvalues --    5.15216   5.17375   5.17433   5.17845   5.18675
 Alpha virt. eigenvalues --    5.18895   5.20695   5.21473   5.22589   5.24341
 Alpha virt. eigenvalues --    5.26108   5.28906   5.31512   5.32491   5.32987
 Alpha virt. eigenvalues --    5.34921   5.35352   5.38644   5.39486   5.41047
 Alpha virt. eigenvalues --    5.41536   5.44704   5.45202   5.48140   5.49516
 Alpha virt. eigenvalues --    5.50540   5.53147   5.54280   5.55123   5.56370
 Alpha virt. eigenvalues --    5.59335   5.61195   5.64579   5.66704   5.70200
 Alpha virt. eigenvalues --    5.70771   5.72091   5.72546   5.73712   5.77349
 Alpha virt. eigenvalues --    5.77856   5.84112   5.86772   5.91538   5.98687
 Alpha virt. eigenvalues --    6.07997   6.09137   6.09466   6.10142   6.11816
 Alpha virt. eigenvalues --    6.16111   6.17503   6.20348   6.21286   6.23703
 Alpha virt. eigenvalues --    6.25052   6.35564   6.37455   6.43029   6.47116
 Alpha virt. eigenvalues --    6.50954   6.53630   6.59802   6.63667   6.70017
 Alpha virt. eigenvalues --    6.70821   6.75057   6.76921   6.82301   6.85034
 Alpha virt. eigenvalues --    6.88974   6.90097   6.92998   6.97146   7.01511
 Alpha virt. eigenvalues --    7.02199   7.07703   7.08970   7.10465   7.15559
 Alpha virt. eigenvalues --    7.16376   7.19646   7.22128   7.23708   7.26286
 Alpha virt. eigenvalues --    7.32651   7.34287   7.40001   7.47305   7.52998
 Alpha virt. eigenvalues --    7.55053   7.56749   7.61107   7.65449   7.69295
 Alpha virt. eigenvalues --    7.72014   7.77191   7.85035   7.86403   7.93976
 Alpha virt. eigenvalues --    7.96336   7.98654   8.02383   8.10988   8.20647
 Alpha virt. eigenvalues --    8.37518   8.54053   8.57922   8.73957   8.93402
 Alpha virt. eigenvalues --   15.57975  16.32484  16.38854  17.02319  17.81213
 Alpha virt. eigenvalues --   18.48766  19.23598  19.28695  19.86593  20.45374
 Alpha virt. eigenvalues --   20.55995
          Condensed to atoms (all electrons):
               1          2          3          4          5          6
     1  C    6.003199   0.179216  -0.053446  -0.073671   0.000743   0.001308
     2  O    0.179216   9.255643  -0.073930  -0.119925   0.087278  -0.016454
     3  C   -0.053446  -0.073930   6.338007  -0.448590  -0.226086  -0.051739
     4  C   -0.073671  -0.119925  -0.448590   6.164624   0.150953  -0.046652
     5  C    0.000743   0.087278  -0.226086   0.150953   7.156398  -0.388426
     6  C    0.001308  -0.016454  -0.051739  -0.046652  -0.388426   6.746312
     7  C   -0.002036   0.024883  -0.053291  -0.061731   0.243478  -0.445898
     8  C    0.000899  -0.436415   0.138101  -0.188546  -0.398466   0.290632
     9  H   -0.042175  -0.059959  -0.137685   0.021704  -0.007168   0.030455
    10  H    0.000252  -0.001954  -0.029031   0.012393   0.000026  -0.014447
    11  H    0.000471   0.000424   0.004909  -0.023415  -0.061217   0.323260
    12  H   -0.001528  -0.010188   0.013466  -0.120800   0.483648  -0.079626
    13  O    0.000892  -0.025773  -0.067644   0.040065  -0.413540   0.017412
    14  C    0.001385  -0.004392  -0.073535  -0.034712  -0.007670  -0.009062
    15  H    0.000772   0.002919   0.004852  -0.016229  -0.026677   0.005172
    16  H   -0.000212   0.003337   0.002292  -0.006412  -0.011183   0.005298
    17  H   -0.000990  -0.016085  -0.002945   0.009885   0.011859  -0.004340
    18  H    0.334251  -0.020565   0.005256  -0.000272  -0.002647   0.000659
    19  H    0.352205   0.003175  -0.007814   0.001054  -0.001325  -0.000193
    20  H    0.356577   0.041877  -0.020552  -0.001420   0.004698  -0.000471
    21  Li   0.003796  -0.004070  -0.010890  -0.013341  -0.007349  -0.006549
    22  O    0.006083  -0.010263  -0.015457   0.001745  -0.000659   0.000242
    23  H   -0.002127  -0.014267   0.003944  -0.002012  -0.000262   0.000156
    24  H   -0.011079  -0.048055  -0.002979   0.003962   0.000055  -0.002010
               7          8          9         10         11         12
     1  C   -0.002036   0.000899  -0.042175   0.000252   0.000471  -0.001528
     2  O    0.024883  -0.436415  -0.059959  -0.001954   0.000424  -0.010188
     3  C   -0.053291   0.138101  -0.137685  -0.029031   0.004909   0.013466
     4  C   -0.061731  -0.188546   0.021704   0.012393  -0.023415  -0.120800
     5  C    0.243478  -0.398466  -0.007168   0.000026  -0.061217   0.483648
     6  C   -0.445898   0.290632   0.030455  -0.014447   0.323260  -0.079626
     7  C    6.776873  -0.364325  -0.091626   0.316866  -0.017370   0.025325
     8  C   -0.364325   7.172754   0.477049  -0.051383  -0.002663  -0.009622
     9  H   -0.091626   0.477049   0.545954  -0.004402  -0.004476   0.002111
    10  H    0.316866  -0.051383  -0.004402   0.327482   0.014092  -0.003633
    11  H   -0.017370  -0.002663  -0.004476   0.014092   0.343326  -0.008139
    12  H    0.025325  -0.009622   0.002111  -0.003633  -0.008139   0.539535
    13  O   -0.007418   0.066745  -0.003065  -0.000056  -0.002093  -0.060706
    14  C   -0.001978  -0.001481  -0.001033   0.000535   0.001516  -0.041538
    15  H   -0.000601   0.004802   0.000214  -0.000039   0.000129  -0.011784
    16  H   -0.000831   0.000271   0.000073   0.000001  -0.000281  -0.013954
    17  H    0.000862  -0.004300  -0.000380   0.000092   0.000107   0.005785
    18  H   -0.002845   0.016990   0.003381  -0.000031   0.000055  -0.000208
    19  H    0.003426  -0.014989  -0.009533  -0.000271  -0.000085   0.000018
    20  H    0.004394  -0.031051  -0.014622   0.000058   0.000055   0.000040
    21  Li  -0.007124  -0.006382   0.001606  -0.001091  -0.001453   0.002437
    22  O   -0.000080   0.001414  -0.000284  -0.000009   0.000001  -0.000136
    23  H   -0.000216  -0.000911   0.000222  -0.000015  -0.000030   0.000202
    24  H   -0.001421   0.001595   0.001290  -0.000012   0.000081   0.000077
              13         14         15         16         17         18
     1  C    0.000892   0.001385   0.000772  -0.000212  -0.000990   0.334251
     2  O   -0.025773  -0.004392   0.002919   0.003337  -0.016085  -0.020565
     3  C   -0.067644  -0.073535   0.004852   0.002292  -0.002945   0.005256
     4  C    0.040065  -0.034712  -0.016229  -0.006412   0.009885  -0.000272
     5  C   -0.413540  -0.007670  -0.026677  -0.011183   0.011859  -0.002647
     6  C    0.017412  -0.009062   0.005172   0.005298  -0.004340   0.000659
     7  C   -0.007418  -0.001978  -0.000601  -0.000831   0.000862  -0.002845
     8  C    0.066745  -0.001481   0.004802   0.000271  -0.004300   0.016990
     9  H   -0.003065  -0.001033   0.000214   0.000073  -0.000380   0.003381
    10  H   -0.000056   0.000535  -0.000039   0.000001   0.000092  -0.000031
    11  H   -0.002093   0.001516   0.000129  -0.000281   0.000107   0.000055
    12  H   -0.060706  -0.041538  -0.011784  -0.013954   0.005785  -0.000208
    13  O    8.889353   0.198367   0.026686  -0.007641  -0.026715  -0.008849
    14  C    0.198367   5.980852   0.336452   0.341983   0.352710   0.000362
    15  H    0.026686   0.336452   0.284414   0.018193  -0.042238   0.000127
    16  H   -0.007641   0.341983   0.018193   0.265164  -0.026174   0.000065
    17  H   -0.026715   0.352710  -0.042238  -0.026174   0.463334  -0.000056
    18  H   -0.008849   0.000362   0.000127   0.000065  -0.000056   0.426667
    19  H    0.000583  -0.000529   0.000080  -0.000090   0.000049  -0.020355
    20  H   -0.000287   0.000141  -0.000031   0.000012   0.000023  -0.033823
    21  Li  -0.006520   0.001953   0.000129  -0.000417   0.000463   0.000734
    22  O   -0.012166   0.000484  -0.000604   0.000457  -0.000707  -0.000321
    23  H    0.008097   0.001175  -0.000346  -0.000066   0.000168  -0.000577
    24  H   -0.016375  -0.000037  -0.001169   0.001169  -0.001563  -0.003030
              19         20         21         22         23         24
     1  C    0.352205   0.356577   0.003796   0.006083  -0.002127  -0.011079
     2  O    0.003175   0.041877  -0.004070  -0.010263  -0.014267  -0.048055
     3  C   -0.007814  -0.020552  -0.010890  -0.015457   0.003944  -0.002979
     4  C    0.001054  -0.001420  -0.013341   0.001745  -0.002012   0.003962
     5  C   -0.001325   0.004698  -0.007349  -0.000659  -0.000262   0.000055
     6  C   -0.000193  -0.000471  -0.006549   0.000242   0.000156  -0.002010
     7  C    0.003426   0.004394  -0.007124  -0.000080  -0.000216  -0.001421
     8  C   -0.014989  -0.031051  -0.006382   0.001414  -0.000911   0.001595
     9  H   -0.009533  -0.014622   0.001606  -0.000284   0.000222   0.001290
    10  H   -0.000271   0.000058  -0.001091  -0.000009  -0.000015  -0.000012
    11  H   -0.000085   0.000055  -0.001453   0.000001  -0.000030   0.000081
    12  H    0.000018   0.000040   0.002437  -0.000136   0.000202   0.000077
    13  O    0.000583  -0.000287  -0.006520  -0.012166   0.008097  -0.016375
    14  C   -0.000529   0.000141   0.001953   0.000484   0.001175  -0.000037
    15  H    0.000080  -0.000031   0.000129  -0.000604  -0.000346  -0.001169
    16  H   -0.000090   0.000012  -0.000417   0.000457  -0.000066   0.001169
    17  H    0.000049   0.000023   0.000463  -0.000707   0.000168  -0.001563
    18  H   -0.020355  -0.033823   0.000734  -0.000321  -0.000577  -0.003030
    19  H    0.265402   0.014361  -0.000873  -0.000474  -0.000103  -0.000094
    20  H    0.014361   0.286528   0.000030  -0.001301  -0.000089  -0.005430
    21  Li  -0.000873   0.000030   2.013314   0.000908   0.000034   0.000167
    22  O   -0.000474  -0.001301   0.000908   8.191095   0.309581   0.152375
    23  H   -0.000103  -0.000089   0.000034   0.309581   0.453758   0.016483
    24  H   -0.000094  -0.005430   0.000167   0.152375   0.016483   0.411326
 Mulliken charges:
               1
     1  C   -1.054783
     2  O   -0.736456
     3  C    0.764788
     4  C    0.751345
     5  C   -0.586462
     6  C   -0.355040
     7  C   -0.337315
     8  C   -0.660720
     9  H    0.292349
    10  H    0.434578
    11  H    0.432794
    12  H    0.289216
    13  O   -0.589352
    14  C   -1.041948
    15  H    0.414775
    16  H    0.428947
    17  H    0.281154
    18  H    0.305033
    19  H    0.416375
    20  H    0.400281
    21  Li   1.040487
    22  O   -0.621924
    23  H    0.227202
    24  H    0.504675
 Sum of Mulliken charges =   1.00000
 Mulliken charges with hydrogens summed into heavy atoms:
               1
     1  C    0.066906
     2  O   -0.736456
     3  C    0.764788
     4  C    0.751345
     5  C   -0.297246
     6  C    0.077754
     7  C    0.097263
     8  C   -0.368371
    13  O   -0.589352
    14  C    0.082928
    21  Li   1.040487
    22  O    0.109953
 APT charges:
               1
     1  C    0.594748
     2  O   -1.151371
     3  C    0.632678
     4  C    0.640208
     5  C   -0.150852
     6  C   -0.069647
     7  C   -0.077931
     8  C   -0.145219
     9  H    0.089165
    10  H    0.049127
    11  H    0.049450
    12  H    0.087465
    13  O   -1.119080
    14  C    0.603408
    15  H   -0.029400
    16  H   -0.029944
    17  H    0.006883
    18  H    0.013495
    19  H   -0.027360
    20  H   -0.024940
    21  Li   1.001783
    22  O   -0.735669
    23  H    0.309029
    24  H    0.483975
 Sum of APT charges =   1.00000
 APT charges with hydrogens summed into heavy atoms:
               1
     1  C    0.555943
     2  O   -1.151371
     3  C    0.632678
     4  C    0.640208
     5  C   -0.063387
     6  C   -0.020197
     7  C   -0.028804
     8  C   -0.056054
    13  O   -1.119080
    14  C    0.550947
    21  Li   1.001783
    22  O    0.057335
 Electronic spatial extent (au):  <R**2>=           2137.3587
 Charge=              1.0000 electrons
 Dipole moment (field-independent basis, Debye):
    X=            -12.4009    Y=              1.1528    Z=             13.8559  Tot=             18.6305
 Quadrupole moment (field-independent basis, Debye-Ang):
   XX=            -60.7782   YY=            -44.7917   ZZ=            -29.1245
   XY=              4.9799   XZ=            -25.9388   YZ=             -1.2086
 Traceless Quadrupole moment (field-independent basis, Debye-Ang):
   XX=            -15.8800   YY=              0.1064   ZZ=             15.7736
   XY=              4.9799   XZ=            -25.9388   YZ=             -1.2086
 Octapole moment (field-independent basis, Debye-Ang**2):
  XXX=            -90.1992  YYY=              5.7790  ZZZ=            147.2754  XYY=             18.4456
  XXY=             22.1844  XXZ=             51.5355  XZZ=            -69.1772  YZZ=             -0.4794
  YYZ=              5.1381  XYZ=             -1.2666
 Hexadecapole moment (field-independent basis, Debye-Ang**3):
 XXXX=          -1589.4488 YYYY=           -927.0192 ZZZZ=            238.9176 XXXY=             96.0863
 XXXZ=           -111.7485 YYYX=              7.2653 YYYZ=             -1.6663 ZZZX=           -278.1908
 ZZZY=             -7.1289 XXYY=           -358.5811 XXZZ=           -150.3021 YYZZ=           -202.7355
 XXYZ=            -10.4888 YYXZ=             -9.3613 ZZXY=              2.8509
 N-N= 6.600133015564D+02 E-N=-2.579962063093D+03  KE= 5.411378794401D+02
  Exact polarizability:     179.127       1.055     177.287       8.087       0.286     107.397
 Approx polarizability:     112.732       0.570     111.738       3.926      -0.025      79.159
 D2PCM: PCM CHGder 2nd derivatives, FixD1E=F FixD2E=F DoIter=F DoCFld=F I1PDM=2
 Calling FoFJK, ICntrl=  10100127 FMM=F ISym2X=0 I1Cent= 0 IOpClX= 0 NMat=1 NMatS=1 NMatT=0.
 Full mass-weighted force constant matrix:
 Low frequencies ---   -0.0022   -0.0004    0.0012    7.2942    9.4883   18.0330
 Low frequencies ---   19.8136   63.0249   73.1587
 Diagonal vibrational polarizability:
      776.1432222    1024.2003505     475.8486854
 Harmonic frequencies (cm**-1), IR intensities (KM/Mole), Raman scattering
 activities (A**4/AMU), depolarization ratios for plane and unpolarized
 incident light, reduced masses (AMU), force constants (mDyne/A),
 and normal coordinates:
                      1                      2                      3
                      A                      A                      A
 Frequencies --     16.5532                59.3657                72.2777
 Red. masses --      5.9418                 6.0101                 5.3013
 Frc consts  --      0.0010                 0.0125                 0.0163
 IR Inten    --      3.4021               105.8683                61.1643
  Atom  AN      X      Y      Z        X      Y      Z        X      Y      Z
     1   6     0.01  -0.00  -0.20     0.04  -0.03  -0.09    -0.09  -0.07   0.08
     2   8     0.01  -0.00  -0.19     0.03  -0.03  -0.07    -0.04  -0.07  -0.03
     3   6    -0.01  -0.01  -0.08     0.02  -0.04  -0.04    -0.03  -0.04  -0.04
     4   6    -0.01  -0.01  -0.06     0.01  -0.04   0.01    -0.00  -0.04  -0.06
     5   6    -0.03  -0.01   0.06     0.01  -0.04   0.02     0.02  -0.01  -0.07
     6   6    -0.04  -0.01   0.15     0.01  -0.05   0.03    -0.00   0.01  -0.06
     7   6    -0.03  -0.01   0.13     0.02  -0.05   0.01    -0.04   0.01  -0.03
     8   6    -0.02  -0.01   0.02     0.03  -0.05  -0.03    -0.05  -0.02  -0.03
     9   1    -0.01  -0.01   0.01     0.03  -0.05  -0.05    -0.08  -0.02  -0.01
    10   1    -0.04  -0.01   0.21     0.02  -0.05   0.01    -0.05   0.03  -0.02
    11   1    -0.05  -0.01   0.24     0.01  -0.06   0.04     0.01   0.03  -0.06
    12   1    -0.03  -0.01   0.07     0.00  -0.04   0.05     0.04  -0.01  -0.09
    13   8     0.00  -0.00  -0.16     0.01  -0.04   0.04     0.01  -0.07  -0.04
    14   6    -0.00  -0.00  -0.15    -0.01  -0.04   0.18     0.02  -0.06   0.17
    15   1    -0.09  -0.01  -0.11    -0.00   0.05   0.21     0.05   0.08   0.21
    16   1     0.07  -0.01  -0.09    -0.03  -0.14   0.21    -0.02  -0.19   0.20
    17   1     0.01  -0.00  -0.25    -0.02  -0.04   0.23     0.01  -0.08   0.26
    18   1     0.02   0.00  -0.29     0.05  -0.03  -0.12    -0.10  -0.10   0.12
    19   1     0.09  -0.00  -0.16     0.06  -0.05  -0.09    -0.12   0.01   0.11
    20   1    -0.07  -0.00  -0.17     0.03  -0.02  -0.10    -0.08  -0.14   0.11
    21   3     0.05   0.11   0.08    -0.36   0.73   0.07     0.59   0.19  -0.04
    22   8     0.06  -0.00   0.41     0.01   0.04  -0.08    -0.06   0.22   0.08
    23   1     0.13  -0.01   0.46    -0.03   0.04  -0.10    -0.15   0.20  -0.19
    24   1     0.03   0.04   0.19     0.02   0.01  -0.06    -0.05   0.14   0.04
                      4                      5                      6
                      A                      A                      A
 Frequencies --     77.8432                84.6691               106.3620
 Red. masses --      4.9462                 3.4113                 2.6955
 Frc consts  --      0.0177                 0.0144                 0.0180
 IR Inten    --     29.4901                33.3181                30.4855
  Atom  AN      X      Y      Z        X      Y      Z        X      Y      Z
     1   6    -0.07  -0.09  -0.03    -0.03  -0.00   0.24     0.03   0.02  -0.12
     2   8    -0.02  -0.08   0.01     0.02   0.01  -0.17    -0.00   0.01   0.09
     3   6    -0.01  -0.05   0.03     0.02   0.01  -0.10    -0.00   0.01   0.06
     4   6     0.04  -0.04   0.02     0.01   0.01  -0.09     0.01   0.01  -0.07
     5   6     0.07   0.01   0.03     0.00   0.01   0.01     0.02   0.01  -0.14
     6   6     0.03   0.05   0.03    -0.01   0.01   0.08     0.01   0.00  -0.06
     7   6    -0.02   0.05   0.03    -0.00   0.01   0.05    -0.01   0.00   0.10
     8   6    -0.04  -0.00   0.03     0.01   0.01  -0.03    -0.01   0.01   0.16
     9   1    -0.09  -0.01   0.03     0.01   0.01  -0.04    -0.02   0.01   0.29
    10   1    -0.04   0.09   0.03    -0.01   0.01   0.11    -0.01  -0.00   0.18
    11   1     0.05   0.09   0.03    -0.02   0.01   0.16     0.02   0.00  -0.12
    12   1     0.11   0.01   0.03    -0.00   0.01   0.04     0.03   0.01  -0.26
    13   8     0.07  -0.09   0.01     0.02   0.01  -0.16     0.02   0.01  -0.13
    14   6     0.15  -0.09  -0.12    -0.01   0.01   0.14    -0.01   0.01   0.14
    15   1     0.17  -0.16  -0.15    -0.08   0.20   0.24     0.02   0.19   0.20
    16   1     0.18   0.02  -0.15     0.03  -0.18   0.26    -0.05  -0.17   0.19
    17   1     0.17  -0.13  -0.16    -0.01   0.01   0.15    -0.02   0.00   0.24
    18   1    -0.08  -0.13  -0.05    -0.04  -0.01   0.32     0.04   0.02  -0.26
    19   1    -0.08  -0.09  -0.03    -0.07   0.26   0.36     0.12  -0.12  -0.13
    20   1    -0.10  -0.05  -0.03    -0.02  -0.27   0.35    -0.06   0.15  -0.15
    21   3    -0.33  -0.16   0.02    -0.19  -0.14   0.00    -0.07  -0.09  -0.06
    22   8    -0.03   0.35   0.00     0.06  -0.01  -0.01    -0.01  -0.02   0.04
    23   1    -0.08   0.31  -0.35     0.02  -0.00  -0.02    -0.07  -0.08  -0.52
    24   1    -0.02   0.32   0.01     0.06  -0.04  -0.07    -0.01  -0.04   0.04
                      7                      8                      9
                      A                      A                      A
 Frequencies --    121.7411               144.3624               174.5081
 Red. masses --      1.1968                 4.1037                 3.1941
 Frc consts  --      0.0105                 0.0504                 0.0573
 IR Inten    --    119.2129                21.8100                18.2910
  Atom  AN      X      Y      Z        X      Y      Z        X      Y      Z
     1   6    -0.01  -0.01  -0.02    -0.07   0.01  -0.01     0.02   0.02  -0.01
     2   8    -0.00  -0.01   0.01    -0.05   0.01   0.02    -0.04   0.01   0.22
     3   6    -0.00  -0.01   0.02    -0.06  -0.01   0.03    -0.02  -0.01   0.02
     4   6     0.01  -0.01  -0.02    -0.06  -0.01   0.02    -0.01  -0.01  -0.03
     5   6     0.01   0.00  -0.05    -0.06  -0.00  -0.03    -0.02   0.00   0.10
     6   6     0.01   0.01  -0.02    -0.06  -0.00  -0.04    -0.02   0.00   0.07
     7   6    -0.01   0.01   0.03    -0.06  -0.00  -0.00     0.00   0.00  -0.11
     8   6    -0.01  -0.00   0.05    -0.07  -0.01   0.03     0.00  -0.01  -0.13
     9   1    -0.02  -0.00   0.09    -0.08  -0.01   0.05     0.01  -0.01  -0.20
    10   1    -0.01   0.01   0.06    -0.06  -0.00  -0.00     0.01   0.01  -0.21
    11   1     0.01   0.01  -0.05    -0.05   0.00  -0.07    -0.03   0.00   0.16
    12   1     0.02   0.00  -0.08    -0.05  -0.00  -0.05    -0.02   0.00   0.17
    13   8     0.01  -0.01  -0.02    -0.05  -0.03   0.04     0.02  -0.02  -0.22
    14   6     0.00  -0.01   0.03    -0.03  -0.03   0.01     0.02  -0.02   0.02
    15   1     0.02   0.03   0.03    -0.00  -0.04  -0.00    -0.24   0.13   0.18
    16   1    -0.01  -0.04   0.03    -0.04  -0.00  -0.01     0.25  -0.15   0.24
    17   1    -0.00  -0.00   0.06    -0.03  -0.05   0.03     0.06  -0.04  -0.21
    18   1    -0.00  -0.01  -0.06    -0.07  -0.01  -0.04    -0.00   0.04   0.22
    19   1     0.02  -0.03  -0.01    -0.05  -0.01  -0.01    -0.16  -0.16  -0.23
    20   1    -0.04   0.01  -0.01    -0.09   0.03  -0.01     0.27   0.20  -0.18
    21   3    -0.01  -0.02  -0.02     0.02   0.01  -0.03     0.00   0.01   0.14
    22   8    -0.01   0.03  -0.06     0.41   0.04  -0.03     0.01   0.01  -0.01
    23   1     0.09   0.14   0.96     0.69   0.00  -0.15     0.19   0.01   0.11
    24   1    -0.01   0.07  -0.03     0.37   0.31  -0.04    -0.01   0.17   0.03
                     10                     11                     12
                      A                      A                      A
 Frequencies --    182.5489               189.7293               249.2661
 Red. masses --      2.4960                 5.6012                 1.2862
 Frc consts  --      0.0490                 0.1188                 0.0471
 IR Inten    --     66.6422               113.2149                 6.9485
  Atom  AN      X      Y      Z        X      Y      Z        X      Y      Z
     1   6     0.15   0.13   0.03     0.04   0.05   0.00     0.01   0.02  -0.01
     2   8    -0.02   0.10  -0.04    -0.01   0.04  -0.07    -0.01   0.01   0.04
     3   6    -0.05  -0.00  -0.01    -0.02   0.00  -0.03    -0.00   0.00  -0.05
     4   6    -0.05  -0.01   0.00    -0.02  -0.00  -0.04    -0.00   0.00  -0.06
     5   6    -0.04   0.01  -0.00    -0.00   0.00  -0.12    -0.01   0.00  -0.05
     6   6    -0.04  -0.01   0.01     0.00   0.01  -0.17    -0.02  -0.00   0.07
     7   6    -0.04  -0.01   0.02    -0.01   0.01  -0.05    -0.02  -0.00   0.06
     8   6    -0.04  -0.02   0.01    -0.02  -0.00   0.01     0.00  -0.00  -0.05
     9   1    -0.02  -0.02   0.01    -0.02  -0.00   0.07     0.01  -0.00  -0.08
    10   1    -0.05  -0.00   0.03    -0.01   0.01  -0.05    -0.02  -0.00   0.13
    11   1    -0.04  -0.02   0.01     0.02   0.00  -0.26    -0.03  -0.01   0.14
    12   1    -0.03   0.01   0.00     0.01   0.01  -0.18    -0.00   0.00  -0.09
    13   8    -0.01  -0.10   0.03    -0.01  -0.03   0.03    -0.01  -0.01   0.02
    14   6     0.15  -0.10   0.02     0.04  -0.03   0.01     0.03  -0.01  -0.00
    15   1     0.21  -0.05   0.01     0.19  -0.02  -0.05     0.41  -0.00  -0.16
    16   1     0.18  -0.02   0.01    -0.07  -0.00  -0.08    -0.28   0.01  -0.25
    17   1     0.19  -0.21   0.04     0.03  -0.06   0.17    -0.01  -0.03   0.40
    18   1     0.17   0.27   0.01     0.06   0.09  -0.07    -0.02   0.02   0.34
    19   1     0.23   0.11   0.07     0.13   0.08   0.08    -0.25  -0.05  -0.22
    20   1     0.16   0.03   0.07    -0.02  -0.03   0.06     0.33   0.08  -0.15
    21   3     0.01   0.01  -0.13     0.00  -0.07   0.80    -0.00  -0.01   0.01
    22   8    -0.08  -0.03   0.00    -0.02  -0.02   0.00     0.02   0.00  -0.00
    23   1     0.48  -0.08  -0.04     0.16  -0.03  -0.02    -0.16   0.02   0.03
    24   1    -0.16   0.49  -0.03    -0.05   0.15  -0.02     0.05  -0.16   0.01
                     13                     14                     15
                      A                      A                      A
 Frequencies --    264.6139               285.2779               288.0859
 Red. masses --      1.3744                 1.2869                 2.6278
 Frc consts  --      0.0567                 0.0617                 0.1285
 IR Inten    --     83.4054                 1.6152                 0.3512
  Atom  AN      X      Y      Z        X      Y      Z        X      Y      Z
     1   6    -0.06  -0.05  -0.01     0.06  -0.00  -0.01     0.19  -0.03   0.03
     2   8     0.01  -0.04  -0.00     0.00  -0.01  -0.05    -0.01  -0.05   0.03
     3   6     0.03  -0.01  -0.01    -0.01  -0.02  -0.01    -0.02  -0.07  -0.01
     4   6     0.04  -0.00  -0.01     0.00  -0.01   0.00     0.03  -0.06  -0.00
     5   6     0.04  -0.01  -0.02     0.02   0.01  -0.05     0.07   0.03   0.03
     6   6     0.03  -0.00   0.02     0.01   0.03  -0.04     0.02   0.13   0.03
     7   6     0.02   0.00   0.03    -0.02   0.03   0.05    -0.05   0.12  -0.02
     8   6     0.03   0.00  -0.01    -0.03   0.00   0.04    -0.08   0.02  -0.04
     9   1     0.02   0.01  -0.02    -0.04   0.00   0.04    -0.15   0.01  -0.04
    10   1     0.02  -0.00   0.06    -0.04   0.05   0.09    -0.09   0.18  -0.04
    11   1     0.03   0.00   0.04     0.02   0.05  -0.08     0.05   0.20   0.06
    12   1     0.03  -0.01  -0.03     0.04   0.01  -0.05     0.14   0.03   0.04
    13   8     0.01   0.04   0.02    -0.00  -0.01   0.05     0.02  -0.04  -0.02
    14   6    -0.07   0.05  -0.00    -0.04  -0.02   0.00    -0.19  -0.05  -0.03
    15   1    -0.02   0.01  -0.04    -0.38  -0.08   0.13    -0.06  -0.12  -0.11
    16   1    -0.16   0.01  -0.06     0.24   0.00   0.20    -0.41  -0.15  -0.15
    17   1    -0.10   0.10   0.08    -0.01   0.02  -0.38    -0.27   0.11   0.18
    18   1    -0.08  -0.10   0.13     0.02   0.04   0.43     0.25   0.15  -0.18
    19   1    -0.19  -0.04  -0.09    -0.25  -0.04  -0.23     0.43  -0.09   0.15
    20   1     0.04  -0.01  -0.06     0.45   0.00  -0.15     0.08  -0.11   0.11
    21   3    -0.00  -0.00  -0.00    -0.00  -0.00   0.00    -0.00  -0.00  -0.01
    22   8    -0.07  -0.02   0.00     0.00   0.00   0.00     0.01  -0.00  -0.00
    23   1     0.63  -0.09  -0.10    -0.06   0.01  -0.01     0.01  -0.00  -0.02
    24   1    -0.16   0.61  -0.02     0.01  -0.06  -0.01     0.01   0.00   0.01
                     16                     17                     18
                      A                      A                      A
 Frequencies --    328.9396               380.5751               469.9380
 Red. masses --      2.5841                 3.8106                 3.1868
 Frc consts  --      0.1647                 0.3252                 0.4147
 IR Inten    --      0.5032                 8.6850                 5.2718
  Atom  AN      X      Y      Z        X      Y      Z        X      Y      Z
     1   6     0.01  -0.00  -0.01     0.18  -0.19   0.02     0.00   0.00  -0.00
     2   8     0.01   0.00  -0.12    -0.04  -0.18  -0.00     0.00   0.00  -0.06
     3   6    -0.02  -0.00   0.14    -0.01  -0.03  -0.00    -0.03  -0.00   0.24
     4   6    -0.02  -0.00   0.14    -0.02   0.03  -0.00    -0.03  -0.00   0.23
     5   6    -0.02   0.00   0.15    -0.06  -0.04  -0.00     0.02  -0.00  -0.18
     6   6     0.01   0.00  -0.09    -0.09  -0.01  -0.01    -0.01  -0.00   0.07
     7   6     0.01   0.00  -0.10    -0.09  -0.01  -0.01    -0.01  -0.00   0.07
     8   6    -0.02  -0.00   0.14    -0.06   0.03  -0.00     0.02  -0.00  -0.18
     9   1    -0.02  -0.00   0.11    -0.04   0.02   0.00     0.07   0.00  -0.62
    10   1     0.04   0.00  -0.30    -0.07  -0.03  -0.01    -0.01   0.00   0.03
    11   1     0.04   0.00  -0.29    -0.08   0.01  -0.02    -0.00   0.00   0.03
    12   1    -0.01   0.00   0.13    -0.03  -0.03   0.00     0.08  -0.00  -0.62
    13   8     0.01  -0.00  -0.12    -0.07   0.16  -0.01     0.01   0.00  -0.06
    14   6    -0.00  -0.00  -0.01     0.16   0.21   0.02     0.00   0.00  -0.00
    15   1     0.29   0.08  -0.11     0.23   0.32   0.03    -0.03   0.05   0.03
    16   1    -0.27  -0.09  -0.18     0.25   0.32   0.04     0.02  -0.05   0.04
    17   1    -0.05   0.00   0.36     0.24  -0.01   0.02     0.00   0.00  -0.02
    18   1    -0.03  -0.00   0.34     0.22   0.04   0.03     0.01   0.01  -0.03
    19   1    -0.26   0.03  -0.17     0.28  -0.28   0.03     0.02   0.05   0.04
    20   1     0.30  -0.03  -0.11     0.28  -0.28   0.02    -0.02  -0.05   0.03
    21   3     0.01   0.01  -0.02     0.00   0.00   0.00    -0.00  -0.00   0.01
    22   8    -0.00  -0.00   0.00     0.01   0.01  -0.00     0.00   0.00   0.00
    23   1     0.01  -0.00   0.00     0.07   0.00   0.00    -0.01   0.00   0.00
    24   1    -0.01   0.00  -0.05     0.00   0.06  -0.00    -0.00  -0.02  -0.08
                     19                     20                     21
                      A                      A                      A
 Frequencies --    489.4303               526.0472               576.5956
 Red. masses --      7.2088                 1.0388                 4.1627
 Frc consts  --      1.0174                 0.1694                 0.8154
 IR Inten    --      1.7538               123.2931                 0.0637
  Atom  AN      X      Y      Z        X      Y      Z        X      Y      Z
     1   6     0.03  -0.16   0.00     0.00  -0.00  -0.00    -0.00  -0.00   0.01
     2   8     0.27  -0.05   0.03     0.00  -0.00  -0.02    -0.01  -0.00   0.07
     3   6     0.21   0.00   0.03     0.00   0.00   0.00     0.02   0.00  -0.19
     4   6    -0.21  -0.03  -0.02    -0.00   0.00   0.00    -0.02  -0.00   0.19
     5   6    -0.18   0.12  -0.03    -0.00   0.00  -0.00    -0.02  -0.00   0.16
     6   6    -0.17   0.15  -0.02    -0.01   0.00  -0.00     0.03   0.00  -0.27
     7   6     0.16   0.18   0.02     0.00   0.00   0.00    -0.04  -0.00   0.27
     8   6     0.17   0.14   0.02     0.00   0.00  -0.00     0.02   0.00  -0.16
     9   1    -0.01   0.13  -0.01     0.00   0.00  -0.02     0.02   0.00  -0.13
    10   1     0.27   0.03   0.04     0.00  -0.00  -0.00    -0.07  -0.01   0.58
    11   1    -0.26  -0.02  -0.03    -0.01  -0.00  -0.01     0.07   0.00  -0.57
    12   1     0.00   0.14  -0.02    -0.00   0.00  -0.01    -0.02  -0.00   0.12
    13   8    -0.26  -0.10  -0.03    -0.00  -0.00  -0.01     0.01  -0.00  -0.07
    14   6    -0.00  -0.16  -0.00    -0.00  -0.00  -0.00     0.00  -0.00  -0.01
    15   1     0.07  -0.03   0.01     0.00  -0.00  -0.00     0.03   0.04  -0.01
    16   1     0.08  -0.03   0.01    -0.00  -0.01  -0.00    -0.03  -0.04  -0.02
    17   1     0.07  -0.36   0.01    -0.00  -0.00   0.00    -0.01   0.00   0.05
    18   1    -0.01  -0.37  -0.01    -0.00  -0.00   0.01     0.00  -0.00  -0.05
    19   1    -0.07  -0.04  -0.01    -0.01   0.01  -0.00     0.03  -0.03   0.02
    20   1    -0.08  -0.04  -0.01     0.01  -0.01   0.00    -0.04   0.03   0.01
    21   3     0.00  -0.00  -0.00     0.00   0.00   0.00     0.00   0.00  -0.02
    22   8    -0.02  -0.01   0.00    -0.00  -0.01  -0.04    -0.00   0.00   0.00
    23   1     0.08  -0.01   0.01    -0.03   0.00  -0.01     0.00  -0.00  -0.00
    24   1    -0.03   0.04  -0.07     0.06   0.09   0.99    -0.00   0.00   0.00
                     22                     23                     24
                      A                      A                      A
 Frequencies --    582.4252               585.4008               733.6662
 Red. masses --      4.5156                 5.4107                 4.6864
 Frc consts  --      0.9025                 1.0925                 1.4862
 IR Inten    --      4.7809                10.7465                 0.0913
  Atom  AN      X      Y      Z        X      Y      Z        X      Y      Z
     1   6     0.05  -0.09   0.00     0.03  -0.10   0.00     0.00  -0.00  -0.01
     2   8    -0.04  -0.06  -0.00    -0.25  -0.10  -0.03     0.01  -0.00  -0.05
     3   6     0.05   0.19   0.01    -0.12   0.09  -0.02    -0.04  -0.00   0.35
     4   6     0.06   0.15   0.01    -0.11   0.15  -0.01     0.04   0.00  -0.35
     5   6    -0.13  -0.03  -0.02    -0.05   0.30  -0.01    -0.01   0.00   0.11
     6   6    -0.18  -0.08  -0.02     0.19  -0.02   0.02     0.02  -0.00  -0.17
     7   6    -0.09  -0.06  -0.01     0.25  -0.03   0.03    -0.02  -0.00   0.16
     8   6     0.04   0.26   0.01     0.14  -0.12   0.01     0.02   0.00  -0.12
     9   1     0.23   0.27   0.03     0.29  -0.10   0.03     0.07   0.00  -0.54
    10   1     0.06  -0.27  -0.00     0.18   0.07   0.03    -0.01  -0.00   0.06
    11   1    -0.18  -0.06  -0.02     0.06  -0.29   0.00    -0.00  -0.00   0.02
    12   1    -0.33  -0.05  -0.04    -0.19   0.29  -0.03    -0.07   0.00   0.60
    13   8     0.24  -0.07   0.03    -0.04  -0.03  -0.01    -0.01  -0.00   0.04
    14   6    -0.03  -0.12  -0.00    -0.03  -0.06  -0.00    -0.00  -0.00   0.00
    15   1    -0.15  -0.29  -0.01    -0.04  -0.07  -0.00     0.01  -0.03  -0.01
    16   1    -0.16  -0.29  -0.03    -0.04  -0.07  -0.01    -0.00   0.03  -0.01
    17   1    -0.14   0.22  -0.02    -0.04  -0.03  -0.00    -0.00  -0.00   0.01
    18   1     0.07   0.05   0.01     0.09   0.26   0.02     0.00   0.00  -0.01
    19   1     0.11  -0.14   0.02     0.19  -0.25   0.02    -0.00   0.03   0.01
    20   1     0.11  -0.14   0.01     0.19  -0.25   0.01     0.00  -0.03   0.01
    21   3    -0.00   0.00   0.00     0.00  -0.00   0.00    -0.00   0.00  -0.00
    22   8    -0.00   0.00   0.00     0.01   0.01  -0.00     0.00  -0.00  -0.00
    23   1     0.03  -0.00  -0.01     0.01   0.01   0.00    -0.00   0.00   0.00
    24   1    -0.01   0.03  -0.04     0.01   0.01   0.01    -0.00  -0.00  -0.01
                     25                     26                     27
                      A                      A                      A
 Frequencies --    750.3282               765.5554               823.0845
 Red. masses --      1.2366                 4.6300                 5.4696
 Frc consts  --      0.4102                 1.5988                 2.1832
 IR Inten    --    144.1029                58.0948                 1.9350
  Atom  AN      X      Y      Z        X      Y      Z        X      Y      Z
     1   6     0.00   0.00  -0.00    -0.03   0.07  -0.00     0.04  -0.12   0.00
     2   8     0.00  -0.00  -0.01    -0.20  -0.04  -0.03     0.17   0.04   0.02
     3   6    -0.01   0.00   0.05     0.04   0.10   0.00    -0.02   0.13  -0.00
     4   6    -0.01  -0.00   0.06     0.06  -0.09   0.01    -0.00   0.13  -0.00
     5   6     0.01  -0.00  -0.05     0.14  -0.25   0.02     0.09   0.13   0.01
     6   6     0.01   0.00  -0.07     0.07  -0.02   0.01     0.29  -0.12   0.04
     7   6     0.01   0.00  -0.07     0.06   0.03   0.01    -0.27  -0.17  -0.04
     8   6     0.01   0.00  -0.04     0.10   0.27   0.01    -0.11   0.11  -0.02
     9   1    -0.04  -0.00   0.38     0.26   0.29   0.03     0.17   0.13   0.04
    10   1    -0.07  -0.00   0.59     0.18  -0.13   0.01    -0.41   0.03  -0.05
    11   1    -0.07  -0.00   0.59     0.16   0.16   0.01     0.40   0.10   0.05
    12   1    -0.04  -0.00   0.36     0.30  -0.24   0.03    -0.19   0.10  -0.04
    13   8     0.00   0.00  -0.01    -0.21   0.00  -0.02    -0.17   0.01  -0.02
    14   6     0.00  -0.00  -0.00    -0.02  -0.08  -0.00    -0.02  -0.13  -0.00
    15   1     0.01   0.00  -0.01     0.09   0.07   0.01     0.04  -0.04   0.00
    16   1    -0.01   0.00  -0.01     0.09   0.07   0.02     0.04  -0.03   0.01
    17   1    -0.00  -0.00   0.02     0.07  -0.34   0.01     0.03  -0.28   0.00
    18   1    -0.00   0.00   0.02     0.01   0.35   0.01     0.02  -0.29  -0.00
    19   1    -0.01  -0.00  -0.01     0.10  -0.06   0.02    -0.04  -0.03  -0.00
    20   1     0.01   0.00  -0.01     0.10  -0.06   0.00    -0.04  -0.04  -0.00
    21   3     0.00   0.00   0.00    -0.00   0.00  -0.00    -0.00   0.00   0.00
    22   8     0.00  -0.00  -0.00     0.01   0.00  -0.00    -0.00   0.00  -0.00
    23   1    -0.00   0.00   0.00    -0.01   0.00   0.00     0.04  -0.00  -0.00
    24   1     0.00  -0.00   0.00     0.01  -0.01  -0.00    -0.01   0.00   0.02
                     28                     29                     30
                      A                      A                      A
 Frequencies --    840.5347               921.2225               970.1508
 Red. masses --      1.4116                 1.3682                 1.2389
 Frc consts  --      0.5876                 0.6841                 0.6870
 IR Inten    --      0.0202                 8.0442                 0.0032
  Atom  AN      X      Y      Z        X      Y      Z        X      Y      Z
     1   6     0.00   0.00  -0.00     0.00  -0.00  -0.00     0.00  -0.00  -0.00
     2   8     0.00  -0.00  -0.02     0.00   0.00  -0.01     0.00   0.00   0.00
     3   6    -0.01  -0.00   0.06    -0.00  -0.00   0.03    -0.00   0.00   0.01
     4   6     0.01  -0.00  -0.06    -0.00  -0.00   0.03     0.00   0.00  -0.01
     5   6    -0.01  -0.00   0.11     0.01   0.00  -0.10     0.00  -0.00  -0.03
     6   6    -0.01   0.00   0.04    -0.01   0.00   0.07    -0.01  -0.00   0.09
     7   6     0.01   0.00  -0.04    -0.01  -0.00   0.07     0.01   0.00  -0.10
     8   6     0.01  -0.00  -0.11     0.01  -0.00  -0.10    -0.00  -0.00   0.03
     9   1    -0.08  -0.00   0.63    -0.07  -0.00   0.57     0.03   0.00  -0.28
    10   1    -0.03  -0.00   0.27     0.05   0.00  -0.39    -0.08  -0.00   0.63
    11   1     0.03   0.00  -0.27     0.05   0.00  -0.39     0.08   0.00  -0.63
    12   1     0.08  -0.00  -0.63    -0.07   0.00   0.57    -0.04  -0.00   0.28
    13   8    -0.00  -0.00   0.02     0.00  -0.00  -0.01     0.00   0.00  -0.00
    14   6     0.00   0.00   0.00    -0.00   0.00  -0.00    -0.00  -0.00   0.00
    15   1    -0.01   0.00   0.01     0.00  -0.01  -0.01     0.00  -0.01  -0.00
    16   1     0.01  -0.00   0.01    -0.00   0.01  -0.01    -0.00   0.01  -0.00
    17   1     0.00   0.00  -0.03    -0.00  -0.00   0.02    -0.00  -0.00   0.01
    18   1    -0.00   0.00   0.03    -0.00  -0.00   0.02     0.00  -0.00  -0.01
    19   1    -0.01  -0.00  -0.01    -0.00  -0.01  -0.01     0.00   0.00   0.00
    20   1     0.01   0.00  -0.01     0.00   0.01  -0.01    -0.00  -0.01   0.00
    21   3    -0.00   0.00  -0.00    -0.00  -0.00   0.00     0.00  -0.00   0.00
    22   8     0.00  -0.00   0.00     0.00  -0.00   0.00     0.00   0.00  -0.00
    23   1    -0.00   0.00   0.00    -0.00   0.00   0.00     0.00   0.00  -0.00
    24   1     0.00  -0.00  -0.00     0.00   0.00   0.00     0.00   0.00   0.00
                     31                     32                     33
                      A                      A                      A
 Frequencies --   1048.5998              1051.3265              1072.3480
 Red. masses --      7.3732                 6.3750                 2.2684
 Frc consts  --      4.7767                 4.1515                 1.5369
 IR Inten    --    113.9508                10.6387                23.2278
  Atom  AN      X      Y      Z        X      Y      Z        X      Y      Z
     1   6     0.05  -0.35  -0.00    -0.04   0.20   0.00    -0.01  -0.09  -0.00
     2   8    -0.02   0.31   0.00    -0.00  -0.19  -0.00    -0.02   0.09   0.00
     3   6    -0.17   0.15  -0.02     0.10  -0.03   0.01    -0.02   0.04  -0.00
     4   6     0.08   0.13   0.01     0.14   0.11   0.02    -0.02  -0.05  -0.00
     5   6     0.03  -0.26   0.00     0.05   0.11   0.01     0.09   0.07   0.01
     6   6    -0.08   0.06  -0.01    -0.18   0.12  -0.02    -0.10   0.10  -0.01
     7   6     0.13   0.12   0.02    -0.12  -0.10  -0.02    -0.09  -0.12  -0.01
     8   6    -0.01  -0.20  -0.00     0.07  -0.19   0.01     0.10  -0.05   0.01
     9   1    -0.07  -0.20  -0.01     0.30  -0.19   0.03     0.55  -0.02   0.07
    10   1     0.02   0.28   0.00    -0.09  -0.19  -0.01     0.04  -0.33   0.01
    11   1    -0.01   0.19   0.00    -0.13   0.27  -0.02    -0.01   0.33  -0.00
    12   1     0.00  -0.27  -0.00     0.28   0.14   0.03     0.55   0.12   0.07
    13   8    -0.01   0.19  -0.00    -0.05   0.29  -0.01    -0.00  -0.09   0.00
    14   6     0.01  -0.22   0.00     0.00  -0.32   0.00    -0.03   0.10  -0.00
    15   1     0.01  -0.14   0.02     0.04  -0.18   0.03     0.02   0.10  -0.02
    16   1     0.02  -0.14  -0.02     0.05  -0.17  -0.01     0.01   0.10   0.02
    17   1    -0.01  -0.16  -0.00    -0.01  -0.28   0.00     0.01  -0.00   0.00
    18   1     0.06  -0.27   0.00    -0.04   0.19  -0.00     0.00   0.01   0.00
    19   1    -0.01  -0.20   0.02     0.02   0.10  -0.01     0.03  -0.09   0.02
    20   1     0.00  -0.21  -0.03     0.02   0.10   0.01     0.03  -0.09  -0.02
    21   3     0.00   0.00  -0.00    -0.00  -0.00   0.00     0.00  -0.00   0.00
    22   8    -0.00   0.00  -0.00    -0.00   0.00  -0.00     0.00  -0.00  -0.00
    23   1     0.04  -0.00  -0.00     0.02  -0.00   0.00    -0.00   0.00  -0.00
    24   1    -0.00  -0.01   0.01     0.01  -0.01  -0.00    -0.00   0.00   0.00
                     34                     35                     36
                      A                      A                      A
 Frequencies --   1141.5056              1170.6808              1180.1142
 Red. masses --      1.6484                 1.0579                 1.2702
 Frc consts  --      1.2655                 0.8542                 1.0423
 IR Inten    --    129.3635                 0.3844                 1.0986
  Atom  AN      X      Y      Z        X      Y      Z        X      Y      Z
     1   6    -0.03   0.05  -0.00     0.01  -0.00  -0.00    -0.00  -0.00   0.03
     2   8     0.02  -0.06   0.00    -0.01   0.00  -0.00     0.00  -0.00  -0.01
     3   6     0.02   0.05   0.00    -0.00  -0.02  -0.00    -0.00   0.00  -0.00
     4   6    -0.03   0.05  -0.00    -0.01   0.02  -0.00     0.00   0.00   0.00
     5   6    -0.05  -0.10  -0.01    -0.01   0.00  -0.00     0.00   0.00  -0.00
     6   6     0.03   0.05   0.00     0.02   0.03   0.00    -0.00   0.00   0.00
     7   6    -0.04   0.04  -0.00     0.02  -0.03   0.00     0.00   0.00  -0.00
     8   6     0.07  -0.09   0.01    -0.01  -0.00  -0.00    -0.00  -0.00  -0.00
     9   1     0.41  -0.07   0.05    -0.33  -0.03  -0.04    -0.00  -0.00   0.00
    10   1    -0.30   0.42  -0.04     0.36  -0.51   0.04     0.00  -0.00   0.00
    11   1     0.24   0.48   0.03     0.27   0.56   0.03    -0.00   0.00  -0.00
    12   1    -0.40  -0.14  -0.05    -0.32  -0.02  -0.04    -0.01  -0.00   0.02
    13   8    -0.01  -0.07  -0.00    -0.01  -0.00  -0.00    -0.01  -0.00   0.06
    14   6     0.02   0.05   0.00     0.01   0.00   0.00     0.01  -0.00  -0.13
    15   1    -0.04  -0.03   0.00    -0.02  -0.02   0.00    -0.11   0.64   0.15
    16   1    -0.04  -0.04  -0.01    -0.02  -0.02  -0.01     0.08  -0.62   0.19
    17   1    -0.00   0.10  -0.00     0.00   0.03  -0.00    -0.03  -0.02   0.27
    18   1    -0.02   0.10  -0.00     0.01  -0.03   0.00     0.01  -0.00  -0.05
    19   1     0.05  -0.03   0.01    -0.02   0.03  -0.01     0.00  -0.12  -0.04
    20   1     0.05  -0.02  -0.00    -0.02   0.01   0.01     0.00   0.13  -0.03
    21   3     0.00   0.00  -0.00     0.00   0.00   0.00     0.00   0.00   0.00
    22   8    -0.00   0.00   0.00     0.00  -0.00   0.00     0.00  -0.00  -0.00
    23   1     0.01  -0.00  -0.00    -0.00   0.00   0.00    -0.00   0.00   0.00
    24   1    -0.00  -0.00  -0.00    -0.00   0.00  -0.00    -0.00   0.00   0.00
                     37                     38                     39
                      A                      A                      A
 Frequencies --   1181.4362              1205.1686              1214.8543
 Red. masses --      1.2673                 1.7168                 1.3460
 Frc consts  --      1.0422                 1.4691                 1.1705
 IR Inten    --      2.3006                99.1163                 0.5997
  Atom  AN      X      Y      Z        X      Y      Z        X      Y      Z
     1   6    -0.01  -0.00   0.13    -0.10  -0.05  -0.01     0.09   0.02   0.01
     2   8     0.01   0.00  -0.06     0.01   0.07   0.00    -0.04  -0.03  -0.00
     3   6    -0.00  -0.00  -0.00     0.09  -0.06   0.01    -0.05  -0.00  -0.01
     4   6    -0.00   0.00   0.00    -0.07  -0.07  -0.01    -0.05  -0.00  -0.01
     5   6     0.00  -0.00   0.00    -0.02   0.02  -0.00     0.01  -0.02   0.00
     6   6     0.00   0.00   0.00     0.04  -0.01   0.00     0.01   0.00   0.00
     7   6     0.00  -0.00  -0.00    -0.04  -0.02  -0.00     0.01  -0.00   0.00
     8   6    -0.00   0.00   0.00     0.01   0.02   0.00     0.01   0.02   0.00
     9   1    -0.00   0.00  -0.02    -0.09   0.01  -0.01     0.19   0.04   0.02
    10   1     0.01  -0.01   0.00    -0.07   0.03  -0.01     0.02  -0.01   0.00
    11   1     0.00   0.00  -0.00     0.06   0.04   0.01     0.01   0.01   0.00
    12   1     0.00  -0.00  -0.01     0.06   0.03   0.01     0.21  -0.01   0.03
    13   8     0.00   0.00  -0.01    -0.02   0.06  -0.00    -0.04   0.02  -0.00
    14   6    -0.00   0.00   0.03     0.10  -0.03   0.01     0.10  -0.00   0.01
    15   1     0.02  -0.12  -0.03    -0.17  -0.21   0.05    -0.19  -0.23   0.05
    16   1    -0.02   0.12  -0.04    -0.15  -0.24  -0.08    -0.17  -0.26  -0.08
    17   1     0.01   0.00  -0.05    -0.09   0.51  -0.00    -0.08   0.52  -0.00
    18   1     0.03  -0.00  -0.27    -0.00   0.55   0.01     0.01  -0.49  -0.01
    19   1     0.03  -0.63  -0.18     0.19  -0.21   0.09    -0.19   0.20  -0.08
    20   1     0.00   0.64  -0.15     0.21  -0.20  -0.06    -0.20   0.19   0.04
    21   3    -0.00   0.00  -0.00     0.00  -0.00   0.00     0.00   0.00  -0.00
    22   8    -0.00  -0.00   0.00     0.00  -0.00   0.00     0.00  -0.00   0.00
    23   1     0.00  -0.00  -0.00    -0.03   0.00  -0.00    -0.00   0.00  -0.00
    24   1     0.00  -0.00  -0.00     0.00   0.01  -0.00    -0.00   0.00  -0.00
                     40                     41                     42
                      A                      A                      A
 Frequencies --   1252.1458              1298.5403              1306.6572
 Red. masses --      2.6378                 3.3747                 1.5524
 Frc consts  --      2.4367                 3.3527                 1.5616
 IR Inten    --    235.8513               447.9827                16.9285
  Atom  AN      X      Y      Z        X      Y      Z        X      Y      Z
     1   6    -0.06   0.06  -0.01     0.05  -0.07   0.00    -0.04   0.01  -0.00
     2   8     0.12  -0.09   0.01    -0.13   0.07  -0.01     0.05   0.01   0.01
     3   6    -0.09   0.14  -0.01     0.20  -0.06   0.02    -0.10  -0.07  -0.01
     4   6     0.06   0.15   0.01     0.20   0.10   0.02     0.11  -0.05   0.01
     5   6     0.08  -0.05   0.01     0.09   0.06   0.01     0.04   0.03   0.01
     6   6    -0.04  -0.01  -0.01    -0.08  -0.01  -0.01    -0.02   0.04  -0.00
     7   6     0.05   0.00   0.01    -0.08   0.00  -0.01     0.01   0.04   0.00
     8   6    -0.07  -0.06  -0.01     0.09  -0.05   0.01    -0.05   0.02  -0.01
     9   1    -0.42  -0.09  -0.05    -0.46  -0.10  -0.06     0.59   0.08   0.07
    10   1     0.17  -0.18   0.02    -0.20   0.16  -0.02     0.20  -0.22   0.03
    11   1    -0.13  -0.19  -0.02    -0.19  -0.22  -0.02    -0.16  -0.25  -0.02
    12   1     0.44  -0.02   0.05    -0.48   0.02  -0.06    -0.58  -0.02  -0.07
    13   8    -0.09  -0.10  -0.01    -0.13  -0.10  -0.02    -0.05   0.01  -0.01
    14   6     0.05   0.07   0.00     0.03   0.08   0.00     0.03   0.01   0.00
    15   1    -0.13  -0.18  -0.00    -0.13  -0.18  -0.01    -0.07  -0.09   0.01
    16   1    -0.13  -0.19  -0.03    -0.13  -0.18  -0.02    -0.07  -0.09  -0.03
    17   1    -0.02   0.24  -0.00     0.05   0.01   0.01     0.02   0.04   0.00
    18   1    -0.02   0.28   0.00     0.05  -0.01   0.01    -0.03   0.03  -0.00
    19   1     0.18  -0.18   0.03    -0.16   0.15  -0.02     0.09  -0.08   0.03
    20   1     0.18  -0.17  -0.00    -0.16   0.15  -0.01     0.09  -0.08  -0.02
    21   3     0.00   0.00  -0.00    -0.00  -0.00   0.00    -0.00  -0.00   0.00
    22   8    -0.00   0.00  -0.00     0.00  -0.00  -0.00    -0.00   0.00  -0.00
    23   1     0.04  -0.00  -0.00    -0.01   0.00   0.00     0.01  -0.00  -0.00
    24   1    -0.00  -0.02   0.01     0.00   0.00  -0.00     0.00  -0.00   0.00
                     43                     44                     45
                      A                      A                      A
 Frequencies --   1466.3143              1476.1098              1483.3293
 Red. masses --      1.7213                 1.9878                 2.1674
 Frc consts  --      2.1805                 2.5519                 2.8097
 IR Inten    --     18.0540                47.8509                 6.5569
  Atom  AN      X      Y      Z        X      Y      Z        X      Y      Z
     1   6    -0.02   0.05  -0.00     0.01   0.06   0.00    -0.02   0.08  -0.00
     2   8     0.01   0.02   0.00    -0.02   0.01  -0.00    -0.00   0.02   0.00
     3   6    -0.07  -0.04  -0.01     0.04   0.15   0.01    -0.04  -0.10  -0.01
     4   6     0.09  -0.05   0.01     0.05  -0.14   0.01    -0.07   0.10  -0.01
     5   6    -0.03   0.07  -0.00    -0.02   0.00  -0.00     0.12   0.01   0.01
     6   6    -0.08  -0.08  -0.01     0.02   0.14   0.00    -0.04  -0.12  -0.01
     7   6     0.10  -0.08   0.01     0.03  -0.12   0.00    -0.08   0.12  -0.01
     8   6     0.01   0.07   0.00    -0.02  -0.02  -0.00     0.13   0.01   0.02
     9   1    -0.13   0.08  -0.02    -0.26  -0.04  -0.03    -0.09  -0.01  -0.01
    10   1    -0.24   0.41  -0.03    -0.14   0.09  -0.02     0.05  -0.07   0.01
    11   1     0.15   0.43   0.02    -0.14  -0.17  -0.02     0.02   0.02   0.00
    12   1     0.09   0.10   0.01    -0.26  -0.02  -0.03    -0.08  -0.02  -0.01
    13   8    -0.02   0.02  -0.00    -0.01  -0.01  -0.00     0.01  -0.01   0.00
    14   6     0.01   0.05  -0.00     0.02  -0.06   0.00    -0.01  -0.06   0.00
    15   1    -0.07  -0.25  -0.07    -0.00   0.33   0.14     0.05   0.32   0.11
    16   1    -0.07  -0.24   0.05     0.01   0.31  -0.15     0.05   0.31  -0.10
    17   1     0.10  -0.23   0.03    -0.11   0.35  -0.04    -0.11   0.26  -0.03
    18   1    -0.07  -0.28  -0.02    -0.05  -0.33  -0.02    -0.09  -0.40  -0.01
    19   1     0.13  -0.25  -0.06     0.06  -0.28  -0.14     0.16  -0.40  -0.13
    20   1     0.12  -0.26   0.07     0.03  -0.29   0.13     0.12  -0.40   0.14
    21   3    -0.00  -0.00   0.00    -0.00   0.00   0.00     0.00  -0.00  -0.00
    22   8    -0.00  -0.00   0.00    -0.00   0.00   0.00    -0.00  -0.00   0.00
    23   1    -0.00  -0.00   0.00     0.01  -0.00  -0.00    -0.01   0.00  -0.00
    24   1     0.00  -0.00   0.00     0.00  -0.00  -0.00     0.00   0.01  -0.00
                     46                     47                     48
                      A                      A                      A
 Frequencies --   1489.0779              1507.9257              1508.2141
 Red. masses --      1.4329                 1.0460                 1.0462
 Frc consts  --      1.8720                 1.4013                 1.4021
 IR Inten    --      3.8442                 3.1899                22.4043
  Atom  AN      X      Y      Z        X      Y      Z        X      Y      Z
     1   6     0.00  -0.06  -0.00     0.01   0.00  -0.05     0.00  -0.00  -0.02
     2   8     0.03  -0.02   0.00     0.00   0.00  -0.01     0.00  -0.00  -0.00
     3   6    -0.06  -0.02  -0.01     0.00  -0.00  -0.00    -0.00   0.00  -0.00
     4   6     0.05   0.00   0.01     0.00  -0.00   0.00    -0.00  -0.00  -0.00
     5   6     0.03   0.04   0.00    -0.00   0.00  -0.00     0.00   0.00   0.00
     6   6    -0.08  -0.07  -0.01     0.00  -0.00  -0.00    -0.00  -0.00   0.00
     7   6     0.07  -0.03   0.01     0.00  -0.00   0.00     0.00  -0.00   0.00
     8   6    -0.01   0.04  -0.00    -0.00   0.00   0.00     0.00   0.00   0.00
     9   1     0.01   0.05   0.00     0.01   0.00  -0.02    -0.00  -0.00  -0.01
    10   1    -0.10   0.23  -0.01    -0.00   0.00   0.00    -0.00   0.00  -0.00
    11   1     0.07   0.25   0.01     0.00   0.00  -0.00    -0.00   0.00   0.00
    12   1    -0.04   0.04  -0.00     0.00   0.00   0.01    -0.00  -0.00  -0.02
    13   8    -0.02  -0.03  -0.00    -0.00   0.00   0.00     0.00  -0.00  -0.01
    14   6     0.01  -0.07   0.00    -0.00   0.00   0.02     0.01  -0.00  -0.05
    15   1    -0.00   0.40   0.17     0.18   0.11  -0.02    -0.39  -0.24   0.06
    16   1     0.00   0.37  -0.18    -0.14  -0.14  -0.03     0.30   0.30   0.06
    17   1    -0.13   0.35  -0.05     0.03   0.00  -0.30    -0.07  -0.01   0.64
    18   1     0.06   0.32   0.01    -0.07  -0.00   0.65    -0.03   0.01   0.30
    19   1    -0.08   0.30   0.13     0.37  -0.22   0.09     0.17  -0.10   0.04
    20   1    -0.05   0.30  -0.13    -0.40   0.20   0.03    -0.19   0.10   0.02
    21   3    -0.00  -0.00   0.00     0.00   0.00   0.00     0.00  -0.00  -0.00
    22   8    -0.00   0.00  -0.00    -0.00   0.00  -0.00     0.00  -0.00   0.00
    23   1     0.02  -0.00  -0.00     0.00  -0.00  -0.00    -0.00   0.00   0.00
    24   1     0.00  -0.02   0.00     0.00  -0.00   0.00    -0.00   0.00  -0.00
                     49                     50                     51
                      A                      A                      A
 Frequencies --   1520.2133              1521.3254              1537.0307
 Red. masses --      1.1254                 1.0585                 2.4056
 Frc consts  --      1.5324                 1.4434                 3.3484
 IR Inten    --    133.2552                28.4469               232.5008
  Atom  AN      X      Y      Z        X      Y      Z        X      Y      Z
     1   6    -0.04  -0.00  -0.01    -0.04  -0.00  -0.01    -0.01  -0.02  -0.00
     2   8    -0.02   0.01  -0.00    -0.02   0.00  -0.00     0.03  -0.04   0.00
     3   6     0.04  -0.01   0.00     0.02   0.00   0.00    -0.14   0.08  -0.02
     4   6     0.04   0.02   0.00    -0.01   0.01  -0.00    -0.13  -0.10  -0.02
     5   6    -0.03   0.00  -0.00    -0.01  -0.01  -0.00     0.17   0.00   0.02
     6   6     0.01  -0.00   0.00     0.01   0.01   0.00    -0.05   0.04  -0.01
     7   6     0.01  -0.00   0.00    -0.01   0.00  -0.00    -0.04  -0.05  -0.01
     8   6    -0.03  -0.00  -0.00    -0.01  -0.01  -0.00     0.17   0.03   0.02
     9   1     0.05   0.00   0.01    -0.01  -0.01  -0.00    -0.44  -0.01  -0.05
    10   1     0.02  -0.01   0.00     0.02  -0.03   0.00    -0.16   0.10  -0.02
    11   1     0.02   0.02   0.00    -0.00  -0.02  -0.00    -0.14  -0.13  -0.02
    12   1     0.05   0.01   0.00     0.05  -0.00   0.01    -0.43  -0.06  -0.05
    13   8    -0.02  -0.02  -0.00     0.01  -0.00   0.00     0.03   0.05   0.00
    14   6    -0.04  -0.01  -0.01     0.03   0.00   0.01    -0.01   0.02  -0.00
    15   1     0.38  -0.08  -0.20    -0.34   0.12   0.20     0.13  -0.22  -0.15
    16   1     0.37  -0.04   0.30    -0.32   0.09  -0.29     0.10  -0.22   0.18
    17   1    -0.15   0.34   0.03     0.12  -0.26  -0.02     0.03  -0.06   0.01
    18   1    -0.07  -0.30   0.00    -0.07  -0.30   0.00     0.01   0.03   0.01
    19   1     0.30   0.12   0.27     0.32   0.16   0.31     0.10   0.24   0.21
    20   1     0.33   0.14  -0.19     0.36   0.19  -0.22     0.13   0.26  -0.17
    21   3    -0.00  -0.00   0.00    -0.00   0.00  -0.00     0.00  -0.00  -0.00
    22   8     0.00  -0.00   0.00    -0.00   0.00  -0.00     0.00   0.00  -0.00
    23   1    -0.00   0.00  -0.00     0.03  -0.00  -0.00     0.01  -0.00  -0.00
    24   1    -0.00   0.01  -0.00     0.00  -0.03   0.00    -0.00  -0.01   0.00
                     52                     53                     54
                      A                      A                      A
 Frequencies --   1615.8815              1632.6703              1634.9061
 Red. masses --      1.3401                 2.9398                 7.2495
 Frc consts  --      2.0617                 4.6170                11.4167
 IR Inten    --     32.8918               140.0471                17.8594
  Atom  AN      X      Y      Z        X      Y      Z        X      Y      Z
     1   6    -0.00   0.00  -0.00     0.00   0.01   0.00     0.02  -0.01   0.00
     2   8    -0.00  -0.00  -0.00    -0.03   0.00  -0.00    -0.02  -0.03  -0.00
     3   6     0.05   0.01   0.01     0.16   0.03   0.02     0.08   0.37   0.01
     4   6    -0.06   0.03  -0.01    -0.17   0.04  -0.02     0.07  -0.34   0.01
     5   6     0.08  -0.00   0.01     0.21   0.01   0.03     0.01   0.17   0.00
     6   6    -0.04  -0.00  -0.00    -0.10  -0.03  -0.01    -0.08  -0.35  -0.01
     7   6     0.05  -0.03   0.01     0.11  -0.05   0.01    -0.09   0.32  -0.01
     8   6    -0.08  -0.00  -0.01    -0.21  -0.01  -0.03    -0.04  -0.17  -0.01
     9   1     0.09   0.01   0.01     0.27   0.02   0.03     0.10  -0.19   0.01
    10   1    -0.01   0.05  -0.00     0.00   0.12   0.00     0.31  -0.22   0.04
    11   1    -0.03   0.03  -0.00    -0.05   0.09  -0.01     0.26   0.31   0.03
    12   1    -0.10  -0.02  -0.01    -0.26  -0.04  -0.03    -0.03   0.19  -0.00
    13   8     0.01  -0.00   0.00     0.03   0.00   0.00    -0.01   0.03  -0.00
    14   6    -0.00   0.00   0.00    -0.01   0.01  -0.00     0.02   0.02   0.00
    15   1    -0.01  -0.00   0.00     0.01  -0.06  -0.04     0.01  -0.07  -0.03
    16   1    -0.01  -0.01  -0.01     0.01  -0.06   0.04    -0.00  -0.07   0.03
    17   1     0.01  -0.04  -0.01     0.02  -0.06   0.01     0.02   0.03   0.00
    18   1    -0.01  -0.03   0.00    -0.01  -0.06  -0.01     0.02  -0.06   0.00
    19   1     0.01  -0.01   0.00     0.00  -0.06  -0.04    -0.01   0.06   0.02
    20   1     0.01  -0.01   0.00    -0.00  -0.07   0.04    -0.00   0.06  -0.02
    21   3    -0.00  -0.00  -0.00    -0.00  -0.00  -0.00    -0.00  -0.00   0.00
    22   8     0.05  -0.05   0.00    -0.04   0.04  -0.00     0.01  -0.01   0.00
    23   1    -0.65   0.06   0.03     0.53  -0.05  -0.03    -0.07   0.01   0.00
    24   1    -0.11   0.70  -0.08     0.10  -0.58   0.06    -0.02   0.09  -0.01
                     55                     56                     57
                      A                      A                      A
 Frequencies --   3062.2629              3066.0088              3147.9039
 Red. masses --      1.0312                 1.0308                 1.1072
 Frc consts  --      5.6977                 5.7091                 6.4640
 IR Inten    --     66.4679                46.3288                32.2869
  Atom  AN      X      Y      Z        X      Y      Z        X      Y      Z
     1   6     0.00   0.00   0.00    -0.01  -0.04  -0.00    -0.00  -0.00   0.00
     2   8    -0.00   0.00  -0.00     0.00  -0.00   0.00    -0.00  -0.00   0.00
     3   6     0.00   0.00   0.00    -0.00   0.00  -0.00     0.00   0.00  -0.00
     4   6    -0.00  -0.00  -0.00     0.00  -0.00   0.00    -0.00   0.00   0.00
     5   6     0.00  -0.00   0.00     0.00  -0.00   0.00     0.00  -0.00  -0.00
     6   6     0.00  -0.00   0.00    -0.00  -0.00  -0.00     0.00   0.00  -0.00
     7   6    -0.00   0.00  -0.00     0.00   0.00   0.00     0.00   0.00  -0.00
     8   6     0.00   0.00  -0.00     0.00   0.00   0.00     0.00  -0.00  -0.00
     9   1     0.00   0.00   0.00     0.00  -0.02   0.00    -0.00   0.00   0.00
    10   1     0.00   0.00   0.00     0.00  -0.00   0.00    -0.00  -0.00   0.00
    11   1     0.00   0.00   0.00     0.00  -0.00   0.00     0.00  -0.00   0.00
    12   1    -0.00   0.02   0.00     0.00   0.00   0.00    -0.00   0.00   0.00
    13   8     0.00   0.00   0.00    -0.00   0.00  -0.00    -0.00  -0.00   0.00
    14   6    -0.02   0.04  -0.00    -0.00   0.00  -0.00     0.01  -0.00  -0.09
    15   1     0.24  -0.20   0.57     0.02  -0.02   0.04     0.27  -0.22   0.61
    16   1     0.37  -0.20  -0.50     0.03  -0.02  -0.04    -0.41   0.22   0.53
    17   1    -0.36  -0.12  -0.04    -0.03  -0.01  -0.00    -0.00  -0.00  -0.02
    18   1     0.03  -0.00   0.00    -0.39   0.06  -0.04    -0.00   0.00   0.00
    19   1    -0.02  -0.02   0.04     0.32   0.26  -0.50     0.00   0.00  -0.00
    20   1    -0.02  -0.02  -0.04     0.20   0.23   0.57    -0.00  -0.00  -0.00
    21   3    -0.00   0.00  -0.00     0.00  -0.00   0.00    -0.00  -0.00   0.00
    22   8     0.00   0.00  -0.00     0.00   0.00  -0.00     0.00  -0.00   0.00
    23   1     0.00  -0.00  -0.00    -0.00   0.00  -0.00    -0.00   0.00  -0.00
    24   1    -0.00  -0.00   0.00    -0.01   0.00   0.00    -0.00   0.00  -0.00
                     58                     59                     60
                      A                      A                      A
 Frequencies --   3154.1072              3203.0670              3204.6449
 Red. masses --      1.1075                 1.1035                 1.1042
 Frc consts  --      6.4913                 6.6706                 6.6811
 IR Inten    --     29.8100                17.3897                14.8828
  Atom  AN      X      Y      Z        X      Y      Z        X      Y      Z
     1   6     0.01   0.00  -0.09     0.00   0.00   0.00    -0.09  -0.00  -0.01
     2   8    -0.00   0.00   0.00     0.00  -0.00   0.00     0.00   0.00  -0.00
     3   6    -0.00  -0.00   0.00     0.00  -0.00  -0.00     0.00  -0.00   0.00
     4   6     0.00   0.00  -0.00     0.00   0.00   0.00     0.00   0.00   0.00
     5   6     0.00  -0.00  -0.00     0.00  -0.01   0.00    -0.00   0.00  -0.00
     6   6     0.00  -0.00  -0.00    -0.00   0.00  -0.00     0.00  -0.00   0.00
     7   6     0.00   0.00  -0.00     0.00   0.00   0.00    -0.00  -0.00  -0.00
     8   6     0.00  -0.00  -0.00     0.00  -0.00   0.00    -0.00   0.01  -0.00
     9   1    -0.00   0.00   0.00    -0.00   0.01  -0.00     0.01  -0.07   0.00
    10   1    -0.00  -0.00   0.00    -0.02  -0.01  -0.00     0.05   0.04   0.01
    11   1     0.00  -0.00   0.00     0.04  -0.02   0.01    -0.03   0.01  -0.00
    12   1    -0.00  -0.00   0.00    -0.00   0.06  -0.00     0.00  -0.01   0.00
    13   8    -0.00   0.00   0.00     0.00  -0.00   0.00     0.00   0.00   0.00
    14   6     0.00  -0.00  -0.00    -0.09  -0.01  -0.01    -0.00  -0.00  -0.00
    15   1     0.00  -0.00   0.00     0.08  -0.08   0.23     0.00  -0.00   0.01
    16   1    -0.00   0.00   0.00     0.13  -0.08  -0.20     0.00  -0.00  -0.00
    17   1    -0.00  -0.00  -0.00     0.87   0.30   0.10     0.02   0.01   0.00
    18   1    -0.00   0.00  -0.02    -0.02   0.00  -0.00     0.90  -0.14   0.10
    19   1    -0.37  -0.29   0.53    -0.00  -0.00   0.00     0.12   0.10  -0.21
    20   1     0.24   0.26   0.61    -0.00  -0.00  -0.00     0.07   0.10   0.24
    21   3    -0.00   0.00   0.00    -0.00  -0.00  -0.00     0.00   0.00   0.00
    22   8    -0.00   0.00   0.00    -0.00  -0.00   0.00     0.00  -0.00  -0.00
    23   1     0.00  -0.00  -0.00    -0.00   0.00  -0.00     0.00   0.00  -0.00
    24   1     0.00  -0.00  -0.00     0.00  -0.00  -0.00    -0.00   0.00   0.00
                     61                     62                     63
                      A                      A                      A
 Frequencies --   3209.0743              3224.3797              3241.1164
 Red. masses --      1.0867                 1.0933                 1.0924
 Frc consts  --      6.5936                 6.6972                 6.7614
 IR Inten    --      1.5254                17.5980                 5.2348
  Atom  AN      X      Y      Z        X      Y      Z        X      Y      Z
     1   6    -0.01  -0.00  -0.00     0.00   0.00   0.00    -0.00  -0.00  -0.00
     2   8     0.00  -0.00   0.00    -0.00   0.00  -0.00    -0.00  -0.00  -0.00
     3   6     0.00  -0.00   0.00    -0.00  -0.00  -0.00     0.00   0.00   0.00
     4   6    -0.00  -0.00  -0.00    -0.00   0.00  -0.00    -0.00   0.00  -0.00
     5   6     0.00  -0.01   0.00     0.00  -0.02   0.00     0.01  -0.06   0.00
     6   6    -0.05   0.02  -0.01    -0.05   0.03  -0.01     0.01  -0.00   0.00
     7   6     0.05   0.03   0.01    -0.05  -0.04  -0.01    -0.02  -0.01  -0.00
     8   6    -0.00  -0.01  -0.00     0.00   0.02   0.00     0.00  -0.06   0.00
     9   1    -0.01   0.16  -0.00     0.02  -0.29   0.00    -0.06   0.73  -0.00
    10   1    -0.54  -0.38  -0.07     0.53   0.38   0.07     0.15   0.11   0.02
    11   1     0.62  -0.30   0.08     0.57  -0.28   0.07    -0.12   0.06  -0.02
    12   1    -0.02   0.16  -0.00    -0.03   0.27  -0.00    -0.06   0.64  -0.01
    13   8    -0.00  -0.00  -0.00    -0.00  -0.00  -0.00     0.00  -0.00   0.00
    14   6     0.01   0.00   0.00     0.00   0.00   0.00     0.00  -0.00   0.00
    15   1    -0.01   0.00  -0.02    -0.00   0.00  -0.01    -0.01   0.00  -0.01
    16   1    -0.01   0.00   0.01    -0.01   0.00   0.01    -0.01   0.00   0.01
    17   1    -0.05  -0.02  -0.01    -0.03  -0.01  -0.00    -0.03  -0.01  -0.00
    18   1     0.07  -0.01   0.01    -0.03   0.00  -0.00     0.03  -0.00   0.00
    19   1     0.01   0.01  -0.02    -0.01  -0.01   0.01     0.01   0.01  -0.01
    20   1     0.01   0.01   0.02    -0.00  -0.00  -0.01     0.01   0.01   0.02
    21   3     0.00  -0.00  -0.00     0.00   0.00   0.00     0.00   0.00  -0.00
    22   8    -0.00   0.00   0.00     0.00   0.00  -0.00     0.00  -0.00  -0.00
    23   1     0.00  -0.00  -0.00     0.00  -0.00  -0.00     0.00   0.00  -0.00
    24   1     0.00  -0.00  -0.00    -0.00  -0.00   0.00    -0.00   0.00   0.00
                     64                     65                     66
                      A                      A                      A
 Frequencies --   3244.2280              3685.9874              3883.0290
 Red. masses --      1.0949                 1.0549                 1.0721
 Frc consts  --      6.7896                 8.4443                 9.5240
 IR Inten    --      0.8331               553.8208               152.9623
  Atom  AN      X      Y      Z        X      Y      Z        X      Y      Z
     1   6     0.00   0.00   0.00     0.00  -0.00  -0.00     0.00  -0.00  -0.00
     2   8     0.00   0.00   0.00     0.00   0.00   0.00     0.00   0.00   0.00
     3   6    -0.00  -0.00  -0.00    -0.00   0.00  -0.00    -0.00   0.00  -0.00
     4   6    -0.00   0.00  -0.00    -0.00  -0.00  -0.00    -0.00  -0.00  -0.00
     5   6     0.01  -0.06   0.00    -0.00  -0.00  -0.00    -0.00   0.00  -0.00
     6   6     0.02  -0.01   0.00     0.00   0.00   0.00     0.00   0.00   0.00
     7   6     0.02   0.01   0.00     0.00  -0.00   0.00     0.00   0.00   0.00
     8   6    -0.00   0.05  -0.00     0.00  -0.00   0.00     0.00  -0.00   0.00
     9   1     0.05  -0.59   0.00    -0.00   0.00  -0.00    -0.00   0.00  -0.00
    10   1    -0.22  -0.15  -0.03     0.00   0.00   0.00     0.00   0.00   0.00
    11   1    -0.25   0.12  -0.03     0.00  -0.00   0.00     0.00  -0.00   0.00
    12   1    -0.06   0.69  -0.01     0.00  -0.00   0.00     0.00  -0.00   0.00
    13   8     0.00  -0.00   0.00    -0.00  -0.00   0.00     0.00  -0.00  -0.00
    14   6     0.00  -0.00   0.00     0.00   0.00  -0.00     0.00   0.00   0.00
    15   1    -0.01   0.00  -0.02     0.00  -0.00   0.00     0.00  -0.00   0.00
    16   1    -0.01   0.00   0.01     0.00  -0.00  -0.00     0.00  -0.00  -0.00
    17   1    -0.03  -0.01  -0.00    -0.00  -0.00  -0.00    -0.00  -0.00  -0.00
    18   1    -0.02   0.00  -0.00    -0.00   0.00  -0.00    -0.00   0.00  -0.00
    19   1    -0.01  -0.01   0.01     0.00   0.00  -0.00     0.00   0.00  -0.00
    20   1    -0.01  -0.00  -0.01     0.00   0.00   0.00     0.00   0.00   0.00
    21   3    -0.00   0.00  -0.00    -0.00  -0.00   0.00    -0.00   0.00   0.00
    22   8    -0.00  -0.00   0.00    -0.06   0.01   0.00    -0.02  -0.06   0.01
    23   1    -0.00  -0.00   0.00    -0.06  -0.27   0.03     0.10   0.95  -0.11
    24   1     0.00   0.00  -0.00     0.94   0.17  -0.08     0.26   0.01  -0.02

 -------------------
 - Thermochemistry -
 -------------------
 Temperature   298.150 Kelvin.  Pressure   1.00000 Atm.
 Atom     1 has atomic number  6 and mass  12.00000
 Atom     2 has atomic number  8 and mass  15.99491
 Atom     3 has atomic number  6 and mass  12.00000
 Atom     4 has atomic number  6 and mass  12.00000
 Atom     5 has atomic number  6 and mass  12.00000
 Atom     6 has atomic number  6 and mass  12.00000
 Atom     7 has atomic number  6 and mass  12.00000
 Atom     8 has atomic number  6 and mass  12.00000
 Atom     9 has atomic number  1 and mass   1.00783
 Atom    10 has atomic number  1 and mass   1.00783
 Atom    11 has atomic number  1 and mass   1.00783
 Atom    12 has atomic number  1 and mass   1.00783
 Atom    13 has atomic number  8 and mass  15.99491
 Atom    14 has atomic number  6 and mass  12.00000
 Atom    15 has atomic number  1 and mass   1.00783
 Atom    16 has atomic number  1 and mass   1.00783
 Atom    17 has atomic number  1 and mass   1.00783
 Atom    18 has atomic number  1 and mass   1.00783
 Atom    19 has atomic number  1 and mass   1.00783
 Atom    20 has atomic number  1 and mass   1.00783
 Atom    21 has atomic number  3 and mass   7.01600
 Atom    22 has atomic number  8 and mass  15.99491
 Atom    23 has atomic number  1 and mass   1.00783
 Atom    24 has atomic number  1 and mass   1.00783
 Molecular mass:   163.09465 amu.
 Principal axes and moments of inertia in atomic units:
                                 1                 2                 3
     Eigenvalues --         1580.526516       2303.074702       3380.884023
           X                   0.999845          0.002334          0.017465
           Y                  -0.002330          0.999997         -0.000244
           Z                  -0.017465          0.000203          0.999847
 This molecule is an asymmetric top.
 Rotational symmetry number  1.
 Warning -- assumption of classical behavior for rotation
           may cause significant error
 Rotational temperatures (Kelvin)      0.05480     0.03761     0.02562
 Rotational constants (GHZ):           1.14186     0.78362     0.53381
 Zero-point vibrational energy     501853.1 (Joules/Mol)
                                  119.94577 (Kcal/Mol)
 Warning -- explicit consideration of  23 degrees of freedom as
           vibrations may cause significant error
 Vibrational temperatures:     23.82    85.41   103.99   112.00   121.82
          (Kelvin)            153.03   175.16   207.71   251.08   262.65
                              272.98   358.64   380.72   410.45   414.49
                              473.27   547.56   676.14   704.18   756.86
                              829.59   837.98   842.26  1055.58  1079.55
                             1101.46  1184.24  1209.34  1325.43  1395.83
                             1508.70  1512.62  1542.87  1642.37  1684.35
                             1697.92  1699.82  1733.97  1747.90  1801.56
                             1868.31  1879.99  2109.70  2123.79  2134.18
                             2142.45  2169.57  2169.98  2187.25  2188.85
                             2211.44  2324.89  2349.05  2352.27  4405.91
                             4411.30  4529.13  4538.06  4608.50  4610.77
                             4617.14  4639.16  4663.24  4667.72  5303.31
                             5586.81
 
 Zero-point correction=                           0.191146 (Hartree/Particle)
 Thermal correction to Energy=                    0.206406
 Thermal correction to Enthalpy=                  0.207350
 Thermal correction to Gibbs Free Energy=         0.147663
 Sum of electronic and zero-point Energies=           -544.011633
 Sum of electronic and thermal Energies=              -543.996372
 Sum of electronic and thermal Enthalpies=            -543.995428
 Sum of electronic and thermal Free Energies=         -544.055115
 
                     E (Thermal)             CV                S
                      KCal/Mol        Cal/Mol-Kelvin    Cal/Mol-Kelvin
 Total                  129.522             52.050            125.622
 Electronic               0.000              0.000              0.000
 Translational            0.889              2.981             41.176
 Rotational               0.889              2.981             30.888
 Vibrational            127.744             46.088             53.559
 Vibration     1          0.593              1.986              7.010
 Vibration     2          0.597              1.974              4.478
 Vibration     3          0.598              1.967              4.090
 Vibration     4          0.599              1.964              3.945
 Vibration     5          0.601              1.960              3.780
 Vibration     6          0.605              1.944              3.334
 Vibration     7          0.609              1.931              3.073
 Vibration     8          0.616              1.909              2.745
 Vibration     9          0.627              1.874              2.386
 Vibration    10          0.630              1.864              2.302
 Vibration    11          0.633              1.854              2.230
 Vibration    12          0.662              1.764              1.736
 Vibration    13          0.671              1.738              1.631
 Vibration    14          0.683              1.701              1.502
 Vibration    15          0.685              1.696              1.485
 Vibration    16          0.712              1.618              1.265
 Vibration    17          0.750              1.512              1.037
 Vibration    18          0.827              1.317              0.738
 Vibration    19          0.845              1.273              0.685
 Vibration    20          0.881              1.192              0.596
 Vibration    21          0.933              1.082              0.492
 Vibration    22          0.939              1.069              0.481
 Vibration    23          0.942              1.063              0.475
                       Q            Log10(Q)             Ln(Q)
 Total Bot       0.120172D-67        -67.920196       -156.392031
 Total V=0       0.100153D+21         20.000665         46.053234
 Vib (Bot)       0.116889D-81        -81.932225       -188.655920
 Vib (Bot)    1  0.125154D+02          1.097444          2.526959
 Vib (Bot)    2  0.347874D+01          0.541421          1.246669
 Vib (Bot)    3  0.285258D+01          0.455238          1.048224
 Vib (Bot)    4  0.264649D+01          0.422670          0.973233
 Vib (Bot)    5  0.243052D+01          0.385700          0.888106
 Vib (Bot)    6  0.192707D+01          0.284898          0.656002
 Vib (Bot)    7  0.167794D+01          0.224776          0.517567
 Vib (Bot)    8  0.140683D+01          0.148240          0.341336
 Vib (Bot)    9  0.115310D+01          0.061868          0.142456
 Vib (Bot)   10  0.109928D+01          0.041109          0.094657
 Vib (Bot)   11  0.105498D+01          0.023242          0.053518
 Vib (Bot)   12  0.783256D+00         -0.106096         -0.244295
 Vib (Bot)   13  0.732341D+00         -0.135287         -0.311509
 Vib (Bot)   14  0.672054D+00         -0.172596         -0.397416
 Vib (Bot)   15  0.664497D+00         -0.177507         -0.408725
 Vib (Bot)   16  0.568395D+00         -0.245350         -0.564938
 Vib (Bot)   17  0.474893D+00         -0.323404         -0.744665
 Vib (Bot)   18  0.358947D+00         -0.444970         -1.024581
 Vib (Bot)   19  0.338941D+00         -0.469876         -1.081929
 Vib (Bot)   20  0.305138D+00         -0.515504         -1.186993
 Vib (Bot)   21  0.265179D+00         -0.576461         -1.327350
 Vib (Bot)   22  0.260998D+00         -0.583363         -1.343244
 Vib (Bot)   23  0.258894D+00         -0.586878         -1.351336
 Vib (V=0)       0.974174D+06          5.988636         13.789345
 Vib (V=0)    1  0.130254D+02          1.114790          2.566899
 Vib (V=0)    2  0.401448D+01          0.603630          1.389909
 Vib (V=0)    3  0.339607D+01          0.530977          1.222619
 Vib (V=0)    4  0.319331D+01          0.504241          1.161057
 Vib (V=0)    5  0.298142D+01          0.474423          1.092399
 Vib (V=0)    6  0.249088D+01          0.396353          0.912637
 Vib (V=0)    7  0.225085D+01          0.352347          0.811309
 Vib (V=0)    8  0.199304D+01          0.299515          0.689660
 Vib (V=0)    9  0.175684D+01          0.244732          0.563516
 Vib (V=0)   10  0.170765D+01          0.232399          0.535119
 Vib (V=0)   11  0.166746D+01          0.222057          0.511304
 Vib (V=0)   12  0.142924D+01          0.155106          0.357144
 Vib (V=0)   13  0.138675D+01          0.141998          0.326962
 Vib (V=0)   14  0.133765D+01          0.126342          0.290914
 Vib (V=0)   15  0.133160D+01          0.124373          0.286380
 Vib (V=0)   16  0.125702D+01          0.099341          0.228741
 Vib (V=0)   17  0.118958D+01          0.075394          0.173602
 Vib (V=0)   18  0.111550D+01          0.047470          0.109305
 Vib (V=0)   19  0.110405D+01          0.042990          0.098989
 Vib (V=0)   20  0.108576D+01          0.035732          0.082276
 Vib (V=0)   21  0.106597D+01          0.027744          0.063883
 Vib (V=0)   22  0.106402D+01          0.026950          0.062055
 Vib (V=0)   23  0.106305D+01          0.026554          0.061143
 Electronic      0.100000D+01          0.000000          0.000000
 Translational   0.818679D+08          7.913113         18.220617
 Rotational      0.125579D+07          6.098916         14.043272
 ***** Axes restored to original set *****
 -------------------------------------------------------------------
 Center     Atomic                   Forces (Hartrees/Bohr)
 Number     Number              X              Y              Z
 -------------------------------------------------------------------
      1        6           0.000003677    0.000004930   -0.000000231
      2        8           0.000001150    0.000002794   -0.000000108
      3        6           0.000003076   -0.000000149   -0.000005153
      4        6          -0.000001678   -0.000001174    0.000000684
      5        6          -0.000001413   -0.000004146    0.000001990
      6        6          -0.000001468   -0.000006547    0.000004876
      7        6           0.000001647   -0.000004087    0.000002106
      8        6          -0.000000356   -0.000001669    0.000001481
      9        1           0.000002123   -0.000000582    0.000003976
     10        1           0.000000878   -0.000006059    0.000004079
     11        1          -0.000000969   -0.000008809    0.000004996
     12        1          -0.000003366   -0.000005780    0.000001749
     13        8          -0.000001511    0.000000854   -0.000001034
     14        6          -0.000002692   -0.000000868   -0.000001517
     15        1          -0.000005832   -0.000002130   -0.000001626
     16        1          -0.000002248   -0.000002415    0.000000166
     17        1          -0.000004078    0.000001136   -0.000002402
     18        1           0.000003377    0.000007615   -0.000002432
     19        1           0.000005491    0.000004671    0.000000155
     20        1           0.000001813    0.000004205   -0.000001703
     21        3           0.000005659   -0.000002859    0.000003770
     22        8          -0.000001257    0.000007781   -0.000004424
     23        1          -0.000001991    0.000007243   -0.000005888
     24        1          -0.000000034    0.000006045   -0.000003510
 -------------------------------------------------------------------
 Cartesian Forces:  Max     0.000008809 RMS     0.000003636
 -----------------------------------------------------------------------------------------------
                       Internal Coordinate Forces (Hartree/Bohr or radian)
  Cent   Atom   N1       Length/X         N2         Alpha/Y        N3         Beta/Z          J
 -----------------------------------------------------------------------------------------------
      1  C 
      2  O        1   0.000014(     1)
      3  C        2  -0.000010(     2)      1   0.000337(    24)
      4  C        3   0.000018(     3)      2  -0.000288(    25)      1   0.000037(    46)     0
      5  C        4   0.000006(     4)      3   0.000208(    26)      2  -0.000173(    47)     0
      6  C        5  -0.000011(     5)      4   0.000055(    27)      3  -0.000064(    48)     0
      7  C        6  -0.000009(     6)      5   0.000003(    28)      4  -0.000023(    49)     0
      8  C        3   0.000002(     7)      4  -0.000015(    29)      5   0.000016(    50)     0
      9  H        8  -0.000004(     8)      3   0.000005(    30)      4  -0.000001(    51)     0
     10  H        7  -0.000001(     9)      8   0.000008(    31)      3  -0.000011(    52)     0
     11  H        6   0.000002(    10)      5  -0.000010(    32)      4   0.000015(    53)     0
     12  H        5   0.000002(    11)      4  -0.000007(    33)      3   0.000010(    54)     0
     13  O        4   0.000012(    12)      5   0.000084(    34)      6  -0.000016(    55)     0
     14  C       13  -0.000005(    13)      4   0.000053(    35)      5  -0.000021(    56)     0
     15  H       14  -0.000001(    14)     13  -0.000002(    36)      4  -0.000012(    57)     0
     16  H       14  -0.000003(    15)     13   0.000003(    37)      4   0.000002(    58)     0
     17  H       14   0.000003(    16)     13  -0.000007(    38)      4  -0.000002(    59)     0
     18  H        1  -0.000003(    17)      2   0.000007(    39)      3   0.000015(    60)     0
     19  H        1   0.000006(    18)      2  -0.000005(    40)      3   0.000005(    61)     0
     20  H        1  -0.000002(    19)      2   0.000005(    41)      3  -0.000007(    62)     0
     21  Li       1   0.000003(    20)      2  -0.000022(    42)      3   0.000047(    63)     0
     22  O        1  -0.000010(    21)      2   0.000061(    43)      3   0.000101(    64)     0
     23  H       22  -0.000007(    22)      1  -0.000003(    44)      2   0.000014(    65)     0
     24  H       22   0.000001(    23)     23   0.000008(    45)      1  -0.000010(    66)     0
 -----------------------------------------------------------------------------------------------
 Internal  Forces:  Max     0.000336745 RMS     0.000068445

 GradGradGradGradGradGradGradGradGradGradGradGradGradGradGradGradGradGrad
 Berny optimization.
 Search for a local minimum.
 Step number   1 out of a maximum of    2
 All quantities printed in internal units (Hartrees-Bohrs-Radians)
 Second derivative matrix not updated -- analytic derivatives used.
 ITU=  0
     Eigenvalues ---    0.00043   0.00131   0.00145   0.00435   0.00534
     Eigenvalues ---    0.00765   0.01110   0.02212   0.02665   0.03359
     Eigenvalues ---    0.04160   0.05054   0.05926   0.06735   0.07337
     Eigenvalues ---    0.08953   0.11516   0.14364   0.14962   0.15959
     Eigenvalues ---    0.16197   0.16304   0.16416   0.17114   0.17571
     Eigenvalues ---    0.18992   0.20595   0.21266   0.21821   0.22307
     Eigenvalues ---    0.24320   0.25238   0.26900   0.31459   0.31504
     Eigenvalues ---    0.31732   0.32054   0.32875   0.34958   0.35644
     Eigenvalues ---    0.35810   0.35949   0.36184   0.36221   0.36417
     Eigenvalues ---    0.36662   0.36720   0.36928   0.37068   0.38314
     Eigenvalues ---    0.41308   0.42837   0.44444   0.45482   0.46861
     Eigenvalues ---    0.48741   0.49850   0.53309   0.53878   0.54878
     Eigenvalues ---    0.57878   0.70273   1.22270   1.83100   2.53024
     Eigenvalues ---   24.07892
 Angle between quadratic step and forces=  77.93 degrees.
 Linear search not attempted -- first point.
 Variable       Old X    -DE/DX   Delta X   Delta X   Delta X     New X
                                 (Linear)    (Quad)   (Total)
    B1        2.70222   0.00001   0.00000  -0.00030  -0.00030   2.70192
    B2        2.57640  -0.00001   0.00000  -0.00064  -0.00064   2.57576
    B3        2.66648   0.00002   0.00000  -0.00003  -0.00003   2.66645
    B4        2.63034   0.00001   0.00000  -0.00007  -0.00007   2.63026
    B5        2.64602  -0.00001   0.00000   0.00006   0.00006   2.64608
    B6        2.62303  -0.00001   0.00000   0.00006   0.00006   2.62308
    B7        2.62851   0.00000   0.00000  -0.00009  -0.00009   2.62842
    B8        2.04123  -0.00000   0.00000   0.00005   0.00005   2.04129
    B9        2.04415  -0.00000   0.00000   0.00000   0.00000   2.04415
   B10        2.04426   0.00000   0.00000   0.00001   0.00001   2.04426
   B11        2.04113   0.00000   0.00000   0.00001   0.00001   2.04114
   B12        2.57131   0.00001   0.00000   0.00014   0.00014   2.57145
   B13        2.69976  -0.00000   0.00000   0.00001   0.00001   2.69977
   B14        2.06027  -0.00000   0.00000  -0.00002  -0.00002   2.06025
   B15        2.06044  -0.00000   0.00000  -0.00002  -0.00002   2.06042
   B16        2.05005   0.00000   0.00000  -0.00002  -0.00002   2.05003
   B17        2.05009  -0.00000   0.00000  -0.00003  -0.00003   2.05006
   B18        2.05948   0.00001   0.00000   0.00009   0.00009   2.05956
   B19        2.05962  -0.00000   0.00000   0.00001   0.00001   2.05963
   B20        9.34657   0.00000   0.00000   0.00170   0.00170   9.34827
   B21        6.76382  -0.00001   0.00000  -0.01433  -0.01433   6.74948
   B22        1.81847  -0.00001   0.00000  -0.00007  -0.00007   1.81839
   B23        1.83502   0.00000   0.00000  -0.00009  -0.00009   1.83493
    A1        2.03275   0.00034   0.00000   0.00158   0.00158   2.03433
    A2        2.00769  -0.00029   0.00000  -0.00067  -0.00067   2.00702
    A3        2.08892   0.00021   0.00000   0.00006   0.00006   2.08898
    A4        2.09464   0.00006   0.00000  -0.00019  -0.00019   2.09445
    A5        2.09820   0.00000   0.00000   0.00010   0.00010   2.09830
    A6        2.09461  -0.00002   0.00000   0.00020   0.00020   2.09480
    A7        2.10088   0.00000   0.00000  -0.00012  -0.00012   2.10076
    A8        2.08285   0.00001   0.00000   0.00006   0.00006   2.08290
    A9        2.08249  -0.00001   0.00000  -0.00007  -0.00007   2.08242
   A10        2.09978  -0.00001   0.00000   0.00010   0.00010   2.09989
   A11        2.18595   0.00008   0.00000   0.00018   0.00018   2.18613
   A12        2.02613   0.00005   0.00000  -0.00012  -0.00012   2.02601
   A13        1.93350  -0.00000   0.00000  -0.00018  -0.00018   1.93332
   A14        1.93336   0.00000   0.00000   0.00012   0.00012   1.93348
   A15        1.84569  -0.00001   0.00000   0.00009   0.00009   1.84577
   A16        1.84336   0.00001   0.00000  -0.00008  -0.00008   1.84329
   A17        1.93105  -0.00001   0.00000   0.00025   0.00025   1.93131
   A18        1.93138   0.00001   0.00000  -0.00018  -0.00018   1.93119
   A19        0.94184  -0.00002   0.00000  -0.00153  -0.00153   0.94031
   A20        0.85672   0.00006   0.00000   0.00289   0.00289   0.85961
   A21        2.47751  -0.00000   0.00000   0.01595   0.01595   2.49346
   A22        1.80987   0.00001   0.00000   0.00130   0.00130   1.81117
    D1       -3.11716   0.00004   0.00000   0.00154   0.00154  -3.11562
    D2        3.13836  -0.00017   0.00000  -0.00207  -0.00207   3.13629
    D3        0.00041  -0.00006   0.00000   0.00003   0.00003   0.00044
    D4        0.00082  -0.00002   0.00000   0.00023   0.00023   0.00105
    D5       -0.00171   0.00002   0.00000  -0.00023  -0.00023  -0.00193
    D6        3.14036  -0.00000   0.00000  -0.00038  -0.00038   3.13998
    D7        3.13889  -0.00001   0.00000  -0.00030  -0.00030   3.13859
    D8       -3.13905   0.00002   0.00000   0.00038   0.00038  -3.13867
    D9       -3.13820   0.00001   0.00000   0.00044   0.00044  -3.13776
   D10        3.13843  -0.00002   0.00000  -0.00039  -0.00039   3.13805
   D11       -0.00306  -0.00002   0.00000  -0.00239  -0.00239  -0.00545
   D12       -1.06349  -0.00001   0.00000   0.00158   0.00158  -1.06191
   D13        1.06754   0.00000   0.00000   0.00165   0.00165   1.06919
   D14       -3.14023  -0.00000   0.00000   0.00182   0.00182  -3.13840
   D15        3.12579   0.00001   0.00000   0.00071   0.00071   3.12650
   D16       -1.08220   0.00001   0.00000   0.00087   0.00087  -1.08133
   D17        1.04953  -0.00001   0.00000   0.00067   0.00067   1.05020
   D18       -0.92845   0.00005   0.00000   0.00011   0.00011  -0.92834
   D19        2.92178   0.00010   0.00000   0.06879   0.06879   2.99057
   D20       -0.18286   0.00001   0.00000   0.01123   0.01123  -0.17163
   D21       -0.10232  -0.00001   0.00000   0.00610   0.00610  -0.09622
         Item               Value     Threshold  Converged?
 Maximum Force            0.000337     0.000450     YES
 RMS     Force            0.000068     0.000300     YES
 Maximum Displacement     0.068790     0.001800     NO 
 RMS     Displacement     0.009043     0.001200     NO 
 Predicted change in Energy=-4.272308D-06
                       ----------------------------
                       ! Non-Optimized Parameters !
                       ! (Angstroms and Degrees)  !
 ----------------------                            ----------------------
 !      Name          Value   Derivative information (Atomic Units)     !
 ------------------------------------------------------------------------
 !       B1          1.4298   -DE/DX =    0.0                           !
 !       B2          1.363    -DE/DX =    0.0                           !
 !       B3          1.411    -DE/DX =    0.0                           !
 !       B4          1.3919   -DE/DX =    0.0                           !
 !       B5          1.4002   -DE/DX =    0.0                           !
 !       B6          1.3881   -DE/DX =    0.0                           !
 !       B7          1.3909   -DE/DX =    0.0                           !
 !       B8          1.0802   -DE/DX =    0.0                           !
 !       B9          1.0817   -DE/DX =    0.0                           !
 !       B10         1.0818   -DE/DX =    0.0                           !
 !       B11         1.0801   -DE/DX =    0.0                           !
 !       B12         1.3608   -DE/DX =    0.0                           !
 !       B13         1.4287   -DE/DX =    0.0                           !
 !       B14         1.0902   -DE/DX =    0.0                           !
 !       B15         1.0903   -DE/DX =    0.0                           !
 !       B16         1.0848   -DE/DX =    0.0                           !
 !       B17         1.0848   -DE/DX =    0.0                           !
 !       B18         1.0899   -DE/DX =    0.0                           !
 !       B19         1.0899   -DE/DX =    0.0                           !
 !       B20         4.9469   -DE/DX =    0.0                           !
 !       B21         3.5717   -DE/DX =    0.0                           !
 !       B22         0.9623   -DE/DX =    0.0                           !
 !       B23         0.971    -DE/DX =    0.0                           !
 !       A1        116.5584   -DE/DX =    0.0003                        !
 !       A2        114.994    -DE/DX =   -0.0003                        !
 !       A3        119.6899   -DE/DX =    0.0002                        !
 !       A4        120.0032   -DE/DX =    0.0001                        !
 !       A5        120.224    -DE/DX =    0.0                           !
 !       A6        120.0235   -DE/DX =    0.0                           !
 !       A7        120.3644   -DE/DX =    0.0                           !
 !       A8        119.3415   -DE/DX =    0.0                           !
 !       A9        119.3141   -DE/DX =    0.0                           !
 !       A10       120.3147   -DE/DX =    0.0                           !
 !       A11       125.2559   -DE/DX =    0.0001                        !
 !       A12       116.0816   -DE/DX =    0.0001                        !
 !       A13       110.7712   -DE/DX =    0.0                           !
 !       A14       110.7803   -DE/DX =    0.0                           !
 !       A15       105.755    -DE/DX =    0.0                           !
 !       A16       105.6126   -DE/DX =    0.0                           !
 !       A17       110.6556   -DE/DX =    0.0                           !
 !       A18       110.6493   -DE/DX =    0.0                           !
 !       A19        53.8757   -DE/DX =    0.0                           !
 !       A20        49.252    -DE/DX =    0.0001                        !
 !       A21       142.8646   -DE/DX =    0.0                           !
 !       A22       103.7724   -DE/DX =    0.0                           !
 !       D1       -178.5116   -DE/DX =    0.0                           !
 !       D2        179.696    -DE/DX =   -0.0002                        !
 !       D3          0.0253   -DE/DX =   -0.0001                        !
 !       D4          0.0601   -DE/DX =    0.0                           !
 !       D5         -0.1108   -DE/DX =    0.0                           !
 !       D6        179.9079   -DE/DX =    0.0                           !
 !       D7        179.828    -DE/DX =    0.0                           !
 !       D8       -179.8324   -DE/DX =    0.0                           !
 !       D9       -179.7805   -DE/DX =    0.0                           !
 !       D10       179.7968   -DE/DX =    0.0                           !
 !       D11        -0.3123   -DE/DX =    0.0                           !
 !       D12       -60.8429   -DE/DX =    0.0                           !
 !       D13        61.2601   -DE/DX =    0.0                           !
 !       D14      -179.8172   -DE/DX =    0.0                           !
 !       D15       179.1355   -DE/DX =    0.0                           !
 !       D16       -61.9557   -DE/DX =    0.0                           !
 !       D17        60.1719   -DE/DX =    0.0                           !
 !       D18       -53.1899   -DE/DX =    0.0                           !
 !       D19       171.3468   -DE/DX =    0.0001                        !
 !       D20        -9.8339   -DE/DX =    0.0                           !
 !       D21        -5.5133   -DE/DX =    0.0                           !
 ------------------------------------------------------------------------
 GradGradGradGradGradGradGradGradGradGradGradGradGradGradGradGradGradGrad


 ----------------------------------------------------------------------

 Electric dipole moment (input orientation):
 (Debye = 10**-18 statcoulomb cm , SI units = C m)
                  (au)            (Debye)         (10**-30 SI)
   Tot        0.721846D+01      0.183475D+02      0.612006D+02
   x          0.385924D+01      0.980920D+01      0.327200D+02
   y          0.601688D+01      0.152934D+02      0.510132D+02
   z          0.100477D+01      0.255388D+01      0.851882D+01

 Dipole polarizability, Alpha (input orientation).
 (esu units = cm**3 , SI units = C**2 m**2 J**-1)
 Alpha(0;0):
               (au)            (10**-24 esu)      (10**-40 SI)
   iso        0.154604D+03      0.229099D+02      0.254907D+02
   aniso      0.722244D+02      0.107026D+02      0.119082D+02
   xx         0.180195D+03      0.267022D+02      0.297102D+02
   yx         0.145763D+01      0.215998D+00      0.240330D+00
   yy         0.106556D+03      0.157900D+02      0.175688D+02
   zx        -0.738233D+00     -0.109395D+00     -0.121718D+00
   zy        -0.150172D+01     -0.222532D+00     -0.247600D+00
   zz         0.177059D+03      0.262375D+02      0.291932D+02

 ----------------------------------------------------------------------

 Dipole orientation:
     6          0.00000000          0.00000000         -0.00000000
     8         -1.44470238         -2.25241372          0.37613596
     6         -0.33095740         -4.11178870          1.76902949
     6         -1.78247047         -6.33018658          2.05523991
     6         -0.81742753         -8.34903360          3.43785647
     6          1.58265761         -8.17289148          4.53784937
     6          3.00664152         -5.98807204          4.25659888
     6          2.05068778         -3.94790757          2.86902783
     1          3.17208188         -2.25576553          2.65511109
     1          4.86283395         -5.84336217          5.10048501
     1          2.31371708         -9.75640149          5.60416520
     1         -1.90976669        -10.05837671          3.66402402
     8         -4.07883935         -6.28629506          0.89921966
     6         -5.57693151         -8.51827477          1.14960260
     1         -4.61245527        -10.14215412          0.32648725
     1         -6.00644854         -8.89178487          3.12985574
     1         -7.31051544         -8.14311138          0.12167082
     1         -1.17156070          1.22012940         -1.15827643
     1          0.40008427          0.91513045          1.80108513
     1          1.76116050         -0.42166039         -0.98109591
     3         -1.91533144         -3.99375687          8.23041820
     8         -5.66907903         -2.17577666         -2.97938811
     1         -6.73738156         -3.63978607         -3.12848293
     1         -4.43022863         -2.66843702         -1.71850898

 Electric dipole moment (dipole orientation):
 (Debye = 10**-18 statcoulomb cm , SI units = C m)
                  (au)            (Debye)         (10**-30 SI)
   Tot        0.721846D+01      0.183475D+02      0.612006D+02
   x          0.000000D+00      0.000000D+00      0.000000D+00
   y          0.000000D+00      0.000000D+00      0.000000D+00
   z          0.721846D+01      0.183475D+02      0.612006D+02

 Dipole polarizability, Alpha (dipole orientation).
 (esu units = cm**3 , SI units = C**2 m**2 J**-1)
 Alpha(0;0):
               (au)            (10**-24 esu)      (10**-40 SI)
   iso        0.154604D+03      0.229099D+02      0.254907D+02
   aniso      0.722244D+02      0.107026D+02      0.119082D+02
   xx         0.167139D+03      0.247674D+02      0.275575D+02
   yx         0.106193D+02      0.157362D+01      0.175088D+01
   yy         0.166860D+03      0.247261D+02      0.275116D+02
   zx         0.257352D+02      0.381356D+01      0.424316D+01
   zy        -0.224214D+02     -0.332251D+01     -0.369679D+01
   zz         0.129812D+03      0.192361D+02      0.214030D+02

 ----------------------------------------------------------------------
 Unable to Open any file for archive entry.
 1\1\GINC-COMPUTE-0-13\Freq\RMP2-FC\Aug-CC-pVTZ\C8H12Li1O3(1+)\DBATES2\
 26-Jan-2026\1\\#N MP2/aug-cc-pvtz FREQ(noraman) SCRF=(PCM,Solvent=Wate
 r)\\C8H12O3Li\\1,1\C\O,1,B1\C,2,B2,1,A1\C,3,B3,2,A2,1,D1,0\C,4,B4,3,A3
 ,2,D2,0\C,5,B5,4,A4,3,D3,0\C,6,B6,5,A5,4,D4,0\C,3,B7,4,A6,5,D5,0\H,8,B
 8,3,A7,4,D6,0\H,7,B9,8,A8,3,D7,0\H,6,B10,5,A9,4,D8,0\H,5,B11,4,A10,3,D
 9,0\O,4,B12,5,A11,6,D10,0\C,13,B13,4,A12,5,D11,0\H,14,B14,13,A13,4,D12
 ,0\H,14,B15,13,A14,4,D13,0\H,14,B16,13,A15,4,D14,0\H,1,B17,2,A16,3,D15
 ,0\H,1,B18,2,A17,3,D16,0\H,1,B19,2,A18,3,D17,0\Li,1,B20,2,A19,3,D18,0\
 O,1,B21,2,A20,3,D19,0\H,22,B22,1,A21,2,D20,0\H,22,B23,23,A22,1,D21,0\\
 B1=1.42995499\B2=1.36337408\B3=1.41103848\B4=1.3919151\B5=1.40021321\B
 6=1.38804585\B7=1.39094984\B8=1.08017368\B9=1.08171576\B10=1.08177353\
 B11=1.08011933\B12=1.36067703\B13=1.42865158\B14=1.09024857\B15=1.0903
 3586\B16=1.08483968\B17=1.08486162\B18=1.08982744\B19=1.08990376\B20=4
 .94599189\B21=3.57925759\B22=0.96229142\B23=0.97104822\A1=116.4681118\
 A2=115.0324468\A3=119.686243\A4=120.0141304\A5=120.2181307\A6=120.0120
 474\A7=120.371368\A8=119.3382345\A9=119.318022\A10=120.3088012\A11=125
 .245536\A12=116.0884242\A13=110.7813559\A14=110.7735258\A15=105.750094
 8\A16=105.6170296\A17=110.64121\A18=110.6597472\A19=53.96347321\A20=49
 .08629623\A21=141.9508635\A22=103.6980453\D1=-178.6001359\D2=179.81458
 3\D3=0.02358676\D4=0.04691879\D5=-0.09785398\D6=179.9294434\D7=179.845
 0087\D8=-179.854476\D9=-179.8057996\D10=179.8189175\D11=-0.17523497\D1
 2=-60.93350781\D13=61.16559607\D14=-179.9217019\D15=179.0947814\D16=-6
 2.00554533\D17=60.13361501\D18=-53.19637556\D19=167.4054367\D20=-10.47
 719871\D21=-5.86276093\\Version=ES64L-G16RevC.01\State=1-A\HF=-542.130
 6014\MP2=-544.2027785\RMSD=3.128e-09\RMSF=3.636e-06\ZeroPoint=0.191145
 7\Thermal=0.206406\ETot=-543.9963724\HTot=-543.9954282\GTot=-544.05511
 55\Dipole=3.8592369,6.0168781,1.0047729\DipoleDeriv=0.2615011,-0.00408
 21,0.0030127,-0.0097875,0.3610769,-0.0042532,0.3187619,-0.0060651,1.16
 16659,-1.6820831,-0.0318791,-0.8304232,-0.0291472,-0.3078575,0.0159669
 ,-0.7276671,0.0155084,-1.4641736,1.355776,0.0070064,0.9644564,-0.01302
 49,0.0643481,0.0039217,1.0665454,0.0137114,0.4779099,1.4523185,0.04258
 53,-0.9430758,0.0360361,0.0716133,-0.0228778,-0.988935,-0.0256829,0.39
 66926,-0.1572773,-0.0076537,0.2399435,0.0012781,-0.228582,-0.0054444,-
 0.1277765,-0.0078043,-0.066698,-0.0299657,0.0002959,-0.1104134,-0.0033
 575,-0.2074292,-0.0073401,0.073443,-0.0058701,0.0284543,-0.0395008,-0.
 0037265,0.1040629,0.0008188,-0.2071466,-0.002254,-0.0753143,-0.0061719
 ,0.0128541,-0.1423573,-0.0001132,-0.2239385,-0.0037436,-0.218958,-0.00
 26044,0.1105628,0.0027469,-0.0743424,0.125353,0.0000188,-0.0084267,0.0
 004122,0.189367,0.0029269,-0.0082068,0.0055813,-0.0472242,-0.0729694,-
 0.0044567,0.07189,-0.001871,0.1813425,0.0026931,0.0822526,0.0038553,0.
 0390081,-0.0650136,-0.0007418,-0.0763555,0.0015699,0.1810404,0.0032689
 ,-0.0883267,0.0023721,0.0323228,0.1210357,-0.0008041,0.0100515,-0.0001
 808,0.1895835,0.0060306,0.0147566,0.0049138,-0.0482241,-1.6495005,-0.0
 461475,0.8627136,-0.04482,-0.3120835,0.0308405,0.7741288,0.029412,-1.3
 956554,0.3001323,-0.0006543,-0.0432762,0.0048194,0.3672408,-0.0193082,
 -0.3799931,-0.0221398,1.1428499,0.049304,0.0979055,-0.0870972,0.063046
 4,-0.079944,0.0845372,0.0673299,0.00584,-0.057559,0.0522124,-0.0925442
 ,-0.0921192,-0.0647229,-0.0791466,-0.0867369,0.0629312,-0.0074341,-0.0
 628991,-0.1094892,-0.0052868,0.0945125,-0.0043562,0.1032667,0.0040135,
 0.0279284,0.002108,0.0268719,-0.0877058,-0.0014623,-0.0952223,-0.00241
 59,0.1056201,-0.0020023,-0.036516,-0.0009202,0.0225705,0.0524953,-0.09
 22887,0.0927833,-0.0666433,-0.0779317,0.0798455,-0.0532444,0.0028096,-
 0.0566442,0.0488271,0.0946517,0.0957936,0.0686893,-0.0702267,-0.076298
 9,-0.0564295,0.002472,-0.0534201,0.9900954,-0.0005129,-0.000636,0.0041
 391,1.0228387,0.002846,0.0004351,-0.0007536,0.9924139,-0.8948802,-0.02
 39607,0.1266891,-0.038525,-0.7704238,-0.0024737,0.1192796,-0.0064883,-
 0.5417024,0.3560007,0.0008502,-0.0457181,0.0052542,0.3724327,0.0109104
 ,-0.0187698,0.0175298,0.1986525,0.7656913,0.0730008,-0.1092068,0.09653
 24,0.3499588,-0.0162073,-0.1571759,-0.0195305,0.3362761\Polar=180.1951
 084,1.457628,106.5563385,-0.7382332,-1.5017184,177.0594076\PG=C01 [X(C
 8H12Li1O3)]\NImag=0\\0.64265878,0.00039758,0.59433880,0.00414024,-0.00
 027980,0.44138336,-0.08537214,-0.00085282,-0.00433231,0.39961250,-0.00
 051742,-0.05966482,0.00019406,0.00347109,0.06918575,0.03087168,-0.0001
 0205,-0.21274218,0.09797887,-0.00230142,0.47600990,-0.00795549,0.00026
 474,-0.01964670,-0.25405699,-0.00090037,-0.08437646,0.69535036,0.00007
 854,-0.00420692,-0.00015659,-0.00063127,-0.03950802,0.00113922,0.00642
 586,0.14262975,-0.04414101,0.00021253,-0.03019329,-0.04594991,0.000920
 99,-0.13829206,-0.04658772,-0.01160567,0.70592438,-0.00658475,-0.00005
 776,0.00345932,-0.01790820,0.00074237,-0.05242631,-0.08622851,-0.00047
 337,0.02994703,0.69216272,-0.00017782,0.00239784,-0.00005160,0.0000459
 7,0.00697660,0.00024395,0.00062191,-0.06824928,0.00589907,0.00499382,0
 .14419140,0.00093254,0.00000293,0.00225153,-0.01798061,0.00083084,-0.0
 3295388,-0.01914963,0.00457582,-0.30754296,0.04247204,-0.01247393,0.71
 005730,-0.00011704,0.00005503,-0.00013151,0.00448404,-0.00027298,0.006
 87963,0.01491388,0.00124732,-0.04599458,-0.27177782,-0.00036736,-0.085
 47261,0.68619092,0.00007459,0.00111657,0.00007209,-0.00021178,0.003862
 38,0.00023496,0.00091726,0.00215886,0.00007757,0.00113928,-0.05743977,
 0.00254656,0.00467683,0.12289102,-0.00166730,0.00006649,0.00044930,0.0
 0115326,0.00012334,-0.00788520,-0.02850426,0.00013008,-0.01433078,-0.1
 2724185,0.00173229,-0.20143162,-0.00191083,-0.01581416,0.74262504,0.00
 025923,-0.00004976,0.00126716,-0.00550243,0.00012745,-0.00326165,-0.00
 301645,-0.00051598,0.01801869,-0.04762842,-0.00008390,-0.01392940,-0.2
 9312218,-0.00454394,0.11567198,0.71420462,0.00000003,0.00027033,-0.000
 01897,-0.00003358,-0.00142207,-0.00009994,-0.00039359,-0.00189264,0.00
 088177,-0.00036816,0.00111503,-0.00120583,-0.00342160,-0.05562354,0.00
 334967,0.00254135,0.12564467,-0.00051627,0.00004007,0.00097437,0.00049
 036,-0.00017843,0.00142823,0.01755675,0.00091749,-0.03200238,0.0046961
 7,-0.00103306,0.04677805,0.07854640,0.00326933,-0.16595466,0.03283546,
 -0.01318020,0.71022144,0.00068876,-0.00004513,0.00080014,-0.00297896,-
 0.00008437,0.00079451,-0.04795108,-0.00059511,0.00972804,-0.00129329,0
 .00044526,-0.01687078,0.01230865,-0.00068887,0.03083328,-0.11566369,-0
 .00073036,0.02438311,0.71771460,0.00003224,0.00065872,0.00006989,-0.00
 024989,0.00682284,0.00018590,-0.00020348,0.00123622,-0.00086043,0.0003
 9102,-0.00191193,0.00053309,-0.00101769,0.00663119,0.00103539,0.000071
 80,-0.05879944,0.00706544,0.00359047,0.12790145,-0.00040318,-0.0000545
 3,-0.00230191,0.00490622,0.00050241,-0.00494306,-0.00920251,-0.0010558
 8,0.04681759,-0.01619875,0.00055277,-0.03364278,0.04935265,0.00121180,
 -0.02878227,-0.01242197,0.00708095,-0.36731577,-0.03286837,-0.01254854
 ,0.70735423,-0.00240863,0.00004961,0.00520497,-0.04439183,-0.00094777,
 0.00608446,-0.28258078,-0.00390651,0.08273703,0.01160963,-0.00101181,0
 .04729783,-0.03287589,-0.00037436,0.00394881,0.01591129,0.00117347,-0.
 04736234,-0.28396259,0.00059803,-0.08393900,0.68620037,-0.00009317,-0.
 00064109,0.00003370,0.00002440,0.00645434,-0.00025801,-0.00458323,-0.0
 5733142,0.00344213,-0.00047839,0.00219081,0.00074822,-0.00025455,-0.00
 147839,-0.00007246,0.00072838,0.00662551,0.00043506,0.00101953,-0.0560
 4699,0.00179370,0.00465032,0.11996939,-0.00292184,-0.00003287,0.006111
 05,-0.02517770,-0.00073991,0.01379064,0.12522907,0.00390568,-0.1923647
 7,0.02957411,0.00070092,-0.01070490,-0.00540340,-0.00009214,0.00081998
 ,-0.02877073,0.00065247,-0.03236597,-0.12119151,0.00160475,-0.17500505
 ,-0.00143148,-0.01308145,0.74179710,-0.00262020,-0.00004158,0.00070805
 ,0.00233184,0.00005543,-0.00199825,0.00465530,-0.00052523,0.02747564,-
 0.00471477,-0.00013063,0.00111919,-0.00174701,-0.00000670,0.00021583,-
 0.00439015,-0.00001498,-0.00313761,0.00546225,0.00059120,-0.02758806,-
 0.05617553,-0.00049089,0.01184500,0.05845243,-0.00002012,-0.00090564,0
 .00002750,0.00007678,-0.00305691,-0.00007151,0.00008258,0.00322537,0.0
 0044125,-0.00013821,0.00638902,0.00017773,-0.00002997,-0.00132541,-0.0
 0004617,0.00000132,0.00629753,0.00008334,-0.00000045,0.00190022,0.0000
 9724,-0.00051341,-0.03155725,0.00666401,0.00052405,0.02328478,-0.00210
 256,-0.00005693,-0.00040490,-0.00082786,-0.00006565,-0.00077939,-0.002
 38320,0.00022267,-0.01027210,0.00151262,0.00016621,0.00087696,0.000359
 32,-0.00007639,0.00069861,-0.00315583,0.00009662,0.00064798,0.00390556
 ,0.00030126,-0.01053971,0.01273479,0.00674155,-0.34911892,-0.00851897,
 -0.00726394,0.36943112,0.00006658,-0.00000420,0.00069848,-0.00215105,-
 0.00005395,0.00025671,-0.00136295,0.00001939,-0.00352156,0.00029230,0.
 00003473,-0.00134707,0.00182087,-0.00000218,-0.00026850,0.00324623,0.0
 0004648,-0.00367665,-0.27774253,-0.00429670,0.12385322,-0.01765894,-0.
 00046563,0.01464211,0.00127577,0.00003350,0.00009193,0.29161736,0.0000
 0091,-0.00011192,-0.00000723,0.00002184,0.00052533,0.00001503,-0.00001
 521,0.00611307,0.00011358,0.00001850,-0.00082924,0.00001876,-0.0000336
 0,0.00707237,0.00030564,-0.00064356,0.00201592,0.00022023,-0.00429627,
 -0.03294847,0.00286862,0.00024355,0.00198055,-0.00008007,0.00002555,-0
 .00391586,-0.00010507,0.00464003,0.02457064,0.00011578,-0.00000055,0.0
 0017962,-0.00113891,-0.00002808,0.00060087,-0.00328912,0.00010980,-0.0
 0123812,-0.00129259,0.00000144,-0.00128278,-0.00062958,0.00027529,-0.0
 0574455,0.02853905,0.00040334,-0.00880871,0.12375234,0.00286309,-0.125
 46326,-0.01705668,-0.00026768,0.01003607,0.00077670,-0.00008794,0.0009
 5563,-0.13108483,-0.00318470,0.12970044,-0.00002116,0.00000134,0.00011
 713,-0.00018229,0.00001487,-0.00039427,0.00016303,-0.00002339,0.001422
 73,-0.00170521,-0.00015150,0.00352404,-0.01771608,0.00028031,-0.015954
 95,-0.26589060,0.00170740,-0.13028301,0.00434421,-0.00012714,0.0042488
 4,0.00176798,-0.00003069,0.00061227,0.00011066,-0.00001079,0.00019591,
 0.00061253,0.00004930,-0.00046016,0.27911197,0.00000006,-0.00023030,0.
 00000824,0.00000550,-0.00061684,-0.00001319,-0.00004265,-0.00080999,0.
 00001611,-0.00016685,0.00615517,0.00018058,-0.00048007,0.00203830,-0.0
 0031139,0.00167893,-0.03299433,0.00169261,0.00067431,0.00206337,0.0002
 9070,-0.00007064,0.00708021,0.00029195,0.00003706,0.00056284,0.0000342
 6,0.00003102,-0.00430652,-0.00013207,-0.00173139,0.02450690,-0.0000348
 6,-0.00000379,0.00000580,-0.00025382,-0.00002563,0.00015369,0.00136672
 ,0.00001502,-0.00115115,0.00330330,0.00021304,-0.00091658,0.01575691,-
 0.00011722,0.01012622,-0.13019827,0.00166977,-0.13717315,-0.02792678,0
 .00011984,-0.00996175,0.00094865,0.00031471,-0.00570491,-0.00143292,0.
 00000386,-0.00059139,0.00043658,-0.00013500,0.00147841,0.13797111,-0.0
 0193637,0.14207724,-0.00043645,0.00001000,0.00016211,0.00022265,0.0000
 0649,-0.00195733,-0.00455640,-0.00005503,-0.00138055,0.00586004,0.0007
 0647,-0.02677326,-0.05562893,-0.00020443,0.00145845,0.00425644,-0.0006
 9849,0.02821013,-0.00464533,-0.00014412,0.00288583,-0.00172335,-0.0000
 0486,-0.00033383,0.00014983,0.00000498,0.00002807,0.00005248,-0.000028
 44,0.00145350,0.00130513,0.00005998,-0.00076697,0.05801890,0.00001132,
 -0.00032533,-0.00000978,0.00001501,0.00019810,0.00001893,-0.00005395,0
 .00640758,0.00009878,-0.00008268,0.00322556,0.00017563,-0.00022898,-0.
 03157185,0.00798713,0.00013900,0.00183246,0.00044593,-0.00013708,0.006
 31557,0.00014564,0.00001493,-0.00133446,-0.00005232,0.00000637,-0.0004
 7219,-0.00001262,-0.00000371,0.00057198,0.00004433,0.00002968,-0.00392
 313,-0.00012623,0.00043317,0.02330042,-0.00018557,-0.00000361,0.000380
 22,-0.00024918,0.00000601,-0.00119306,-0.00178776,0.00009142,0.0007027
 1,0.00306762,0.00042328,-0.01138201,0.00048939,0.00791289,-0.34974621,
 -0.00323786,0.00025523,-0.00944275,0.00290250,0.00015789,0.00093767,-0
 .00047090,-0.00002803,0.00065751,-0.00001769,-0.00000278,-0.00012447,-
 0.00016651,0.00001392,-0.00053642,-0.00008443,-0.00011318,0.00093037,-
 0.00569464,-0.00863433,0.36962277,0.00068264,0.00004572,-0.00185101,0.
 00598456,0.00019179,-0.00196706,-0.02089848,-0.00079218,0.01906767,-0.
 26345051,-0.00303786,0.04196745,-0.04514846,-0.00119116,0.02167032,-0.
 00240168,-0.00006348,-0.00476726,-0.00558471,-0.00001049,-0.00064184,0
 .00460273,-0.00006122,-0.00070438,0.00017485,0.00001609,0.00029061,-0.
 00020288,0.00000722,0.00023176,-0.00212482,-0.00002893,0.00095160,0.00
 209369,0.00006254,0.00099094,0.40458978,-0.00004692,-0.00013540,-0.000
 08227,0.00009554,-0.00380899,-0.00001885,-0.00147719,0.00697938,0.0010
 3747,-0.00427891,-0.04082736,0.00271837,-0.00030055,0.00678947,0.00008
 528,-0.00007942,0.00691807,0.00022075,-0.00011130,-0.00146300,-0.00006
 705,0.00014197,0.00382319,0.00027586,-0.00005224,0.00022581,0.00004489
 ,-0.00000161,-0.00060811,-0.00000970,-0.00001998,0.00048270,0.00001461
 ,-0.00002887,-0.00302449,-0.00005768,0.00632058,0.07005919,0.00125079,
 0.00001071,0.00134533,0.00204364,-0.00020360,0.00062556,0.05320260,0.0
 0146736,-0.03016363,0.08045449,0.00298571,-0.13148563,-0.00840616,-0.0
 0017483,0.01452365,-0.00066502,0.00032287,-0.00523792,0.00312346,-0.00
 003981,0.00159399,-0.00643849,0.00024330,-0.00816994,0.00197044,0.0000
 2661,-0.00109722,0.00038485,-0.00002347,0.00017131,-0.00035932,-0.0000
 0699,0.00062449,0.00213027,-0.00004866,-0.00065846,-0.10379132,-0.0113
 1000,0.46484694,0.00042112,0.00001918,0.00021620,0.00063911,0.00000414
 ,-0.00131568,-0.00631828,-0.00010520,-0.00135248,-0.01191570,-0.001337
 75,0.04607777,-0.00236597,-0.00012178,0.00259495,0.00073399,0.00001052
 ,0.00055992,0.00031209,-0.00001828,0.00050825,-0.00025190,-0.00001775,
 0.00162204,-0.00043087,0.00000313,0.00014680,-0.00001438,-0.00000328,0
 .00003600,0.00011387,0.00000552,-0.00011758,-0.00259845,-0.00007899,0.
 00219153,-0.08267847,0.00044078,-0.02556849,0.64184101,0.00001434,0.00
 012568,0.00003036,-0.00003070,-0.00014865,-0.00004354,0.00000812,0.002
 55071,0.00001148,-0.00055502,-0.00424940,0.00095424,0.00014029,-0.0007
 0331,-0.00016654,0.00001056,0.00066295,0.00010900,0.00002676,0.0002842
 1,-0.00001690,-0.00000023,0.00112785,0.00000535,0.00000720,-0.00032878
 ,-0.00001767,0.00000482,-0.00023429,-0.00000288,0.00002101,-0.00011297
 ,-0.00001002,0.00001914,-0.00096490,0.00001061,-0.00065470,-0.06020479
 ,0.00411766,0.00022271,0.59178399,-0.00011916,-0.00000254,-0.00126246,
 0.00191421,0.00004932,0.00132753,-0.00379862,0.00000535,0.00213173,0.0
 2063200,0.00084403,-0.02826672,-0.00594329,-0.00029039,0.00609462,-0.0
 0056412,0.00004316,-0.00240976,-0.00132940,-0.00001472,0.00102254,0.00
 006399,-0.00002120,0.00050003,-0.00018092,-0.00001076,0.00037736,-0.00
 011778,-0.00000763,0.00000445,-0.00071021,-0.00000636,0.00013363,-0.00
 059587,-0.00000139,-0.00032313,0.01044586,0.00448208,-0.21504034,0.002
 24187,0.00398820,0.44282844,-0.00000487,0.00001376,0.00013116,-0.00030
 445,-0.00006418,-0.00024718,0.00012106,0.00028266,0.00082663,0.0011988
 9,-0.00141316,0.00009994,0.00025299,-0.00030090,-0.00096338,-0.0004569
 0,0.00048696,0.00067329,-0.00011828,0.00009676,-0.00066644,0.00060405,
 0.00008318,0.00000678,0.00003073,-0.00002951,-0.00002552,0.00000249,-0
 .00008986,-0.00001841,0.00004802,-0.00005335,-0.00000549,-0.00118249,-
 0.00142342,0.00074983,0.00315296,-0.00355728,-0.00023472,-0.10803707,0
 .10215479,-0.03793045,0.10906378,-0.00001713,-0.00001393,-0.00004992,0
 .00000595,0.00006056,-0.00004979,-0.00034235,-0.00028400,-0.00004983,0
 .00095015,0.00054833,-0.00020071,0.00054975,-0.00028868,0.00107059,-0.
 00014310,-0.00006405,-0.00052642,0.00009177,-0.00005306,0.00008464,-0.
 00008678,-0.00002283,0.00000830,-0.00001910,0.00001522,0.00001115,0.00
 000242,0.00002753,-0.00005579,-0.00001368,0.00002046,0.00001738,-0.000
 55213,0.00007303,-0.00045359,-0.00256550,0.00648927,0.00342732,0.10086
 204,-0.24050679,0.07009607,-0.10967908,0.25152309,0.00010905,0.0000001
 2,0.00024198,0.00006188,0.00003959,-0.00023621,0.00056432,-0.00065465,
 -0.00104948,-0.00722055,0.00103889,0.00350076,0.00073048,-0.00018803,0
 .00081943,0.00028752,-0.00025807,-0.00030741,0.00042089,-0.00004621,0.
 00037720,-0.00057723,-0.00015167,-0.00011986,0.00002277,0.00007491,-0.
 00004386,0.00002542,0.00005267,0.00000394,0.00006660,0.00001094,-0.000
 01240,0.00072036,0.00064495,-0.00012937,-0.01172850,0.03015899,-0.0331
 2414,-0.03473242,0.06484009,-0.07226101,0.04301977,-0.08009908,0.09240
 378,-0.00000609,-0.00001669,0.00013552,-0.00030721,0.00005544,-0.00025
 244,0.00013564,-0.00029661,0.00081118,0.00116047,0.00138177,0.00018400
 ,0.00023387,0.00036990,-0.00092508,-0.00045612,-0.00051763,0.00063693,
 -0.00010460,-0.00006151,-0.00066963,0.00059030,-0.00007157,0.00000788,
 0.00002856,0.00002833,-0.00002250,0.00000232,0.00008917,-0.00001512,0.
 00004878,0.00004950,-0.00000257,-0.00136982,0.00132283,0.00083095,0.00
 303030,0.00348285,-0.00003178,-0.10387579,-0.09712658,-0.04180867,0.00
 642649,0.01336509,0.00550146,0.10479046,0.00001301,-0.00001221,0.00003
 665,-0.00001267,0.00006042,0.00006807,0.00031006,-0.00032420,0.0001057
 8,-0.00052018,0.00058260,0.00001498,-0.00060125,-0.00030315,-0.0011998
 0,0.00013394,-0.00010501,0.00055593,-0.00012422,-0.00005080,-0.0001152
 4,0.00013710,-0.00003076,0.00000325,0.00001781,0.00001997,-0.00001042,
 -0.00000474,0.00002600,0.00005502,0.00000835,0.00002545,-0.00001543,0.
 00044706,0.00005165,0.00043583,0.00311569,0.00840495,-0.00119926,-0.09
 601349,-0.23642137,-0.07971104,-0.01313836,-0.01982972,-0.00952573,0.1
 0423600,0.24649580,0.00011370,0.00000965,0.00024664,0.00007632,-0.0000
 5091,-0.00023922,0.00055704,0.00068030,-0.00099792,-0.00723374,-0.0013
 1529,0.00339052,0.00069263,0.00014911,0.00077304,0.00029485,0.00028961
 ,-0.00026168,0.00041193,0.00000851,0.00036906,-0.00057256,0.00017018,-
 0.00011198,0.00002601,-0.00007810,-0.00004925,0.00002586,-0.00005254,0
 .00000672,0.00006809,-0.00000876,-0.00001334,0.00079620,-0.00067370,-0
 .00028249,-0.01104013,-0.02827997,-0.03489124,-0.03863662,-0.07439831,
 -0.08022395,0.00458511,0.00819056,0.00608848,0.04706489,0.08943030,0.1
 0193882,-0.00000825,-0.00000187,-0.00011947,0.00012929,-0.00000165,0.0
 0022953,-0.00026027,0.00000411,-0.00014811,0.00259760,0.00003734,-0.00
 111368,-0.00039456,0.00000576,-0.00036422,0.00019146,-0.00000884,0.000
 24822,-0.00014693,-0.00000861,0.00006360,0.00003614,-0.00000251,0.0000
 7171,-0.00000766,0.00000051,0.00000841,-0.00001062,0.00000098,0.000042
 71,-0.00002112,-0.00000112,-0.00000264,0.00009553,-0.00001314,0.000575
 05,0.00124636,-0.00001132,0.00120504,-0.32567530,-0.00431685,0.0587636
 7,-0.01089637,-0.00237891,0.00250703,-0.01046995,0.00197634,0.00251368
 ,0.34381366,0.00000064,-0.00002796,-0.00000712,0.00000043,0.00001125,-
 0.00000399,-0.00007046,0.00035090,0.00002101,0.00010487,0.00056835,0.0
 0014566,0.00001552,0.00028756,0.00002913,-0.00001293,0.00015297,-0.000
 00287,-0.00000471,-0.00002725,-0.00000776,0.00001525,-0.00003633,0.000
 01917,-0.00000515,-0.00005189,0.00000284,-0.00000170,-0.00002904,-0.00
 000159,-0.00000252,0.00003194,0.00000366,0.00001088,-0.00035523,-0.000
 02623,-0.00113976,0.00018666,0.00066384,-0.00381390,-0.05244420,0.0006
 6326,0.02658682,0.00230958,-0.00603432,-0.02632059,0.00139110,0.005945
 11,0.00482522,0.04767554,-0.00004156,-0.00000378,0.00012965,-0.0001947
 5,-0.00001938,0.00006132,0.00219179,0.00003399,-0.00016951,-0.00201547
 ,0.00017827,-0.00588939,-0.00114691,0.00000603,-0.00091408,0.00043566,
 0.00000519,0.00033983,-0.00001387,-0.00000538,0.00016351,-0.00038183,0
 .00001514,-0.00068113,0.00016459,-0.00000078,-0.00008475,0.00002495,0.
 00000075,0.00004678,0.00007498,0.00000214,-0.00002783,-0.00007787,-0.0
 0003648,0.00082278,0.04152491,0.00105825,-0.02292699,0.04573313,0.0004
 7491,-0.05483484,-0.01005189,-0.00141172,0.00383066,-0.01155146,0.0010
 7533,0.00421572,-0.06451719,-0.00124441,0.07667699,-0.32143796,-0.0042
 1443,-0.07014428,0.00306372,0.00015215,-0.00002978,0.00227128,-0.00005
 740,0.00145762,-0.00014395,-0.00001229,0.00014926,0.00001445,0.0000015
 4,-0.00003260,-0.00012997,-0.00000449,-0.00006940,0.00021321,-0.000011
 64,-0.00024527,-0.00041955,-0.00000712,0.00037528,0.00012510,0.0000300
 5,-0.00058905,-0.00001495,-0.00000180,0.00000258,-0.00000511,0.0000054
 3,-0.00004286,-0.00000036,0.00000007,-0.00000185,0.00012041,0.00000455
 ,-0.00020189,-0.00001184,-0.00000265,0.00010087,-0.00000773,0.00000021
 ,-0.00001744,-0.00000782,-0.00000020,-0.00001771,0.00000858,0.00000019
 ,-0.00001130,0.33789925,-0.00422228,-0.05250252,-0.00119609,0.00009880
 ,0.00017965,0.00000164,0.00004581,0.00053110,0.00007927,0.00000034,0.0
 0034763,-0.00000947,0.00001306,-0.00003544,0.00000336,-0.00000853,-0.0
 0002562,0.00001084,-0.00000344,0.00015127,-0.00001566,-0.00001637,0.00
 025994,0.00002206,0.00002704,-0.00035777,-0.00001451,0.00000142,0.0000
 3209,-0.00000081,-0.00000084,-0.00002844,-0.00000124,0.00000083,-0.000
 04944,-0.00000189,-0.00001323,0.00001033,0.00000602,-0.00000052,-0.000
 02825,-0.00000068,-0.00000173,-0.00000111,0.00000370,0.00000125,-0.000
 00052,-0.00000293,0.00000032,0.00000891,0.00000146,0.00453477,0.047626
 88,-0.05651863,-0.00092629,-0.05972816,-0.04058783,-0.00048236,-0.0249
 0634,0.00257919,-0.00007301,-0.00563340,-0.00220789,-0.00002185,-0.000
 26010,0.00041141,0.00002695,-0.00066935,0.00000475,-0.00000884,0.00015
 383,-0.00044657,-0.00000933,0.00030905,0.00116632,0.00006430,-0.000834
 19,0.00002246,-0.00001655,0.00079361,-0.00007381,0.00000152,-0.0000330
 0,-0.00002870,-0.00000512,0.00004392,-0.00016457,0.00000288,-0.0000925
 1,0.00019558,0.00000219,0.00005394,0.00003271,-0.00000125,0.00014399,-
 0.00001596,0.00000208,-0.00001367,-0.00001687,0.00000049,-0.00001442,0
 .00001499,0.00000080,-0.00003615,0.07573769,0.00116493,0.08214608,-0.1
 0619023,-0.10091232,0.03750507,0.00236051,0.00227202,0.00153073,0.0008
 4353,0.00119654,-0.00016942,0.00018677,-0.00023018,-0.00074062,0.00052
 788,-0.00005566,0.00001826,-0.00010266,-0.00009488,0.00060096,-0.00038
 211,-0.00045660,-0.00060780,0.00020047,0.00045464,0.00086411,-0.001354
 23,0.00133699,-0.00082985,0.00004979,0.00004625,0.00000759,0.00000284,
 0.00008559,0.00002062,0.00002742,0.00002423,0.00002609,-0.00030166,0.0
 0004356,0.00024811,0.00000731,-0.00001317,-0.00014275,0.00000843,-0.00
 000295,0.00002769,0.00001488,0.00000090,0.00002036,-0.00000899,0.00000
 022,0.00001547,-0.01049172,-0.02639935,0.01015560,0.10750893,-0.100061
 20,-0.24332233,0.07147892,0.00268298,0.00763969,0.00227924,-0.00070122
 ,0.00042826,-0.00006896,0.00031129,-0.00027717,-0.00009995,0.00012467,
 -0.00003057,0.00001118,-0.00012941,-0.00004954,0.00009236,0.00017543,-
 0.00008598,-0.00054447,-0.00059568,-0.00037433,0.00113867,0.00060696,0
 .00012133,-0.00042832,0.00000834,0.00002457,0.00001859,-0.00000142,0.0
 0002864,-0.00005560,0.00001991,0.00001764,0.00001160,-0.00000480,0.000
 05950,-0.00005689,0.00001735,-0.00001131,-0.00003845,0.00000194,0.0000
 0057,0.00000818,0.00000198,0.00000529,0.00000372,-0.00000067,0.0000001
 9,0.00000056,0.00204070,0.00149900,-0.00103638,0.10861495,0.25397550,0
 .03415420,0.06579300,-0.07263098,0.01326312,0.02972382,-0.03342956,0.0
 0681248,0.00122799,0.00359974,-0.00048682,-0.00063557,-0.00102233,0.00
 057042,-0.00017580,-0.00009847,-0.00041082,-0.00002347,0.00035636,-0.0
 0028321,-0.00029738,-0.00031654,-0.00068866,-0.00013018,0.00079106,-0.
 00082017,0.00069612,-0.00032700,-0.00006248,0.00001309,-0.00001391,-0.
 00002559,0.00005516,0.00000573,-0.00002498,0.00007941,-0.00004553,-0.0
 0008216,0.00005616,-0.00023810,-0.00012840,-0.00001347,0.00023039,-0.0
 0002443,0.00001098,-0.00005464,-0.00001615,-0.00000158,-0.00006851,0.0
 0002073,0.00000422,-0.00001038,-0.00298281,-0.00718474,0.00434275,-0.0
 4320554,-0.08081777,0.09300579,-0.11285465,0.10513088,0.03986895,0.002
 41339,-0.00234880,0.00151026,0.00097473,-0.00135916,-0.00019531,0.0002
 0459,0.00027315,-0.00078148,0.00056525,0.00007996,0.00003464,-0.000121
 83,0.00006392,0.00063884,-0.00042132,0.00048345,-0.00063475,0.00019772
 ,-0.00029891,0.00088938,-0.00131346,-0.00137306,-0.00078507,0.00005163
 ,-0.00005018,0.00000596,0.00000376,-0.00008495,0.00001753,0.00003127,-
 0.00002342,0.00002892,-0.00032125,-0.00007464,0.00025742,0.00000624,0.
 00001818,-0.00014618,0.00001618,-0.00000293,0.00001904,0.00000949,0.00
 000204,0.00002794,-0.00000981,-0.00000176,0.00001641,-0.01118353,0.025
 89809,0.01012490,0.00692857,-0.01321343,-0.00488717,0.11470633,0.10424
 349,-0.23658530,-0.07036888,-0.00274094,0.00740822,-0.00211499,0.00066
 206,0.00047936,0.00005384,-0.00031686,-0.00028468,0.00004659,-0.000100
 06,-0.00003132,-0.00000781,0.00011321,-0.00005000,-0.00007758,-0.00017
 119,-0.00008317,0.00051054,0.00063502,-0.00025265,-0.00106315,-0.00061
 526,-0.00005637,0.00044647,-0.00000850,0.00002222,-0.00001546,0.000001
 13,0.00002370,0.00005906,-0.00001842,0.00001677,-0.00000812,-0.0000086
 4,0.00005764,0.00007680,-0.00001561,-0.00001645,0.00003306,-0.00000133
 ,0.00000498,-0.00000241,-0.00000136,0.00000150,-0.00000833,-0.00000002
 ,-0.00000011,-0.00000005,-0.00248469,0.00232784,0.00136037,0.01408316,
 -0.01966360,-0.00835980,-0.11319402,0.24671520,0.03631909,-0.06478749,
 -0.07285962,0.01391145,-0.02887856,-0.03346328,0.00692599,-0.00121995,
 0.00373314,-0.00046317,0.00068044,-0.00104906,0.00059318,0.00015622,-0
 .00007555,-0.00042239,0.00002384,0.00039403,-0.00031724,0.00029785,-0.
 00032969,-0.00067405,0.00013977,0.00078125,-0.00072994,-0.00070089,-0.
 00031181,-0.00006061,-0.00001178,-0.00001753,-0.00002400,-0.00005782,0
 .00000461,-0.00001964,-0.00007216,-0.00004459,-0.00009541,-0.00003530,
 -0.00021929,-0.00011973,-0.00000166,0.00021475,-0.00001433,0.00000566,
 -0.00006784,-0.00002429,-0.00000732,-0.00005233,0.00001824,-0.00000357
 ,-0.00000865,-0.00323156,0.00714124,0.00437586,-0.00516516,0.00817770,
 0.00569395,-0.04589440,0.07939651,0.09314381,-0.00000547,-0.00000767,0
 .00000339,-0.00006506,-0.00002161,-0.00002428,-0.00050067,0.00027260,-
 0.00014055,-0.00052310,-0.00051948,-0.00008745,-0.00026800,0.00015021,
 0.00007545,-0.00018916,0.00032005,-0.00017913,-0.00024290,0.00075634,0
 .00022859,0.00033287,-0.00010636,0.00014885,-0.00000126,-0.00000904,-0
 .00000782,-0.00001170,0.00001723,0.00000300,-0.00001280,0.00002108,-0.
 00000427,-0.00000215,-0.00000680,0.00000755,-0.00008555,-0.00002764,0.
 00003165,-0.00000560,-0.00000623,-0.00000604,0.00000068,0.00000603,-0.
 00000096,0.00000676,0.00000280,0.00001085,-0.00000189,-0.00000296,0.00
 000007,-0.00000093,-0.00000300,-0.00000224,0.00000600,0.00000296,-0.00
 000578,-0.00000051,0.00000481,0.00000032,0.00156770,0.00000328,0.00000
 247,-0.00006861,0.00018835,-0.00002677,0.00013121,-0.00010090,-0.00028
 737,-0.00019358,-0.00094580,-0.00069634,0.00013666,0.00027607,-0.00399
 110,0.00165395,0.00062845,-0.00052383,-0.00016120,0.00091540,-0.002554
 00,-0.00068952,-0.00027995,-0.00039861,-0.00022325,0.00000811,0.000004
 33,-0.00000767,-0.00000295,-0.00000307,0.00000797,-0.00001264,0.000003
 89,-0.00000286,0.00000821,0.00000722,0.00000630,0.00018697,-0.00003089
 ,-0.00011342,-0.00000221,-0.00000367,0.00007699,-0.00000585,-0.0000021
 7,-0.00000914,-0.00000851,0.00001122,-0.00001018,0.00000551,-0.0000004
 4,-0.00000704,0.00000457,-0.00000041,0.00000687,-0.00000641,0.00000699
 ,0.00001044,-0.00000565,-0.00000414,0.00000807,-0.00083954,0.00849002,
 -0.00000314,-0.00001568,0.00003165,-0.00002841,-0.00000237,-0.00003414
 ,0.00005094,0.00048573,0.00005706,-0.00026517,-0.00004595,0.00018895,0
 .00015177,0.00096656,-0.00111777,-0.00015459,-0.00025978,-0.00005034,0
 .00019187,-0.00045641,-0.00041608,0.00009853,-0.00012967,0.00033380,0.
 00000421,-0.00001411,-0.00001999,0.00000943,-0.00001711,-0.00001089,-0
 .00000252,0.00001076,-0.00000638,-0.00000133,0.00002015,-0.00001536,-0
 .00000787,-0.00000231,-0.00000832,0.00000109,0.00001337,0.00002061,0.0
 0000016,-0.00000244,0.00000104,0.00000043,-0.00000828,-0.00000805,-0.0
 0000241,-0.00000271,-0.00000155,0.00000152,0.00000163,-0.00000311,0.00
 000480,0.00000711,-0.00000627,0.00000097,0.00000183,-0.00000081,-0.000
 04939,-0.00055233,0.00106730,-0.00122184,-0.00036954,-0.00239883,-0.00
 834299,-0.00159609,0.00316813,0.00228370,-0.00031019,0.00357066,0.0007
 6776,-0.00001283,-0.00150151,-0.00007551,-0.00002632,0.00011636,-0.000
 38611,0.00000326,0.00005277,-0.00033896,0.00004213,0.00002159,-0.00058
 827,-0.00002504,-0.00051946,0.00009117,-0.00001431,0.00004151,-0.00013
 341,0.00000894,-0.00003662,-0.00008634,0.00000366,-0.00000549,0.000010
 91,-0.00000406,-0.00005662,-0.00262618,-0.00053682,-0.00172184,-0.0006
 3369,-0.00018309,0.00144998,-0.00006444,0.00004976,-0.00025719,-0.0000
 5609,-0.00002843,-0.00035241,0.00011460,0.00002664,0.00002874,0.000069
 85,0.00002550,-0.00011436,-0.00017059,-0.00006199,0.00068849,-0.000149
 13,0.00006428,0.00045456,-0.00000074,0.00001665,0.00000091,0.52374421,
 -0.00027062,0.00003149,-0.00052057,-0.00219161,0.00090149,0.00055605,0
 .00032052,0.00003515,0.00091503,0.00007127,0.00004550,-0.00035955,-0.0
 0004763,0.00003897,0.00002376,-0.00007724,-0.00002423,-0.00000367,-0.0
 0007869,-0.00002367,0.00002886,-0.00018704,0.00001891,-0.00014637,0.00
 002462,0.00000680,0.00001025,-0.00003684,-0.00000638,-0.00001338,-0.00
 002209,-0.00000647,0.00000053,0.00000152,0.00000098,-0.00001199,-0.000
 68226,0.00052012,-0.00027640,-0.00014385,0.00005945,0.00030539,-0.0000
 1945,0.00001122,-0.00010556,-0.00001833,-0.00000549,-0.00002986,0.0000
 5190,-0.00003611,0.00005040,0.00005355,-0.00004680,-0.00010942,-0.0000
 4410,-0.00000841,0.00007926,-0.00004106,0.00001583,0.00016755,0.000017
 11,-0.00000267,0.00000065,0.11664134,0.03855928,-0.00015195,-0.0000377
 0,0.00130405,0.00651956,0.00111984,0.00008464,-0.00123732,0.00028772,-
 0.00215646,0.00098435,-0.00007449,-0.00108209,-0.00047957,-0.00001862,
 0.00027181,0.00010137,0.00001924,-0.00004478,0.00000162,-0.00004093,-0
 .00010850,0.00069919,-0.00002977,0.00043142,-0.00007760,0.00001874,0.0
 0001827,0.00006833,0.00000166,0.00003313,-0.00002787,0.00000635,0.0000
 2996,0.00005193,-0.00001098,0.00002947,-0.00300077,-0.00036644,-0.0006
 2481,-0.00014676,-0.00003854,0.00061736,-0.00003670,0.00002209,-0.0001
 0095,-0.00003140,-0.00001710,-0.00014145,0.00006142,0.00002826,0.00022
 738,-0.00030631,-0.00012995,0.00050666,0.00011967,0.00006773,-0.000156
 70,0.00009529,-0.00006303,-0.00013214,-0.00000073,-0.00000332,-0.00000
 461,-0.08920843,-0.08327843,0.54301037,-0.00000976,0.00002653,-0.00034
 526,-0.00209894,-0.00034300,-0.00000871,0.00031051,-0.00010534,0.00053
 005,-0.00092464,0.00008007,0.00103636,0.00033833,0.00001460,-0.0001762
 5,0.00002167,-0.00002002,0.00002395,0.00007992,0.00001157,0.00004594,-
 0.00024536,0.00000920,-0.00016258,0.00002601,-0.00000530,-0.00001273,-
 0.00000827,0.00000090,-0.00001497,0.00003868,-0.00000247,-0.00001522,-
 0.00003410,0.00000618,-0.00001005,0.00174380,0.00033515,-0.00008784,-0
 .00025876,-0.00001853,-0.00085148,0.00006319,-0.00003061,0.00009063,0.
 00009495,0.00002375,0.00011679,-0.00031017,-0.00022429,-0.00037781,0.0
 0006865,0.00001194,-0.00003234,0.00002693,-0.00001213,0.00001598,0.000
 00630,0.00000836,0.00001986,-0.00000029,-0.00000120,-0.00000015,-0.051
 93705,-0.01633537,0.04745288,0.06206842,-0.00000459,0.00001164,-0.0000
 2902,-0.00032235,0.00015382,-0.00003265,-0.00000788,0.00006259,0.00006
 325,-0.00024390,-0.00003245,0.00035898,0.00010945,-0.00001160,-0.00005
 855,0.00001880,0.00000197,0.00001011,0.00002432,-0.00000693,0.00000686
 ,-0.00003700,-0.00000749,-0.00003854,0.00000592,0.00000450,-0.00000412
 ,0.00000023,0.00000045,-0.00000425,0.00001272,0.00000451,-0.00000370,-
 0.00001007,-0.00000057,-0.00000259,0.00056124,-0.00010950,-0.00005416,
 -0.00013653,0.00000847,-0.00023871,0.00005013,-0.00000811,0.00003734,0
 .00004280,0.00000522,0.00002989,-0.00015526,-0.00000108,-0.00019555,0.
 00001416,-0.00001403,-0.00000593,0.00000659,0.00000058,-0.00000021,0.0
 0000399,-0.00000679,-0.00000356,-0.00000677,0.00000215,0.00000063,-0.0
 2329467,-0.01369790,0.06993890,0.02419463,0.01521217,-0.00013778,-0.00
 001127,-0.00016166,-0.00041052,-0.00011423,0.00028985,0.00024978,0.000
 02840,0.00019359,0.00001723,0.00001604,-0.00009022,0.00000136,0.000004
 33,0.00001122,-0.00003138,0.00000227,-0.00001791,-0.00000677,-0.000000
 03,0.00001325,-0.00007525,0.00000943,-0.00002932,0.00000751,0.00000193
 ,0.00000238,-0.00000861,-0.00000131,-0.00000201,-0.00000421,-0.0000014
 4,-0.00000096,-0.00000559,0.00000188,-0.00001887,-0.00051769,-0.000200
 84,-0.00047277,-0.00061698,0.00000410,0.00031844,0.00007448,0.00001839
 ,-0.00005887,0.00011739,-0.00002568,-0.00008490,-0.00000683,-0.0001622
 4,-0.00074450,0.00009585,0.00000447,-0.00001426,-0.00001212,-0.0000185
 9,0.00005692,-0.00000217,0.00001611,0.00004281,0.00000239,0.00000242,0
 .00000106,0.10453597,0.08165442,-0.49744319,-0.09484008,-0.08042022,0.
 50582260,0.00247785,0.00055937,0.00455150,0.00242091,0.00005894,-0.001
 04512,-0.00633667,0.00022495,-0.00601177,-0.00124190,-0.00013393,0.000
 88770,-0.00041367,0.00001784,0.00021766,0.00063340,0.00001667,-0.00016
 160,0.00045362,-0.00005885,-0.00002717,0.00122906,0.00002224,0.0007283
 2,-0.00015936,0.00000588,-0.00005459,0.00022135,-0.00000816,0.00007003
 ,0.00009409,0.00000476,0.00003673,0.00005353,-0.00000908,0.00010271,-0
 .00159742,-0.00026031,0.00120411,0.00099732,0.00025987,-0.00136749,0.0
 0008268,-0.00004891,0.00035938,0.00008023,0.00001868,0.00045092,-0.000
 01137,0.00001405,0.00017119,0.00000091,0.00001010,-0.00023582,0.000301
 93,0.00017247,-0.00139024,0.00026004,-0.00013861,-0.00098678,0.0000037
 7,-0.00002998,-0.00000163,-0.46027085,-0.09698565,0.03854980,-0.009060
 01,-0.00082595,-0.00842600,0.46978053,0.00056122,-0.00026790,0.0008950
 2,0.00054497,-0.00218736,0.00023571,-0.00076644,-0.00029448,-0.0016124
 3,-0.00009680,0.00006377,0.00018380,-0.00005170,-0.00005255,0.00006960
 ,0.00009456,0.00003688,-0.00000508,0.00010795,0.00008962,-0.00005917,0
 .00036831,-0.00001812,0.00025764,-0.00003557,-0.00002967,-0.00001488,0
 .00006036,0.00001015,0.00002601,0.00002193,0.00000090,0.00000160,0.000
 01623,0.00000264,0.00001905,-0.00025363,-0.00079378,0.00015929,0.00022
 379,-0.00022416,-0.00024301,0.00002045,-0.00000940,0.00016451,0.000012
 46,0.00000206,0.00000194,-0.00000723,0.00003469,0.00002215,-0.00004524
 ,0.00011573,0.00006296,0.00004999,0.00001549,-0.00010969,0.00011829,-0
 .00003870,-0.00041480,-0.00001411,-0.00000282,0.00000075,-0.09041877,-
 0.02638708,0.01259877,-0.00762461,-0.00157163,-0.00080835,0.09711362,0
 .03150570,0.00093775,0.00018340,-0.00274938,-0.00518707,-0.00041967,-0
 .00327463,0.00267665,-0.00055828,0.00439803,-0.00306797,-0.00002461,0.
 00195902,0.00098289,0.00003790,-0.00046242,-0.00023247,-0.00004090,0.0
 0009906,0.00000524,0.00007628,0.00016831,-0.00131611,0.00001892,-0.000
 83896,0.00014375,-0.00001972,-0.00003713,-0.00012945,0.00000043,-0.000
 06619,0.00005755,-0.00000711,-0.00005422,-0.00010044,0.00001300,-0.000
 04827,0.00285871,0.00027552,0.00057359,0.00077290,0.00015140,-0.001343
 63,0.00006775,-0.00006592,0.00031246,0.00007732,0.00005525,0.00041173,
 -0.00006946,-0.00003014,-0.00018486,0.00000344,0.00011732,-0.00063103,
 -0.00029188,-0.00013017,0.00033621,-0.00020992,0.00008843,0.00024798,-
 0.00000348,0.00000125,0.00000221,-0.01795690,0.00106303,-0.04456884,0.
 04760303,0.01064580,-0.00761266,-0.02762183,-0.01143140,0.05336363\\-0
 .00000368,-0.00000493,0.00000023,-0.00000115,-0.00000279,0.00000011,-0
 .00000308,0.00000015,0.00000515,0.00000168,0.00000117,-0.00000068,0.00
 000141,0.00000415,-0.00000199,0.00000147,0.00000655,-0.00000488,-0.000
 00165,0.00000409,-0.00000211,0.00000036,0.00000167,-0.00000148,-0.0000
 0212,0.00000058,-0.00000398,-0.00000088,0.00000606,-0.00000408,0.00000
 097,0.00000881,-0.00000500,0.00000337,0.00000578,-0.00000175,0.0000015
 1,-0.00000085,0.00000103,0.00000269,0.00000087,0.00000152,0.00000583,0
 .00000213,0.00000163,0.00000225,0.00000241,-0.00000017,0.00000408,-0.0
 0000114,0.00000240,-0.00000338,-0.00000762,0.00000243,-0.00000549,-0.0
 0000467,-0.00000015,-0.00000181,-0.00000420,0.00000170,-0.00000566,0.0
 0000286,-0.00000377,0.00000126,-0.00000778,0.00000442,0.00000199,-0.00
 000724,0.00000589,0.00000003,-0.00000605,0.00000351\\\@
 The archive entry for this job was punched.


 MYSTERY IS THE WISDOM OF BLOCKHEADS... HORACE WALPOLE 
 Job cpu time:      64 days  0 hours 11 minutes 45.5 seconds.
 Elapsed time:       4 days 10 hours 49 minutes  3.8 seconds.
 File lengths (MBytes):  RWF=1081114 Int=      0 D2E=      0 Chk=     65 Scr=      1
 Normal termination of Gaussian 16 at Mon Jan 26 01:54:24 2026.
