# Supplementary material for: Interplay of Noncovalent Interactions in Phase Separation Mediated by Tyrosine-Rich and Arginine-Rich Polypeptides
Source: J Am Chem Soc. 2026 Jun 17;148(25):26585–98. doi: 10.1021/jacs.6c06972 (PMC13339138; doi:10.1021/jacs.6c06972)
Supplement: Supplementary file 2 [file ja6c06972_si_002.zip › output/G-1.txt]

 Entering Gaussian System, Link 0=/share/apps/gaussian/g16/g16
 Initial command:
 /share/apps/gaussian/g16/l1.exe "/scratch/webmo-77271/1831/Gau-437126.inp" -scrdir="/scratch/webmo-77271/1831/"
 Entering Link 1 = /share/apps/gaussian/g16/l1.exe PID=    437127.
  
 Copyright (c) 1988-2019, Gaussian, Inc.  All Rights Reserved.
  
 This is part of the Gaussian(R) 16 program.  It is based on
 the Gaussian(R) 09 system (copyright 2009, Gaussian, Inc.),
 the Gaussian(R) 03 system (copyright 2003, Gaussian, Inc.),
 the Gaussian(R) 98 system (copyright 1998, Gaussian, Inc.),
 the Gaussian(R) 94 system (copyright 1995, Gaussian, Inc.),
 the Gaussian 92(TM) system (copyright 1992, Gaussian, Inc.),
 the Gaussian 90(TM) system (copyright 1990, Gaussian, Inc.),
 the Gaussian 88(TM) system (copyright 1988, Gaussian, Inc.),
 the Gaussian 86(TM) system (copyright 1986, Carnegie Mellon
 University), and the Gaussian 82(TM) system (copyright 1983,
 Carnegie Mellon University). Gaussian is a federally registered
 trademark of Gaussian, Inc.
  
 This software contains proprietary and confidential information,
 including trade secrets, belonging to Gaussian, Inc.
  
 This software is provided under written license and may be
 used, copied, transmitted, or stored only in accord with that
 written license.
  
 The following legend is applicable only to US Government
 contracts under FAR:
  
                    RESTRICTED RIGHTS LEGEND
  
 Use, reproduction and disclosure by the US Government is
 subject to restrictions as set forth in subparagraphs (a)
 and (c) of the Commercial Computer Software - Restricted
 Rights clause in FAR 52.227-19.
  
 Gaussian, Inc.
 340 Quinnipiac St., Bldg. 40, Wallingford CT 06492
  
  
 ---------------------------------------------------------------
 Warning -- This program may not be used in any manner that
 competes with the business of Gaussian, Inc. or will provide
 assistance to any competitor of Gaussian, Inc.  The licensee
 of this program is prohibited from giving any competitor of
 Gaussian, Inc. access to this program.  By using this program,
 the user acknowledges that Gaussian, Inc. is engaged in the
 business of creating and licensing software in the field of
 computational chemistry and represents and warrants to the
 licensee that it is not a competitor of Gaussian, Inc. and that
 it will not use this program in any manner prohibited above.
 ---------------------------------------------------------------
  

 Cite this work as:
 Gaussian 16, Revision C.01,
 M. J. Frisch, G. W. Trucks, H. B. Schlegel, G. E. Scuseria, 
 M. A. Robb, J. R. Cheeseman, G. Scalmani, V. Barone, 
 G. A. Petersson, H. Nakatsuji, X. Li, M. Caricato, A. V. Marenich, 
 J. Bloino, B. G. Janesko, R. Gomperts, B. Mennucci, H. P. Hratchian, 
 J. V. Ortiz, A. F. Izmaylov, J. L. Sonnenberg, D. Williams-Young, 
 F. Ding, F. Lipparini, F. Egidi, J. Goings, B. Peng, A. Petrone, 
 T. Henderson, D. Ranasinghe, V. G. Zakrzewski, J. Gao, N. Rega, 
 G. Zheng, W. Liang, M. Hada, M. Ehara, K. Toyota, R. Fukuda, 
 J. Hasegawa, M. Ishida, T. Nakajima, Y. Honda, O. Kitao, H. Nakai, 
 T. Vreven, K. Throssell, J. A. Montgomery, Jr., J. E. Peralta, 
 F. Ogliaro, M. J. Bearpark, J. J. Heyd, E. N. Brothers, K. N. Kudin, 
 V. N. Staroverov, T. A. Keith, R. Kobayashi, J. Normand, 
 K. Raghavachari, A. P. Rendell, J. C. Burant, S. S. Iyengar, 
 J. Tomasi, M. Cossi, J. M. Millam, M. Klene, C. Adamo, R. Cammi, 
 J. W. Ochterski, R. L. Martin, K. Morokuma, O. Farkas, 
 J. B. Foresman, and D. J. Fox, Gaussian, Inc., Wallingford CT, 2019.
 
 ******************************************
 Gaussian 16:  ES64L-G16RevC.01  3-Jul-2019
                16-Jan-2026 
 ******************************************
 %NProcShared=15
 Will use up to   15 processors via shared memory.
 %CHK=output.chk
 %Mem=45GB
 ----------------------------------------------------------------------
 #N MP2/aug-cc-pvtz OPT(CalcFC,updatemethod=none) FREQ(noraman) SCRF=(P
 CM,Solvent=Water)
 ----------------------------------------------------------------------
 1/10=4,13=8,18=20,19=15,26=6,38=1/1,3;
 2/9=110,12=2,17=6,18=5,40=1/2;
 3/5=16,6=1,7=10,11=9,25=1,30=1,70=2201,71=2,72=1,140=1/1,2,3;
 4//1;
 5/5=2,38=5,53=1/2;
 8/6=3,8=1,10=1,19=11,30=-1/1;
 9/15=3,16=-3/6;
 11/6=1,8=1,15=11,17=12,24=-1,27=1,28=-2,29=300,32=6,42=3/1,2,10;
 10/6=2,21=1/2;
 8/6=4,8=1,10=1,19=11,30=-1/11,4;
 10/5=1,20=4/2;
 11/12=2,14=11,16=1,17=2,28=-2,42=3,76=2/2,10,12;
 6/7=2,8=2,9=2,10=2/1;
 7/10=1,12=2,25=1,44=2/1,2,3,16;
 1/10=4,13=8,18=20,19=15,26=6/3(2);
 2/9=110/2;
 99//99;
 2/9=110/2;
 3/5=16,6=1,7=10,11=9,25=1,30=1,70=2205,71=1,72=1/1,2,3;
 4/5=5,16=3,69=1/1;
 5/5=2,38=5,53=1/2;
 8/6=4,10=1/1;
 9/15=2,16=-3/6;
 10/5=1/2;
 7/12=2/1,2,3,16;
 1/13=8,18=20,19=15,26=6/3(-8);
 2/9=110/2;
 6/7=2,8=2,9=2,10=2/1;
 99/9=10/99;
 ---------
 C8H12O3Li
 ---------
 Symbolic Z-matrix:
 Charge =  1 Multiplicity = 1
 C
 O                    1    B1
 C                    2    B2       1    A1
 C                    3    B3       2    A2       1    D1       0
 C                    4    B4       3    A3       2    D2       0
 C                    5    B5       4    A4       3    D3       0
 C                    6    B6       5    A5       4    D4       0
 C                    3    B7       4    A6       5    D5       0
 H                    8    B8       3    A7       4    D6       0
 H                    7    B9       8    A8       3    D7       0
 H                    6    B10      5    A9       4    D8       0
 H                    5    B11      4    A10      3    D9       0
 O                    4    B12      5    A11      6    D10      0
 C                    13   B13      4    A12      5    D11      0
 H                    14   B14      13   A13      4    D12      0
 H                    14   B15      13   A14      4    D13      0
 H                    14   B16      13   A15      4    D14      0
 H                    1    B17      2    A16      3    D15      0
 H                    1    B18      2    A17      3    D16      0
 H                    1    B19      2    A18      3    D17      0
 Li                   1    B20      2    A19      3    D18      0
 O                    1    B21      2    A20      3    D19      0
 H                    22   B22      1    A21      2    D20      0
 H                    22   B23      23   A22      1    D21      0
       Variables:
  B1                    1.42998                  
  B2                    1.36346                  
  B3                    1.41108                  
  B4                    1.39192                  
  B5                    1.40018                  
  B6                    1.38804                  
  B7                    1.39093                  
  B8                    1.08017                  
  B9                    1.08171                  
  B10                   1.08177                  
  B11                   1.08012                  
  B12                   1.36061                  
  B13                   1.42866                  
  B14                   1.09025                  
  B15                   1.09033                  
  B16                   1.08484                  
  B17                   1.08487                  
  B18                   1.08983                  
  B19                   1.08991                  
  B20                   4.94132                  
  B21                   3.58356                  
  B22                   0.96198                  
  B23                   0.97069                  
  A1                  116.45205                  
  A2                  115.03663                  
  A3                  119.68204                  
  A4                  120.0174                   
  A5                  120.21723                  
  A6                  120.0129                   
  A7                  120.37104                  
  A8                  119.33787                  
  A9                  119.31773                  
  A10                 120.30508                  
  A11                 125.23845                  
  A12                 116.08669                  
  A13                 110.77982                  
  A14                 110.77367                  
  A15                 105.75272                  
  A16                 105.62347                  
  A17                 110.63731                  
  A18                 110.66178                  
  A19                  53.95608                  
  A20                  48.9742                   
  A21                 141.76648                  
  A22                 103.69375                  
  D1                 -178.62366                  
  D2                  179.80747                  
  D3                    0.02964                  
  D4                    0.05044                  
  D5                   -0.10422                  
  D6                  179.92761                  
  D7                  179.83723                  
  D8                 -179.84462                  
  D9                 -179.79162                  
  D10                 179.8276                   
  D11                  -0.1931                   
  D12                 -60.95976                  
  D13                  61.14057                  
  D14                -179.94868                  
  D15                 179.12886                  
  D16                 -61.97325                  
  D17                  60.16437                  
  D18                 -53.32475                  
  D19                 166.91433                  
  D20                  -9.78422                  
  D21                  -5.52821                  
 
 Add virtual bond connecting atoms H24        and O2         Dist= 3.67D+00.
 Add virtual bond connecting atoms Li21       and C3         Dist= 6.65D+00.
 Add virtual bond connecting atoms Li21       and C4         Dist= 6.60D+00.
 Add virtual bond connecting atoms Li21       and C5         Dist= 6.57D+00.
 Add virtual bond connecting atoms Li21       and C6         Dist= 6.59D+00.
 Add virtual bond connecting atoms Li21       and C7         Dist= 6.64D+00.

 GradGradGradGradGradGradGradGradGradGradGradGradGradGradGradGradGradGrad
 Berny optimization.
 Initialization pass.
                           ----------------------------
                           !    Initial Parameters    !
                           ! (Angstroms and Degrees)  !
 --------------------------                            --------------------------
 ! Name  Definition              Value          Derivative Info.                !
 --------------------------------------------------------------------------------
 ! R1    R(1,2)                  1.43           calculate D2E/DX2 analytically  !
 ! R2    R(1,18)                 1.0849         calculate D2E/DX2 analytically  !
 ! R3    R(1,19)                 1.0898         calculate D2E/DX2 analytically  !
 ! R4    R(1,20)                 1.0899         calculate D2E/DX2 analytically  !
 ! R5    R(2,3)                  1.3635         calculate D2E/DX2 analytically  !
 ! R6    R(2,24)                 1.9429         calculate D2E/DX2 analytically  !
 ! R7    R(3,4)                  1.4111         calculate D2E/DX2 analytically  !
 ! R8    R(3,8)                  1.3909         calculate D2E/DX2 analytically  !
 ! R9    R(3,21)                 3.5191         calculate D2E/DX2 analytically  !
 ! R10   R(4,5)                  1.3919         calculate D2E/DX2 analytically  !
 ! R11   R(4,13)                 1.3606         calculate D2E/DX2 analytically  !
 ! R12   R(4,21)                 3.4927         calculate D2E/DX2 analytically  !
 ! R13   R(5,6)                  1.4002         calculate D2E/DX2 analytically  !
 ! R14   R(5,12)                 1.0801         calculate D2E/DX2 analytically  !
 ! R15   R(5,21)                 3.4778         calculate D2E/DX2 analytically  !
 ! R16   R(6,7)                  1.388          calculate D2E/DX2 analytically  !
 ! R17   R(6,11)                 1.0818         calculate D2E/DX2 analytically  !
 ! R18   R(6,21)                 3.4893         calculate D2E/DX2 analytically  !
 ! R19   R(7,8)                  1.4002         calculate D2E/DX2 analytically  !
 ! R20   R(7,10)                 1.0817         calculate D2E/DX2 analytically  !
 ! R21   R(7,21)                 3.5154         calculate D2E/DX2 analytically  !
 ! R22   R(8,9)                  1.0802         calculate D2E/DX2 analytically  !
 ! R23   R(13,14)                1.4287         calculate D2E/DX2 analytically  !
 ! R24   R(14,15)                1.0902         calculate D2E/DX2 analytically  !
 ! R25   R(14,16)                1.0903         calculate D2E/DX2 analytically  !
 ! R26   R(14,17)                1.0848         calculate D2E/DX2 analytically  !
 ! R27   R(22,23)                0.962          calculate D2E/DX2 analytically  !
 ! R28   R(22,24)                0.9707         calculate D2E/DX2 analytically  !
 ! A1    A(2,1,18)             105.6235         calculate D2E/DX2 analytically  !
 ! A2    A(2,1,19)             110.6373         calculate D2E/DX2 analytically  !
 ! A3    A(2,1,20)             110.6618         calculate D2E/DX2 analytically  !
 ! A4    A(18,1,19)            109.9141         calculate D2E/DX2 analytically  !
 ! A5    A(18,1,20)            109.9591         calculate D2E/DX2 analytically  !
 ! A6    A(19,1,20)            109.9644         calculate D2E/DX2 analytically  !
 ! A7    A(1,2,3)              116.452          calculate D2E/DX2 analytically  !
 ! A8    A(1,2,24)             116.8175         calculate D2E/DX2 analytically  !
 ! A9    A(3,2,24)             125.175          calculate D2E/DX2 analytically  !
 ! A10   A(2,3,4)              115.0366         calculate D2E/DX2 analytically  !
 ! A11   A(2,3,8)              124.9504         calculate D2E/DX2 analytically  !
 ! A12   A(2,3,21)             113.9975         calculate D2E/DX2 analytically  !
 ! A13   A(4,3,8)              120.0129         calculate D2E/DX2 analytically  !
 ! A14   A(8,3,21)              79.0944         calculate D2E/DX2 analytically  !
 ! A15   A(3,4,5)              119.682          calculate D2E/DX2 analytically  !
 ! A16   A(3,4,13)             115.0792         calculate D2E/DX2 analytically  !
 ! A17   A(5,4,13)             125.2385         calculate D2E/DX2 analytically  !
 ! A18   A(13,4,21)            113.1853         calculate D2E/DX2 analytically  !
 ! A19   A(4,5,6)              120.0174         calculate D2E/DX2 analytically  !
 ! A20   A(4,5,12)             120.3051         calculate D2E/DX2 analytically  !
 ! A21   A(6,5,12)             119.6773         calculate D2E/DX2 analytically  !
 ! A22   A(12,5,21)            112.6455         calculate D2E/DX2 analytically  !
 ! A23   A(5,6,7)              120.2172         calculate D2E/DX2 analytically  !
 ! A24   A(5,6,11)             119.3177         calculate D2E/DX2 analytically  !
 ! A25   A(7,6,11)             120.465          calculate D2E/DX2 analytically  !
 ! A26   A(11,6,21)            113.0463         calculate D2E/DX2 analytically  !
 ! A27   A(6,7,8)              120.154          calculate D2E/DX2 analytically  !
 ! A28   A(6,7,10)             120.5079         calculate D2E/DX2 analytically  !
 ! A29   A(8,7,10)             119.3379         calculate D2E/DX2 analytically  !
 ! A30   A(8,7,21)              79.1582         calculate D2E/DX2 analytically  !
 ! A31   A(10,7,21)            114.037          calculate D2E/DX2 analytically  !
 ! A32   A(3,8,7)              119.9163         calculate D2E/DX2 analytically  !
 ! A33   A(3,8,9)              120.371          calculate D2E/DX2 analytically  !
 ! A34   A(7,8,9)              119.7125         calculate D2E/DX2 analytically  !
 ! A35   A(4,13,14)            116.0867         calculate D2E/DX2 analytically  !
 ! A36   A(13,14,15)           110.7798         calculate D2E/DX2 analytically  !
 ! A37   A(13,14,16)           110.7737         calculate D2E/DX2 analytically  !
 ! A38   A(13,14,17)           105.7527         calculate D2E/DX2 analytically  !
 ! A39   A(15,14,16)           109.798          calculate D2E/DX2 analytically  !
 ! A40   A(15,14,17)           109.8635         calculate D2E/DX2 analytically  !
 ! A41   A(16,14,17)           109.8008         calculate D2E/DX2 analytically  !
 ! A42   A(3,21,5)              40.5266         calculate D2E/DX2 analytically  !
 ! A43   A(3,21,6)              46.936          calculate D2E/DX2 analytically  !
 ! A44   A(3,21,7)              40.1772         calculate D2E/DX2 analytically  !
 ! A45   A(4,21,6)              40.529          calculate D2E/DX2 analytically  !
 ! A46   A(4,21,7)              47.0098         calculate D2E/DX2 analytically  !
 ! A47   A(5,21,7)              40.4405         calculate D2E/DX2 analytically  !
 ! A48   A(23,22,24)           103.6937         calculate D2E/DX2 analytically  !
 ! A49   A(2,24,22)            155.8598         calculate D2E/DX2 analytically  !
 ! D1    D(18,1,2,3)           179.1289         calculate D2E/DX2 analytically  !
 ! D2    D(18,1,2,24)           12.598          calculate D2E/DX2 analytically  !
 ! D3    D(19,1,2,3)           -61.9733         calculate D2E/DX2 analytically  !
 ! D4    D(19,1,2,24)          131.4959         calculate D2E/DX2 analytically  !
 ! D5    D(20,1,2,3)            60.1644         calculate D2E/DX2 analytically  !
 ! D6    D(20,1,2,24)         -106.3665         calculate D2E/DX2 analytically  !
 ! D7    D(1,2,3,4)           -178.6237         calculate D2E/DX2 analytically  !
 ! D8    D(1,2,3,8)              1.283          calculate D2E/DX2 analytically  !
 ! D9    D(1,2,3,21)            94.6358         calculate D2E/DX2 analytically  !
 ! D10   D(24,2,3,4)           -13.3562         calculate D2E/DX2 analytically  !
 ! D11   D(24,2,3,8)           166.5505         calculate D2E/DX2 analytically  !
 ! D12   D(24,2,3,21)         -100.0968         calculate D2E/DX2 analytically  !
 ! D13   D(1,2,24,22)           -2.6122         calculate D2E/DX2 analytically  !
 ! D14   D(3,2,24,22)         -167.8314         calculate D2E/DX2 analytically  !
 ! D15   D(2,3,4,5)            179.8075         calculate D2E/DX2 analytically  !
 ! D16   D(2,3,4,13)            -0.0103         calculate D2E/DX2 analytically  !
 ! D17   D(8,3,4,5)             -0.1042         calculate D2E/DX2 analytically  !
 ! D18   D(8,3,4,13)          -179.922          calculate D2E/DX2 analytically  !
 ! D19   D(2,3,8,7)           -179.8038         calculate D2E/DX2 analytically  !
 ! D20   D(2,3,8,9)              0.0252         calculate D2E/DX2 analytically  !
 ! D21   D(4,3,8,7)              0.0986         calculate D2E/DX2 analytically  !
 ! D22   D(4,3,8,9)            179.9276         calculate D2E/DX2 analytically  !
 ! D23   D(21,3,8,7)            68.4405         calculate D2E/DX2 analytically  !
 ! D24   D(21,3,8,9)          -111.7305         calculate D2E/DX2 analytically  !
 ! D25   D(2,3,21,5)           142.0679         calculate D2E/DX2 analytically  !
 ! D26   D(2,3,21,6)           174.607          calculate D2E/DX2 analytically  !
 ! D27   D(2,3,21,7)          -153.4079         calculate D2E/DX2 analytically  !
 ! D28   D(8,3,21,5)           -94.3708         calculate D2E/DX2 analytically  !
 ! D29   D(8,3,21,6)           -61.8317         calculate D2E/DX2 analytically  !
 ! D30   D(8,3,21,7)           -29.8466         calculate D2E/DX2 analytically  !
 ! D31   D(3,4,5,6)              0.0296         calculate D2E/DX2 analytically  !
 ! D32   D(3,4,5,12)          -179.7916         calculate D2E/DX2 analytically  !
 ! D33   D(13,4,5,6)           179.8276         calculate D2E/DX2 analytically  !
 ! D34   D(13,4,5,12)            0.0063         calculate D2E/DX2 analytically  !
 ! D35   D(3,4,13,14)          179.6131         calculate D2E/DX2 analytically  !
 ! D36   D(5,4,13,14)           -0.1931         calculate D2E/DX2 analytically  !
 ! D37   D(21,4,13,14)         -91.5085         calculate D2E/DX2 analytically  !
 ! D38   D(13,4,21,6)          153.5746         calculate D2E/DX2 analytically  !
 ! D39   D(13,4,21,7)         -174.4509         calculate D2E/DX2 analytically  !
 ! D40   D(4,5,6,7)              0.0504         calculate D2E/DX2 analytically  !
 ! D41   D(4,5,6,11)          -179.8446         calculate D2E/DX2 analytically  !
 ! D42   D(12,5,6,7)           179.8728         calculate D2E/DX2 analytically  !
 ! D43   D(12,5,6,11)           -0.0222         calculate D2E/DX2 analytically  !
 ! D44   D(12,5,21,3)         -148.7492         calculate D2E/DX2 analytically  !
 ! D45   D(12,5,21,7)          147.3688         calculate D2E/DX2 analytically  !
 ! D46   D(5,6,7,8)             -0.0564         calculate D2E/DX2 analytically  !
 ! D47   D(5,6,7,10)          -179.9104         calculate D2E/DX2 analytically  !
 ! D48   D(11,6,7,8)           179.8374         calculate D2E/DX2 analytically  !
 ! D49   D(11,6,7,10)           -0.0166         calculate D2E/DX2 analytically  !
 ! D50   D(11,6,21,3)         -179.5389         calculate D2E/DX2 analytically  !
 ! D51   D(11,6,21,4)         -146.9552         calculate D2E/DX2 analytically  !
 ! D52   D(6,7,8,3)             -0.0185         calculate D2E/DX2 analytically  !
 ! D53   D(6,7,8,9)           -179.8486         calculate D2E/DX2 analytically  !
 ! D54   D(10,7,8,3)           179.8372         calculate D2E/DX2 analytically  !
 ! D55   D(10,7,8,9)             0.0071         calculate D2E/DX2 analytically  !
 ! D56   D(21,7,8,3)           -68.564          calculate D2E/DX2 analytically  !
 ! D57   D(21,7,8,9)           111.6059         calculate D2E/DX2 analytically  !
 ! D58   D(8,7,21,3)            29.6221         calculate D2E/DX2 analytically  !
 ! D59   D(8,7,21,4)            62.1138         calculate D2E/DX2 analytically  !
 ! D60   D(8,7,21,5)            94.3589         calculate D2E/DX2 analytically  !
 ! D61   D(10,7,21,3)          147.0617         calculate D2E/DX2 analytically  !
 ! D62   D(10,7,21,4)          179.5535         calculate D2E/DX2 analytically  !
 ! D63   D(10,7,21,5)         -148.2014         calculate D2E/DX2 analytically  !
 ! D64   D(4,13,14,15)         -60.9598         calculate D2E/DX2 analytically  !
 ! D65   D(4,13,14,16)          61.1406         calculate D2E/DX2 analytically  !
 ! D66   D(4,13,14,17)        -179.9487         calculate D2E/DX2 analytically  !
 ! D67   D(23,22,24,2)         175.9834         calculate D2E/DX2 analytically  !
 --------------------------------------------------------------------------------
 Trust Radius=3.00D-01 FncErr=5.00D-06 GrdErr=5.00D-06 EigMax=2.50D+02 EigMin=1.00D-04
 Number of steps in this run=    144 maximum allowed number of steps=    144.
 GradGradGradGradGradGradGradGradGradGradGradGradGradGradGradGradGradGrad

                          Input orientation:                          
 ---------------------------------------------------------------------
 Center     Atomic      Atomic             Coordinates (Angstroms)
 Number     Number       Type             X           Y           Z
 ---------------------------------------------------------------------
      1          6           0        0.000000    0.000000    0.000000
      2          8           0        0.000000    0.000000    1.429978
      3          6           0        1.220717    0.000000    2.037330
      4          6           0        1.186026   -0.030709    3.447651
      5          6           0        2.377965   -0.037479    4.166455
      6          6           0        3.603834   -0.013251    3.490313
      7          6           0        3.635928    0.018621    2.103012
      8          6           0        2.441829    0.025528    1.371813
      9          1           0        2.475145    0.047916    0.292385
     10          1           0        4.580320    0.035973    1.575827
     11          1           0        4.523312   -0.021370    4.060161
     12          1           0        2.363181   -0.064294    5.246145
     13          8           0       -0.060048   -0.055564    3.993493
     14          6           0       -0.120198   -0.095563    5.420323
     15          1           0        0.364828   -0.993918    5.802877
     16          1           0        0.348147    0.789341    5.852083
     17          1           0       -1.175727   -0.111668    5.670271
     18          1           0       -1.044663   -0.015884   -0.292170
     19          1           0        0.479233    0.900291   -0.384112
     20          1           0        0.507366   -0.884635   -0.384575
     21          3           0        2.386359    3.204433    2.907499
     22          8           0       -2.633287   -0.612091    2.352246
     23          1           0       -2.790541   -0.752511    3.290838
     24          1           0       -1.686288   -0.403881    2.306537
 ---------------------------------------------------------------------
                    Distance matrix (angstroms):
                    1          2          3          4          5
     1  C    0.000000
     2  O    1.429978   0.000000
     3  C    2.375050   1.363461   0.000000
     4  C    3.646079   2.340642   1.411082   0.000000
     5  C    4.797444   3.625524   2.423592   1.391921   0.000000
     6  C    5.016979   4.151238   2.791161   2.418247   1.400181
     7  C    4.200354   3.697741   2.416175   2.795086   2.417315
     8  C    2.800902   2.442655   1.390928   2.426790   2.796082
     9  H    2.492815   2.724474   2.149585   3.409356   3.876229
    10  H    4.843950   4.582783   3.391344   3.876778   3.401046
    11  H    6.078299   5.232464   3.872911   3.393043   2.148040
    12  H    5.754198   4.489086   3.406736   2.149745   1.080124
    13  O    3.994331   2.564820   2.338808   1.360611   2.444208
    14  C    5.422498   3.993298   3.640306   2.366825   2.795778
    15  H    5.898674   4.499246   3.987451   2.673804   2.765027
    16  H    5.915331   4.505473   3.992090   2.675037   2.764984
    17  H    5.791958   4.401691   4.353581   3.244144   3.859494
    18  H    1.084867   2.014291   3.249426   4.354590   5.620871
    19  H    1.089831   2.081132   2.687695   4.006086   5.019189
    20  H    1.089907   2.081490   2.675270   3.984435   4.992863
    21  Li   4.941321   4.259832   3.519135   3.492665   3.477792
    22  O    3.583562   2.856472   3.914994   4.015603   5.360427
    23  H    4.379841   3.437469   4.269396   4.044585   5.290692
    24  H    2.885620   1.942947   2.947248   3.113130   4.484606
                    6          7          8          9         10
     6  C    0.000000
     7  C    1.388039   0.000000
     8  C    2.416569   1.400204   0.000000
     9  H    3.391817   2.150963   1.080173   0.000000
    10  H    2.149699   1.081713   2.148226   2.465588   0.000000
    11  H    1.081773   2.149299   3.400293   4.289047   2.485650
    12  H    2.150528   3.392056   3.876172   4.956295   4.289172
    13  O    3.698515   4.152067   3.624800   4.487328   5.233212
    14  C    4.195250   5.012591   4.792607   5.749098   6.073905
    15  H    4.098880   5.041263   4.998753   5.992026   6.057970
    16  H    4.101415   5.045696   5.003973   5.998673   6.063434
    17  H    5.254150   5.991188   5.619811   6.501998   7.065291
    18  H    5.992972   5.257948   3.863442   3.568589   5.927271
    19  H    5.060520   4.114347   2.774935   2.273293   4.626805
    20  H    5.036087   4.097787   2.766846   2.280368   4.612987
    21  Li   3.489328   3.515397   3.530843   4.100037   4.077494
    22  O    6.368318   6.305788   5.208129   5.547496   7.284157
    23  H    6.440056   6.580659   5.627228   6.112189   7.608716
    24  H    5.435007   5.342837   4.254345   4.645261   6.324380
                   11         12         13         14         15
    11  H    0.000000
    12  H    2.464664   0.000000
    13  O    4.583973   2.727866   0.000000
    14  C    4.839187   2.489676   1.428657   0.000000
    15  H    4.612581   2.273228   2.082042   1.090248   0.000000
    16  H    4.615219   2.270731   2.082029   1.090329   1.784016
    17  H    5.922808   3.564547   2.014812   1.084839   1.780241
    18  H    7.067190   6.502975   4.397494   5.787362   6.331888
    19  H    6.079112   6.014938   4.513082   5.919671   6.471472
    20  H    6.052167   5.985149   4.491859   5.891800   6.190057
    21  Li   4.037451   4.019252   4.218041   4.846347   5.485978
    22  O    7.381249   5.799951   3.102414   3.999439   4.587084
    23  H    7.390458   5.554972   2.904315   3.478077   4.040416
    24  H    6.463795   5.015457   2.368923   3.499051   4.096292
                   16         17         18         19         20
    16  H    0.000000
    17  H    1.779624   0.000000
    18  H    6.351390   5.964650   0.000000
    19  H    6.238560   6.357555   1.780475   0.000000
    20  H    6.459369   6.331779   1.781028   1.785148   0.000000
    21  Li   4.319439   5.596239   5.690364   4.447572   5.575737
    22  O    4.806435   3.658441   3.141994   4.411659   4.174706
    23  H    4.334587   2.946184   4.053228   5.189261   4.939869
    24  H    4.258356   3.414786   2.704719   3.691874   3.505043
                   21         22         23         24
    21  Li   0.000000
    22  O    6.330166   0.000000
    23  H    6.527223   0.961978   0.000000
    24  H    5.474261   0.970695   1.519791   0.000000
 Stoichiometry    C8H12LiO3(1+)
 Framework group  C1[X(C8H12LiO3)]
 Deg. of freedom    66
 Full point group                 C1      NOp   1
 Largest Abelian subgroup         C1      NOp   1
 Largest concise Abelian subgroup C1      NOp   1
                         Standard orientation:                         
 ---------------------------------------------------------------------
 Center     Atomic      Atomic             Coordinates (Angstroms)
 Number     Number       Type             X           Y           Z
 ---------------------------------------------------------------------
      1          6           0        1.202307   -2.603698    0.069074
      2          8           0        1.051894   -1.181743    0.085103
      3          6           0       -0.215509   -0.703289   -0.069163
      4          6           0       -0.325657    0.703451   -0.079215
      5          6           0       -1.575530    1.295859   -0.235145
      6          6           0       -2.716159    0.496886   -0.380463
      7          6           0       -2.606023   -0.886726   -0.368657
      8          6           0       -1.352735   -1.491240   -0.212446
      9          1           0       -1.274953   -2.568594   -0.206751
     10          1           0       -3.483915   -1.508470   -0.481981
     11          1           0       -3.681567    0.969216   -0.503449
     12          1           0       -1.671034    2.371680   -0.247671
     13          8           0        0.848680    1.374948    0.066687
     14          6           0        0.763102    2.800953    0.050971
     15          1           0        0.361509    3.153896   -0.899184
     16          1           0        0.140853    3.160084    0.871123
     17          1           0        1.779564    3.158409    0.177087
     18          1           0        2.265050   -2.786441    0.187898
     19          1           0        0.653139   -3.057365    0.893896
     20          1           0        0.857594   -3.016218   -0.879028
     21          3           0       -1.873018   -0.037720    2.962996
     22          8           0        3.630680    0.021315   -0.163796
     23          1           0        3.705255    0.974308   -0.271709
     24          1           0        2.674751   -0.126681   -0.082889
 ---------------------------------------------------------------------
 Rotational constants (GHZ):           1.1410283           0.7842978           0.5342193
 Standard basis: Aug-CC-pVTZ (5D, 7F)
 There are   960 symmetry adapted cartesian basis functions of A   symmetry.
 There are   828 symmetry adapted basis functions of A   symmetry.
   828 basis functions,  1190 primitive gaussians,   960 cartesian basis functions
    43 alpha electrons       43 beta electrons
       nuclear repulsion energy       660.0683412477 Hartrees.
 NAtoms=   24 NActive=   24 NUniq=   24 SFac= 1.00D+00 NAtFMM=   60 NAOKFM=F Big=F
 Integral buffers will be    131072 words long.
 Raffenetti 1 integral format.
 Two-electron integral symmetry is turned on.
 Force inversion solution in PCM.
 ------------------------------------------------------------------------------
 Polarizable Continuum Model (PCM)
 =================================
 Model                : PCM.
 Atomic radii         : UFF (Universal Force Field).
 Polarization charges : Total charges.
 Charge compensation  : None.
 Solution method      : Matrix inversion.
 Cavity type          : Scaled VdW (van der Waals Surface) (Alpha=1.100).
 Cavity algorithm     : GePol (No added spheres)
                        Default sphere list used, NSphG=   24.
                        Lebedev-Laikov grids with approx.  5.0 points / Ang**2.
                        Smoothing algorithm: York/Karplus (Gamma=1.0000).
                        Polarization charges: spherical gaussians, with
                                              point-specific exponents (IZeta= 3).
                        Self-potential: point-specific (ISelfS= 7).
                        Self-field    : sphere-specific E.n sum rule (ISelfD= 2).
 1st derivatives      : Analytical E(r).r(x)/FMM algorithm (CHGder, D1EAlg=3).
                        Cavity 1st derivative terms included.
 2nd derivatives      : Analytical E(r).r(xy)/FMM algorithm (CHGder, D2EAlg=3).
                        Cavity 2nd derivative terms included.
 Solvent              : Water, Eps=  78.355300 Eps(inf)=   1.777849
 ------------------------------------------------------------------------------
 Separa: There are  2 disjoint cavities,
 One-electron integrals computed using PRISM.
 NBasis=   828 RedAO= T EigKep=  1.74D-06  NBF=   828
 NBsUse=   824 1.00D-06 EigRej=  8.13D-07 NBFU=   824
 ExpMin= 7.59D-03 ExpMax= 1.53D+04 ExpMxC= 5.22D+02 IAcc=3 IRadAn=         5 AccDes= 0.00D+00
 Harris functional with IExCor=  205 and IRadAn=       5 diagonalized for initial guess.
 HarFok:  IExCor=  205 AccDes= 0.00D+00 IRadAn=         5 IDoV= 1 UseB2=F ITyADJ=14
 ICtDFT=  3500011 ScaDFX=  1.000000  1.000000  1.000000  1.000000
 FoFCou: FMM=F IPFlag=           0 FMFlag=      100000 FMFlg1=           0
         NFxFlg=           0 DoJE=T BraDBF=F KetDBF=T FulRan=T
         wScrn=  0.000000 ICntrl=       500 IOpCl=  0 I1Cent=   200000004 NGrid=           0
         NMat0=    1 NMatS0=      1 NMatT0=    0 NMatD0=    1 NMtDS0=    0 NMtDT0=    0
 Petite list used in FoFCou.
 Requested convergence on RMS density matrix=1.00D-08 within 128 cycles.
 Requested convergence on MAX density matrix=1.00D-06.
 Requested convergence on             energy=1.00D-06.
 No special actions if energy rises.
 Inv3:  Mode=1 IEnd=    12060075.
 Iteration    1 A*A^-1 deviation from unit magnitude is 3.33D-15 for   1815.
 Iteration    1 A*A^-1 deviation from orthogonality  is 2.26D-15 for   1124    222.
 Iteration    1 A^-1*A deviation from unit magnitude is 3.33D-15 for   1815.
 Iteration    1 A^-1*A deviation from orthogonality  is 2.22D-15 for   1863   1018.
 Error on total polarization charges =  0.01328
 SCF Done:  E(RHF) =  -542.130618676     A.U. after   14 cycles
            NFock= 14  Conv=0.31D-08     -V/T= 2.0018
 ExpMin= 7.59D-03 ExpMax= 1.53D+04 ExpMxC= 5.22D+02 IAcc=3 IRadAn=         5 AccDes= 0.00D+00
 HarFok:  IExCor=  205 AccDes= 0.00D+00 IRadAn=         5 IDoV=-2 UseB2=F ITyADJ=14
 ICtDFT= 12500011 ScaDFX=  1.000000  1.000000  1.000000  1.000000
 Range of M.O.s used for correlation:    13   824
 NBasis=   828 NAE=    43 NBE=    43 NFC=    12 NFV=     0
 NROrb=    812 NOA=    31 NOB=    31 NVA=   781 NVB=   781

 **** Warning!!: The largest alpha MO coefficient is  0.10717115D+03

 Disk-based method using ON**2 memory for 31 occupieds at a time.
 Permanent disk used for amplitudes=  1402862659 words.
 Estimated scratch disk usage= 54819779824 words.
 Actual    scratch disk usage= 52737233136 words.
 JobTyp=1 Pass  1:  I=  13 to  43 NPSUse= 15 ParTrn=T ParDer=T DoDerP=T.
 Spin components of T(2) and E(2):
     alpha-alpha T2 =       0.8278829848D-01 E2=     -0.2588913318D+00
     alpha-beta  T2 =       0.4488986008D+00 E2=     -0.1554377367D+01
     beta-beta   T2 =       0.8278829848D-01 E2=     -0.2588913318D+00
 ANorm=    0.1270620005D+01
 E2 =    -0.2072160031D+01 EUMP2 =    -0.54420277870704D+03
 G2DrvN: will do    25 centers at a time, making    1 passes.
 Calling FoFCou, ICntrl=  3107 FMM=F I1Cent=   0 AccDes= 0.00D+00.
 NEqPCM:  Using equilibrium solvation (IEInf=0, Eps=  78.3553, EpsInf=   1.7778)
 G2PCM: DoFxE=T DoFxN=T DoGrad=T DoDP/DQ/DG/TGxP=FFFF NFrqRd=   0 IEInf=0 SqF1=F DoCFld=F IF1Alg=4.
 End of G2Drv F.D. properties file   721 does not exist.
 End of G2Drv F.D. properties file   722 does not exist.
 End of G2Drv F.D. properties file   788 does not exist.
          IDoAtm=111111111111111111111111
 NEqPCM:  Using equilibrium solvation (IEInf=0, Eps=  78.3553, EpsInf=   1.7778)
          Differentiating once with respect to electric field.
                with respect to dipole field.
          Differentiating once with respect to nuclear coordinates.
          There are    75 degrees of freedom in the 1st order CPHF.  IDoFFX=6 NUNeed=    75.
     72 vectors produced by pass  0 Test12= 4.48D-14 1.33D-09 XBig12= 4.15D+01 2.31D+00.
 AX will form    72 AO Fock derivatives at one time.
     72 vectors produced by pass  1 Test12= 4.48D-14 1.33D-09 XBig12= 1.89D+00 1.32D-01.
     72 vectors produced by pass  2 Test12= 4.48D-14 1.33D-09 XBig12= 4.81D-02 1.95D-02.
     72 vectors produced by pass  3 Test12= 4.48D-14 1.33D-09 XBig12= 7.03D-04 2.34D-03.
     72 vectors produced by pass  4 Test12= 4.48D-14 1.33D-09 XBig12= 8.19D-06 1.73D-04.
     72 vectors produced by pass  5 Test12= 4.48D-14 1.33D-09 XBig12= 7.54D-08 1.50D-05.
     69 vectors produced by pass  6 Test12= 4.48D-14 1.33D-09 XBig12= 5.58D-10 1.62D-06.
     31 vectors produced by pass  7 Test12= 4.48D-14 1.33D-09 XBig12= 3.80D-12 1.01D-07.
      3 vectors produced by pass  8 Test12= 4.48D-14 1.33D-09 XBig12= 2.58D-14 1.09D-08.
 InvSVY:  IOpt=1 It=  1 EMax= 1.78D-15
 Solved reduced A of dimension   535 with    75 vectors.
 End of Minotr F.D. properties file   721 does not exist.
 End of Minotr F.D. properties file   722 does not exist.
 End of Minotr F.D. properties file   788 does not exist.
 MDV=  6039797760.
 Form MO integral derivatives with frozen-active canonical formalism.
 Discarding MO integrals.
 Reordered first order wavefunction length =   2255635778
 In DefCFB: NBatch=  1 ICI= 43 ICA=781 LFMax= 61
            Large arrays: LIAPS=106261985280 LIARS= 12412276800 words.
 Semi-Direct transformation.
 ModeAB=           4 MOrb=            43 LenV=    6023736993
 LASXX=  11662642234 LTotXX= 11662642234 LenRXX= 23367279816
 LTotAB= 11704637582 MaxLAS= 15330009120 LenRXY=           0
 NonZer= 35029922050 LenScr= 70334590464 LnRSAI= 15330009120
 LnScr1= 30780254720 LExtra=           0 Total= 139812134120
 MaxDsk=          -1 SrtSym=           T ITran=            4
 JobTyp=0 Pass  1:  I=   1 to  43.
 SymMOI:  orbitals are not symmetric.
 Spin components of T(2) and E(2):
     alpha-alpha T2 =       0.8278829848D-01 E2=     -0.2588913318D+00
     alpha-beta  T2 =       0.4488986008D+00 E2=     -0.1554377367D+01
     beta-beta   T2 =       0.8278829848D-01 E2=     -0.2588913318D+00
 ANorm=    0.1796928044D+01
 E2 =    -0.2072160031D+01 EUMP2 =    -0.54420277870704D+03
          IDoAtm=111111111111111111111111
 NEqPCM:  Using equilibrium solvation (IEInf=0, Eps=  78.3553, EpsInf=   1.7778)
          Differentiating once with respect to electric field.
                with respect to dipole field.
          Differentiating once with respect to nuclear coordinates.
          There are     1 degrees of freedom in the 1st order CPHF.  IDoFFX=0 NUNeed=     1.
 LinEq1:  Iter=  0 NonCon=     1 RMS=1.79D-03 Max=4.88D-02 NDo=     1
 AX will form     1 AO Fock derivatives at one time.
 LinEq1:  Iter=  1 NonCon=     1 RMS=4.32D-04 Max=6.13D-03 NDo=     1
 LinEq1:  Iter=  2 NonCon=     1 RMS=1.51D-04 Max=3.66D-03 NDo=     1
 LinEq1:  Iter=  3 NonCon=     1 RMS=5.82D-05 Max=1.19D-03 NDo=     1
 LinEq1:  Iter=  4 NonCon=     1 RMS=1.80D-05 Max=9.19D-04 NDo=     1
 LinEq1:  Iter=  5 NonCon=     1 RMS=4.72D-06 Max=2.66D-04 NDo=     1
 LinEq1:  Iter=  6 NonCon=     1 RMS=1.74D-06 Max=1.03D-04 NDo=     1
 LinEq1:  Iter=  7 NonCon=     1 RMS=7.60D-07 Max=4.74D-05 NDo=     1
 LinEq1:  Iter=  8 NonCon=     1 RMS=2.20D-07 Max=5.80D-06 NDo=     1
 LinEq1:  Iter=  9 NonCon=     1 RMS=7.38D-08 Max=2.09D-06 NDo=     1
 LinEq1:  Iter= 10 NonCon=     1 RMS=2.19D-08 Max=4.42D-07 NDo=     1
 LinEq1:  Iter= 11 NonCon=     1 RMS=5.41D-09 Max=1.72D-07 NDo=     1
 LinEq1:  Iter= 12 NonCon=     1 RMS=1.84D-09 Max=5.23D-08 NDo=     1
 LinEq1:  Iter= 13 NonCon=     1 RMS=6.70D-10 Max=3.03D-08 NDo=     1
 LinEq1:  Iter= 14 NonCon=     1 RMS=2.20D-10 Max=8.61D-09 NDo=     1
 LinEq1:  Iter= 15 NonCon=     1 RMS=8.24D-11 Max=1.83D-09 NDo=     1
 LinEq1:  Iter= 16 NonCon=     0 RMS=2.91D-11 Max=6.54D-10 NDo=     1
 Linear equations converged to 1.000D-10 1.000D-09 after    16 iterations.
 End of Minotr F.D. properties file   721 does not exist.
 End of Minotr F.D. properties file   722 does not exist.
 End of Minotr F.D. properties file   788 does not exist.
 Symmetrizing basis deriv contribution to polar:
 IMax=3 JMax=2 DiffMx= 0.00D+00
 G2DrvN: will do    25 centers at a time, making    1 passes.
 Calling FoFCou, ICntrl=  3107 FMM=F I1Cent=   0 AccDes= 0.00D+00.
 NEqPCM:  Using equilibrium solvation (IEInf=0, Eps=  78.3553, EpsInf=   1.7778)
 G2PCM: DoFxE=T DoFxN=F DoGrad=F DoDP/DQ/DG/TGxP=FFFF NFrqRd=   0 IEInf=0 SqF1=F DoCFld=F IF1Alg=4.
 End of G2Drv F.D. properties file   721 does not exist.
 End of G2Drv F.D. properties file   722 does not exist.
 End of G2Drv F.D. properties file   788 does not exist.
 Would need an additional207183656362 words for in-memory AO integral storage.
 DD1Dir will call FoFJK   6 times, MxPair=       316
 NAB=   946 NAA=     0 NBB=     0 NumPrc= 15.
 FoFJK:  IHMeth= 1 ICntrl=     200 DoSepK=F KAlg= 0 I1Cent=           0 FoldK=F
 IRaf= 990000000 NMat=     316 IRICut=     395 DoRegI=T DoRafI=T ISym2E= 2 IDoP0=3 IntGTp=3.
 FoFCou: FMM=F IPFlag=           0 FMFlag=           0 FMFlg1=           0
         NFxFlg=           0 DoJE=F BraDBF=F KetDBF=F FulRan=T
         wScrn=  0.000000 ICntrl=       200 IOpCl=  0 I1Cent=           0 NGrid=           0
         NMat0=  316 NMatS0=      0 NMatT0=  158 NMatD0=  316 NMtDS0=    0 NMtDT0=    0
 Integrals replicated using symmetry in FoFCou.
 Raff kept on since  47.78% of shell-pairs survive, threshold=   0.20 IRatSp=48.
 G2PCM: DoFxE=F DoFxN=F DoGrad=T DoDP/DQ/DG/TGxP=FFFF NFrqRd=   0 IEInf=0 SqF1=F DoCFld=F IF1Alg=4.
 Discarding MO integrals.

 **********************************************************************

            Population analysis using the SCF Density.

 **********************************************************************

 Orbital symmetries:
       Occupied  (A) (A) (A) (A) (A) (A) (A) (A) (A) (A) (A) (A)
                 (A) (A) (A) (A) (A) (A) (A) (A) (A) (A) (A) (A)
                 (A) (A) (A) (A) (A) (A) (A) (A) (A) (A) (A) (A)
                 (A) (A) (A) (A) (A) (A) (A)
       Virtual   (A) (A) (A) (A) (A) (A) (A) (A) (A) (A) (A) (A)
                 (A) (A) (A) (A) (A) (A) (A) (A) (A) (A) (A) (A)
                 (A) (A) (A) (A) (A) (A) (A) (A) (A) (A) (A) (A)
                 (A) (A) (A) (A) (A) (A) (A) (A) (A) (A) (A) (A)
                 (A) (A) (A) (A) (A) (A) (A) (A) (A) (A) (A) (A)
                 (A) (A) (A) (A) (A) (A) (A) (A) (A) (A) (A) (A)
                 (A) (A) (A) (A) (A) (A) (A) (A) (A) (A) (A) (A)
                 (A) (A) (A) (A) (A) (A) (A) (A) (A) (A) (A) (A)
                 (A) (A) (A) (A) (A) (A) (A) (A) (A) (A) (A) (A)
                 (A) (A) (A) (A) (A) (A) (A) (A) (A) (A) (A) (A)
                 (A) (A) (A) (A) (A) (A) (A) (A) (A) (A) (A) (A)
                 (A) (A) (A) (A) (A) (A) (A) (A) (A) (A) (A) (A)
                 (A) (A) (A) (A) (A) (A) (A) (A) (A) (A) (A) (A)
                 (A) (A) (A) (A) (A) (A) (A) (A) (A) (A) (A) (A)
                 (A) (A) (A) (A) (A) (A) (A) (A) (A) (A) (A) (A)
                 (A) (A) (A) (A) (A) (A) (A) (A) (A) (A) (A) (A)
                 (A) (A) (A) (A) (A) (A) (A) (A) (A) (A) (A) (A)
                 (A) (A) (A) (A) (A) (A) (A) (A) (A) (A) (A) (A)
                 (A) (A) (A) (A) (A) (A) (A) (A) (A) (A) (A) (A)
                 (A) (A) (A) (A) (A) (A) (A) (A) (A) (A) (A) (A)
                 (A) (A) (A) (A) (A) (A) (A) (A) (A) (A) (A) (A)
                 (A) (A) (A) (A) (A) (A) (A) (A) (A) (A) (A) (A)
                 (A) (A) (A) (A) (A) (A) (A) (A) (A) (A) (A) (A)
                 (A) (A) (A) (A) (A) (A) (A) (A) (A) (A) (A) (A)
                 (A) (A) (A) (A) (A) (A) (A) (A) (A) (A) (A) (A)
                 (A) (A) (A) (A) (A) (A) (A) (A) (A) (A) (A) (A)
                 (A) (A) (A) (A) (A) (A) (A) (A) (A) (A) (A) (A)
                 (A) (A) (A) (A) (A) (A) (A) (A) (A) (A) (A) (A)
                 (A) (A) (A) (A) (A) (A) (A) (A) (A) (A) (A) (A)
                 (A) (A) (A) (A) (A) (A) (A) (A) (A) (A) (A) (A)
                 (A) (A) (A) (A) (A) (A) (A) (A) (A) (A) (A) (A)
                 (A) (A) (A) (A) (A) (A) (A) (A) (A) (A) (A) (A)
                 (A) (A) (A) (A) (A) (A) (A) (A) (A) (A) (A) (A)
                 (A) (A) (A) (A) (A) (A) (A) (A) (A) (A) (A) (A)
                 (A) (A) (A) (A) (A) (A) (A) (A) (A) (A) (A) (A)
                 (A) (A) (A) (A) (A) (A) (A) (A) (A) (A) (A) (A)
                 (A) (A) (A) (A) (A) (A) (A) (A) (A) (A) (A) (A)
                 (A) (A) (A) (A) (A) (A) (A) (A) (A) (A) (A) (A)
                 (A) (A) (A) (A) (A) (A) (A) (A) (A) (A) (A) (A)
                 (A) (A) (A) (A) (A) (A) (A) (A) (A) (A) (A) (A)
                 (A) (A) (A) (A) (A) (A) (A) (A) (A) (A) (A) (A)
                 (A) (A) (A) (A) (A) (A) (A) (A) (A) (A) (A) (A)
                 (A) (A) (A) (A) (A) (A) (A) (A) (A) (A) (A) (A)
                 (A) (A) (A) (A) (A) (A) (A) (A) (A) (A) (A) (A)
                 (A) (A) (A) (A) (A) (A) (A) (A) (A) (A) (A) (A)
                 (A) (A) (A) (A) (A) (A) (A) (A) (A) (A) (A) (A)
                 (A) (A) (A) (A) (A) (A) (A) (A) (A) (A) (A) (A)
                 (A) (A) (A) (A) (A) (A) (A) (A) (A) (A) (A) (A)
                 (A) (A) (A) (A) (A) (A) (A) (A) (A) (A) (A) (A)
                 (A) (A) (A) (A) (A) (A) (A) (A) (A) (A) (A) (A)
                 (A) (A) (A) (A) (A) (A) (A) (A) (A) (A) (A) (A)
                 (A) (A) (A) (A) (A) (A) (A) (A) (A) (A) (A) (A)
                 (A) (A) (A) (A) (A) (A) (A) (A) (A) (A) (A) (A)
                 (A) (A) (A) (A) (A) (A) (A) (A) (A) (A) (A) (A)
                 (A) (A) (A) (A) (A) (A) (A) (A) (A) (A) (A) (A)
                 (A) (A) (A) (A) (A) (A) (A) (A) (A) (A) (A) (A)
                 (A) (A) (A) (A) (A) (A) (A) (A) (A) (A) (A) (A)
                 (A) (A) (A) (A) (A) (A) (A) (A) (A) (A) (A) (A)
                 (A) (A) (A) (A) (A) (A) (A) (A) (A) (A) (A) (A)
                 (A) (A) (A) (A) (A) (A) (A) (A) (A) (A) (A) (A)
                 (A) (A) (A) (A) (A) (A) (A) (A) (A) (A) (A) (A)
                 (A) (A) (A) (A) (A) (A) (A) (A) (A) (A) (A) (A)
                 (A) (A) (A) (A) (A) (A) (A) (A) (A) (A) (A) (A)
                 (A) (A) (A) (A) (A) (A) (A) (A) (A) (A) (A) (A)
                 (A) (A) (A) (A) (A) (A) (A) (A) (A) (A) (A) (A)
                 (A)
 The electronic state is 1-A.
 Alpha  occ. eigenvalues --  -20.59874 -20.59494 -20.55139 -11.30699 -11.30583
 Alpha  occ. eigenvalues --  -11.28393 -11.28245 -11.24209 -11.24144 -11.23892
 Alpha  occ. eigenvalues --  -11.23764  -2.40527  -1.43352  -1.40685  -1.33607
 Alpha  occ. eigenvalues --   -1.15268  -1.03319  -1.02393  -0.95324  -0.94483
 Alpha  occ. eigenvalues --   -0.82471  -0.82285  -0.74029  -0.71051  -0.69375
 Alpha  occ. eigenvalues --   -0.68323  -0.67279  -0.65175  -0.63437  -0.62773
 Alpha  occ. eigenvalues --   -0.61190  -0.58550  -0.57000  -0.54448  -0.54379
 Alpha  occ. eigenvalues --   -0.53753  -0.49994  -0.49957  -0.49777  -0.49496
 Alpha  occ. eigenvalues --   -0.47254  -0.34328  -0.31050
 Alpha virt. eigenvalues --    0.01132   0.01878   0.01884   0.02074   0.04169
 Alpha virt. eigenvalues --    0.04178   0.04560   0.04622   0.04928   0.04996
 Alpha virt. eigenvalues --    0.06205   0.06301   0.06382   0.06548   0.06868
 Alpha virt. eigenvalues --    0.07035   0.07641   0.08521   0.09088   0.09820
 Alpha virt. eigenvalues --    0.10037   0.10391   0.10956   0.11387   0.11751
 Alpha virt. eigenvalues --    0.12459   0.12723   0.13067   0.13220   0.13321
 Alpha virt. eigenvalues --    0.13835   0.14111   0.14661   0.14730   0.14904
 Alpha virt. eigenvalues --    0.15055   0.15366   0.15462   0.15744   0.15943
 Alpha virt. eigenvalues --    0.15963   0.16806   0.17086   0.17218   0.17655
 Alpha virt. eigenvalues --    0.17795   0.18725   0.18820   0.19282   0.19642
 Alpha virt. eigenvalues --    0.19969   0.20422   0.20869   0.21695   0.21924
 Alpha virt. eigenvalues --    0.22456   0.23353   0.24290   0.24975   0.25258
 Alpha virt. eigenvalues --    0.25381   0.26209   0.26596   0.27018   0.27204
 Alpha virt. eigenvalues --    0.27237   0.27685   0.28120   0.29760   0.30278
 Alpha virt. eigenvalues --    0.30762   0.31356   0.31580   0.31942   0.32322
 Alpha virt. eigenvalues --    0.32726   0.33068   0.33124   0.33634   0.33988
 Alpha virt. eigenvalues --    0.34171   0.34581   0.34732   0.34779   0.35525
 Alpha virt. eigenvalues --    0.35757   0.36072   0.36095   0.36250   0.36980
 Alpha virt. eigenvalues --    0.37263   0.37687   0.38011   0.38511   0.38600
 Alpha virt. eigenvalues --    0.38950   0.39473   0.39806   0.40034   0.40532
 Alpha virt. eigenvalues --    0.40641   0.41203   0.41954   0.42076   0.42652
 Alpha virt. eigenvalues --    0.42719   0.42886   0.43661   0.43883   0.44941
 Alpha virt. eigenvalues --    0.45189   0.45493   0.45889   0.46266   0.46420
 Alpha virt. eigenvalues --    0.46905   0.47083   0.47326   0.47621   0.47993
 Alpha virt. eigenvalues --    0.48373   0.49001   0.49369   0.49399   0.49835
 Alpha virt. eigenvalues --    0.50491   0.50911   0.51192   0.51333   0.51556
 Alpha virt. eigenvalues --    0.51954   0.52081   0.52227   0.52490   0.52986
 Alpha virt. eigenvalues --    0.53439   0.54193   0.54532   0.55082   0.55239
 Alpha virt. eigenvalues --    0.55766   0.56092   0.56187   0.56452   0.56875
 Alpha virt. eigenvalues --    0.57183   0.57521   0.58254   0.58511   0.59192
 Alpha virt. eigenvalues --    0.59224   0.59694   0.60154   0.60706   0.61464
 Alpha virt. eigenvalues --    0.62012   0.62602   0.62914   0.63608   0.63981
 Alpha virt. eigenvalues --    0.64621   0.65086   0.65640   0.67525   0.67859
 Alpha virt. eigenvalues --    0.68099   0.68876   0.69831   0.70240   0.70587
 Alpha virt. eigenvalues --    0.71369   0.71789   0.72928   0.73395   0.73841
 Alpha virt. eigenvalues --    0.74670   0.74854   0.75540   0.76145   0.76600
 Alpha virt. eigenvalues --    0.77224   0.77986   0.78663   0.78806   0.79895
 Alpha virt. eigenvalues --    0.80983   0.81292   0.81926   0.82188   0.82966
 Alpha virt. eigenvalues --    0.83424   0.84010   0.84143   0.84586   0.85147
 Alpha virt. eigenvalues --    0.85663   0.85939   0.86445   0.86836   0.87391
 Alpha virt. eigenvalues --    0.87874   0.88242   0.88955   0.89803   0.89962
 Alpha virt. eigenvalues --    0.90627   0.90956   0.91228   0.92006   0.92376
 Alpha virt. eigenvalues --    0.92854   0.93137   0.93335   0.93827   0.94393
 Alpha virt. eigenvalues --    0.94664   0.94875   0.95281   0.96057   0.96521
 Alpha virt. eigenvalues --    0.96725   0.96947   0.97438   0.97988   0.98391
 Alpha virt. eigenvalues --    0.98811   0.99240   0.99886   1.00157   1.00414
 Alpha virt. eigenvalues --    1.00683   1.01241   1.01934   1.01984   1.03305
 Alpha virt. eigenvalues --    1.03424   1.04052   1.04216   1.04776   1.05555
 Alpha virt. eigenvalues --    1.05639   1.06177   1.06666   1.07596   1.07842
 Alpha virt. eigenvalues --    1.08080   1.08682   1.09124   1.09485   1.10386
 Alpha virt. eigenvalues --    1.10554   1.10742   1.11036   1.11585   1.11802
 Alpha virt. eigenvalues --    1.12637   1.12774   1.13053   1.13630   1.14403
 Alpha virt. eigenvalues --    1.15016   1.15187   1.15738   1.16375   1.16639
 Alpha virt. eigenvalues --    1.17353   1.17939   1.18540   1.18570   1.19236
 Alpha virt. eigenvalues --    1.19589   1.19795   1.20086   1.21147   1.21759
 Alpha virt. eigenvalues --    1.22386   1.22483   1.23510   1.23638   1.24468
 Alpha virt. eigenvalues --    1.24730   1.25188   1.25666   1.25998   1.26290
 Alpha virt. eigenvalues --    1.26629   1.27112   1.27725   1.27850   1.28838
 Alpha virt. eigenvalues --    1.28977   1.29359   1.29984   1.30600   1.31731
 Alpha virt. eigenvalues --    1.32024   1.32434   1.33555   1.34253   1.34971
 Alpha virt. eigenvalues --    1.35805   1.36747   1.37510   1.38220   1.39083
 Alpha virt. eigenvalues --    1.40246   1.40528   1.41278   1.41607   1.42373
 Alpha virt. eigenvalues --    1.43186   1.44396   1.44997   1.45543   1.46751
 Alpha virt. eigenvalues --    1.47642   1.47751   1.48567   1.49285   1.49469
 Alpha virt. eigenvalues --    1.50917   1.51574   1.53057   1.53542   1.54498
 Alpha virt. eigenvalues --    1.54587   1.55763   1.56191   1.57512   1.58207
 Alpha virt. eigenvalues --    1.58762   1.59154   1.59549   1.60671   1.61332
 Alpha virt. eigenvalues --    1.62223   1.62582   1.63472   1.64346   1.64552
 Alpha virt. eigenvalues --    1.66574   1.67138   1.67546   1.68193   1.69411
 Alpha virt. eigenvalues --    1.69901   1.70278   1.71243   1.71354   1.72420
 Alpha virt. eigenvalues --    1.73007   1.73914   1.74230   1.74745   1.76312
 Alpha virt. eigenvalues --    1.76891   1.77185   1.77563   1.77781   1.78597
 Alpha virt. eigenvalues --    1.79698   1.80253   1.81198   1.81346   1.82491
 Alpha virt. eigenvalues --    1.82716   1.83420   1.83777   1.84835   1.85602
 Alpha virt. eigenvalues --    1.87146   1.88296   1.89360   1.89444   1.90502
 Alpha virt. eigenvalues --    1.91255   1.92062   1.92294   1.92895   1.94232
 Alpha virt. eigenvalues --    1.94755   1.95147   1.97452   1.97691   2.00175
 Alpha virt. eigenvalues --    2.00582   2.01592   2.02004   2.02199   2.03931
 Alpha virt. eigenvalues --    2.04420   2.05595   2.05970   2.07519   2.08096
 Alpha virt. eigenvalues --    2.08898   2.09445   2.10623   2.10744   2.11535
 Alpha virt. eigenvalues --    2.11999   2.12848   2.13745   2.14834   2.14911
 Alpha virt. eigenvalues --    2.15333   2.16133   2.17232   2.18255   2.19124
 Alpha virt. eigenvalues --    2.19997   2.20401   2.20792   2.21165   2.21591
 Alpha virt. eigenvalues --    2.22112   2.23112   2.24251   2.26581   2.27011
 Alpha virt. eigenvalues --    2.28933   2.29481   2.29973   2.30964   2.31191
 Alpha virt. eigenvalues --    2.32036   2.32567   2.34342   2.35631   2.37319
 Alpha virt. eigenvalues --    2.38860   2.40841   2.41961   2.42891   2.44644
 Alpha virt. eigenvalues --    2.45566   2.47377   2.48511   2.51013   2.52933
 Alpha virt. eigenvalues --    2.53885   2.54564   2.55877   2.57761   2.59304
 Alpha virt. eigenvalues --    2.60731   2.63216   2.65114   2.66156   2.67270
 Alpha virt. eigenvalues --    2.68021   2.69034   2.70169   2.70524   2.72099
 Alpha virt. eigenvalues --    2.74090   2.74791   2.76309   2.76763   2.78125
 Alpha virt. eigenvalues --    2.78760   2.79027   2.80416   2.82028   2.83746
 Alpha virt. eigenvalues --    2.84218   2.87053   2.87838   2.89141   2.90647
 Alpha virt. eigenvalues --    2.92321   2.93398   2.97144   2.98919   3.00095
 Alpha virt. eigenvalues --    3.01116   3.03717   3.05715   3.07392   3.08007
 Alpha virt. eigenvalues --    3.09144   3.12307   3.13373   3.14762   3.15927
 Alpha virt. eigenvalues --    3.18450   3.18642   3.20482   3.22198   3.25674
 Alpha virt. eigenvalues --    3.26237   3.28868   3.30251   3.32355   3.32800
 Alpha virt. eigenvalues --    3.34617   3.37891   3.39028   3.40101   3.40325
 Alpha virt. eigenvalues --    3.41996   3.42784   3.43565   3.45065   3.45257
 Alpha virt. eigenvalues --    3.48630   3.48728   3.49828   3.50219   3.51392
 Alpha virt. eigenvalues --    3.52008   3.53670   3.54560   3.56051   3.58012
 Alpha virt. eigenvalues --    3.59613   3.60423   3.61387   3.61496   3.62782
 Alpha virt. eigenvalues --    3.63585   3.63677   3.64815   3.66068   3.66914
 Alpha virt. eigenvalues --    3.69210   3.70234   3.71647   3.72435   3.73884
 Alpha virt. eigenvalues --    3.75060   3.75336   3.77227   3.77627   3.78082
 Alpha virt. eigenvalues --    3.78866   3.79301   3.79895   3.82031   3.82517
 Alpha virt. eigenvalues --    3.84220   3.85009   3.85722   3.87229   3.89456
 Alpha virt. eigenvalues --    3.89515   3.90242   3.91065   3.91702   3.93236
 Alpha virt. eigenvalues --    3.93798   3.94392   3.94490   3.95276   3.95486
 Alpha virt. eigenvalues --    3.96192   3.97977   3.99302   3.99701   4.01841
 Alpha virt. eigenvalues --    4.02775   4.03616   4.04795   4.05498   4.05633
 Alpha virt. eigenvalues --    4.07046   4.08294   4.09098   4.11547   4.12463
 Alpha virt. eigenvalues --    4.12733   4.13091   4.15422   4.16232   4.17374
 Alpha virt. eigenvalues --    4.18365   4.20310   4.21273   4.21801   4.22679
 Alpha virt. eigenvalues --    4.24358   4.25008   4.26024   4.26549   4.27525
 Alpha virt. eigenvalues --    4.28281   4.29814   4.30597   4.30996   4.31529
 Alpha virt. eigenvalues --    4.32832   4.33774   4.33984   4.34889   4.37923
 Alpha virt. eigenvalues --    4.38781   4.39448   4.39966   4.40921   4.41435
 Alpha virt. eigenvalues --    4.42241   4.43132   4.43463   4.43989   4.45082
 Alpha virt. eigenvalues --    4.45542   4.45920   4.47059   4.48463   4.50113
 Alpha virt. eigenvalues --    4.50572   4.52269   4.53539   4.54644   4.55352
 Alpha virt. eigenvalues --    4.57231   4.57899   4.58054   4.60798   4.62519
 Alpha virt. eigenvalues --    4.63794   4.64978   4.66035   4.66477   4.70630
 Alpha virt. eigenvalues --    4.70692   4.73215   4.73543   4.75606   4.76080
 Alpha virt. eigenvalues --    4.77843   4.78079   4.80136   4.81792   4.83310
 Alpha virt. eigenvalues --    4.83712   4.84464   4.85527   4.86021   4.88119
 Alpha virt. eigenvalues --    4.89052   4.90694   4.91328   4.92146   4.95072
 Alpha virt. eigenvalues --    4.97003   4.97545   4.99003   5.00406   5.01370
 Alpha virt. eigenvalues --    5.01929   5.02686   5.05571   5.07119   5.07928
 Alpha virt. eigenvalues --    5.09206   5.09584   5.10857   5.11845   5.12279
 Alpha virt. eigenvalues --    5.15263   5.17380   5.17484   5.17893   5.18688
 Alpha virt. eigenvalues --    5.18935   5.20753   5.21483   5.22629   5.24403
 Alpha virt. eigenvalues --    5.26153   5.28930   5.31498   5.32503   5.33018
 Alpha virt. eigenvalues --    5.34913   5.35323   5.38683   5.39504   5.41074
 Alpha virt. eigenvalues --    5.41512   5.44719   5.45224   5.48141   5.49510
 Alpha virt. eigenvalues --    5.50522   5.53319   5.54281   5.55136   5.56387
 Alpha virt. eigenvalues --    5.59331   5.61218   5.64590   5.66711   5.70200
 Alpha virt. eigenvalues --    5.70780   5.72079   5.72543   5.73687   5.77340
 Alpha virt. eigenvalues --    5.77856   5.84054   5.86896   5.91539   5.98682
 Alpha virt. eigenvalues --    6.08004   6.09118   6.09486   6.10133   6.11797
 Alpha virt. eigenvalues --    6.16112   6.17489   6.20340   6.21276   6.23693
 Alpha virt. eigenvalues --    6.25045   6.35566   6.37405   6.43001   6.47071
 Alpha virt. eigenvalues --    6.50952   6.53596   6.59770   6.63639   6.70048
 Alpha virt. eigenvalues --    6.70806   6.75069   6.76899   6.82311   6.84967
 Alpha virt. eigenvalues --    6.88987   6.90136   6.92979   6.97205   7.01590
 Alpha virt. eigenvalues --    7.02232   7.07711   7.08943   7.10605   7.15570
 Alpha virt. eigenvalues --    7.16449   7.19680   7.22127   7.23789   7.26341
 Alpha virt. eigenvalues --    7.32719   7.34352   7.40096   7.47298   7.53028
 Alpha virt. eigenvalues --    7.55104   7.56803   7.61138   7.65442   7.69280
 Alpha virt. eigenvalues --    7.71968   7.77121   7.84986   7.86404   7.94084
 Alpha virt. eigenvalues --    7.96308   7.98651   8.02408   8.11005   8.20631
 Alpha virt. eigenvalues --    8.37497   8.54024   8.57867   8.73939   8.93592
 Alpha virt. eigenvalues --   15.57936  16.32518  16.38776  17.03764  17.81371
 Alpha virt. eigenvalues --   18.48709  19.23254  19.28537  19.86593  20.45273
 Alpha virt. eigenvalues --   20.56010
          Condensed to atoms (all electrons):
               1          2          3          4          5          6
     1  C    6.001528   0.179513  -0.052880  -0.073602   0.000905   0.001228
     2  O    0.179513   9.257358  -0.075612  -0.120168   0.087943  -0.016344
     3  C   -0.052880  -0.075612   6.334755  -0.450843  -0.225557  -0.051556
     4  C   -0.073602  -0.120168  -0.450843   6.167552   0.150917  -0.047218
     5  C    0.000905   0.087943  -0.225557   0.150917   7.153744  -0.388105
     6  C    0.001228  -0.016344  -0.051556  -0.047218  -0.388105   6.749834
     7  C   -0.001879   0.024987  -0.054785  -0.061003   0.244544  -0.447589
     8  C    0.001301  -0.435298   0.141945  -0.189730  -0.398850   0.290896
     9  H   -0.042351  -0.059794  -0.136971   0.021667  -0.007313   0.030511
    10  H    0.000257  -0.001968  -0.028878   0.012213  -0.000091  -0.014548
    11  H    0.000476   0.000423   0.005057  -0.023665  -0.061061   0.323164
    12  H   -0.001525  -0.010147   0.013208  -0.120444   0.483000  -0.080347
    13  O    0.000942  -0.025838  -0.067200   0.040517  -0.413602   0.017273
    14  C    0.001395  -0.004186  -0.073326  -0.033978  -0.007679  -0.009003
    15  H    0.000797   0.002937   0.004948  -0.016983  -0.026650   0.005231
    16  H   -0.000225   0.003262   0.002250  -0.006696  -0.011254   0.005301
    17  H   -0.000995  -0.015986  -0.002945   0.010450   0.011696  -0.004308
    18  H    0.334605  -0.020570   0.005688  -0.000209  -0.002680   0.000660
    19  H    0.352029   0.002571  -0.008313   0.001035  -0.001271  -0.000224
    20  H    0.356491   0.042035  -0.021032  -0.001455   0.004739  -0.000466
    21  Li   0.003768  -0.004104  -0.010741  -0.013262  -0.007312  -0.006437
    22  O    0.006070  -0.011456  -0.014986   0.001661  -0.000662   0.000232
    23  H   -0.002143  -0.014475   0.003966  -0.001860  -0.000240   0.000156
    24  H   -0.011038  -0.048333  -0.002507   0.004070  -0.000060  -0.001983
               7          8          9         10         11         12
     1  C   -0.001879   0.001301  -0.042351   0.000257   0.000476  -0.001525
     2  O    0.024987  -0.435298  -0.059794  -0.001968   0.000423  -0.010147
     3  C   -0.054785   0.141945  -0.136971  -0.028878   0.005057   0.013208
     4  C   -0.061003  -0.189730   0.021667   0.012213  -0.023665  -0.120444
     5  C    0.244544  -0.398850  -0.007313  -0.000091  -0.061061   0.483000
     6  C   -0.447589   0.290896   0.030511  -0.014548   0.323164  -0.080347
     7  C    6.780869  -0.364613  -0.091960   0.316142  -0.017547   0.025608
     8  C   -0.364613   7.169110   0.476456  -0.051139  -0.002673  -0.009695
     9  H   -0.091960   0.476456   0.546293  -0.004610  -0.004487   0.002131
    10  H    0.316142  -0.051139  -0.004610   0.328037   0.014132  -0.003675
    11  H   -0.017547  -0.002673  -0.004487   0.014132   0.343078  -0.008214
    12  H    0.025608  -0.009695   0.002131  -0.003675  -0.008214   0.540000
    13  O   -0.007640   0.066921  -0.003100  -0.000050  -0.002064  -0.060807
    14  C   -0.002008  -0.001616  -0.001040   0.000527   0.001509  -0.041643
    15  H   -0.000626   0.004896   0.000216  -0.000040   0.000125  -0.011664
    16  H   -0.000803   0.000247   0.000069   0.000006  -0.000276  -0.014019
    17  H    0.000848  -0.004351  -0.000383   0.000090   0.000108   0.005721
    18  H   -0.002852   0.016913   0.003370  -0.000033   0.000055  -0.000209
    19  H    0.003487  -0.014877  -0.009641  -0.000262  -0.000084   0.000021
    20  H    0.004427  -0.031065  -0.014629   0.000057   0.000057   0.000037
    21  Li  -0.006937  -0.006524   0.001560  -0.001063  -0.001417   0.002400
    22  O   -0.000089   0.001427  -0.000260  -0.000011  -0.000000  -0.000131
    23  H   -0.000213  -0.000948   0.000218  -0.000015  -0.000031   0.000208
    24  H   -0.001423   0.001376   0.001275  -0.000011   0.000082   0.000061
              13         14         15         16         17         18
     1  C    0.000942   0.001395   0.000797  -0.000225  -0.000995   0.334605
     2  O   -0.025838  -0.004186   0.002937   0.003262  -0.015986  -0.020570
     3  C   -0.067200  -0.073326   0.004948   0.002250  -0.002945   0.005688
     4  C    0.040517  -0.033978  -0.016983  -0.006696   0.010450  -0.000209
     5  C   -0.413602  -0.007679  -0.026650  -0.011254   0.011696  -0.002680
     6  C    0.017273  -0.009003   0.005231   0.005301  -0.004308   0.000660
     7  C   -0.007640  -0.002008  -0.000626  -0.000803   0.000848  -0.002852
     8  C    0.066921  -0.001616   0.004896   0.000247  -0.004351   0.016913
     9  H   -0.003100  -0.001040   0.000216   0.000069  -0.000383   0.003370
    10  H   -0.000050   0.000527  -0.000040   0.000006   0.000090  -0.000033
    11  H   -0.002064   0.001509   0.000125  -0.000276   0.000108   0.000055
    12  H   -0.060807  -0.041643  -0.011664  -0.014019   0.005721  -0.000209
    13  O    8.891845   0.198056   0.026990  -0.007924  -0.026766  -0.008862
    14  C    0.198056   5.980463   0.336367   0.341849   0.352584   0.000348
    15  H    0.026990   0.336367   0.284590   0.018275  -0.042492   0.000130
    16  H   -0.007924   0.341849   0.018275   0.265397  -0.026289   0.000063
    17  H   -0.026766   0.352584  -0.042492  -0.026289   0.463608  -0.000060
    18  H   -0.008862   0.000348   0.000130   0.000063  -0.000060   0.426938
    19  H    0.000648  -0.000511   0.000081  -0.000091   0.000051  -0.020313
    20  H   -0.000302   0.000148  -0.000029   0.000012   0.000026  -0.033896
    21  Li  -0.006602   0.001924   0.000141  -0.000383   0.000459   0.000718
    22  O   -0.012272   0.000551  -0.000637   0.000448  -0.000624   0.000018
    23  H    0.007995   0.001163  -0.000359  -0.000073   0.000208  -0.000604
    24  H   -0.016104  -0.000077  -0.001205   0.001189  -0.001529  -0.002961
              19         20         21         22         23         24
     1  C    0.352029   0.356491   0.003768   0.006070  -0.002143  -0.011038
     2  O    0.002571   0.042035  -0.004104  -0.011456  -0.014475  -0.048333
     3  C   -0.008313  -0.021032  -0.010741  -0.014986   0.003966  -0.002507
     4  C    0.001035  -0.001455  -0.013262   0.001661  -0.001860   0.004070
     5  C   -0.001271   0.004739  -0.007312  -0.000662  -0.000240  -0.000060
     6  C   -0.000224  -0.000466  -0.006437   0.000232   0.000156  -0.001983
     7  C    0.003487   0.004427  -0.006937  -0.000089  -0.000213  -0.001423
     8  C   -0.014877  -0.031065  -0.006524   0.001427  -0.000948   0.001376
     9  H   -0.009641  -0.014629   0.001560  -0.000260   0.000218   0.001275
    10  H   -0.000262   0.000057  -0.001063  -0.000011  -0.000015  -0.000011
    11  H   -0.000084   0.000057  -0.001417  -0.000000  -0.000031   0.000082
    12  H    0.000021   0.000037   0.002400  -0.000131   0.000208   0.000061
    13  O    0.000648  -0.000302  -0.006602  -0.012272   0.007995  -0.016104
    14  C   -0.000511   0.000148   0.001924   0.000551   0.001163  -0.000077
    15  H    0.000081  -0.000029   0.000141  -0.000637  -0.000359  -0.001205
    16  H   -0.000091   0.000012  -0.000383   0.000448  -0.000073   0.001189
    17  H    0.000051   0.000026   0.000459  -0.000624   0.000208  -0.001529
    18  H   -0.020313  -0.033896   0.000718   0.000018  -0.000604  -0.002961
    19  H    0.265386   0.014371  -0.000834  -0.000483  -0.000095  -0.000079
    20  H    0.014371   0.286630   0.000053  -0.001378  -0.000085  -0.005459
    21  Li  -0.000834   0.000053   2.013262   0.000898   0.000033   0.000163
    22  O   -0.000483  -0.001378   0.000898   8.191026   0.309843   0.152631
    23  H   -0.000095  -0.000085   0.000033   0.309843   0.452932   0.016537
    24  H   -0.000079  -0.005459   0.000163   0.152631   0.016537   0.411685
 Mulliken charges:
               1
     1  C   -1.054666
     2  O   -0.736747
     3  C    0.766316
     4  C    0.751035
     5  C   -0.585099
     6  C   -0.356361
     7  C   -0.338944
     8  C   -0.660108
     9  H    0.292774
    10  H    0.434932
    11  H    0.433253
    12  H    0.290126
    13  O   -0.592053
    14  C   -1.041818
    15  H    0.414962
    16  H    0.429665
    17  H    0.280877
    18  H    0.303742
    19  H    0.417400
    20  H    0.400714
    21  Li   1.040239
    22  O   -0.621817
    23  H    0.227881
    24  H    0.503698
 Sum of Mulliken charges =   1.00000
 Mulliken charges with hydrogens summed into heavy atoms:
               1
     1  C    0.067189
     2  O   -0.736747
     3  C    0.766316
     4  C    0.751035
     5  C   -0.294973
     6  C    0.076892
     7  C    0.095988
     8  C   -0.367335
    13  O   -0.592053
    14  C    0.083687
    21  Li   1.040239
    22  O    0.109762
 APT charges:
               1
     1  C    0.594666
     2  O   -1.151175
     3  C    0.632444
     4  C    0.640164
     5  C   -0.150769
     6  C   -0.069416
     7  C   -0.077781
     8  C   -0.145129
     9  H    0.089243
    10  H    0.049139
    11  H    0.049482
    12  H    0.087525
    13  O   -1.119123
    14  C    0.603287
    15  H   -0.029410
    16  H   -0.029904
    17  H    0.006802
    18  H    0.013381
    19  H   -0.027350
    20  H   -0.024938
    21  Li   1.001349
    22  O   -0.735725
    23  H    0.309397
    24  H    0.483843
 Sum of APT charges =   1.00000
 APT charges with hydrogens summed into heavy atoms:
               1
     1  C    0.555758
     2  O   -1.151175
     3  C    0.632444
     4  C    0.640164
     5  C   -0.063244
     6  C   -0.019934
     7  C   -0.028642
     8  C   -0.055886
    13  O   -1.119123
    14  C    0.550775
    21  Li   1.001349
    22  O    0.057514
 Electronic spatial extent (au):  <R**2>=           2136.4436
 Charge=              1.0000 electrons
 Dipole moment (field-independent basis, Debye):
    X=            -12.3912    Y=              1.1692    Z=             13.8878  Tot=             18.6489
 Quadrupole moment (field-independent basis, Debye-Ang):
   XX=            -60.8773   YY=            -44.7802   ZZ=            -29.0963
   XY=              4.9735   XZ=            -25.7796   YZ=             -1.1696
 Traceless Quadrupole moment (field-independent basis, Debye-Ang):
   XX=            -15.9593   YY=              0.1377   ZZ=             15.8216
   XY=              4.9735   XZ=            -25.7796   YZ=             -1.1696
 Octapole moment (field-independent basis, Debye-Ang**2):
  XXX=            -90.1587  YYY=              5.6683  ZZZ=            147.4910  XYY=             18.4507
  XXY=             22.2163  XXZ=             51.7245  XZZ=            -69.1452  YZZ=             -0.3452
  YYZ=              5.1964  XYZ=             -1.3931
 Hexadecapole moment (field-independent basis, Debye-Ang**3):
 XXXX=          -1588.9773 YYYY=           -927.1124 ZZZZ=            238.8489 XXXY=             95.6108
 XXXZ=           -109.4488 YYYX=              7.2485 YYYZ=             -1.6197 ZZZX=           -278.0351
 ZZZY=             -6.6310 XXYY=           -358.4593 XXZZ=           -150.4241 YYZZ=           -202.8286
 XXYZ=            -10.4088 YYXZ=             -9.2587 ZZXY=              2.6447
 N-N= 6.600683412477D+02 E-N=-2.580069995020D+03  KE= 5.411392965448D+02
  Exact polarizability:     179.065       1.046     177.276       8.253       0.276     107.429
 Approx polarizability:     112.703       0.566     111.735       4.002      -0.024      79.175
 D2PCM: PCM CHGder 2nd derivatives, FixD1E=F FixD2E=F DoIter=F DoCFld=F I1PDM=2
 Calling FoFJK, ICntrl=  10100127 FMM=F ISym2X=0 I1Cent= 0 IOpClX= 0 NMat=1 NMatS=1 NMatT=0.
 ***** Axes restored to original set *****
 -------------------------------------------------------------------
 Center     Atomic                   Forces (Hartrees/Bohr)
 Number     Number              X              Y              Z
 -------------------------------------------------------------------
      1        6          -0.000017688    0.000008952   -0.000002845
      2        8           0.000030207    0.000009835    0.000010403
      3        6          -0.000061491   -0.000000736    0.000021165
      4        6           0.000059150    0.000001546   -0.000040107
      5        6          -0.000012070    0.000001000    0.000014398
      6        6           0.000006834   -0.000000843   -0.000001052
      7        6           0.000005528   -0.000000072    0.000007587
      8        6           0.000014267    0.000006486   -0.000001315
      9        1           0.000010342    0.000000475    0.000008412
     10        1           0.000002575    0.000000351    0.000002381
     11        1           0.000000110   -0.000001864    0.000003213
     12        1           0.000003671   -0.000002308   -0.000002637
     13        8          -0.000030582    0.000004559    0.000014501
     14        6          -0.000003535   -0.000001147    0.000000645
     15        1          -0.000002651    0.000001022   -0.000000955
     16        1          -0.000004748   -0.000000752    0.000001796
     17        1          -0.000001406    0.000003223    0.000000990
     18        1           0.000005360    0.000004772    0.000006594
     19        1           0.000000719    0.000001389   -0.000001041
     20        1           0.000001439    0.000004118    0.000001553
     21        3           0.000020848   -0.000044699    0.000000412
     22        8          -0.000280062    0.000012215   -0.000313644
     23        1          -0.000060672   -0.000046561    0.000280043
     24        1           0.000313854    0.000039039   -0.000010497
 -------------------------------------------------------------------
 Cartesian Forces:  Max     0.000313854 RMS     0.000072359
 FormGI is forming the generalized inverse of G from B-inverse, IUseBI=4.

 GradGradGradGradGradGradGradGradGradGradGradGradGradGradGradGradGradGrad
 Berny optimization.
 Internal  Forces:  Max     0.000338795 RMS     0.000041746
 Search for a local minimum.
 Step number   1 out of a maximum of  144
 All quantities printed in internal units (Hartrees-Bohrs-Radians)
 Mixed Optimization -- En-DIIS/RFO-DIIS
 Second derivative matrix not updated -- analytic derivatives used.
 ITU=  0
     Eigenvalues ---    0.00027   0.00077   0.00148   0.00195   0.00222
     Eigenvalues ---    0.00266   0.00335   0.00376   0.00403   0.00889
     Eigenvalues ---    0.01195   0.01305   0.01386   0.01478   0.01629
     Eigenvalues ---    0.01778   0.01804   0.01936   0.02141   0.02313
     Eigenvalues ---    0.02592   0.03628   0.04554   0.04715   0.05429
     Eigenvalues ---    0.06396   0.06514   0.08468   0.08748   0.08817
     Eigenvalues ---    0.10100   0.11550   0.12927   0.13053   0.13759
     Eigenvalues ---    0.14308   0.15449   0.17467   0.18385   0.18534
     Eigenvalues ---    0.18608   0.19171   0.24084   0.28286   0.31063
     Eigenvalues ---    0.32432   0.34018   0.34232   0.34295   0.34377
     Eigenvalues ---    0.34938   0.35636   0.35707   0.36563   0.36596
     Eigenvalues ---    0.37075   0.37162   0.37256   0.37487   0.40550
     Eigenvalues ---    0.41964   0.43666   0.48310   0.50902   0.52951
     Eigenvalues ---    0.54355
 RFO step:  Lambda=-1.83432398D-06 EMin= 2.72178752D-04
 Linear search not attempted -- first point.
 Iteration  1 RMS(Cart)=  0.00476174 RMS(Int)=  0.00001982
 Iteration  2 RMS(Cart)=  0.00002224 RMS(Int)=  0.00000215
 Iteration  3 RMS(Cart)=  0.00000000 RMS(Int)=  0.00000215
 Variable       Old X    -DE/DX   Delta X   Delta X   Delta X     New X
                                 (Linear)    (Quad)   (Total)
    R1        2.70227  -0.00001   0.00000  -0.00005  -0.00005   2.70222
    R2        2.05010  -0.00000   0.00000  -0.00001  -0.00001   2.05009
    R3        2.05948  -0.00000   0.00000  -0.00000  -0.00000   2.05948
    R4        2.05963  -0.00000   0.00000  -0.00000  -0.00000   2.05962
    R5        2.57657   0.00002   0.00000  -0.00017  -0.00017   2.57640
    R6        3.67164   0.00001   0.00000  -0.00056  -0.00056   3.67108
    R7        2.66656   0.00001   0.00000  -0.00008  -0.00008   2.66648
    R8        2.62847   0.00003   0.00000   0.00004   0.00004   2.62851
    R9        6.65020   0.00000   0.00000   0.00121   0.00121   6.65141
   R10        2.63035   0.00000   0.00000  -0.00001  -0.00001   2.63034
   R11        2.57118   0.00003   0.00000   0.00012   0.00012   2.57131
   R12        6.60018  -0.00001   0.00000   0.00211   0.00211   6.60229
   R13        2.64596   0.00001   0.00000   0.00006   0.00006   2.64602
   R14        2.04114  -0.00000   0.00000  -0.00001  -0.00001   2.04113
   R15        6.57207  -0.00001   0.00000  -0.00323  -0.00323   6.56884
   R16        2.62301  -0.00000   0.00000   0.00002   0.00002   2.62303
   R17        2.04426   0.00000   0.00000   0.00000   0.00000   2.04426
   R18        6.59387  -0.00001   0.00000  -0.00936  -0.00936   6.58451
   R19        2.64600   0.00001   0.00000   0.00003   0.00003   2.64603
   R20        2.04414   0.00000   0.00000   0.00001   0.00001   2.04415
   R21        6.64314  -0.00002   0.00000  -0.00991  -0.00991   6.63323
   R22        2.04123  -0.00001   0.00000  -0.00000  -0.00000   2.04123
   R23        2.69977   0.00001   0.00000  -0.00002  -0.00002   2.69975
   R24        2.06027  -0.00000   0.00000  -0.00000  -0.00000   2.06027
   R25        2.06042   0.00000   0.00000   0.00001   0.00001   2.06044
   R26        2.05005  -0.00000   0.00000   0.00000   0.00000   2.05005
   R27        1.81788   0.00030   0.00000   0.00059   0.00059   1.81847
   R28        1.83435   0.00034   0.00000   0.00066   0.00066   1.83501
    A1        1.84348  -0.00001   0.00000  -0.00011  -0.00011   1.84337
    A2        1.93099   0.00001   0.00000   0.00007   0.00007   1.93106
    A3        1.93141  -0.00000   0.00000  -0.00004  -0.00004   1.93137
    A4        1.91836   0.00000   0.00000   0.00005   0.00005   1.91841
    A5        1.91915   0.00000   0.00000   0.00002   0.00002   1.91917
    A6        1.91924   0.00000   0.00000   0.00001   0.00001   1.91925
    A7        2.03247  -0.00002   0.00000   0.00028   0.00027   2.03274
    A8        2.03885  -0.00011   0.00000  -0.00120  -0.00121   2.03764
    A9        2.18472   0.00012   0.00000   0.00274   0.00274   2.18745
   A10        2.00777   0.00004   0.00000  -0.00010  -0.00010   2.00767
   A11        2.18080  -0.00001   0.00000   0.00012   0.00012   2.18092
   A12        1.98963   0.00001   0.00000   0.00218   0.00218   1.99181
   A13        2.09462  -0.00002   0.00000  -0.00002  -0.00002   2.09460
   A14        1.38046  -0.00001   0.00000  -0.00231  -0.00230   1.37815
   A15        2.08885   0.00002   0.00000   0.00009   0.00009   2.08893
   A16        2.00851  -0.00000   0.00000  -0.00021  -0.00021   2.00830
   A17        2.18582  -0.00001   0.00000   0.00013   0.00013   2.18595
   A18        1.97546  -0.00000   0.00000   0.00254   0.00254   1.97800
   A19        2.09470  -0.00000   0.00000  -0.00007  -0.00006   2.09463
   A20        2.09972   0.00001   0.00000   0.00007   0.00007   2.09979
   A21        2.08876  -0.00000   0.00000  -0.00000  -0.00000   2.08876
   A22        1.96604  -0.00000   0.00000   0.00038   0.00038   1.96642
   A23        2.09819  -0.00000   0.00000   0.00001   0.00001   2.09820
   A24        2.08249   0.00000   0.00000   0.00000   0.00000   2.08249
   A25        2.10251   0.00000   0.00000  -0.00002  -0.00002   2.10249
   A26        1.97303  -0.00000   0.00000  -0.00175  -0.00175   1.97128
   A27        2.09708   0.00000   0.00000  -0.00000  -0.00000   2.09708
   A28        2.10326  -0.00000   0.00000   0.00001   0.00001   2.10327
   A29        2.08284  -0.00000   0.00000  -0.00000  -0.00000   2.08284
   A30        1.38157  -0.00000   0.00000   0.00167   0.00167   1.38324
   A31        1.99032  -0.00000   0.00000  -0.00197  -0.00197   1.98836
   A32        2.09293   0.00001   0.00000  -0.00001  -0.00001   2.09293
   A33        2.10087   0.00000   0.00000   0.00002   0.00002   2.10089
   A34        2.08938  -0.00001   0.00000  -0.00001  -0.00001   2.08936
   A35        2.02609  -0.00002   0.00000   0.00004   0.00004   2.02613
   A36        1.93347   0.00000   0.00000   0.00003   0.00003   1.93350
   A37        1.93337   0.00000   0.00000  -0.00000  -0.00000   1.93336
   A38        1.84573   0.00001   0.00000  -0.00005  -0.00005   1.84568
   A39        1.91634  -0.00000   0.00000  -0.00003  -0.00003   1.91631
   A40        1.91748   0.00000   0.00000   0.00001   0.00001   1.91748
   A41        1.91638  -0.00000   0.00000   0.00005   0.00005   1.91644
   A42        0.70732   0.00001   0.00000   0.00011   0.00011   0.70743
   A43        0.81919   0.00001   0.00000   0.00052   0.00052   0.81971
   A44        0.70123   0.00001   0.00000   0.00048   0.00048   0.70171
   A45        0.70736   0.00000   0.00000   0.00040   0.00039   0.70776
   A46        0.82048   0.00000   0.00000   0.00052   0.00051   0.82099
   A47        0.70582   0.00000   0.00000   0.00076   0.00076   0.70658
   A48        1.80980   0.00002   0.00000   0.00008   0.00008   1.80988
   A49        2.72027  -0.00010   0.00000  -0.00465  -0.00465   2.71562
    D1        3.12639   0.00001   0.00000  -0.00054  -0.00054   3.12585
    D2        0.21988  -0.00001   0.00000  -0.00871  -0.00870   0.21117
    D3       -1.08164   0.00001   0.00000  -0.00051  -0.00051  -1.08215
    D4        2.29504  -0.00001   0.00000  -0.00868  -0.00867   2.28636
    D5        1.05007   0.00001   0.00000  -0.00048  -0.00048   1.04959
    D6       -1.85645  -0.00001   0.00000  -0.00865  -0.00864  -1.86509
    D7       -3.11757   0.00000   0.00000   0.00041   0.00040  -3.11717
    D8        0.02239   0.00000   0.00000   0.00041   0.00041   0.02280
    D9        1.65171  -0.00001   0.00000  -0.00098  -0.00098   1.65073
   D10       -0.23311  -0.00002   0.00000   0.00871   0.00871  -0.22440
   D11        2.90685  -0.00001   0.00000   0.00871   0.00872   2.91557
   D12       -1.74702  -0.00003   0.00000   0.00733   0.00733  -1.73969
   D13       -0.04559  -0.00002   0.00000  -0.00806  -0.00806  -0.05365
   D14       -2.92921  -0.00001   0.00000  -0.01659  -0.01659  -2.94580
   D15        3.13823   0.00000   0.00000   0.00010   0.00010   3.13833
   D16       -0.00018  -0.00000   0.00000   0.00012   0.00012  -0.00006
   D17       -0.00182  -0.00000   0.00000   0.00010   0.00010  -0.00172
   D18       -3.14023  -0.00001   0.00000   0.00011   0.00011  -3.14012
   D19       -3.13817  -0.00000   0.00000   0.00003   0.00003  -3.13813
   D20        0.00044  -0.00000   0.00000   0.00003   0.00004   0.00048
   D21        0.00172   0.00000   0.00000   0.00004   0.00004   0.00176
   D22        3.14033   0.00000   0.00000   0.00004   0.00004   3.14037
   D23        1.19451  -0.00000   0.00000  -0.00108  -0.00108   1.19343
   D24       -1.95006  -0.00000   0.00000  -0.00108  -0.00108  -1.95114
   D25        2.47955   0.00003   0.00000  -0.00050  -0.00050   2.47906
   D26        3.04747   0.00002   0.00000  -0.00023  -0.00023   3.04724
   D27       -2.67747   0.00002   0.00000   0.00037   0.00037  -2.67710
   D28       -1.64708   0.00001   0.00000  -0.00116  -0.00116  -1.64824
   D29       -1.07917   0.00001   0.00000  -0.00089  -0.00089  -1.08006
   D30       -0.52092   0.00000   0.00000  -0.00029  -0.00029  -0.52121
   D31        0.00052  -0.00000   0.00000  -0.00009  -0.00009   0.00042
   D32       -3.13796  -0.00000   0.00000  -0.00021  -0.00021  -3.13817
   D33        3.13858   0.00000   0.00000  -0.00011  -0.00011   3.13847
   D34        0.00011   0.00000   0.00000  -0.00023  -0.00023  -0.00012
   D35        3.13484   0.00001   0.00000   0.00040   0.00040   3.13524
   D36       -0.00337   0.00000   0.00000   0.00041   0.00041  -0.00296
   D37       -1.59712   0.00001   0.00000   0.00115   0.00115  -1.59598
   D38        2.68038  -0.00001   0.00000  -0.00030  -0.00030   2.68008
   D39       -3.04474  -0.00001   0.00000   0.00029   0.00029  -3.04445
   D40        0.00088   0.00000   0.00000  -0.00004  -0.00004   0.00084
   D41       -3.13888  -0.00000   0.00000  -0.00017  -0.00017  -3.13905
   D42        3.13937   0.00000   0.00000   0.00008   0.00008   3.13945
   D43       -0.00039  -0.00000   0.00000  -0.00005  -0.00005  -0.00044
   D44       -2.59616   0.00000   0.00000  -0.00021  -0.00021  -2.59638
   D45        2.57207  -0.00001   0.00000  -0.00041  -0.00041   2.57167
   D46       -0.00098   0.00000   0.00000   0.00018   0.00018  -0.00081
   D47       -3.14003  -0.00000   0.00000  -0.00015  -0.00015  -3.14017
   D48        3.13876   0.00001   0.00000   0.00030   0.00030   3.13906
   D49       -0.00029   0.00000   0.00000  -0.00002  -0.00002  -0.00031
   D50       -3.13355   0.00000   0.00000  -0.00002  -0.00002  -3.13357
   D51       -2.56485  -0.00000   0.00000  -0.00053  -0.00053  -2.56538
   D52       -0.00032  -0.00000   0.00000  -0.00017  -0.00017  -0.00050
   D53       -3.13895  -0.00000   0.00000  -0.00017  -0.00017  -3.13913
   D54        3.13875   0.00000   0.00000   0.00014   0.00014   3.13890
   D55        0.00012   0.00000   0.00000   0.00014   0.00014   0.00027
   D56       -1.19667  -0.00000   0.00000  -0.00123  -0.00123  -1.19790
   D57        1.94789  -0.00000   0.00000  -0.00123  -0.00123   1.94666
   D58        0.51700  -0.00000   0.00000  -0.00014  -0.00014   0.51686
   D59        1.08409   0.00000   0.00000  -0.00064  -0.00064   1.08345
   D60        1.64687   0.00000   0.00000  -0.00089  -0.00089   1.64599
   D61        2.56671  -0.00000   0.00000   0.00049   0.00049   2.56720
   D62        3.13380  -0.00000   0.00000  -0.00000  -0.00000   3.13380
   D63       -2.58660  -0.00000   0.00000  -0.00025  -0.00025  -2.58686
   D64       -1.06395   0.00001   0.00000   0.00032   0.00032  -1.06363
   D65        1.06710   0.00000   0.00000   0.00030   0.00030   1.06741
   D66       -3.14070   0.00000   0.00000   0.00033   0.00033  -3.14036
   D67        3.07149  -0.00002   0.00000  -0.00085  -0.00085   3.07064
         Item               Value     Threshold  Converged?
 Maximum Force            0.000339     0.000450     YES
 RMS     Force            0.000042     0.000300     YES
 Maximum Displacement     0.029046     0.001800     NO 
 RMS     Displacement     0.004769     0.001200     NO 
 Predicted change in Energy=-9.171573D-07
 GradGradGradGradGradGradGradGradGradGradGradGradGradGradGradGradGradGrad

                          Input orientation:                          
 ---------------------------------------------------------------------
 Center     Atomic      Atomic             Coordinates (Angstroms)
 Number     Number       Type             X           Y           Z
 ---------------------------------------------------------------------
      1          6           0       -0.000422   -0.004784    0.001156
      2          8           0        0.000518   -0.004332    1.431106
      3          6           0        1.221385   -0.001765    2.037947
      4          6           0        1.187165   -0.032610    3.448235
      5          6           0        2.379253   -0.036766    4.166801
      6          6           0        3.604915   -0.009898    3.490323
      7          6           0        3.636596    0.021943    2.103002
      8          6           0        2.442285    0.026390    1.372100
      9          1           0        2.475293    0.048935    0.292668
     10          1           0        4.580814    0.041462    1.575576
     11          1           0        4.524562   -0.015840    4.059930
     12          1           0        2.364810   -0.063463    5.246496
     13          8           0       -0.058872   -0.060276    3.994190
     14          6           0       -0.118890   -0.099967    5.421025
     15          1           0        0.368571   -0.996869    5.803895
     16          1           0        0.347078    0.786344    5.852487
     17          1           0       -1.174382   -0.118865    5.670938
     18          1           0       -1.045260   -0.023361   -0.290207
     19          1           0        0.476330    0.896535   -0.383627
     20          1           0        0.508844   -0.888317   -0.383434
     21          3           0        2.389121    3.202938    2.906897
     22          8           0       -2.637984   -0.596720    2.347549
     23          1           0       -2.799845   -0.743802    3.284658
     24          1           0       -1.688447   -0.397628    2.306669
 ---------------------------------------------------------------------
                    Distance matrix (angstroms):
                    1          2          3          4          5
     1  C    0.000000
     2  O    1.429951   0.000000
     3  C    2.375151   1.363371   0.000000
     4  C    3.646024   2.340457   1.411040   0.000000
     5  C    4.797549   3.625391   2.423613   1.391916   0.000000
     6  C    5.017247   4.151155   2.791178   2.418224   1.400212
     7  C    4.200758   3.697729   2.416203   2.795057   2.417359
     8  C    2.801299   2.442673   1.390949   2.426756   2.796125
     9  H    2.493397   2.724591   2.149618   3.409330   3.876272
    10  H    4.844446   4.582803   3.391374   3.876751   3.401095
    11  H    6.078589   5.232382   3.872930   3.393033   2.148072
    12  H    5.754247   4.488939   3.406760   2.149777   1.080121
    13  O    3.993848   2.564382   2.338668   1.360676   2.444340
    14  C    5.422000   3.992851   3.640220   2.366901   2.796031
    15  H    5.898489   4.499097   3.987466   2.673766   2.764908
    16  H    5.914788   4.504873   3.992022   2.675231   2.765643
    17  H    5.791168   4.401100   4.353393   3.244187   3.859726
    18  H    1.084861   2.014183   3.249377   4.354280   5.620711
    19  H    1.089828   2.081157   2.688135   4.006465   5.019817
    20  H    1.089904   2.081438   2.675216   3.984224   4.992816
    21  Li   4.943959   4.262624   3.519773   3.493783   3.476081
    22  O    3.579481   2.855255   3.917213   4.020136   5.366181
    23  H    4.377705   3.438677   4.274950   4.053245   5.301050
    24  H    2.884293   1.942651   2.948905   3.115373   4.487370
                    6          7          8          9         10
     6  C    0.000000
     7  C    1.388048   0.000000
     8  C    2.416587   1.400220   0.000000
     9  H    3.391829   2.150968   1.080173   0.000000
    10  H    2.149715   1.081716   2.148241   2.465589   0.000000
    11  H    1.081775   2.149297   3.400308   4.289052   2.485652
    12  H    2.150552   3.392092   3.876212   4.956335   4.289212
    13  O    3.698616   4.152088   3.624728   4.487225   5.233234
    14  C    4.195528   5.012766   4.792638   5.749088   6.074102
    15  H    4.098860   5.041287   4.998815   5.992129   6.058037
    16  H    4.102112   5.046174   5.004127   5.998722   6.063938
    17  H    5.254392   5.991285   5.619731   6.501852   7.065407
    18  H    5.993056   5.258258   3.863769   3.569210   5.927737
    19  H    5.061339   4.115278   2.775735   2.274127   4.627787
    20  H    5.036196   4.098021   2.767090   2.280894   4.613367
    21  Li   3.484374   3.510153   3.528298   4.097482   4.070733
    22  O    6.373703   6.309747   5.210460   5.548424   7.287954
    23  H    6.449951   6.588660   5.633027   6.116169   7.616543
    24  H    5.437927   5.345428   4.256307   4.646757   6.327000
                   11         12         13         14         15
    11  H    0.000000
    12  H    2.464698   0.000000
    13  O    4.584121   2.728097   0.000000
    14  C    4.839557   2.490093   1.428648   0.000000
    15  H    4.612602   2.273084   2.082053   1.090248   0.000000
    16  H    4.616073   2.271704   2.082025   1.090336   1.784004
    17  H    5.923168   3.564982   2.014765   1.084839   1.780245
    18  H    7.067296   6.502712   4.396633   5.786381   6.331249
    19  H    6.079951   6.015499   4.513005   5.919569   6.471632
    20  H    6.052330   5.985074   4.491275   5.891290   6.189871
    21  Li   4.031145   4.017921   4.221782   4.849757   5.487586
    22  O    7.387269   5.806566   3.106609   4.004854   4.598458
    23  H    7.401210   5.566447   2.912658   3.487994   4.055793
    24  H    6.466928   5.018280   2.370031   3.500189   4.101341
                   16         17         18         19         20
    16  H    0.000000
    17  H    1.779664   0.000000
    18  H    6.350348   5.963308   0.000000
    19  H    6.238427   6.357172   1.780498   0.000000
    20  H    6.458899   6.330934   1.781033   1.785148   0.000000
    21  Li   4.322773   5.601147   5.694335   4.450372   5.576746
    22  O    4.807084   3.662703   3.134209   4.403190   4.176820
    23  H    4.340302   2.954151   4.046883   5.184625   4.941984
    24  H    4.256522   3.414715   2.701395   3.687656   3.507922
                   21         22         23         24
    21  Li   0.000000
    22  O    6.326299   0.000000
    23  H    6.530301   0.962292   0.000000
    24  H    5.472742   0.971046   1.520363   0.000000
 Stoichiometry    C8H12LiO3(1+)
 Framework group  C1[X(C8H12LiO3)]
 Deg. of freedom    66
 Full point group                 C1      NOp   1
 Largest Abelian subgroup         C1      NOp   1
 Largest concise Abelian subgroup C1      NOp   1
                         Standard orientation:                         
 ---------------------------------------------------------------------
 Center     Atomic      Atomic             Coordinates (Angstroms)
 Number     Number       Type             X           Y           Z
 ---------------------------------------------------------------------
      1          6           0        1.207978   -2.600246    0.063093
      2          8           0        1.054131   -1.178692    0.079690
      3          6           0       -0.214638   -0.703011   -0.071087
      4          6           0       -0.327675    0.703459   -0.081124
      5          6           0       -1.579146    1.293395   -0.233517
      6          6           0       -2.718596    0.492080   -0.375439
      7          6           0       -2.605638   -0.891316   -0.363821
      8          6           0       -1.350695   -1.493291   -0.210987
      9          1           0       -1.270758   -2.570486   -0.205255
     10          1           0       -3.482617   -1.514847   -0.474394
     11          1           0       -3.685332    0.962434   -0.495542
     12          1           0       -1.676877    2.369016   -0.245799
     13          8           0        0.845917    1.377157    0.061196
     14          6           0        0.757686    2.802997    0.045965
     15          1           0        0.352166    3.155354   -0.902739
     16          1           0        0.137606    3.160887    0.868307
     17          1           0        1.773946    3.162235    0.168600
     18          1           0        2.271557   -2.780268    0.178488
     19          1           0        0.662584   -3.055375    0.889609
     20          1           0        0.861277   -3.013516   -0.883953
     21          3           0       -1.873055   -0.042036    2.962321
     22          8           0        3.633861    0.023114   -0.150826
     23          1           0        3.712266    0.975420   -0.264720
     24          1           0        2.676410   -0.121780   -0.078553
 ---------------------------------------------------------------------
 Rotational constants (GHZ):           1.1418899           0.7836830           0.5338351
 Standard basis: Aug-CC-pVTZ (5D, 7F)
 There are   960 symmetry adapted cartesian basis functions of A   symmetry.
 There are   828 symmetry adapted basis functions of A   symmetry.
   828 basis functions,  1190 primitive gaussians,   960 cartesian basis functions
    43 alpha electrons       43 beta electrons
       nuclear repulsion energy       660.0183493624 Hartrees.
 NAtoms=   24 NActive=   24 NUniq=   24 SFac= 1.00D+00 NAtFMM=   60 NAOKFM=F Big=F
 Integral buffers will be    131072 words long.
 Raffenetti 1 integral format.
 Two-electron integral symmetry is turned on.
 ------------------------------------------------------------------------------
 Polarizable Continuum Model (PCM)
 =================================
 Model                : PCM.
 Atomic radii         : UFF (Universal Force Field).
 Polarization charges : Total charges.
 Charge compensation  : None.
 Solution method      : Matrix inversion.
 Cavity type          : Scaled VdW (van der Waals Surface) (Alpha=1.100).
 Cavity algorithm     : GePol (No added spheres)
                        Default sphere list used, NSphG=   24.
                        Lebedev-Laikov grids with approx.  5.0 points / Ang**2.
                        Smoothing algorithm: York/Karplus (Gamma=1.0000).
                        Polarization charges: spherical gaussians, with
                                              point-specific exponents (IZeta= 3).
                        Self-potential: point-specific (ISelfS= 7).
                        Self-field    : sphere-specific E.n sum rule (ISelfD= 2).
 1st derivatives      : Analytical E(r).r(x)/FMM algorithm (CHGder, D1EAlg=3).
                        Cavity 1st derivative terms included.
 Solvent              : Water, Eps=  78.355300 Eps(inf)=   1.777849
 ------------------------------------------------------------------------------
 Separa: There are  2 disjoint cavities,
 One-electron integrals computed using PRISM.
 NBasis=   828 RedAO= T EigKep=  1.74D-06  NBF=   828
 NBsUse=   824 1.00D-06 EigRej=  8.12D-07 NBFU=   824
 Initial guess from the checkpoint file:  "output.chk"
 B after Tr=     0.000000    0.000000    0.000000
         Rot=    1.000000   -0.000005   -0.000043   -0.000814 Ang=  -0.09 deg.
 ExpMin= 7.59D-03 ExpMax= 1.53D+04 ExpMxC= 5.22D+02 IAcc=3 IRadAn=         5 AccDes= 0.00D+00
 Harris functional with IExCor=  205 and IRadAn=       5 diagonalized for initial guess.
 HarFok:  IExCor=  205 AccDes= 0.00D+00 IRadAn=         5 IDoV= 1 UseB2=F ITyADJ=14
 ICtDFT=  3500011 ScaDFX=  1.000000  1.000000  1.000000  1.000000
 FoFCou: FMM=F IPFlag=           0 FMFlag=      100000 FMFlg1=           0
         NFxFlg=           0 DoJE=T BraDBF=F KetDBF=T FulRan=T
         wScrn=  0.000000 ICntrl=       500 IOpCl=  0 I1Cent=   200000004 NGrid=           0
         NMat0=    1 NMatS0=      1 NMatT0=    0 NMatD0=    1 NMtDS0=    0 NMtDT0=    0
 Petite list used in FoFCou.
 Requested convergence on RMS density matrix=1.00D-08 within 128 cycles.
 Requested convergence on MAX density matrix=1.00D-06.
 Requested convergence on             energy=1.00D-06.
 No special actions if energy rises.
 Inv3:  Mode=1 IEnd=    11976012.
 Iteration    1 A*A^-1 deviation from unit magnitude is 3.44D-15 for    634.
 Iteration    1 A*A^-1 deviation from orthogonality  is 2.94D-15 for   1425    625.
 Iteration    1 A^-1*A deviation from unit magnitude is 3.11D-15 for     93.
 Iteration    1 A^-1*A deviation from orthogonality  is 2.66D-15 for   1309    250.
 Error on total polarization charges =  0.01329
 SCF Done:  E(RHF) =  -542.130601952     A.U. after    8 cycles
            NFock=  8  Conv=0.54D-08     -V/T= 2.0018
 ExpMin= 7.59D-03 ExpMax= 1.53D+04 ExpMxC= 5.22D+02 IAcc=3 IRadAn=         5 AccDes= 0.00D+00
 HarFok:  IExCor=  205 AccDes= 0.00D+00 IRadAn=         5 IDoV=-2 UseB2=F ITyADJ=14
 ICtDFT= 12500011 ScaDFX=  1.000000  1.000000  1.000000  1.000000
 Range of M.O.s used for correlation:    13   824
 NBasis=   828 NAE=    43 NBE=    43 NFC=    12 NFV=     0
 NROrb=    812 NOA=    31 NOB=    31 NVA=   781 NVB=   781

 **** Warning!!: The largest alpha MO coefficient is  0.10277183D+03

 Disk-based method using ON**2 memory for 31 occupieds at a time.
 Estimated scratch disk usage= 57071214680 words.
 Actual    scratch disk usage= 51627243608 words.
 JobTyp=1 Pass  1:  I=  13 to  43 NPSUse= 15 ParTrn=T ParDer=T DoDerP=T.
 Spin components of T(2) and E(2):
     alpha-alpha T2 =       0.8279073977D-01 E2=     -0.2588926401D+00
     alpha-beta  T2 =       0.4489160371D+00 E2=     -0.1554391180D+01
     beta-beta   T2 =       0.8279073977D-01 E2=     -0.2588926401D+00
 ANorm=    0.1270628788D+01
 E2 =    -0.2072176460D+01 EUMP2 =    -0.54420277841235D+03
          IDoAtm=111111111111111111111111
 NEqPCM:  Using equilibrium solvation (IEInf=0, Eps=  78.3553, EpsInf=   1.7778)
          Differentiating once with respect to electric field.
                with respect to dipole field.
          Differentiating once with respect to nuclear coordinates.
          There are     1 degrees of freedom in the 1st order CPHF.  IDoFFX=0 NUNeed=     1.
 LinEq1:  Iter=  0 NonCon=     1 RMS=1.79D-03 Max=4.88D-02 NDo=     1
 AX will form     1 AO Fock derivatives at one time.
 LinEq1:  Iter=  1 NonCon=     1 RMS=4.32D-04 Max=6.16D-03 NDo=     1
 LinEq1:  Iter=  2 NonCon=     1 RMS=1.51D-04 Max=3.66D-03 NDo=     1
 LinEq1:  Iter=  3 NonCon=     1 RMS=5.82D-05 Max=1.21D-03 NDo=     1
 LinEq1:  Iter=  4 NonCon=     1 RMS=1.80D-05 Max=9.21D-04 NDo=     1
 LinEq1:  Iter=  5 NonCon=     1 RMS=4.72D-06 Max=2.63D-04 NDo=     1
 LinEq1:  Iter=  6 NonCon=     1 RMS=1.74D-06 Max=1.04D-04 NDo=     1
 LinEq1:  Iter=  7 NonCon=     1 RMS=7.60D-07 Max=4.68D-05 NDo=     1
 LinEq1:  Iter=  8 NonCon=     1 RMS=2.20D-07 Max=5.82D-06 NDo=     1
 LinEq1:  Iter=  9 NonCon=     1 RMS=7.38D-08 Max=2.05D-06 NDo=     1
 LinEq1:  Iter= 10 NonCon=     1 RMS=2.19D-08 Max=4.40D-07 NDo=     1
 LinEq1:  Iter= 11 NonCon=     1 RMS=5.41D-09 Max=1.71D-07 NDo=     1
 LinEq1:  Iter= 12 NonCon=     1 RMS=1.83D-09 Max=5.14D-08 NDo=     1
 LinEq1:  Iter= 13 NonCon=     1 RMS=6.64D-10 Max=3.01D-08 NDo=     1
 LinEq1:  Iter= 14 NonCon=     1 RMS=2.19D-10 Max=8.49D-09 NDo=     1
 LinEq1:  Iter= 15 NonCon=     1 RMS=8.22D-11 Max=1.83D-09 NDo=     1
 LinEq1:  Iter= 16 NonCon=     0 RMS=2.91D-11 Max=6.64D-10 NDo=     1
 Linear equations converged to 1.000D-10 1.000D-09 after    16 iterations.
 End of Minotr F.D. properties file   721 does not exist.
 End of Minotr F.D. properties file   722 does not exist.
 End of Minotr F.D. properties file   788 does not exist.
 D1PCM: PCM CHGder 1st derivatives, ID1Alg=3 FixD1E=F DoIter=F DoCFld=F I1PDM=2.
 Calling FoFJK, ICntrl=  10002127 FMM=F ISym2X=0 I1Cent= 0 IOpClX= 0 NMat=1 NMatS=1 NMatT=0.
 ***** Axes restored to original set *****
 -------------------------------------------------------------------
 Center     Atomic                   Forces (Hartrees/Bohr)
 Number     Number              X              Y              Z
 -------------------------------------------------------------------
      1        6           0.000002754    0.000005001   -0.000002248
      2        8           0.000003414    0.000004448   -0.000002744
      3        6          -0.000002940    0.000000632    0.000004815
      4        6          -0.000002727   -0.000002033    0.000001354
      5        6          -0.000005078   -0.000004637   -0.000000537
      6        6          -0.000000591   -0.000004250    0.000000968
      7        6          -0.000000577   -0.000008091    0.000004065
      8        6           0.000004107   -0.000000458    0.000002187
      9        1           0.000000746   -0.000000592    0.000000507
     10        1           0.000002083   -0.000006140    0.000004195
     11        1          -0.000002421   -0.000008545    0.000003225
     12        1          -0.000003106   -0.000004922    0.000000366
     13        8          -0.000002046    0.000000838   -0.000001522
     14        6          -0.000002548   -0.000000762   -0.000000816
     15        1          -0.000005625   -0.000002322   -0.000001289
     16        1          -0.000002429   -0.000002319    0.000000035
     17        1          -0.000004062    0.000000498   -0.000000613
     18        1           0.000002972    0.000007367   -0.000002241
     19        1           0.000005769    0.000004355    0.000000163
     20        1           0.000002310    0.000005046   -0.000001581
     21        3           0.000013242   -0.000003528    0.000007317
     22        8          -0.000000666    0.000008148   -0.000004516
     23        1          -0.000002434    0.000007423   -0.000006843
     24        1          -0.000000149    0.000004843   -0.000004249
 -------------------------------------------------------------------
 Cartesian Forces:  Max     0.000013242 RMS     0.000004067

 GradGradGradGradGradGradGradGradGradGradGradGradGradGradGradGradGradGrad
 Berny optimization.
 Using GEDIIS/GDIIS optimizer.
 FormGI is forming the generalized inverse of G from B-inverse, IUseBI=4.
 Internal  Forces:  Max     0.000004762 RMS     0.000001622
 Search for a local minimum.
 Step number   2 out of a maximum of  144
 All quantities printed in internal units (Hartrees-Bohrs-Radians)
 Mixed Optimization -- En-DIIS/RFO-DIIS
 Swapping is turned off.
 Second derivative matrix not updated -- turned off.
 DE=  2.95D-07 DEPred=-9.17D-07 R=-3.21D-01
 Trust test=-3.21D-01 RLast= 3.24D-02 DXMaxT set to 1.50D-01
 ITU= -1  0
     Eigenvalues ---    0.00027   0.00077   0.00148   0.00195   0.00222
     Eigenvalues ---    0.00266   0.00335   0.00376   0.00403   0.00889
     Eigenvalues ---    0.01195   0.01305   0.01386   0.01478   0.01629
     Eigenvalues ---    0.01778   0.01804   0.01936   0.02141   0.02313
     Eigenvalues ---    0.02592   0.03628   0.04554   0.04714   0.05429
     Eigenvalues ---    0.06396   0.06514   0.08468   0.08748   0.08817
     Eigenvalues ---    0.10100   0.11550   0.12927   0.13053   0.13759
     Eigenvalues ---    0.14308   0.15449   0.17467   0.18385   0.18534
     Eigenvalues ---    0.18608   0.19171   0.24084   0.28286   0.31063
     Eigenvalues ---    0.32431   0.34018   0.34232   0.34295   0.34377
     Eigenvalues ---    0.34938   0.35636   0.35707   0.36563   0.36596
     Eigenvalues ---    0.37075   0.37162   0.37256   0.37487   0.40550
     Eigenvalues ---    0.41964   0.43666   0.48310   0.50902   0.52951
     Eigenvalues ---    0.54355
 En-DIIS/RFO-DIIS/Sim-DIIS IScMMF=       -3 using points:     2    1
 RFO step:  Lambda=-4.39666184D-08.
 DidBck=F Rises=F RFO-DIIS coefs:    0.95974    0.04026
 Iteration  1 RMS(Cart)=  0.00059287 RMS(Int)=  0.00000041
 Iteration  2 RMS(Cart)=  0.00000024 RMS(Int)=  0.00000009
 Variable       Old X    -DE/DX   Delta X   Delta X   Delta X     New X
                                 (Linear)    (Quad)   (Total)
    R1        2.70222   0.00000   0.00000   0.00000   0.00001   2.70222
    R2        2.05009   0.00000   0.00000   0.00000   0.00000   2.05009
    R3        2.05948  -0.00000   0.00000  -0.00000  -0.00000   2.05948
    R4        2.05962   0.00000   0.00000  -0.00000  -0.00000   2.05962
    R5        2.57640  -0.00000   0.00001  -0.00000   0.00001   2.57640
    R6        3.67108  -0.00000   0.00002  -0.00041  -0.00039   3.67069
    R7        2.66648   0.00000   0.00000  -0.00000  -0.00000   2.66648
    R8        2.62851  -0.00000  -0.00000   0.00000   0.00000   2.62851
    R9        6.65141   0.00000  -0.00005   0.00249   0.00244   6.65385
   R10        2.63034  -0.00000   0.00000  -0.00000  -0.00000   2.63034
   R11        2.57131   0.00000  -0.00000   0.00001   0.00000   2.57131
   R12        6.60229   0.00000  -0.00009   0.00153   0.00145   6.60374
   R13        2.64602   0.00000  -0.00000   0.00000   0.00000   2.64602
   R14        2.04113  -0.00000   0.00000  -0.00000  -0.00000   2.04113
   R15        6.56884  -0.00000   0.00013  -0.00068  -0.00055   6.56829
   R16        2.62303  -0.00000  -0.00000  -0.00000  -0.00000   2.62303
   R17        2.04426  -0.00000  -0.00000  -0.00000  -0.00000   2.04426
   R18        6.58451  -0.00000   0.00038  -0.00187  -0.00149   6.58302
   R19        2.64603  -0.00000  -0.00000  -0.00000  -0.00000   2.64603
   R20        2.04415   0.00000  -0.00000   0.00000   0.00000   2.04415
   R21        6.63323  -0.00000   0.00040  -0.00080  -0.00041   6.63282
   R22        2.04123   0.00000   0.00000   0.00000   0.00000   2.04123
   R23        2.69975   0.00000   0.00000   0.00001   0.00001   2.69976
   R24        2.06027   0.00000   0.00000   0.00000   0.00000   2.06027
   R25        2.06044  -0.00000  -0.00000  -0.00000  -0.00000   2.06044
   R26        2.05005   0.00000  -0.00000   0.00000   0.00000   2.05005
   R27        1.81847  -0.00000  -0.00002   0.00002  -0.00000   1.81847
   R28        1.83501  -0.00000  -0.00003   0.00003   0.00000   1.83502
    A1        1.84337  -0.00000   0.00000  -0.00001  -0.00000   1.84337
    A2        1.93106   0.00000  -0.00000  -0.00000  -0.00000   1.93105
    A3        1.93137  -0.00000   0.00000   0.00000   0.00000   1.93138
    A4        1.91841   0.00000  -0.00000   0.00001   0.00000   1.91841
    A5        1.91917   0.00000  -0.00000   0.00000   0.00000   1.91917
    A6        1.91925  -0.00000  -0.00000  -0.00000  -0.00000   1.91925
    A7        2.03274  -0.00000  -0.00001   0.00002   0.00001   2.03275
    A8        2.03764  -0.00000   0.00005  -0.00026  -0.00021   2.03743
    A9        2.18745   0.00000  -0.00011   0.00011   0.00000   2.18745
   A10        2.00767   0.00000   0.00000   0.00002   0.00003   2.00769
   A11        2.18092  -0.00000  -0.00000  -0.00003  -0.00004   2.18088
   A12        1.99181   0.00000  -0.00009   0.00072   0.00063   1.99244
   A13        2.09460   0.00000   0.00000   0.00001   0.00001   2.09461
   A14        1.37815  -0.00000   0.00009  -0.00038  -0.00029   1.37786
   A15        2.08893  -0.00000  -0.00000  -0.00001  -0.00001   2.08892
   A16        2.00830   0.00000   0.00001   0.00001   0.00002   2.00831
   A17        2.18595  -0.00000  -0.00001   0.00000  -0.00000   2.18595
   A18        1.97800   0.00000  -0.00010   0.00049   0.00039   1.97839
   A19        2.09463   0.00000   0.00000   0.00001   0.00001   2.09464
   A20        2.09979  -0.00000  -0.00000   0.00000  -0.00000   2.09978
   A21        2.08876   0.00000   0.00000  -0.00001  -0.00001   2.08876
   A22        1.96642  -0.00000  -0.00002  -0.00041  -0.00042   1.96599
   A23        2.09820   0.00000  -0.00000   0.00000   0.00000   2.09820
   A24        2.08249   0.00000  -0.00000   0.00000   0.00000   2.08249
   A25        2.10249  -0.00000   0.00000  -0.00000  -0.00000   2.10249
   A26        1.97128  -0.00000   0.00007  -0.00080  -0.00073   1.97055
   A27        2.09708  -0.00000   0.00000  -0.00001  -0.00001   2.09707
   A28        2.10327   0.00000  -0.00000  -0.00000  -0.00000   2.10327
   A29        2.08284   0.00000   0.00000   0.00001   0.00001   2.08284
   A30        1.38324   0.00000  -0.00007   0.00080   0.00073   1.38397
   A31        1.98836  -0.00000   0.00008  -0.00042  -0.00035   1.98801
   A32        2.09293   0.00000   0.00000   0.00000   0.00000   2.09293
   A33        2.10089  -0.00000  -0.00000  -0.00002  -0.00002   2.10088
   A34        2.08936   0.00000   0.00000   0.00002   0.00002   2.08938
   A35        2.02613  -0.00000  -0.00000  -0.00001  -0.00001   2.02612
   A36        1.93350   0.00000  -0.00000   0.00000   0.00000   1.93350
   A37        1.93336  -0.00000   0.00000   0.00000   0.00000   1.93336
   A38        1.84568   0.00000   0.00000   0.00001   0.00001   1.84569
   A39        1.91631  -0.00000   0.00000  -0.00000  -0.00000   1.91631
   A40        1.91748  -0.00000  -0.00000  -0.00001  -0.00001   1.91748
   A41        1.91644  -0.00000  -0.00000   0.00000  -0.00000   1.91644
   A42        0.70743  -0.00000  -0.00000  -0.00011  -0.00012   0.70731
   A43        0.81971  -0.00000  -0.00002  -0.00005  -0.00007   0.81964
   A44        0.70171  -0.00000  -0.00002  -0.00009  -0.00011   0.70159
   A45        0.70776   0.00000  -0.00002   0.00002   0.00000   0.70776
   A46        0.82099   0.00000  -0.00002  -0.00004  -0.00006   0.82093
   A47        0.70658   0.00000  -0.00003   0.00008   0.00005   0.70663
   A48        1.80988   0.00000  -0.00000  -0.00000  -0.00001   1.80987
   A49        2.71562  -0.00000   0.00019   0.00014   0.00033   2.71595
    D1        3.12585  -0.00000   0.00002  -0.00007  -0.00005   3.12579
    D2        0.21117   0.00000   0.00035   0.00048   0.00083   0.21201
    D3       -1.08215  -0.00000   0.00002  -0.00007  -0.00005  -1.08220
    D4        2.28636   0.00000   0.00035   0.00049   0.00083   2.28720
    D5        1.04959  -0.00000   0.00002  -0.00008  -0.00006   1.04953
    D6       -1.86509   0.00000   0.00035   0.00048   0.00083  -1.86426
    D7       -3.11717   0.00000  -0.00002   0.00002   0.00001  -3.11716
    D8        0.02280  -0.00000  -0.00002   0.00003   0.00002   0.02282
    D9        1.65073  -0.00000   0.00004   0.00004   0.00008   1.65080
   D10       -0.22440  -0.00000  -0.00035  -0.00064  -0.00099  -0.22539
   D11        2.91557  -0.00000  -0.00035  -0.00063  -0.00098   2.91459
   D12       -1.73969  -0.00000  -0.00030  -0.00063  -0.00092  -1.74061
   D13       -0.05365  -0.00000   0.00032  -0.00059  -0.00027  -0.05392
   D14       -2.94580   0.00000   0.00067   0.00004   0.00071  -2.94509
   D15        3.13833  -0.00000  -0.00000   0.00003   0.00003   3.13836
   D16       -0.00006  -0.00000  -0.00000   0.00005   0.00005  -0.00002
   D17       -0.00172  -0.00000  -0.00000   0.00002   0.00002  -0.00171
   D18       -3.14012   0.00000  -0.00000   0.00004   0.00004  -3.14008
   D19       -3.13813   0.00000  -0.00000   0.00000   0.00000  -3.13813
   D20        0.00048   0.00000  -0.00000  -0.00002  -0.00002   0.00046
   D21        0.00176   0.00000  -0.00000   0.00001   0.00001   0.00177
   D22        3.14037  -0.00000  -0.00000  -0.00001  -0.00001   3.14036
   D23        1.19343  -0.00000   0.00004  -0.00061  -0.00057   1.19286
   D24       -1.95114  -0.00000   0.00004  -0.00063  -0.00059  -1.95173
   D25        2.47906   0.00000   0.00002  -0.00015  -0.00013   2.47893
   D26        3.04724   0.00000   0.00001   0.00000   0.00001   3.04725
   D27       -2.67710   0.00000  -0.00002   0.00015   0.00014  -2.67697
   D28       -1.64824  -0.00000   0.00005  -0.00029  -0.00024  -1.64849
   D29       -1.08006  -0.00000   0.00004  -0.00014  -0.00010  -1.08016
   D30       -0.52121   0.00000   0.00001   0.00001   0.00002  -0.52119
   D31        0.00042  -0.00000   0.00000  -0.00002  -0.00001   0.00041
   D32       -3.13817  -0.00000   0.00001  -0.00004  -0.00003  -3.13820
   D33        3.13847  -0.00000   0.00000  -0.00004  -0.00004   3.13843
   D34       -0.00012  -0.00000   0.00001  -0.00007  -0.00006  -0.00018
   D35        3.13524  -0.00000  -0.00002  -0.00011  -0.00013   3.13511
   D36       -0.00296  -0.00000  -0.00002  -0.00009  -0.00010  -0.00306
   D37       -1.59598   0.00000  -0.00005   0.00061   0.00057  -1.59541
   D38        2.68008  -0.00000   0.00001  -0.00014  -0.00013   2.67996
   D39       -3.04445  -0.00000  -0.00001   0.00002   0.00000  -3.04445
   D40        0.00084   0.00000   0.00000  -0.00002  -0.00002   0.00082
   D41       -3.13905   0.00000   0.00001  -0.00001  -0.00000  -3.13905
   D42        3.13945  -0.00000  -0.00000   0.00001   0.00000   3.13945
   D43       -0.00044  -0.00000   0.00000   0.00002   0.00002  -0.00042
   D44       -2.59638  -0.00000   0.00001  -0.00016  -0.00015  -2.59653
   D45        2.57167  -0.00000   0.00002  -0.00002  -0.00001   2.57166
   D46       -0.00081   0.00000  -0.00001   0.00005   0.00005  -0.00076
   D47       -3.14017  -0.00000   0.00001   0.00001   0.00001  -3.14016
   D48        3.13906   0.00000  -0.00001   0.00004   0.00003   3.13909
   D49       -0.00031  -0.00000   0.00000  -0.00000  -0.00000  -0.00031
   D50       -3.13357  -0.00000   0.00000  -0.00000   0.00000  -3.13357
   D51       -2.56538   0.00000   0.00002  -0.00016  -0.00014  -2.56552
   D52       -0.00050  -0.00000   0.00001  -0.00005  -0.00004  -0.00054
   D53       -3.13913  -0.00000   0.00001  -0.00003  -0.00002  -3.13915
   D54        3.13890  -0.00000  -0.00001  -0.00000  -0.00001   3.13889
   D55        0.00027   0.00000  -0.00001   0.00002   0.00001   0.00028
   D56       -1.19790  -0.00000   0.00005  -0.00007  -0.00002  -1.19792
   D57        1.94666   0.00000   0.00005  -0.00005  -0.00000   1.94666
   D58        0.51686  -0.00000   0.00001  -0.00013  -0.00013   0.51673
   D59        1.08345  -0.00000   0.00003  -0.00031  -0.00029   1.08316
   D60        1.64599  -0.00000   0.00004  -0.00032  -0.00028   1.64570
   D61        2.56720   0.00000  -0.00002   0.00019   0.00017   2.56737
   D62        3.13380   0.00000   0.00000   0.00001   0.00001   3.13380
   D63       -2.58686  -0.00000   0.00001   0.00000   0.00001  -2.58684
   D64       -1.06363   0.00000  -0.00001   0.00015   0.00014  -1.06349
   D65        1.06741   0.00000  -0.00001   0.00015   0.00013   1.06754
   D66       -3.14036   0.00000  -0.00001   0.00015   0.00014  -3.14023
   D67        3.07064  -0.00000   0.00003   0.00057   0.00060   3.07125
         Item               Value     Threshold  Converged?
 Maximum Force            0.000005     0.000450     YES
 RMS     Force            0.000002     0.000300     YES
 Maximum Displacement     0.004626     0.001800     NO 
 RMS     Displacement     0.000593     0.001200     YES
 Predicted change in Energy=-2.194760D-08
 GradGradGradGradGradGradGradGradGradGradGradGradGradGradGradGradGradGrad

                          Input orientation:                          
 ---------------------------------------------------------------------
 Center     Atomic      Atomic             Coordinates (Angstroms)
 Number     Number       Type             X           Y           Z
 ---------------------------------------------------------------------
      1          6           0       -0.000624   -0.004570    0.001151
      2          8           0        0.000324   -0.004013    1.431105
      3          6           0        1.221194   -0.001585    2.037950
      4          6           0        1.187002   -0.032333    3.448240
      5          6           0        2.379116   -0.036584    4.166762
      6          6           0        3.604762   -0.009924    3.490244
      7          6           0        3.636409    0.021784    2.102921
      8          6           0        2.442075    0.026360    1.372061
      9          1           0        2.475033    0.048822    0.292625
     10          1           0        4.580618    0.041132    1.575469
     11          1           0        4.524424   -0.015935    4.059824
     12          1           0        2.364709   -0.063175    5.246457
     13          8           0       -0.059017   -0.059842    3.994245
     14          6           0       -0.118970   -0.099594    5.421085
     15          1           0        0.368498   -0.996519    5.803893
     16          1           0        0.347029    0.786691    5.852564
     17          1           0       -1.174449   -0.118492    5.671054
     18          1           0       -1.045467   -0.023065   -0.290201
     19          1           0        0.476215    0.896675   -0.383696
     20          1           0        0.508555   -0.888178   -0.383380
     21          3           0        2.391569    3.203263    2.908049
     22          8           0       -2.637755   -0.598188    2.347264
     23          1           0       -2.799466   -0.744954    3.284447
     24          1           0       -1.688347   -0.398490    2.306248
 ---------------------------------------------------------------------
                    Distance matrix (angstroms):
                    1          2          3          4          5
     1  C    0.000000
     2  O    1.429955   0.000000
     3  C    2.375163   1.363374   0.000000
     4  C    3.646045   2.340478   1.411039   0.000000
     5  C    4.797551   3.625400   2.423602   1.391915   0.000000
     6  C    5.017231   4.151152   2.791170   2.418229   1.400213
     7  C    4.200731   3.697718   2.416202   2.795068   2.417360
     8  C    2.801273   2.442654   1.390950   2.426762   2.796118
     9  H    2.493328   2.724539   2.149608   3.409328   3.876265
    10  H    4.844413   4.582790   3.391378   3.876764   3.401095
    11  H    6.078570   5.232379   3.872920   3.393036   2.148071
    12  H    5.754257   4.488956   3.406749   2.149775   1.080119
    13  O    3.993904   2.564435   2.338680   1.360677   2.444340
    14  C    5.422058   3.992907   3.640226   2.366898   2.796021
    15  H    5.898477   4.499099   3.987394   2.673706   2.764825
    16  H    5.914896   4.504966   3.992095   2.675281   2.765698
    17  H    5.791256   4.401178   4.353414   3.244191   3.859719
    18  H    1.084862   2.014184   3.249385   4.354302   5.620718
    19  H    1.089828   2.081157   2.688166   4.006496   5.019828
    20  H    1.089904   2.081442   2.675209   3.984228   4.992795
    21  Li   4.945991   4.264509   3.521065   3.494549   3.475791
    22  O    3.579258   2.855144   3.917026   4.020087   5.366094
    23  H    4.377410   3.438415   4.274583   4.052972   5.300753
    24  H    2.883930   1.942446   2.948720   3.115421   4.487399
                    6          7          8          9         10
     6  C    0.000000
     7  C    1.388046   0.000000
     8  C    2.416580   1.400218   0.000000
     9  H    3.391830   2.150976   1.080173   0.000000
    10  H    2.149713   1.081716   2.148245   2.465611   0.000000
    11  H    1.081774   2.149293   3.400299   4.289054   2.485645
    12  H    2.150547   3.392088   3.876203   4.956327   4.289206
    13  O    3.698620   4.152101   3.624741   4.487228   5.233248
    14  C    4.195518   5.012765   4.792641   5.749086   6.074100
    15  H    4.098750   5.041168   4.998714   5.992021   6.057907
    16  H    4.102191   5.046278   5.004221   5.998815   6.064047
    17  H    5.254387   5.991294   5.619748   6.501863   7.065415
    18  H    5.993044   5.258233   3.863743   3.569142   5.927704
    19  H    5.061338   4.115280   2.775741   2.274102   4.627786
    20  H    5.036149   4.097950   2.767030   2.280787   4.613285
    21  Li   3.483585   3.509938   3.529097   4.098525   4.070231
    22  O    6.373498   6.309453   5.210158   5.548041   7.287613
    23  H    6.449555   6.588200   5.632575   6.115671   7.616047
    24  H    5.437816   5.345185   4.256007   4.646343   6.326708
                   11         12         13         14         15
    11  H    0.000000
    12  H    2.464691   0.000000
    13  O    4.584121   2.728094   0.000000
    14  C    4.839540   2.490077   1.428652   0.000000
    15  H    4.612488   2.273042   2.082057   1.090248   0.000000
    16  H    4.616141   2.271710   2.082028   1.090336   1.784003
    17  H    5.923153   3.564966   2.014774   1.084840   1.780242
    18  H    7.067281   6.502730   4.396694   5.786453   6.331264
    19  H    6.079945   6.015509   4.513067   5.919652   6.471634
    20  H    6.052279   5.985065   4.491312   5.891304   6.189807
    21  Li   4.029751   4.017274   4.222920   4.850466   5.487886
    22  O    7.387062   5.806565   3.106807   4.005153   4.598316
    23  H    7.400814   5.566238   2.912602   3.488089   4.055477
    24  H    6.466832   5.018419   2.370387   3.500642   4.101436
                   16         17         18         19         20
    16  H    0.000000
    17  H    1.779663   0.000000
    18  H    6.350458   5.963414   0.000000
    19  H    6.238567   6.357299   1.780500   0.000000
    20  H    6.458969   6.330963   1.781035   1.785146   0.000000
    21  Li   4.323208   5.602208   5.696597   4.452473   5.578453
    22  O    4.807698   3.663189   3.134065   4.403358   4.176096
    23  H    4.340691   2.954493   4.046696   5.184622   4.941303
    24  H    4.257203   3.415320   2.701071   3.687625   3.507174
                   21         22         23         24
    21  Li   0.000000
    22  O    6.329265   0.000000
    23  H    6.532759   0.962291   0.000000
    24  H    5.475446   0.971049   1.520361   0.000000
 Stoichiometry    C8H12LiO3(1+)
 Framework group  C1[X(C8H12LiO3)]
 Deg. of freedom    66
 Full point group                 C1      NOp   1
 Largest Abelian subgroup         C1      NOp   1
 Largest concise Abelian subgroup C1      NOp   1
                         Standard orientation:                         
 ---------------------------------------------------------------------
 Center     Atomic      Atomic             Coordinates (Angstroms)
 Number     Number       Type             X           Y           Z
 ---------------------------------------------------------------------
      1          6           0        1.208595   -2.600004    0.063826
      2          8           0        1.054456   -1.178477    0.080362
      3          6           0       -0.214352   -0.703039   -0.070879
      4          6           0       -0.327691    0.703404   -0.080976
      5          6           0       -1.579247    1.293048   -0.233800
      6          6           0       -2.718469    0.491475   -0.376106
      7          6           0       -2.605205   -0.891893   -0.364465
      8          6           0       -1.350181   -1.493579   -0.211166
      9          1           0       -1.269984   -2.570756   -0.205393
     10          1           0       -3.482007   -1.515618   -0.475345
     11          1           0       -3.685269    0.961611   -0.496538
     12          1           0       -1.677225    2.368644   -0.246101
     13          8           0        0.845699    1.377379    0.061697
     14          6           0        0.757149    2.803200    0.046247
     15          1           0        0.351776    3.155334   -0.902603
     16          1           0        0.136789    3.161064    0.868390
     17          1           0        1.773296    3.162694    0.169074
     18          1           0        2.272175   -2.779807    0.179555
     19          1           0        0.663033   -3.055231    0.890176
     20          1           0        0.862270   -3.013356   -0.883322
     21          3           0       -1.876312   -0.041236    2.961910
     22          8           0        3.633857    0.023508   -0.151520
     23          1           0        3.711914    0.975869   -0.265188
     24          1           0        2.676482   -0.121695   -0.078830
 ---------------------------------------------------------------------
 Rotational constants (GHZ):           1.1418609           0.7836225           0.5338075
 Standard basis: Aug-CC-pVTZ (5D, 7F)
 There are   960 symmetry adapted cartesian basis functions of A   symmetry.
 There are   828 symmetry adapted basis functions of A   symmetry.
   828 basis functions,  1190 primitive gaussians,   960 cartesian basis functions
    43 alpha electrons       43 beta electrons
       nuclear repulsion energy       660.0133065809 Hartrees.
 NAtoms=   24 NActive=   24 NUniq=   24 SFac= 1.00D+00 NAtFMM=   60 NAOKFM=F Big=F
 Integral buffers will be    131072 words long.
 Raffenetti 1 integral format.
 Two-electron integral symmetry is turned on.
 ------------------------------------------------------------------------------
 Polarizable Continuum Model (PCM)
 =================================
 Model                : PCM.
 Atomic radii         : UFF (Universal Force Field).
 Polarization charges : Total charges.
 Charge compensation  : None.
 Solution method      : Matrix inversion.
 Cavity type          : Scaled VdW (van der Waals Surface) (Alpha=1.100).
 Cavity algorithm     : GePol (No added spheres)
                        Default sphere list used, NSphG=   24.
                        Lebedev-Laikov grids with approx.  5.0 points / Ang**2.
                        Smoothing algorithm: York/Karplus (Gamma=1.0000).
                        Polarization charges: spherical gaussians, with
                                              point-specific exponents (IZeta= 3).
                        Self-potential: point-specific (ISelfS= 7).
                        Self-field    : sphere-specific E.n sum rule (ISelfD= 2).
 1st derivatives      : Analytical E(r).r(x)/FMM algorithm (CHGder, D1EAlg=3).
                        Cavity 1st derivative terms included.
 Solvent              : Water, Eps=  78.355300 Eps(inf)=   1.777849
 ------------------------------------------------------------------------------
 Separa: There are  2 disjoint cavities,
 One-electron integrals computed using PRISM.
 NBasis=   828 RedAO= T EigKep=  1.74D-06  NBF=   828
 NBsUse=   824 1.00D-06 EigRej=  8.12D-07 NBFU=   824
 Initial guess from the checkpoint file:  "output.chk"
 B after Tr=    -0.000000   -0.000000   -0.000000
         Rot=    1.000000    0.000046    0.000091   -0.000090 Ang=   0.02 deg.
 Requested convergence on RMS density matrix=1.00D-08 within 128 cycles.
 Requested convergence on MAX density matrix=1.00D-06.
 Requested convergence on             energy=1.00D-06.
 No special actions if energy rises.
 Inv3:  Mode=1 IEnd=    11976012.
 Iteration    1 A*A^-1 deviation from unit magnitude is 2.89D-15 for   1283.
 Iteration    1 A*A^-1 deviation from orthogonality  is 2.88D-15 for   1477    633.
 Iteration    1 A^-1*A deviation from unit magnitude is 2.89D-15 for    381.
 Iteration    1 A^-1*A deviation from orthogonality  is 2.89D-15 for   1757    602.
 Error on total polarization charges =  0.01329
 SCF Done:  E(RHF) =  -542.130601365     A.U. after    6 cycles
            NFock=  6  Conv=0.32D-08     -V/T= 2.0018
 ExpMin= 7.59D-03 ExpMax= 1.53D+04 ExpMxC= 5.22D+02 IAcc=3 IRadAn=         5 AccDes= 0.00D+00
 HarFok:  IExCor=  205 AccDes= 0.00D+00 IRadAn=         5 IDoV=-2 UseB2=F ITyADJ=14
 ICtDFT= 12500011 ScaDFX=  1.000000  1.000000  1.000000  1.000000
 Range of M.O.s used for correlation:    13   824
 NBasis=   828 NAE=    43 NBE=    43 NFC=    12 NFV=     0
 NROrb=    812 NOA=    31 NOB=    31 NVA=   781 NVB=   781

 **** Warning!!: The largest alpha MO coefficient is  0.10268914D+03

 Disk-based method using ON**2 memory for 31 occupieds at a time.
 Estimated scratch disk usage= 57071214680 words.
 Actual    scratch disk usage= 51627243608 words.
 JobTyp=1 Pass  1:  I=  13 to  43 NPSUse= 15 ParTrn=T ParDer=T DoDerP=T.
 Spin components of T(2) and E(2):
     alpha-alpha T2 =       0.8279080445D-01 E2=     -0.2588928043D+00
     alpha-beta  T2 =       0.4489161373D+00 E2=     -0.1554391473D+01
     beta-beta   T2 =       0.8279080445D-01 E2=     -0.2588928043D+00
 ANorm=    0.1270628878D+01
 E2 =    -0.2072177082D+01 EUMP2 =    -0.54420277844704D+03
          IDoAtm=111111111111111111111111
 NEqPCM:  Using equilibrium solvation (IEInf=0, Eps=  78.3553, EpsInf=   1.7778)
          Differentiating once with respect to electric field.
                with respect to dipole field.
          Differentiating once with respect to nuclear coordinates.
          There are     1 degrees of freedom in the 1st order CPHF.  IDoFFX=0 NUNeed=     1.
 LinEq1:  Iter=  0 NonCon=     1 RMS=1.79D-03 Max=4.88D-02 NDo=     1
 AX will form     1 AO Fock derivatives at one time.
 LinEq1:  Iter=  1 NonCon=     1 RMS=4.32D-04 Max=6.15D-03 NDo=     1
 LinEq1:  Iter=  2 NonCon=     1 RMS=1.51D-04 Max=3.66D-03 NDo=     1
 LinEq1:  Iter=  3 NonCon=     1 RMS=5.82D-05 Max=1.21D-03 NDo=     1
 LinEq1:  Iter=  4 NonCon=     1 RMS=1.80D-05 Max=9.21D-04 NDo=     1
 LinEq1:  Iter=  5 NonCon=     1 RMS=4.72D-06 Max=2.63D-04 NDo=     1
 LinEq1:  Iter=  6 NonCon=     1 RMS=1.74D-06 Max=1.04D-04 NDo=     1
 LinEq1:  Iter=  7 NonCon=     1 RMS=7.60D-07 Max=4.68D-05 NDo=     1
 LinEq1:  Iter=  8 NonCon=     1 RMS=2.19D-07 Max=5.82D-06 NDo=     1
 LinEq1:  Iter=  9 NonCon=     1 RMS=7.38D-08 Max=2.05D-06 NDo=     1
 LinEq1:  Iter= 10 NonCon=     1 RMS=2.19D-08 Max=4.40D-07 NDo=     1
 LinEq1:  Iter= 11 NonCon=     1 RMS=5.41D-09 Max=1.71D-07 NDo=     1
 LinEq1:  Iter= 12 NonCon=     1 RMS=1.83D-09 Max=5.14D-08 NDo=     1
 LinEq1:  Iter= 13 NonCon=     1 RMS=6.64D-10 Max=3.01D-08 NDo=     1
 LinEq1:  Iter= 14 NonCon=     1 RMS=2.19D-10 Max=8.49D-09 NDo=     1
 LinEq1:  Iter= 15 NonCon=     1 RMS=8.22D-11 Max=1.83D-09 NDo=     1
 LinEq1:  Iter= 16 NonCon=     0 RMS=2.91D-11 Max=6.64D-10 NDo=     1
 Linear equations converged to 1.000D-10 1.000D-09 after    16 iterations.
 End of Minotr F.D. properties file   721 does not exist.
 End of Minotr F.D. properties file   722 does not exist.
 End of Minotr F.D. properties file   788 does not exist.
 D1PCM: PCM CHGder 1st derivatives, ID1Alg=3 FixD1E=F DoIter=F DoCFld=F I1PDM=2.
 Calling FoFJK, ICntrl=  10002127 FMM=F ISym2X=0 I1Cent= 0 IOpClX= 0 NMat=1 NMatS=1 NMatT=0.
 ***** Axes restored to original set *****
 -------------------------------------------------------------------
 Center     Atomic                   Forces (Hartrees/Bohr)
 Number     Number              X              Y              Z
 -------------------------------------------------------------------
      1        6           0.000003204    0.000005130   -0.000000559
      2        8           0.000000243    0.000003382   -0.000000833
      3        6           0.000003559   -0.000000632   -0.000002278
      4        6          -0.000003349   -0.000001631    0.000001479
      5        6          -0.000002643   -0.000004245    0.000004627
      6        6           0.000001975   -0.000006383    0.000004237
      7        6           0.000002708   -0.000004030    0.000001527
      8        6          -0.000000045   -0.000001582    0.000000018
      9        1           0.000002190   -0.000000513    0.000003423
     10        1           0.000000715   -0.000006076    0.000004077
     11        1          -0.000002108   -0.000008893    0.000004252
     12        1          -0.000003812   -0.000005700    0.000000577
     13        8          -0.000001218    0.000001070   -0.000001219
     14        6          -0.000003021   -0.000000872   -0.000001732
     15        1          -0.000005727   -0.000002340   -0.000001519
     16        1          -0.000002092   -0.000002236    0.000000228
     17        1          -0.000003960    0.000001119   -0.000002463
     18        1           0.000003781    0.000007575   -0.000002087
     19        1           0.000005478    0.000004439    0.000000238
     20        1           0.000001789    0.000004239   -0.000001904
     21        3           0.000005663   -0.000002852    0.000003759
     22        8          -0.000000947    0.000007884   -0.000004768
     23        1          -0.000002005    0.000007193   -0.000005599
     24        1          -0.000000378    0.000005957   -0.000003484
 -------------------------------------------------------------------
 Cartesian Forces:  Max     0.000008893 RMS     0.000003644

 GradGradGradGradGradGradGradGradGradGradGradGradGradGradGradGradGradGrad
 Berny optimization.
 Using GEDIIS/GDIIS optimizer.
 FormGI is forming the generalized inverse of G from B-inverse, IUseBI=4.
 Internal  Forces:  Max     0.000002321 RMS     0.000000541
 Search for a local minimum.
 Step number   3 out of a maximum of  144
 All quantities printed in internal units (Hartrees-Bohrs-Radians)
 Mixed Optimization -- En-DIIS/RFO-DIIS
 Swapping is turned off.
 Second derivative matrix not updated -- turned off.
 DE= -3.47D-08 DEPred=-2.19D-08 R= 1.58D+00
 Trust test= 1.58D+00 RLast= 4.52D-03 DXMaxT set to 1.50D-01
 ITU=  0 -1  0
     Eigenvalues ---    0.00027   0.00077   0.00148   0.00195   0.00222
     Eigenvalues ---    0.00266   0.00335   0.00376   0.00403   0.00889
     Eigenvalues ---    0.01195   0.01305   0.01386   0.01478   0.01629
     Eigenvalues ---    0.01778   0.01804   0.01936   0.02141   0.02313
     Eigenvalues ---    0.02592   0.03628   0.04554   0.04715   0.05429
     Eigenvalues ---    0.06396   0.06514   0.08468   0.08748   0.08817
     Eigenvalues ---    0.10100   0.11550   0.12927   0.13053   0.13759
     Eigenvalues ---    0.14308   0.15449   0.17467   0.18385   0.18534
     Eigenvalues ---    0.18608   0.19171   0.24084   0.28286   0.31063
     Eigenvalues ---    0.32431   0.34018   0.34232   0.34295   0.34377
     Eigenvalues ---    0.34938   0.35636   0.35707   0.36563   0.36596
     Eigenvalues ---    0.37075   0.37162   0.37256   0.37487   0.40550
     Eigenvalues ---    0.41964   0.43666   0.48310   0.50902   0.52951
     Eigenvalues ---    0.54355
 En-DIIS/RFO-DIIS/Sim-DIIS IScMMF=       -3 using points:     3    2    1
 RFO step:  Lambda=-2.64232190D-10.
 DidBck=F Rises=F RFO-DIIS coefs:    0.83633    0.16832   -0.00465
 Iteration  1 RMS(Cart)=  0.00013851 RMS(Int)=  0.00000002
 Iteration  2 RMS(Cart)=  0.00000001 RMS(Int)=  0.00000001
 Variable       Old X    -DE/DX   Delta X   Delta X   Delta X     New X
                                 (Linear)    (Quad)   (Total)
    R1        2.70222  -0.00000  -0.00000  -0.00000  -0.00000   2.70222
    R2        2.05009  -0.00000  -0.00000  -0.00000  -0.00000   2.05009
    R3        2.05948   0.00000   0.00000   0.00000   0.00000   2.05948
    R4        2.05962   0.00000   0.00000   0.00000   0.00000   2.05962
    R5        2.57640   0.00000  -0.00000   0.00000   0.00000   2.57640
    R6        3.67069  -0.00000   0.00006  -0.00010  -0.00004   3.67066
    R7        2.66648   0.00000  -0.00000   0.00000   0.00000   2.66648
    R8        2.62851  -0.00000   0.00000  -0.00000  -0.00000   2.62851
    R9        6.65385  -0.00000  -0.00039  -0.00005  -0.00044   6.65341
   R10        2.63034   0.00000   0.00000   0.00000   0.00000   2.63034
   R11        2.57131  -0.00000   0.00000  -0.00000  -0.00000   2.57131
   R12        6.60374   0.00000  -0.00023   0.00025   0.00003   6.60377
   R13        2.64602   0.00000   0.00000   0.00001   0.00001   2.64602
   R14        2.04113  -0.00000   0.00000  -0.00000  -0.00000   2.04113
   R15        6.56829   0.00000   0.00007   0.00026   0.00034   6.56863
   R16        2.62303   0.00000   0.00000   0.00000   0.00000   2.62303
   R17        2.04426  -0.00000   0.00000  -0.00000  -0.00000   2.04426
   R18        6.58302   0.00000   0.00020   0.00002   0.00022   6.58324
   R19        2.64603   0.00000   0.00000   0.00000   0.00000   2.64603
   R20        2.04415  -0.00000  -0.00000  -0.00000  -0.00000   2.04415
   R21        6.63282  -0.00000   0.00002  -0.00025  -0.00023   6.63260
   R22        2.04123  -0.00000  -0.00000  -0.00000  -0.00000   2.04123
   R23        2.69976   0.00000  -0.00000   0.00000   0.00000   2.69976
   R24        2.06027   0.00000  -0.00000   0.00000   0.00000   2.06027
   R25        2.06044  -0.00000   0.00000  -0.00000  -0.00000   2.06044
   R26        2.05005   0.00000  -0.00000   0.00000   0.00000   2.05005
   R27        1.81847  -0.00000   0.00000  -0.00000  -0.00000   1.81847
   R28        1.83502  -0.00000   0.00000  -0.00000   0.00000   1.83502
    A1        1.84337  -0.00000   0.00000  -0.00000  -0.00000   1.84336
    A2        1.93105  -0.00000   0.00000  -0.00000   0.00000   1.93105
    A3        1.93138   0.00000  -0.00000   0.00000   0.00000   1.93138
    A4        1.91841  -0.00000  -0.00000   0.00000  -0.00000   1.91841
    A5        1.91917   0.00000  -0.00000  -0.00000  -0.00000   1.91917
    A6        1.91925  -0.00000   0.00000  -0.00000  -0.00000   1.91924
    A7        2.03275  -0.00000  -0.00000  -0.00000  -0.00000   2.03275
    A8        2.03743   0.00000   0.00003  -0.00003   0.00000   2.03743
    A9        2.18745   0.00000   0.00001   0.00003   0.00005   2.18750
   A10        2.00769  -0.00000  -0.00000   0.00000  -0.00000   2.00769
   A11        2.18088  -0.00000   0.00001  -0.00001  -0.00000   2.18088
   A12        1.99244  -0.00000  -0.00009  -0.00001  -0.00010   1.99234
   A13        2.09461   0.00000  -0.00000   0.00000   0.00000   2.09461
   A14        1.37786   0.00000   0.00004  -0.00010  -0.00006   1.37781
   A15        2.08892  -0.00000   0.00000  -0.00001  -0.00001   2.08891
   A16        2.00831   0.00000  -0.00000   0.00001   0.00001   2.00832
   A17        2.18595  -0.00000   0.00000  -0.00000   0.00000   2.18595
   A18        1.97839   0.00000  -0.00005   0.00009   0.00004   1.97843
   A19        2.09464  -0.00000  -0.00000   0.00001   0.00000   2.09465
   A20        2.09978  -0.00000   0.00000  -0.00001  -0.00001   2.09978
   A21        2.08876   0.00000   0.00000   0.00000   0.00000   2.08876
   A22        1.96599   0.00000   0.00007   0.00009   0.00017   1.96616
   A23        2.09820  -0.00000  -0.00000  -0.00000  -0.00000   2.09820
   A24        2.08249  -0.00000  -0.00000  -0.00000  -0.00000   2.08249
   A25        2.10249   0.00000   0.00000   0.00000   0.00000   2.10249
   A26        1.97055   0.00000   0.00011   0.00001   0.00012   1.97067
   A27        2.09707  -0.00000   0.00000  -0.00000  -0.00000   2.09707
   A28        2.10327   0.00000   0.00000   0.00000   0.00001   2.10327
   A29        2.08284   0.00000  -0.00000   0.00000  -0.00000   2.08284
   A30        1.38397  -0.00000  -0.00011  -0.00002  -0.00014   1.38383
   A31        1.98801   0.00000   0.00005  -0.00008  -0.00004   1.98797
   A32        2.09293   0.00000  -0.00000   0.00000   0.00000   2.09293
   A33        2.10088  -0.00000   0.00000  -0.00001  -0.00001   2.10087
   A34        2.08938   0.00000  -0.00000   0.00001   0.00000   2.08938
   A35        2.02612  -0.00000   0.00000  -0.00000  -0.00000   2.02612
   A36        1.93350   0.00000   0.00000  -0.00000   0.00000   1.93350
   A37        1.93336   0.00000  -0.00000   0.00000   0.00000   1.93337
   A38        1.84569   0.00000  -0.00000   0.00000   0.00000   1.84569
   A39        1.91631  -0.00000   0.00000  -0.00000  -0.00000   1.91631
   A40        1.91748  -0.00000   0.00000  -0.00000  -0.00000   1.91748
   A41        1.91644  -0.00000   0.00000  -0.00000  -0.00000   1.91644
   A42        0.70731   0.00000   0.00002  -0.00001   0.00001   0.70732
   A43        0.81964   0.00000   0.00001   0.00000   0.00002   0.81965
   A44        0.70159   0.00000   0.00002   0.00002   0.00004   0.70163
   A45        0.70776   0.00000   0.00000  -0.00001  -0.00001   0.70775
   A46        0.82093   0.00000   0.00001   0.00000   0.00002   0.82094
   A47        0.70663   0.00000  -0.00001   0.00000  -0.00000   0.70663
   A48        1.80987  -0.00000   0.00000  -0.00000  -0.00000   1.80987
   A49        2.71595  -0.00000  -0.00008   0.00007  -0.00001   2.71594
    D1        3.12579   0.00000   0.00001   0.00003   0.00004   3.12583
    D2        0.21201  -0.00000  -0.00018   0.00001  -0.00017   0.21184
    D3       -1.08220   0.00000   0.00001   0.00003   0.00003  -1.08217
    D4        2.28720  -0.00000  -0.00018   0.00001  -0.00017   2.28703
    D5        1.04953   0.00000   0.00001   0.00003   0.00004   1.04957
    D6       -1.86426  -0.00000  -0.00018   0.00001  -0.00017  -1.86443
    D7       -3.11716  -0.00000   0.00000  -0.00004  -0.00004  -3.11720
    D8        0.02282   0.00000  -0.00000  -0.00004  -0.00004   0.02278
    D9        1.65080  -0.00000  -0.00002  -0.00017  -0.00019   1.65061
   D10       -0.22539  -0.00000   0.00020  -0.00003   0.00018  -0.22521
   D11        2.91459   0.00000   0.00020  -0.00002   0.00018   2.91477
   D12       -1.74061   0.00000   0.00019  -0.00016   0.00003  -1.74058
   D13       -0.05392   0.00000   0.00001   0.00002   0.00003  -0.05389
   D14       -2.94509  -0.00000  -0.00019   0.00001  -0.00019  -2.94528
   D15        3.13836   0.00000  -0.00000   0.00002   0.00001   3.13837
   D16       -0.00002   0.00000  -0.00001   0.00002   0.00001  -0.00001
   D17       -0.00171   0.00000  -0.00000   0.00002   0.00001  -0.00169
   D18       -3.14008   0.00000  -0.00001   0.00001   0.00001  -3.14007
   D19       -3.13813  -0.00000  -0.00000  -0.00001  -0.00001  -3.13814
   D20        0.00046  -0.00000   0.00000  -0.00001  -0.00001   0.00045
   D21        0.00177  -0.00000  -0.00000  -0.00000  -0.00001   0.00176
   D22        3.14036   0.00000   0.00000  -0.00001  -0.00001   3.14036
   D23        1.19286   0.00000   0.00009   0.00007   0.00016   1.19302
   D24       -1.95173   0.00000   0.00009   0.00007   0.00016  -1.95158
   D25        2.47893  -0.00000   0.00002   0.00002   0.00004   2.47897
   D26        3.04725  -0.00000  -0.00000   0.00001   0.00001   3.04726
   D27       -2.67697   0.00000  -0.00002   0.00002   0.00000  -2.67696
   D28       -1.64849  -0.00000   0.00003  -0.00002   0.00001  -1.64847
   D29       -1.08016  -0.00000   0.00001  -0.00004  -0.00003  -1.08019
   D30       -0.52119  -0.00000  -0.00000  -0.00002  -0.00003  -0.52122
   D31        0.00041  -0.00000   0.00000  -0.00002  -0.00001   0.00040
   D32       -3.13820  -0.00000   0.00000  -0.00001  -0.00001  -3.13821
   D33        3.13843  -0.00000   0.00001  -0.00001  -0.00001   3.13843
   D34       -0.00018  -0.00000   0.00001  -0.00001   0.00000  -0.00018
   D35        3.13511  -0.00000   0.00002  -0.00006  -0.00004   3.13507
   D36       -0.00306  -0.00000   0.00002  -0.00006  -0.00005  -0.00310
   D37       -1.59541  -0.00000  -0.00009  -0.00014  -0.00023  -1.59564
   D38        2.67996  -0.00000   0.00002  -0.00001   0.00001   2.67997
   D39       -3.04445  -0.00000   0.00000  -0.00000   0.00000  -3.04445
   D40        0.00082  -0.00000   0.00000   0.00000   0.00001   0.00083
   D41       -3.13905  -0.00000  -0.00000   0.00001   0.00001  -3.13905
   D42        3.13945  -0.00000  -0.00000  -0.00000  -0.00000   3.13945
   D43       -0.00042   0.00000  -0.00000   0.00000  -0.00000  -0.00042
   D44       -2.59653   0.00000   0.00002   0.00001   0.00004  -2.59649
   D45        2.57166   0.00000  -0.00000  -0.00002  -0.00002   2.57164
   D46       -0.00076   0.00000  -0.00001   0.00001   0.00000  -0.00076
   D47       -3.14016  -0.00000  -0.00000   0.00000  -0.00000  -3.14016
   D48        3.13909   0.00000  -0.00000   0.00001   0.00000   3.13909
   D49       -0.00031  -0.00000   0.00000   0.00000   0.00000  -0.00031
   D50       -3.13357   0.00000  -0.00000   0.00001   0.00001  -3.13356
   D51       -2.56552   0.00000   0.00002  -0.00000   0.00002  -2.56551
   D52       -0.00054   0.00000   0.00001  -0.00001  -0.00000  -0.00054
   D53       -3.13915  -0.00000   0.00000  -0.00000  -0.00000  -3.13915
   D54        3.13889   0.00000   0.00000  -0.00000   0.00000   3.13889
   D55        0.00028  -0.00000  -0.00000   0.00000   0.00000   0.00028
   D56       -1.19792   0.00000  -0.00000  -0.00011  -0.00011  -1.19803
   D57        1.94666  -0.00000  -0.00001  -0.00011  -0.00011   1.94655
   D58        0.51673  -0.00000   0.00002   0.00002   0.00004   0.51677
   D59        1.08316  -0.00000   0.00004   0.00001   0.00005   1.08322
   D60        1.64570  -0.00000   0.00004  -0.00002   0.00002   1.64573
   D61        2.56737  -0.00000  -0.00003   0.00000  -0.00002   2.56735
   D62        3.13380  -0.00000  -0.00000  -0.00000  -0.00001   3.13380
   D63       -2.58684  -0.00000  -0.00000  -0.00003  -0.00003  -2.58688
   D64       -1.06349  -0.00000  -0.00002   0.00004   0.00002  -1.06347
   D65        1.06754  -0.00000  -0.00002   0.00004   0.00002   1.06756
   D66       -3.14023  -0.00000  -0.00002   0.00004   0.00002  -3.14020
   D67        3.07125   0.00000  -0.00010   0.00007  -0.00004   3.07121
         Item               Value     Threshold  Converged?
 Maximum Force            0.000002     0.000450     YES
 RMS     Force            0.000001     0.000300     YES
 Maximum Displacement     0.001096     0.001800     YES
 RMS     Displacement     0.000139     0.001200     YES
 Predicted change in Energy=-1.344866D-09
 Optimization completed.
    -- Stationary point found.
                           ----------------------------
                           !   Optimized Parameters   !
                           ! (Angstroms and Degrees)  !
 --------------------------                            --------------------------
 ! Name  Definition              Value          Derivative Info.                !
 --------------------------------------------------------------------------------
 ! R1    R(1,2)                  1.43           -DE/DX =    0.0                 !
 ! R2    R(1,18)                 1.0849         -DE/DX =    0.0                 !
 ! R3    R(1,19)                 1.0898         -DE/DX =    0.0                 !
 ! R4    R(1,20)                 1.0899         -DE/DX =    0.0                 !
 ! R5    R(2,3)                  1.3634         -DE/DX =    0.0                 !
 ! R6    R(2,24)                 1.9424         -DE/DX =    0.0                 !
 ! R7    R(3,4)                  1.411          -DE/DX =    0.0                 !
 ! R8    R(3,8)                  1.3909         -DE/DX =    0.0                 !
 ! R9    R(3,21)                 3.5211         -DE/DX =    0.0                 !
 ! R10   R(4,5)                  1.3919         -DE/DX =    0.0                 !
 ! R11   R(4,13)                 1.3607         -DE/DX =    0.0                 !
 ! R12   R(4,21)                 3.4945         -DE/DX =    0.0                 !
 ! R13   R(5,6)                  1.4002         -DE/DX =    0.0                 !
 ! R14   R(5,12)                 1.0801         -DE/DX =    0.0                 !
 ! R15   R(5,21)                 3.4758         -DE/DX =    0.0                 !
 ! R16   R(6,7)                  1.388          -DE/DX =    0.0                 !
 ! R17   R(6,11)                 1.0818         -DE/DX =    0.0                 !
 ! R18   R(6,21)                 3.4836         -DE/DX =    0.0                 !
 ! R19   R(7,8)                  1.4002         -DE/DX =    0.0                 !
 ! R20   R(7,10)                 1.0817         -DE/DX =    0.0                 !
 ! R21   R(7,21)                 3.5099         -DE/DX =    0.0                 !
 ! R22   R(8,9)                  1.0802         -DE/DX =    0.0                 !
 ! R23   R(13,14)                1.4287         -DE/DX =    0.0                 !
 ! R24   R(14,15)                1.0902         -DE/DX =    0.0                 !
 ! R25   R(14,16)                1.0903         -DE/DX =    0.0                 !
 ! R26   R(14,17)                1.0848         -DE/DX =    0.0                 !
 ! R27   R(22,23)                0.9623         -DE/DX =    0.0                 !
 ! R28   R(22,24)                0.971          -DE/DX =    0.0                 !
 ! A1    A(2,1,18)             105.6171         -DE/DX =    0.0                 !
 ! A2    A(2,1,19)             110.6412         -DE/DX =    0.0                 !
 ! A3    A(2,1,20)             110.6597         -DE/DX =    0.0                 !
 ! A4    A(18,1,19)            109.917          -DE/DX =    0.0                 !
 ! A5    A(18,1,20)            109.9604         -DE/DX =    0.0                 !
 ! A6    A(19,1,20)            109.9646         -DE/DX =    0.0                 !
 ! A7    A(1,2,3)              116.4681         -DE/DX =    0.0                 !
 ! A8    A(1,2,24)             116.736          -DE/DX =    0.0                 !
 ! A9    A(3,2,24)             125.3318         -DE/DX =    0.0                 !
 ! A10   A(2,3,4)              115.0324         -DE/DX =    0.0                 !
 ! A11   A(2,3,8)              124.9555         -DE/DX =    0.0                 !
 ! A12   A(2,3,21)             114.1585         -DE/DX =    0.0                 !
 ! A13   A(4,3,8)              120.0121         -DE/DX =    0.0                 !
 ! A14   A(8,3,21)              78.9458         -DE/DX =    0.0                 !
 ! A15   A(3,4,5)              119.6862         -DE/DX =    0.0                 !
 ! A16   A(3,4,13)             115.0679         -DE/DX =    0.0                 !
 ! A17   A(5,4,13)             125.2456         -DE/DX =    0.0                 !
 ! A18   A(13,4,21)            113.3534         -DE/DX =    0.0                 !
 ! A19   A(4,5,6)              120.0141         -DE/DX =    0.0                 !
 ! A20   A(4,5,12)             120.3088         -DE/DX =    0.0                 !
 ! A21   A(6,5,12)             119.6769         -DE/DX =    0.0                 !
 ! A22   A(12,5,21)            112.6431         -DE/DX =    0.0                 !
 ! A23   A(5,6,7)              120.2181         -DE/DX =    0.0                 !
 ! A24   A(5,6,11)             119.318          -DE/DX =    0.0                 !
 ! A25   A(7,6,11)             120.4638         -DE/DX =    0.0                 !
 ! A26   A(11,6,21)            112.9042         -DE/DX =    0.0                 !
 ! A27   A(6,7,8)              120.1534         -DE/DX =    0.0                 !
 ! A28   A(6,7,10)             120.5083         -DE/DX =    0.0                 !
 ! A29   A(8,7,10)             119.3382         -DE/DX =    0.0                 !
 ! A30   A(8,7,21)              79.2954         -DE/DX =    0.0                 !
 ! A31   A(10,7,21)            113.9046         -DE/DX =    0.0                 !
 ! A32   A(3,8,7)              119.9159         -DE/DX =    0.0                 !
 ! A33   A(3,8,9)              120.3713         -DE/DX =    0.0                 !
 ! A34   A(7,8,9)              119.7125         -DE/DX =    0.0                 !
 ! A35   A(4,13,14)            116.0884         -DE/DX =    0.0                 !
 ! A36   A(13,14,15)           110.7814         -DE/DX =    0.0                 !
 ! A37   A(13,14,16)           110.7736         -DE/DX =    0.0                 !
 ! A38   A(13,14,17)           105.7501         -DE/DX =    0.0                 !
 ! A39   A(15,14,16)           109.7963         -DE/DX =    0.0                 !
 ! A40   A(15,14,17)           109.8634         -DE/DX =    0.0                 !
 ! A41   A(16,14,17)           109.8037         -DE/DX =    0.0                 !
 ! A42   A(3,21,5)              40.5262         -DE/DX =    0.0                 !
 ! A43   A(3,21,6)              46.9618         -DE/DX =    0.0                 !
 ! A44   A(3,21,7)              40.1984         -DE/DX =    0.0                 !
 ! A45   A(4,21,6)              40.5518         -DE/DX =    0.0                 !
 ! A46   A(4,21,7)              47.0357         -DE/DX =    0.0                 !
 ! A47   A(5,21,7)              40.4872         -DE/DX =    0.0                 !
 ! A48   A(23,22,24)           103.6981         -DE/DX =    0.0                 !
 ! A49   A(2,24,22)            155.6123         -DE/DX =    0.0                 !
 ! D1    D(18,1,2,3)           179.0948         -DE/DX =    0.0                 !
 ! D2    D(18,1,2,24)           12.1471         -DE/DX =    0.0                 !
 ! D3    D(19,1,2,3)           -62.0055         -DE/DX =    0.0                 !
 ! D4    D(19,1,2,24)          131.0467         -DE/DX =    0.0                 !
 ! D5    D(20,1,2,3)            60.1336         -DE/DX =    0.0                 !
 ! D6    D(20,1,2,24)         -106.8141         -DE/DX =    0.0                 !
 ! D7    D(1,2,3,4)           -178.6001         -DE/DX =    0.0                 !
 ! D8    D(1,2,3,8)              1.3073         -DE/DX =    0.0                 !
 ! D9    D(1,2,3,21)            94.5841         -DE/DX =    0.0                 !
 ! D10   D(24,2,3,4)           -12.9139         -DE/DX =    0.0                 !
 ! D11   D(24,2,3,8)           166.9936         -DE/DX =    0.0                 !
 ! D12   D(24,2,3,21)          -99.7296         -DE/DX =    0.0                 !
 ! D13   D(1,2,24,22)           -3.0893         -DE/DX =    0.0                 !
 ! D14   D(3,2,24,22)         -168.7413         -DE/DX =    0.0                 !
 ! D15   D(2,3,4,5)            179.8146         -DE/DX =    0.0                 !
 ! D16   D(2,3,4,13)            -0.0009         -DE/DX =    0.0                 !
 ! D17   D(8,3,4,5)             -0.0978         -DE/DX =    0.0                 !
 ! D18   D(8,3,4,13)          -179.9133         -DE/DX =    0.0                 !
 ! D19   D(2,3,8,7)           -179.8017         -DE/DX =    0.0                 !
 ! D20   D(2,3,8,9)              0.0262         -DE/DX =    0.0                 !
 ! D21   D(4,3,8,7)              0.1015         -DE/DX =    0.0                 !
 ! D22   D(4,3,8,9)            179.9294         -DE/DX =    0.0                 !
 ! D23   D(21,3,8,7)            68.3459         -DE/DX =    0.0                 !
 ! D24   D(21,3,8,9)          -111.8261         -DE/DX =    0.0                 !
 ! D25   D(2,3,21,5)           142.0322         -DE/DX =    0.0                 !
 ! D26   D(2,3,21,6)           174.5947         -DE/DX =    0.0                 !
 ! D27   D(2,3,21,7)          -153.3788         -DE/DX =    0.0                 !
 ! D28   D(8,3,21,5)           -94.4513         -DE/DX =    0.0                 !
 ! D29   D(8,3,21,6)           -61.8888         -DE/DX =    0.0                 !
 ! D30   D(8,3,21,7)           -29.8623         -DE/DX =    0.0                 !
 ! D31   D(3,4,5,6)              0.0235         -DE/DX =    0.0                 !
 ! D32   D(3,4,5,12)          -179.8058         -DE/DX =    0.0                 !
 ! D33   D(13,4,5,6)           179.8189         -DE/DX =    0.0                 !
 ! D34   D(13,4,5,12)           -0.0104         -DE/DX =    0.0                 !
 ! D35   D(3,4,13,14)          179.6285         -DE/DX =    0.0                 !
 ! D36   D(5,4,13,14)           -0.1752         -DE/DX =    0.0                 !
 ! D37   D(21,4,13,14)         -91.4103         -DE/DX =    0.0                 !
 ! D38   D(13,4,21,6)          153.5502         -DE/DX =    0.0                 !
 ! D39   D(13,4,21,7)         -174.434          -DE/DX =    0.0                 !
 ! D40   D(4,5,6,7)              0.047          -DE/DX =    0.0                 !
 ! D41   D(4,5,6,11)          -179.8545         -DE/DX =    0.0                 !
 ! D42   D(12,5,6,7)           179.8774         -DE/DX =    0.0                 !
 ! D43   D(12,5,6,11)           -0.0241         -DE/DX =    0.0                 !
 ! D44   D(12,5,21,3)         -148.7703         -DE/DX =    0.0                 !
 ! D45   D(12,5,21,7)          147.3453         -DE/DX =    0.0                 !
 ! D46   D(5,6,7,8)             -0.0437         -DE/DX =    0.0                 !
 ! D47   D(5,6,7,10)          -179.9181         -DE/DX =    0.0                 !
 ! D48   D(11,6,7,8)           179.8567         -DE/DX =    0.0                 !
 ! D49   D(11,6,7,10)           -0.0178         -DE/DX =    0.0                 !
 ! D50   D(11,6,21,3)         -179.5403         -DE/DX =    0.0                 !
 ! D51   D(11,6,21,4)         -146.9935         -DE/DX =    0.0                 !
 ! D52   D(6,7,8,3)             -0.0309         -DE/DX =    0.0                 !
 ! D53   D(6,7,8,9)           -179.86           -DE/DX =    0.0                 !
 ! D54   D(10,7,8,3)           179.845          -DE/DX =    0.0                 !
 ! D55   D(10,7,8,9)             0.0159         -DE/DX =    0.0                 !
 ! D56   D(21,7,8,3)           -68.6355         -DE/DX =    0.0                 !
 ! D57   D(21,7,8,9)           111.5354         -DE/DX =    0.0                 !
 ! D58   D(8,7,21,3)            29.6065         -DE/DX =    0.0                 !
 ! D59   D(8,7,21,4)            62.0608         -DE/DX =    0.0                 !
 ! D60   D(8,7,21,5)            94.2918         -DE/DX =    0.0                 !
 ! D61   D(10,7,21,3)          147.0995         -DE/DX =    0.0                 !
 ! D62   D(10,7,21,4)          179.5537         -DE/DX =    0.0                 !
 ! D63   D(10,7,21,5)         -148.2153         -DE/DX =    0.0                 !
 ! D64   D(4,13,14,15)         -60.9335         -DE/DX =    0.0                 !
 ! D65   D(4,13,14,16)          61.1656         -DE/DX =    0.0                 !
 ! D66   D(4,13,14,17)        -179.9217         -DE/DX =    0.0                 !
 ! D67   D(23,22,24,2)         175.9694         -DE/DX =    0.0                 !
 --------------------------------------------------------------------------------
 GradGradGradGradGradGradGradGradGradGradGradGradGradGradGradGradGradGrad

                          Input orientation:                          
 ---------------------------------------------------------------------
 Center     Atomic      Atomic             Coordinates (Angstroms)
 Number     Number       Type             X           Y           Z
 ---------------------------------------------------------------------
      1          6           0       -0.000624   -0.004570    0.001151
      2          8           0        0.000324   -0.004013    1.431105
      3          6           0        1.221194   -0.001585    2.037950
      4          6           0        1.187002   -0.032333    3.448240
      5          6           0        2.379116   -0.036584    4.166762
      6          6           0        3.604762   -0.009924    3.490244
      7          6           0        3.636409    0.021784    2.102921
      8          6           0        2.442075    0.026360    1.372061
      9          1           0        2.475033    0.048822    0.292625
     10          1           0        4.580618    0.041132    1.575469
     11          1           0        4.524424   -0.015935    4.059824
     12          1           0        2.364709   -0.063175    5.246457
     13          8           0       -0.059017   -0.059842    3.994245
     14          6           0       -0.118970   -0.099594    5.421085
     15          1           0        0.368498   -0.996519    5.803893
     16          1           0        0.347029    0.786691    5.852564
     17          1           0       -1.174449   -0.118492    5.671054
     18          1           0       -1.045467   -0.023065   -0.290201
     19          1           0        0.476215    0.896675   -0.383696
     20          1           0        0.508555   -0.888178   -0.383380
     21          3           0        2.391569    3.203263    2.908049
     22          8           0       -2.637755   -0.598188    2.347264
     23          1           0       -2.799466   -0.744954    3.284447
     24          1           0       -1.688347   -0.398490    2.306248
 ---------------------------------------------------------------------
                    Distance matrix (angstroms):
                    1          2          3          4          5
     1  C    0.000000
     2  O    1.429955   0.000000
     3  C    2.375163   1.363374   0.000000
     4  C    3.646045   2.340478   1.411039   0.000000
     5  C    4.797551   3.625400   2.423602   1.391915   0.000000
     6  C    5.017231   4.151152   2.791170   2.418229   1.400213
     7  C    4.200731   3.697718   2.416202   2.795068   2.417360
     8  C    2.801273   2.442654   1.390950   2.426762   2.796118
     9  H    2.493328   2.724539   2.149608   3.409328   3.876265
    10  H    4.844413   4.582790   3.391378   3.876764   3.401095
    11  H    6.078570   5.232379   3.872920   3.393036   2.148071
    12  H    5.754257   4.488956   3.406749   2.149775   1.080119
    13  O    3.993904   2.564435   2.338680   1.360677   2.444340
    14  C    5.422058   3.992907   3.640226   2.366898   2.796021
    15  H    5.898477   4.499099   3.987394   2.673706   2.764825
    16  H    5.914896   4.504966   3.992095   2.675281   2.765698
    17  H    5.791256   4.401178   4.353414   3.244191   3.859719
    18  H    1.084862   2.014184   3.249385   4.354302   5.620718
    19  H    1.089828   2.081157   2.688166   4.006496   5.019828
    20  H    1.089904   2.081442   2.675209   3.984228   4.992795
    21  Li   4.945991   4.264509   3.521065   3.494549   3.475791
    22  O    3.579258   2.855144   3.917026   4.020087   5.366094
    23  H    4.377410   3.438415   4.274583   4.052972   5.300753
    24  H    2.883930   1.942446   2.948720   3.115421   4.487399
                    6          7          8          9         10
     6  C    0.000000
     7  C    1.388046   0.000000
     8  C    2.416580   1.400218   0.000000
     9  H    3.391830   2.150976   1.080173   0.000000
    10  H    2.149713   1.081716   2.148245   2.465611   0.000000
    11  H    1.081774   2.149293   3.400299   4.289054   2.485645
    12  H    2.150547   3.392088   3.876203   4.956327   4.289206
    13  O    3.698620   4.152101   3.624741   4.487228   5.233248
    14  C    4.195518   5.012765   4.792641   5.749086   6.074100
    15  H    4.098750   5.041168   4.998714   5.992021   6.057907
    16  H    4.102191   5.046278   5.004221   5.998815   6.064047
    17  H    5.254387   5.991294   5.619748   6.501863   7.065415
    18  H    5.993044   5.258233   3.863743   3.569142   5.927704
    19  H    5.061338   4.115280   2.775741   2.274102   4.627786
    20  H    5.036149   4.097950   2.767030   2.280787   4.613285
    21  Li   3.483585   3.509938   3.529097   4.098525   4.070231
    22  O    6.373498   6.309453   5.210158   5.548041   7.287613
    23  H    6.449555   6.588200   5.632575   6.115671   7.616047
    24  H    5.437816   5.345185   4.256007   4.646343   6.326708
                   11         12         13         14         15
    11  H    0.000000
    12  H    2.464691   0.000000
    13  O    4.584121   2.728094   0.000000
    14  C    4.839540   2.490077   1.428652   0.000000
    15  H    4.612488   2.273042   2.082057   1.090248   0.000000
    16  H    4.616141   2.271710   2.082028   1.090336   1.784003
    17  H    5.923153   3.564966   2.014774   1.084840   1.780242
    18  H    7.067281   6.502730   4.396694   5.786453   6.331264
    19  H    6.079945   6.015509   4.513067   5.919652   6.471634
    20  H    6.052279   5.985065   4.491312   5.891304   6.189807
    21  Li   4.029751   4.017274   4.222920   4.850466   5.487886
    22  O    7.387062   5.806565   3.106807   4.005153   4.598316
    23  H    7.400814   5.566238   2.912602   3.488089   4.055477
    24  H    6.466832   5.018419   2.370387   3.500642   4.101436
                   16         17         18         19         20
    16  H    0.000000
    17  H    1.779663   0.000000
    18  H    6.350458   5.963414   0.000000
    19  H    6.238567   6.357299   1.780500   0.000000
    20  H    6.458969   6.330963   1.781035   1.785146   0.000000
    21  Li   4.323208   5.602208   5.696597   4.452473   5.578453
    22  O    4.807698   3.663189   3.134065   4.403358   4.176096
    23  H    4.340691   2.954493   4.046696   5.184622   4.941303
    24  H    4.257203   3.415320   2.701071   3.687625   3.507174
                   21         22         23         24
    21  Li   0.000000
    22  O    6.329265   0.000000
    23  H    6.532759   0.962291   0.000000
    24  H    5.475446   0.971049   1.520361   0.000000
 Stoichiometry    C8H12LiO3(1+)
 Framework group  C1[X(C8H12LiO3)]
 Deg. of freedom    66
 Full point group                 C1      NOp   1
 Largest Abelian subgroup         C1      NOp   1
 Largest concise Abelian subgroup C1      NOp   1
                         Standard orientation:                         
 ---------------------------------------------------------------------
 Center     Atomic      Atomic             Coordinates (Angstroms)
 Number     Number       Type             X           Y           Z
 ---------------------------------------------------------------------
      1          6           0        1.208595   -2.600004    0.063826
      2          8           0        1.054456   -1.178477    0.080362
      3          6           0       -0.214352   -0.703039   -0.070879
      4          6           0       -0.327691    0.703404   -0.080976
      5          6           0       -1.579247    1.293048   -0.233800
      6          6           0       -2.718469    0.491475   -0.376106
      7          6           0       -2.605205   -0.891893   -0.364465
      8          6           0       -1.350181   -1.493579   -0.211166
      9          1           0       -1.269984   -2.570756   -0.205393
     10          1           0       -3.482007   -1.515618   -0.475345
     11          1           0       -3.685269    0.961611   -0.496538
     12          1           0       -1.677225    2.368644   -0.246101
     13          8           0        0.845699    1.377379    0.061697
     14          6           0        0.757149    2.803200    0.046247
     15          1           0        0.351776    3.155334   -0.902603
     16          1           0        0.136789    3.161064    0.868390
     17          1           0        1.773296    3.162694    0.169074
     18          1           0        2.272175   -2.779807    0.179555
     19          1           0        0.663033   -3.055231    0.890176
     20          1           0        0.862270   -3.013356   -0.883322
     21          3           0       -1.876312   -0.041236    2.961910
     22          8           0        3.633857    0.023508   -0.151520
     23          1           0        3.711914    0.975869   -0.265188
     24          1           0        2.676482   -0.121695   -0.078830
 ---------------------------------------------------------------------
 Rotational constants (GHZ):           1.1418609           0.7836225           0.5338075

 **********************************************************************

            Population analysis using the SCF Density.

 **********************************************************************

 Orbital symmetries:
       Occupied  (A) (A) (A) (A) (A) (A) (A) (A) (A) (A) (A) (A)
                 (A) (A) (A) (A) (A) (A) (A) (A) (A) (A) (A) (A)
                 (A) (A) (A) (A) (A) (A) (A) (A) (A) (A) (A) (A)
                 (A) (A) (A) (A) (A) (A) (A)
       Virtual   (A) (A) (A) (A) (A) (A) (A) (A) (A) (A) (A) (A)
                 (A) (A) (A) (A) (A) (A) (A) (A) (A) (A) (A) (A)
                 (A) (A) (A) (A) (A) (A) (A) (A) (A) (A) (A) (A)
                 (A) (A) (A) (A) (A) (A) (A) (A) (A) (A) (A) (A)
                 (A) (A) (A) (A) (A) (A) (A) (A) (A) (A) (A) (A)
                 (A) (A) (A) (A) (A) (A) (A) (A) (A) (A) (A) (A)
                 (A) (A) (A) (A) (A) (A) (A) (A) (A) (A) (A) (A)
                 (A) (A) (A) (A) (A) (A) (A) (A) (A) (A) (A) (A)
                 (A) (A) (A) (A) (A) (A) (A) (A) (A) (A) (A) (A)
                 (A) (A) (A) (A) (A) (A) (A) (A) (A) (A) (A) (A)
                 (A) (A) (A) (A) (A) (A) (A) (A) (A) (A) (A) (A)
                 (A) (A) (A) (A) (A) (A) (A) (A) (A) (A) (A) (A)
                 (A) (A) (A) (A) (A) (A) (A) (A) (A) (A) (A) (A)
                 (A) (A) (A) (A) (A) (A) (A) (A) (A) (A) (A) (A)
                 (A) (A) (A) (A) (A) (A) (A) (A) (A) (A) (A) (A)
                 (A) (A) (A) (A) (A) (A) (A) (A) (A) (A) (A) (A)
                 (A) (A) (A) (A) (A) (A) (A) (A) (A) (A) (A) (A)
                 (A) (A) (A) (A) (A) (A) (A) (A) (A) (A) (A) (A)
                 (A) (A) (A) (A) (A) (A) (A) (A) (A) (A) (A) (A)
                 (A) (A) (A) (A) (A) (A) (A) (A) (A) (A) (A) (A)
                 (A) (A) (A) (A) (A) (A) (A) (A) (A) (A) (A) (A)
                 (A) (A) (A) (A) (A) (A) (A) (A) (A) (A) (A) (A)
                 (A) (A) (A) (A) (A) (A) (A) (A) (A) (A) (A) (A)
                 (A) (A) (A) (A) (A) (A) (A) (A) (A) (A) (A) (A)
                 (A) (A) (A) (A) (A) (A) (A) (A) (A) (A) (A) (A)
                 (A) (A) (A) (A) (A) (A) (A) (A) (A) (A) (A) (A)
                 (A) (A) (A) (A) (A) (A) (A) (A) (A) (A) (A) (A)
                 (A) (A) (A) (A) (A) (A) (A) (A) (A) (A) (A) (A)
                 (A) (A) (A) (A) (A) (A) (A) (A) (A) (A) (A) (A)
                 (A) (A) (A) (A) (A) (A) (A) (A) (A) (A) (A) (A)
                 (A) (A) (A) (A) (A) (A) (A) (A) (A) (A) (A) (A)
                 (A) (A) (A) (A) (A) (A) (A) (A) (A) (A) (A) (A)
                 (A) (A) (A) (A) (A) (A) (A) (A) (A) (A) (A) (A)
                 (A) (A) (A) (A) (A) (A) (A) (A) (A) (A) (A) (A)
                 (A) (A) (A) (A) (A) (A) (A) (A) (A) (A) (A) (A)
                 (A) (A) (A) (A) (A) (A) (A) (A) (A) (A) (A) (A)
                 (A) (A) (A) (A) (A) (A) (A) (A) (A) (A) (A) (A)
                 (A) (A) (A) (A) (A) (A) (A) (A) (A) (A) (A) (A)
                 (A) (A) (A) (A) (A) (A) (A) (A) (A) (A) (A) (A)
                 (A) (A) (A) (A) (A) (A) (A) (A) (A) (A) (A) (A)
                 (A) (A) (A) (A) (A) (A) (A) (A) (A) (A) (A) (A)
                 (A) (A) (A) (A) (A) (A) (A) (A) (A) (A) (A) (A)
                 (A) (A) (A) (A) (A) (A) (A) (A) (A) (A) (A) (A)
                 (A) (A) (A) (A) (A) (A) (A) (A) (A) (A) (A) (A)
                 (A) (A) (A) (A) (A) (A) (A) (A) (A) (A) (A) (A)
                 (A) (A) (A) (A) (A) (A) (A) (A) (A) (A) (A) (A)
                 (A) (A) (A) (A) (A) (A) (A) (A) (A) (A) (A) (A)
                 (A) (A) (A) (A) (A) (A) (A) (A) (A) (A) (A) (A)
                 (A) (A) (A) (A) (A) (A) (A) (A) (A) (A) (A) (A)
                 (A) (A) (A) (A) (A) (A) (A) (A) (A) (A) (A) (A)
                 (A) (A) (A) (A) (A) (A) (A) (A) (A) (A) (A) (A)
                 (A) (A) (A) (A) (A) (A) (A) (A) (A) (A) (A) (A)
                 (A) (A) (A) (A) (A) (A) (A) (A) (A) (A) (A) (A)
                 (A) (A) (A) (A) (A) (A) (A) (A) (A) (A) (A) (A)
                 (A) (A) (A) (A) (A) (A) (A) (A) (A) (A) (A) (A)
                 (A) (A) (A) (A) (A) (A) (A) (A) (A) (A) (A) (A)
                 (A) (A) (A) (A) (A) (A) (A) (A) (A) (A) (A) (A)
                 (A) (A) (A) (A) (A) (A) (A) (A) (A) (A) (A) (A)
                 (A) (A) (A) (A) (A) (A) (A) (A) (A) (A) (A) (A)
                 (A) (A) (A) (A) (A) (A) (A) (A) (A) (A) (A) (A)
                 (A) (A) (A) (A) (A) (A) (A) (A) (A) (A) (A) (A)
                 (A) (A) (A) (A) (A) (A) (A) (A) (A) (A) (A) (A)
                 (A) (A) (A) (A) (A) (A) (A) (A) (A) (A) (A) (A)
                 (A) (A) (A) (A) (A) (A) (A) (A) (A) (A) (A) (A)
                 (A) (A) (A) (A) (A) (A) (A) (A) (A) (A) (A) (A)
                 (A)
 The electronic state is 1-A.
 Alpha  occ. eigenvalues --  -20.59872 -20.59492 -20.55147 -11.30698 -11.30582
 Alpha  occ. eigenvalues --  -11.28392 -11.28243 -11.24209 -11.24145 -11.23892
 Alpha  occ. eigenvalues --  -11.23765  -2.40528  -1.43351  -1.40682  -1.33593
 Alpha  occ. eigenvalues --   -1.15267  -1.03319  -1.02393  -0.95322  -0.94481
 Alpha  occ. eigenvalues --   -0.82471  -0.82284  -0.74031  -0.71044  -0.69374
 Alpha  occ. eigenvalues --   -0.68309  -0.67280  -0.65173  -0.63436  -0.62771
 Alpha  occ. eigenvalues --   -0.61187  -0.58542  -0.57003  -0.54448  -0.54378
 Alpha  occ. eigenvalues --   -0.53752  -0.49992  -0.49959  -0.49775  -0.49493
 Alpha  occ. eigenvalues --   -0.47253  -0.34327  -0.31050
 Alpha virt. eigenvalues --    0.01132   0.01878   0.01884   0.02074   0.04166
 Alpha virt. eigenvalues --    0.04177   0.04561   0.04622   0.04927   0.04999
 Alpha virt. eigenvalues --    0.06205   0.06302   0.06381   0.06546   0.06869
 Alpha virt. eigenvalues --    0.07033   0.07639   0.08537   0.09088   0.09812
 Alpha virt. eigenvalues --    0.10034   0.10392   0.10946   0.11385   0.11751
 Alpha virt. eigenvalues --    0.12462   0.12734   0.13066   0.13221   0.13318
 Alpha virt. eigenvalues --    0.13819   0.14111   0.14666   0.14734   0.14905
 Alpha virt. eigenvalues --    0.15052   0.15367   0.15464   0.15741   0.15940
 Alpha virt. eigenvalues --    0.15968   0.16811   0.17079   0.17215   0.17653
 Alpha virt. eigenvalues --    0.17795   0.18716   0.18825   0.19287   0.19627
 Alpha virt. eigenvalues --    0.19971   0.20422   0.20866   0.21694   0.21927
 Alpha virt. eigenvalues --    0.22473   0.23365   0.24290   0.24974   0.25256
 Alpha virt. eigenvalues --    0.25385   0.26197   0.26599   0.27023   0.27207
 Alpha virt. eigenvalues --    0.27245   0.27673   0.28105   0.29761   0.30291
 Alpha virt. eigenvalues --    0.30765   0.31350   0.31572   0.31936   0.32317
 Alpha virt. eigenvalues --    0.32716   0.33070   0.33136   0.33637   0.33984
 Alpha virt. eigenvalues --    0.34180   0.34574   0.34736   0.34768   0.35513
 Alpha virt. eigenvalues --    0.35752   0.36073   0.36099   0.36238   0.36971
 Alpha virt. eigenvalues --    0.37268   0.37688   0.38016   0.38500   0.38595
 Alpha virt. eigenvalues --    0.38959   0.39479   0.39789   0.40030   0.40512
 Alpha virt. eigenvalues --    0.40628   0.41205   0.41951   0.42060   0.42655
 Alpha virt. eigenvalues --    0.42719   0.42886   0.43664   0.43888   0.44961
 Alpha virt. eigenvalues --    0.45194   0.45478   0.45877   0.46272   0.46398
 Alpha virt. eigenvalues --    0.46898   0.47074   0.47322   0.47622   0.47978
 Alpha virt. eigenvalues --    0.48357   0.48994   0.49359   0.49383   0.49820
 Alpha virt. eigenvalues --    0.50483   0.50915   0.51203   0.51335   0.51547
 Alpha virt. eigenvalues --    0.51963   0.52082   0.52243   0.52500   0.52996
 Alpha virt. eigenvalues --    0.53440   0.54192   0.54557   0.55093   0.55234
 Alpha virt. eigenvalues --    0.55766   0.56088   0.56178   0.56450   0.56882
 Alpha virt. eigenvalues --    0.57181   0.57520   0.58246   0.58511   0.59181
 Alpha virt. eigenvalues --    0.59214   0.59674   0.60168   0.60751   0.61451
 Alpha virt. eigenvalues --    0.62018   0.62618   0.62925   0.63604   0.63978
 Alpha virt. eigenvalues --    0.64624   0.65072   0.65618   0.67545   0.67896
 Alpha virt. eigenvalues --    0.68123   0.68886   0.69847   0.70251   0.70566
 Alpha virt. eigenvalues --    0.71411   0.71789   0.72935   0.73373   0.73830
 Alpha virt. eigenvalues --    0.74640   0.74868   0.75560   0.76154   0.76630
 Alpha virt. eigenvalues --    0.77233   0.77982   0.78674   0.78802   0.79887
 Alpha virt. eigenvalues --    0.80974   0.81279   0.81928   0.82199   0.82975
 Alpha virt. eigenvalues --    0.83421   0.83990   0.84141   0.84561   0.85120
 Alpha virt. eigenvalues --    0.85636   0.85938   0.86450   0.86828   0.87389
 Alpha virt. eigenvalues --    0.87879   0.88223   0.88916   0.89811   0.89975
 Alpha virt. eigenvalues --    0.90585   0.90958   0.91235   0.91952   0.92374
 Alpha virt. eigenvalues --    0.92876   0.93120   0.93365   0.93821   0.94391
 Alpha virt. eigenvalues --    0.94669   0.94859   0.95283   0.96024   0.96507
 Alpha virt. eigenvalues --    0.96759   0.96959   0.97424   0.97962   0.98379
 Alpha virt. eigenvalues --    0.98803   0.99250   0.99856   1.00132   1.00444
 Alpha virt. eigenvalues --    1.00644   1.01196   1.01920   1.02020   1.03310
 Alpha virt. eigenvalues --    1.03413   1.04031   1.04195   1.04766   1.05550
 Alpha virt. eigenvalues --    1.05613   1.06127   1.06675   1.07606   1.07842
 Alpha virt. eigenvalues --    1.08088   1.08669   1.09139   1.09486   1.10382
 Alpha virt. eigenvalues --    1.10531   1.10701   1.11036   1.11572   1.11810
 Alpha virt. eigenvalues --    1.12676   1.12793   1.13057   1.13614   1.14424
 Alpha virt. eigenvalues --    1.15032   1.15194   1.15710   1.16370   1.16615
 Alpha virt. eigenvalues --    1.17349   1.17894   1.18545   1.18559   1.19233
 Alpha virt. eigenvalues --    1.19616   1.19817   1.20069   1.21162   1.21738
 Alpha virt. eigenvalues --    1.22354   1.22474   1.23514   1.23642   1.24470
 Alpha virt. eigenvalues --    1.24715   1.25171   1.25626   1.26025   1.26276
 Alpha virt. eigenvalues --    1.26610   1.27097   1.27648   1.27814   1.28825
 Alpha virt. eigenvalues --    1.28952   1.29351   1.29952   1.30603   1.31750
 Alpha virt. eigenvalues --    1.32063   1.32439   1.33559   1.34241   1.35003
 Alpha virt. eigenvalues --    1.35714   1.36710   1.37551   1.38204   1.39098
 Alpha virt. eigenvalues --    1.40192   1.40471   1.41237   1.41561   1.42336
 Alpha virt. eigenvalues --    1.43178   1.44409   1.45030   1.45571   1.46760
 Alpha virt. eigenvalues --    1.47645   1.47749   1.48546   1.49296   1.49418
 Alpha virt. eigenvalues --    1.50899   1.51549   1.53060   1.53533   1.54528
 Alpha virt. eigenvalues --    1.54584   1.55742   1.56174   1.57527   1.58225
 Alpha virt. eigenvalues --    1.58821   1.59167   1.59553   1.60655   1.61360
 Alpha virt. eigenvalues --    1.62244   1.62607   1.63451   1.64301   1.64531
 Alpha virt. eigenvalues --    1.66639   1.67125   1.67509   1.68186   1.69380
 Alpha virt. eigenvalues --    1.69896   1.70280   1.71285   1.71403   1.72445
 Alpha virt. eigenvalues --    1.72970   1.73919   1.74202   1.74744   1.76283
 Alpha virt. eigenvalues --    1.76855   1.77240   1.77576   1.77778   1.78578
 Alpha virt. eigenvalues --    1.79705   1.80280   1.81182   1.81333   1.82469
 Alpha virt. eigenvalues --    1.82701   1.83394   1.83763   1.84831   1.85617
 Alpha virt. eigenvalues --    1.87141   1.88299   1.89367   1.89432   1.90534
 Alpha virt. eigenvalues --    1.91247   1.92039   1.92298   1.92883   1.94225
 Alpha virt. eigenvalues --    1.94755   1.95147   1.97406   1.97736   2.00137
 Alpha virt. eigenvalues --    2.00625   2.01548   2.02001   2.02216   2.03938
 Alpha virt. eigenvalues --    2.04386   2.05603   2.05942   2.07520   2.08085
 Alpha virt. eigenvalues --    2.08853   2.09404   2.10599   2.10797   2.11522
 Alpha virt. eigenvalues --    2.11988   2.12871   2.13734   2.14837   2.14900
 Alpha virt. eigenvalues --    2.15339   2.16095   2.17182   2.18250   2.19100
 Alpha virt. eigenvalues --    2.19983   2.20381   2.20803   2.21159   2.21605
 Alpha virt. eigenvalues --    2.22088   2.23114   2.24175   2.26583   2.27035
 Alpha virt. eigenvalues --    2.28903   2.29528   2.29964   2.30939   2.31205
 Alpha virt. eigenvalues --    2.32046   2.32501   2.34259   2.35632   2.37274
 Alpha virt. eigenvalues --    2.38788   2.40864   2.42009   2.42888   2.44667
 Alpha virt. eigenvalues --    2.45557   2.47361   2.48504   2.51019   2.52949
 Alpha virt. eigenvalues --    2.53871   2.54580   2.55840   2.57739   2.59359
 Alpha virt. eigenvalues --    2.60620   2.63209   2.65069   2.66154   2.67201
 Alpha virt. eigenvalues --    2.67955   2.68954   2.70185   2.70496   2.72136
 Alpha virt. eigenvalues --    2.74134   2.74789   2.76279   2.76861   2.78111
 Alpha virt. eigenvalues --    2.78721   2.79044   2.80375   2.81960   2.83790
 Alpha virt. eigenvalues --    2.84107   2.87086   2.87791   2.89237   2.90618
 Alpha virt. eigenvalues --    2.92401   2.93401   2.97025   2.98903   3.00034
 Alpha virt. eigenvalues --    3.01069   3.03645   3.05679   3.07442   3.08001
 Alpha virt. eigenvalues --    3.09172   3.12355   3.13375   3.14763   3.15954
 Alpha virt. eigenvalues --    3.18366   3.18616   3.20452   3.22274   3.25641
 Alpha virt. eigenvalues --    3.26216   3.28815   3.30241   3.32325   3.32779
 Alpha virt. eigenvalues --    3.34603   3.37892   3.38983   3.40077   3.40297
 Alpha virt. eigenvalues --    3.41987   3.42792   3.43603   3.45026   3.45300
 Alpha virt. eigenvalues --    3.48616   3.48768   3.49836   3.50246   3.51364
 Alpha virt. eigenvalues --    3.52013   3.53680   3.54545   3.56023   3.58002
 Alpha virt. eigenvalues --    3.59643   3.60416   3.61414   3.61532   3.62777
 Alpha virt. eigenvalues --    3.63580   3.63697   3.64806   3.66074   3.66924
 Alpha virt. eigenvalues --    3.69152   3.70262   3.71657   3.72438   3.73916
 Alpha virt. eigenvalues --    3.75022   3.75346   3.77221   3.77630   3.78063
 Alpha virt. eigenvalues --    3.78843   3.79300   3.79891   3.82033   3.82524
 Alpha virt. eigenvalues --    3.84177   3.84997   3.85749   3.87231   3.89399
 Alpha virt. eigenvalues --    3.89528   3.90211   3.91108   3.91684   3.93222
 Alpha virt. eigenvalues --    3.93799   3.94392   3.94496   3.95305   3.95469
 Alpha virt. eigenvalues --    3.96229   3.97956   3.99291   3.99710   4.01819
 Alpha virt. eigenvalues --    4.02774   4.03634   4.04728   4.05504   4.05630
 Alpha virt. eigenvalues --    4.07056   4.08267   4.09062   4.11529   4.12449
 Alpha virt. eigenvalues --    4.12742   4.13055   4.15384   4.16189   4.17366
 Alpha virt. eigenvalues --    4.18351   4.20313   4.21272   4.21820   4.22674
 Alpha virt. eigenvalues --    4.24291   4.24984   4.26022   4.26563   4.27520
 Alpha virt. eigenvalues --    4.28277   4.29794   4.30563   4.31021   4.31539
 Alpha virt. eigenvalues --    4.32795   4.33746   4.33976   4.34888   4.37812
 Alpha virt. eigenvalues --    4.38784   4.39455   4.39978   4.40919   4.41425
 Alpha virt. eigenvalues --    4.42210   4.43122   4.43469   4.43968   4.45069
 Alpha virt. eigenvalues --    4.45507   4.45940   4.47083   4.48459   4.50108
 Alpha virt. eigenvalues --    4.50566   4.52257   4.53543   4.54645   4.55376
 Alpha virt. eigenvalues --    4.57249   4.57881   4.58061   4.60811   4.62542
 Alpha virt. eigenvalues --    4.63786   4.64964   4.66087   4.66447   4.70630
 Alpha virt. eigenvalues --    4.70717   4.73214   4.73545   4.75632   4.76072
 Alpha virt. eigenvalues --    4.77822   4.78079   4.80145   4.81776   4.83292
 Alpha virt. eigenvalues --    4.83700   4.84437   4.85562   4.86005   4.88123
 Alpha virt. eigenvalues --    4.89050   4.90665   4.91340   4.92101   4.95070
 Alpha virt. eigenvalues --    4.96987   4.97546   4.98996   5.00407   5.01365
 Alpha virt. eigenvalues --    5.01912   5.02662   5.05532   5.07087   5.07948
 Alpha virt. eigenvalues --    5.09202   5.09555   5.10820   5.11831   5.12311
 Alpha virt. eigenvalues --    5.15216   5.17375   5.17433   5.17845   5.18675
 Alpha virt. eigenvalues --    5.18895   5.20695   5.21473   5.22589   5.24341
 Alpha virt. eigenvalues --    5.26108   5.28906   5.31512   5.32491   5.32987
 Alpha virt. eigenvalues --    5.34921   5.35352   5.38644   5.39486   5.41047
 Alpha virt. eigenvalues --    5.41536   5.44704   5.45202   5.48140   5.49516
 Alpha virt. eigenvalues --    5.50540   5.53147   5.54280   5.55123   5.56370
 Alpha virt. eigenvalues --    5.59334   5.61195   5.64579   5.66704   5.70199
 Alpha virt. eigenvalues --    5.70771   5.72091   5.72546   5.73712   5.77349
 Alpha virt. eigenvalues --    5.77856   5.84112   5.86772   5.91538   5.98687
 Alpha virt. eigenvalues --    6.07997   6.09137   6.09466   6.10141   6.11816
 Alpha virt. eigenvalues --    6.16111   6.17503   6.20348   6.21286   6.23703
 Alpha virt. eigenvalues --    6.25052   6.35564   6.37455   6.43029   6.47116
 Alpha virt. eigenvalues --    6.50954   6.53630   6.59802   6.63667   6.70017
 Alpha virt. eigenvalues --    6.70821   6.75057   6.76921   6.82301   6.85034
 Alpha virt. eigenvalues --    6.88974   6.90097   6.92998   6.97146   7.01511
 Alpha virt. eigenvalues --    7.02199   7.07703   7.08970   7.10465   7.15559
 Alpha virt. eigenvalues --    7.16376   7.19646   7.22128   7.23708   7.26286
 Alpha virt. eigenvalues --    7.32651   7.34287   7.40001   7.47305   7.52998
 Alpha virt. eigenvalues --    7.55053   7.56749   7.61107   7.65449   7.69295
 Alpha virt. eigenvalues --    7.72014   7.77191   7.85035   7.86403   7.93976
 Alpha virt. eigenvalues --    7.96336   7.98654   8.02383   8.10988   8.20647
 Alpha virt. eigenvalues --    8.37518   8.54053   8.57921   8.73957   8.93402
 Alpha virt. eigenvalues --   15.57975  16.32483  16.38854  17.02318  17.81213
 Alpha virt. eigenvalues --   18.48766  19.23597  19.28695  19.86593  20.45374
 Alpha virt. eigenvalues --   20.55995
          Condensed to atoms (all electrons):
               1          2          3          4          5          6
     1  C    6.003199   0.179216  -0.053447  -0.073671   0.000743   0.001308
     2  O    0.179216   9.255642  -0.073930  -0.119925   0.087278  -0.016454
     3  C   -0.053447  -0.073930   6.338004  -0.448588  -0.226083  -0.051741
     4  C   -0.073671  -0.119925  -0.448588   6.164622   0.150952  -0.046651
     5  C    0.000743   0.087278  -0.226083   0.150952   7.156390  -0.388425
     6  C    0.001308  -0.016454  -0.051741  -0.046651  -0.388425   6.746313
     7  C   -0.002036   0.024882  -0.053291  -0.061731   0.243477  -0.445898
     8  C    0.000899  -0.436414   0.138099  -0.188544  -0.398464   0.290633
     9  H   -0.042175  -0.059959  -0.137685   0.021704  -0.007168   0.030455
    10  H    0.000252  -0.001954  -0.029031   0.012393   0.000026  -0.014447
    11  H    0.000471   0.000424   0.004909  -0.023415  -0.061216   0.323260
    12  H   -0.001528  -0.010188   0.013466  -0.120799   0.483648  -0.079626
    13  O    0.000892  -0.025773  -0.067645   0.040064  -0.413538   0.017412
    14  C    0.001385  -0.004392  -0.073535  -0.034712  -0.007670  -0.009062
    15  H    0.000772   0.002919   0.004852  -0.016229  -0.026677   0.005172
    16  H   -0.000212   0.003337   0.002292  -0.006412  -0.011183   0.005298
    17  H   -0.000990  -0.016085  -0.002945   0.009884   0.011859  -0.004340
    18  H    0.334251  -0.020565   0.005256  -0.000272  -0.002647   0.000659
    19  H    0.352205   0.003175  -0.007814   0.001053  -0.001325  -0.000193
    20  H    0.356578   0.041877  -0.020552  -0.001420   0.004698  -0.000471
    21  Li   0.003796  -0.004070  -0.010891  -0.013341  -0.007348  -0.006549
    22  O    0.006083  -0.010263  -0.015457   0.001745  -0.000659   0.000242
    23  H   -0.002127  -0.014267   0.003944  -0.002012  -0.000262   0.000156
    24  H   -0.011080  -0.048055  -0.002980   0.003962   0.000055  -0.002010
               7          8          9         10         11         12
     1  C   -0.002036   0.000899  -0.042175   0.000252   0.000471  -0.001528
     2  O    0.024882  -0.436414  -0.059959  -0.001954   0.000424  -0.010188
     3  C   -0.053291   0.138099  -0.137685  -0.029031   0.004909   0.013466
     4  C   -0.061731  -0.188544   0.021704   0.012393  -0.023415  -0.120799
     5  C    0.243477  -0.398464  -0.007168   0.000026  -0.061216   0.483648
     6  C   -0.445898   0.290633   0.030455  -0.014447   0.323260  -0.079626
     7  C    6.776869  -0.364322  -0.091626   0.316866  -0.017370   0.025325
     8  C   -0.364322   7.172751   0.477050  -0.051383  -0.002663  -0.009622
     9  H   -0.091626   0.477050   0.545954  -0.004401  -0.004476   0.002111
    10  H    0.316866  -0.051383  -0.004401   0.327483   0.014092  -0.003633
    11  H   -0.017370  -0.002663  -0.004476   0.014092   0.343326  -0.008139
    12  H    0.025325  -0.009622   0.002111  -0.003633  -0.008139   0.539536
    13  O   -0.007418   0.066745  -0.003065  -0.000056  -0.002093  -0.060707
    14  C   -0.001978  -0.001481  -0.001033   0.000535   0.001516  -0.041538
    15  H   -0.000601   0.004802   0.000214  -0.000039   0.000129  -0.011784
    16  H   -0.000831   0.000271   0.000073   0.000001  -0.000281  -0.013954
    17  H    0.000862  -0.004300  -0.000380   0.000092   0.000107   0.005785
    18  H   -0.002845   0.016990   0.003381  -0.000031   0.000055  -0.000208
    19  H    0.003426  -0.014989  -0.009533  -0.000271  -0.000085   0.000018
    20  H    0.004394  -0.031051  -0.014622   0.000058   0.000055   0.000040
    21  Li  -0.007123  -0.006382   0.001606  -0.001091  -0.001453   0.002437
    22  O   -0.000080   0.001414  -0.000284  -0.000009   0.000001  -0.000136
    23  H   -0.000216  -0.000911   0.000222  -0.000015  -0.000030   0.000202
    24  H   -0.001421   0.001595   0.001290  -0.000012   0.000081   0.000077
              13         14         15         16         17         18
     1  C    0.000892   0.001385   0.000772  -0.000212  -0.000990   0.334251
     2  O   -0.025773  -0.004392   0.002919   0.003337  -0.016085  -0.020565
     3  C   -0.067645  -0.073535   0.004852   0.002292  -0.002945   0.005256
     4  C    0.040064  -0.034712  -0.016229  -0.006412   0.009884  -0.000272
     5  C   -0.413538  -0.007670  -0.026677  -0.011183   0.011859  -0.002647
     6  C    0.017412  -0.009062   0.005172   0.005298  -0.004340   0.000659
     7  C   -0.007418  -0.001978  -0.000601  -0.000831   0.000862  -0.002845
     8  C    0.066745  -0.001481   0.004802   0.000271  -0.004300   0.016990
     9  H   -0.003065  -0.001033   0.000214   0.000073  -0.000380   0.003381
    10  H   -0.000056   0.000535  -0.000039   0.000001   0.000092  -0.000031
    11  H   -0.002093   0.001516   0.000129  -0.000281   0.000107   0.000055
    12  H   -0.060707  -0.041538  -0.011784  -0.013954   0.005785  -0.000208
    13  O    8.889353   0.198367   0.026686  -0.007641  -0.026714  -0.008849
    14  C    0.198367   5.980852   0.336452   0.341983   0.352711   0.000362
    15  H    0.026686   0.336452   0.284414   0.018193  -0.042238   0.000127
    16  H   -0.007641   0.341983   0.018193   0.265164  -0.026174   0.000065
    17  H   -0.026714   0.352711  -0.042238  -0.026174   0.463334  -0.000056
    18  H   -0.008849   0.000362   0.000127   0.000065  -0.000056   0.426668
    19  H    0.000583  -0.000529   0.000080  -0.000090   0.000049  -0.020355
    20  H   -0.000287   0.000141  -0.000031   0.000012   0.000023  -0.033823
    21  Li  -0.006520   0.001953   0.000129  -0.000417   0.000463   0.000734
    22  O   -0.012166   0.000484  -0.000604   0.000457  -0.000707  -0.000321
    23  H    0.008097   0.001175  -0.000346  -0.000066   0.000168  -0.000577
    24  H   -0.016375  -0.000037  -0.001169   0.001169  -0.001563  -0.003030
              19         20         21         22         23         24
     1  C    0.352205   0.356578   0.003796   0.006083  -0.002127  -0.011080
     2  O    0.003175   0.041877  -0.004070  -0.010263  -0.014267  -0.048055
     3  C   -0.007814  -0.020552  -0.010891  -0.015457   0.003944  -0.002980
     4  C    0.001053  -0.001420  -0.013341   0.001745  -0.002012   0.003962
     5  C   -0.001325   0.004698  -0.007348  -0.000659  -0.000262   0.000055
     6  C   -0.000193  -0.000471  -0.006549   0.000242   0.000156  -0.002010
     7  C    0.003426   0.004394  -0.007123  -0.000080  -0.000216  -0.001421
     8  C   -0.014989  -0.031051  -0.006382   0.001414  -0.000911   0.001595
     9  H   -0.009533  -0.014622   0.001606  -0.000284   0.000222   0.001290
    10  H   -0.000271   0.000058  -0.001091  -0.000009  -0.000015  -0.000012
    11  H   -0.000085   0.000055  -0.001453   0.000001  -0.000030   0.000081
    12  H    0.000018   0.000040   0.002437  -0.000136   0.000202   0.000077
    13  O    0.000583  -0.000287  -0.006520  -0.012166   0.008097  -0.016375
    14  C   -0.000529   0.000141   0.001953   0.000484   0.001175  -0.000037
    15  H    0.000080  -0.000031   0.000129  -0.000604  -0.000346  -0.001169
    16  H   -0.000090   0.000012  -0.000417   0.000457  -0.000066   0.001169
    17  H    0.000049   0.000023   0.000463  -0.000707   0.000168  -0.001563
    18  H   -0.020355  -0.033823   0.000734  -0.000321  -0.000577  -0.003030
    19  H    0.265402   0.014361  -0.000873  -0.000474  -0.000103  -0.000094
    20  H    0.014361   0.286528   0.000030  -0.001301  -0.000089  -0.005430
    21  Li  -0.000873   0.000030   2.013314   0.000908   0.000034   0.000167
    22  O   -0.000474  -0.001301   0.000908   8.191094   0.309581   0.152376
    23  H   -0.000103  -0.000089   0.000034   0.309581   0.453758   0.016483
    24  H   -0.000094  -0.005430   0.000167   0.152376   0.016483   0.411326
 Mulliken charges:
               1
     1  C   -1.054782
     2  O   -0.736456
     3  C    0.764789
     4  C    0.751343
     5  C   -0.586459
     6  C   -0.355042
     7  C   -0.337313
     8  C   -0.660722
     9  H    0.292349
    10  H    0.434577
    11  H    0.432794
    12  H    0.289216
    13  O   -0.589351
    14  C   -1.041948
    15  H    0.414775
    16  H    0.428948
    17  H    0.281154
    18  H    0.305033
    19  H    0.416375
    20  H    0.400281
    21  Li   1.040487
    22  O   -0.621923
    23  H    0.227201
    24  H    0.504675
 Sum of Mulliken charges =   1.00000
 Mulliken charges with hydrogens summed into heavy atoms:
               1
     1  C    0.066906
     2  O   -0.736456
     3  C    0.764789
     4  C    0.751343
     5  C   -0.297243
     6  C    0.077752
     7  C    0.097265
     8  C   -0.368373
    13  O   -0.589351
    14  C    0.082929
    21  Li   1.040487
    22  O    0.109953
 Electronic spatial extent (au):  <R**2>=           2137.3587
 Charge=              1.0000 electrons
 Dipole moment (field-independent basis, Debye):
    X=            -12.4009    Y=              1.1528    Z=             13.8559  Tot=             18.6305
 Quadrupole moment (field-independent basis, Debye-Ang):
   XX=            -60.7782   YY=            -44.7917   ZZ=            -29.1245
   XY=              4.9799   XZ=            -25.9388   YZ=             -1.2086
 Traceless Quadrupole moment (field-independent basis, Debye-Ang):
   XX=            -15.8801   YY=              0.1065   ZZ=             15.7736
   XY=              4.9799   XZ=            -25.9388   YZ=             -1.2086
 Octapole moment (field-independent basis, Debye-Ang**2):
  XXX=            -90.1992  YYY=              5.7790  ZZZ=            147.2754  XYY=             18.4456
  XXY=             22.1844  XXZ=             51.5355  XZZ=            -69.1772  YZZ=             -0.4794
  YYZ=              5.1381  XYZ=             -1.2666
 Hexadecapole moment (field-independent basis, Debye-Ang**3):
 XXXX=          -1589.4493 YYYY=           -927.0191 ZZZZ=            238.9176 XXXY=             96.0863
 XXXZ=           -111.7485 YYYX=              7.2654 YYYZ=             -1.6663 ZZZX=           -278.1907
 ZZZY=             -7.1290 XXYY=           -358.5812 XXZZ=           -150.3021 YYZZ=           -202.7355
 XXYZ=            -10.4888 YYXZ=             -9.3613 ZZXY=              2.8509
 N-N= 6.600133065809D+02 E-N=-2.579962067894D+03  KE= 5.411378771545D+02
 B after Tr=    -0.000695   -0.002275    0.000223
         Rot=    1.000000    0.000081   -0.000043   -0.000296 Ang=   0.04 deg.
 Final structure in terms of initial Z-matrix:
 C
 O,1,B1
 C,2,B2,1,A1
 C,3,B3,2,A2,1,D1,0
 C,4,B4,3,A3,2,D2,0
 C,5,B5,4,A4,3,D3,0
 C,6,B6,5,A5,4,D4,0
 C,3,B7,4,A6,5,D5,0
 H,8,B8,3,A7,4,D6,0
 H,7,B9,8,A8,3,D7,0
 H,6,B10,5,A9,4,D8,0
 H,5,B11,4,A10,3,D9,0
 O,4,B12,5,A11,6,D10,0
 C,13,B13,4,A12,5,D11,0
 H,14,B14,13,A13,4,D12,0
 H,14,B15,13,A14,4,D13,0
 H,14,B16,13,A15,4,D14,0
 H,1,B17,2,A16,3,D15,0
 H,1,B18,2,A17,3,D16,0
 H,1,B19,2,A18,3,D17,0
 Li,1,B20,2,A19,3,D18,0
 O,1,B21,2,A20,3,D19,0
 H,22,B22,1,A21,2,D20,0
 H,22,B23,23,A22,1,D21,0
      Variables:
 B1=1.42995458
 B2=1.36337399
 B3=1.41103938
 B4=1.39191521
 B5=1.40021271
 B6=1.38804599
 B7=1.39094958
 B8=1.08017321
 B9=1.08171641
 B10=1.08177403
 B11=1.08011933
 B12=1.36067712
 B13=1.42865169
 B14=1.09024832
 B15=1.09033568
 B16=1.08483972
 B17=1.08486204
 B18=1.08982777
 B19=1.089904
 B20=4.94599124
 B21=3.57925764
 B22=0.96229111
 B23=0.97104856
 A1=116.46809925
 A2=115.0324105
 A3=119.68621308
 A4=120.01413704
 A5=120.21813066
 A6=120.01205807
 A7=120.37132561
 A8=119.33818817
 A9=119.31802208
 A10=120.30875802
 A11=125.24559352
 A12=116.08836382
 A13=110.78138556
 A14=110.7735573
 A15=105.750075
 A16=105.61706493
 A17=110.64120433
 A18=110.65974518
 A19=53.96348143
 A20=49.08630944
 A21=141.95085324
 A22=103.69807623
 D1=-178.6001439
 D2=179.81458832
 D3=0.02352111
 D4=0.04702678
 D5=-0.09783923
 D6=179.92942952
 D7=179.84497388
 D8=-179.85446055
 D9=-179.80577018
 D10=179.81886183
 D11=-0.17523449
 D12=-60.93354529
 D13=61.16560343
 D14=-179.92171357
 D15=179.09480418
 D16=-62.00552456
 D17=60.13363112
 D18=-53.1963658
 D19=167.40546565
 D20=-10.47722589
 D21=-5.86275932
 Unable to Open any file for archive entry.
 1\1\GINC-COMPUTE-0-20\FOpt\RMP2-FC\Aug-CC-pVTZ\C8H12Li1O3(1+)\DBATES2\
 20-Jan-2026\0\\#N MP2/aug-cc-pvtz OPT(CalcFC,updatemethod=none) FREQ(n
 oraman) SCRF=(PCM,Solvent=Water)\\C8H12O3Li\\1,1\C,-0.0006237829,-0.00
 45695335,0.0011510009\O,0.0003243564,-0.0040134217,1.431105157\C,1.221
 1937754,-0.0015849903,2.0379499509\C,1.1870016747,-0.0323329724,3.4482
 398504\C,2.3791159721,-0.0365838263,4.1667615094\C,3.6047624709,-0.009
 9240755,3.4902442884\C,3.6364091307,0.0217838999,2.1029214126\C,2.4420
 75387,0.0263599349,1.3720611491\H,2.475033266,0.0488219074,0.292624536
 8\H,4.5806178725,0.0411315739,1.5754691278\H,4.5244243902,-0.015934867
 2,4.0598238499\H,2.3647086049,-0.0631748803,5.2464573518\O,-0.05901742
 91,-0.0598419167,3.9942452431\C,-0.1189702733,-0.099594199,5.421084779
 1\H,0.3684982086,-0.996518606,5.8038934614\H,0.3470294217,0.786691304,
 5.8525638576\H,-1.174449068,-0.1184920346,5.6710539838\H,-1.0454670421
 ,-0.0230653852,-0.2902012064\H,0.4762149343,0.8966752191,-0.3836961167
 \H,0.5085550503,-0.8881776468,-0.3833803299\Li,2.3915687012,3.20326315
 13,2.9080486562\O,-2.6377545362,-0.598187719,2.3472635532\H,-2.7994660
 533,-0.7449539994,3.2844472145\H,-1.6883474427,-0.3984900301,2.3062475
 066\\Version=ES64L-G16RevC.01\State=1-A\HF=-542.1306014\MP2=-544.20277
 84\RMSD=3.213e-09\RMSF=3.644e-06\Dipole=3.8490883,6.0241887,0.9998775\
 PG=C01 [X(C8H12Li1O3)]\\@
 The archive entry for this job was punched.


 The lyf so short, the craft so long to lerne.
                             -- Chaucer
 Job cpu time:      50 days 20 hours 24 minutes  9.0 seconds.
 Elapsed time:       3 days 11 hours 37 minutes 43.9 seconds.
 File lengths (MBytes):  RWF=1081207 Int=      0 D2E=      0 Chk=     71 Scr=      1
 Normal termination of Gaussian 16 at Tue Jan 20 02:31:58 2026.
 Link1:  Proceeding to internal job step number  2.
 ----------------------------------------------------------------------
 #N Geom=AllCheck Guess=TCheck SCRF=Check GenChk RMP2(FC)/Aug-CC-pVTZ F
 req
 ----------------------------------------------------------------------
 1/10=4,13=8,29=7,30=1,38=1,40=1/1,3;
 2/12=2,40=1/2;
 3/5=16,6=1,7=10,11=1,14=-4,25=1,30=1,70=2,71=2,116=1,140=1/1,2,3;
 4/5=101/1;
 5/5=2,38=6,98=1/2;
 8/6=3,8=1,10=1,19=11,30=-1/1;
 9/15=3,16=-3/6;
 11/6=1,8=1,15=11,17=12,24=-1,27=1,28=-2,29=300,32=6,42=3/1,2,10;
 10/6=2,21=1/2;
 8/6=4,8=1,10=1,19=11,30=-1/11,4;
 10/5=1,20=4/2;
 11/12=2,14=11,16=1,17=2,28=-2,42=3,76=2/2,10,12;
 6/7=2,8=2,9=2,10=2/1;
 7/8=1,10=1,12=2,25=1,44=2/1,2,3,16;
 1/10=4,13=8,30=1/3;
 99//99;
 Structure from the checkpoint file:  "output.chk"
 ---------
 C8H12O3Li
 ---------
 Charge =  1 Multiplicity = 1
 Redundant internal coordinates found in file.  (old form).
 C,0,-0.0006237829,-0.0045695335,0.0011510009
 O,0,0.0003243564,-0.0040134217,1.431105157
 C,0,1.2211937754,-0.0015849903,2.0379499509
 C,0,1.1870016747,-0.0323329724,3.4482398504
 C,0,2.3791159721,-0.0365838263,4.1667615094
 C,0,3.6047624709,-0.0099240755,3.4902442884
 C,0,3.6364091307,0.0217838999,2.1029214126
 C,0,2.442075387,0.0263599349,1.3720611491
 H,0,2.475033266,0.0488219074,0.2926245368
 H,0,4.5806178725,0.0411315739,1.5754691278
 H,0,4.5244243902,-0.0159348672,4.0598238499
 H,0,2.3647086049,-0.0631748803,5.2464573518
 O,0,-0.0590174291,-0.0598419167,3.9942452431
 C,0,-0.1189702733,-0.099594199,5.4210847791
 H,0,0.3684982086,-0.996518606,5.8038934614
 H,0,0.3470294217,0.786691304,5.8525638576
 H,0,-1.174449068,-0.1184920346,5.6710539838
 H,0,-1.0454670421,-0.0230653852,-0.2902012064
 H,0,0.4762149343,0.8966752191,-0.3836961167
 H,0,0.5085550503,-0.8881776468,-0.3833803299
 Li,0,2.3915687012,3.2032631513,2.9080486562
 O,0,-2.6377545362,-0.598187719,2.3472635532
 H,0,-2.7994660533,-0.7449539994,3.2844472145
 H,0,-1.6883474427,-0.3984900301,2.3062475066
 Recover connectivity data from disk.

 GradGradGradGradGradGradGradGradGradGradGradGradGradGradGradGradGradGrad
 Berny optimization.
 Initialization pass.
                           ----------------------------
                           !    Initial Parameters    !
                           ! (Angstroms and Degrees)  !
 --------------------------                            --------------------------
 ! Name  Definition              Value          Derivative Info.                !
 --------------------------------------------------------------------------------
 ! R1    R(1,2)                  1.43           calculate D2E/DX2 analytically  !
 ! R2    R(1,18)                 1.0849         calculate D2E/DX2 analytically  !
 ! R3    R(1,19)                 1.0898         calculate D2E/DX2 analytically  !
 ! R4    R(1,20)                 1.0899         calculate D2E/DX2 analytically  !
 ! R5    R(2,3)                  1.3634         calculate D2E/DX2 analytically  !
 ! R6    R(2,24)                 1.9424         calculate D2E/DX2 analytically  !
 ! R7    R(3,4)                  1.411          calculate D2E/DX2 analytically  !
 ! R8    R(3,8)                  1.3909         calculate D2E/DX2 analytically  !
 ! R9    R(3,21)                 3.5211         calculate D2E/DX2 analytically  !
 ! R10   R(4,5)                  1.3919         calculate D2E/DX2 analytically  !
 ! R11   R(4,13)                 1.3607         calculate D2E/DX2 analytically  !
 ! R12   R(4,21)                 3.4945         calculate D2E/DX2 analytically  !
 ! R13   R(5,6)                  1.4002         calculate D2E/DX2 analytically  !
 ! R14   R(5,12)                 1.0801         calculate D2E/DX2 analytically  !
 ! R15   R(5,21)                 3.4758         calculate D2E/DX2 analytically  !
 ! R16   R(6,7)                  1.388          calculate D2E/DX2 analytically  !
 ! R17   R(6,11)                 1.0818         calculate D2E/DX2 analytically  !
 ! R18   R(6,21)                 3.4836         calculate D2E/DX2 analytically  !
 ! R19   R(7,8)                  1.4002         calculate D2E/DX2 analytically  !
 ! R20   R(7,10)                 1.0817         calculate D2E/DX2 analytically  !
 ! R21   R(7,21)                 3.5099         calculate D2E/DX2 analytically  !
 ! R22   R(8,9)                  1.0802         calculate D2E/DX2 analytically  !
 ! R23   R(13,14)                1.4287         calculate D2E/DX2 analytically  !
 ! R24   R(14,15)                1.0902         calculate D2E/DX2 analytically  !
 ! R25   R(14,16)                1.0903         calculate D2E/DX2 analytically  !
 ! R26   R(14,17)                1.0848         calculate D2E/DX2 analytically  !
 ! R27   R(22,23)                0.9623         calculate D2E/DX2 analytically  !
 ! R28   R(22,24)                0.971          calculate D2E/DX2 analytically  !
 ! A1    A(2,1,18)             105.6171         calculate D2E/DX2 analytically  !
 ! A2    A(2,1,19)             110.6412         calculate D2E/DX2 analytically  !
 ! A3    A(2,1,20)             110.6597         calculate D2E/DX2 analytically  !
 ! A4    A(18,1,19)            109.917          calculate D2E/DX2 analytically  !
 ! A5    A(18,1,20)            109.9604         calculate D2E/DX2 analytically  !
 ! A6    A(19,1,20)            109.9646         calculate D2E/DX2 analytically  !
 ! A7    A(1,2,3)              116.4681         calculate D2E/DX2 analytically  !
 ! A8    A(1,2,24)             116.736          calculate D2E/DX2 analytically  !
 ! A9    A(3,2,24)             125.3318         calculate D2E/DX2 analytically  !
 ! A10   A(2,3,4)              115.0324         calculate D2E/DX2 analytically  !
 ! A11   A(2,3,8)              124.9555         calculate D2E/DX2 analytically  !
 ! A12   A(2,3,21)             114.1585         calculate D2E/DX2 analytically  !
 ! A13   A(4,3,8)              120.0121         calculate D2E/DX2 analytically  !
 ! A14   A(8,3,21)              78.9458         calculate D2E/DX2 analytically  !
 ! A15   A(3,4,5)              119.6862         calculate D2E/DX2 analytically  !
 ! A16   A(3,4,13)             115.0679         calculate D2E/DX2 analytically  !
 ! A17   A(5,4,13)             125.2456         calculate D2E/DX2 analytically  !
 ! A18   A(13,4,21)            113.3534         calculate D2E/DX2 analytically  !
 ! A19   A(4,5,6)              120.0141         calculate D2E/DX2 analytically  !
 ! A20   A(4,5,12)             120.3088         calculate D2E/DX2 analytically  !
 ! A21   A(6,5,12)             119.6769         calculate D2E/DX2 analytically  !
 ! A22   A(12,5,21)            112.6431         calculate D2E/DX2 analytically  !
 ! A23   A(5,6,7)              120.2181         calculate D2E/DX2 analytically  !
 ! A24   A(5,6,11)             119.318          calculate D2E/DX2 analytically  !
 ! A25   A(7,6,11)             120.4638         calculate D2E/DX2 analytically  !
 ! A26   A(11,6,21)            112.9042         calculate D2E/DX2 analytically  !
 ! A27   A(6,7,8)              120.1534         calculate D2E/DX2 analytically  !
 ! A28   A(6,7,10)             120.5083         calculate D2E/DX2 analytically  !
 ! A29   A(8,7,10)             119.3382         calculate D2E/DX2 analytically  !
 ! A30   A(8,7,21)              79.2954         calculate D2E/DX2 analytically  !
 ! A31   A(10,7,21)            113.9046         calculate D2E/DX2 analytically  !
 ! A32   A(3,8,7)              119.9159         calculate D2E/DX2 analytically  !
 ! A33   A(3,8,9)              120.3713         calculate D2E/DX2 analytically  !
 ! A34   A(7,8,9)              119.7125         calculate D2E/DX2 analytically  !
 ! A35   A(4,13,14)            116.0884         calculate D2E/DX2 analytically  !
 ! A36   A(13,14,15)           110.7814         calculate D2E/DX2 analytically  !
 ! A37   A(13,14,16)           110.7736         calculate D2E/DX2 analytically  !
 ! A38   A(13,14,17)           105.7501         calculate D2E/DX2 analytically  !
 ! A39   A(15,14,16)           109.7963         calculate D2E/DX2 analytically  !
 ! A40   A(15,14,17)           109.8634         calculate D2E/DX2 analytically  !
 ! A41   A(16,14,17)           109.8037         calculate D2E/DX2 analytically  !
 ! A42   A(3,21,5)              40.5262         calculate D2E/DX2 analytically  !
 ! A43   A(3,21,6)              46.9618         calculate D2E/DX2 analytically  !
 ! A44   A(3,21,7)              40.1984         calculate D2E/DX2 analytically  !
 ! A45   A(4,21,6)              40.5518         calculate D2E/DX2 analytically  !
 ! A46   A(4,21,7)              47.0357         calculate D2E/DX2 analytically  !
 ! A47   A(5,21,7)              40.4872         calculate D2E/DX2 analytically  !
 ! A48   A(23,22,24)           103.6981         calculate D2E/DX2 analytically  !
 ! A49   A(2,24,22)            155.6123         calculate D2E/DX2 analytically  !
 ! D1    D(18,1,2,3)           179.0948         calculate D2E/DX2 analytically  !
 ! D2    D(18,1,2,24)           12.1471         calculate D2E/DX2 analytically  !
 ! D3    D(19,1,2,3)           -62.0055         calculate D2E/DX2 analytically  !
 ! D4    D(19,1,2,24)          131.0467         calculate D2E/DX2 analytically  !
 ! D5    D(20,1,2,3)            60.1336         calculate D2E/DX2 analytically  !
 ! D6    D(20,1,2,24)         -106.8141         calculate D2E/DX2 analytically  !
 ! D7    D(1,2,3,4)           -178.6001         calculate D2E/DX2 analytically  !
 ! D8    D(1,2,3,8)              1.3073         calculate D2E/DX2 analytically  !
 ! D9    D(1,2,3,21)            94.5841         calculate D2E/DX2 analytically  !
 ! D10   D(24,2,3,4)           -12.9139         calculate D2E/DX2 analytically  !
 ! D11   D(24,2,3,8)           166.9936         calculate D2E/DX2 analytically  !
 ! D12   D(24,2,3,21)          -99.7296         calculate D2E/DX2 analytically  !
 ! D13   D(1,2,24,22)           -3.0893         calculate D2E/DX2 analytically  !
 ! D14   D(3,2,24,22)         -168.7413         calculate D2E/DX2 analytically  !
 ! D15   D(2,3,4,5)            179.8146         calculate D2E/DX2 analytically  !
 ! D16   D(2,3,4,13)            -0.0009         calculate D2E/DX2 analytically  !
 ! D17   D(8,3,4,5)             -0.0978         calculate D2E/DX2 analytically  !
 ! D18   D(8,3,4,13)          -179.9133         calculate D2E/DX2 analytically  !
 ! D19   D(2,3,8,7)           -179.8017         calculate D2E/DX2 analytically  !
 ! D20   D(2,3,8,9)              0.0262         calculate D2E/DX2 analytically  !
 ! D21   D(4,3,8,7)              0.1015         calculate D2E/DX2 analytically  !
 ! D22   D(4,3,8,9)            179.9294         calculate D2E/DX2 analytically  !
 ! D23   D(21,3,8,7)            68.3459         calculate D2E/DX2 analytically  !
 ! D24   D(21,3,8,9)          -111.8261         calculate D2E/DX2 analytically  !
 ! D25   D(2,3,21,5)           142.0322         calculate D2E/DX2 analytically  !
 ! D26   D(2,3,21,6)           174.5947         calculate D2E/DX2 analytically  !
 ! D27   D(2,3,21,7)          -153.3788         calculate D2E/DX2 analytically  !
 ! D28   D(8,3,21,5)           -94.4513         calculate D2E/DX2 analytically  !
 ! D29   D(8,3,21,6)           -61.8888         calculate D2E/DX2 analytically  !
 ! D30   D(8,3,21,7)           -29.8623         calculate D2E/DX2 analytically  !
 ! D31   D(3,4,5,6)              0.0235         calculate D2E/DX2 analytically  !
 ! D32   D(3,4,5,12)          -179.8058         calculate D2E/DX2 analytically  !
 ! D33   D(13,4,5,6)           179.8189         calculate D2E/DX2 analytically  !
 ! D34   D(13,4,5,12)           -0.0104         calculate D2E/DX2 analytically  !
 ! D35   D(3,4,13,14)          179.6285         calculate D2E/DX2 analytically  !
 ! D36   D(5,4,13,14)           -0.1752         calculate D2E/DX2 analytically  !
 ! D37   D(21,4,13,14)         -91.4103         calculate D2E/DX2 analytically  !
 ! D38   D(13,4,21,6)          153.5502         calculate D2E/DX2 analytically  !
 ! D39   D(13,4,21,7)         -174.434          calculate D2E/DX2 analytically  !
 ! D40   D(4,5,6,7)              0.047          calculate D2E/DX2 analytically  !
 ! D41   D(4,5,6,11)          -179.8545         calculate D2E/DX2 analytically  !
 ! D42   D(12,5,6,7)           179.8774         calculate D2E/DX2 analytically  !
 ! D43   D(12,5,6,11)           -0.0241         calculate D2E/DX2 analytically  !
 ! D44   D(12,5,21,3)         -148.7703         calculate D2E/DX2 analytically  !
 ! D45   D(12,5,21,7)          147.3453         calculate D2E/DX2 analytically  !
 ! D46   D(5,6,7,8)             -0.0437         calculate D2E/DX2 analytically  !
 ! D47   D(5,6,7,10)          -179.9181         calculate D2E/DX2 analytically  !
 ! D48   D(11,6,7,8)           179.8567         calculate D2E/DX2 analytically  !
 ! D49   D(11,6,7,10)           -0.0178         calculate D2E/DX2 analytically  !
 ! D50   D(11,6,21,3)         -179.5403         calculate D2E/DX2 analytically  !
 ! D51   D(11,6,21,4)         -146.9935         calculate D2E/DX2 analytically  !
 ! D52   D(6,7,8,3)             -0.0309         calculate D2E/DX2 analytically  !
 ! D53   D(6,7,8,9)           -179.86           calculate D2E/DX2 analytically  !
 ! D54   D(10,7,8,3)           179.845          calculate D2E/DX2 analytically  !
 ! D55   D(10,7,8,9)             0.0159         calculate D2E/DX2 analytically  !
 ! D56   D(21,7,8,3)           -68.6355         calculate D2E/DX2 analytically  !
 ! D57   D(21,7,8,9)           111.5354         calculate D2E/DX2 analytically  !
 ! D58   D(8,7,21,3)            29.6065         calculate D2E/DX2 analytically  !
 ! D59   D(8,7,21,4)            62.0608         calculate D2E/DX2 analytically  !
 ! D60   D(8,7,21,5)            94.2918         calculate D2E/DX2 analytically  !
 ! D61   D(10,7,21,3)          147.0995         calculate D2E/DX2 analytically  !
 ! D62   D(10,7,21,4)          179.5537         calculate D2E/DX2 analytically  !
 ! D63   D(10,7,21,5)         -148.2153         calculate D2E/DX2 analytically  !
 ! D64   D(4,13,14,15)         -60.9335         calculate D2E/DX2 analytically  !
 ! D65   D(4,13,14,16)          61.1656         calculate D2E/DX2 analytically  !
 ! D66   D(4,13,14,17)        -179.9217         calculate D2E/DX2 analytically  !
 ! D67   D(23,22,24,2)         175.9694         calculate D2E/DX2 analytically  !
 --------------------------------------------------------------------------------
 Trust Radius=3.00D-01 FncErr=1.00D-07 GrdErr=1.00D-07 EigMax=2.50D+02 EigMin=1.00D-04
 Number of steps in this run=      2 maximum allowed number of steps=      2.
 GradGradGradGradGradGradGradGradGradGradGradGradGradGradGradGradGradGrad

                          Input orientation:                          
 ---------------------------------------------------------------------
 Center     Atomic      Atomic             Coordinates (Angstroms)
 Number     Number       Type             X           Y           Z
 ---------------------------------------------------------------------
      1          6           0       -0.000624   -0.004570    0.001151
      2          8           0        0.000324   -0.004013    1.431105
      3          6           0        1.221194   -0.001585    2.037950
      4          6           0        1.187002   -0.032333    3.448240
      5          6           0        2.379116   -0.036584    4.166762
      6          6           0        3.604762   -0.009924    3.490244
      7          6           0        3.636409    0.021784    2.102921
      8          6           0        2.442075    0.026360    1.372061
      9          1           0        2.475033    0.048822    0.292625
     10          1           0        4.580618    0.041132    1.575469
     11          1           0        4.524424   -0.015935    4.059824
     12          1           0        2.364709   -0.063175    5.246457
     13          8           0       -0.059017   -0.059842    3.994245
     14          6           0       -0.118970   -0.099594    5.421085
     15          1           0        0.368498   -0.996519    5.803893
     16          1           0        0.347029    0.786691    5.852564
     17          1           0       -1.174449   -0.118492    5.671054
     18          1           0       -1.045467   -0.023065   -0.290201
     19          1           0        0.476215    0.896675   -0.383696
     20          1           0        0.508555   -0.888178   -0.383380
     21          3           0        2.391569    3.203263    2.908049
     22          8           0       -2.637755   -0.598188    2.347264
     23          1           0       -2.799466   -0.744954    3.284447
     24          1           0       -1.688347   -0.398490    2.306248
 ---------------------------------------------------------------------
                    Distance matrix (angstroms):
                    1          2          3          4          5
     1  C    0.000000
     2  O    1.429955   0.000000
     3  C    2.375163   1.363374   0.000000
     4  C    3.646045   2.340478   1.411039   0.000000
     5  C    4.797551   3.625400   2.423602   1.391915   0.000000
     6  C    5.017231   4.151152   2.791170   2.418229   1.400213
     7  C    4.200731   3.697718   2.416202   2.795068   2.417360
     8  C    2.801273   2.442654   1.390950   2.426762   2.796118
     9  H    2.493328   2.724539   2.149608   3.409328   3.876265
    10  H    4.844413   4.582790   3.391378   3.876764   3.401095
    11  H    6.078570   5.232379   3.872920   3.393036   2.148071
    12  H    5.754257   4.488956   3.406749   2.149775   1.080119
    13  O    3.993904   2.564435   2.338680   1.360677   2.444340
    14  C    5.422058   3.992907   3.640226   2.366898   2.796021
    15  H    5.898477   4.499099   3.987394   2.673706   2.764825
    16  H    5.914896   4.504966   3.992095   2.675281   2.765698
    17  H    5.791256   4.401178   4.353414   3.244191   3.859719
    18  H    1.084862   2.014184   3.249385   4.354302   5.620718
    19  H    1.089828   2.081157   2.688166   4.006496   5.019828
    20  H    1.089904   2.081442   2.675209   3.984228   4.992795
    21  Li   4.945991   4.264509   3.521065   3.494549   3.475791
    22  O    3.579258   2.855144   3.917026   4.020087   5.366094
    23  H    4.377410   3.438415   4.274583   4.052972   5.300753
    24  H    2.883930   1.942446   2.948720   3.115421   4.487399
                    6          7          8          9         10
     6  C    0.000000
     7  C    1.388046   0.000000
     8  C    2.416580   1.400218   0.000000
     9  H    3.391830   2.150976   1.080173   0.000000
    10  H    2.149713   1.081716   2.148245   2.465611   0.000000
    11  H    1.081774   2.149293   3.400299   4.289054   2.485645
    12  H    2.150547   3.392088   3.876203   4.956327   4.289206
    13  O    3.698620   4.152101   3.624741   4.487228   5.233248
    14  C    4.195518   5.012765   4.792641   5.749086   6.074100
    15  H    4.098750   5.041168   4.998714   5.992021   6.057907
    16  H    4.102191   5.046278   5.004221   5.998815   6.064047
    17  H    5.254387   5.991294   5.619748   6.501863   7.065415
    18  H    5.993044   5.258233   3.863743   3.569142   5.927704
    19  H    5.061338   4.115280   2.775741   2.274102   4.627786
    20  H    5.036149   4.097950   2.767030   2.280787   4.613285
    21  Li   3.483585   3.509938   3.529097   4.098525   4.070231
    22  O    6.373498   6.309453   5.210158   5.548041   7.287613
    23  H    6.449555   6.588200   5.632575   6.115671   7.616047
    24  H    5.437816   5.345185   4.256007   4.646343   6.326708
                   11         12         13         14         15
    11  H    0.000000
    12  H    2.464691   0.000000
    13  O    4.584121   2.728094   0.000000
    14  C    4.839540   2.490077   1.428652   0.000000
    15  H    4.612488   2.273042   2.082057   1.090248   0.000000
    16  H    4.616141   2.271710   2.082028   1.090336   1.784003
    17  H    5.923153   3.564966   2.014774   1.084840   1.780242
    18  H    7.067281   6.502730   4.396694   5.786453   6.331264
    19  H    6.079945   6.015509   4.513067   5.919652   6.471634
    20  H    6.052279   5.985065   4.491312   5.891304   6.189807
    21  Li   4.029751   4.017274   4.222920   4.850466   5.487886
    22  O    7.387062   5.806565   3.106807   4.005153   4.598316
    23  H    7.400814   5.566238   2.912602   3.488089   4.055477
    24  H    6.466832   5.018419   2.370387   3.500642   4.101436
                   16         17         18         19         20
    16  H    0.000000
    17  H    1.779663   0.000000
    18  H    6.350458   5.963414   0.000000
    19  H    6.238567   6.357299   1.780500   0.000000
    20  H    6.458969   6.330963   1.781035   1.785146   0.000000
    21  Li   4.323208   5.602208   5.696597   4.452473   5.578453
    22  O    4.807698   3.663189   3.134065   4.403358   4.176096
    23  H    4.340691   2.954493   4.046696   5.184622   4.941303
    24  H    4.257203   3.415320   2.701071   3.687625   3.507174
                   21         22         23         24
    21  Li   0.000000
    22  O    6.329265   0.000000
    23  H    6.532759   0.962291   0.000000
    24  H    5.475446   0.971049   1.520361   0.000000
 Stoichiometry    C8H12LiO3(1+)
 Framework group  C1[X(C8H12LiO3)]
 Deg. of freedom    66
 Full point group                 C1      NOp   1
 Largest Abelian subgroup         C1      NOp   1
 Largest concise Abelian subgroup C1      NOp   1
                         Standard orientation:                         
 ---------------------------------------------------------------------
 Center     Atomic      Atomic             Coordinates (Angstroms)
 Number     Number       Type             X           Y           Z
 ---------------------------------------------------------------------
      1          6           0        1.208595   -2.600004    0.063826
      2          8           0        1.054456   -1.178477    0.080362
      3          6           0       -0.214352   -0.703039   -0.070879
      4          6           0       -0.327691    0.703404   -0.080976
      5          6           0       -1.579247    1.293048   -0.233800
      6          6           0       -2.718469    0.491475   -0.376106
      7          6           0       -2.605205   -0.891893   -0.364465
      8          6           0       -1.350181   -1.493579   -0.211166
      9          1           0       -1.269984   -2.570756   -0.205393
     10          1           0       -3.482007   -1.515618   -0.475345
     11          1           0       -3.685269    0.961611   -0.496538
     12          1           0       -1.677225    2.368644   -0.246101
     13          8           0        0.845699    1.377379    0.061697
     14          6           0        0.757149    2.803200    0.046247
     15          1           0        0.351776    3.155334   -0.902603
     16          1           0        0.136789    3.161064    0.868390
     17          1           0        1.773296    3.162694    0.169074
     18          1           0        2.272175   -2.779807    0.179555
     19          1           0        0.663033   -3.055231    0.890176
     20          1           0        0.862270   -3.013356   -0.883322
     21          3           0       -1.876312   -0.041236    2.961910
     22          8           0        3.633857    0.023508   -0.151520
     23          1           0        3.711914    0.975869   -0.265188
     24          1           0        2.676482   -0.121695   -0.078830
 ---------------------------------------------------------------------
 Rotational constants (GHZ):           1.1418609           0.7836225           0.5338075
 Standard basis: Aug-CC-pVTZ (5D, 7F)
 There are   960 symmetry adapted cartesian basis functions of A   symmetry.
 There are   828 symmetry adapted basis functions of A   symmetry.
   828 basis functions,  1190 primitive gaussians,   960 cartesian basis functions
    43 alpha electrons       43 beta electrons
       nuclear repulsion energy       660.0133065809 Hartrees.
 NAtoms=   24 NActive=   24 NUniq=   24 SFac= 1.00D+00 NAtFMM=   60 NAOKFM=F Big=F
 Integral buffers will be    131072 words long.
 Raffenetti 1 integral format.
 Two-electron integral symmetry is turned on.
 Force inversion solution in PCM.
 ------------------------------------------------------------------------------
 Polarizable Continuum Model (PCM)
 =================================
 Model                : PCM.
 Atomic radii         : UFF (Universal Force Field).
 Polarization charges : Total charges.
 Charge compensation  : None.
 Solution method      : Matrix inversion.
 Cavity type          : Scaled VdW (van der Waals Surface) (Alpha=1.100).
 Cavity algorithm     : GePol (No added spheres)
                        Default sphere list used, NSphG=   24.
                        Lebedev-Laikov grids with approx.  5.0 points / Ang**2.
                        Smoothing algorithm: York/Karplus (Gamma=1.0000).
                        Polarization charges: spherical gaussians, with
                                              point-specific exponents (IZeta= 3).
                        Self-potential: point-specific (ISelfS= 7).
                        Self-field    : sphere-specific E.n sum rule (ISelfD= 2).
 1st derivatives      : Analytical E(r).r(x)/FMM algorithm (CHGder, D1EAlg=3).
                        Cavity 1st derivative terms included.
 2nd derivatives      : Analytical E(r).r(xy)/FMM algorithm (CHGder, D2EAlg=3).
                        Cavity 2nd derivative terms included.
 Solvent              : Water, Eps=  78.355300 Eps(inf)=   1.777849
 ------------------------------------------------------------------------------
 Separa: There are  2 disjoint cavities,
 One-electron integrals computed using PRISM.
 NBasis=   828 RedAO= T EigKep=  1.74D-06  NBF=   828
 NBsUse=   824 1.00D-06 EigRej=  8.12D-07 NBFU=   824
 Initial guess from the checkpoint file:  "output.chk"
 B after Tr=     0.000000    0.000000    0.000000
         Rot=    1.000000    0.000000    0.000000    0.000000 Ang=   0.00 deg.
 Requested convergence on RMS density matrix=1.00D-08 within 128 cycles.
 Requested convergence on MAX density matrix=1.00D-06.
 Requested convergence on             energy=1.00D-06.
 No special actions if energy rises.
 Inv3:  Mode=1 IEnd=    11976012.
 Iteration    1 A*A^-1 deviation from unit magnitude is 3.55D-15 for    184.
 Iteration    1 A*A^-1 deviation from orthogonality  is 2.30D-15 for   1126    222.
 Iteration    1 A^-1*A deviation from unit magnitude is 3.55D-15 for    184.
 Iteration    1 A^-1*A deviation from orthogonality  is 2.58D-15 for   1757    602.
 Error on total polarization charges =  0.01329
 SCF Done:  E(RHF) =  -542.130601365     A.U. after    1 cycles
            NFock=  1  Conv=0.11D-08     -V/T= 2.0018
 ExpMin= 7.59D-03 ExpMax= 1.53D+04 ExpMxC= 5.22D+02 IAcc=3 IRadAn=         5 AccDes= 0.00D+00
 HarFok:  IExCor=  205 AccDes= 0.00D+00 IRadAn=         5 IDoV=-2 UseB2=F ITyADJ=14
 ICtDFT= 12500011 ScaDFX=  1.000000  1.000000  1.000000  1.000000
 Range of M.O.s used for correlation:    13   824
 NBasis=   828 NAE=    43 NBE=    43 NFC=    12 NFV=     0
 NROrb=    812 NOA=    31 NOB=    31 NVA=   781 NVB=   781

 **** Warning!!: The largest alpha MO coefficient is  0.10268914D+03

 Disk-based method using ON**2 memory for 31 occupieds at a time.
 Permanent disk used for amplitudes=  1402862659 words.
 Estimated scratch disk usage= 54809550344 words.
 Actual    scratch disk usage= 52727164936 words.
 JobTyp=1 Pass  1:  I=  13 to  43 NPSUse= 15 ParTrn=T ParDer=T DoDerP=T.
