# Supplementary material for: Interplay of Noncovalent Interactions in Phase Separation Mediated by Tyrosine-Rich and Arginine-Rich Polypeptides
Source: J Am Chem Soc. 2026 Jun 17;148(25):26585–98. doi: 10.1021/jacs.6c06972 (PMC13339138; doi:10.1021/jacs.6c06972)
Supplement: Supplementary file 2 [file ja6c06972_si_002.zip › output/F'.txt]

 Entering Gaussian System, Link 0=/share/apps/gaussian/g16/g16
 Initial command:
 /share/apps/gaussian/g16/l1.exe "/scratch/webmo-77271/923/Gau-882207.inp" -scrdir="/scratch/webmo-77271/923/"
 Entering Link 1 = /share/apps/gaussian/g16/l1.exe PID=    882208.
  
 Copyright (c) 1988-2019, Gaussian, Inc.  All Rights Reserved.
  
 This is part of the Gaussian(R) 16 program.  It is based on
 the Gaussian(R) 09 system (copyright 2009, Gaussian, Inc.),
 the Gaussian(R) 03 system (copyright 2003, Gaussian, Inc.),
 the Gaussian(R) 98 system (copyright 1998, Gaussian, Inc.),
 the Gaussian(R) 94 system (copyright 1995, Gaussian, Inc.),
 the Gaussian 92(TM) system (copyright 1992, Gaussian, Inc.),
 the Gaussian 90(TM) system (copyright 1990, Gaussian, Inc.),
 the Gaussian 88(TM) system (copyright 1988, Gaussian, Inc.),
 the Gaussian 86(TM) system (copyright 1986, Carnegie Mellon
 University), and the Gaussian 82(TM) system (copyright 1983,
 Carnegie Mellon University). Gaussian is a federally registered
 trademark of Gaussian, Inc.
  
 This software contains proprietary and confidential information,
 including trade secrets, belonging to Gaussian, Inc.
  
 This software is provided under written license and may be
 used, copied, transmitted, or stored only in accord with that
 written license.
  
 The following legend is applicable only to US Government
 contracts under FAR:
  
                    RESTRICTED RIGHTS LEGEND
  
 Use, reproduction and disclosure by the US Government is
 subject to restrictions as set forth in subparagraphs (a)
 and (c) of the Commercial Computer Software - Restricted
 Rights clause in FAR 52.227-19.
  
 Gaussian, Inc.
 340 Quinnipiac St., Bldg. 40, Wallingford CT 06492
  
  
 ---------------------------------------------------------------
 Warning -- This program may not be used in any manner that
 competes with the business of Gaussian, Inc. or will provide
 assistance to any competitor of Gaussian, Inc.  The licensee
 of this program is prohibited from giving any competitor of
 Gaussian, Inc. access to this program.  By using this program,
 the user acknowledges that Gaussian, Inc. is engaged in the
 business of creating and licensing software in the field of
 computational chemistry and represents and warrants to the
 licensee that it is not a competitor of Gaussian, Inc. and that
 it will not use this program in any manner prohibited above.
 ---------------------------------------------------------------
  

 Cite this work as:
 Gaussian 16, Revision C.01,
 M. J. Frisch, G. W. Trucks, H. B. Schlegel, G. E. Scuseria, 
 M. A. Robb, J. R. Cheeseman, G. Scalmani, V. Barone, 
 G. A. Petersson, H. Nakatsuji, X. Li, M. Caricato, A. V. Marenich, 
 J. Bloino, B. G. Janesko, R. Gomperts, B. Mennucci, H. P. Hratchian, 
 J. V. Ortiz, A. F. Izmaylov, J. L. Sonnenberg, D. Williams-Young, 
 F. Ding, F. Lipparini, F. Egidi, J. Goings, B. Peng, A. Petrone, 
 T. Henderson, D. Ranasinghe, V. G. Zakrzewski, J. Gao, N. Rega, 
 G. Zheng, W. Liang, M. Hada, M. Ehara, K. Toyota, R. Fukuda, 
 J. Hasegawa, M. Ishida, T. Nakajima, Y. Honda, O. Kitao, H. Nakai, 
 T. Vreven, K. Throssell, J. A. Montgomery, Jr., J. E. Peralta, 
 F. Ogliaro, M. J. Bearpark, J. J. Heyd, E. N. Brothers, K. N. Kudin, 
 V. N. Staroverov, T. A. Keith, R. Kobayashi, J. Normand, 
 K. Raghavachari, A. P. Rendell, J. C. Burant, S. S. Iyengar, 
 J. Tomasi, M. Cossi, J. M. Millam, M. Klene, C. Adamo, R. Cammi, 
 J. W. Ochterski, R. L. Martin, K. Morokuma, O. Farkas, 
 J. B. Foresman, and D. J. Fox, Gaussian, Inc., Wallingford CT, 2019.
 
 ******************************************
 Gaussian 16:  ES64L-G16RevC.01  3-Jul-2019
                22-Sep-2025 
 ******************************************
 %NProcShared=12
 Will use up to   12 processors via shared memory.
 %CHK=output.chk
 %Mem=36GB
 ----------------------------------------------------
 #N MP2/aug-cc-pvtz OPT FREQ SCRF=(PCM,Solvent=Water)
 ----------------------------------------------------
 1/18=20,19=15,26=6,38=1/1,3;
 2/9=110,12=2,17=6,18=5,40=1/2;
 3/5=16,6=1,7=10,11=9,25=1,30=1,70=2201,71=1,72=1/1,2,3;
 4//1;
 5/5=2,38=5,53=1/2;
 8/6=4,10=1/1;
 9/15=2,16=-3/6;
 10/5=1/2;
 6/7=2,8=2,9=2,10=2/1;
 7/12=2/1,2,3,16;
 1/18=20,19=15,26=6/3(2);
 2/9=110/2;
 99//99;
 2/9=110/2;
 3/5=16,6=1,7=10,11=9,25=1,30=1,70=2205,71=1,72=1/1,2,3;
 4/5=5,16=3,69=1/1;
 5/5=2,38=5,53=1/2;
 8/6=4,10=1/1;
 9/15=2,16=-3/6;
 10/5=1/2;
 7/12=2/1,2,3,16;
 1/18=20,19=15,26=6/3(-8);
 2/9=110/2;
 6/7=2,8=2,9=2,10=2/1;
 99/9=10/99;
 -----------
 C8H10O2 C2V
 -----------
 Symbolic Z-matrix:
 Charge =  0 Multiplicity = 1
 C
 O                    1    B1
 C                    2    B2       1    A1
 C                    3    B3       2    A2       1    D1       0
 C                    4    B4       3    A3       2    D2       0
 C                    5    B5       4    A4       3    D3       0
 C                    6    B6       5    A5       4    D4       0
 C                    3    B7       4    A6       5    D5       0
 H                    8    B8       3    A7       4    D6       0
 H                    7    B9       8    A8       3    D7       0
 H                    6    B10      5    A9       4    D8       0
 H                    5    B11      4    A10      3    D9       0
 O                    4    B12      5    A11      6    D10      0
 C                    13   B13      4    A12      5    D11      0
 H                    14   B14      13   A13      4    D12      0
 H                    14   B15      13   A14      4    D13      0
 H                    14   B16      13   A15      4    D14      0
 H                    1    B17      2    A16      3    D15      0
 H                    1    B18      2    A17      3    D16      0
 H                    1    B19      2    A18      3    D17      0
       Variables:
  B1                    1.41903                  
  B2                    1.35864                  
  B3                    1.41263                  
  B4                    1.39198                  
  B5                    1.39938                  
  B6                    1.38593                  
  B7                    1.39198                  
  B8                    1.08                     
  B9                    1.08163                  
  B10                   1.08163                  
  B11                   1.08                     
  B12                   1.35864                  
  B13                   1.41903                  
  B14                   1.09207                  
  B15                   1.09207                  
  B16                   1.08536                  
  B17                   1.08536                  
  B18                   1.09207                  
  B19                   1.09207                  
  A1                  116.00212                  
  A2                  115.30492                  
  A3                  119.60103                  
  A4                  120.34055                  
  A5                  120.05842                  
  A6                  119.60103                  
  A7                  120.16493                  
  A8                  119.4357                   
  A9                  119.4357                   
  A10                 120.16493                  
  A11                 125.09405                  
  A12                 116.00212                  
  A13                 111.12659                  
  A14                 111.12659                  
  A15                 105.75977                  
  A16                 105.75977                  
  A17                 111.12659                  
  A18                 111.12659                  
  D1                  180.                       
  D2                  180.                       
  D3                    0.                       
  D4                    0.                       
  D5                    0.                       
  D6                  180.                       
  D7                  180.                       
  D8                  180.                       
  D9                  180.                       
  D10                 180.                       
  D11                   0.                       
  D12                 -61.08149                  
  D13                  61.08149                  
  D14                 180.                       
  D15                 180.                       
  D16                 -61.08149                  
  D17                  61.08149                  
 

 GradGradGradGradGradGradGradGradGradGradGradGradGradGradGradGradGradGrad
 Berny optimization.
 Initialization pass.
                           ----------------------------
                           !    Initial Parameters    !
                           ! (Angstroms and Degrees)  !
 --------------------------                            --------------------------
 ! Name  Definition              Value          Derivative Info.                !
 --------------------------------------------------------------------------------
 ! R1    R(1,2)                  1.419          estimate D2E/DX2                !
 ! R2    R(1,18)                 1.0854         estimate D2E/DX2                !
 ! R3    R(1,19)                 1.0921         estimate D2E/DX2                !
 ! R4    R(1,20)                 1.0921         estimate D2E/DX2                !
 ! R5    R(2,3)                  1.3586         estimate D2E/DX2                !
 ! R6    R(3,4)                  1.4126         estimate D2E/DX2                !
 ! R7    R(3,8)                  1.392          estimate D2E/DX2                !
 ! R8    R(4,5)                  1.392          estimate D2E/DX2                !
 ! R9    R(4,13)                 1.3586         estimate D2E/DX2                !
 ! R10   R(5,6)                  1.3994         estimate D2E/DX2                !
 ! R11   R(5,12)                 1.08           estimate D2E/DX2                !
 ! R12   R(6,7)                  1.3859         estimate D2E/DX2                !
 ! R13   R(6,11)                 1.0816         estimate D2E/DX2                !
 ! R14   R(7,8)                  1.3994         estimate D2E/DX2                !
 ! R15   R(7,10)                 1.0816         estimate D2E/DX2                !
 ! R16   R(8,9)                  1.08           estimate D2E/DX2                !
 ! R17   R(13,14)                1.419          estimate D2E/DX2                !
 ! R18   R(14,15)                1.0921         estimate D2E/DX2                !
 ! R19   R(14,16)                1.0921         estimate D2E/DX2                !
 ! R20   R(14,17)                1.0854         estimate D2E/DX2                !
 ! A1    A(2,1,18)             105.7598         estimate D2E/DX2                !
 ! A2    A(2,1,19)             111.1266         estimate D2E/DX2                !
 ! A3    A(2,1,20)             111.1266         estimate D2E/DX2                !
 ! A4    A(18,1,19)            109.6463         estimate D2E/DX2                !
 ! A5    A(18,1,20)            109.6463         estimate D2E/DX2                !
 ! A6    A(19,1,20)            109.4671         estimate D2E/DX2                !
 ! A7    A(1,2,3)              116.0021         estimate D2E/DX2                !
 ! A8    A(2,3,4)              115.3049         estimate D2E/DX2                !
 ! A9    A(2,3,8)              125.094          estimate D2E/DX2                !
 ! A10   A(4,3,8)              119.601          estimate D2E/DX2                !
 ! A11   A(3,4,5)              119.601          estimate D2E/DX2                !
 ! A12   A(3,4,13)             115.3049         estimate D2E/DX2                !
 ! A13   A(5,4,13)             125.094          estimate D2E/DX2                !
 ! A14   A(4,5,6)              120.3406         estimate D2E/DX2                !
 ! A15   A(4,5,12)             120.1649         estimate D2E/DX2                !
 ! A16   A(6,5,12)             119.4945         estimate D2E/DX2                !
 ! A17   A(5,6,7)              120.0584         estimate D2E/DX2                !
 ! A18   A(5,6,11)             119.4357         estimate D2E/DX2                !
 ! A19   A(7,6,11)             120.5059         estimate D2E/DX2                !
 ! A20   A(6,7,8)              120.0584         estimate D2E/DX2                !
 ! A21   A(6,7,10)             120.5059         estimate D2E/DX2                !
 ! A22   A(8,7,10)             119.4357         estimate D2E/DX2                !
 ! A23   A(3,8,7)              120.3406         estimate D2E/DX2                !
 ! A24   A(3,8,9)              120.1649         estimate D2E/DX2                !
 ! A25   A(7,8,9)              119.4945         estimate D2E/DX2                !
 ! A26   A(4,13,14)            116.0021         estimate D2E/DX2                !
 ! A27   A(13,14,15)           111.1266         estimate D2E/DX2                !
 ! A28   A(13,14,16)           111.1266         estimate D2E/DX2                !
 ! A29   A(13,14,17)           105.7598         estimate D2E/DX2                !
 ! A30   A(15,14,16)           109.4671         estimate D2E/DX2                !
 ! A31   A(15,14,17)           109.6463         estimate D2E/DX2                !
 ! A32   A(16,14,17)           109.6463         estimate D2E/DX2                !
 ! D1    D(18,1,2,3)           180.0            estimate D2E/DX2                !
 ! D2    D(19,1,2,3)           -61.0815         estimate D2E/DX2                !
 ! D3    D(20,1,2,3)            61.0815         estimate D2E/DX2                !
 ! D4    D(1,2,3,4)            180.0            estimate D2E/DX2                !
 ! D5    D(1,2,3,8)              0.0            estimate D2E/DX2                !
 ! D6    D(2,3,4,5)            180.0            estimate D2E/DX2                !
 ! D7    D(2,3,4,13)             0.0            estimate D2E/DX2                !
 ! D8    D(8,3,4,5)              0.0            estimate D2E/DX2                !
 ! D9    D(8,3,4,13)           180.0            estimate D2E/DX2                !
 ! D10   D(2,3,8,7)            180.0            estimate D2E/DX2                !
 ! D11   D(2,3,8,9)              0.0            estimate D2E/DX2                !
 ! D12   D(4,3,8,7)              0.0            estimate D2E/DX2                !
 ! D13   D(4,3,8,9)            180.0            estimate D2E/DX2                !
 ! D14   D(3,4,5,6)              0.0            estimate D2E/DX2                !
 ! D15   D(3,4,5,12)           180.0            estimate D2E/DX2                !
 ! D16   D(13,4,5,6)           180.0            estimate D2E/DX2                !
 ! D17   D(13,4,5,12)            0.0            estimate D2E/DX2                !
 ! D18   D(3,4,13,14)          180.0            estimate D2E/DX2                !
 ! D19   D(5,4,13,14)            0.0            estimate D2E/DX2                !
 ! D20   D(4,5,6,7)              0.0            estimate D2E/DX2                !
 ! D21   D(4,5,6,11)           180.0            estimate D2E/DX2                !
 ! D22   D(12,5,6,7)           180.0            estimate D2E/DX2                !
 ! D23   D(12,5,6,11)            0.0            estimate D2E/DX2                !
 ! D24   D(5,6,7,8)              0.0            estimate D2E/DX2                !
 ! D25   D(5,6,7,10)           180.0            estimate D2E/DX2                !
 ! D26   D(11,6,7,8)           180.0            estimate D2E/DX2                !
 ! D27   D(11,6,7,10)            0.0            estimate D2E/DX2                !
 ! D28   D(6,7,8,3)              0.0            estimate D2E/DX2                !
 ! D29   D(6,7,8,9)            180.0            estimate D2E/DX2                !
 ! D30   D(10,7,8,3)           180.0            estimate D2E/DX2                !
 ! D31   D(10,7,8,9)             0.0            estimate D2E/DX2                !
 ! D32   D(4,13,14,15)         -61.0815         estimate D2E/DX2                !
 ! D33   D(4,13,14,16)          61.0815         estimate D2E/DX2                !
 ! D34   D(4,13,14,17)         180.0            estimate D2E/DX2                !
 --------------------------------------------------------------------------------
 Trust Radius=3.00D-01 FncErr=5.00D-06 GrdErr=5.00D-06 EigMax=2.50D+02 EigMin=1.00D-04
 Number of steps in this run=     96 maximum allowed number of steps=    120.
 GradGradGradGradGradGradGradGradGradGradGradGradGradGradGradGradGradGrad

                          Input orientation:                          
 ---------------------------------------------------------------------
 Center     Atomic      Atomic             Coordinates (Angstroms)
 Number     Number       Type             X           Y           Z
 ---------------------------------------------------------------------
      1          6           0        0.000000    0.000000    0.000000
      2          8           0        0.000000    0.000000    1.419033
      3          6           0        1.221118    0.000000    2.014668
      4          6           0        1.203929    0.000000    3.427189
      5          6           0        2.405781    0.000000    4.129446
      6          6           0        3.625407    0.000000    3.443309
      7          6           0        3.642271    0.000000    2.057478
      8          6           0        2.439704    0.000000    1.341866
      9          1           0        2.463473    0.000000    0.262129
     10          1           0        4.580788    0.000000    1.519795
     11          1           0        4.550562    0.000000    4.003671
     12          1           0        2.403269    0.000000    5.209441
     13          8           0       -0.031322    0.000000    3.992932
     14          6           0       -0.065853    0.000000    5.411545
     15          1           0        0.417014   -0.891648    5.817030
     16          1           0        0.417014    0.891648    5.817030
     17          1           0       -1.117276    0.000000    5.680827
     18          1           0       -1.044558    0.000000   -0.294788
     19          1           0        0.492592    0.891648   -0.393614
     20          1           0        0.492592   -0.891648   -0.393614
 ---------------------------------------------------------------------
                    Distance matrix (angstroms):
                    1          2          3          4          5
     1  C    0.000000
     2  O    1.419033   0.000000
     3  C    2.355847   1.358642   0.000000
     4  C    3.632502   2.341396   1.412626   0.000000
     5  C    4.779132   3.624103   2.423987   1.391982   0.000000
     6  C    4.999995   4.152261   2.796716   2.421532   1.399382
     7  C    4.183223   3.697803   2.421532   2.796716   2.412873
     8  C    2.784377   2.440924   1.391982   2.423987   2.787786
     9  H    2.477380   2.721603   2.148217   3.406473   3.867747
    10  H    4.826323   4.581896   3.395922   3.878316   3.397194
    11  H    6.061105   5.233351   3.878316   3.395922   2.148465
    12  H    5.737070   4.488083   3.406473   2.148217   1.079998
    13  O    3.993055   2.574090   2.341396   1.358642   2.440924
    14  C    5.411946   3.993055   3.632502   2.355847   2.784377
    15  H    5.899727   4.506808   3.987427   2.669384   2.756478
    16  H    5.899727   4.506808   3.987427   2.669384   2.756478
    17  H    5.789655   4.405814   4.348426   3.235255   3.849509
    18  H    1.085358   2.007059   3.235255   4.348426   5.610587
    19  H    1.092069   2.079272   2.669384   3.987427   4.991332
    20  H    1.092069   2.079272   2.669384   3.987427   4.991332
                    6          7          8          9         10
     6  C    0.000000
     7  C    1.385934   0.000000
     8  C    2.412873   1.399382   0.000000
     9  H    3.386738   2.147753   1.079998   0.000000
    10  H    2.147710   1.081627   2.148465   2.462671   0.000000
    11  H    1.081627   2.147710   3.397194   4.284283   2.484060
    12  H    2.147753   3.386738   3.867747   4.947678   4.284283
    13  O    3.697803   4.152261   3.624103   4.488083   5.233351
    14  C    4.183223   4.999995   4.779132   5.737070   6.061105
    15  H    4.089421   5.033045   4.991332   5.986648   6.049651
    16  H    4.089421   5.033045   4.991332   5.986648   6.049651
    17  H    5.243999   5.981801   5.610587   6.494925   7.055645
    18  H    5.981801   5.243999   3.849509   3.551963   5.910773
    19  H    5.033045   4.089421   2.756478   2.260400   4.601035
    20  H    5.033045   4.089421   2.756478   2.260400   4.601035
                   11         12         13         14         15
    11  H    0.000000
    12  H    2.462671   0.000000
    13  O    4.581896   2.721603   0.000000
    14  C    4.826323   2.477380   1.419033   0.000000
    15  H    4.601035   2.260400   2.079272   1.092069   0.000000
    16  H    4.601035   2.260400   2.079272   1.092069   1.783296
    17  H    5.910773   3.551963   2.007059   1.085358   1.779785
    18  H    7.055645   6.494925   4.405814   5.789655   6.347090
    19  H    6.049651   5.986648   4.506808   5.899727   6.462040
    20  H    6.049651   5.986648   4.506808   5.899727   6.211104
                   16         17         18         19         20
    16  H    0.000000
    17  H    1.779785   0.000000
    18  H    6.347090   5.976058   0.000000
    19  H    6.211104   6.347090   1.779785   0.000000
    20  H    6.462040   6.347090   1.779785   1.783296   0.000000
 Stoichiometry    C8H10O2
 Framework group  C2V[SGV(C8H6O2),X(H4)]
 Deg. of freedom    18
 Full point group                 C2V     NOp   4
 Largest Abelian subgroup         C2V     NOp   4
 Largest concise Abelian subgroup C2V     NOp   4
                         Standard orientation:                         
 ---------------------------------------------------------------------
 Center     Atomic      Atomic             Coordinates (Angstroms)
 Number     Number       Type             X           Y           Z
 ---------------------------------------------------------------------
      1          6           0       -0.000000    2.705973   -1.387611
      2          8           0        0.000000    1.287045   -1.370344
      3          6           0       -0.000000    0.706313   -0.142069
      4          6           0       -0.000000   -0.706313   -0.142069
      5          6           0        0.000000   -1.393893    1.068240
      6          6           0       -0.000000   -0.692967    2.279426
      7          6           0        0.000000    0.692967    2.279426
      8          6           0        0.000000    1.393893    1.068240
      9          1           0       -0.000000    2.473839    1.078869
     10          1           0       -0.000000    1.242030    3.211331
     11          1           0       -0.000000   -1.242030    3.211331
     12          1           0       -0.000000   -2.473839    1.078869
     13          8           0       -0.000000   -1.287045   -1.370344
     14          6           0       -0.000000   -2.705973   -1.387611
     15          1           0        0.891648   -3.105552   -0.899845
     16          1           0       -0.891648   -3.105552   -0.899845
     17          1           0        0.000000   -2.988029   -2.435679
     18          1           0        0.000000    2.988029   -2.435679
     19          1           0       -0.891648    3.105552   -0.899845
     20          1           0        0.891648    3.105552   -0.899845
 ---------------------------------------------------------------------
 Rotational constants (GHZ):           1.6822785           1.3499088           0.7561214
 Standard basis: Aug-CC-pVTZ (5D, 7F)
 There are   264 symmetry adapted cartesian basis functions of A1  symmetry.
 There are   136 symmetry adapted cartesian basis functions of A2  symmetry.
 There are   136 symmetry adapted cartesian basis functions of B1  symmetry.
 There are   264 symmetry adapted cartesian basis functions of B2  symmetry.
 There are   221 symmetry adapted basis functions of A1  symmetry.
 There are   124 symmetry adapted basis functions of A2  symmetry.
 There are   124 symmetry adapted basis functions of B1  symmetry.
 There are   221 symmetry adapted basis functions of B2  symmetry.
   690 basis functions,   990 primitive gaussians,   800 cartesian basis functions
    37 alpha electrons       37 beta electrons
       nuclear repulsion energy       522.8927736586 Hartrees.
 NAtoms=   20 NActive=   20 NUniq=    9 SFac= 4.00D+00 NAtFMM=   60 NAOKFM=F Big=F
 Integral buffers will be    131072 words long.
 Raffenetti 1 integral format.
 Two-electron integral symmetry is turned on.
 ------------------------------------------------------------------------------
 Polarizable Continuum Model (PCM)
 =================================
 Model                : PCM.
 Atomic radii         : UFF (Universal Force Field).
 Polarization charges : Total charges.
 Charge compensation  : None.
 Solution method      : On-the-fly selection.
 Cavity type          : Scaled VdW (van der Waals Surface) (Alpha=1.100).
 Cavity algorithm     : GePol (No added spheres)
                        Default sphere list used, NSphG=   20.
                        Lebedev-Laikov grids with approx.  5.0 points / Ang**2.
                        Smoothing algorithm: York/Karplus (Gamma=1.0000).
                        Polarization charges: spherical gaussians, with
                                              point-specific exponents (IZeta= 3).
                        Self-potential: point-specific (ISelfS= 7).
                        Self-field    : sphere-specific E.n sum rule (ISelfD= 2).
 1st derivatives      : Analytical E(r).r(x)/FMM algorithm (CHGder, D1EAlg=3).
                        Cavity 1st derivative terms included.
 Solvent              : Water, Eps=  78.355300 Eps(inf)=   1.777849
 ------------------------------------------------------------------------------
 Spheres list:
 ISph  on   Nord     Re0    Alpha      Xe            Ye            Ze
    1   C      1    1.9255  1.100      0.000000      2.705973     -1.387611
    2   O      2    1.7500  1.100     -0.000000      1.287045     -1.370344
    3   C      3    1.9255  1.100     -0.000000      0.706313     -0.142069
    4   C      4    1.9255  1.100     -0.000000     -0.706313     -0.142069
    5   C      5    1.9255  1.100     -0.000000     -1.393893      1.068240
    6   C      6    1.9255  1.100      0.000000     -0.692967      2.279426
    7   C      7    1.9255  1.100      0.000000      0.692967      2.279426
    8   C      8    1.9255  1.100      0.000000      1.393893      1.068240
    9   H      9    1.4430  1.100     -0.000000      2.473839      1.078869
   10   H     10    1.4430  1.100      0.000000      1.242030      3.211331
   11   H     11    1.4430  1.100     -0.000000     -1.242030      3.211331
   12   H     12    1.4430  1.100     -0.000000     -2.473839      1.078869
   13   O     13    1.7500  1.100     -0.000000     -1.287045     -1.370344
   14   C     14    1.9255  1.100     -0.000000     -2.705973     -1.387611
   15   H     15    1.4430  1.100      0.891648     -3.105552     -0.899845
   16   H     16    1.4430  1.100     -0.891648     -3.105552     -0.899845
   17   H     17    1.4430  1.100      0.000000     -2.988029     -2.435679
   18   H     18    1.4430  1.100      0.000000      2.988029     -2.435679
   19   H     19    1.4430  1.100     -0.891648      3.105552     -0.899845
   20   H     20    1.4430  1.100      0.891648      3.105552     -0.899845
 ------------------------------------------------------------------------------
 One-electron integrals computed using PRISM.
 NBasis=   690 RedAO= T EigKep=  2.21D-06  NBF=   221   124   124   221
 NBsUse=   686 1.00D-06 EigRej=  9.62D-07 NBFU=   221   124   124   217
 ExpMin= 2.53D-02 ExpMax= 1.53D+04 ExpMxC= 5.22D+02 IAcc=3 IRadAn=         5 AccDes= 0.00D+00
 Harris functional with IExCor=  205 and IRadAn=       5 diagonalized for initial guess.
 HarFok:  IExCor=  205 AccDes= 0.00D+00 IRadAn=         5 IDoV= 1 UseB2=F ITyADJ=14
 ICtDFT=  3500011 ScaDFX=  1.000000  1.000000  1.000000  1.000000
 FoFCou: FMM=F IPFlag=           0 FMFlag=      100000 FMFlg1=           0
         NFxFlg=           0 DoJE=T BraDBF=F KetDBF=T FulRan=T
         wScrn=  0.000000 ICntrl=       500 IOpCl=  0 I1Cent=   200000004 NGrid=           0
         NMat0=    1 NMatS0=      1 NMatT0=    0 NMatD0=    1 NMtDS0=    0 NMtDT0=    0
 Petite list used in FoFCou.
 Initial guess orbital symmetries:
       Occupied  (B2) (A1) (B2) (A1) (A1) (B2) (A1) (B2) (A1) (B2)
                 (A1) (B2) (A1) (A1) (B2) (A1) (B2) (B2) (A1) (A1)
                 (A1) (B2) (A1) (B1) (B2) (A2) (B2) (A1) (B2) (B1)
                 (A1) (A1) (B2) (B1) (A2) (A2) (B1)
       Virtual   (B1) (A2) (A1) (A1) (B2) (A1) (B2) (B2) (B1) (A2)
                 (A1) (A2) (A1) (B2) (A1) (B1) (B2) (A1) (B1) (A1)
                 (A2) (A1) (B2) (A1) (B1) (B2) (B2) (A1) (A1) (A2)
                 (B2) (B1) (B2) (A1) (A2) (A1) (B2) (A1) (B2) (B2)
                 (A2) (B1) (A1) (B1) (A1) (A1) (B2) (A2) (B2) (A1)
                 (B2) (B1) (A1) (B2) (A1) (B2) (A1) (A1) (B2) (B2)
                 (A2) (A1) (B1) (B2) (A1) (A2) (B1) (B2) (A1) (A1)
                 (B1) (B2) (A2) (A1) (B1) (A1) (B1) (A2) (B2) (B1)
                 (B2) (A2) (A1) (B1) (B2) (A1) (A2) (A1) (B2) (A2)
                 (B2) (A2) (A1) (B1) (A1) (B2) (A1) (B2) (B1) (A1)
                 (B2) (B2) (B2) (A1) (A2) (A1) (B1) (B2) (B1) (A1)
                 (B2) (A2) (A1) (B2) (B2) (A1) (B2) (A1) (A2) (B2)
                 (A1) (B1) (A2) (A1) (B1) (A1) (A2) (B2) (B2) (B1)
                 (B2) (A1) (B2) (A2) (B2) (A1) (A1) (B2) (B1) (A1)
                 (A2) (B2) (B1) (A1) (B1) (A2) (A1) (B2) (B1) (A1)
                 (A2) (B1) (A2) (A1) (B1) (B2) (A1) (B2) (B2) (A1)
                 (A2) (A1) (A1) (B1) (A2) (B2) (A2) (A1) (B2) (A1)
                 (B1) (B2) (B2) (A2) (B1) (A1) (B2) (A1) (B1) (A2)
                 (B2) (A1) (B1) (A1) (B1) (B2) (A2) (B2) (A1) (B1)
                 (A2) (A1) (A1) (B1) (A2) (B2) (B2) (A1) (A2) (A1)
                 (B2) (B2) (A2) (B1) (A1) (B2) (B2) (A1) (B2) (B1)
                 (A2) (A1) (B1) (A1) (A2) (B2) (B1) (B2) (A1) (B1)
                 (B2) (A2) (A1) (B2) (A2) (B2) (A1) (B1) (A1) (B2)
                 (B1) (A1) (A2) (A1) (A2) (A1) (B1) (B2) (A2) (B2)
                 (A1) (B1) (B2) (A1) (A2) (B2) (A2) (A1) (B2) (B1)
                 (B2) (B1) (A1) (A1) (B2) (A1) (A2) (B2) (B1) (A1)
                 (B2) (A2) (A1) (B1) (B1) (A1) (A2) (A1) (B2) (A2)
                 (B2) (B2) (B1) (B1) (A2) (B2) (A1) (A2) (B2) (A1)
                 (A1) (B1) (A1) (B2) (B2) (A2) (B1) (A1) (B2) (A2)
                 (B1) (A2) (A1) (A1) (B2) (B2) (A1) (B2) (A1) (B1)
                 (A2) (B2) (B1) (A1) (A2) (A1) (B2) (B1) (A1) (B2)
                 (A2) (B1) (B2) (A1) (B2) (A1) (A2) (B2) (B2) (A2)
                 (A1) (B1) (B1) (A1) (B2) (A2) (A1) (B2) (A1) (B2)
                 (A2) (B1) (B2) (B2) (A1) (A2) (B1) (B2) (A1) (A1)
                 (A2) (B2) (B1) (A2) (A1) (B2) (B1) (A1) (B2) (B1)
                 (A2) (B2) (A1) (A2) (B2) (A1) (A2) (B2) (B1) (A1)
                 (B1) (B2) (B2) (A1) (B2) (A1) (B2) (A1) (A2) (B1)
                 (A1) (B2) (A2) (B2) (A1) (A1) (A2) (B2) (A1) (B1)
                 (B2) (A1) (A2) (A1) (B1) (B2) (B1) (A1) (B2) (A2)
                 (B2) (A1) (A2) (B1) (A1) (A2) (B1) (B2) (B1) (A1)
                 (B2) (A1) (B1) (A2) (B2) (A1) (B1) (A2) (A1) (B2)
                 (A2) (B1) (A1) (A1) (A1) (B1) (B2) (B1) (B2) (A1)
                 (A2) (B1) (B2) (B1) (A2) (A1) (B2) (A2) (A1) (B1)
                 (A1) (B1) (B2) (B2) (A2) (A1) (B1) (B2) (A1) (B2)
                 (A2) (A1) (A2) (B2) (A2) (B1) (A1) (B2) (A1) (A1)
                 (B1) (B1) (A1) (A2) (B2) (A1) (B2) (A2) (B1) (B2)
                 (B2) (B1) (A2) (B2) (B2) (A1) (A1) (A1) (B2) (A2)
                 (A1) (B1) (B2) (A2) (B1) (B2) (A2) (B2) (A1) (B1)
                 (A1) (A1) (B1) (A2) (B2) (B2) (A2) (B1) (A1) (A2)
                 (A2) (B2) (A1) (B1) (A1) (B2) (B1) (A1) (A2) (B2)
                 (B1) (A1) (A2) (B2) (A1) (A1) (B2) (A2) (A1) (B2)
                 (B2) (A1) (B2) (A2) (B1) (A2) (B2) (A1) (B1) (A1)
                 (B2) (A2) (A1) (B1) (B2) (B2) (A1) (B1) (B2) (A2)
                 (B1) (B2) (A1) (A1) (A2) (A2) (B2) (A1) (B2) (A1)
                 (A2) (B1) (A1) (B2) (B2) (B2) (A1) (B1) (B2) (A2)
                 (B1) (A1) (A2) (B2) (A2) (B1) (A2) (A1) (B1) (B2)
                 (A1) (A2) (B2) (A1) (B1) (A2) (A1) (B2) (B1) (B2)
                 (A2) (A1) (A1) (B2) (A1) (B2) (B1) (A2) (A1) (B1)
                 (A1) (A2) (B2) (A1) (A2) (B2) (B2) (A1) (B2) (A1)
                 (B2) (B1) (A2) (B2) (A1) (A1) (B2) (A1) (B2) (B2)
                 (A1) (B2) (A1) (B2) (A1) (B2) (B2) (B1) (A2) (A1)
                 (B2) (A1) (B1) (B2) (A1) (A2) (B2) (B1) (B2) (B1)
                 (B2) (A2) (A1) (A2) (B1) (A1) (A1) (A2) (B2) (B2)
                 (B1) (A1) (A2) (B2) (B2) (A1) (A1) (B2) (B2) (A1)
                 (A1) (B2) (B2) (A1) (A1) (B2) (B2) (A1) (B2)
 The electronic state of the initial guess is 1-A1.
 Requested convergence on RMS density matrix=1.00D-08 within 128 cycles.
 Requested convergence on MAX density matrix=1.00D-06.
 Requested convergence on             energy=1.00D-06.
 No special actions if energy rises.
 Inv3:  Mode=1 IEnd=     7622508.
 Iteration    1 A*A^-1 deviation from unit magnitude is 3.11D-15 for    372.
 Iteration    1 A*A^-1 deviation from orthogonality  is 1.63D-15 for   1118    632.
 Iteration    1 A^-1*A deviation from unit magnitude is 3.11D-15 for   1112.
 Iteration    1 A^-1*A deviation from orthogonality  is 1.87D-15 for   1076    584.
 Error on total polarization charges =  0.01384
 SCF Done:  E(RHF) =  -458.630647869     A.U. after   13 cycles
            NFock= 13  Conv=0.53D-08     -V/T= 2.0014
 ExpMin= 2.53D-02 ExpMax= 1.53D+04 ExpMxC= 5.22D+02 IAcc=3 IRadAn=         5 AccDes= 0.00D+00
 HarFok:  IExCor=  205 AccDes= 0.00D+00 IRadAn=         5 IDoV=-2 UseB2=F ITyADJ=14
 ICtDFT= 12500011 ScaDFX=  1.000000  1.000000  1.000000  1.000000
 Range of M.O.s used for correlation:    11   686
 NBasis=   690 NAE=    37 NBE=    37 NFC=    10 NFV=     0
 NROrb=    676 NOA=    27 NOB=    27 NVA=   649 NVB=   649

 **** Warning!!: The largest alpha MO coefficient is  0.10669318D+03

 Disk-based method using ON**2 memory for 27 occupieds at a time.
 Estimated scratch disk usage= 13000382822 words.
 Actual    scratch disk usage= 11759414630 words.
 JobTyp=1 Pass  1:  I=  11 to  37 NPSUse= 12 ParTrn=T ParDer=T DoDerP=T.
 (rs|ai) integrals will be sorted in core.
 Spin components of T(2) and E(2):
     alpha-alpha T2 =       0.7418886593D-01 E2=     -0.2249312798D+00
     alpha-beta  T2 =       0.4007117037D+00 E2=     -0.1347211487D+01
     beta-beta   T2 =       0.7418886593D-01 E2=     -0.2249312798D+00
 ANorm=    0.1244624215D+01
 E2 =    -0.1797074046D+01 EUMP2 =    -0.46042772191519D+03
          IDoAtm=11111111111111111111
 NEqPCM:  Using equilibrium solvation (IEInf=0, Eps=  78.3553, EpsInf=   1.7778)
          Differentiating once with respect to electric field.
                with respect to dipole field.
          Differentiating once with respect to nuclear coordinates.
          There are     1 degrees of freedom in the 1st order CPHF.  IDoFFX=0 NUNeed=     1.
 LinEq1:  Iter=  0 NonCon=     1 RMS=2.01D-03 Max=4.79D-02 NDo=     1
 AX will form     1 AO Fock derivatives at one time.
 LinEq1:  Iter=  1 NonCon=     1 RMS=5.03D-04 Max=1.06D-02 NDo=     1
 LinEq1:  Iter=  2 NonCon=     1 RMS=1.66D-04 Max=5.03D-03 NDo=     1
 LinEq1:  Iter=  3 NonCon=     1 RMS=6.65D-05 Max=1.46D-03 NDo=     1
 LinEq1:  Iter=  4 NonCon=     1 RMS=2.08D-05 Max=9.36D-04 NDo=     1
 LinEq1:  Iter=  5 NonCon=     1 RMS=5.28D-06 Max=2.42D-04 NDo=     1
 LinEq1:  Iter=  6 NonCon=     1 RMS=1.82D-06 Max=8.73D-05 NDo=     1
 LinEq1:  Iter=  7 NonCon=     1 RMS=8.27D-07 Max=4.99D-05 NDo=     1
 LinEq1:  Iter=  8 NonCon=     1 RMS=2.44D-07 Max=5.67D-06 NDo=     1
 LinEq1:  Iter=  9 NonCon=     1 RMS=8.27D-08 Max=2.76D-06 NDo=     1
 LinEq1:  Iter= 10 NonCon=     1 RMS=2.47D-08 Max=5.85D-07 NDo=     1
 LinEq1:  Iter= 11 NonCon=     1 RMS=5.75D-09 Max=1.53D-07 NDo=     1
 LinEq1:  Iter= 12 NonCon=     1 RMS=1.66D-09 Max=5.18D-08 NDo=     1
 LinEq1:  Iter= 13 NonCon=     1 RMS=5.09D-10 Max=1.21D-08 NDo=     1
 LinEq1:  Iter= 14 NonCon=     1 RMS=1.11D-10 Max=2.47D-09 NDo=     1
 LinEq1:  Iter= 15 NonCon=     0 RMS=2.11D-11 Max=3.54D-10 NDo=     1
 Linear equations converged to 1.000D-10 1.000D-09 after    15 iterations.
 End of Minotr F.D. properties file   721 does not exist.
 End of Minotr F.D. properties file   722 does not exist.
 End of Minotr F.D. properties file   788 does not exist.

 **********************************************************************

            Population analysis using the SCF Density.

 **********************************************************************

 Orbital symmetries:
       Occupied  (B2) (A1) (A1) (B2) (B2) (A1) (A1) (B2) (A1) (B2)
                 (A1) (B2) (A1) (A1) (B2) (B2) (A1) (A1) (B2) (A1)
                 (A1) (B2) (B1) (A2) (A1) (B2) (B2) (A1) (B2) (B1)
                 (A1) (A1) (B2) (A2) (B1) (A2) (B1)
       Virtual   (A1) (A1) (B2) (B1) (B2) (A1) (A2) (B2) (A1) (A1)
                 (B2) (B2) (B1) (B1) (A1) (A2) (B2) (B1) (A1) (A1)
                 (A2) (B2) (A1) (B1) (A1) (A2) (A1) (B2) (B2) (A1)
                 (B1) (A2) (A2) (A1) (B2) (B2) (A1) (B2) (A1) (B2)
                 (B1) (B1) (A1) (A2) (B2) (B2) (A1) (A1) (A1) (B1)
                 (A2) (B2) (A1) (A2) (B2) (B2) (B1) (A1) (B1) (B2)
                 (A1) (A1) (A2) (A1) (A1) (B2) (A2) (B2) (A1) (B1)
                 (B2) (A1) (B1) (A2) (A1) (B2) (B1) (B2) (A2) (A1)
                 (A2) (A1) (B1) (B2) (A1) (B2) (A2) (B1) (A1) (B1)
                 (B2) (A1) (A2) (B2) (A1) (B2) (B2) (B1) (A1) (A2)
                 (B2) (A1) (B2) (A1) (B2) (A1) (A2) (B1) (B1) (B2)
                 (A1) (B2) (A2) (B2) (A1) (A1) (B2) (A2) (A1) (B2)
                 (A1) (B1) (B2) (A1) (A2) (B1) (B1) (B2) (A2) (B2)
                 (A1) (A1) (A1) (B2) (B2) (A1) (A2) (B2) (A1) (A2)
                 (B1) (B1) (A1) (B2) (B2) (A1) (B1) (B2) (A2) (B1)
                 (A1) (A1) (B2) (A2) (B1) (B1) (A1) (B2) (A2) (A1)
                 (A1) (B2) (A1) (B2) (A2) (B1) (A1) (A2) (B2) (B1)
                 (B2) (A1) (A2) (A2) (B2) (B2) (B1) (B2) (A1) (B1)
                 (A1) (B1) (A1) (B1) (B2) (A1) (A2) (A1) (A1) (B2)
                 (B1) (A2) (B2) (A2) (B2) (A1) (A1) (B2) (A2) (B1)
                 (B2) (A1) (A2) (A1) (B1) (B2) (B1) (A1) (B2) (A1)
                 (A2) (B2) (B2) (A1) (B2) (B1) (A2) (B2) (A1) (B1)
                 (A1) (B2) (B1) (A2) (B2) (A2) (A1) (B1) (B2) (A1)
                 (A2) (B1) (A1) (A1) (A2) (B2) (B2) (B1) (A1) (B2)
                 (A1) (A2) (B2) (A1) (A2) (B2) (A2) (B1) (A1) (A1)
                 (B1) (B1) (A1) (B2) (B2) (A1) (A2) (B2) (A2) (A1)
                 (B1) (B2) (B1) (A1) (B2) (A2) (A1) (B2) (B1) (A2)
                 (A1) (B1) (B2) (A1) (A2) (B2) (B1) (A1) (B2) (A2)
                 (A1) (A2) (B2) (B1) (A1) (A1) (B1) (B2) (B2) (A2)
                 (A2) (B1) (B2) (A1) (A1) (B2) (A1) (A2) (B2) (A1)
                 (B1) (B2) (A2) (B1) (A1) (B2) (A1) (B2) (A1) (B1)
                 (B1) (B2) (A2) (A1) (B2) (B2) (A2) (A1) (A2) (B2)
                 (B1) (A1) (B1) (A2) (A1) (B2) (A1) (B2) (A1) (B2)
                 (A2) (B2) (B1) (A2) (A1) (B2) (B1) (A1) (A2) (B2)
                 (B1) (B2) (A1) (A2) (B1) (B2) (A1) (A1) (B2) (B1)
                 (A2) (B2) (A2) (B2) (A1) (A2) (B2) (A1) (A1) (B1)
                 (B2) (B2) (A1) (B1) (B2) (A1) (A2) (B2) (A1) (B2)
                 (B1) (A2) (A1) (B2) (A1) (B2) (A2) (A1) (B1) (B2)
                 (A1) (A2) (B1) (A1) (B2) (A1) (B2) (B1) (A1) (A2)
                 (A2) (B2) (A1) (B1) (A1) (A2) (B2) (A1) (B1) (B2)
                 (B1) (A1) (B1) (A2) (A1) (B2) (A2) (B1) (B2) (A1)
                 (B1) (A2) (A1) (A1) (B2) (A1) (B1) (B1) (B2) (A1)
                 (A2) (B2) (B1) (B1) (A2) (A1) (B2) (A2) (A1) (B1)
                 (B2) (B1) (A1) (A1) (B1) (B2) (B2) (A2) (A1) (B2)
                 (A2) (A1) (A2) (B2) (B1) (A1) (A2) (A1) (B2) (B1)
                 (B1) (A1) (A2) (B2) (A2) (B2) (A1) (A1) (B1) (B2)
                 (A2) (B1) (B2) (B2) (A1) (B2) (A1) (A2) (A1) (B2)
                 (B1) (A1) (A2) (B1) (B2) (A2) (B1) (A1) (B2) (B2)
                 (B1) (A1) (B2) (A1) (A2) (A2) (B2) (A2) (B1) (A2)
                 (A1) (B1) (B2) (A1) (A1) (B2) (B2) (B1) (A2) (A2)
                 (A1) (B1) (A1) (B2) (A1) (B2) (A1) (A2) (A1) (B2)
                 (B2) (A1) (B1) (A2) (B2) (A2) (A1) (B2) (A1) (B1)
                 (B2) (A2) (A1) (B2) (B1) (A1) (B2) (B1) (A2) (B2)
                 (A1) (B2) (B1) (A2) (A1) (B2) (B2) (A2) (A1) (B1)
                 (A1) (A2) (A1) (B1) (B2) (A2) (B2) (A1) (B2) (B2)
                 (A2) (B1) (A2) (B1) (A1) (B2) (B1) (A2) (A1) (A1)
                 (B2) (B2) (A2) (A2) (A1) (B1) (A1) (B2) (B1) (A1)
                 (B2) (A2) (A1) (B2) (B2) (B1) (A1) (A2) (B1) (A1)
                 (A1) (A2) (B2) (A1) (A2) (B2) (B2) (B2) (A1) (A1)
                 (B1) (B2) (A2) (A1) (B2) (A1) (B2) (A1) (B2) (B2)
                 (A1) (B2) (B2) (A1) (A1) (B1) (B2) (A2) (B2) (A1)
                 (B2) (A1) (B2) (B1) (A1) (A2) (B2) (B2) (B1) (B1)
                 (B2) (A2) (A2) (A1) (A1) (B1) (A1) (B2) (A2) (B2)
                 (A1) (B1) (B2) (A2) (B2) (A1) (A1) (B2) (B2) (A1)
                 (A1) (B2) (B2) (A1) (A1) (B2) (B2) (A1) (B2)
 The electronic state is 1-A1.
 Alpha  occ. eigenvalues --  -20.58963 -20.58962 -11.30172 -11.30061 -11.27813
 Alpha  occ. eigenvalues --  -11.27813 -11.23687 -11.23684 -11.23444 -11.23321
 Alpha  occ. eigenvalues --   -1.42846  -1.40316  -1.14837  -1.02907  -1.01918
 Alpha  occ. eigenvalues --   -0.94824  -0.93965  -0.81941  -0.81786  -0.73253
 Alpha  occ. eigenvalues --   -0.68949  -0.68906  -0.66801  -0.64720  -0.63128
 Alpha  occ. eigenvalues --   -0.62316  -0.60770  -0.57113  -0.53906  -0.53816
 Alpha  occ. eigenvalues --   -0.53410  -0.49364  -0.49173  -0.48738  -0.46755
 Alpha  occ. eigenvalues --   -0.33875  -0.30492
 Alpha virt. eigenvalues --    0.02973   0.03440   0.03527   0.04541   0.04627
 Alpha virt. eigenvalues --    0.05087   0.05513   0.06508   0.07109   0.07679
 Alpha virt. eigenvalues --    0.09116   0.09777   0.10071   0.10882   0.11113
 Alpha virt. eigenvalues --    0.11233   0.12065   0.12416   0.12479   0.12997
 Alpha virt. eigenvalues --    0.13222   0.13272   0.13820   0.14359   0.14778
 Alpha virt. eigenvalues --    0.15067   0.15277   0.15286   0.16407   0.16892
 Alpha virt. eigenvalues --    0.17145   0.17336   0.18349   0.19050   0.19674
 Alpha virt. eigenvalues --    0.20272   0.20285   0.21600   0.22112   0.23275
 Alpha virt. eigenvalues --    0.23361   0.24521   0.24726   0.25578   0.25820
 Alpha virt. eigenvalues --    0.26182   0.26527   0.28011   0.29372   0.29453
 Alpha virt. eigenvalues --    0.30415   0.30876   0.31166   0.32027   0.32062
 Alpha virt. eigenvalues --    0.32997   0.33149   0.33338   0.33839   0.34058
 Alpha virt. eigenvalues --    0.34067   0.34325   0.34678   0.34911   0.35893
 Alpha virt. eigenvalues --    0.36767   0.37660   0.37929   0.38102   0.38471
 Alpha virt. eigenvalues --    0.38679   0.39685   0.40017   0.40152   0.41063
 Alpha virt. eigenvalues --    0.41560   0.42030   0.42180   0.42644   0.42683
 Alpha virt. eigenvalues --    0.43116   0.44517   0.44954   0.45383   0.45797
 Alpha virt. eigenvalues --    0.46221   0.46330   0.46780   0.47735   0.47988
 Alpha virt. eigenvalues --    0.48175   0.48834   0.49088   0.49409   0.50038
 Alpha virt. eigenvalues --    0.50085   0.51446   0.51451   0.51458   0.51855
 Alpha virt. eigenvalues --    0.52052   0.52305   0.53183   0.53247   0.54019
 Alpha virt. eigenvalues --    0.54923   0.55043   0.55261   0.56158   0.56250
 Alpha virt. eigenvalues --    0.56284   0.57147   0.57782   0.58158   0.58240
 Alpha virt. eigenvalues --    0.58497   0.59406   0.60876   0.62019   0.63298
 Alpha virt. eigenvalues --    0.63567   0.63833   0.64430   0.64869   0.65183
 Alpha virt. eigenvalues --    0.66749   0.68451   0.68824   0.70398   0.70950
 Alpha virt. eigenvalues --    0.71128   0.72068   0.73131   0.74115   0.75955
 Alpha virt. eigenvalues --    0.76908   0.77907   0.78317   0.78644   0.79262
 Alpha virt. eigenvalues --    0.79310   0.80305   0.80968   0.82157   0.83144
 Alpha virt. eigenvalues --    0.83510   0.83784   0.83862   0.84130   0.85049
 Alpha virt. eigenvalues --    0.85725   0.86393   0.87357   0.87422   0.87473
 Alpha virt. eigenvalues --    0.87948   0.88557   0.89166   0.89168   0.90170
 Alpha virt. eigenvalues --    0.90654   0.90736   0.92067   0.92710   0.92788
 Alpha virt. eigenvalues --    0.93123   0.93510   0.95041   0.95101   0.95713
 Alpha virt. eigenvalues --    0.95931   0.96132   0.96350   0.97644   0.98116
 Alpha virt. eigenvalues --    0.98608   0.99340   0.99656   1.00742   1.00894
 Alpha virt. eigenvalues --    1.01430   1.02353   1.03199   1.04146   1.04491
 Alpha virt. eigenvalues --    1.04688   1.06100   1.06245   1.06883   1.07149
 Alpha virt. eigenvalues --    1.07501   1.08093   1.08743   1.08776   1.09312
 Alpha virt. eigenvalues --    1.09880   1.10402   1.10500   1.11873   1.12335
 Alpha virt. eigenvalues --    1.13940   1.14369   1.14601   1.14948   1.15058
 Alpha virt. eigenvalues --    1.15067   1.16729   1.16732   1.17543   1.17627
 Alpha virt. eigenvalues --    1.18144   1.19758   1.19990   1.20068   1.20482
 Alpha virt. eigenvalues --    1.21191   1.23164   1.23261   1.23822   1.24096
 Alpha virt. eigenvalues --    1.24429   1.25237   1.25771   1.26841   1.26947
 Alpha virt. eigenvalues --    1.27122   1.27212   1.27403   1.29106   1.30393
 Alpha virt. eigenvalues --    1.31078   1.31082   1.31995   1.34232   1.36193
 Alpha virt. eigenvalues --    1.36596   1.38731   1.39280   1.39547   1.40834
 Alpha virt. eigenvalues --    1.41366   1.43348   1.43584   1.45637   1.46094
 Alpha virt. eigenvalues --    1.46779   1.47436   1.47646   1.49099   1.50408
 Alpha virt. eigenvalues --    1.50757   1.51204   1.51548   1.52114   1.54412
 Alpha virt. eigenvalues --    1.54464   1.56303   1.57681   1.58235   1.58249
 Alpha virt. eigenvalues --    1.59644   1.59872   1.61511   1.62117   1.63666
 Alpha virt. eigenvalues --    1.65190   1.65596   1.65741   1.66643   1.67289
 Alpha virt. eigenvalues --    1.67442   1.68088   1.68678   1.69024   1.69463
 Alpha virt. eigenvalues --    1.69685   1.71023   1.73624   1.73747   1.74356
 Alpha virt. eigenvalues --    1.75066   1.76461   1.76537   1.78574   1.79127
 Alpha virt. eigenvalues --    1.80205   1.80357   1.80364   1.80806   1.82722
 Alpha virt. eigenvalues --    1.83344   1.83967   1.84743   1.85145   1.86080
 Alpha virt. eigenvalues --    1.87949   1.88441   1.89677   1.90452   1.90713
 Alpha virt. eigenvalues --    1.91174   1.92192   1.92598   1.93114   1.93903
 Alpha virt. eigenvalues --    1.96627   1.98943   1.99268   1.99341   2.00824
 Alpha virt. eigenvalues --    2.01628   2.02261   2.02744   2.04558   2.04604
 Alpha virt. eigenvalues --    2.05280   2.06205   2.06462   2.07056   2.09558
 Alpha virt. eigenvalues --    2.10036   2.10549   2.11759   2.12430   2.13141
 Alpha virt. eigenvalues --    2.14864   2.15009   2.15198   2.17515   2.17741
 Alpha virt. eigenvalues --    2.18372   2.19611   2.20045   2.20056   2.21354
 Alpha virt. eigenvalues --    2.22828   2.24784   2.24951   2.25958   2.26603
 Alpha virt. eigenvalues --    2.28953   2.29231   2.29357   2.29577   2.32277
 Alpha virt. eigenvalues --    2.32287   2.34696   2.35749   2.40552   2.42166
 Alpha virt. eigenvalues --    2.42273   2.44533   2.46353   2.49175   2.49737
 Alpha virt. eigenvalues --    2.52491   2.53462   2.54534   2.59544   2.59813
 Alpha virt. eigenvalues --    2.65019   2.65641   2.67414   2.69285   2.69517
 Alpha virt. eigenvalues --    2.69818   2.70996   2.71686   2.74356   2.74964
 Alpha virt. eigenvalues --    2.76186   2.76683   2.77977   2.78971   2.81604
 Alpha virt. eigenvalues --    2.85709   2.85754   2.86727   2.89892   2.93926
 Alpha virt. eigenvalues --    2.95179   2.98693   2.98952   3.00108   3.01857
 Alpha virt. eigenvalues --    3.04651   3.07557   3.08271   3.10765   3.10954
 Alpha virt. eigenvalues --    3.15110   3.15511   3.18196   3.22174   3.24096
 Alpha virt. eigenvalues --    3.25552   3.26253   3.28820   3.30173   3.30867
 Alpha virt. eigenvalues --    3.33500   3.35823   3.37020   3.38782   3.38863
 Alpha virt. eigenvalues --    3.39341   3.43154   3.44222   3.45270   3.45402
 Alpha virt. eigenvalues --    3.46616   3.47382   3.47444   3.49200   3.51198
 Alpha virt. eigenvalues --    3.51444   3.52328   3.55054   3.56349   3.56594
 Alpha virt. eigenvalues --    3.57808   3.58999   3.59590   3.59953   3.61559
 Alpha virt. eigenvalues --    3.62219   3.63993   3.65020   3.65450   3.68351
 Alpha virt. eigenvalues --    3.68597   3.69143   3.69965   3.73298   3.74427
 Alpha virt. eigenvalues --    3.74460   3.75625   3.76082   3.76684   3.76909
 Alpha virt. eigenvalues --    3.77515   3.81936   3.81942   3.82353   3.83848
 Alpha virt. eigenvalues --    3.84357   3.84548   3.86139   3.86714   3.87621
 Alpha virt. eigenvalues --    3.89213   3.89628   3.91594   3.92176   3.92406
 Alpha virt. eigenvalues --    3.93383   3.93393   3.94403   3.94688   3.96720
 Alpha virt. eigenvalues --    3.98884   3.99190   4.00173   4.02417   4.03868
 Alpha virt. eigenvalues --    4.04891   4.05242   4.06670   4.07701   4.08065
 Alpha virt. eigenvalues --    4.09008   4.12419   4.14428   4.15430   4.16474
 Alpha virt. eigenvalues --    4.16527   4.19562   4.19566   4.20149   4.20736
 Alpha virt. eigenvalues --    4.22769   4.25135   4.25869   4.26135   4.26678
 Alpha virt. eigenvalues --    4.27316   4.27801   4.28977   4.31119   4.31685
 Alpha virt. eigenvalues --    4.32663   4.33614   4.35146   4.36948   4.38416
 Alpha virt. eigenvalues --    4.39774   4.40300   4.40634   4.41504   4.41761
 Alpha virt. eigenvalues --    4.41810   4.42686   4.44337   4.45222   4.49798
 Alpha virt. eigenvalues --    4.52207   4.52849   4.53841   4.54782   4.54863
 Alpha virt. eigenvalues --    4.57384   4.57980   4.62050   4.63025   4.65081
 Alpha virt. eigenvalues --    4.65796   4.68630   4.70009   4.71677   4.72751
 Alpha virt. eigenvalues --    4.73745   4.75263   4.75464   4.77792   4.79516
 Alpha virt. eigenvalues --    4.80378   4.82462   4.82510   4.82935   4.83166
 Alpha virt. eigenvalues --    4.86148   4.86629   4.87078   4.89679   4.93844
 Alpha virt. eigenvalues --    4.95450   4.97289   4.97524   4.97849   4.99359
 Alpha virt. eigenvalues --    4.99866   5.02140   5.03676   5.04057   5.04962
 Alpha virt. eigenvalues --    5.06703   5.07314   5.07615   5.08765   5.13497
 Alpha virt. eigenvalues --    5.13677   5.14814   5.16078   5.16975   5.17264
 Alpha virt. eigenvalues --    5.19060   5.20656   5.22931   5.25348   5.27879
 Alpha virt. eigenvalues --    5.28678   5.29775   5.32728   5.34453   5.38559
 Alpha virt. eigenvalues --    5.38983   5.39772   5.42478   5.44468   5.47192
 Alpha virt. eigenvalues --    5.47819   5.48544   5.52365   5.54716   5.59466
 Alpha virt. eigenvalues --    5.60477   5.60611   5.63115   5.68283   5.68341
 Alpha virt. eigenvalues --    5.69740   5.71392   5.71833   5.75284   5.77212
 Alpha virt. eigenvalues --    5.82265   5.88319   5.98129   6.00728   6.06856
 Alpha virt. eigenvalues --    6.07482   6.08874   6.09194   6.14393   6.14966
 Alpha virt. eigenvalues --    6.17489   6.19104   6.19852   6.20961   6.34542
 Alpha virt. eigenvalues --    6.37956   6.40917   6.50543   6.51241   6.59242
 Alpha virt. eigenvalues --    6.67773   6.69005   6.72964   6.76314   6.80010
 Alpha virt. eigenvalues --    6.84257   6.87344   6.92316   6.93648   6.96577
 Alpha virt. eigenvalues --    7.00283   7.02728   7.07977   7.08194   7.14292
 Alpha virt. eigenvalues --    7.18871   7.19344   7.24816   7.28253   7.50668
 Alpha virt. eigenvalues --    7.53437   7.63460   7.66345   7.67510   7.73279
 Alpha virt. eigenvalues --    7.82911   7.84328   7.95165   7.99138   8.02071
 Alpha virt. eigenvalues --    8.34826   8.51148   8.53527   8.72366  15.37135
 Alpha virt. eigenvalues --   16.21517  16.28947  17.51730  18.07218  18.66661
 Alpha virt. eigenvalues --   18.99485  19.81497  20.16515  20.41269
          Condensed to atoms (all electrons):
               1          2          3          4          5          6
     1  C    5.890690   0.134464   0.010263  -0.069632   0.000649  -0.001073
     2  O    0.134464   8.935030   0.033374  -0.088119   0.079499  -0.013000
     3  C    0.010263   0.033374   5.966006  -0.482470  -0.175313  -0.033607
     4  C   -0.069632  -0.088119  -0.482470   5.966006   0.267392  -0.078073
     5  C    0.000649   0.079499  -0.175313   0.267392   6.850239  -0.146619
     6  C   -0.001073  -0.013000  -0.033607  -0.078073  -0.146619   6.675550
     7  C   -0.009700   0.006003  -0.078073  -0.033607   0.155197  -0.299275
     8  C    0.011850  -0.365508   0.267392  -0.175313  -0.319130   0.155197
     9  H   -0.043949  -0.047435  -0.090797   0.006973  -0.020997   0.026802
    10  H    0.001649   0.001546  -0.031511   0.003674   0.000924  -0.024389
    11  H    0.000748   0.000820   0.003674  -0.031511  -0.040485   0.301733
    12  H   -0.001326  -0.008128   0.006973  -0.090797   0.352431  -0.077102
    13  O    0.004991  -0.071356  -0.088119   0.033374  -0.365508   0.006003
    14  C    0.000144   0.004991  -0.069632   0.010263   0.011850  -0.009700
    15  H   -0.000133   0.001392   0.004276   0.005852  -0.030731   0.000111
    16  H   -0.000133   0.001392   0.004276   0.005852  -0.030731   0.000111
    17  H    0.000212  -0.012090   0.008187  -0.028929   0.018155   0.000414
    18  H    0.346270   0.017139  -0.028929   0.008187  -0.000485  -0.000215
    19  H    0.345372   0.012748   0.005852   0.004276  -0.000356   0.000599
    20  H    0.345372   0.012748   0.005852   0.004276  -0.000356   0.000599
               7          8          9         10         11         12
     1  C   -0.009700   0.011850  -0.043949   0.001649   0.000748  -0.001326
     2  O    0.006003  -0.365508  -0.047435   0.001546   0.000820  -0.008128
     3  C   -0.078073   0.267392  -0.090797  -0.031511   0.003674   0.006973
     4  C   -0.033607  -0.175313   0.006973   0.003674  -0.031511  -0.090797
     5  C    0.155197  -0.319130  -0.020997   0.000924  -0.040485   0.352431
     6  C   -0.299275   0.155197   0.026802  -0.024389   0.301733  -0.077102
     7  C    6.675550  -0.146619  -0.077102   0.301733  -0.024389   0.026802
     8  C   -0.146619   6.850239   0.352431  -0.040485   0.000924  -0.020997
     9  H   -0.077102   0.352431   0.529937  -0.019213  -0.005541   0.002603
    10  H    0.301733  -0.040485  -0.019213   0.333258   0.021749  -0.005541
    11  H   -0.024389   0.000924  -0.005541   0.021749   0.333258  -0.019213
    12  H    0.026802  -0.020997   0.002603  -0.005541  -0.019213   0.529937
    13  O   -0.013000   0.079499  -0.008128   0.000820   0.001546  -0.047435
    14  C   -0.001073   0.000649  -0.001326   0.000748   0.001649  -0.043949
    15  H    0.000599  -0.000356   0.000039  -0.000021  -0.000301  -0.001086
    16  H    0.000599  -0.000356   0.000039  -0.000021  -0.000301  -0.001086
    17  H   -0.000215  -0.000485  -0.000279   0.000092   0.000175  -0.002161
    18  H    0.000414   0.018155  -0.002161   0.000175   0.000092  -0.000279
    19  H    0.000111  -0.030731  -0.001086  -0.000301  -0.000021   0.000039
    20  H    0.000111  -0.030731  -0.001086  -0.000301  -0.000021   0.000039
              13         14         15         16         17         18
     1  C    0.004991   0.000144  -0.000133  -0.000133   0.000212   0.346270
     2  O   -0.071356   0.004991   0.001392   0.001392  -0.012090   0.017139
     3  C   -0.088119  -0.069632   0.004276   0.004276   0.008187  -0.028929
     4  C    0.033374   0.010263   0.005852   0.005852  -0.028929   0.008187
     5  C   -0.365508   0.011850  -0.030731  -0.030731   0.018155  -0.000485
     6  C    0.006003  -0.009700   0.000111   0.000111   0.000414  -0.000215
     7  C   -0.013000  -0.001073   0.000599   0.000599  -0.000215   0.000414
     8  C    0.079499   0.000649  -0.000356  -0.000356  -0.000485   0.018155
     9  H   -0.008128  -0.001326   0.000039   0.000039  -0.000279  -0.002161
    10  H    0.000820   0.000748  -0.000021  -0.000021   0.000092   0.000175
    11  H    0.001546   0.001649  -0.000301  -0.000301   0.000175   0.000092
    12  H   -0.047435  -0.043949  -0.001086  -0.001086  -0.002161  -0.000279
    13  O    8.935030   0.134464   0.012748   0.012748   0.017139  -0.012090
    14  C    0.134464   5.890690   0.345372   0.345372   0.346270   0.000212
    15  H    0.012748   0.345372   0.293371   0.002837  -0.030858   0.000078
    16  H    0.012748   0.345372   0.002837   0.293371  -0.030858   0.000078
    17  H    0.017139   0.346270  -0.030858  -0.030858   0.434788   0.000014
    18  H   -0.012090   0.000212   0.000078   0.000078   0.000014   0.434788
    19  H    0.001392  -0.000133   0.000088  -0.000096   0.000078  -0.030858
    20  H    0.001392  -0.000133  -0.000096   0.000088   0.000078  -0.030858
              19         20
     1  C    0.345372   0.345372
     2  O    0.012748   0.012748
     3  C    0.005852   0.005852
     4  C    0.004276   0.004276
     5  C   -0.000356  -0.000356
     6  C    0.000599   0.000599
     7  C    0.000111   0.000111
     8  C   -0.030731  -0.030731
     9  H   -0.001086  -0.001086
    10  H   -0.000301  -0.000301
    11  H   -0.000021  -0.000021
    12  H    0.000039   0.000039
    13  O    0.001392   0.001392
    14  C   -0.000133  -0.000133
    15  H    0.000088  -0.000096
    16  H   -0.000096   0.000088
    17  H    0.000078   0.000078
    18  H   -0.030858  -0.030858
    19  H    0.293371   0.002837
    20  H    0.002837   0.293371
 Mulliken charges:
               1
     1  C   -0.966727
     2  O   -0.635509
     3  C    0.762328
     4  C    0.762328
     5  C   -0.605626
     6  C   -0.484064
     7  C   -0.484064
     8  C   -0.605626
     9  H    0.400275
    10  H    0.455416
    11  H    0.455416
    12  H    0.400275
    13  O   -0.635509
    14  C   -0.966727
    15  H    0.396817
    16  H    0.396817
    17  H    0.280273
    18  H    0.280273
    19  H    0.396817
    20  H    0.396817
 Sum of Mulliken charges =  -0.00000
 Mulliken charges with hydrogens summed into heavy atoms:
               1
     1  C    0.107181
     2  O   -0.635509
     3  C    0.762328
     4  C    0.762328
     5  C   -0.205351
     6  C   -0.028648
     7  C   -0.028648
     8  C   -0.205351
    13  O   -0.635509
    14  C    0.107181
 Electronic spatial extent (au):  <R**2>=           1521.0640
 Charge=              0.0000 electrons
 Dipole moment (field-independent basis, Debye):
    X=              0.0000    Y=              0.0000    Z=              1.0272  Tot=              1.0272
 Quadrupole moment (field-independent basis, Debye-Ang):
   XX=            -63.5430   YY=            -41.0522   ZZ=            -59.0632
   XY=             -0.0000   XZ=             -0.0000   YZ=              0.0000
 Traceless Quadrupole moment (field-independent basis, Debye-Ang):
   XX=             -8.9902   YY=             13.5006   ZZ=             -4.5104
   XY=             -0.0000   XZ=             -0.0000   YZ=              0.0000
 Octapole moment (field-independent basis, Debye-Ang**2):
  XXX=              0.0000  YYY=             -0.0000  ZZZ=             -2.8665  XYY=              0.0000
  XXY=             -0.0000  XXZ=            -11.7901  XZZ=              0.0000  YZZ=             -0.0000
  YYZ=            -18.2167  XYZ=              0.0000
 Hexadecapole moment (field-independent basis, Debye-Ang**3):
 XXXX=            -84.2885 YYYY=           -941.6592 ZZZZ=           -796.7548 XXXY=             -0.0000
 XXXZ=             -0.0000 YYYX=             -0.0000 YYYZ=              0.0000 ZZZX=             -0.0000
 ZZZY=              0.0000 XXYY=           -196.6714 XXZZ=           -175.5654 YYZZ=           -276.1482
 XXYZ=              0.0000 YYXZ=             -0.0000 ZZXY=             -0.0000
 N-N= 5.228927736586D+02 E-N=-2.120083216583D+03  KE= 4.579874406802D+02
 Symmetry A1   KE= 2.217911687095D+02
 Symmetry A2   KE= 8.622384374487D+00
 Symmetry B1   KE= 1.048025922632D+01
 Symmetry B2   KE= 2.170936283698D+02
 D1PCM: PCM CHGder 1st derivatives, ID1Alg=3 FixD1E=F DoIter=F DoCFld=F I1PDM=2.
 Calling FoFJK, ICntrl=  10002127 FMM=F ISym2X=1 I1Cent= 0 IOpClX= 0 NMat=1 NMatS=1 NMatT=0.
 ***** Axes restored to original set *****
 -------------------------------------------------------------------
 Center     Atomic                   Forces (Hartrees/Bohr)
 Number     Number              X              Y              Z
 -------------------------------------------------------------------
      1        6          -0.000311978    0.000000000   -0.005213504
      2        8          -0.000247266   -0.000000000    0.003190754
      3        6           0.000838446   -0.000000000    0.001150107
      4        6           0.000866184    0.000000000   -0.001129363
      5        6          -0.000340339   -0.000000000    0.001385223
      6        6           0.000248285    0.000000000    0.000579557
      7        6           0.000262315   -0.000000000   -0.000573344
      8        6          -0.000306529    0.000000000   -0.001393095
      9        1           0.000001091    0.000000000   -0.000100012
     10        1           0.000014312   -0.000000000   -0.000221136
     11        1           0.000008926   -0.000000000    0.000221418
     12        1          -0.000001343    0.000000000    0.000100009
     13        8          -0.000169548    0.000000000   -0.003195826
     14        6          -0.000438754   -0.000000000    0.005204369
     15        1          -0.000262860    0.000522340   -0.000374491
     16        1          -0.000262860   -0.000522340   -0.000374491
     17        1           0.000320319   -0.000000000    0.000212425
     18        1           0.000325393    0.000000000   -0.000204568
     19        1          -0.000271896   -0.000522340    0.000367984
     20        1          -0.000271896    0.000522340    0.000367984
 -------------------------------------------------------------------
 Cartesian Forces:  Max     0.005213504 RMS     0.001199293

 GradGradGradGradGradGradGradGradGradGradGradGradGradGradGradGradGradGrad
 Berny optimization.
 FormGI is forming the generalized inverse of G from B-inverse, IUseBI=4.
 Internal  Forces:  Max     0.004682104 RMS     0.000838493
 Search for a local minimum.
 Step number   1 out of a maximum of   96
 All quantities printed in internal units (Hartrees-Bohrs-Radians)
 Mixed Optimization -- En-DIIS/RFO-DIIS
 Second derivative matrix not updated -- first step.
 ITU=  0
     Eigenvalues ---    0.01440   0.01440   0.02022   0.02103   0.02108
     Eigenvalues ---    0.02145   0.02145   0.02146   0.02179   0.02190
     Eigenvalues ---    0.02218   0.02239   0.02239   0.10116   0.10116
     Eigenvalues ---    0.10687   0.10687   0.16000   0.16000   0.16000
     Eigenvalues ---    0.16000   0.16000   0.16000   0.16000   0.16000
     Eigenvalues ---    0.16000   0.16000   0.22000   0.22494   0.24475
     Eigenvalues ---    0.25000   0.25000   0.25000   0.25000   0.34575
     Eigenvalues ---    0.34575   0.34575   0.34575   0.35355   0.35355
     Eigenvalues ---    0.35798   0.35798   0.35995   0.35995   0.41305
     Eigenvalues ---    0.42050   0.42606   0.42606   0.45050   0.46421
     Eigenvalues ---    0.46477   0.47531   0.53223   0.53223
 RFO step:  Lambda=-1.54598974D-04 EMin= 1.44000952D-02
 Linear search not attempted -- first point.
 Iteration  1 RMS(Cart)=  0.00729569 RMS(Int)=  0.00000555
 Iteration  2 RMS(Cart)=  0.00000922 RMS(Int)=  0.00000072
 Iteration  3 RMS(Cart)=  0.00000000 RMS(Int)=  0.00000072
 ClnCor:  largest displacement from symmetrization is 1.93D-09 for atom    20.
 Variable       Old X    -DE/DX   Delta X   Delta X   Delta X     New X
                                 (Linear)    (Quad)   (Total)
    R1        2.68158   0.00468   0.00000   0.01099   0.01099   2.69257
    R2        2.05103  -0.00026   0.00000  -0.00073  -0.00073   2.05030
    R3        2.06371  -0.00068   0.00000  -0.00197  -0.00197   2.06174
    R4        2.06371  -0.00068   0.00000  -0.00197  -0.00197   2.06174
    R5        2.56746   0.00135   0.00000   0.00254   0.00254   2.57000
    R6        2.66948   0.00120   0.00000   0.00273   0.00273   2.67221
    R7        2.63046   0.00037   0.00000   0.00079   0.00079   2.63125
    R8        2.63046   0.00037   0.00000   0.00079   0.00079   2.63125
    R9        2.56746   0.00135   0.00000   0.00254   0.00254   2.57000
   R10        2.64445   0.00055   0.00000   0.00120   0.00120   2.64565
   R11        2.04090   0.00010   0.00000   0.00028   0.00028   2.04118
   R12        2.61904   0.00143   0.00000   0.00299   0.00299   2.62203
   R13        2.04398   0.00012   0.00000   0.00034   0.00034   2.04432
   R14        2.64445   0.00055   0.00000   0.00120   0.00120   2.64565
   R15        2.04398   0.00012   0.00000   0.00034   0.00034   2.04432
   R16        2.04090   0.00010   0.00000   0.00028   0.00028   2.04118
   R17        2.68158   0.00468   0.00000   0.01099   0.01099   2.69257
   R18        2.06371  -0.00068   0.00000  -0.00197  -0.00197   2.06174
   R19        2.06371  -0.00068   0.00000  -0.00197  -0.00197   2.06174
   R20        2.05103  -0.00026   0.00000  -0.00073  -0.00073   2.05030
    A1        1.84586   0.00054   0.00000   0.00365   0.00366   1.84951
    A2        1.93952  -0.00025   0.00000  -0.00173  -0.00173   1.93779
    A3        1.93952  -0.00025   0.00000  -0.00173  -0.00173   1.93779
    A4        1.91369  -0.00005   0.00000   0.00000   0.00000   1.91369
    A5        1.91369  -0.00005   0.00000   0.00000   0.00000   1.91369
    A6        1.91056   0.00008   0.00000  -0.00008  -0.00008   1.91048
    A7        2.02462   0.00056   0.00000   0.00222   0.00222   2.02684
    A8        2.01245   0.00088   0.00000   0.00350   0.00350   2.01595
    A9        2.18330  -0.00113   0.00000  -0.00453  -0.00453   2.17877
   A10        2.08743   0.00026   0.00000   0.00103   0.00103   2.08846
   A11        2.08743   0.00026   0.00000   0.00103   0.00103   2.08846
   A12        2.01245   0.00088   0.00000   0.00350   0.00350   2.01595
   A13        2.18330  -0.00113   0.00000  -0.00453  -0.00453   2.17877
   A14        2.10034  -0.00043   0.00000  -0.00191  -0.00191   2.09843
   A15        2.09727   0.00021   0.00000   0.00095   0.00095   2.09822
   A16        2.08557   0.00022   0.00000   0.00096   0.00096   2.08653
   A17        2.09541   0.00017   0.00000   0.00088   0.00088   2.09629
   A18        2.08455  -0.00027   0.00000  -0.00162  -0.00162   2.08293
   A19        2.10322   0.00010   0.00000   0.00074   0.00074   2.10396
   A20        2.09541   0.00017   0.00000   0.00088   0.00088   2.09629
   A21        2.10322   0.00010   0.00000   0.00074   0.00074   2.10396
   A22        2.08455  -0.00027   0.00000  -0.00162  -0.00162   2.08293
   A23        2.10034  -0.00043   0.00000  -0.00191  -0.00191   2.09843
   A24        2.09727   0.00021   0.00000   0.00095   0.00095   2.09822
   A25        2.08557   0.00022   0.00000   0.00096   0.00096   2.08653
   A26        2.02462   0.00056   0.00000   0.00222   0.00222   2.02684
   A27        1.93952  -0.00025   0.00000  -0.00173  -0.00173   1.93779
   A28        1.93952  -0.00025   0.00000  -0.00173  -0.00173   1.93779
   A29        1.84586   0.00054   0.00000   0.00365   0.00366   1.84951
   A30        1.91056   0.00008   0.00000  -0.00008  -0.00008   1.91048
   A31        1.91369  -0.00005   0.00000   0.00000   0.00000   1.91369
   A32        1.91369  -0.00005   0.00000   0.00000   0.00000   1.91369
    D1        3.14159   0.00000   0.00000   0.00000   0.00000   3.14159
    D2       -1.06607   0.00013   0.00000   0.00126   0.00126  -1.06482
    D3        1.06607  -0.00013   0.00000  -0.00126  -0.00126   1.06482
    D4        3.14159   0.00000   0.00000   0.00000   0.00000   3.14159
    D5       -0.00000   0.00000   0.00000   0.00000   0.00000   0.00000
    D6        3.14159   0.00000   0.00000   0.00000   0.00000   3.14159
    D7        0.00000   0.00000   0.00000   0.00000  -0.00000   0.00000
    D8       -0.00000  -0.00000   0.00000  -0.00000   0.00000   0.00000
    D9        3.14159   0.00000   0.00000   0.00000   0.00000   3.14159
   D10        3.14159  -0.00000   0.00000  -0.00000   0.00000   3.14159
   D11        0.00000  -0.00000   0.00000  -0.00000   0.00000   0.00000
   D12       -0.00000   0.00000   0.00000   0.00000   0.00000   0.00000
   D13        3.14159   0.00000   0.00000   0.00000   0.00000   3.14159
   D14        0.00000   0.00000   0.00000   0.00000   0.00000   0.00000
   D15        3.14159   0.00000   0.00000   0.00000   0.00000   3.14159
   D16        3.14159  -0.00000   0.00000  -0.00000   0.00000   3.14159
   D17       -0.00000  -0.00000   0.00000  -0.00000   0.00000   0.00000
   D18        3.14159  -0.00000   0.00000  -0.00000   0.00000   3.14159
   D19        0.00000   0.00000   0.00000   0.00000   0.00000   0.00000
   D20       -0.00000  -0.00000   0.00000  -0.00000   0.00000   0.00000
   D21        3.14159  -0.00000   0.00000  -0.00000   0.00000   3.14159
   D22        3.14159   0.00000   0.00000  -0.00000   0.00000   3.14159
   D23        0.00000   0.00000   0.00000   0.00000   0.00000   0.00000
   D24        0.00000   0.00000   0.00000   0.00000  -0.00000   0.00000
   D25        3.14159  -0.00000   0.00000  -0.00000   0.00000   3.14159
   D26        3.14159   0.00000   0.00000   0.00000   0.00000   3.14159
   D27       -0.00000  -0.00000   0.00000  -0.00000   0.00000   0.00000
   D28        0.00000  -0.00000   0.00000  -0.00000   0.00000   0.00000
   D29        3.14159  -0.00000   0.00000  -0.00000   0.00000   3.14159
   D30        3.14159  -0.00000   0.00000  -0.00000   0.00000   3.14159
   D31       -0.00000  -0.00000   0.00000  -0.00000   0.00000   0.00000
   D32       -1.06607   0.00013   0.00000   0.00126   0.00126  -1.06482
   D33        1.06607  -0.00013   0.00000  -0.00126  -0.00126   1.06482
   D34        3.14159   0.00000   0.00000   0.00000   0.00000   3.14159
         Item               Value     Threshold  Converged?
 Maximum Force            0.004682     0.000450     NO 
 RMS     Force            0.000838     0.000300     NO 
 Maximum Displacement     0.031245     0.001800     NO 
 RMS     Displacement     0.007297     0.001200     NO 
 Predicted change in Energy=-7.733123D-05
 GradGradGradGradGradGradGradGradGradGradGradGradGradGradGradGradGradGrad

                          Input orientation:                          
 ---------------------------------------------------------------------
 Center     Atomic      Atomic             Coordinates (Angstroms)
 Number     Number       Type             X           Y           Z
 ---------------------------------------------------------------------
      1          6           0        0.001308   -0.000000   -0.011420
      2          8           0       -0.000513    0.000000    1.413425
      3          6           0        1.219717   -0.000000    2.013927
      4          6           0        1.202511    0.000000    3.427896
      5          6           0        2.404001    0.000000    4.131598
      6          6           0        3.623580   -0.000000    3.444078
      7          6           0        3.640463   -0.000000    2.056665
      8          6           0        2.437976   -0.000000    1.339671
      9          1           0        2.461660   -0.000000    0.259786
     10          1           0        4.578739   -0.000000    1.518197
     11          1           0        4.548474   -0.000000    4.005219
     12          1           0        2.401400    0.000000    5.211740
     13          8           0       -0.031971    0.000000    3.998526
     14          6           0       -0.064824    0.000000    5.422994
     15          1           0        0.419588   -0.890772    5.825746
     16          1           0        0.419588    0.890772    5.825746
     17          1           0       -1.114532    0.000000    5.697362
     18          1           0       -1.041413   -0.000000   -0.311251
     19          1           0        0.495377    0.890772   -0.402265
     20          1           0        0.495377   -0.890772   -0.402265
 ---------------------------------------------------------------------
                    Distance matrix (angstroms):
                    1          2          3          4          5
     1  C    0.000000
     2  O    1.424846   0.000000
     3  C    2.363589   1.359987   0.000000
     4  C    3.643045   2.346350   1.414073   0.000000
     5  C    4.789314   3.629070   2.426326   1.392400   0.000000
     6  C    5.006128   4.154227   2.797121   2.421123   1.400019
     7  C    4.185741   3.697359   2.421123   2.797121   2.415406
     8  C    2.786181   2.439605   1.392400   2.426326   2.792133
     9  H    2.475255   2.719040   2.149287   3.409161   3.872241
    10  H    4.826241   4.580450   3.395405   3.878900   3.399903
    11  H    6.067133   5.235521   3.878900   3.395405   2.148193
    12  H    5.748203   4.494038   3.409161   2.149287   1.080145
    13  O    4.010084   2.585292   2.346350   1.359987   2.439605
    14  C    5.434816   4.010084   3.643045   2.363589   2.786181
    15  H    5.919538   4.520899   3.995453   2.675094   2.757083
    16  H    5.919538   4.520899   3.995453   2.675094   2.757083
    17  H    5.816811   4.426415   4.360781   3.243326   3.851194
    18  H    1.084973   2.014443   3.243326   4.360781   5.622258
    19  H    1.091026   2.082333   2.675094   3.995453   4.999223
    20  H    1.091026   2.082333   2.675094   3.995453   4.999223
                    6          7          8          9         10
     6  C    0.000000
     7  C    1.387516   0.000000
     8  C    2.415406   1.400019   0.000000
     9  H    3.389657   2.149035   1.080145   0.000000
    10  H    2.149732   1.081808   2.148193   2.462848   0.000000
    11  H    1.081808   2.149732   3.399903   4.287547   2.487206
    12  H    2.149035   3.389657   3.872241   4.952321   4.287547
    13  O    3.697359   4.154227   3.629070   4.494038   5.235521
    14  C    4.185741   5.006128   4.789314   5.748203   6.067133
    15  H    4.090401   5.037210   4.999223   5.995285   6.053675
    16  H    4.090401   5.037210   4.999223   5.995285   6.053675
    17  H    5.246617   5.988711   5.622258   6.508178   7.062489
    18  H    5.988711   5.246617   3.851194   3.549311   5.910414
    19  H    5.037210   4.090401   2.757083   2.257887   4.599510
    20  H    5.037210   4.090401   2.757083   2.257887   4.599510
                   11         12         13         14         15
    11  H    0.000000
    12  H    2.462848   0.000000
    13  O    4.580450   2.719040   0.000000
    14  C    4.826241   2.475255   1.424846   0.000000
    15  H    4.599510   2.257887   2.082333   1.091026   0.000000
    16  H    4.599510   2.257887   2.082333   1.091026   1.781543
    17  H    5.910414   3.549311   2.014443   1.084973   1.778618
    18  H    7.062489   6.508178   4.426415   5.816811   6.371085
    19  H    6.053675   5.995285   4.520899   5.919538   6.478253
    20  H    6.053675   5.995285   4.520899   5.919538   6.228472
                   16         17         18         19         20
    16  H    0.000000
    17  H    1.778618   0.000000
    18  H    6.371085   6.009057   0.000000
    19  H    6.228472   6.371085   1.778618   0.000000
    20  H    6.478253   6.371085   1.778618   1.781543   0.000000
 Stoichiometry    C8H10O2
 Framework group  C2V[SGV(C8H6O2),X(H4)]
 Deg. of freedom    18
 Full point group                 C2V     NOp   4
 Largest Abelian subgroup         C2V     NOp   4
 Largest concise Abelian subgroup C2V     NOp   4
                         Standard orientation:                         
 ---------------------------------------------------------------------
 Center     Atomic      Atomic             Coordinates (Angstroms)
 Number     Number       Type             X           Y           Z
 ---------------------------------------------------------------------
      1          6           0        0.000000    2.717408   -1.385817
      2          8           0        0.000000    1.292646   -1.370300
      3          6           0        0.000000    0.707036   -0.142853
      4          6           0       -0.000000   -0.707036   -0.142853
      5          6           0       -0.000000   -1.396067    1.067112
      6          6           0       -0.000000   -0.693758    2.278234
      7          6           0        0.000000    0.693758    2.278234
      8          6           0        0.000000    1.396067    1.067112
      9          1           0        0.000000    2.476160    1.077653
     10          1           0        0.000000    1.243603    3.209888
     11          1           0       -0.000000   -1.243603    3.209888
     12          1           0       -0.000000   -2.476160    1.077653
     13          8           0       -0.000000   -1.292646   -1.370300
     14          6           0       -0.000000   -2.717408   -1.385817
     15          1           0        0.890772   -3.114236   -0.896540
     16          1           0       -0.890772   -3.114236   -0.896540
     17          1           0       -0.000000   -3.004529   -2.432109
     18          1           0        0.000000    3.004529   -2.432109
     19          1           0       -0.890772    3.114236   -0.896540
     20          1           0        0.890772    3.114236   -0.896540
 ---------------------------------------------------------------------
 Rotational constants (GHZ):           1.6844957           1.3406385           0.7536340
 Standard basis: Aug-CC-pVTZ (5D, 7F)
 There are   264 symmetry adapted cartesian basis functions of A1  symmetry.
 There are   136 symmetry adapted cartesian basis functions of A2  symmetry.
 There are   136 symmetry adapted cartesian basis functions of B1  symmetry.
 There are   264 symmetry adapted cartesian basis functions of B2  symmetry.
 There are   221 symmetry adapted basis functions of A1  symmetry.
 There are   124 symmetry adapted basis functions of A2  symmetry.
 There are   124 symmetry adapted basis functions of B1  symmetry.
 There are   221 symmetry adapted basis functions of B2  symmetry.
   690 basis functions,   990 primitive gaussians,   800 cartesian basis functions
    37 alpha electrons       37 beta electrons
       nuclear repulsion energy       522.2086563546 Hartrees.
 NAtoms=   20 NActive=   20 NUniq=    9 SFac= 4.00D+00 NAtFMM=   60 NAOKFM=F Big=F
 Integral buffers will be    131072 words long.
 Raffenetti 1 integral format.
 Two-electron integral symmetry is turned on.
 ------------------------------------------------------------------------------
 Polarizable Continuum Model (PCM)
 =================================
 Model                : PCM.
 Atomic radii         : UFF (Universal Force Field).
 Polarization charges : Total charges.
 Charge compensation  : None.
 Solution method      : On-the-fly selection.
 Cavity type          : Scaled VdW (van der Waals Surface) (Alpha=1.100).
 Cavity algorithm     : GePol (No added spheres)
                        Default sphere list used, NSphG=   20.
                        Lebedev-Laikov grids with approx.  5.0 points / Ang**2.
                        Smoothing algorithm: York/Karplus (Gamma=1.0000).
                        Polarization charges: spherical gaussians, with
                                              point-specific exponents (IZeta= 3).
                        Self-potential: point-specific (ISelfS= 7).
                        Self-field    : sphere-specific E.n sum rule (ISelfD= 2).
 1st derivatives      : Analytical E(r).r(x)/FMM algorithm (CHGder, D1EAlg=3).
                        Cavity 1st derivative terms included.
 Solvent              : Water, Eps=  78.355300 Eps(inf)=   1.777849
 ------------------------------------------------------------------------------
 Spheres list:
 ISph  on   Nord     Re0    Alpha      Xe            Ye            Ze
    1   C      1    1.9255  1.100      0.000000      2.717408     -1.385817
    2   O      2    1.7500  1.100     -0.000000      1.292646     -1.370300
    3   C      3    1.9255  1.100      0.000000      0.707036     -0.142853
    4   C      4    1.9255  1.100     -0.000000     -0.707036     -0.142853
    5   C      5    1.9255  1.100     -0.000000     -1.396067      1.067112
    6   C      6    1.9255  1.100     -0.000000     -0.693758      2.278234
    7   C      7    1.9255  1.100      0.000000      0.693758      2.278234
    8   C      8    1.9255  1.100      0.000000      1.396067      1.067112
    9   H      9    1.4430  1.100      0.000000      2.476160      1.077653
   10   H     10    1.4430  1.100     -0.000000      1.243603      3.209888
   11   H     11    1.4430  1.100     -0.000000     -1.243603      3.209888
   12   H     12    1.4430  1.100     -0.000000     -2.476160      1.077653
   13   O     13    1.7500  1.100     -0.000000     -1.292646     -1.370300
   14   C     14    1.9255  1.100     -0.000000     -2.717408     -1.385817
   15   H     15    1.4430  1.100      0.890772     -3.114236     -0.896540
   16   H     16    1.4430  1.100     -0.890772     -3.114236     -0.896540
   17   H     17    1.4430  1.100     -0.000000     -3.004529     -2.432109
   18   H     18    1.4430  1.100      0.000000      3.004529     -2.432109
   19   H     19    1.4430  1.100     -0.890772      3.114236     -0.896540
   20   H     20    1.4430  1.100      0.890772      3.114236     -0.896540
 ------------------------------------------------------------------------------
 One-electron integrals computed using PRISM.
 NBasis=   690 RedAO= T EigKep=  2.24D-06  NBF=   221   124   124   221
 NBsUse=   686 1.00D-06 EigRej=  9.65D-07 NBFU=   221   124   124   217
 Initial guess from the checkpoint file:  "output.chk"
 B after Tr=    -0.000000   -0.000000   -0.000000
         Rot=    1.000000   -0.000000   -0.000000   -0.000000 Ang=   0.00 deg.
 Initial guess orbital symmetries:
       Occupied  (B2) (A1) (A1) (B2) (B2) (A1) (A1) (B2) (A1) (B2)
                 (A1) (B2) (A1) (A1) (B2) (B2) (A1) (A1) (B2) (A1)
                 (A1) (B2) (B1) (A2) (A1) (B2) (B2) (A1) (B2) (B1)
                 (A1) (A1) (B2) (A2) (B1) (A2) (B1)
       Virtual   (A1) (A1) (B2) (B1) (B2) (A1) (A2) (B2) (A1) (A1)
                 (B2) (B2) (B1) (B1) (A1) (A2) (B2) (B1) (A1) (A1)
                 (A2) (B2) (A1) (B1) (A1) (A2) (A1) (B2) (B2) (A1)
                 (B1) (A2) (A2) (A1) (B2) (B2) (A1) (B2) (A1) (B2)
                 (B1) (B1) (A1) (A2) (B2) (B2) (A1) (A1) (A1) (B1)
                 (A2) (B2) (A1) (A2) (B2) (B2) (B1) (A1) (B1) (B2)
                 (A1) (A1) (A2) (A1) (A1) (B2) (A2) (B2) (A1) (B1)
                 (B2) (A1) (B1) (A2) (A1) (B2) (B1) (B2) (A2) (A1)
                 (A2) (A1) (B1) (B2) (A1) (B2) (A2) (B1) (A1) (B1)
                 (B2) (A1) (A2) (B2) (A1) (B2) (B2) (B1) (A1) (A2)
                 (B2) (A1) (B2) (A1) (B2) (A1) (A2) (B1) (B1) (B2)
                 (A1) (B2) (A2) (B2) (A1) (A1) (B2) (A2) (A1) (B2)
                 (A1) (B1) (B2) (A1) (A2) (B1) (B1) (B2) (A2) (B2)
                 (A1) (A1) (A1) (B2) (B2) (A1) (A2) (B2) (A1) (A2)
                 (B1) (B1) (A1) (B2) (B2) (A1) (B1) (B2) (A2) (B1)
                 (A1) (A1) (B2) (A2) (B1) (B1) (A1) (B2) (A2) (A1)
                 (A1) (B2) (A1) (B2) (A2) (B1) (A1) (A2) (B2) (B1)
                 (B2) (A1) (A2) (A2) (B2) (B2) (B1) (B2) (A1) (B1)
                 (A1) (B1) (A1) (B1) (B2) (A1) (A2) (A1) (A1) (B2)
                 (B1) (A2) (B2) (A2) (B2) (A1) (A1) (B2) (A2) (B1)
                 (B2) (A1) (A2) (A1) (B1) (B2) (B1) (A1) (B2) (A1)
                 (A2) (B2) (B2) (A1) (B2) (B1) (A2) (B2) (A1) (B1)
                 (A1) (B2) (B1) (A2) (B2) (A2) (A1) (B1) (B2) (A1)
                 (A2) (B1) (A1) (A1) (A2) (B2) (B2) (B1) (A1) (B2)
                 (A1) (A2) (B2) (A1) (A2) (B2) (A2) (B1) (A1) (A1)
                 (B1) (B1) (A1) (B2) (B2) (A1) (A2) (B2) (A2) (A1)
                 (B1) (B2) (B1) (A1) (B2) (A2) (A1) (B2) (B1) (A2)
                 (A1) (B1) (B2) (A1) (A2) (B2) (B1) (A1) (B2) (A2)
                 (A1) (A2) (B2) (B1) (A1) (A1) (B1) (B2) (B2) (A2)
                 (A2) (B1) (B2) (A1) (A1) (B2) (A1) (A2) (B2) (A1)
                 (B1) (B2) (A2) (B1) (A1) (B2) (A1) (B2) (A1) (B1)
                 (B1) (B2) (A2) (A1) (B2) (B2) (A2) (A1) (A2) (B2)
                 (B1) (A1) (B1) (A2) (A1) (B2) (A1) (B2) (A1) (B2)
                 (A2) (B2) (B1) (A2) (A1) (B2) (B1) (A1) (A2) (B2)
                 (B1) (B2) (A1) (A2) (B1) (B2) (A1) (A1) (B2) (B1)
                 (A2) (B2) (A2) (B2) (A1) (A2) (B2) (A1) (A1) (B1)
                 (B2) (B2) (A1) (B1) (B2) (A1) (A2) (B2) (A1) (B2)
                 (B1) (A2) (A1) (B2) (A1) (B2) (A2) (A1) (B1) (B2)
                 (A1) (A2) (B1) (A1) (B2) (A1) (B2) (B1) (A1) (A2)
                 (A2) (B2) (A1) (B1) (A1) (A2) (B2) (A1) (B1) (B2)
                 (B1) (A1) (B1) (A2) (A1) (B2) (A2) (B1) (B2) (A1)
                 (B1) (A2) (A1) (A1) (B2) (A1) (B1) (B1) (B2) (A1)
                 (A2) (B2) (B1) (B1) (A2) (A1) (B2) (A2) (A1) (B1)
                 (B2) (B1) (A1) (A1) (B1) (B2) (B2) (A2) (A1) (B2)
                 (A2) (A1) (A2) (B2) (B1) (A1) (A2) (A1) (B2) (B1)
                 (B1) (A1) (A2) (B2) (A2) (B2) (A1) (A1) (B1) (B2)
                 (A2) (B1) (B2) (B2) (A1) (B2) (A1) (A2) (A1) (B2)
                 (B1) (A1) (A2) (B1) (B2) (A2) (B1) (A1) (B2) (B2)
                 (B1) (A1) (B2) (A1) (A2) (A2) (B2) (A2) (B1) (A2)
                 (A1) (B1) (B2) (A1) (A1) (B2) (B2) (B1) (A2) (A2)
                 (A1) (B1) (A1) (B2) (A1) (B2) (A1) (A2) (A1) (B2)
                 (B2) (A1) (B1) (A2) (B2) (A2) (A1) (B2) (A1) (B1)
                 (B2) (A2) (A1) (B2) (B1) (A1) (B2) (B1) (A2) (B2)
                 (A1) (B2) (B1) (A2) (A1) (B2) (B2) (A2) (A1) (B1)
                 (A1) (A2) (A1) (B1) (B2) (A2) (B2) (A1) (B2) (B2)
                 (A2) (B1) (A2) (B1) (A1) (B2) (B1) (A2) (A1) (A1)
                 (B2) (B2) (A2) (A2) (A1) (B1) (A1) (B2) (B1) (A1)
                 (B2) (A2) (A1) (B2) (B2) (B1) (A1) (A2) (B1) (A1)
                 (A1) (A2) (B2) (A1) (A2) (B2) (B2) (B2) (A1) (A1)
                 (B1) (B2) (A2) (A1) (B2) (A1) (B2) (A1) (B2) (B2)
                 (A1) (B2) (B2) (A1) (A1) (B1) (B2) (A2) (B2) (A1)
                 (B2) (A1) (B2) (B1) (A1) (A2) (B2) (B2) (B1) (B1)
                 (B2) (A2) (A2) (A1) (A1) (B1) (A1) (B2) (A2) (B2)
                 (A1) (B1) (B2) (A2) (B2) (A1) (A1) (B2) (B2) (A1)
                 (A1) (B2) (B2) (A1) (A1) (B2) (B2) (A1) (B2)
 ExpMin= 2.53D-02 ExpMax= 1.53D+04 ExpMxC= 5.22D+02 IAcc=3 IRadAn=         5 AccDes= 0.00D+00
 Harris functional with IExCor=  205 and IRadAn=       5 diagonalized for initial guess.
 HarFok:  IExCor=  205 AccDes= 0.00D+00 IRadAn=         5 IDoV= 1 UseB2=F ITyADJ=14
 ICtDFT=  3500011 ScaDFX=  1.000000  1.000000  1.000000  1.000000
 FoFCou: FMM=F IPFlag=           0 FMFlag=      100000 FMFlg1=           0
         NFxFlg=           0 DoJE=T BraDBF=F KetDBF=T FulRan=T
         wScrn=  0.000000 ICntrl=       500 IOpCl=  0 I1Cent=   200000004 NGrid=           0
         NMat0=    1 NMatS0=      1 NMatT0=    0 NMatD0=    1 NMtDS0=    0 NMtDT0=    0
 Petite list used in FoFCou.
 Requested convergence on RMS density matrix=1.00D-08 within 128 cycles.
 Requested convergence on MAX density matrix=1.00D-06.
 Requested convergence on             energy=1.00D-06.
 No special actions if energy rises.
 Inv3:  Mode=1 IEnd=     7641648.
 Iteration    1 A*A^-1 deviation from unit magnitude is 3.55D-15 for   1472.
 Iteration    1 A*A^-1 deviation from orthogonality  is 2.66D-15 for   1288     99.
 Iteration    1 A^-1*A deviation from unit magnitude is 3.22D-15 for    381.
 Iteration    1 A^-1*A deviation from orthogonality  is 1.79D-15 for   1128    696.
 Error on total polarization charges =  0.01384
 SCF Done:  E(RHF) =  -458.630378537     A.U. after    9 cycles
            NFock=  9  Conv=0.84D-08     -V/T= 2.0015
 ExpMin= 2.53D-02 ExpMax= 1.53D+04 ExpMxC= 5.22D+02 IAcc=3 IRadAn=         5 AccDes= 0.00D+00
 HarFok:  IExCor=  205 AccDes= 0.00D+00 IRadAn=         5 IDoV=-2 UseB2=F ITyADJ=14
 ICtDFT= 12500011 ScaDFX=  1.000000  1.000000  1.000000  1.000000
 Range of M.O.s used for correlation:    11   686
 NBasis=   690 NAE=    37 NBE=    37 NFC=    10 NFV=     0
 NROrb=    676 NOA=    27 NOB=    27 NVA=   649 NVB=   649

 **** Warning!!: The largest alpha MO coefficient is  0.10551370D+03

 Disk-based method using ON**2 memory for 27 occupieds at a time.
 Estimated scratch disk usage= 12988355048 words.
 Actual    scratch disk usage= 11747820520 words.
 JobTyp=1 Pass  1:  I=  11 to  37 NPSUse= 12 ParTrn=T ParDer=T DoDerP=T.
 (rs|ai) integrals will be sorted in core.
 Spin components of T(2) and E(2):
     alpha-alpha T2 =       0.7427288330D-01 E2=     -0.2249303850D+00
     alpha-beta  T2 =       0.4012239739D+00 E2=     -0.1347562377D+01
     beta-beta   T2 =       0.7427288330D-01 E2=     -0.2249303850D+00
 ANorm=    0.1244897482D+01
 E2 =    -0.1797423147D+01 EUMP2 =    -0.46042780168395D+03
          IDoAtm=11111111111111111111
 NEqPCM:  Using equilibrium solvation (IEInf=0, Eps=  78.3553, EpsInf=   1.7778)
          Differentiating once with respect to electric field.
                with respect to dipole field.
          Differentiating once with respect to nuclear coordinates.
          There are     1 degrees of freedom in the 1st order CPHF.  IDoFFX=0 NUNeed=     1.
 LinEq1:  Iter=  0 NonCon=     1 RMS=2.01D-03 Max=4.83D-02 NDo=     1
 AX will form     1 AO Fock derivatives at one time.
 LinEq1:  Iter=  1 NonCon=     1 RMS=5.04D-04 Max=1.07D-02 NDo=     1
 LinEq1:  Iter=  2 NonCon=     1 RMS=1.67D-04 Max=5.06D-03 NDo=     1
 LinEq1:  Iter=  3 NonCon=     1 RMS=6.69D-05 Max=1.47D-03 NDo=     1
 LinEq1:  Iter=  4 NonCon=     1 RMS=2.09D-05 Max=9.37D-04 NDo=     1
 LinEq1:  Iter=  5 NonCon=     1 RMS=5.30D-06 Max=2.40D-04 NDo=     1
 LinEq1:  Iter=  6 NonCon=     1 RMS=1.82D-06 Max=8.77D-05 NDo=     1
 LinEq1:  Iter=  7 NonCon=     1 RMS=8.27D-07 Max=5.04D-05 NDo=     1
 LinEq1:  Iter=  8 NonCon=     1 RMS=2.45D-07 Max=5.81D-06 NDo=     1
 LinEq1:  Iter=  9 NonCon=     1 RMS=8.39D-08 Max=2.86D-06 NDo=     1
 LinEq1:  Iter= 10 NonCon=     1 RMS=2.49D-08 Max=5.87D-07 NDo=     1
 LinEq1:  Iter= 11 NonCon=     1 RMS=5.82D-09 Max=1.54D-07 NDo=     1
 LinEq1:  Iter= 12 NonCon=     1 RMS=1.70D-09 Max=5.29D-08 NDo=     1
 LinEq1:  Iter= 13 NonCon=     1 RMS=5.18D-10 Max=1.21D-08 NDo=     1
 LinEq1:  Iter= 14 NonCon=     1 RMS=1.12D-10 Max=2.45D-09 NDo=     1
 LinEq1:  Iter= 15 NonCon=     0 RMS=2.13D-11 Max=3.57D-10 NDo=     1
 Linear equations converged to 1.000D-10 1.000D-09 after    15 iterations.
 End of Minotr F.D. properties file   721 does not exist.
 End of Minotr F.D. properties file   722 does not exist.
 End of Minotr F.D. properties file   788 does not exist.
 D1PCM: PCM CHGder 1st derivatives, ID1Alg=3 FixD1E=F DoIter=F DoCFld=F I1PDM=2.
 Calling FoFJK, ICntrl=  10002127 FMM=F ISym2X=1 I1Cent= 0 IOpClX= 0 NMat=1 NMatS=1 NMatT=0.
 ***** Axes restored to original set *****
 -------------------------------------------------------------------
 Center     Atomic                   Forces (Hartrees/Bohr)
 Number     Number              X              Y              Z
 -------------------------------------------------------------------
      1        6           0.000453558   -0.000000000   -0.001861816
      2        8          -0.000655676   -0.000000000    0.001122555
      3        6           0.000087920    0.000000000    0.000333531
      4        6           0.000096010   -0.000000000   -0.000331293
      5        6           0.000163695    0.000000000   -0.000018370
      6        6           0.000014798    0.000000000   -0.000103327
      7        6           0.000012279   -0.000000000    0.000103656
      8        6           0.000163199    0.000000000    0.000022348
      9        1           0.000001981    0.000000000    0.000099886
     10        1           0.000021267    0.000000000    0.000015061
     11        1           0.000021627   -0.000000000   -0.000014539
     12        1           0.000004411   -0.000000000   -0.000099808
     13        8          -0.000628165    0.000000000   -0.001138178
     14        6           0.000408117   -0.000000000    0.001872302
     15        1          -0.000038226    0.000008473   -0.000296291
     16        1          -0.000038226   -0.000008473   -0.000296291
     17        1           0.000007022   -0.000000000   -0.000483366
     18        1          -0.000004743    0.000000000    0.000483394
     19        1          -0.000045424   -0.000008473    0.000295273
     20        1          -0.000045424    0.000008473    0.000295273
 -------------------------------------------------------------------
 Cartesian Forces:  Max     0.001872302 RMS     0.000445051

 GradGradGradGradGradGradGradGradGradGradGradGradGradGradGradGradGradGrad
 Berny optimization.
 Using GEDIIS/GDIIS optimizer.
 FormGI is forming the generalized inverse of G from B-inverse, IUseBI=4.
 Internal  Forces:  Max     0.000788333 RMS     0.000229771
 Search for a local minimum.
 Step number   2 out of a maximum of   96
 All quantities printed in internal units (Hartrees-Bohrs-Radians)
 Mixed Optimization -- En-DIIS/RFO-DIIS
 Swapping is turned off.
 Update second derivatives using D2CorX and points    1    2
 DE= -7.98D-05 DEPred=-7.73D-05 R= 1.03D+00
 TightC=F SS=  1.41D+00  RLast= 2.08D-02 DXNew= 5.0454D-01 6.2441D-02
 Trust test= 1.03D+00 RLast= 2.08D-02 DXMaxT set to 3.00D-01
 ITU=  1  0
     Eigenvalues ---    0.01440   0.01440   0.02022   0.02102   0.02108
     Eigenvalues ---    0.02145   0.02145   0.02146   0.02179   0.02190
     Eigenvalues ---    0.02218   0.02239   0.02239   0.10135   0.10232
     Eigenvalues ---    0.10672   0.10672   0.15130   0.16000   0.16000
     Eigenvalues ---    0.16000   0.16000   0.16000   0.16000   0.16000
     Eigenvalues ---    0.16000   0.16625   0.22000   0.22576   0.24475
     Eigenvalues ---    0.24779   0.25000   0.25000   0.27446   0.33277
     Eigenvalues ---    0.34575   0.34575   0.34575   0.35202   0.35355
     Eigenvalues ---    0.35791   0.35798   0.35945   0.35995   0.36840
     Eigenvalues ---    0.42050   0.42063   0.42606   0.45976   0.46422
     Eigenvalues ---    0.46829   0.48840   0.53223   0.53243
 En-DIIS/RFO-DIIS/Sim-DIIS IScMMF=       -3 using points:     2    1
 RFO step:  Lambda=-2.02368897D-05.
 DidBck=F Rises=F RFO-DIIS coefs:    1.08885   -0.08885
 Iteration  1 RMS(Cart)=  0.00110488 RMS(Int)=  0.00000208
 Iteration  2 RMS(Cart)=  0.00000251 RMS(Int)=  0.00000116
 Iteration  3 RMS(Cart)=  0.00000000 RMS(Int)=  0.00000116
 ClnCor:  largest displacement from symmetrization is 5.70D-10 for atom    16.
 Variable       Old X    -DE/DX   Delta X   Delta X   Delta X     New X
                                 (Linear)    (Quad)   (Total)
    R1        2.69257   0.00079   0.00098   0.00237   0.00334   2.69591
    R2        2.05030  -0.00013  -0.00006  -0.00041  -0.00047   2.04983
    R3        2.06174  -0.00013  -0.00018  -0.00048  -0.00066   2.06109
    R4        2.06174  -0.00013  -0.00018  -0.00048  -0.00066   2.06109
    R5        2.57000   0.00012   0.00023   0.00034   0.00056   2.57056
    R6        2.67221  -0.00072   0.00024  -0.00162  -0.00138   2.67083
    R7        2.63125   0.00015   0.00007   0.00036   0.00043   2.63168
    R8        2.63125   0.00015   0.00007   0.00036   0.00043   2.63168
    R9        2.57000   0.00012   0.00023   0.00034   0.00056   2.57056
   R10        2.64565  -0.00001   0.00011   0.00005   0.00015   2.64581
   R11        2.04118  -0.00010   0.00002  -0.00028  -0.00025   2.04093
   R12        2.62203  -0.00019   0.00027  -0.00027  -0.00000   2.62202
   R13        2.04432   0.00001   0.00003   0.00005   0.00008   2.04440
   R14        2.64565  -0.00001   0.00011   0.00005   0.00015   2.64581
   R15        2.04432   0.00001   0.00003   0.00005   0.00008   2.04440
   R16        2.04118  -0.00010   0.00002  -0.00028  -0.00025   2.04093
   R17        2.69257   0.00079   0.00098   0.00237   0.00334   2.69591
   R18        2.06174  -0.00013  -0.00018  -0.00048  -0.00066   2.06109
   R19        2.06174  -0.00013  -0.00018  -0.00048  -0.00066   2.06109
   R20        2.05030  -0.00013  -0.00006  -0.00041  -0.00047   2.04983
    A1        1.84951  -0.00062   0.00032  -0.00406  -0.00373   1.84578
    A2        1.93779  -0.00021  -0.00015  -0.00131  -0.00147   1.93633
    A3        1.93779  -0.00021  -0.00015  -0.00131  -0.00147   1.93633
    A4        1.91369   0.00034   0.00000   0.00199   0.00199   1.91568
    A5        1.91369   0.00034   0.00000   0.00199   0.00199   1.91568
    A6        1.91048   0.00035  -0.00001   0.00259   0.00258   1.91306
    A7        2.02684  -0.00049   0.00020  -0.00194  -0.00175   2.02510
    A8        2.01595  -0.00032   0.00031  -0.00113  -0.00082   2.01513
    A9        2.17877   0.00030  -0.00040   0.00111   0.00071   2.17948
   A10        2.08846   0.00001   0.00009   0.00002   0.00011   2.08857
   A11        2.08846   0.00001   0.00009   0.00002   0.00011   2.08857
   A12        2.01595  -0.00032   0.00031  -0.00113  -0.00082   2.01513
   A13        2.17877   0.00030  -0.00040   0.00111   0.00071   2.17948
   A14        2.09843   0.00006  -0.00017   0.00018   0.00001   2.09845
   A15        2.09822  -0.00002   0.00008  -0.00006   0.00002   2.09824
   A16        2.08653  -0.00003   0.00009  -0.00012  -0.00003   2.08650
   A17        2.09629  -0.00007   0.00008  -0.00021  -0.00013   2.09616
   A18        2.08293   0.00006  -0.00014   0.00021   0.00007   2.08300
   A19        2.10396   0.00001   0.00007  -0.00001   0.00006   2.10403
   A20        2.09629  -0.00007   0.00008  -0.00021  -0.00013   2.09616
   A21        2.10396   0.00001   0.00007  -0.00001   0.00006   2.10403
   A22        2.08293   0.00006  -0.00014   0.00021   0.00007   2.08300
   A23        2.09843   0.00006  -0.00017   0.00018   0.00001   2.09845
   A24        2.09822  -0.00002   0.00008  -0.00006   0.00002   2.09824
   A25        2.08653  -0.00003   0.00009  -0.00012  -0.00003   2.08650
   A26        2.02684  -0.00049   0.00020  -0.00194  -0.00175   2.02510
   A27        1.93779  -0.00021  -0.00015  -0.00131  -0.00147   1.93633
   A28        1.93779  -0.00021  -0.00015  -0.00131  -0.00147   1.93633
   A29        1.84951  -0.00062   0.00032  -0.00406  -0.00373   1.84578
   A30        1.91048   0.00035  -0.00001   0.00259   0.00258   1.91306
   A31        1.91369   0.00034   0.00000   0.00199   0.00199   1.91568
   A32        1.91369   0.00034   0.00000   0.00199   0.00199   1.91568
    D1        3.14159   0.00000  -0.00000   0.00000   0.00000   3.14159
    D2       -1.06482  -0.00008   0.00011  -0.00074  -0.00063  -1.06545
    D3        1.06482   0.00008  -0.00011   0.00074   0.00063   1.06545
    D4        3.14159   0.00000  -0.00000   0.00000   0.00000   3.14159
    D5       -0.00000   0.00000   0.00000   0.00000   0.00000   0.00000
    D6        3.14159   0.00000  -0.00000   0.00000   0.00000   3.14159
    D7        0.00000  -0.00000   0.00000  -0.00000  -0.00000   0.00000
    D8       -0.00000   0.00000   0.00000   0.00000   0.00000   0.00000
    D9        3.14159   0.00000  -0.00000   0.00000   0.00000   3.14159
   D10        3.14159  -0.00000  -0.00000  -0.00000   0.00000   3.14159
   D11        0.00000  -0.00000   0.00000  -0.00000   0.00000   0.00000
   D12       -0.00000  -0.00000   0.00000  -0.00000   0.00000   0.00000
   D13        3.14159  -0.00000  -0.00000  -0.00000   0.00000   3.14159
   D14        0.00000  -0.00000   0.00000  -0.00000   0.00000   0.00000
   D15        3.14159  -0.00000  -0.00000  -0.00000   0.00000   3.14159
   D16        3.14159   0.00000  -0.00000   0.00000   0.00000   3.14159
   D17       -0.00000   0.00000   0.00000   0.00000   0.00000   0.00000
   D18        3.14159   0.00000  -0.00000   0.00000   0.00000   3.14159
   D19        0.00000   0.00000   0.00000   0.00000   0.00000   0.00000
   D20       -0.00000  -0.00000   0.00000  -0.00000   0.00000   0.00000
   D21        3.14159   0.00000  -0.00000   0.00000   0.00000   3.14159
   D22        3.14159  -0.00000  -0.00000  -0.00000   0.00000   3.14159
   D23        0.00000   0.00000   0.00000   0.00000   0.00000   0.00000
   D24        0.00000   0.00000   0.00000   0.00000   0.00000   0.00000
   D25        3.14159   0.00000  -0.00000   0.00000   0.00000   3.14159
   D26        3.14159   0.00000  -0.00000   0.00000   0.00000   3.14159
   D27        0.00000  -0.00000   0.00000  -0.00000   0.00000   0.00000
   D28        0.00000  -0.00000   0.00000  -0.00000   0.00000   0.00000
   D29        3.14159  -0.00000  -0.00000  -0.00000   0.00000   3.14159
   D30        3.14159  -0.00000  -0.00000  -0.00000   0.00000   3.14159
   D31       -0.00000  -0.00000   0.00000  -0.00000   0.00000   0.00000
   D32       -1.06482  -0.00008   0.00011  -0.00074  -0.00063  -1.06545
   D33        1.06482   0.00008  -0.00011   0.00074   0.00063   1.06545
   D34        3.14159   0.00000  -0.00000   0.00000   0.00000   3.14159
         Item               Value     Threshold  Converged?
 Maximum Force            0.000788     0.000450     NO 
 RMS     Force            0.000230     0.000300     YES
 Maximum Displacement     0.004673     0.001800     NO 
 RMS     Displacement     0.001106     0.001200     YES
 Predicted change in Energy=-1.011835D-05
 GradGradGradGradGradGradGradGradGradGradGradGradGradGradGradGradGradGrad

                          Input orientation:                          
 ---------------------------------------------------------------------
 Center     Atomic      Atomic             Coordinates (Angstroms)
 Number     Number       Type             X           Y           Z
 ---------------------------------------------------------------------
      1          6           0        0.001718   -0.000000   -0.011952
      2          8           0       -0.001423   -0.000000    1.414660
      3          6           0        1.219567   -0.000000    2.014291
      4          6           0        1.202369    0.000000    3.427529
      5          6           0        2.403974    0.000000    4.131482
      6          6           0        3.623711    0.000000    3.444079
      7          6           0        3.640595    0.000000    2.056667
      8          6           0        2.437946   -0.000000    1.339786
      9          1           0        2.461524   -0.000000    0.260032
     10          1           0        4.578873    0.000000    1.518123
     11          1           0        4.548606    0.000000    4.005297
     12          1           0        2.401270    0.000000    5.211491
     13          8           0       -0.032851   -0.000000    3.997270
     14          6           0       -0.064427    0.000000    5.423535
     15          1           0        0.419953   -0.891300    5.824214
     16          1           0        0.419953    0.891300    5.824214
     17          1           0       -1.114660   -0.000000    5.694889
     18          1           0       -1.041601   -0.000000   -0.308782
     19          1           0        0.495704    0.891300   -0.400724
     20          1           0        0.495704   -0.891300   -0.400724
 ---------------------------------------------------------------------
                    Distance matrix (angstroms):
                    1          2          3          4          5
     1  C    0.000000
     2  O    1.426615   0.000000
     3  C    2.364067   1.360284   0.000000
     4  C    3.643019   2.345369   1.413343   0.000000
     5  C    4.789455   3.628644   2.425968   1.392625   0.000000
     6  C    5.006295   4.154533   2.797178   2.421399   1.400101
     7  C    4.185763   3.698171   2.421399   2.797178   2.415386
     8  C    2.786109   2.440518   1.392625   2.425968   2.791902
     9  H    2.474798   2.720161   2.149391   3.408594   3.871878
    10  H    4.826124   4.581464   3.395750   3.878996   3.399975
    11  H    6.067329   5.235854   3.878996   3.395750   2.148342
    12  H    5.748234   4.493201   3.408594   2.149391   1.080012
    13  O    4.009370   2.582801   2.345369   1.360284   2.440518
    14  C    5.435889   4.009370   3.643019   2.364067   2.786109
    15  H    5.918628   4.518422   3.993659   2.674077   2.756101
    16  H    5.918628   4.518422   3.993659   2.674077   2.756101
    17  H    5.815009   4.422630   4.358373   3.241843   3.850328
    18  H    1.084722   2.013013   3.241843   4.358373   5.620314
    19  H    1.090680   2.082587   2.674077   3.993659   4.997679
    20  H    1.090680   2.082587   2.674077   3.993659   4.997679
                    6          7          8          9         10
     6  C    0.000000
     7  C    1.387515   0.000000
     8  C    2.415386   1.400101   0.000000
     9  H    3.389519   2.148978   1.080012   0.000000
    10  H    2.149800   1.081848   2.148342   2.462916   0.000000
    11  H    1.081848   2.149800   3.399975   4.287531   2.487358
    12  H    2.148978   3.389519   3.871878   4.951826   4.287531
    13  O    3.698171   4.154533   3.628644   4.493201   5.235854
    14  C    4.185763   5.006295   4.789455   5.748234   6.067329
    15  H    4.089440   5.036006   4.997679   5.993542   6.052557
    16  H    4.089440   5.036006   4.997679   5.993542   6.052557
    17  H    5.245789   5.987412   5.620314   6.505903   7.061281
    18  H    5.987412   5.245789   3.850328   3.549005   5.909933
    19  H    5.036006   4.089440   2.756101   2.257313   4.598767
    20  H    5.036006   4.089440   2.756101   2.257313   4.598767
                   11         12         13         14         15
    11  H    0.000000
    12  H    2.462916   0.000000
    13  O    4.581464   2.720161   0.000000
    14  C    4.826124   2.474798   1.426615   0.000000
    15  H    4.598767   2.257313   2.082587   1.090680   0.000000
    16  H    4.598767   2.257313   2.082587   1.090680   1.782599
    17  H    5.909933   3.549005   2.013013   1.084722   1.779375
    18  H    7.061281   6.505903   4.422630   5.815009   6.367432
    19  H    6.052557   5.993542   4.518422   5.918628   6.475589
    20  H    6.052557   5.993542   4.518422   5.918628   6.225399
                   16         17         18         19         20
    16  H    0.000000
    17  H    1.779375   0.000000
    18  H    6.367432   6.004115   0.000000
    19  H    6.225399   6.367432   1.779375   0.000000
    20  H    6.475589   6.367432   1.779375   1.782599   0.000000
 Stoichiometry    C8H10O2
 Framework group  C2V[SGV(C8H6O2),X(H4)]
 Deg. of freedom    18
 Full point group                 C2V     NOp   4
 Largest Abelian subgroup         C2V     NOp   4
 Largest concise Abelian subgroup C2V     NOp   4
                         Standard orientation:                         
 ---------------------------------------------------------------------
 Center     Atomic      Atomic             Coordinates (Angstroms)
 Number     Number       Type             X           Y           Z
 ---------------------------------------------------------------------
      1          6           0       -0.000000    2.717945   -1.385293
      2          8           0       -0.000000    1.291401   -1.371074
      3          6           0       -0.000000    0.706671   -0.142878
      4          6           0       -0.000000   -0.706671   -0.142878
      5          6           0        0.000000   -1.395951    1.067203
      6          6           0        0.000000   -0.693758    2.278486
      7          6           0        0.000000    0.693758    2.278486
      8          6           0        0.000000    1.395951    1.067203
      9          1           0        0.000000    2.475913    1.077641
     10          1           0        0.000000    1.243679    3.210141
     11          1           0       -0.000000   -1.243679    3.210141
     12          1           0       -0.000000   -2.475913    1.077641
     13          8           0       -0.000000   -1.291401   -1.371074
     14          6           0       -0.000000   -2.717945   -1.385293
     15          1           0        0.891300   -3.112699   -0.896074
     16          1           0       -0.891300   -3.112699   -0.896074
     17          1           0       -0.000000   -3.002058   -2.432146
     18          1           0        0.000000    3.002058   -2.432146
     19          1           0       -0.891300    3.112699   -0.896074
     20          1           0        0.891300    3.112699   -0.896074
 ---------------------------------------------------------------------
 Rotational constants (GHZ):           1.6841054           1.3410648           0.7536991
 Standard basis: Aug-CC-pVTZ (5D, 7F)
 There are   264 symmetry adapted cartesian basis functions of A1  symmetry.
 There are   136 symmetry adapted cartesian basis functions of A2  symmetry.
 There are   136 symmetry adapted cartesian basis functions of B1  symmetry.
 There are   264 symmetry adapted cartesian basis functions of B2  symmetry.
 There are   221 symmetry adapted basis functions of A1  symmetry.
 There are   124 symmetry adapted basis functions of A2  symmetry.
 There are   124 symmetry adapted basis functions of B1  symmetry.
 There are   221 symmetry adapted basis functions of B2  symmetry.
   690 basis functions,   990 primitive gaussians,   800 cartesian basis functions
    37 alpha electrons       37 beta electrons
       nuclear repulsion energy       522.1888539058 Hartrees.
 NAtoms=   20 NActive=   20 NUniq=    9 SFac= 4.00D+00 NAtFMM=   60 NAOKFM=F Big=F
 Integral buffers will be    131072 words long.
 Raffenetti 1 integral format.
 Two-electron integral symmetry is turned on.
 ------------------------------------------------------------------------------
 Polarizable Continuum Model (PCM)
 =================================
 Model                : PCM.
 Atomic radii         : UFF (Universal Force Field).
 Polarization charges : Total charges.
 Charge compensation  : None.
 Solution method      : On-the-fly selection.
 Cavity type          : Scaled VdW (van der Waals Surface) (Alpha=1.100).
 Cavity algorithm     : GePol (No added spheres)
                        Default sphere list used, NSphG=   20.
                        Lebedev-Laikov grids with approx.  5.0 points / Ang**2.
                        Smoothing algorithm: York/Karplus (Gamma=1.0000).
                        Polarization charges: spherical gaussians, with
                                              point-specific exponents (IZeta= 3).
                        Self-potential: point-specific (ISelfS= 7).
                        Self-field    : sphere-specific E.n sum rule (ISelfD= 2).
 1st derivatives      : Analytical E(r).r(x)/FMM algorithm (CHGder, D1EAlg=3).
                        Cavity 1st derivative terms included.
 Solvent              : Water, Eps=  78.355300 Eps(inf)=   1.777849
 ------------------------------------------------------------------------------
 Spheres list:
 ISph  on   Nord     Re0    Alpha      Xe            Ye            Ze
    1   C      1    1.9255  1.100     -0.000000      2.717945     -1.385293
    2   O      2    1.7500  1.100      0.000000      1.291401     -1.371074
    3   C      3    1.9255  1.100      0.000000      0.706671     -0.142878
    4   C      4    1.9255  1.100     -0.000000     -0.706671     -0.142878
    5   C      5    1.9255  1.100      0.000000     -1.395951      1.067203
    6   C      6    1.9255  1.100      0.000000     -0.693758      2.278486
    7   C      7    1.9255  1.100      0.000000      0.693758      2.278486
    8   C      8    1.9255  1.100      0.000000      1.395951      1.067203
    9   H      9    1.4430  1.100      0.000000      2.475913      1.077641
   10   H     10    1.4430  1.100      0.000000      1.243679      3.210141
   11   H     11    1.4430  1.100     -0.000000     -1.243679      3.210141
   12   H     12    1.4430  1.100     -0.000000     -2.475913      1.077641
   13   O     13    1.7500  1.100     -0.000000     -1.291401     -1.371074
   14   C     14    1.9255  1.100     -0.000000     -2.717945     -1.385293
   15   H     15    1.4430  1.100      0.891300     -3.112699     -0.896074
   16   H     16    1.4430  1.100     -0.891300     -3.112699     -0.896074
   17   H     17    1.4430  1.100      0.000000     -3.002058     -2.432146
   18   H     18    1.4430  1.100      0.000000      3.002058     -2.432146
   19   H     19    1.4430  1.100     -0.891300      3.112699     -0.896074
   20   H     20    1.4430  1.100      0.891300      3.112699     -0.896074
 ------------------------------------------------------------------------------
 One-electron integrals computed using PRISM.
 NBasis=   690 RedAO= T EigKep=  2.24D-06  NBF=   221   124   124   221
 NBsUse=   686 1.00D-06 EigRej=  9.65D-07 NBFU=   221   124   124   217
 Initial guess from the checkpoint file:  "output.chk"
 B after Tr=     0.000000   -0.000000    0.000000
         Rot=    1.000000    0.000000    0.000000   -0.000000 Ang=   0.00 deg.
 Initial guess orbital symmetries:
       Occupied  (B2) (A1) (A1) (B2) (B2) (A1) (A1) (B2) (A1) (B2)
                 (A1) (B2) (A1) (A1) (B2) (B2) (A1) (A1) (B2) (A1)
                 (A1) (B2) (B1) (A2) (A1) (B2) (B2) (A1) (B2) (B1)
                 (A1) (A1) (B2) (A2) (B1) (A2) (B1)
       Virtual   (A1) (A1) (B2) (B1) (B2) (A1) (A2) (B2) (A1) (A1)
                 (B2) (B2) (B1) (B1) (A1) (A2) (B2) (B1) (A1) (A1)
                 (A2) (B2) (A1) (B1) (A1) (A2) (A1) (B2) (B2) (A1)
                 (B1) (A2) (A2) (A1) (B2) (B2) (A1) (B2) (A1) (B2)
                 (B1) (B1) (A1) (A2) (B2) (B2) (A1) (A1) (A1) (B1)
                 (A2) (B2) (A1) (A2) (B2) (B2) (B1) (A1) (B1) (B2)
                 (A1) (A1) (A2) (A1) (A1) (B2) (A2) (B2) (A1) (B1)
                 (B2) (A1) (B1) (A2) (A1) (B2) (B1) (B2) (A2) (A1)
                 (A2) (A1) (B1) (B2) (A1) (B2) (A2) (B1) (A1) (B1)
                 (B2) (A1) (A2) (B2) (A1) (B2) (B2) (B1) (A1) (A2)
                 (B2) (A1) (B2) (A1) (B2) (A1) (A2) (B1) (B1) (B2)
                 (A1) (B2) (A2) (B2) (A1) (A1) (B2) (A2) (A1) (B2)
                 (A1) (B1) (B2) (A1) (A2) (B1) (B1) (B2) (A2) (B2)
                 (A1) (A1) (A1) (B2) (B2) (A1) (A2) (B2) (A1) (A2)
                 (B1) (B1) (A1) (B2) (B2) (A1) (B1) (B2) (A2) (B1)
                 (A1) (A1) (B2) (A2) (B1) (B1) (A1) (A2) (B2) (A1)
                 (A1) (B2) (A1) (B2) (A2) (B1) (A1) (B2) (A2) (B1)
                 (B2) (A1) (A2) (A2) (B2) (B2) (B1) (B2) (A1) (B1)
                 (A1) (B1) (A1) (B1) (B2) (A1) (A2) (A1) (A1) (B2)
                 (B1) (A2) (B2) (A2) (B2) (A1) (A1) (B2) (A2) (B1)
                 (B2) (A1) (A2) (A1) (B2) (B1) (A1) (B1) (B2) (A1)
                 (A2) (B2) (B2) (A1) (B2) (B1) (A2) (B2) (A1) (B1)
                 (A1) (B2) (B1) (A2) (B2) (A1) (A2) (B1) (B2) (A1)
                 (A2) (B1) (A1) (A1) (A2) (B2) (B2) (B1) (A1) (B2)
                 (A1) (A2) (B2) (A1) (A2) (B2) (A2) (B1) (A1) (A1)
                 (B1) (B1) (A1) (B2) (B2) (A1) (A2) (B2) (A1) (A2)
                 (B1) (B2) (B1) (A1) (B2) (A2) (A1) (B2) (B1) (A2)
                 (A1) (B1) (B2) (A1) (A2) (B2) (B1) (B2) (A1) (A2)
                 (A1) (A2) (B2) (B1) (A1) (A1) (B1) (B2) (B2) (A2)
                 (A2) (B1) (B2) (A1) (A1) (B2) (A1) (A2) (B2) (A1)
                 (B1) (B2) (A2) (B1) (A1) (B2) (A1) (B2) (A1) (B1)
                 (B1) (B2) (A2) (A1) (B2) (B2) (A2) (A1) (A2) (B2)
                 (B1) (A1) (B1) (A2) (A1) (B2) (A1) (B2) (A1) (B2)
                 (A2) (B2) (A2) (B1) (A1) (B2) (B1) (A1) (A2) (B2)
                 (B1) (B2) (A1) (A2) (B2) (B1) (A1) (A1) (B2) (B1)
                 (A2) (B2) (A2) (B2) (A1) (A2) (B2) (A1) (A1) (B1)
                 (B2) (B2) (A1) (B1) (B2) (A1) (A2) (B2) (A1) (B2)
                 (B1) (A2) (A1) (B2) (A1) (A2) (B2) (A1) (B1) (B2)
                 (A1) (A2) (B1) (A1) (B2) (A1) (B2) (B1) (A1) (A2)
                 (A2) (B2) (A1) (B1) (A1) (A2) (B2) (A1) (B1) (B2)
                 (B1) (A1) (B1) (A1) (A2) (B2) (A2) (B1) (B2) (A1)
                 (B1) (A1) (A2) (A1) (B2) (A1) (B1) (B1) (B2) (A1)
                 (A2) (B2) (B1) (B1) (A2) (A1) (B2) (A2) (A1) (B1)
                 (B2) (B1) (A1) (A1) (B2) (B1) (B2) (A2) (A1) (B2)
                 (A2) (A2) (A1) (B2) (B1) (A1) (A2) (A1) (B2) (B1)
                 (B1) (A1) (A2) (B2) (A2) (B2) (A1) (A1) (B1) (B2)
                 (A2) (B1) (B2) (B2) (A1) (B2) (A1) (A2) (A1) (B2)
                 (B1) (A1) (A2) (B1) (B2) (A2) (B1) (A1) (B2) (B2)
                 (B1) (A1) (B2) (A1) (A2) (A2) (B2) (A2) (B1) (A2)
                 (A1) (B1) (B2) (A1) (A1) (B2) (B2) (B1) (A2) (A2)
                 (A1) (B1) (A1) (B2) (A1) (B2) (A1) (A2) (A1) (B2)
                 (B2) (A1) (B1) (A2) (B2) (A2) (A1) (B2) (A1) (B1)
                 (B2) (A2) (A1) (B2) (B1) (A1) (B2) (B1) (B2) (A2)
                 (A1) (B2) (B1) (A2) (A1) (B2) (B2) (A2) (A1) (B1)
                 (A1) (A2) (A1) (B1) (B2) (A2) (B2) (A1) (B2) (B2)
                 (A2) (B1) (A2) (B1) (A1) (B2) (B1) (A2) (A1) (A1)
                 (B2) (B2) (A2) (A2) (A1) (B1) (A1) (B2) (B1) (A1)
                 (B2) (A2) (A1) (B2) (B2) (B1) (A1) (A2) (A1) (B1)
                 (A1) (A2) (B2) (A1) (A2) (B2) (B2) (B2) (A1) (A1)
                 (B1) (B2) (A2) (A1) (B2) (A1) (B2) (A1) (B2) (B2)
                 (A1) (B2) (B2) (A1) (A1) (B1) (B2) (A2) (B2) (A1)
                 (B2) (A1) (B2) (B1) (A1) (A2) (B2) (B2) (B1) (B1)
                 (B2) (A2) (A2) (A1) (A1) (B1) (A1) (B2) (A2) (B2)
                 (A1) (B1) (B2) (A2) (B2) (A1) (A1) (B2) (B2) (A1)
                 (A1) (B2) (B2) (A1) (A1) (B2) (B2) (A1) (B2)
 Requested convergence on RMS density matrix=1.00D-08 within 128 cycles.
 Requested convergence on MAX density matrix=1.00D-06.
 Requested convergence on             energy=1.00D-06.
 No special actions if energy rises.
 Inv3:  Mode=1 IEnd=     7641648.
 Iteration    1 A*A^-1 deviation from unit magnitude is 3.11D-15 for    918.
 Iteration    1 A*A^-1 deviation from orthogonality  is 2.54D-15 for   1538    187.
 Iteration    1 A^-1*A deviation from unit magnitude is 3.11D-15 for    918.
 Iteration    1 A^-1*A deviation from orthogonality  is 3.11D-15 for   1268    844.
 Error on total polarization charges =  0.01383
 SCF Done:  E(RHF) =  -458.630234649     A.U. after    8 cycles
            NFock=  8  Conv=0.51D-08     -V/T= 2.0015
 ExpMin= 2.53D-02 ExpMax= 1.53D+04 ExpMxC= 5.22D+02 IAcc=3 IRadAn=         5 AccDes= 0.00D+00
 HarFok:  IExCor=  205 AccDes= 0.00D+00 IRadAn=         5 IDoV=-2 UseB2=F ITyADJ=14
 ICtDFT= 12500011 ScaDFX=  1.000000  1.000000  1.000000  1.000000
 Range of M.O.s used for correlation:    11   686
 NBasis=   690 NAE=    37 NBE=    37 NFC=    10 NFV=     0
 NROrb=    676 NOA=    27 NOB=    27 NVA=   649 NVB=   649

 **** Warning!!: The largest alpha MO coefficient is  0.10511152D+03

 Disk-based method using ON**2 memory for 27 occupieds at a time.
 Estimated scratch disk usage= 12988355048 words.
 Actual    scratch disk usage= 11747820520 words.
 JobTyp=1 Pass  1:  I=  11 to  37 NPSUse= 12 ParTrn=T ParDer=T DoDerP=T.
 (rs|ai) integrals will be sorted in core.
 Spin components of T(2) and E(2):
     alpha-alpha T2 =       0.7429312234D-01 E2=     -0.2249477182D+00
     alpha-beta  T2 =       0.4013215796D+00 E2=     -0.1347683711D+01
     beta-beta   T2 =       0.7429312234D-01 E2=     -0.2249477182D+00
 ANorm=    0.1244952941D+01
 E2 =    -0.1797579147D+01 EUMP2 =    -0.46042781379592D+03
          IDoAtm=11111111111111111111
 NEqPCM:  Using equilibrium solvation (IEInf=0, Eps=  78.3553, EpsInf=   1.7778)
          Differentiating once with respect to electric field.
                with respect to dipole field.
          Differentiating once with respect to nuclear coordinates.
          There are     1 degrees of freedom in the 1st order CPHF.  IDoFFX=0 NUNeed=     1.
 LinEq1:  Iter=  0 NonCon=     1 RMS=2.01D-03 Max=4.83D-02 NDo=     1
 AX will form     1 AO Fock derivatives at one time.
 LinEq1:  Iter=  1 NonCon=     1 RMS=5.05D-04 Max=1.07D-02 NDo=     1
 LinEq1:  Iter=  2 NonCon=     1 RMS=1.68D-04 Max=5.06D-03 NDo=     1
 LinEq1:  Iter=  3 NonCon=     1 RMS=6.71D-05 Max=1.47D-03 NDo=     1
 LinEq1:  Iter=  4 NonCon=     1 RMS=2.09D-05 Max=9.28D-04 NDo=     1
 LinEq1:  Iter=  5 NonCon=     1 RMS=5.28D-06 Max=2.36D-04 NDo=     1
 LinEq1:  Iter=  6 NonCon=     1 RMS=1.81D-06 Max=8.77D-05 NDo=     1
 LinEq1:  Iter=  7 NonCon=     1 RMS=8.24D-07 Max=5.04D-05 NDo=     1
 LinEq1:  Iter=  8 NonCon=     1 RMS=2.45D-07 Max=5.95D-06 NDo=     1
 LinEq1:  Iter=  9 NonCon=     1 RMS=8.43D-08 Max=2.91D-06 NDo=     1
 LinEq1:  Iter= 10 NonCon=     1 RMS=2.50D-08 Max=5.89D-07 NDo=     1
 LinEq1:  Iter= 11 NonCon=     1 RMS=5.85D-09 Max=1.54D-07 NDo=     1
 LinEq1:  Iter= 12 NonCon=     1 RMS=1.71D-09 Max=5.34D-08 NDo=     1
 LinEq1:  Iter= 13 NonCon=     1 RMS=5.21D-10 Max=1.21D-08 NDo=     1
 LinEq1:  Iter= 14 NonCon=     1 RMS=1.12D-10 Max=2.45D-09 NDo=     1
 LinEq1:  Iter= 15 NonCon=     0 RMS=2.13D-11 Max=3.54D-10 NDo=     1
 Linear equations converged to 1.000D-10 1.000D-09 after    15 iterations.
 End of Minotr F.D. properties file   721 does not exist.
 End of Minotr F.D. properties file   722 does not exist.
 End of Minotr F.D. properties file   788 does not exist.
 D1PCM: PCM CHGder 1st derivatives, ID1Alg=3 FixD1E=F DoIter=F DoCFld=F I1PDM=2.
 Calling FoFJK, ICntrl=  10002127 FMM=F ISym2X=1 I1Cent= 0 IOpClX= 0 NMat=1 NMatS=1 NMatT=0.
 ***** Axes restored to original set *****
 -------------------------------------------------------------------
 Center     Atomic                   Forces (Hartrees/Bohr)
 Number     Number              X              Y              Z
 -------------------------------------------------------------------
      1        6           0.000067838   -0.000000000   -0.000401069
      2        8          -0.000086846   -0.000000000    0.000276153
      3        6           0.000044447    0.000000000   -0.000123693
      4        6           0.000041424   -0.000000000    0.000124738
      5        6           0.000056546   -0.000000000   -0.000133182
      6        6          -0.000060829   -0.000000000   -0.000057999
      7        6          -0.000062222    0.000000000    0.000056502
      8        6           0.000053288    0.000000000    0.000134519
      9        1           0.000018774    0.000000000    0.000008615
     10        1          -0.000008483   -0.000000000    0.000021932
     11        1          -0.000007947    0.000000000   -0.000022132
     12        1           0.000018978   -0.000000000   -0.000008156
     13        8          -0.000080101    0.000000000   -0.000278185
     14        6           0.000058058   -0.000000000    0.000402601
     15        1           0.000004232   -0.000027211   -0.000083890
     16        1           0.000004232    0.000027211   -0.000083890
     17        1          -0.000032070   -0.000000000   -0.000067352
     18        1          -0.000033699   -0.000000000    0.000066552
     19        1           0.000002190    0.000027211    0.000083968
     20        1           0.000002190   -0.000027211    0.000083968
 -------------------------------------------------------------------
 Cartesian Forces:  Max     0.000402601 RMS     0.000102741

 GradGradGradGradGradGradGradGradGradGradGradGradGradGradGradGradGradGrad
 Berny optimization.
 Using GEDIIS/GDIIS optimizer.
 FormGI is forming the generalized inverse of G from B-inverse, IUseBI=4.
 Internal  Forces:  Max     0.000166665 RMS     0.000055263
 Search for a local minimum.
 Step number   3 out of a maximum of   96
 All quantities printed in internal units (Hartrees-Bohrs-Radians)
 Mixed Optimization -- En-DIIS/RFO-DIIS
 Swapping is turned off.
 Update second derivatives using D2CorX and points    1    2    3
 DE= -1.21D-05 DEPred=-1.01D-05 R= 1.20D+00
 TightC=F SS=  1.41D+00  RLast= 1.02D-02 DXNew= 5.0454D-01 3.0492D-02
 Trust test= 1.20D+00 RLast= 1.02D-02 DXMaxT set to 3.00D-01
 ITU=  1  1  0
     Eigenvalues ---    0.01440   0.01440   0.02022   0.02103   0.02108
     Eigenvalues ---    0.02145   0.02145   0.02146   0.02179   0.02190
     Eigenvalues ---    0.02218   0.02239   0.02239   0.10150   0.10275
     Eigenvalues ---    0.10700   0.10700   0.12647   0.16000   0.16000
     Eigenvalues ---    0.16000   0.16000   0.16000   0.16000   0.16000
     Eigenvalues ---    0.16022   0.16836   0.22000   0.22591   0.24476
     Eigenvalues ---    0.24619   0.25000   0.25000   0.25721   0.33974
     Eigenvalues ---    0.34575   0.34575   0.34575   0.35302   0.35355
     Eigenvalues ---    0.35798   0.35809   0.35897   0.35995   0.36873
     Eigenvalues ---    0.42061   0.42287   0.42606   0.46009   0.46422
     Eigenvalues ---    0.47141   0.48659   0.53223   0.53370
 En-DIIS/RFO-DIIS/Sim-DIIS IScMMF=       -3 using points:     3    2    1
 RFO step:  Lambda=-1.45624479D-06.
 DidBck=F Rises=F RFO-DIIS coefs:    1.26945   -0.26110   -0.00835
 Iteration  1 RMS(Cart)=  0.00040920 RMS(Int)=  0.00000046
 Iteration  2 RMS(Cart)=  0.00000025 RMS(Int)=  0.00000040
 ClnCor:  largest displacement from symmetrization is 1.22D-09 for atom    16.
 Variable       Old X    -DE/DX   Delta X   Delta X   Delta X     New X
                                 (Linear)    (Quad)   (Total)
    R1        2.69591   0.00017   0.00099  -0.00004   0.00095   2.69686
    R2        2.04983   0.00001  -0.00013   0.00015   0.00001   2.04984
    R3        2.06109  -0.00001  -0.00019   0.00008  -0.00011   2.06098
    R4        2.06109  -0.00001  -0.00019   0.00008  -0.00011   2.06098
    R5        2.57056  -0.00000   0.00017  -0.00008   0.00009   2.57066
    R6        2.67083  -0.00006  -0.00035   0.00026  -0.00009   2.67074
    R7        2.63168  -0.00003   0.00012  -0.00016  -0.00004   2.63164
    R8        2.63168  -0.00003   0.00012  -0.00016  -0.00004   2.63164
    R9        2.57056  -0.00000   0.00017  -0.00008   0.00009   2.57066
   R10        2.64581  -0.00010   0.00005  -0.00027  -0.00022   2.64559
   R11        2.04093  -0.00001  -0.00007   0.00004  -0.00003   2.04090
   R12        2.62202  -0.00015   0.00002  -0.00032  -0.00030   2.62173
   R13        2.04440  -0.00002   0.00002  -0.00007  -0.00005   2.04435
   R14        2.64581  -0.00010   0.00005  -0.00027  -0.00022   2.64559
   R15        2.04440  -0.00002   0.00002  -0.00007  -0.00005   2.04435
   R16        2.04093  -0.00001  -0.00007   0.00004  -0.00003   2.04090
   R17        2.69591   0.00017   0.00099  -0.00004   0.00095   2.69686
   R18        2.06109  -0.00001  -0.00019   0.00008  -0.00011   2.06098
   R19        2.06109  -0.00001  -0.00019   0.00008  -0.00011   2.06098
   R20        2.04983   0.00001  -0.00013   0.00015   0.00001   2.04984
    A1        1.84578  -0.00008  -0.00098   0.00041  -0.00057   1.84521
    A2        1.93633  -0.00009  -0.00041  -0.00038  -0.00079   1.93554
    A3        1.93633  -0.00009  -0.00041  -0.00038  -0.00079   1.93554
    A4        1.91568   0.00008   0.00054   0.00009   0.00062   1.91630
    A5        1.91568   0.00008   0.00054   0.00009   0.00062   1.91630
    A6        1.91306   0.00010   0.00069   0.00019   0.00088   1.91394
    A7        2.02510  -0.00011  -0.00045  -0.00008  -0.00053   2.02457
    A8        2.01513  -0.00008  -0.00019  -0.00013  -0.00032   2.01481
    A9        2.17948   0.00011   0.00015   0.00026   0.00041   2.17989
   A10        2.08857  -0.00003   0.00004  -0.00013  -0.00009   2.08849
   A11        2.08857  -0.00003   0.00004  -0.00013  -0.00009   2.08849
   A12        2.01513  -0.00008  -0.00019  -0.00013  -0.00032   2.01481
   A13        2.17948   0.00011   0.00015   0.00026   0.00041   2.17989
   A14        2.09845   0.00003  -0.00001   0.00010   0.00009   2.09853
   A15        2.09824   0.00001   0.00001   0.00009   0.00011   2.09835
   A16        2.08650  -0.00003  -0.00000  -0.00019  -0.00019   2.08631
   A17        2.09616   0.00000  -0.00003   0.00003  -0.00000   2.09616
   A18        2.08300   0.00001   0.00000   0.00007   0.00008   2.08307
   A19        2.10403  -0.00002   0.00002  -0.00010  -0.00008   2.10395
   A20        2.09616   0.00000  -0.00003   0.00003  -0.00000   2.09616
   A21        2.10403  -0.00002   0.00002  -0.00010  -0.00008   2.10395
   A22        2.08300   0.00001   0.00000   0.00007   0.00008   2.08307
   A23        2.09845   0.00003  -0.00001   0.00010   0.00009   2.09853
   A24        2.09824   0.00001   0.00001   0.00009   0.00011   2.09835
   A25        2.08650  -0.00003  -0.00000  -0.00019  -0.00019   2.08631
   A26        2.02510  -0.00011  -0.00045  -0.00008  -0.00053   2.02457
   A27        1.93633  -0.00009  -0.00041  -0.00038  -0.00079   1.93554
   A28        1.93633  -0.00009  -0.00041  -0.00038  -0.00079   1.93554
   A29        1.84578  -0.00008  -0.00098   0.00041  -0.00057   1.84521
   A30        1.91306   0.00010   0.00069   0.00019   0.00088   1.91394
   A31        1.91568   0.00008   0.00054   0.00009   0.00062   1.91630
   A32        1.91568   0.00008   0.00054   0.00009   0.00062   1.91630
    D1        3.14159  -0.00000   0.00000  -0.00000   0.00000   3.14159
    D2       -1.06545  -0.00000  -0.00016   0.00014  -0.00001  -1.06546
    D3        1.06545   0.00000   0.00016  -0.00014   0.00001   1.06546
    D4        3.14159   0.00000   0.00000   0.00000   0.00000   3.14159
    D5       -0.00000  -0.00000   0.00000  -0.00000   0.00000   0.00000
    D6        3.14159  -0.00000   0.00000  -0.00000   0.00000   3.14159
    D7        0.00000  -0.00000   0.00000  -0.00000   0.00000   0.00000
    D8       -0.00000  -0.00000   0.00000  -0.00000   0.00000   0.00000
    D9        3.14159  -0.00000   0.00000  -0.00000   0.00000   3.14159
   D10        3.14159   0.00000   0.00000   0.00000   0.00000   3.14159
   D11        0.00000   0.00000   0.00000   0.00000   0.00000   0.00000
   D12       -0.00000   0.00000   0.00000   0.00000   0.00000   0.00000
   D13        3.14159   0.00000   0.00000   0.00000   0.00000   3.14159
   D14        0.00000   0.00000   0.00000   0.00000   0.00000   0.00000
   D15        3.14159   0.00000   0.00000   0.00000   0.00000   3.14159
   D16        3.14159   0.00000   0.00000   0.00000   0.00000   3.14159
   D17       -0.00000   0.00000   0.00000   0.00000   0.00000   0.00000
   D18        3.14159   0.00000   0.00000   0.00000   0.00000   3.14159
   D19        0.00000   0.00000   0.00000   0.00000   0.00000   0.00000
   D20       -0.00000   0.00000   0.00000   0.00000   0.00000   0.00000
   D21        3.14159   0.00000   0.00000   0.00000   0.00000   3.14159
   D22        3.14159  -0.00000   0.00000  -0.00000   0.00000   3.14159
   D23        0.00000  -0.00000   0.00000  -0.00000   0.00000   0.00000
   D24       -0.00000  -0.00000   0.00000  -0.00000   0.00000   0.00000
   D25        3.14159   0.00000   0.00000   0.00000   0.00000   3.14159
   D26        3.14159  -0.00000   0.00000  -0.00000   0.00000   3.14159
   D27       -0.00000   0.00000   0.00000   0.00000   0.00000   0.00000
   D28        0.00000   0.00000   0.00000   0.00000   0.00000   0.00000
   D29        3.14159   0.00000   0.00000   0.00000   0.00000   3.14159
   D30        3.14159  -0.00000   0.00000  -0.00000   0.00000   3.14159
   D31       -0.00000  -0.00000   0.00000   0.00000   0.00000   0.00000
   D32       -1.06545  -0.00000  -0.00016   0.00014  -0.00001  -1.06546
   D33        1.06545   0.00000   0.00016  -0.00014   0.00001   1.06546
   D34        3.14159   0.00000   0.00000   0.00000   0.00000   3.14159
         Item               Value     Threshold  Converged?
 Maximum Force            0.000167     0.000450     YES
 RMS     Force            0.000055     0.000300     YES
 Maximum Displacement     0.001558     0.001800     YES
 RMS     Displacement     0.000409     0.001200     YES
 Predicted change in Energy=-7.281094D-07
 Optimization completed.
    -- Stationary point found.
                           ----------------------------
                           !   Optimized Parameters   !
                           ! (Angstroms and Degrees)  !
 --------------------------                            --------------------------
 ! Name  Definition              Value          Derivative Info.                !
 --------------------------------------------------------------------------------
 ! R1    R(1,2)                  1.4266         -DE/DX =    0.0002              !
 ! R2    R(1,18)                 1.0847         -DE/DX =    0.0                 !
 ! R3    R(1,19)                 1.0907         -DE/DX =    0.0                 !
 ! R4    R(1,20)                 1.0907         -DE/DX =    0.0                 !
 ! R5    R(2,3)                  1.3603         -DE/DX =    0.0                 !
 ! R6    R(3,4)                  1.4133         -DE/DX =   -0.0001              !
 ! R7    R(3,8)                  1.3926         -DE/DX =    0.0                 !
 ! R8    R(4,5)                  1.3926         -DE/DX =    0.0                 !
 ! R9    R(4,13)                 1.3603         -DE/DX =    0.0                 !
 ! R10   R(5,6)                  1.4001         -DE/DX =   -0.0001              !
 ! R11   R(5,12)                 1.08           -DE/DX =    0.0                 !
 ! R12   R(6,7)                  1.3875         -DE/DX =   -0.0002              !
 ! R13   R(6,11)                 1.0818         -DE/DX =    0.0                 !
 ! R14   R(7,8)                  1.4001         -DE/DX =   -0.0001              !
 ! R15   R(7,10)                 1.0818         -DE/DX =    0.0                 !
 ! R16   R(8,9)                  1.08           -DE/DX =    0.0                 !
 ! R17   R(13,14)                1.4266         -DE/DX =    0.0002              !
 ! R18   R(14,15)                1.0907         -DE/DX =    0.0                 !
 ! R19   R(14,16)                1.0907         -DE/DX =    0.0                 !
 ! R20   R(14,17)                1.0847         -DE/DX =    0.0                 !
 ! A1    A(2,1,18)             105.7552         -DE/DX =   -0.0001              !
 ! A2    A(2,1,19)             110.9434         -DE/DX =   -0.0001              !
 ! A3    A(2,1,20)             110.9434         -DE/DX =   -0.0001              !
 ! A4    A(18,1,19)            109.7604         -DE/DX =    0.0001              !
 ! A5    A(18,1,20)            109.7604         -DE/DX =    0.0001              !
 ! A6    A(19,1,20)            109.6103         -DE/DX =    0.0001              !
 ! A7    A(1,2,3)              116.0296         -DE/DX =   -0.0001              !
 ! A8    A(2,3,4)              115.4586         -DE/DX =   -0.0001              !
 ! A9    A(2,3,8)              124.875          -DE/DX =    0.0001              !
 ! A10   A(4,3,8)              119.6665         -DE/DX =    0.0                 !
 ! A11   A(3,4,5)              119.6665         -DE/DX =    0.0                 !
 ! A12   A(3,4,13)             115.4586         -DE/DX =   -0.0001              !
 ! A13   A(5,4,13)             124.875          -DE/DX =    0.0001              !
 ! A14   A(4,5,6)              120.2322         -DE/DX =    0.0                 !
 ! A15   A(4,5,12)             120.2202         -DE/DX =    0.0                 !
 ! A16   A(6,5,12)             119.5476         -DE/DX =    0.0                 !
 ! A17   A(5,6,7)              120.1013         -DE/DX =    0.0                 !
 ! A18   A(5,6,11)             119.3469         -DE/DX =    0.0                 !
 ! A19   A(7,6,11)             120.5518         -DE/DX =    0.0                 !
 ! A20   A(6,7,8)              120.1013         -DE/DX =    0.0                 !
 ! A21   A(6,7,10)             120.5518         -DE/DX =    0.0                 !
 ! A22   A(8,7,10)             119.3469         -DE/DX =    0.0                 !
 ! A23   A(3,8,7)              120.2322         -DE/DX =    0.0                 !
 ! A24   A(3,8,9)              120.2202         -DE/DX =    0.0                 !
 ! A25   A(7,8,9)              119.5476         -DE/DX =    0.0                 !
 ! A26   A(4,13,14)            116.0296         -DE/DX =   -0.0001              !
 ! A27   A(13,14,15)           110.9434         -DE/DX =   -0.0001              !
 ! A28   A(13,14,16)           110.9434         -DE/DX =   -0.0001              !
 ! A29   A(13,14,17)           105.7552         -DE/DX =   -0.0001              !
 ! A30   A(15,14,16)           109.6103         -DE/DX =    0.0001              !
 ! A31   A(15,14,17)           109.7604         -DE/DX =    0.0001              !
 ! A32   A(16,14,17)           109.7604         -DE/DX =    0.0001              !
 ! D1    D(18,1,2,3)           180.0            -DE/DX =    0.0                 !
 ! D2    D(19,1,2,3)           -61.0456         -DE/DX =    0.0                 !
 ! D3    D(20,1,2,3)            61.0456         -DE/DX =    0.0                 !
 ! D4    D(1,2,3,4)            180.0            -DE/DX =    0.0                 !
 ! D5    D(1,2,3,8)              0.0            -DE/DX =    0.0                 !
 ! D6    D(2,3,4,5)            180.0            -DE/DX =    0.0                 !
 ! D7    D(2,3,4,13)             0.0            -DE/DX =    0.0                 !
 ! D8    D(8,3,4,5)              0.0            -DE/DX =    0.0                 !
 ! D9    D(8,3,4,13)           180.0            -DE/DX =    0.0                 !
 ! D10   D(2,3,8,7)            180.0            -DE/DX =    0.0                 !
 ! D11   D(2,3,8,9)              0.0            -DE/DX =    0.0                 !
 ! D12   D(4,3,8,7)              0.0            -DE/DX =    0.0                 !
 ! D13   D(4,3,8,9)            180.0            -DE/DX =    0.0                 !
 ! D14   D(3,4,5,6)              0.0            -DE/DX =    0.0                 !
 ! D15   D(3,4,5,12)           180.0            -DE/DX =    0.0                 !
 ! D16   D(13,4,5,6)           180.0            -DE/DX =    0.0                 !
 ! D17   D(13,4,5,12)            0.0            -DE/DX =    0.0                 !
 ! D18   D(3,4,13,14)          180.0            -DE/DX =    0.0                 !
 ! D19   D(5,4,13,14)            0.0            -DE/DX =    0.0                 !
 ! D20   D(4,5,6,7)              0.0            -DE/DX =    0.0                 !
 ! D21   D(4,5,6,11)           180.0            -DE/DX =    0.0                 !
 ! D22   D(12,5,6,7)           180.0            -DE/DX =    0.0                 !
 ! D23   D(12,5,6,11)            0.0            -DE/DX =    0.0                 !
 ! D24   D(5,6,7,8)              0.0            -DE/DX =    0.0                 !
 ! D25   D(5,6,7,10)           180.0            -DE/DX =    0.0                 !
 ! D26   D(11,6,7,8)           180.0            -DE/DX =    0.0                 !
 ! D27   D(11,6,7,10)            0.0            -DE/DX =    0.0                 !
 ! D28   D(6,7,8,3)              0.0            -DE/DX =    0.0                 !
 ! D29   D(6,7,8,9)            180.0            -DE/DX =    0.0                 !
 ! D30   D(10,7,8,3)           180.0            -DE/DX =    0.0                 !
 ! D31   D(10,7,8,9)             0.0            -DE/DX =    0.0                 !
 ! D32   D(4,13,14,15)         -61.0456         -DE/DX =    0.0                 !
 ! D33   D(4,13,14,16)          61.0456         -DE/DX =    0.0                 !
 ! D34   D(4,13,14,17)         180.0            -DE/DX =    0.0                 !
 --------------------------------------------------------------------------------
 GradGradGradGradGradGradGradGradGradGradGradGradGradGradGradGradGradGrad

                          Input orientation:                          
 ---------------------------------------------------------------------
 Center     Atomic      Atomic             Coordinates (Angstroms)
 Number     Number       Type             X           Y           Z
 ---------------------------------------------------------------------
      1          6           0        0.001718   -0.000000   -0.011952
      2          8           0       -0.001423   -0.000000    1.414660
      3          6           0        1.219567   -0.000000    2.014291
      4          6           0        1.202369    0.000000    3.427529
      5          6           0        2.403974    0.000000    4.131482
      6          6           0        3.623711    0.000000    3.444079
      7          6           0        3.640595   -0.000000    2.056667
      8          6           0        2.437946   -0.000000    1.339786
      9          1           0        2.461524   -0.000000    0.260032
     10          1           0        4.578873   -0.000000    1.518123
     11          1           0        4.548606    0.000000    4.005297
     12          1           0        2.401270    0.000000    5.211491
     13          8           0       -0.032851    0.000000    3.997270
     14          6           0       -0.064427    0.000000    5.423535
     15          1           0        0.419953   -0.891300    5.824214
     16          1           0        0.419953    0.891300    5.824214
     17          1           0       -1.114660    0.000000    5.694889
     18          1           0       -1.041601   -0.000000   -0.308782
     19          1           0        0.495704    0.891300   -0.400724
     20          1           0        0.495704   -0.891300   -0.400724
 ---------------------------------------------------------------------
                    Distance matrix (angstroms):
                    1          2          3          4          5
     1  C    0.000000
     2  O    1.426615   0.000000
     3  C    2.364067   1.360284   0.000000
     4  C    3.643019   2.345369   1.413343   0.000000
     5  C    4.789455   3.628644   2.425968   1.392625   0.000000
     6  C    5.006295   4.154533   2.797178   2.421399   1.400101
     7  C    4.185763   3.698171   2.421399   2.797178   2.415386
     8  C    2.786109   2.440518   1.392625   2.425968   2.791902
     9  H    2.474798   2.720161   2.149391   3.408594   3.871878
    10  H    4.826124   4.581464   3.395750   3.878996   3.399975
    11  H    6.067329   5.235854   3.878996   3.395750   2.148342
    12  H    5.748234   4.493201   3.408594   2.149391   1.080012
    13  O    4.009370   2.582801   2.345369   1.360284   2.440518
    14  C    5.435889   4.009370   3.643019   2.364067   2.786109
    15  H    5.918628   4.518422   3.993659   2.674077   2.756101
    16  H    5.918628   4.518422   3.993659   2.674077   2.756101
    17  H    5.815009   4.422630   4.358373   3.241843   3.850328
    18  H    1.084722   2.013013   3.241843   4.358373   5.620314
    19  H    1.090680   2.082587   2.674077   3.993659   4.997679
    20  H    1.090680   2.082587   2.674077   3.993659   4.997679
                    6          7          8          9         10
     6  C    0.000000
     7  C    1.387515   0.000000
     8  C    2.415386   1.400101   0.000000
     9  H    3.389519   2.148978   1.080012   0.000000
    10  H    2.149800   1.081848   2.148342   2.462916   0.000000
    11  H    1.081848   2.149800   3.399975   4.287531   2.487358
    12  H    2.148978   3.389519   3.871878   4.951826   4.287531
    13  O    3.698171   4.154533   3.628644   4.493201   5.235854
    14  C    4.185763   5.006295   4.789455   5.748234   6.067329
    15  H    4.089440   5.036006   4.997679   5.993542   6.052557
    16  H    4.089440   5.036006   4.997679   5.993542   6.052557
    17  H    5.245789   5.987412   5.620314   6.505903   7.061281
    18  H    5.987412   5.245789   3.850328   3.549005   5.909933
    19  H    5.036006   4.089440   2.756101   2.257313   4.598767
    20  H    5.036006   4.089440   2.756101   2.257313   4.598767
                   11         12         13         14         15
    11  H    0.000000
    12  H    2.462916   0.000000
    13  O    4.581464   2.720161   0.000000
    14  C    4.826124   2.474798   1.426615   0.000000
    15  H    4.598767   2.257313   2.082587   1.090680   0.000000
    16  H    4.598767   2.257313   2.082587   1.090680   1.782599
    17  H    5.909933   3.549005   2.013013   1.084722   1.779375
    18  H    7.061281   6.505903   4.422630   5.815009   6.367432
    19  H    6.052557   5.993542   4.518422   5.918628   6.475589
    20  H    6.052557   5.993542   4.518422   5.918628   6.225399
                   16         17         18         19         20
    16  H    0.000000
    17  H    1.779375   0.000000
    18  H    6.367432   6.004115   0.000000
    19  H    6.225399   6.367432   1.779375   0.000000
    20  H    6.475589   6.367432   1.779375   1.782599   0.000000
 Stoichiometry    C8H10O2
 Framework group  C2V[SGV(C8H6O2),X(H4)]
 Deg. of freedom    18
 Full point group                 C2V     NOp   4
 Largest Abelian subgroup         C2V     NOp   4
 Largest concise Abelian subgroup C2V     NOp   4
                         Standard orientation:                         
 ---------------------------------------------------------------------
 Center     Atomic      Atomic             Coordinates (Angstroms)
 Number     Number       Type             X           Y           Z
 ---------------------------------------------------------------------
      1          6           0        0.000000    2.717945   -1.385293
      2          8           0        0.000000    1.291401   -1.371074
      3          6           0        0.000000    0.706671   -0.142878
      4          6           0       -0.000000   -0.706671   -0.142878
      5          6           0        0.000000   -1.395951    1.067203
      6          6           0        0.000000   -0.693758    2.278486
      7          6           0        0.000000    0.693758    2.278486
      8          6           0        0.000000    1.395951    1.067203
      9          1           0        0.000000    2.475913    1.077641
     10          1           0        0.000000    1.243679    3.210141
     11          1           0       -0.000000   -1.243679    3.210141
     12          1           0       -0.000000   -2.475913    1.077641
     13          8           0       -0.000000   -1.291401   -1.371074
     14          6           0       -0.000000   -2.717945   -1.385293
     15          1           0        0.891300   -3.112699   -0.896074
     16          1           0       -0.891300   -3.112699   -0.896074
     17          1           0        0.000000   -3.002058   -2.432146
     18          1           0        0.000000    3.002058   -2.432146
     19          1           0       -0.891300    3.112699   -0.896074
     20          1           0        0.891300    3.112699   -0.896074
 ---------------------------------------------------------------------
 Rotational constants (GHZ):           1.6841054           1.3410648           0.7536991

 **********************************************************************

            Population analysis using the SCF Density.

 **********************************************************************

 Orbital symmetries:
       Occupied  (B2) (A1) (A1) (B2) (B2) (A1) (A1) (B2) (A1) (B2)
                 (A1) (B2) (A1) (A1) (B2) (B2) (A1) (A1) (B2) (A1)
                 (A1) (B2) (B1) (A2) (A1) (B2) (B2) (A1) (B2) (B1)
                 (A1) (A1) (B2) (A2) (B1) (A2) (B1)
       Virtual   (A1) (A1) (B2) (B1) (B2) (A1) (A2) (B2) (A1) (A1)
                 (B2) (B2) (B1) (B1) (A1) (A2) (B2) (B1) (A1) (A1)
                 (A2) (B2) (A1) (B1) (A1) (A2) (A1) (B2) (B2) (A1)
                 (B1) (A2) (A2) (A1) (B2) (B2) (A1) (B2) (A1) (B2)
                 (B1) (B1) (A1) (A2) (B2) (B2) (A1) (A1) (A1) (B1)
                 (A2) (B2) (A1) (B2) (A2) (B2) (B1) (A1) (B1) (A1)
                 (B2) (A1) (A2) (A1) (A1) (B2) (A2) (B2) (A1) (B1)
                 (B2) (A1) (B1) (A2) (A1) (B2) (B1) (B2) (A2) (A1)
                 (A2) (A1) (B1) (B2) (A1) (B2) (A2) (B1) (A1) (B1)
                 (B2) (A1) (A2) (B2) (A1) (B2) (B2) (B1) (A1) (A2)
                 (B2) (A1) (B2) (A1) (B2) (A1) (A2) (B1) (B1) (B2)
                 (A1) (B2) (A2) (B2) (A1) (A1) (B2) (A2) (A1) (B2)
                 (A1) (B1) (B2) (A1) (A2) (B1) (B1) (B2) (A2) (B2)
                 (A1) (A1) (A1) (B2) (B2) (A1) (A2) (B2) (A1) (A2)
                 (B1) (B1) (A1) (B2) (B2) (A1) (B1) (B2) (A2) (B1)
                 (A1) (A1) (B2) (A2) (B1) (B1) (A1) (A2) (B2) (A1)
                 (A1) (B2) (A1) (B2) (A2) (B1) (A1) (B2) (A2) (B1)
                 (B2) (A1) (A2) (A2) (B2) (B2) (B1) (B2) (A1) (B1)
                 (A1) (B1) (A1) (B1) (B2) (A1) (A2) (A1) (A1) (B2)
                 (B1) (A2) (B2) (A2) (B2) (A1) (A1) (B2) (A2) (B1)
                 (B2) (A1) (A2) (A1) (B2) (B1) (A1) (B1) (B2) (A1)
                 (A2) (B2) (B2) (A1) (B2) (B1) (A2) (B2) (A1) (B1)
                 (A1) (B2) (B1) (A2) (B2) (A2) (A1) (B1) (B2) (A1)
                 (A2) (B1) (A1) (A1) (A2) (B2) (B2) (B1) (A1) (B2)
                 (A1) (A2) (B2) (A1) (A2) (B2) (A2) (B1) (A1) (A1)
                 (B1) (B1) (A1) (B2) (B2) (A1) (A2) (B2) (A1) (A2)
                 (B1) (B2) (B1) (A1) (B2) (A2) (A1) (B2) (B1) (A2)
                 (A1) (B1) (B2) (A1) (A2) (B2) (B1) (B2) (A1) (A2)
                 (A1) (B2) (A2) (B1) (A1) (A1) (B1) (B2) (B2) (A2)
                 (A2) (B1) (B2) (A1) (A1) (B2) (A1) (A2) (B2) (A1)
                 (B1) (B2) (A2) (B1) (A1) (B2) (A1) (B2) (A1) (B1)
                 (B1) (B2) (A2) (A1) (B2) (B2) (A2) (A1) (A2) (B2)
                 (B1) (A1) (B1) (A2) (A1) (B2) (A1) (B2) (A1) (B2)
                 (A2) (B2) (A2) (B1) (A1) (B2) (B1) (A1) (A2) (B2)
                 (B1) (B2) (A1) (A2) (B2) (B1) (A1) (A1) (B2) (B1)
                 (A2) (B2) (A2) (B2) (A1) (A2) (B2) (A1) (A1) (B1)
                 (B2) (B2) (A1) (B1) (B2) (A1) (A2) (B2) (A1) (B2)
                 (B1) (A2) (A1) (B2) (A1) (A2) (B2) (A1) (B1) (B2)
                 (A1) (A2) (B1) (A1) (B2) (A1) (B2) (B1) (A1) (A2)
                 (A2) (B2) (A1) (B1) (A1) (A2) (B2) (A1) (B1) (B2)
                 (B1) (A1) (B1) (A1) (B2) (A2) (A2) (B1) (B2) (A1)
                 (B1) (A1) (A2) (A1) (B2) (A1) (B1) (B1) (B2) (A1)
                 (A2) (B2) (B1) (B1) (A2) (A1) (B2) (A2) (A1) (B1)
                 (B2) (B1) (A1) (A1) (B2) (B1) (B2) (A2) (A1) (B2)
                 (A2) (A2) (A1) (B2) (B1) (A1) (A2) (A1) (B2) (B1)
                 (B1) (A1) (A2) (B2) (A2) (B2) (A1) (A1) (B1) (B2)
                 (A2) (B1) (B2) (B2) (A1) (B2) (A1) (A2) (A1) (B2)
                 (B1) (A1) (A2) (B1) (B2) (A2) (B1) (A1) (B2) (B2)
                 (B1) (A1) (B2) (A1) (A2) (A2) (B2) (A2) (B1) (A2)
                 (A1) (B1) (B2) (A1) (A1) (B2) (B2) (B1) (A2) (A1)
                 (A2) (B1) (A1) (B2) (A1) (B2) (A1) (A2) (A1) (B2)
                 (B2) (A1) (B1) (A2) (B2) (A2) (A1) (B2) (A1) (B1)
                 (B2) (A2) (A1) (B2) (B1) (A1) (B2) (B1) (A2) (B2)
                 (A1) (B2) (B1) (A2) (A1) (B2) (B2) (A2) (A1) (B1)
                 (A1) (A2) (A1) (B1) (B2) (A2) (B2) (A1) (B2) (B2)
                 (A2) (B1) (A2) (B1) (A1) (B2) (B1) (A2) (A1) (A1)
                 (B2) (B2) (A2) (A2) (A1) (B1) (A1) (B2) (B1) (A1)
                 (B2) (A2) (A1) (B2) (B2) (B1) (A1) (A2) (A1) (B1)
                 (A1) (A2) (B2) (A1) (A2) (B2) (B2) (B2) (A1) (A1)
                 (B1) (B2) (A2) (A1) (B2) (A1) (B2) (A1) (B2) (B2)
                 (A1) (B2) (B2) (A1) (A1) (B1) (B2) (A2) (B2) (A1)
                 (B2) (A1) (B2) (B1) (A1) (A2) (B2) (B2) (B1) (B1)
                 (B2) (A2) (A2) (A1) (A1) (B1) (A1) (B2) (A2) (B2)
                 (A1) (B1) (B2) (A2) (B2) (A1) (A1) (B2) (B2) (A1)
                 (A1) (B2) (B2) (A1) (A1) (B2) (B2) (A1) (B2)
 The electronic state is 1-A1.
 Alpha  occ. eigenvalues --  -20.58929 -20.58928 -11.30196 -11.30086 -11.27857
 Alpha  occ. eigenvalues --  -11.27857 -11.23706 -11.23702 -11.23474 -11.23353
 Alpha  occ. eigenvalues --   -1.42541  -1.40014  -1.14755  -1.02777  -1.01886
 Alpha  occ. eigenvalues --   -0.94836  -0.93954  -0.81959  -0.81741  -0.73122
 Alpha  occ. eigenvalues --   -0.68823  -0.68764  -0.66656  -0.64609  -0.63039
 Alpha  occ. eigenvalues --   -0.62352  -0.60633  -0.57041  -0.53928  -0.53884
 Alpha  occ. eigenvalues --   -0.53491  -0.49353  -0.49177  -0.48840  -0.46744
 Alpha  occ. eigenvalues --   -0.33861  -0.30467
 Alpha virt. eigenvalues --    0.02974   0.03441   0.03527   0.04540   0.04625
 Alpha virt. eigenvalues --    0.05091   0.05509   0.06509   0.07098   0.07691
 Alpha virt. eigenvalues --    0.09119   0.09772   0.10075   0.10871   0.11119
 Alpha virt. eigenvalues --    0.11233   0.12069   0.12413   0.12474   0.12998
 Alpha virt. eigenvalues --    0.13215   0.13274   0.13820   0.14352   0.14778
 Alpha virt. eigenvalues --    0.15070   0.15278   0.15285   0.16412   0.16885
 Alpha virt. eigenvalues --    0.17144   0.17333   0.18342   0.19015   0.19676
 Alpha virt. eigenvalues --    0.20270   0.20298   0.21601   0.22119   0.23248
 Alpha virt. eigenvalues --    0.23341   0.24522   0.24718   0.25587   0.25780
 Alpha virt. eigenvalues --    0.26182   0.26510   0.28004   0.29309   0.29462
 Alpha virt. eigenvalues --    0.30388   0.30851   0.31131   0.32029   0.32032
 Alpha virt. eigenvalues --    0.32981   0.33170   0.33350   0.33807   0.34039
 Alpha virt. eigenvalues --    0.34041   0.34263   0.34667   0.34939   0.35867
 Alpha virt. eigenvalues --    0.36766   0.37653   0.37849   0.38096   0.38462
 Alpha virt. eigenvalues --    0.38696   0.39638   0.40029   0.40115   0.41050
 Alpha virt. eigenvalues --    0.41545   0.42036   0.42123   0.42605   0.42634
 Alpha virt. eigenvalues --    0.43121   0.44487   0.44960   0.45371   0.45769
 Alpha virt. eigenvalues --    0.46223   0.46332   0.46771   0.47741   0.47979
 Alpha virt. eigenvalues --    0.48142   0.48779   0.49083   0.49281   0.49957
 Alpha virt. eigenvalues --    0.50038   0.51334   0.51368   0.51422   0.51856
 Alpha virt. eigenvalues --    0.52000   0.52287   0.53157   0.53187   0.53966
 Alpha virt. eigenvalues --    0.54889   0.55009   0.55284   0.56149   0.56198
 Alpha virt. eigenvalues --    0.56286   0.57113   0.57784   0.58089   0.58156
 Alpha virt. eigenvalues --    0.58516   0.59376   0.60872   0.62008   0.63229
 Alpha virt. eigenvalues --    0.63541   0.63857   0.64416   0.64794   0.65155
 Alpha virt. eigenvalues --    0.66729   0.68406   0.68823   0.70387   0.70909
 Alpha virt. eigenvalues --    0.71123   0.72060   0.73058   0.74096   0.75858
 Alpha virt. eigenvalues --    0.76938   0.77916   0.78272   0.78620   0.79173
 Alpha virt. eigenvalues --    0.79362   0.80348   0.80929   0.82154   0.83073
 Alpha virt. eigenvalues --    0.83401   0.83744   0.83788   0.84146   0.85030
 Alpha virt. eigenvalues --    0.85736   0.86394   0.87262   0.87432   0.87467
 Alpha virt. eigenvalues --    0.87936   0.88535   0.89084   0.89161   0.90183
 Alpha virt. eigenvalues --    0.90597   0.90617   0.92060   0.92647   0.92785
 Alpha virt. eigenvalues --    0.93055   0.93524   0.95018   0.95022   0.95733
 Alpha virt. eigenvalues --    0.95852   0.96130   0.96344   0.97620   0.98036
 Alpha virt. eigenvalues --    0.98607   0.99315   0.99601   1.00662   1.00881
 Alpha virt. eigenvalues --    1.01356   1.02386   1.03203   1.04130   1.04411
 Alpha virt. eigenvalues --    1.04584   1.06085   1.06224   1.06880   1.07101
 Alpha virt. eigenvalues --    1.07432   1.08019   1.08704   1.08706   1.09285
 Alpha virt. eigenvalues --    1.09845   1.10342   1.10485   1.11811   1.12274
 Alpha virt. eigenvalues --    1.13866   1.14299   1.14512   1.14916   1.15023
 Alpha virt. eigenvalues --    1.15067   1.16693   1.16750   1.17432   1.17614
 Alpha virt. eigenvalues --    1.18141   1.19678   1.19959   1.20050   1.20403
 Alpha virt. eigenvalues --    1.21100   1.23175   1.23212   1.23832   1.24053
 Alpha virt. eigenvalues --    1.24451   1.25169   1.25717   1.26822   1.26887
 Alpha virt. eigenvalues --    1.27134   1.27154   1.27412   1.29099   1.30438
 Alpha virt. eigenvalues --    1.30993   1.31070   1.31967   1.34188   1.36174
 Alpha virt. eigenvalues --    1.36630   1.38710   1.39264   1.39457   1.40830
 Alpha virt. eigenvalues --    1.41283   1.43316   1.43508   1.45594   1.45956
 Alpha virt. eigenvalues --    1.46624   1.47380   1.47603   1.48860   1.50370
 Alpha virt. eigenvalues --    1.50720   1.51172   1.51388   1.52023   1.54365
 Alpha virt. eigenvalues --    1.54489   1.56234   1.57615   1.58203   1.58214
 Alpha virt. eigenvalues --    1.59724   1.59783   1.61472   1.62077   1.63566
 Alpha virt. eigenvalues --    1.65057   1.65505   1.65678   1.66605   1.67180
 Alpha virt. eigenvalues --    1.67489   1.68059   1.68535   1.69036   1.69406
 Alpha virt. eigenvalues --    1.69510   1.70953   1.73613   1.73756   1.74280
 Alpha virt. eigenvalues --    1.75030   1.76360   1.76373   1.78448   1.79091
 Alpha virt. eigenvalues --    1.80144   1.80210   1.80296   1.80726   1.82652
 Alpha virt. eigenvalues --    1.83291   1.83840   1.84701   1.85076   1.86033
 Alpha virt. eigenvalues --    1.87888   1.88370   1.89657   1.90162   1.90670
 Alpha virt. eigenvalues --    1.91143   1.91863   1.92492   1.93055   1.93902
 Alpha virt. eigenvalues --    1.96698   1.98955   1.99175   1.99188   2.00762
 Alpha virt. eigenvalues --    2.01609   2.02055   2.02587   2.04479   2.04590
 Alpha virt. eigenvalues --    2.05339   2.06252   2.06420   2.06975   2.09543
 Alpha virt. eigenvalues --    2.09998   2.10506   2.11662   2.12278   2.13000
 Alpha virt. eigenvalues --    2.14672   2.15005   2.15129   2.17527   2.17714
 Alpha virt. eigenvalues --    2.18111   2.19562   2.19935   2.20042   2.21318
 Alpha virt. eigenvalues --    2.22442   2.24627   2.24889   2.25895   2.26449
 Alpha virt. eigenvalues --    2.28841   2.29046   2.29337   2.29549   2.32088
 Alpha virt. eigenvalues --    2.32409   2.34704   2.35739   2.40423   2.42007
 Alpha virt. eigenvalues --    2.42238   2.44421   2.46294   2.49099   2.49706
 Alpha virt. eigenvalues --    2.52265   2.53163   2.54475   2.59276   2.59700
 Alpha virt. eigenvalues --    2.64979   2.65538   2.67356   2.69284   2.69344
 Alpha virt. eigenvalues --    2.69684   2.70873   2.71574   2.74124   2.74889
 Alpha virt. eigenvalues --    2.76074   2.76617   2.77713   2.78775   2.81539
 Alpha virt. eigenvalues --    2.85516   2.85518   2.86723   2.89880   2.93608
 Alpha virt. eigenvalues --    2.94555   2.98364   2.99019   2.99564   3.01644
 Alpha virt. eigenvalues --    3.04489   3.07515   3.08120   3.10481   3.10818
 Alpha virt. eigenvalues --    3.14704   3.15053   3.18120   3.22169   3.24095
 Alpha virt. eigenvalues --    3.25495   3.25919   3.28818   3.30117   3.30541
 Alpha virt. eigenvalues --    3.33505   3.35682   3.36956   3.38658   3.38687
 Alpha virt. eigenvalues --    3.38722   3.43041   3.44213   3.45169   3.45293
 Alpha virt. eigenvalues --    3.46627   3.47234   3.47324   3.49121   3.51150
 Alpha virt. eigenvalues --    3.51171   3.52081   3.54911   3.55815   3.56338
 Alpha virt. eigenvalues --    3.57797   3.58814   3.59574   3.59955   3.61383
 Alpha virt. eigenvalues --    3.62219   3.63938   3.64926   3.65261   3.68322
 Alpha virt. eigenvalues --    3.68519   3.69011   3.69974   3.73026   3.74264
 Alpha virt. eigenvalues --    3.74361   3.75528   3.75884   3.76622   3.76693
 Alpha virt. eigenvalues --    3.77309   3.81774   3.81849   3.81959   3.83724
 Alpha virt. eigenvalues --    3.84222   3.84592   3.85979   3.86133   3.87666
 Alpha virt. eigenvalues --    3.89123   3.89493   3.91738   3.92072   3.92367
 Alpha virt. eigenvalues --    3.93250   3.93258   3.94255   3.94625   3.96384
 Alpha virt. eigenvalues --    3.98532   3.99251   3.99959   4.02329   4.03893
 Alpha virt. eigenvalues --    4.04615   4.05270   4.06543   4.07532   4.07953
 Alpha virt. eigenvalues --    4.08844   4.11978   4.14290   4.15211   4.16155
 Alpha virt. eigenvalues --    4.16383   4.19432   4.19577   4.19883   4.20698
 Alpha virt. eigenvalues --    4.22711   4.24819   4.25665   4.26065   4.26341
 Alpha virt. eigenvalues --    4.26843   4.27729   4.28776   4.31035   4.31520
 Alpha virt. eigenvalues --    4.32349   4.33354   4.35109   4.36837   4.38456
 Alpha virt. eigenvalues --    4.39725   4.40222   4.40524   4.41277   4.41658
 Alpha virt. eigenvalues --    4.41665   4.42536   4.44144   4.45038   4.49636
 Alpha virt. eigenvalues --    4.52189   4.52673   4.53568   4.54283   4.54473
 Alpha virt. eigenvalues --    4.57228   4.57696   4.61991   4.62962   4.64988
 Alpha virt. eigenvalues --    4.65660   4.68472   4.69827   4.71460   4.72581
 Alpha virt. eigenvalues --    4.73371   4.75073   4.75488   4.77565   4.79512
 Alpha virt. eigenvalues --    4.80393   4.82131   4.82391   4.82774   4.82792
 Alpha virt. eigenvalues --    4.85736   4.86470   4.86637   4.89535   4.93430
 Alpha virt. eigenvalues --    4.95149   4.96820   4.97378   4.97674   4.99355
 Alpha virt. eigenvalues --    4.99693   5.01771   5.03536   5.03967   5.04950
 Alpha virt. eigenvalues --    5.06603   5.07276   5.07702   5.08609   5.13253
 Alpha virt. eigenvalues --    5.13718   5.14816   5.15892   5.16893   5.17311
 Alpha virt. eigenvalues --    5.18751   5.20580   5.22966   5.25182   5.27798
 Alpha virt. eigenvalues --    5.28607   5.29497   5.32321   5.34216   5.38511
 Alpha virt. eigenvalues --    5.38797   5.39613   5.42304   5.44180   5.46719
 Alpha virt. eigenvalues --    5.47847   5.48139   5.52432   5.54539   5.59124
 Alpha virt. eigenvalues --    5.60442   5.60791   5.63250   5.68076   5.68859
 Alpha virt. eigenvalues --    5.69427   5.71548   5.71650   5.75186   5.77098
 Alpha virt. eigenvalues --    5.81750   5.87971   5.97763   6.00390   6.06751
 Alpha virt. eigenvalues --    6.07591   6.08838   6.09254   6.14196   6.14475
 Alpha virt. eigenvalues --    6.17294   6.18734   6.19764   6.20696   6.34173
 Alpha virt. eigenvalues --    6.37793   6.40732   6.49978   6.50784   6.58563
 Alpha virt. eigenvalues --    6.67708   6.68814   6.72787   6.75825   6.80000
 Alpha virt. eigenvalues --    6.84144   6.87117   6.91904   6.93631   6.96539
 Alpha virt. eigenvalues --    7.00102   7.02495   7.07779   7.07959   7.14148
 Alpha virt. eigenvalues --    7.18058   7.18939   7.24254   7.27476   7.50172
 Alpha virt. eigenvalues --    7.53153   7.62741   7.65552   7.67275   7.72443
 Alpha virt. eigenvalues --    7.82355   7.83882   7.94097   7.98499   8.00974
 Alpha virt. eigenvalues --    8.34313   8.50687   8.52634   8.72050  15.31735
 Alpha virt. eigenvalues --   16.19372  16.25728  17.47650  18.04861  18.65360
 Alpha virt. eigenvalues --   18.96018  19.78413  20.12389  20.39516
          Condensed to atoms (all electrons):
               1          2          3          4          5          6
     1  C    5.887847   0.129893   0.010837  -0.067873   0.000376  -0.001110
     2  O    0.129893   8.933216   0.036341  -0.087105   0.079939  -0.013228
     3  C    0.010837   0.036341   5.945305  -0.472179  -0.174134  -0.032978
     4  C   -0.067873  -0.087105  -0.472179   5.945305   0.271016  -0.077832
     5  C    0.000376   0.079939  -0.174134   0.271016   6.828320  -0.139517
     6  C   -0.001110  -0.013228  -0.032978  -0.077832  -0.139517   6.664134
     7  C   -0.009438   0.006278  -0.077832  -0.032978   0.154149  -0.295214
     8  C    0.013332  -0.363472   0.271016  -0.174134  -0.316262   0.154149
     9  H   -0.043621  -0.046096  -0.089200   0.006570  -0.020970   0.026228
    10  H    0.001646   0.001525  -0.030791   0.003448   0.000296  -0.024331
    11  H    0.000724   0.000783   0.003448  -0.030791  -0.039147   0.303248
    12  H   -0.001299  -0.007857   0.006570  -0.089200   0.353241  -0.078246
    13  O    0.004971  -0.071118  -0.087105   0.036341  -0.363472   0.006278
    14  C    0.000091   0.004971  -0.067873   0.010837   0.013332  -0.009438
    15  H   -0.000124   0.001386   0.004275   0.005861  -0.030638   0.000056
    16  H   -0.000124   0.001386   0.004275   0.005861  -0.030638   0.000056
    17  H    0.000216  -0.011681   0.008285  -0.028287   0.017468   0.000477
    18  H    0.345059   0.018165  -0.028287   0.008285  -0.000424  -0.000307
    19  H    0.345003   0.013145   0.005861   0.004275  -0.000391   0.000650
    20  H    0.345003   0.013145   0.005861   0.004275  -0.000391   0.000650
               7          8          9         10         11         12
     1  C   -0.009438   0.013332  -0.043621   0.001646   0.000724  -0.001299
     2  O    0.006278  -0.363472  -0.046096   0.001525   0.000783  -0.007857
     3  C   -0.077832   0.271016  -0.089200  -0.030791   0.003448   0.006570
     4  C   -0.032978  -0.174134   0.006570   0.003448  -0.030791  -0.089200
     5  C    0.154149  -0.316262  -0.020970   0.000296  -0.039147   0.353241
     6  C   -0.295214   0.154149   0.026228  -0.024331   0.303248  -0.078246
     7  C    6.664134  -0.139517  -0.078246   0.303248  -0.024331   0.026228
     8  C   -0.139517   6.828320   0.353241  -0.039147   0.000296  -0.020970
     9  H   -0.078246   0.353241   0.530405  -0.019557  -0.005521   0.002636
    10  H    0.303248  -0.039147  -0.019557   0.332822   0.021682  -0.005521
    11  H   -0.024331   0.000296  -0.005521   0.021682   0.332822  -0.019557
    12  H    0.026228  -0.020970   0.002636  -0.005521  -0.019557   0.530405
    13  O   -0.013228   0.079939  -0.007857   0.000783   0.001525  -0.046096
    14  C   -0.001110   0.000376  -0.001299   0.000724   0.001646  -0.043621
    15  H    0.000650  -0.000391   0.000036  -0.000020  -0.000307  -0.001095
    16  H    0.000650  -0.000391   0.000036  -0.000020  -0.000307  -0.001095
    17  H   -0.000307  -0.000424  -0.000274   0.000086   0.000190  -0.002445
    18  H    0.000477   0.017468  -0.002445   0.000190   0.000086  -0.000274
    19  H    0.000056  -0.030638  -0.001095  -0.000307  -0.000020   0.000036
    20  H    0.000056  -0.030638  -0.001095  -0.000307  -0.000020   0.000036
              13         14         15         16         17         18
     1  C    0.004971   0.000091  -0.000124  -0.000124   0.000216   0.345059
     2  O   -0.071118   0.004971   0.001386   0.001386  -0.011681   0.018165
     3  C   -0.087105  -0.067873   0.004275   0.004275   0.008285  -0.028287
     4  C    0.036341   0.010837   0.005861   0.005861  -0.028287   0.008285
     5  C   -0.363472   0.013332  -0.030638  -0.030638   0.017468  -0.000424
     6  C    0.006278  -0.009438   0.000056   0.000056   0.000477  -0.000307
     7  C   -0.013228  -0.001110   0.000650   0.000650  -0.000307   0.000477
     8  C    0.079939   0.000376  -0.000391  -0.000391  -0.000424   0.017468
     9  H   -0.007857  -0.001299   0.000036   0.000036  -0.000274  -0.002445
    10  H    0.000783   0.000724  -0.000020  -0.000020   0.000086   0.000190
    11  H    0.001525   0.001646  -0.000307  -0.000307   0.000190   0.000086
    12  H   -0.046096  -0.043621  -0.001095  -0.001095  -0.002445  -0.000274
    13  O    8.933216   0.129893   0.013145   0.013145   0.018165  -0.011681
    14  C    0.129893   5.887847   0.345003   0.345003   0.345059   0.000216
    15  H    0.013145   0.345003   0.293055   0.002424  -0.030863   0.000076
    16  H    0.013145   0.345003   0.002424   0.293055  -0.030863   0.000076
    17  H    0.018165   0.345059  -0.030863  -0.030863   0.433051   0.000021
    18  H   -0.011681   0.000216   0.000076   0.000076   0.000021   0.433051
    19  H    0.001386  -0.000124   0.000094  -0.000100   0.000076  -0.030863
    20  H    0.001386  -0.000124  -0.000100   0.000094   0.000076  -0.030863
              19         20
     1  C    0.345003   0.345003
     2  O    0.013145   0.013145
     3  C    0.005861   0.005861
     4  C    0.004275   0.004275
     5  C   -0.000391  -0.000391
     6  C    0.000650   0.000650
     7  C    0.000056   0.000056
     8  C   -0.030638  -0.030638
     9  H   -0.001095  -0.001095
    10  H   -0.000307  -0.000307
    11  H   -0.000020  -0.000020
    12  H    0.000036   0.000036
    13  O    0.001386   0.001386
    14  C   -0.000124  -0.000124
    15  H    0.000094  -0.000100
    16  H   -0.000100   0.000094
    17  H    0.000076   0.000076
    18  H   -0.030863  -0.030863
    19  H    0.293055   0.002424
    20  H    0.002424   0.293055
 Mulliken charges:
               1
     1  C   -0.961410
     2  O   -0.639616
     3  C    0.758304
     4  C    0.758304
     5  C   -0.602153
     6  C   -0.483725
     7  C   -0.483725
     8  C   -0.602153
     9  H    0.398122
    10  H    0.453549
    11  H    0.453549
    12  H    0.398122
    13  O   -0.639616
    14  C   -0.961410
    15  H    0.397478
    16  H    0.397478
    17  H    0.281974
    18  H    0.281974
    19  H    0.397478
    20  H    0.397478
 Sum of Mulliken charges =  -0.00000
 Mulliken charges with hydrogens summed into heavy atoms:
               1
     1  C    0.115521
     2  O   -0.639616
     3  C    0.758304
     4  C    0.758304
     5  C   -0.204031
     6  C   -0.030177
     7  C   -0.030177
     8  C   -0.204031
    13  O   -0.639616
    14  C    0.115521
 Electronic spatial extent (au):  <R**2>=           1525.1635
 Charge=             -0.0000 electrons
 Dipole moment (field-independent basis, Debye):
    X=              0.0000    Y=              0.0000    Z=              1.0348  Tot=              1.0348
 Quadrupole moment (field-independent basis, Debye-Ang):
   XX=            -63.5525   YY=            -40.6395   ZZ=            -59.1361
   XY=              0.0000   XZ=             -0.0000   YZ=              0.0000
 Traceless Quadrupole moment (field-independent basis, Debye-Ang):
   XX=             -9.1098   YY=             13.8032   ZZ=             -4.6934
   XY=              0.0000   XZ=             -0.0000   YZ=              0.0000
 Octapole moment (field-independent basis, Debye-Ang**2):
  XXX=              0.0000  YYY=              0.0000  ZZZ=             -2.9432  XYY=              0.0000
  XXY=              0.0000  XXZ=            -11.8035  XZZ=              0.0000  YZZ=              0.0000
  YYZ=            -18.7031  XYZ=              0.0000
 Hexadecapole moment (field-independent basis, Debye-Ang**3):
 XXXX=            -84.2493 YYYY=           -942.0667 ZZZZ=           -796.4365 XXXY=             -0.0000
 XXXZ=             -0.0000 YYYX=              0.0000 YYYZ=             -0.0000 ZZZX=             -0.0000
 ZZZY=             -0.0000 XXYY=           -197.4474 XXZZ=           -175.4796 YYZZ=           -275.9732
 XXYZ=             -0.0000 YYXZ=             -0.0000 ZZXY=             -0.0000
 N-N= 5.221888539058D+02 E-N=-2.118673617809D+03  KE= 4.579452744424D+02
 Symmetry A1   KE= 2.217723709474D+02
 Symmetry A2   KE= 8.621191231080D+00
 Symmetry B1   KE= 1.048182440347D+01
 Symmetry B2   KE= 2.170698878604D+02
 B after Tr=     0.001409    0.000000    0.000017
         Rot=    1.000000   -0.000000    0.000000   -0.000000 Ang=   0.00 deg.
 Final structure in terms of initial Z-matrix:
 C
 O,1,B1
 C,2,B2,1,A1
 C,3,B3,2,A2,1,D1,0
 C,4,B4,3,A3,2,D2,0
 C,5,B5,4,A4,3,D3,0
 C,6,B6,5,A5,4,D4,0
 C,3,B7,4,A6,5,D5,0
 H,8,B8,3,A7,4,D6,0
 H,7,B9,8,A8,3,D7,0
 H,6,B10,5,A9,4,D8,0
 H,5,B11,4,A10,3,D9,0
 O,4,B12,5,A11,6,D10,0
 C,13,B13,4,A12,5,D11,0
 H,14,B14,13,A13,4,D12,0
 H,14,B15,13,A14,4,D13,0
 H,14,B16,13,A15,4,D14,0
 H,1,B17,2,A16,3,D15,0
 H,1,B18,2,A17,3,D16,0
 H,1,B19,2,A18,3,D17,0
      Variables:
 B1=1.42661497
 B2=1.36028429
 B3=1.41334279
 B4=1.39262487
 B5=1.40010069
 B6=1.38751522
 B7=1.39262487
 B8=1.08001212
 B9=1.08184805
 B10=1.08184805
 B11=1.08001212
 B12=1.36028429
 B13=1.42661497
 B14=1.09067956
 B15=1.09067956
 B16=1.08472243
 B17=1.08472243
 B18=1.09067956
 B19=1.09067956
 A1=116.02960373
 A2=115.45855208
 A3=119.66645844
 A4=120.23221538
 A5=120.10132618
 A6=119.66645844
 A7=120.22021863
 A8=119.34691315
 A9=119.34691315
 A10=120.22021863
 A11=124.87498948
 A12=116.02960373
 A13=110.94344067
 A14=110.94344067
 A15=105.75520967
 A16=105.75520967
 A17=110.94344067
 A18=110.94344067
 D1=180.
 D2=180.
 D3=0.
 D4=0.
 D5=0.
 D6=180.
 D7=180.
 D8=180.
 D9=180.
 D10=180.
 D11=0.
 D12=-61.04556197
 D13=61.04556197
 D14=180.
 D15=180.
 D16=-61.04556197
 D17=61.04556197
 Unable to Open any file for archive entry.
 1\1\GINC-COMPUTE-0-7\FOpt\RMP2-FC\Aug-CC-pVTZ\C8H10O2\DBATES2\22-Sep-2
 025\0\\#N MP2/aug-cc-pvtz OPT FREQ SCRF=(PCM,Solvent=Water)\\C8H10O2 C
 2V\\0,1\C,0.0017177941,0.,-0.011951643\O,-0.0014232,0.,1.41465987\C,1.
 2195666975,0.,2.0142905976\C,1.2023689386,0.,3.4275287479\C,2.40397366
 03,0.,4.1314819497\C,3.6237112257,0.,3.4440794339\C,3.6405947111,0.,2.
 0566669347\C,2.437945931,0.,1.3397862899\H,2.4615243761,0.,0.260031574
 7\H,4.5788726684,0.,1.5181229013\H,4.5486061405,0.,4.0052965021\H,2.40
 12698464,0.,5.2114906893\O,-0.0328510963,0.,3.9972697458\C,-0.06442689
 13,0.,5.4235352344\H,0.4199527492,-0.8912996733,5.8242135999\H,0.41995
 27492,0.8912996733,5.8242135999\H,-1.1146601496,0.,5.6948889786\H,-1.0
 416012071,0.,-0.3087819192\H,0.495704299,0.8912996733,-0.4007242266\H,
 0.495704299,-0.8912996733,-0.4007242266\\Version=ES64L-G16RevC.01\Stat
 e=1-A1\HF=-458.6302346\MP2=-460.4278138\RMSD=5.082e-09\RMSF=1.027e-04\
 Dipole=0.2169254,0.,0.0026398\PG=C02V [SGV(C8H6O2),X(H4)]\\@
 The archive entry for this job was punched.


 BE CAREFUL NOT TO BECOME TOO GOOD OF A SONGBIRD OR 
 THEY'LL THROW YOU INTO A CAGE.

                                    -- SNOOPY TO WOODSTOCK
 Job cpu time:       0 days 17 hours  1 minutes 22.4 seconds.
 Elapsed time:       0 days  1 hours 26 minutes 42.7 seconds.
 File lengths (MBytes):  RWF=  90011 Int=      0 D2E=      0 Chk=     50 Scr=      1
 Normal termination of Gaussian 16 at Mon Sep 22 15:56:59 2025.
 Link1:  Proceeding to internal job step number  2.
 ----------------------------------------------------------------------
 #N Geom=AllCheck Guess=TCheck SCRF=Check GenChk RMP2(FC)/Aug-CC-pVTZ F
 req
 ----------------------------------------------------------------------
 1/10=4,29=7,30=1,38=1,40=1/1,3;
 2/12=2,40=1/2;
 3/5=16,6=1,7=10,11=1,14=-4,25=1,30=1,70=2,71=2,116=1,140=1/1,2,3;
 4/5=101/1;
 5/5=2,38=6,98=1/2;
 8/6=3,8=1,10=1,19=11,30=-1/1;
 9/15=3,16=-3/6;
 11/6=1,8=1,15=11,17=12,24=-1,27=1,28=-2,29=300,32=6,42=3/1,2,10;
 10/6=2,21=1/2;
 8/6=4,8=1,10=1,19=11,30=-1/11,4;
 10/5=1,20=4/2;
 11/12=2,14=11,16=1,17=2,28=-2,42=3,76=2/2,10,12;
 6/7=2,8=2,9=2,10=2/1;
 7/8=1,10=1,12=2,25=1,44=2/1,2,3,16;
 1/10=4,30=1/3;
 99//99;
 Structure from the checkpoint file:  "output.chk"
 -----------
 C8H10O2 C2V
 -----------
 Charge =  0 Multiplicity = 1
 Redundant internal coordinates found in file.  (old form).
 C,0,0.0017177941,0.,-0.011951643
 O,0,-0.0014232,0.,1.41465987
 C,0,1.2195666975,0.,2.0142905976
 C,0,1.2023689386,0.,3.4275287479
 C,0,2.4039736603,0.,4.1314819497
 C,0,3.6237112257,0.,3.4440794339
 C,0,3.6405947111,0.,2.0566669347
 C,0,2.437945931,0.,1.3397862899
 H,0,2.4615243761,0.,0.2600315747
 H,0,4.5788726684,0.,1.5181229013
 H,0,4.5486061405,0.,4.0052965021
 H,0,2.4012698464,0.,5.2114906893
 O,0,-0.0328510963,0.,3.9972697458
 C,0,-0.0644268913,0.,5.4235352344
 H,0,0.4199527492,-0.8912996733,5.8242135999
 H,0,0.4199527492,0.8912996733,5.8242135999
 H,0,-1.1146601496,0.,5.6948889786
 H,0,-1.0416012071,0.,-0.3087819192
 H,0,0.495704299,0.8912996733,-0.4007242266
 H,0,0.495704299,-0.8912996733,-0.4007242266
 Recover connectivity data from disk.

 GradGradGradGradGradGradGradGradGradGradGradGradGradGradGradGradGradGrad
 Berny optimization.
 Initialization pass.
                           ----------------------------
                           !    Initial Parameters    !
                           ! (Angstroms and Degrees)  !
 --------------------------                            --------------------------
 ! Name  Definition              Value          Derivative Info.                !
 --------------------------------------------------------------------------------
 ! R1    R(1,2)                  1.4266         calculate D2E/DX2 analytically  !
 ! R2    R(1,18)                 1.0847         calculate D2E/DX2 analytically  !
 ! R3    R(1,19)                 1.0907         calculate D2E/DX2 analytically  !
 ! R4    R(1,20)                 1.0907         calculate D2E/DX2 analytically  !
 ! R5    R(2,3)                  1.3603         calculate D2E/DX2 analytically  !
 ! R6    R(3,4)                  1.4133         calculate D2E/DX2 analytically  !
 ! R7    R(3,8)                  1.3926         calculate D2E/DX2 analytically  !
 ! R8    R(4,5)                  1.3926         calculate D2E/DX2 analytically  !
 ! R9    R(4,13)                 1.3603         calculate D2E/DX2 analytically  !
 ! R10   R(5,6)                  1.4001         calculate D2E/DX2 analytically  !
 ! R11   R(5,12)                 1.08           calculate D2E/DX2 analytically  !
 ! R12   R(6,7)                  1.3875         calculate D2E/DX2 analytically  !
 ! R13   R(6,11)                 1.0818         calculate D2E/DX2 analytically  !
 ! R14   R(7,8)                  1.4001         calculate D2E/DX2 analytically  !
 ! R15   R(7,10)                 1.0818         calculate D2E/DX2 analytically  !
 ! R16   R(8,9)                  1.08           calculate D2E/DX2 analytically  !
 ! R17   R(13,14)                1.4266         calculate D2E/DX2 analytically  !
 ! R18   R(14,15)                1.0907         calculate D2E/DX2 analytically  !
 ! R19   R(14,16)                1.0907         calculate D2E/DX2 analytically  !
 ! R20   R(14,17)                1.0847         calculate D2E/DX2 analytically  !
 ! A1    A(2,1,18)             105.7552         calculate D2E/DX2 analytically  !
 ! A2    A(2,1,19)             110.9434         calculate D2E/DX2 analytically  !
 ! A3    A(2,1,20)             110.9434         calculate D2E/DX2 analytically  !
 ! A4    A(18,1,19)            109.7604         calculate D2E/DX2 analytically  !
 ! A5    A(18,1,20)            109.7604         calculate D2E/DX2 analytically  !
 ! A6    A(19,1,20)            109.6103         calculate D2E/DX2 analytically  !
 ! A7    A(1,2,3)              116.0296         calculate D2E/DX2 analytically  !
 ! A8    A(2,3,4)              115.4586         calculate D2E/DX2 analytically  !
 ! A9    A(2,3,8)              124.875          calculate D2E/DX2 analytically  !
 ! A10   A(4,3,8)              119.6665         calculate D2E/DX2 analytically  !
 ! A11   A(3,4,5)              119.6665         calculate D2E/DX2 analytically  !
 ! A12   A(3,4,13)             115.4586         calculate D2E/DX2 analytically  !
 ! A13   A(5,4,13)             124.875          calculate D2E/DX2 analytically  !
 ! A14   A(4,5,6)              120.2322         calculate D2E/DX2 analytically  !
 ! A15   A(4,5,12)             120.2202         calculate D2E/DX2 analytically  !
 ! A16   A(6,5,12)             119.5476         calculate D2E/DX2 analytically  !
 ! A17   A(5,6,7)              120.1013         calculate D2E/DX2 analytically  !
 ! A18   A(5,6,11)             119.3469         calculate D2E/DX2 analytically  !
 ! A19   A(7,6,11)             120.5518         calculate D2E/DX2 analytically  !
 ! A20   A(6,7,8)              120.1013         calculate D2E/DX2 analytically  !
 ! A21   A(6,7,10)             120.5518         calculate D2E/DX2 analytically  !
 ! A22   A(8,7,10)             119.3469         calculate D2E/DX2 analytically  !
 ! A23   A(3,8,7)              120.2322         calculate D2E/DX2 analytically  !
 ! A24   A(3,8,9)              120.2202         calculate D2E/DX2 analytically  !
 ! A25   A(7,8,9)              119.5476         calculate D2E/DX2 analytically  !
 ! A26   A(4,13,14)            116.0296         calculate D2E/DX2 analytically  !
 ! A27   A(13,14,15)           110.9434         calculate D2E/DX2 analytically  !
 ! A28   A(13,14,16)           110.9434         calculate D2E/DX2 analytically  !
 ! A29   A(13,14,17)           105.7552         calculate D2E/DX2 analytically  !
 ! A30   A(15,14,16)           109.6103         calculate D2E/DX2 analytically  !
 ! A31   A(15,14,17)           109.7604         calculate D2E/DX2 analytically  !
 ! A32   A(16,14,17)           109.7604         calculate D2E/DX2 analytically  !
 ! D1    D(18,1,2,3)           180.0            calculate D2E/DX2 analytically  !
 ! D2    D(19,1,2,3)           -61.0456         calculate D2E/DX2 analytically  !
 ! D3    D(20,1,2,3)            61.0456         calculate D2E/DX2 analytically  !
 ! D4    D(1,2,3,4)            180.0            calculate D2E/DX2 analytically  !
 ! D5    D(1,2,3,8)              0.0            calculate D2E/DX2 analytically  !
 ! D6    D(2,3,4,5)            180.0            calculate D2E/DX2 analytically  !
 ! D7    D(2,3,4,13)             0.0            calculate D2E/DX2 analytically  !
 ! D8    D(8,3,4,5)              0.0            calculate D2E/DX2 analytically  !
 ! D9    D(8,3,4,13)           180.0            calculate D2E/DX2 analytically  !
 ! D10   D(2,3,8,7)            180.0            calculate D2E/DX2 analytically  !
 ! D11   D(2,3,8,9)              0.0            calculate D2E/DX2 analytically  !
 ! D12   D(4,3,8,7)              0.0            calculate D2E/DX2 analytically  !
 ! D13   D(4,3,8,9)            180.0            calculate D2E/DX2 analytically  !
 ! D14   D(3,4,5,6)              0.0            calculate D2E/DX2 analytically  !
 ! D15   D(3,4,5,12)           180.0            calculate D2E/DX2 analytically  !
 ! D16   D(13,4,5,6)           180.0            calculate D2E/DX2 analytically  !
 ! D17   D(13,4,5,12)            0.0            calculate D2E/DX2 analytically  !
 ! D18   D(3,4,13,14)          180.0            calculate D2E/DX2 analytically  !
 ! D19   D(5,4,13,14)            0.0            calculate D2E/DX2 analytically  !
 ! D20   D(4,5,6,7)              0.0            calculate D2E/DX2 analytically  !
 ! D21   D(4,5,6,11)           180.0            calculate D2E/DX2 analytically  !
 ! D22   D(12,5,6,7)           180.0            calculate D2E/DX2 analytically  !
 ! D23   D(12,5,6,11)            0.0            calculate D2E/DX2 analytically  !
 ! D24   D(5,6,7,8)              0.0            calculate D2E/DX2 analytically  !
 ! D25   D(5,6,7,10)           180.0            calculate D2E/DX2 analytically  !
 ! D26   D(11,6,7,8)           180.0            calculate D2E/DX2 analytically  !
 ! D27   D(11,6,7,10)            0.0            calculate D2E/DX2 analytically  !
 ! D28   D(6,7,8,3)              0.0            calculate D2E/DX2 analytically  !
 ! D29   D(6,7,8,9)            180.0            calculate D2E/DX2 analytically  !
 ! D30   D(10,7,8,3)           180.0            calculate D2E/DX2 analytically  !
 ! D31   D(10,7,8,9)             0.0            calculate D2E/DX2 analytically  !
 ! D32   D(4,13,14,15)         -61.0456         calculate D2E/DX2 analytically  !
 ! D33   D(4,13,14,16)          61.0456         calculate D2E/DX2 analytically  !
 ! D34   D(4,13,14,17)         180.0            calculate D2E/DX2 analytically  !
 --------------------------------------------------------------------------------
 Trust Radius=3.00D-01 FncErr=1.00D-07 GrdErr=1.00D-07 EigMax=2.50D+02 EigMin=1.00D-04
 Number of steps in this run=      2 maximum allowed number of steps=      2.
 GradGradGradGradGradGradGradGradGradGradGradGradGradGradGradGradGradGrad

                          Input orientation:                          
 ---------------------------------------------------------------------
 Center     Atomic      Atomic             Coordinates (Angstroms)
 Number     Number       Type             X           Y           Z
 ---------------------------------------------------------------------
      1          6           0        0.001718   -0.000000   -0.011952
      2          8           0       -0.001423   -0.000000    1.414660
      3          6           0        1.219567   -0.000000    2.014291
      4          6           0        1.202369    0.000000    3.427529
      5          6           0        2.403974    0.000000    4.131482
      6          6           0        3.623711    0.000000    3.444079
      7          6           0        3.640595   -0.000000    2.056667
      8          6           0        2.437946   -0.000000    1.339786
      9          1           0        2.461524   -0.000000    0.260032
     10          1           0        4.578873   -0.000000    1.518123
     11          1           0        4.548606    0.000000    4.005297
     12          1           0        2.401270    0.000000    5.211491
     13          8           0       -0.032851    0.000000    3.997270
     14          6           0       -0.064427    0.000000    5.423535
     15          1           0        0.419953   -0.891300    5.824214
     16          1           0        0.419953    0.891300    5.824214
     17          1           0       -1.114660    0.000000    5.694889
     18          1           0       -1.041601   -0.000000   -0.308782
     19          1           0        0.495704    0.891300   -0.400724
     20          1           0        0.495704   -0.891300   -0.400724
 ---------------------------------------------------------------------
                    Distance matrix (angstroms):
                    1          2          3          4          5
     1  C    0.000000
     2  O    1.426615   0.000000
     3  C    2.364067   1.360284   0.000000
     4  C    3.643019   2.345369   1.413343   0.000000
     5  C    4.789455   3.628644   2.425968   1.392625   0.000000
     6  C    5.006295   4.154533   2.797178   2.421399   1.400101
     7  C    4.185763   3.698171   2.421399   2.797178   2.415386
     8  C    2.786109   2.440518   1.392625   2.425968   2.791902
     9  H    2.474798   2.720161   2.149391   3.408594   3.871878
    10  H    4.826124   4.581464   3.395750   3.878996   3.399975
    11  H    6.067329   5.235854   3.878996   3.395750   2.148342
    12  H    5.748234   4.493201   3.408594   2.149391   1.080012
    13  O    4.009370   2.582801   2.345369   1.360284   2.440518
    14  C    5.435889   4.009370   3.643019   2.364067   2.786109
    15  H    5.918628   4.518422   3.993659   2.674077   2.756101
    16  H    5.918628   4.518422   3.993659   2.674077   2.756101
    17  H    5.815009   4.422630   4.358373   3.241843   3.850328
    18  H    1.084722   2.013013   3.241843   4.358373   5.620314
    19  H    1.090680   2.082587   2.674077   3.993659   4.997679
    20  H    1.090680   2.082587   2.674077   3.993659   4.997679
                    6          7          8          9         10
     6  C    0.000000
     7  C    1.387515   0.000000
     8  C    2.415386   1.400101   0.000000
     9  H    3.389519   2.148978   1.080012   0.000000
    10  H    2.149800   1.081848   2.148342   2.462916   0.000000
    11  H    1.081848   2.149800   3.399975   4.287531   2.487358
    12  H    2.148978   3.389519   3.871878   4.951826   4.287531
    13  O    3.698171   4.154533   3.628644   4.493201   5.235854
    14  C    4.185763   5.006295   4.789455   5.748234   6.067329
    15  H    4.089440   5.036006   4.997679   5.993542   6.052557
    16  H    4.089440   5.036006   4.997679   5.993542   6.052557
    17  H    5.245789   5.987412   5.620314   6.505903   7.061281
    18  H    5.987412   5.245789   3.850328   3.549005   5.909933
    19  H    5.036006   4.089440   2.756101   2.257313   4.598767
    20  H    5.036006   4.089440   2.756101   2.257313   4.598767
                   11         12         13         14         15
    11  H    0.000000
    12  H    2.462916   0.000000
    13  O    4.581464   2.720161   0.000000
    14  C    4.826124   2.474798   1.426615   0.000000
    15  H    4.598767   2.257313   2.082587   1.090680   0.000000
    16  H    4.598767   2.257313   2.082587   1.090680   1.782599
    17  H    5.909933   3.549005   2.013013   1.084722   1.779375
    18  H    7.061281   6.505903   4.422630   5.815009   6.367432
    19  H    6.052557   5.993542   4.518422   5.918628   6.475589
    20  H    6.052557   5.993542   4.518422   5.918628   6.225399
                   16         17         18         19         20
    16  H    0.000000
    17  H    1.779375   0.000000
    18  H    6.367432   6.004115   0.000000
    19  H    6.225399   6.367432   1.779375   0.000000
    20  H    6.475589   6.367432   1.779375   1.782599   0.000000
 Stoichiometry    C8H10O2
 Framework group  C2V[SGV(C8H6O2),X(H4)]
 Deg. of freedom    18
 Full point group                 C2V     NOp   4
 Largest Abelian subgroup         C2V     NOp   4
 Largest concise Abelian subgroup C2V     NOp   4
                         Standard orientation:                         
 ---------------------------------------------------------------------
 Center     Atomic      Atomic             Coordinates (Angstroms)
 Number     Number       Type             X           Y           Z
 ---------------------------------------------------------------------
      1          6           0       -0.000000    2.717945   -1.385293
      2          8           0       -0.000000    1.291401   -1.371074
      3          6           0       -0.000000    0.706671   -0.142878
      4          6           0       -0.000000   -0.706671   -0.142878
      5          6           0        0.000000   -1.395951    1.067203
      6          6           0        0.000000   -0.693758    2.278486
      7          6           0        0.000000    0.693758    2.278486
      8          6           0        0.000000    1.395951    1.067203
      9          1           0       -0.000000    2.475913    1.077641
     10          1           0        0.000000    1.243679    3.210141
     11          1           0       -0.000000   -1.243679    3.210141
     12          1           0       -0.000000   -2.475913    1.077641
     13          8           0       -0.000000   -1.291401   -1.371074
     14          6           0       -0.000000   -2.717945   -1.385293
     15          1           0        0.891300   -3.112699   -0.896074
     16          1           0       -0.891300   -3.112699   -0.896074
     17          1           0        0.000000   -3.002058   -2.432146
     18          1           0        0.000000    3.002058   -2.432146
     19          1           0       -0.891300    3.112699   -0.896074
     20          1           0        0.891300    3.112699   -0.896074
 ---------------------------------------------------------------------
 Rotational constants (GHZ):           1.6841054           1.3410648           0.7536991
 Standard basis: Aug-CC-pVTZ (5D, 7F)
 There are   264 symmetry adapted cartesian basis functions of A1  symmetry.
 There are   136 symmetry adapted cartesian basis functions of A2  symmetry.
 There are   136 symmetry adapted cartesian basis functions of B1  symmetry.
 There are   264 symmetry adapted cartesian basis functions of B2  symmetry.
 There are   221 symmetry adapted basis functions of A1  symmetry.
 There are   124 symmetry adapted basis functions of A2  symmetry.
 There are   124 symmetry adapted basis functions of B1  symmetry.
 There are   221 symmetry adapted basis functions of B2  symmetry.
   690 basis functions,   990 primitive gaussians,   800 cartesian basis functions
    37 alpha electrons       37 beta electrons
       nuclear repulsion energy       522.1888539058 Hartrees.
 NAtoms=   20 NActive=   20 NUniq=    9 SFac= 4.00D+00 NAtFMM=   60 NAOKFM=F Big=F
 Integral buffers will be    131072 words long.
 Raffenetti 1 integral format.
 Two-electron integral symmetry is turned on.
 Force inversion solution in PCM.
 ------------------------------------------------------------------------------
 Polarizable Continuum Model (PCM)
 =================================
 Model                : PCM.
 Atomic radii         : UFF (Universal Force Field).
 Polarization charges : Total charges.
 Charge compensation  : None.
 Solution method      : Matrix inversion.
 Cavity type          : Scaled VdW (van der Waals Surface) (Alpha=1.100).
 Cavity algorithm     : GePol (No added spheres)
                        Default sphere list used, NSphG=   20.
                        Lebedev-Laikov grids with approx.  5.0 points / Ang**2.
                        Smoothing algorithm: York/Karplus (Gamma=1.0000).
                        Polarization charges: spherical gaussians, with
                                              point-specific exponents (IZeta= 3).
                        Self-potential: point-specific (ISelfS= 7).
                        Self-field    : sphere-specific E.n sum rule (ISelfD= 2).
 1st derivatives      : Analytical E(r).r(x)/FMM algorithm (CHGder, D1EAlg=3).
                        Cavity 1st derivative terms included.
 2nd derivatives      : Analytical E(r).r(xy)/FMM algorithm (CHGder, D2EAlg=3).
                        Cavity 2nd derivative terms included.
 Solvent              : Water, Eps=  78.355300 Eps(inf)=   1.777849
 ------------------------------------------------------------------------------
 Spheres list:
 ISph  on   Nord     Re0    Alpha      Xe            Ye            Ze
    1   C      1    1.9255  1.100     -0.000000      2.717945     -1.385293
    2   O      2    1.7500  1.100     -0.000000      1.291401     -1.371074
    3   C      3    1.9255  1.100     -0.000000      0.706671     -0.142878
    4   C      4    1.9255  1.100     -0.000000     -0.706671     -0.142878
    5   C      5    1.9255  1.100      0.000000     -1.395951      1.067203
    6   C      6    1.9255  1.100      0.000000     -0.693758      2.278486
    7   C      7    1.9255  1.100      0.000000      0.693758      2.278486
    8   C      8    1.9255  1.100      0.000000      1.395951      1.067203
    9   H      9    1.4430  1.100     -0.000000      2.475913      1.077641
   10   H     10    1.4430  1.100      0.000000      1.243679      3.210141
   11   H     11    1.4430  1.100     -0.000000     -1.243679      3.210141
   12   H     12    1.4430  1.100     -0.000000     -2.475913      1.077641
   13   O     13    1.7500  1.100     -0.000000     -1.291401     -1.371074
   14   C     14    1.9255  1.100     -0.000000     -2.717945     -1.385293
   15   H     15    1.4430  1.100      0.891300     -3.112699     -0.896074
   16   H     16    1.4430  1.100     -0.891300     -3.112699     -0.896074
   17   H     17    1.4430  1.100     -0.000000     -3.002058     -2.432146
   18   H     18    1.4430  1.100      0.000000      3.002058     -2.432146
   19   H     19    1.4430  1.100     -0.891300      3.112699     -0.896074
   20   H     20    1.4430  1.100      0.891300      3.112699     -0.896074
 ------------------------------------------------------------------------------
 One-electron integrals computed using PRISM.
 NBasis=   690 RedAO= T EigKep=  2.24D-06  NBF=   221   124   124   221
 NBsUse=   686 1.00D-06 EigRej=  9.65D-07 NBFU=   221   124   124   217
 Initial guess from the checkpoint file:  "output.chk"
 B after Tr=     0.000000    0.000000    0.000000
         Rot=    1.000000    0.000000   -0.000000   -0.000000 Ang=   0.00 deg.
 Initial guess orbital symmetries:
       Occupied  (B2) (A1) (A1) (B2) (B2) (A1) (A1) (B2) (A1) (B2)
                 (A1) (B2) (A1) (A1) (B2) (B2) (A1) (A1) (B2) (A1)
                 (A1) (B2) (B1) (A2) (A1) (B2) (B2) (A1) (B2) (B1)
                 (A1) (A1) (B2) (A2) (B1) (A2) (B1)
       Virtual   (A1) (A1) (B2) (B1) (B2) (A1) (A2) (B2) (A1) (A1)
                 (B2) (B2) (B1) (B1) (A1) (A2) (B2) (B1) (A1) (A1)
                 (A2) (B2) (A1) (B1) (A1) (A2) (A1) (B2) (B2) (A1)
                 (B1) (A2) (A2) (A1) (B2) (B2) (A1) (B2) (A1) (B2)
                 (B1) (B1) (A1) (A2) (B2) (B2) (A1) (A1) (A1) (B1)
                 (A2) (B2) (A1) (B2) (A2) (B2) (B1) (A1) (B1) (A1)
                 (B2) (A1) (A2) (A1) (A1) (B2) (A2) (B2) (A1) (B1)
                 (B2) (A1) (B1) (A2) (A1) (B2) (B1) (B2) (A2) (A1)
                 (A2) (A1) (B1) (B2) (A1) (B2) (A2) (B1) (A1) (B1)
                 (B2) (A1) (A2) (B2) (A1) (B2) (B2) (B1) (A1) (A2)
                 (B2) (A1) (B2) (A1) (B2) (A1) (A2) (B1) (B1) (B2)
                 (A1) (B2) (A2) (B2) (A1) (A1) (B2) (A2) (A1) (B2)
                 (A1) (B1) (B2) (A1) (A2) (B1) (B1) (B2) (A2) (B2)
                 (A1) (A1) (A1) (B2) (B2) (A1) (A2) (B2) (A1) (A2)
                 (B1) (B1) (A1) (B2) (B2) (A1) (B1) (B2) (A2) (B1)
                 (A1) (A1) (B2) (A2) (B1) (B1) (A1) (A2) (B2) (A1)
                 (A1) (B2) (A1) (B2) (A2) (B1) (A1) (B2) (A2) (B1)
                 (B2) (A1) (A2) (A2) (B2) (B2) (B1) (B2) (A1) (B1)
                 (A1) (B1) (A1) (B1) (B2) (A1) (A2) (A1) (A1) (B2)
                 (B1) (A2) (B2) (A2) (B2) (A1) (A1) (B2) (A2) (B1)
                 (B2) (A1) (A2) (A1) (B2) (B1) (A1) (B1) (B2) (A1)
                 (A2) (B2) (B2) (A1) (B2) (B1) (A2) (B2) (A1) (B1)
                 (A1) (B2) (B1) (A2) (B2) (A2) (A1) (B1) (B2) (A1)
                 (A2) (B1) (A1) (A1) (A2) (B2) (B2) (B1) (A1) (B2)
                 (A1) (A2) (B2) (A1) (A2) (B2) (A2) (B1) (A1) (A1)
                 (B1) (B1) (A1) (B2) (B2) (A1) (A2) (B2) (A1) (A2)
                 (B1) (B2) (B1) (A1) (B2) (A2) (A1) (B2) (B1) (A2)
                 (A1) (B1) (B2) (A1) (A2) (B2) (B1) (B2) (A1) (A2)
                 (A1) (B2) (A2) (B1) (A1) (A1) (B1) (B2) (B2) (A2)
                 (A2) (B1) (B2) (A1) (A1) (B2) (A1) (A2) (B2) (A1)
                 (B1) (B2) (A2) (B1) (A1) (B2) (A1) (B2) (A1) (B1)
                 (B1) (B2) (A2) (A1) (B2) (B2) (A2) (A1) (A2) (B2)
                 (B1) (A1) (B1) (A2) (A1) (B2) (A1) (B2) (A1) (B2)
                 (A2) (B2) (A2) (B1) (A1) (B2) (B1) (A1) (A2) (B2)
                 (B1) (B2) (A1) (A2) (B2) (B1) (A1) (A1) (B2) (B1)
                 (A2) (B2) (A2) (B2) (A1) (A2) (B2) (A1) (A1) (B1)
                 (B2) (B2) (A1) (B1) (B2) (A1) (A2) (B2) (A1) (B2)
                 (B1) (A2) (A1) (B2) (A1) (A2) (B2) (A1) (B1) (B2)
                 (A1) (A2) (B1) (A1) (B2) (A1) (B2) (B1) (A1) (A2)
                 (A2) (B2) (A1) (B1) (A1) (A2) (B2) (A1) (B1) (B2)
                 (B1) (A1) (B1) (A1) (B2) (A2) (A2) (B1) (B2) (A1)
                 (B1) (A1) (A2) (A1) (B2) (A1) (B1) (B1) (B2) (A1)
                 (A2) (B2) (B1) (B1) (A2) (A1) (B2) (A2) (A1) (B1)
                 (B2) (B1) (A1) (A1) (B2) (B1) (B2) (A2) (A1) (B2)
                 (A2) (A2) (A1) (B2) (B1) (A1) (A2) (A1) (B2) (B1)
                 (B1) (A1) (A2) (B2) (A2) (B2) (A1) (A1) (B1) (B2)
                 (A2) (B1) (B2) (B2) (A1) (B2) (A1) (A2) (A1) (B2)
                 (B1) (A1) (A2) (B1) (B2) (A2) (B1) (A1) (B2) (B2)
                 (B1) (A1) (B2) (A1) (A2) (A2) (B2) (A2) (B1) (A2)
                 (A1) (B1) (B2) (A1) (A1) (B2) (B2) (B1) (A2) (A1)
                 (A2) (B1) (A1) (B2) (A1) (B2) (A1) (A2) (A1) (B2)
                 (B2) (A1) (B1) (A2) (B2) (A2) (A1) (B2) (A1) (B1)
                 (B2) (A2) (A1) (B2) (B1) (A1) (B2) (B1) (A2) (B2)
                 (A1) (B2) (B1) (A2) (A1) (B2) (B2) (A2) (A1) (B1)
                 (A1) (A2) (A1) (B1) (B2) (A2) (B2) (A1) (B2) (B2)
                 (A2) (B1) (A2) (B1) (A1) (B2) (B1) (A2) (A1) (A1)
                 (B2) (B2) (A2) (A2) (A1) (B1) (A1) (B2) (B1) (A1)
                 (B2) (A2) (A1) (B2) (B2) (B1) (A1) (A2) (A1) (B1)
                 (A1) (A2) (B2) (A1) (A2) (B2) (B2) (B2) (A1) (A1)
                 (B1) (B2) (A2) (A1) (B2) (A1) (B2) (A1) (B2) (B2)
                 (A1) (B2) (B2) (A1) (A1) (B1) (B2) (A2) (B2) (A1)
                 (B2) (A1) (B2) (B1) (A1) (A2) (B2) (B2) (B1) (B1)
                 (B2) (A2) (A2) (A1) (A1) (B1) (A1) (B2) (A2) (B2)
                 (A1) (B1) (B2) (A2) (B2) (A1) (A1) (B2) (B2) (A1)
                 (A1) (B2) (B2) (A1) (A1) (B2) (B2) (A1) (B2)
 Requested convergence on RMS density matrix=1.00D-08 within 128 cycles.
 Requested convergence on MAX density matrix=1.00D-06.
 Requested convergence on             energy=1.00D-06.
 No special actions if energy rises.
 Inv3:  Mode=1 IEnd=     7641648.
 Iteration    1 A*A^-1 deviation from unit magnitude is 3.33D-15 for    918.
 Iteration    1 A*A^-1 deviation from orthogonality  is 2.00D-15 for   1288     99.
 Iteration    1 A^-1*A deviation from unit magnitude is 3.11D-15 for    918.
 Iteration    1 A^-1*A deviation from orthogonality  is 2.89D-15 for   1268    844.
 Error on total polarization charges =  0.01383
 SCF Done:  E(RHF) =  -458.630234649     A.U. after    1 cycles
            NFock=  1  Conv=0.19D-08     -V/T= 2.0015
 ExpMin= 2.53D-02 ExpMax= 1.53D+04 ExpMxC= 5.22D+02 IAcc=3 IRadAn=         5 AccDes= 0.00D+00
 HarFok:  IExCor=  205 AccDes= 0.00D+00 IRadAn=         5 IDoV=-2 UseB2=F ITyADJ=14
 ICtDFT= 12500011 ScaDFX=  1.000000  1.000000  1.000000  1.000000
 Range of M.O.s used for correlation:    11   686
 NBasis=   690 NAE=    37 NBE=    37 NFC=    10 NFV=     0
 NROrb=    676 NOA=    27 NOB=    27 NVA=   649 NVB=   649

 **** Warning!!: The largest alpha MO coefficient is  0.10511153D+03

 Disk-based method using ON**2 memory for 27 occupieds at a time.
 Permanent disk used for amplitudes=   716667985 words.
 Estimated scratch disk usage= 12436045502 words.
 Actual    scratch disk usage= 11963817150 words.
 JobTyp=1 Pass  1:  I=  11 to  37 NPSUse= 12 ParTrn=T ParDer=T DoDerP=T.
 Spin components of T(2) and E(2):
     alpha-alpha T2 =       0.7429312311D-01 E2=     -0.2249477208D+00
     alpha-beta  T2 =       0.4013215760D+00 E2=     -0.1347683714D+01
     beta-beta   T2 =       0.7429312311D-01 E2=     -0.2249477208D+00
 ANorm=    0.1244952940D+01
 E2 =    -0.1797579156D+01 EUMP2 =    -0.46042781380516D+03
 G2DrvN: will do    21 centers at a time, making    1 passes.
 Calling FoFCou, ICntrl=  3107 FMM=F I1Cent=   0 AccDes= 0.00D+00.
 NEqPCM:  Using equilibrium solvation (IEInf=0, Eps=  78.3553, EpsInf=   1.7778)
 G2PCM: DoFxE=T DoFxN=T DoGrad=T DoDP/DQ/DG/TGxP=FFFF NFrqRd=   0 IEInf=0 SqF1=F DoCFld=F IF1Alg=4.
 End of G2Drv F.D. properties file   721 does not exist.
 End of G2Drv F.D. properties file   722 does not exist.
 End of G2Drv F.D. properties file   788 does not exist.
          IDoAtm=11111111111111111111
 NEqPCM:  Using equilibrium solvation (IEInf=0, Eps=  78.3553, EpsInf=   1.7778)
          Differentiating once with respect to electric field.
                with respect to dipole field.
          Differentiating once with respect to nuclear coordinates.
          There are    63 degrees of freedom in the 1st order CPHF.  IDoFFX=6 NUNeed=    63.
     60 vectors produced by pass  0 Test12= 3.81D-14 1.59D-09 XBig12= 4.04D+01 2.57D+00.
 AX will form    60 AO Fock derivatives at one time.
     60 vectors produced by pass  1 Test12= 3.81D-14 1.59D-09 XBig12= 1.91D+00 2.11D-01.
     60 vectors produced by pass  2 Test12= 3.81D-14 1.59D-09 XBig12= 5.10D-02 2.75D-02.
     60 vectors produced by pass  3 Test12= 3.81D-14 1.59D-09 XBig12= 8.19D-04 3.39D-03.
     60 vectors produced by pass  4 Test12= 3.81D-14 1.59D-09 XBig12= 8.96D-06 2.79D-04.
     60 vectors produced by pass  5 Test12= 3.81D-14 1.59D-09 XBig12= 7.57D-08 2.26D-05.
     60 vectors produced by pass  6 Test12= 3.81D-14 1.59D-09 XBig12= 5.37D-10 1.95D-06.
     32 vectors produced by pass  7 Test12= 3.81D-14 1.59D-09 XBig12= 3.34D-12 1.76D-07.
      3 vectors produced by pass  8 Test12= 3.81D-14 1.59D-09 XBig12= 2.08D-14 1.47D-08.
 InvSVY:  IOpt=1 It=  1 EMax= 3.55D-15
 Solved reduced A of dimension   455 with    63 vectors.
 End of Minotr F.D. properties file   721 does not exist.
 End of Minotr F.D. properties file   722 does not exist.
 End of Minotr F.D. properties file   788 does not exist.
 MDV=  4831838208.
 Form MO integral derivatives with frozen-active canonical formalism.
 Discarding MO integrals.
 Reordered first order wavefunction length =   1153248338
 In DefCFB: NBatch=  1 ICI= 37 ICA=649 LFMax= 59
            Large arrays: LIAPS= 52713337600 LIARS=  7396004000 words.
 Semi-Direct transformation.
 ModeAB=           4 MOrb=            37 LenV=    4820873397
 LASXX=   5782240342 LTotXX=  5782240342 LenRXX= 11589462159
 LTotAB=  5807221817 MaxLAS=  3453754122 LenRXY=           0
 NonZer= 17371702501 LenScr= 34879654912 LnRSAI=  3453754122
 LnScr1=  6934596608 LExtra=           0 Total=  56857467801
 MaxDsk=          -1 SrtSym=           T ITran=            4
 JobTyp=0 Pass  1:  I=   1 to  37.
 (rs|ai) integrals will be sorted in core.
 Spin components of T(2) and E(2):
     alpha-alpha T2 =       0.7429312311D-01 E2=     -0.2249477208D+00
     alpha-beta  T2 =       0.4013215760D+00 E2=     -0.1347683714D+01
     beta-beta   T2 =       0.7429312311D-01 E2=     -0.2249477208D+00
 ANorm=    0.1760629332D+01
 E2 =    -0.1797579156D+01 EUMP2 =    -0.46042781380516D+03
          IDoAtm=11111111111111111111
 NEqPCM:  Using equilibrium solvation (IEInf=0, Eps=  78.3553, EpsInf=   1.7778)
          Differentiating once with respect to electric field.
                with respect to dipole field.
          Differentiating once with respect to nuclear coordinates.
          There are     1 degrees of freedom in the 1st order CPHF.  IDoFFX=0 NUNeed=     1.
 LinEq1:  Iter=  0 NonCon=     1 RMS=2.01D-03 Max=4.83D-02 NDo=     1
 AX will form     1 AO Fock derivatives at one time.
 LinEq1:  Iter=  1 NonCon=     1 RMS=5.05D-04 Max=1.07D-02 NDo=     1
 LinEq1:  Iter=  2 NonCon=     1 RMS=1.68D-04 Max=5.06D-03 NDo=     1
 LinEq1:  Iter=  3 NonCon=     1 RMS=6.71D-05 Max=1.47D-03 NDo=     1
 LinEq1:  Iter=  4 NonCon=     1 RMS=2.08D-05 Max=9.28D-04 NDo=     1
 LinEq1:  Iter=  5 NonCon=     1 RMS=5.28D-06 Max=2.36D-04 NDo=     1
 LinEq1:  Iter=  6 NonCon=     1 RMS=1.81D-06 Max=8.77D-05 NDo=     1
 LinEq1:  Iter=  7 NonCon=     1 RMS=8.24D-07 Max=5.04D-05 NDo=     1
 LinEq1:  Iter=  8 NonCon=     1 RMS=2.45D-07 Max=5.95D-06 NDo=     1
 LinEq1:  Iter=  9 NonCon=     1 RMS=8.43D-08 Max=2.91D-06 NDo=     1
 LinEq1:  Iter= 10 NonCon=     1 RMS=2.50D-08 Max=5.89D-07 NDo=     1
 LinEq1:  Iter= 11 NonCon=     1 RMS=5.85D-09 Max=1.54D-07 NDo=     1
 LinEq1:  Iter= 12 NonCon=     1 RMS=1.71D-09 Max=5.34D-08 NDo=     1
 LinEq1:  Iter= 13 NonCon=     1 RMS=5.21D-10 Max=1.21D-08 NDo=     1
 LinEq1:  Iter= 14 NonCon=     1 RMS=1.12D-10 Max=2.45D-09 NDo=     1
 LinEq1:  Iter= 15 NonCon=     0 RMS=2.13D-11 Max=3.54D-10 NDo=     1
 Linear equations converged to 1.000D-10 1.000D-09 after    15 iterations.
 End of Minotr F.D. properties file   721 does not exist.
 End of Minotr F.D. properties file   722 does not exist.
 End of Minotr F.D. properties file   788 does not exist.
 Symmetrizing basis deriv contribution to polar:
 IMax=3 JMax=2 DiffMx= 0.00D+00
 G2DrvN: will do    21 centers at a time, making    1 passes.
 Calling FoFCou, ICntrl=  3107 FMM=F I1Cent=   0 AccDes= 0.00D+00.
 NEqPCM:  Using equilibrium solvation (IEInf=0, Eps=  78.3553, EpsInf=   1.7778)
 G2PCM: DoFxE=T DoFxN=F DoGrad=F DoDP/DQ/DG/TGxP=FFFF NFrqRd=   0 IEInf=0 SqF1=F DoCFld=F IF1Alg=4.
 End of G2Drv F.D. properties file   721 does not exist.
 End of G2Drv F.D. properties file   722 does not exist.
 End of G2Drv F.D. properties file   788 does not exist.
 Would need an additional 98081605560 words for in-memory AO integral storage.
 DD1Dir will call FoFJK   4 times, MxPair=       352
 NAB=   703 NAA=     0 NBB=     0 NumPrc= 12.
 FoFJK:  IHMeth= 1 ICntrl=     200 DoSepK=F KAlg= 0 I1Cent=           0 FoldK=F
 IRaf= 990000000 NMat=     352 IRICut=     440 DoRegI=T DoRafI=T ISym2E=-1 IDoP0=3 IntGTp=3.
 FoFCou: FMM=F IPFlag=           0 FMFlag=           0 FMFlg1=           0
         NFxFlg=           0 DoJE=F BraDBF=F KetDBF=F FulRan=T
         wScrn=  0.000000 ICntrl=       200 IOpCl=  0 I1Cent=           0 NGrid=           0
         NMat0=  352 NMatS0=      0 NMatT0=  176 NMatD0=  352 NMtDS0=    0 NMtDT0=    0
 Petite list used in FoFCou.
 Raff kept on since  52.57% of shell-pairs survive, threshold=   0.20 IRatSp=53.
 G2PCM: DoFxE=F DoFxN=F DoGrad=T DoDP/DQ/DG/TGxP=FFFF NFrqRd=   0 IEInf=0 SqF1=F DoCFld=F IF1Alg=4.
 Discarding MO integrals.

 **********************************************************************

            Population analysis using the SCF Density.

 **********************************************************************

 Orbital symmetries:
       Occupied  (B2) (A1) (A1) (B2) (B2) (A1) (A1) (B2) (A1) (B2)
                 (A1) (B2) (A1) (A1) (B2) (B2) (A1) (A1) (B2) (A1)
                 (A1) (B2) (B1) (A2) (A1) (B2) (B2) (A1) (B2) (B1)
                 (A1) (A1) (B2) (A2) (B1) (A2) (B1)
       Virtual   (A1) (A1) (B2) (B1) (B2) (A1) (A2) (B2) (A1) (A1)
                 (B2) (B2) (B1) (B1) (A1) (A2) (B2) (B1) (A1) (A1)
                 (A2) (B2) (A1) (B1) (A1) (A2) (A1) (B2) (B2) (A1)
                 (B1) (A2) (A2) (A1) (B2) (B2) (A1) (B2) (A1) (B2)
                 (B1) (B1) (A1) (A2) (B2) (B2) (A1) (A1) (A1) (B1)
                 (A2) (B2) (A1) (B2) (A2) (B2) (B1) (A1) (B1) (A1)
                 (B2) (A1) (A2) (A1) (A1) (B2) (A2) (B2) (A1) (B1)
                 (B2) (A1) (B1) (A2) (A1) (B2) (B1) (B2) (A2) (A1)
                 (A2) (A1) (B1) (B2) (A1) (B2) (A2) (B1) (A1) (B1)
                 (B2) (A1) (A2) (B2) (A1) (B2) (B2) (B1) (A1) (A2)
                 (B2) (A1) (B2) (A1) (B2) (A1) (A2) (B1) (B1) (B2)
                 (A1) (B2) (A2) (B2) (A1) (A1) (B2) (A2) (A1) (B2)
                 (A1) (B1) (B2) (A1) (A2) (B1) (B1) (B2) (A2) (B2)
                 (A1) (A1) (A1) (B2) (B2) (A1) (A2) (B2) (A1) (A2)
                 (B1) (B1) (A1) (B2) (B2) (A1) (B1) (B2) (A2) (B1)
                 (A1) (A1) (B2) (A2) (B1) (B1) (A1) (A2) (B2) (A1)
                 (A1) (B2) (A1) (B2) (A2) (B1) (A1) (B2) (A2) (B1)
                 (B2) (A1) (A2) (A2) (B2) (B2) (B1) (B2) (A1) (B1)
                 (A1) (B1) (A1) (B1) (B2) (A1) (A2) (A1) (A1) (B2)
                 (B1) (A2) (B2) (A2) (B2) (A1) (A1) (B2) (A2) (B1)
                 (B2) (A1) (A2) (A1) (B2) (B1) (A1) (B1) (B2) (A1)
                 (A2) (B2) (B2) (A1) (B2) (B1) (A2) (B2) (A1) (B1)
                 (A1) (B2) (B1) (A2) (B2) (A2) (A1) (B1) (B2) (A1)
                 (A2) (B1) (A1) (A1) (A2) (B2) (B2) (B1) (A1) (B2)
                 (A1) (A2) (B2) (A1) (A2) (B2) (A2) (B1) (A1) (A1)
                 (B1) (B1) (A1) (B2) (B2) (A1) (A2) (B2) (A1) (A2)
                 (B1) (B2) (B1) (A1) (B2) (A2) (A1) (B2) (B1) (A2)
                 (A1) (B1) (B2) (A1) (A2) (B2) (B1) (B2) (A1) (A2)
                 (A1) (B2) (A2) (B1) (A1) (A1) (B1) (B2) (B2) (A2)
                 (A2) (B1) (B2) (A1) (A1) (B2) (A1) (A2) (B2) (A1)
                 (B1) (B2) (A2) (B1) (A1) (B2) (A1) (B2) (A1) (B1)
                 (B1) (B2) (A2) (A1) (B2) (B2) (A2) (A1) (A2) (B2)
                 (B1) (A1) (B1) (A2) (A1) (B2) (A1) (B2) (A1) (B2)
                 (A2) (B2) (A2) (B1) (A1) (B2) (B1) (A1) (A2) (B2)
                 (B1) (B2) (A1) (A2) (B2) (B1) (A1) (A1) (B2) (B1)
                 (A2) (B2) (A2) (B2) (A1) (A2) (B2) (A1) (A1) (B1)
                 (B2) (B2) (A1) (B1) (B2) (A1) (A2) (B2) (A1) (B2)
                 (B1) (A2) (A1) (B2) (A1) (A2) (B2) (A1) (B1) (B2)
                 (A1) (A2) (B1) (A1) (B2) (A1) (B2) (B1) (A1) (A2)
                 (A2) (B2) (A1) (B1) (A1) (A2) (B2) (A1) (B1) (B2)
                 (B1) (A1) (B1) (A1) (B2) (A2) (A2) (B1) (B2) (A1)
                 (B1) (A1) (A2) (A1) (B2) (A1) (B1) (B1) (B2) (A1)
                 (A2) (B2) (B1) (B1) (A2) (A1) (B2) (A2) (A1) (B1)
                 (B2) (B1) (A1) (A1) (B2) (B1) (B2) (A2) (A1) (B2)
                 (A2) (A2) (A1) (B2) (B1) (A1) (A2) (A1) (B2) (B1)
                 (B1) (A1) (A2) (B2) (A2) (B2) (A1) (A1) (B1) (B2)
                 (A2) (B1) (B2) (B2) (A1) (B2) (A1) (A2) (A1) (B2)
                 (B1) (A1) (A2) (B1) (B2) (A2) (B1) (A1) (B2) (B2)
                 (B1) (A1) (B2) (A1) (A2) (A2) (B2) (A2) (B1) (A2)
                 (A1) (B1) (B2) (A1) (A1) (B2) (B2) (B1) (A2) (A1)
                 (A2) (B1) (A1) (B2) (A1) (B2) (A1) (A2) (A1) (B2)
                 (B2) (A1) (B1) (A2) (B2) (A2) (A1) (B2) (A1) (B1)
                 (B2) (A2) (A1) (B2) (B1) (A1) (B2) (B1) (A2) (B2)
                 (A1) (B2) (B1) (A2) (A1) (B2) (B2) (A2) (A1) (B1)
                 (A1) (A2) (A1) (B1) (B2) (A2) (B2) (A1) (B2) (B2)
                 (A2) (B1) (A2) (B1) (A1) (B2) (B1) (A2) (A1) (A1)
                 (B2) (B2) (A2) (A2) (A1) (B1) (A1) (B2) (B1) (A1)
                 (B2) (A2) (A1) (B2) (B2) (B1) (A1) (A2) (A1) (B1)
                 (A1) (A2) (B2) (A1) (A2) (B2) (B2) (B2) (A1) (A1)
                 (B1) (B2) (A2) (A1) (B2) (A1) (B2) (A1) (B2) (B2)
                 (A1) (B2) (B2) (A1) (A1) (B1) (B2) (A2) (B2) (A1)
                 (B2) (A1) (B2) (B1) (A1) (A2) (B2) (B2) (B1) (B1)
                 (B2) (A2) (A2) (A1) (A1) (B1) (A1) (B2) (A2) (B2)
                 (A1) (B1) (B2) (A2) (B2) (A1) (A1) (B2) (B2) (A1)
                 (A1) (B2) (B2) (A1) (A1) (B2) (B2) (A1) (B2)
 The electronic state is 1-A1.
 Alpha  occ. eigenvalues --  -20.58929 -20.58928 -11.30196 -11.30086 -11.27857
 Alpha  occ. eigenvalues --  -11.27857 -11.23706 -11.23702 -11.23474 -11.23353
 Alpha  occ. eigenvalues --   -1.42541  -1.40014  -1.14755  -1.02777  -1.01886
 Alpha  occ. eigenvalues --   -0.94836  -0.93954  -0.81959  -0.81741  -0.73122
 Alpha  occ. eigenvalues --   -0.68823  -0.68764  -0.66656  -0.64609  -0.63039
 Alpha  occ. eigenvalues --   -0.62352  -0.60633  -0.57041  -0.53928  -0.53884
 Alpha  occ. eigenvalues --   -0.53491  -0.49353  -0.49177  -0.48840  -0.46744
 Alpha  occ. eigenvalues --   -0.33861  -0.30467
 Alpha virt. eigenvalues --    0.02974   0.03441   0.03527   0.04540   0.04625
 Alpha virt. eigenvalues --    0.05091   0.05509   0.06509   0.07098   0.07691
 Alpha virt. eigenvalues --    0.09119   0.09772   0.10075   0.10871   0.11119
 Alpha virt. eigenvalues --    0.11233   0.12069   0.12413   0.12474   0.12998
 Alpha virt. eigenvalues --    0.13215   0.13274   0.13820   0.14352   0.14778
 Alpha virt. eigenvalues --    0.15070   0.15278   0.15285   0.16412   0.16885
 Alpha virt. eigenvalues --    0.17144   0.17333   0.18342   0.19015   0.19676
 Alpha virt. eigenvalues --    0.20270   0.20298   0.21601   0.22119   0.23248
 Alpha virt. eigenvalues --    0.23341   0.24522   0.24718   0.25587   0.25780
 Alpha virt. eigenvalues --    0.26182   0.26510   0.28004   0.29309   0.29462
 Alpha virt. eigenvalues --    0.30388   0.30851   0.31131   0.32029   0.32032
 Alpha virt. eigenvalues --    0.32981   0.33170   0.33350   0.33807   0.34039
 Alpha virt. eigenvalues --    0.34041   0.34263   0.34667   0.34939   0.35867
 Alpha virt. eigenvalues --    0.36766   0.37653   0.37849   0.38096   0.38462
 Alpha virt. eigenvalues --    0.38696   0.39638   0.40029   0.40115   0.41050
 Alpha virt. eigenvalues --    0.41545   0.42036   0.42123   0.42605   0.42634
 Alpha virt. eigenvalues --    0.43121   0.44487   0.44960   0.45371   0.45769
 Alpha virt. eigenvalues --    0.46223   0.46332   0.46771   0.47741   0.47979
 Alpha virt. eigenvalues --    0.48142   0.48779   0.49083   0.49281   0.49957
 Alpha virt. eigenvalues --    0.50038   0.51334   0.51368   0.51422   0.51856
 Alpha virt. eigenvalues --    0.52000   0.52287   0.53157   0.53187   0.53966
 Alpha virt. eigenvalues --    0.54889   0.55009   0.55284   0.56149   0.56198
 Alpha virt. eigenvalues --    0.56286   0.57113   0.57784   0.58089   0.58156
 Alpha virt. eigenvalues --    0.58516   0.59376   0.60872   0.62008   0.63229
 Alpha virt. eigenvalues --    0.63541   0.63857   0.64416   0.64794   0.65155
 Alpha virt. eigenvalues --    0.66729   0.68406   0.68823   0.70387   0.70909
 Alpha virt. eigenvalues --    0.71123   0.72060   0.73058   0.74096   0.75858
 Alpha virt. eigenvalues --    0.76938   0.77916   0.78272   0.78620   0.79173
 Alpha virt. eigenvalues --    0.79362   0.80348   0.80929   0.82154   0.83073
 Alpha virt. eigenvalues --    0.83401   0.83744   0.83788   0.84146   0.85030
 Alpha virt. eigenvalues --    0.85736   0.86394   0.87262   0.87432   0.87467
 Alpha virt. eigenvalues --    0.87936   0.88535   0.89084   0.89161   0.90183
 Alpha virt. eigenvalues --    0.90597   0.90617   0.92060   0.92647   0.92785
 Alpha virt. eigenvalues --    0.93055   0.93524   0.95018   0.95022   0.95733
 Alpha virt. eigenvalues --    0.95852   0.96130   0.96344   0.97620   0.98036
 Alpha virt. eigenvalues --    0.98607   0.99315   0.99601   1.00662   1.00881
 Alpha virt. eigenvalues --    1.01356   1.02386   1.03203   1.04130   1.04411
 Alpha virt. eigenvalues --    1.04584   1.06085   1.06224   1.06880   1.07101
 Alpha virt. eigenvalues --    1.07432   1.08019   1.08704   1.08706   1.09285
 Alpha virt. eigenvalues --    1.09845   1.10342   1.10485   1.11811   1.12274
 Alpha virt. eigenvalues --    1.13866   1.14299   1.14512   1.14916   1.15023
 Alpha virt. eigenvalues --    1.15067   1.16693   1.16750   1.17432   1.17614
 Alpha virt. eigenvalues --    1.18141   1.19678   1.19959   1.20050   1.20403
 Alpha virt. eigenvalues --    1.21100   1.23175   1.23212   1.23832   1.24053
 Alpha virt. eigenvalues --    1.24451   1.25169   1.25717   1.26822   1.26887
 Alpha virt. eigenvalues --    1.27134   1.27154   1.27412   1.29099   1.30438
 Alpha virt. eigenvalues --    1.30993   1.31070   1.31967   1.34188   1.36174
 Alpha virt. eigenvalues --    1.36630   1.38710   1.39264   1.39457   1.40830
 Alpha virt. eigenvalues --    1.41283   1.43316   1.43508   1.45594   1.45956
 Alpha virt. eigenvalues --    1.46624   1.47380   1.47603   1.48860   1.50370
 Alpha virt. eigenvalues --    1.50720   1.51172   1.51388   1.52023   1.54365
 Alpha virt. eigenvalues --    1.54489   1.56234   1.57615   1.58203   1.58214
 Alpha virt. eigenvalues --    1.59724   1.59783   1.61472   1.62077   1.63566
 Alpha virt. eigenvalues --    1.65057   1.65505   1.65678   1.66605   1.67180
 Alpha virt. eigenvalues --    1.67489   1.68059   1.68535   1.69036   1.69406
 Alpha virt. eigenvalues --    1.69510   1.70953   1.73613   1.73756   1.74280
 Alpha virt. eigenvalues --    1.75030   1.76360   1.76373   1.78448   1.79091
 Alpha virt. eigenvalues --    1.80144   1.80210   1.80296   1.80726   1.82652
 Alpha virt. eigenvalues --    1.83291   1.83840   1.84701   1.85076   1.86033
 Alpha virt. eigenvalues --    1.87888   1.88370   1.89657   1.90162   1.90670
 Alpha virt. eigenvalues --    1.91143   1.91863   1.92492   1.93055   1.93902
 Alpha virt. eigenvalues --    1.96698   1.98955   1.99175   1.99188   2.00762
 Alpha virt. eigenvalues --    2.01609   2.02055   2.02587   2.04479   2.04590
 Alpha virt. eigenvalues --    2.05339   2.06252   2.06420   2.06975   2.09543
 Alpha virt. eigenvalues --    2.09998   2.10506   2.11662   2.12278   2.13000
 Alpha virt. eigenvalues --    2.14672   2.15005   2.15129   2.17527   2.17714
 Alpha virt. eigenvalues --    2.18111   2.19562   2.19935   2.20042   2.21318
 Alpha virt. eigenvalues --    2.22442   2.24627   2.24889   2.25895   2.26449
 Alpha virt. eigenvalues --    2.28841   2.29046   2.29337   2.29549   2.32088
 Alpha virt. eigenvalues --    2.32409   2.34704   2.35739   2.40423   2.42007
 Alpha virt. eigenvalues --    2.42238   2.44421   2.46294   2.49099   2.49706
 Alpha virt. eigenvalues --    2.52265   2.53163   2.54475   2.59276   2.59700
 Alpha virt. eigenvalues --    2.64979   2.65538   2.67356   2.69284   2.69344
 Alpha virt. eigenvalues --    2.69684   2.70873   2.71574   2.74124   2.74889
 Alpha virt. eigenvalues --    2.76074   2.76617   2.77713   2.78775   2.81539
 Alpha virt. eigenvalues --    2.85516   2.85518   2.86723   2.89880   2.93608
 Alpha virt. eigenvalues --    2.94555   2.98364   2.99019   2.99564   3.01644
 Alpha virt. eigenvalues --    3.04489   3.07515   3.08120   3.10481   3.10818
 Alpha virt. eigenvalues --    3.14704   3.15053   3.18120   3.22169   3.24095
 Alpha virt. eigenvalues --    3.25495   3.25919   3.28818   3.30117   3.30541
 Alpha virt. eigenvalues --    3.33505   3.35682   3.36956   3.38658   3.38687
 Alpha virt. eigenvalues --    3.38722   3.43041   3.44213   3.45169   3.45293
 Alpha virt. eigenvalues --    3.46627   3.47234   3.47324   3.49121   3.51150
 Alpha virt. eigenvalues --    3.51171   3.52081   3.54911   3.55815   3.56338
 Alpha virt. eigenvalues --    3.57797   3.58814   3.59574   3.59955   3.61383
 Alpha virt. eigenvalues --    3.62219   3.63938   3.64926   3.65261   3.68322
 Alpha virt. eigenvalues --    3.68519   3.69011   3.69974   3.73026   3.74264
 Alpha virt. eigenvalues --    3.74361   3.75528   3.75884   3.76622   3.76693
 Alpha virt. eigenvalues --    3.77309   3.81774   3.81849   3.81959   3.83724
 Alpha virt. eigenvalues --    3.84222   3.84592   3.85979   3.86133   3.87666
 Alpha virt. eigenvalues --    3.89123   3.89493   3.91738   3.92072   3.92367
 Alpha virt. eigenvalues --    3.93250   3.93258   3.94255   3.94625   3.96384
 Alpha virt. eigenvalues --    3.98532   3.99251   3.99959   4.02329   4.03893
 Alpha virt. eigenvalues --    4.04615   4.05270   4.06543   4.07532   4.07953
 Alpha virt. eigenvalues --    4.08844   4.11978   4.14290   4.15211   4.16155
 Alpha virt. eigenvalues --    4.16383   4.19432   4.19577   4.19883   4.20698
 Alpha virt. eigenvalues --    4.22711   4.24819   4.25665   4.26065   4.26341
 Alpha virt. eigenvalues --    4.26843   4.27729   4.28776   4.31035   4.31520
 Alpha virt. eigenvalues --    4.32349   4.33354   4.35109   4.36837   4.38456
 Alpha virt. eigenvalues --    4.39725   4.40222   4.40524   4.41277   4.41658
 Alpha virt. eigenvalues --    4.41665   4.42536   4.44144   4.45038   4.49636
 Alpha virt. eigenvalues --    4.52189   4.52673   4.53568   4.54283   4.54473
 Alpha virt. eigenvalues --    4.57228   4.57696   4.61991   4.62962   4.64988
 Alpha virt. eigenvalues --    4.65660   4.68472   4.69827   4.71460   4.72581
 Alpha virt. eigenvalues --    4.73371   4.75073   4.75488   4.77565   4.79512
 Alpha virt. eigenvalues --    4.80393   4.82131   4.82390   4.82774   4.82792
 Alpha virt. eigenvalues --    4.85736   4.86470   4.86637   4.89535   4.93430
 Alpha virt. eigenvalues --    4.95149   4.96820   4.97378   4.97674   4.99355
 Alpha virt. eigenvalues --    4.99693   5.01771   5.03536   5.03967   5.04950
 Alpha virt. eigenvalues --    5.06603   5.07276   5.07702   5.08609   5.13253
 Alpha virt. eigenvalues --    5.13718   5.14816   5.15892   5.16893   5.17311
 Alpha virt. eigenvalues --    5.18751   5.20580   5.22966   5.25182   5.27798
 Alpha virt. eigenvalues --    5.28607   5.29497   5.32321   5.34216   5.38511
 Alpha virt. eigenvalues --    5.38797   5.39613   5.42304   5.44180   5.46719
 Alpha virt. eigenvalues --    5.47847   5.48139   5.52432   5.54539   5.59124
 Alpha virt. eigenvalues --    5.60442   5.60791   5.63250   5.68076   5.68859
 Alpha virt. eigenvalues --    5.69427   5.71548   5.71650   5.75185   5.77098
 Alpha virt. eigenvalues --    5.81750   5.87971   5.97763   6.00390   6.06751
 Alpha virt. eigenvalues --    6.07591   6.08838   6.09254   6.14196   6.14475
 Alpha virt. eigenvalues --    6.17294   6.18734   6.19764   6.20696   6.34173
 Alpha virt. eigenvalues --    6.37793   6.40732   6.49978   6.50784   6.58563
 Alpha virt. eigenvalues --    6.67708   6.68814   6.72787   6.75825   6.80000
 Alpha virt. eigenvalues --    6.84144   6.87117   6.91904   6.93631   6.96539
 Alpha virt. eigenvalues --    7.00102   7.02495   7.07779   7.07959   7.14148
 Alpha virt. eigenvalues --    7.18058   7.18939   7.24254   7.27476   7.50172
 Alpha virt. eigenvalues --    7.53153   7.62741   7.65552   7.67275   7.72443
 Alpha virt. eigenvalues --    7.82355   7.83882   7.94097   7.98499   8.00974
 Alpha virt. eigenvalues --    8.34313   8.50687   8.52634   8.72050  15.31735
 Alpha virt. eigenvalues --   16.19372  16.25728  17.47650  18.04861  18.65360
 Alpha virt. eigenvalues --   18.96018  19.78413  20.12389  20.39516
          Condensed to atoms (all electrons):
               1          2          3          4          5          6
     1  C    5.887847   0.129893   0.010837  -0.067873   0.000376  -0.001110
     2  O    0.129893   8.933216   0.036340  -0.087105   0.079939  -0.013228
     3  C    0.010837   0.036340   5.945305  -0.472178  -0.174134  -0.032978
     4  C   -0.067873  -0.087105  -0.472178   5.945305   0.271016  -0.077832
     5  C    0.000376   0.079939  -0.174134   0.271016   6.828320  -0.139517
     6  C   -0.001110  -0.013228  -0.032978  -0.077832  -0.139517   6.664134
     7  C   -0.009438   0.006278  -0.077832  -0.032978   0.154149  -0.295214
     8  C    0.013332  -0.363472   0.271016  -0.174134  -0.316262   0.154149
     9  H   -0.043621  -0.046096  -0.089200   0.006570  -0.020970   0.026228
    10  H    0.001646   0.001525  -0.030791   0.003448   0.000296  -0.024331
    11  H    0.000724   0.000783   0.003448  -0.030791  -0.039147   0.303248
    12  H   -0.001299  -0.007857   0.006570  -0.089200   0.353241  -0.078246
    13  O    0.004971  -0.071118  -0.087105   0.036340  -0.363472   0.006278
    14  C    0.000091   0.004971  -0.067873   0.010837   0.013332  -0.009438
    15  H   -0.000124   0.001386   0.004275   0.005861  -0.030638   0.000056
    16  H   -0.000124   0.001386   0.004275   0.005861  -0.030638   0.000056
    17  H    0.000216  -0.011681   0.008285  -0.028287   0.017468   0.000477
    18  H    0.345059   0.018165  -0.028287   0.008285  -0.000424  -0.000307
    19  H    0.345003   0.013145   0.005861   0.004275  -0.000391   0.000650
    20  H    0.345003   0.013145   0.005861   0.004275  -0.000391   0.000650
               7          8          9         10         11         12
     1  C   -0.009438   0.013332  -0.043621   0.001646   0.000724  -0.001299
     2  O    0.006278  -0.363472  -0.046096   0.001525   0.000783  -0.007857
     3  C   -0.077832   0.271016  -0.089200  -0.030791   0.003448   0.006570
     4  C   -0.032978  -0.174134   0.006570   0.003448  -0.030791  -0.089200
     5  C    0.154149  -0.316262  -0.020970   0.000296  -0.039147   0.353241
     6  C   -0.295214   0.154149   0.026228  -0.024331   0.303248  -0.078246
     7  C    6.664134  -0.139517  -0.078246   0.303248  -0.024331   0.026228
     8  C   -0.139517   6.828320   0.353241  -0.039147   0.000296  -0.020970
     9  H   -0.078246   0.353241   0.530405  -0.019557  -0.005521   0.002636
    10  H    0.303248  -0.039147  -0.019557   0.332822   0.021682  -0.005521
    11  H   -0.024331   0.000296  -0.005521   0.021682   0.332822  -0.019557
    12  H    0.026228  -0.020970   0.002636  -0.005521  -0.019557   0.530405
    13  O   -0.013228   0.079939  -0.007857   0.000783   0.001525  -0.046096
    14  C   -0.001110   0.000376  -0.001299   0.000724   0.001646  -0.043621
    15  H    0.000650  -0.000391   0.000036  -0.000020  -0.000307  -0.001095
    16  H    0.000650  -0.000391   0.000036  -0.000020  -0.000307  -0.001095
    17  H   -0.000307  -0.000424  -0.000274   0.000086   0.000190  -0.002445
    18  H    0.000477   0.017468  -0.002445   0.000190   0.000086  -0.000274
    19  H    0.000056  -0.030638  -0.001095  -0.000307  -0.000020   0.000036
    20  H    0.000056  -0.030638  -0.001095  -0.000307  -0.000020   0.000036
              13         14         15         16         17         18
     1  C    0.004971   0.000091  -0.000124  -0.000124   0.000216   0.345059
     2  O   -0.071118   0.004971   0.001386   0.001386  -0.011681   0.018165
     3  C   -0.087105  -0.067873   0.004275   0.004275   0.008285  -0.028287
     4  C    0.036340   0.010837   0.005861   0.005861  -0.028287   0.008285
     5  C   -0.363472   0.013332  -0.030638  -0.030638   0.017468  -0.000424
     6  C    0.006278  -0.009438   0.000056   0.000056   0.000477  -0.000307
     7  C   -0.013228  -0.001110   0.000650   0.000650  -0.000307   0.000477
     8  C    0.079939   0.000376  -0.000391  -0.000391  -0.000424   0.017468
     9  H   -0.007857  -0.001299   0.000036   0.000036  -0.000274  -0.002445
    10  H    0.000783   0.000724  -0.000020  -0.000020   0.000086   0.000190
    11  H    0.001525   0.001646  -0.000307  -0.000307   0.000190   0.000086
    12  H   -0.046096  -0.043621  -0.001095  -0.001095  -0.002445  -0.000274
    13  O    8.933216   0.129893   0.013145   0.013145   0.018165  -0.011681
    14  C    0.129893   5.887847   0.345003   0.345003   0.345059   0.000216
    15  H    0.013145   0.345003   0.293055   0.002424  -0.030863   0.000076
    16  H    0.013145   0.345003   0.002424   0.293055  -0.030863   0.000076
    17  H    0.018165   0.345059  -0.030863  -0.030863   0.433051   0.000021
    18  H   -0.011681   0.000216   0.000076   0.000076   0.000021   0.433051
    19  H    0.001386  -0.000124   0.000094  -0.000100   0.000076  -0.030863
    20  H    0.001386  -0.000124  -0.000100   0.000094   0.000076  -0.030863
              19         20
     1  C    0.345003   0.345003
     2  O    0.013145   0.013145
     3  C    0.005861   0.005861
     4  C    0.004275   0.004275
     5  C   -0.000391  -0.000391
     6  C    0.000650   0.000650
     7  C    0.000056   0.000056
     8  C   -0.030638  -0.030638
     9  H   -0.001095  -0.001095
    10  H   -0.000307  -0.000307
    11  H   -0.000020  -0.000020
    12  H    0.000036   0.000036
    13  O    0.001386   0.001386
    14  C   -0.000124  -0.000124
    15  H    0.000094  -0.000100
    16  H   -0.000100   0.000094
    17  H    0.000076   0.000076
    18  H   -0.030863  -0.030863
    19  H    0.293055   0.002424
    20  H    0.002424   0.293055
 Mulliken charges:
               1
     1  C   -0.961410
     2  O   -0.639616
     3  C    0.758304
     4  C    0.758304
     5  C   -0.602153
     6  C   -0.483725
     7  C   -0.483725
     8  C   -0.602153
     9  H    0.398122
    10  H    0.453549
    11  H    0.453549
    12  H    0.398122
    13  O   -0.639616
    14  C   -0.961410
    15  H    0.397478
    16  H    0.397478
    17  H    0.281974
    18  H    0.281974
    19  H    0.397478
    20  H    0.397478
 Sum of Mulliken charges =  -0.00000
 Mulliken charges with hydrogens summed into heavy atoms:
               1
     1  C    0.115520
     2  O   -0.639616
     3  C    0.758304
     4  C    0.758304
     5  C   -0.204031
     6  C   -0.030177
     7  C   -0.030177
     8  C   -0.204031
    13  O   -0.639616
    14  C    0.115520
 APT charges:
               1
     1  C    0.606346
     2  O   -1.099418
     3  C    0.647978
     4  C    0.647978
     5  C   -0.150999
     6  C   -0.074302
     7  C   -0.074302
     8  C   -0.150999
     9  H    0.085504
    10  H    0.047138
    11  H    0.047138
    12  H    0.085504
    13  O   -1.099418
    14  C    0.606346
    15  H   -0.033305
    16  H   -0.033305
    17  H    0.004364
    18  H    0.004364
    19  H   -0.033305
    20  H   -0.033305
 Sum of APT charges =   0.00000
 APT charges with hydrogens summed into heavy atoms:
               1
     1  C    0.544099
     2  O   -1.099418
     3  C    0.647978
     4  C    0.647978
     5  C   -0.065495
     6  C   -0.027164
     7  C   -0.027164
     8  C   -0.065495
    13  O   -1.099418
    14  C    0.544099
 Electronic spatial extent (au):  <R**2>=           1525.1635
 Charge=             -0.0000 electrons
 Dipole moment (field-independent basis, Debye):
    X=              0.0000    Y=             -0.0000    Z=              1.0348  Tot=              1.0348
 Quadrupole moment (field-independent basis, Debye-Ang):
   XX=            -63.5525   YY=            -40.6395   ZZ=            -59.1361
   XY=             -0.0000   XZ=             -0.0000   YZ=             -0.0000
 Traceless Quadrupole moment (field-independent basis, Debye-Ang):
   XX=             -9.1098   YY=             13.8032   ZZ=             -4.6934
   XY=             -0.0000   XZ=             -0.0000   YZ=             -0.0000
 Octapole moment (field-independent basis, Debye-Ang**2):
  XXX=              0.0000  YYY=              0.0000  ZZZ=             -2.9431  XYY=              0.0000
  XXY=             -0.0000  XXZ=            -11.8034  XZZ=              0.0000  YZZ=             -0.0000
  YYZ=            -18.7031  XYZ=              0.0000
 Hexadecapole moment (field-independent basis, Debye-Ang**3):
 XXXX=            -84.2493 YYYY=           -942.0667 ZZZZ=           -796.4363 XXXY=             -0.0000
 XXXZ=             -0.0000 YYYX=              0.0000 YYYZ=              0.0000 ZZZX=             -0.0000
 ZZZY=             -0.0000 XXYY=           -197.4474 XXZZ=           -175.4795 YYZZ=           -275.9732
 XXYZ=             -0.0000 YYXZ=             -0.0000 ZZXY=             -0.0000
 N-N= 5.221888539058D+02 E-N=-2.118673621981D+03  KE= 4.579452766770D+02
 Symmetry A1   KE= 2.217723718016D+02
 Symmetry A2   KE= 8.621191112761D+00
 Symmetry B1   KE= 1.048182515054D+01
 Symmetry B2   KE= 2.170698886121D+02
  Exact polarizability:      95.525      -0.000     167.139      -0.000      -0.000     166.787
 Approx polarizability:      72.231       0.000     104.352       0.000      -0.000     106.215
 D2PCM: PCM CHGder 2nd derivatives, FixD1E=F FixD2E=F DoIter=F DoCFld=F I1PDM=2
 Calling FoFJK, ICntrl=  10100127 FMM=F ISym2X=1 I1Cent= 0 IOpClX= 0 NMat=1 NMatS=1 NMatT=0.
 Full mass-weighted force constant matrix:
 Low frequencies ---  -23.7160  -23.3395   -7.7995   -0.0011   -0.0009    0.0018
 Low frequencies ---   83.6957   98.1304  162.5846
 Diagonal vibrational polarizability:
       71.4397693      14.4900102      21.3562279
 Harmonic frequencies (cm**-1), IR intensities (KM/Mole), Raman scattering
 activities (A**4/AMU), depolarization ratios for plane and unpolarized
 incident light, reduced masses (AMU), force constants (mDyne/A),
 and normal coordinates:
                      1                      2                      3
                     B1                     A2                     A2
 Frequencies --     83.6934                98.0452               162.5210
 Red. masses --      3.0550                 3.0791                 3.4590
 Frc consts  --      0.0126                 0.0174                 0.0538
 IR Inten    --     16.4634                 0.0000                 0.0000
  Atom  AN      X      Y      Z        X      Y      Z        X      Y      Z
     1   6     0.21  -0.00  -0.00     0.17   0.00   0.00    -0.02   0.00   0.00
     2   8    -0.16  -0.00  -0.00    -0.10   0.00   0.00     0.25  -0.00  -0.00
     3   6    -0.11   0.00  -0.00    -0.08  -0.00   0.00     0.03   0.00  -0.00
     4   6    -0.11  -0.00   0.00     0.08   0.00  -0.00    -0.03  -0.00  -0.00
     5   6    -0.03  -0.00  -0.00     0.19   0.00   0.00     0.12  -0.00  -0.00
     6   6     0.04  -0.00  -0.00     0.11   0.00   0.00     0.10  -0.00  -0.00
     7   6     0.04  -0.00   0.00    -0.11   0.00  -0.00    -0.10  -0.00   0.00
     8   6    -0.03   0.00   0.00    -0.19  -0.00  -0.00    -0.12   0.00   0.00
     9   1    -0.02   0.00  -0.00    -0.34  -0.00   0.00    -0.20   0.00  -0.00
    10   1     0.11  -0.00   0.00    -0.20   0.00  -0.00    -0.21  -0.00   0.00
    11   1     0.11  -0.00  -0.00     0.20   0.00   0.00     0.21  -0.00  -0.00
    12   1    -0.02  -0.00   0.00     0.34   0.00  -0.00     0.20  -0.00  -0.00
    13   8    -0.16   0.00  -0.00     0.10  -0.00   0.00    -0.25   0.00  -0.00
    14   6     0.21   0.00   0.00    -0.17  -0.00  -0.00     0.02   0.00   0.00
    15   1     0.33   0.24  -0.01    -0.20  -0.18  -0.08     0.23   0.18  -0.24
    16   1     0.33  -0.24   0.01    -0.20   0.18   0.08     0.23  -0.18   0.24
    17   1     0.27  -0.00   0.00    -0.31   0.00  -0.00    -0.21  -0.00   0.00
    18   1     0.27  -0.00  -0.00     0.31   0.00   0.00     0.21   0.00   0.00
    19   1     0.33   0.24   0.01     0.20   0.18  -0.08    -0.23  -0.18  -0.24
    20   1     0.33  -0.24  -0.01     0.20  -0.18   0.08    -0.23   0.18   0.24
                      4                      5                      6
                     A1                     B1                     A2
 Frequencies --    199.2625               247.4622               283.7046
 Red. masses --      3.8181                 1.3144                 1.1653
 Frc consts  --      0.0893                 0.0474                 0.0553
 IR Inten    --      7.1023                 0.0000                 0.0000
  Atom  AN      X      Y      Z        X      Y      Z        X      Y      Z
     1   6    -0.00   0.17   0.22    -0.01   0.00   0.00     0.01   0.00  -0.00
     2   8    -0.00   0.15  -0.03     0.03   0.00   0.00     0.05   0.00   0.00
     3   6    -0.00   0.00  -0.09    -0.06  -0.00   0.00     0.01   0.00   0.00
     4   6    -0.00  -0.00  -0.09    -0.06  -0.00  -0.00    -0.01   0.00  -0.00
     5   6    -0.00   0.03  -0.07    -0.06   0.00   0.00     0.04  -0.00  -0.00
     6   6    -0.00   0.00  -0.07     0.08   0.00   0.00     0.04  -0.00  -0.00
     7   6     0.00  -0.00  -0.07     0.08   0.00  -0.00    -0.04  -0.00   0.00
     8   6     0.00  -0.03  -0.07    -0.06   0.00  -0.00    -0.04  -0.00   0.00
     9   1     0.00  -0.03  -0.05    -0.10   0.00  -0.00    -0.04  -0.00   0.00
    10   1     0.00   0.01  -0.08     0.16   0.00  -0.00    -0.08  -0.00   0.00
    11   1    -0.00  -0.01  -0.08     0.16   0.00   0.00     0.08  -0.00  -0.00
    12   1    -0.00   0.03  -0.05    -0.10   0.00   0.00     0.04  -0.00  -0.00
    13   8     0.00  -0.15  -0.03     0.03  -0.00   0.00    -0.05   0.00  -0.00
    14   6     0.00  -0.17   0.22    -0.01  -0.00  -0.00    -0.01   0.00   0.00
    15   1     0.00  -0.08   0.29    -0.20  -0.04   0.33    -0.19   0.01   0.34
    16   1    -0.00  -0.08   0.29    -0.20   0.04  -0.33    -0.19  -0.01  -0.34
    17   1     0.00  -0.35   0.27     0.38   0.00  -0.00     0.41  -0.00   0.00
    18   1    -0.00   0.35   0.27     0.38  -0.00   0.00    -0.41  -0.00  -0.00
    19   1    -0.00   0.08   0.29    -0.20  -0.04  -0.33     0.19  -0.01   0.34
    20   1     0.00   0.08   0.29    -0.20   0.04   0.33     0.19   0.01  -0.34
                      7                      8                      9
                     B2                     B1                     A1
 Frequencies --    289.3159               326.5557               378.1630
 Red. masses --      3.1252                 2.3886                 3.7239
 Frc consts  --      0.1541                 0.1501                 0.3138
 IR Inten    --      0.4251                 0.0962                 3.5050
  Atom  AN      X      Y      Z        X      Y      Z        X      Y      Z
     1   6    -0.00  -0.05   0.23    -0.01  -0.00   0.00    -0.00   0.19  -0.18
     2   8     0.00  -0.05  -0.02    -0.12  -0.00  -0.00     0.00   0.17   0.06
     3   6     0.00  -0.07  -0.03     0.12  -0.00  -0.00     0.00   0.03   0.01
     4   6    -0.00  -0.07   0.03     0.12  -0.00   0.00    -0.00  -0.03   0.01
     5   6     0.00   0.03   0.10     0.15  -0.00   0.00    -0.00   0.03   0.06
     6   6     0.00   0.15   0.04    -0.09   0.00   0.00     0.00  -0.00   0.08
     7   6    -0.00   0.15  -0.04    -0.09   0.00  -0.00    -0.00   0.00   0.08
     8   6    -0.00   0.03  -0.10     0.15   0.00  -0.00     0.00  -0.03   0.06
     9   1    -0.00   0.02  -0.17     0.13   0.00  -0.00    -0.00  -0.02   0.03
    10   1    -0.00   0.22  -0.09    -0.28   0.00  -0.00    -0.00   0.02   0.07
    11   1     0.00   0.22   0.09    -0.28  -0.00  -0.00    -0.00  -0.02   0.07
    12   1     0.00   0.02   0.17     0.13  -0.00   0.00    -0.00   0.02   0.03
    13   8    -0.00  -0.05   0.02    -0.12  -0.00   0.00    -0.00  -0.17   0.06
    14   6     0.00  -0.05  -0.23    -0.01  -0.00  -0.00     0.00  -0.19  -0.18
    15   1     0.00  -0.14  -0.30    -0.15   0.06   0.29     0.00  -0.30  -0.27
    16   1    -0.00  -0.14  -0.30    -0.15  -0.06  -0.29    -0.00  -0.30  -0.27
    17   1     0.00   0.15  -0.28     0.36   0.00  -0.00     0.00   0.04  -0.24
    18   1    -0.00   0.15   0.28     0.36   0.00   0.00    -0.00  -0.04  -0.24
    19   1     0.00  -0.14   0.30    -0.15   0.06  -0.29    -0.00   0.30  -0.27
    20   1    -0.00  -0.14   0.30    -0.15  -0.06   0.29     0.00   0.30  -0.27
                     10                     11                     12
                     B1                     B2                     A2
 Frequencies --    468.2903               481.9146               561.4164
 Red. masses --      3.2345                 7.3411                 4.2669
 Frc consts  --      0.4179                 1.0045                 0.7924
 IR Inten    --      3.8502                 0.7467                 0.0000
  Atom  AN      X      Y      Z        X      Y      Z        X      Y      Z
     1   6    -0.00   0.00   0.00    -0.00  -0.15   0.01    -0.01  -0.00   0.00
     2   8    -0.07   0.00  -0.00    -0.00  -0.08   0.28    -0.07  -0.00  -0.00
     3   6     0.25   0.00  -0.00     0.00  -0.02   0.21     0.16  -0.00  -0.00
     4   6     0.25   0.00   0.00     0.00  -0.02  -0.21    -0.16   0.00  -0.00
     5   6    -0.17  -0.00   0.00    -0.00   0.13  -0.17    -0.18   0.00   0.00
     6   6     0.06  -0.00   0.00     0.00   0.18  -0.17     0.29  -0.00   0.00
     7   6     0.06  -0.00  -0.00     0.00   0.18   0.17    -0.29  -0.00  -0.00
     8   6    -0.17  -0.00  -0.00    -0.00   0.13   0.17     0.18  -0.00  -0.00
     9   1    -0.63  -0.00   0.00    -0.00   0.13  -0.03     0.14  -0.00   0.00
    10   1     0.01  -0.00  -0.00     0.00   0.02   0.26    -0.57   0.00  -0.00
    11   1     0.01  -0.00   0.00     0.00   0.02  -0.26     0.57   0.00   0.00
    12   1    -0.63  -0.00  -0.00    -0.00   0.13   0.03    -0.14   0.00  -0.00
    13   8    -0.07   0.00   0.00    -0.00  -0.08  -0.28     0.07   0.00  -0.00
    14   6    -0.00   0.00   0.00     0.00  -0.15  -0.01     0.01   0.00   0.00
    15   1     0.03   0.06  -0.02    -0.00  -0.03   0.08     0.02  -0.03  -0.04
    16   1     0.03  -0.06   0.02     0.00  -0.03   0.08     0.02   0.03   0.04
    17   1    -0.02   0.00   0.00    -0.00  -0.38   0.05    -0.06   0.00   0.00
    18   1    -0.02   0.00   0.00    -0.00  -0.38  -0.05     0.06  -0.00   0.00
    19   1     0.03   0.06   0.02    -0.00  -0.03  -0.08    -0.02   0.03  -0.04
    20   1     0.03  -0.06  -0.02     0.00  -0.03  -0.08    -0.02  -0.03   0.04
                     13                     14                     15
                     B2                     A1                     A2
 Frequencies --    579.1959               581.7497               715.4833
 Red. masses --      3.8838                 6.7734                 6.1711
 Frc consts  --      0.7676                 1.3506                 1.8613
 IR Inten    --      4.1897                 8.3565                 0.0000
  Atom  AN      X      Y      Z        X      Y      Z        X      Y      Z
     1   6    -0.00  -0.12   0.04     0.00  -0.02  -0.01    -0.01   0.00  -0.00
     2   8     0.00  -0.08  -0.15    -0.00  -0.03  -0.20    -0.06   0.00  -0.00
     3   6    -0.00   0.19  -0.00     0.00  -0.04  -0.14     0.43   0.00  -0.00
     4   6    -0.00   0.19   0.00     0.00   0.04  -0.14    -0.43  -0.00   0.00
     5   6     0.00   0.13  -0.12    -0.00   0.29   0.08     0.13  -0.00  -0.00
     6   6     0.00  -0.06  -0.06    -0.00   0.01   0.30    -0.17   0.00  -0.00
     7   6     0.00  -0.06   0.06     0.00  -0.01   0.30     0.17   0.00   0.00
     8   6     0.00   0.13   0.12    -0.00  -0.29   0.08    -0.13   0.00   0.00
     9   1    -0.00   0.14   0.33     0.00  -0.29   0.08    -0.51   0.00  -0.00
    10   1    -0.00  -0.18   0.13     0.00   0.24   0.16    -0.05  -0.00   0.00
    11   1    -0.00  -0.18  -0.13     0.00  -0.24   0.16     0.05  -0.00  -0.00
    12   1    -0.00   0.14  -0.33     0.00   0.29   0.08     0.51  -0.00   0.00
    13   8    -0.00  -0.08   0.15    -0.00   0.03  -0.20     0.06  -0.00   0.00
    14   6     0.00  -0.12  -0.04    -0.00   0.02  -0.01     0.01  -0.00  -0.00
    15   1     0.01  -0.24  -0.16    -0.00   0.12   0.08    -0.01  -0.04  -0.00
    16   1    -0.01  -0.24  -0.16     0.00   0.12   0.08    -0.01   0.04   0.00
    17   1    -0.00   0.15  -0.12     0.00  -0.19   0.05    -0.00  -0.00  -0.00
    18   1    -0.00   0.15   0.12     0.00   0.19   0.05     0.00   0.00   0.00
    19   1     0.01  -0.24   0.16     0.00  -0.12   0.08     0.01   0.04  -0.00
    20   1    -0.01  -0.24   0.16    -0.00  -0.12   0.08     0.01  -0.04   0.00
                     16                     17                     18
                     B1                     A1                     B2
 Frequencies --    747.0432               762.2504               822.5215
 Red. masses --      1.2363                 4.6266                 5.4799
 Frc consts  --      0.4065                 1.5838                 2.1843
 IR Inten    --    142.9797                46.2256                 4.0630
  Atom  AN      X      Y      Z        X      Y      Z        X      Y      Z
     1   6    -0.00   0.00  -0.00    -0.00  -0.08   0.02    -0.00  -0.12   0.03
     2   8    -0.01  -0.00  -0.00    -0.00   0.02   0.21     0.00   0.02   0.17
     3   6     0.06   0.00   0.00     0.00  -0.10  -0.05    -0.00   0.13  -0.01
     4   6     0.06  -0.00   0.00     0.00   0.10  -0.05     0.00   0.13   0.01
     5   6    -0.05  -0.00   0.00    -0.00   0.26  -0.12    -0.00   0.12   0.10
     6   6    -0.07  -0.00   0.00    -0.00   0.02  -0.07    -0.00  -0.15   0.29
     7   6    -0.07   0.00   0.00    -0.00  -0.02  -0.07     0.00  -0.15  -0.29
     8   6    -0.05   0.00   0.00    -0.00  -0.26  -0.12     0.00   0.12  -0.10
     9   1     0.37   0.00   0.00     0.00  -0.27  -0.29    -0.00   0.12   0.19
    10   1     0.60  -0.00   0.00     0.00   0.15  -0.17    -0.00   0.07  -0.41
    11   1     0.60   0.00   0.00     0.00  -0.15  -0.17     0.00   0.07   0.41
    12   1     0.37  -0.00   0.00     0.00   0.27  -0.29     0.00   0.12  -0.19
    13   8    -0.01  -0.00  -0.00    -0.00  -0.02   0.21    -0.00   0.02  -0.17
    14   6    -0.00  -0.00  -0.00     0.00   0.08   0.02     0.00  -0.12  -0.03
    15   1    -0.01  -0.00   0.01     0.00  -0.06  -0.09    -0.00  -0.04   0.03
    16   1    -0.01   0.00  -0.01    -0.00  -0.06  -0.09     0.00  -0.04   0.03
    17   1     0.02  -0.00  -0.00     0.00   0.34  -0.05     0.00  -0.27   0.01
    18   1     0.02   0.00   0.00     0.00  -0.34  -0.05    -0.00  -0.27  -0.01
    19   1    -0.01  -0.00  -0.01    -0.00   0.06  -0.09    -0.00  -0.04  -0.03
    20   1    -0.01   0.00   0.01     0.00   0.06  -0.09     0.00  -0.04  -0.03
                     19                     20                     21
                     A2                     B1                     A2
 Frequencies --    828.4058               907.0463               954.8496
 Red. masses --      1.3450                 1.3719                 1.2074
 Frc consts  --      0.5438                 0.6650                 0.6486
 IR Inten    --      0.0000                 8.0417                 0.0000
  Atom  AN      X      Y      Z        X      Y      Z        X      Y      Z
     1   6     0.00   0.00  -0.00    -0.00   0.00  -0.00    -0.00  -0.00   0.00
     2   8     0.01  -0.00  -0.00    -0.01   0.00  -0.00     0.00   0.00   0.00
     3   6    -0.05  -0.00   0.00     0.03  -0.00   0.00     0.02   0.00  -0.00
     4   6     0.05  -0.00  -0.00     0.03  -0.00  -0.00    -0.02   0.00   0.00
     5   6    -0.10  -0.00  -0.00    -0.10  -0.00  -0.00    -0.03   0.00  -0.00
     6   6    -0.05   0.00  -0.00     0.07   0.00  -0.00     0.09  -0.00   0.00
     7   6     0.05   0.00   0.00     0.07   0.00   0.00    -0.09  -0.00  -0.00
     8   6     0.10  -0.00   0.00    -0.10  -0.00   0.00     0.03   0.00  -0.00
     9   1    -0.65  -0.00  -0.00     0.57  -0.00   0.00    -0.29   0.00  -0.00
    10   1    -0.26  -0.00   0.00    -0.39  -0.00   0.00     0.64   0.00  -0.00
    11   1     0.26  -0.00  -0.00    -0.39   0.00   0.00    -0.64  -0.00  -0.00
    12   1     0.65  -0.00   0.00     0.57  -0.00  -0.00     0.29   0.00  -0.00
    13   8    -0.01  -0.00   0.00    -0.01  -0.00   0.00    -0.00  -0.00   0.00
    14   6    -0.00   0.00   0.00    -0.00   0.00  -0.00     0.00  -0.00  -0.00
    15   1    -0.01  -0.00   0.01    -0.01  -0.01   0.00    -0.00  -0.01   0.00
    16   1    -0.01   0.00  -0.01    -0.01   0.01  -0.00    -0.00   0.01  -0.00
    17   1     0.03   0.00  -0.00     0.02   0.00  -0.00     0.01  -0.00  -0.00
    18   1    -0.03   0.00   0.00     0.02   0.00  -0.00    -0.01  -0.00  -0.00
    19   1     0.01   0.00   0.01    -0.01  -0.01  -0.00     0.00   0.01   0.00
    20   1     0.01  -0.00  -0.01    -0.01   0.01   0.00     0.00  -0.01  -0.00
                     22                     23                     24
                     B2                     A1                     A1
 Frequencies --   1051.9365              1053.8981              1073.4246
 Red. masses --      7.2254                 6.0394                 2.2938
 Frc consts  --      4.7108                 3.9522                 1.5572
 IR Inten    --    103.5990                 5.4954                24.1003
  Atom  AN      X      Y      Z        X      Y      Z        X      Y      Z
     1   6    -0.00   0.29  -0.01     0.00  -0.26   0.02    -0.00  -0.10  -0.02
     2   8     0.00  -0.25  -0.01    -0.00   0.24   0.03     0.00   0.10  -0.01
     3   6     0.00  -0.15   0.12    -0.00   0.06  -0.13     0.00   0.04  -0.02
     4   6     0.00  -0.15  -0.12     0.00  -0.06  -0.13    -0.00  -0.04  -0.02
     5   6    -0.00   0.24  -0.02    -0.00  -0.15  -0.06     0.00   0.06   0.09
     6   6     0.00  -0.09   0.11    -0.00  -0.12   0.15    -0.00   0.11  -0.09
     7   6    -0.00  -0.09  -0.11     0.00   0.12   0.15    -0.00  -0.11  -0.09
     8   6    -0.00   0.24   0.02    -0.00   0.15  -0.06     0.00  -0.06   0.09
     9   1     0.00   0.24   0.02     0.00   0.17  -0.31    -0.00  -0.06   0.56
    10   1     0.00  -0.25  -0.01    -0.00   0.25   0.10     0.00  -0.33   0.02
    11   1    -0.00  -0.25   0.01     0.00  -0.25   0.10    -0.00   0.33   0.02
    12   1     0.00   0.24  -0.02    -0.00  -0.17  -0.31    -0.00   0.06   0.56
    13   8    -0.00  -0.25   0.01     0.00  -0.24   0.03    -0.00  -0.10  -0.01
    14   6     0.00   0.29   0.01    -0.00   0.26   0.02     0.00   0.10  -0.02
    15   1    -0.02   0.19  -0.01    -0.01   0.14  -0.03    -0.02   0.10   0.02
    16   1     0.02   0.19  -0.01     0.01   0.14  -0.03     0.02   0.10   0.02
    17   1    -0.00   0.21   0.02     0.00   0.24   0.02    -0.00  -0.00   0.01
    18   1     0.00   0.21  -0.02    -0.00  -0.24   0.02     0.00   0.00   0.01
    19   1    -0.02   0.19   0.01     0.01  -0.14  -0.03     0.02  -0.10   0.02
    20   1     0.02   0.19   0.01    -0.01  -0.14  -0.03    -0.02  -0.10   0.02
                     25                     26                     27
                     B2                     A1                     A2
 Frequencies --   1141.2467              1168.5681              1179.0666
 Red. masses --      1.6481                 1.0576                 1.2718
 Frc consts  --      1.2647                 0.8509                 1.0417
 IR Inten    --    130.9309                 0.2980                 0.0000
  Atom  AN      X      Y      Z        X      Y      Z        X      Y      Z
     1   6    -0.00   0.05  -0.02     0.00   0.00  -0.01     0.10   0.00   0.00
     2   8     0.00  -0.06   0.02    -0.00  -0.00   0.01    -0.04  -0.00   0.00
     3   6     0.00   0.05   0.03    -0.00   0.02   0.01    -0.00   0.00  -0.00
     4   6    -0.00   0.05  -0.03     0.00  -0.02   0.01     0.00   0.00   0.00
     5   6     0.00  -0.10  -0.06    -0.00  -0.00   0.01    -0.00  -0.00  -0.00
     6   6    -0.00   0.05   0.03     0.00  -0.03  -0.02     0.00   0.00   0.00
     7   6    -0.00   0.05  -0.03     0.00   0.03  -0.02    -0.00  -0.00   0.00
     8   6     0.00  -0.10   0.06    -0.00   0.00   0.01     0.00  -0.00  -0.00
     9   1    -0.00  -0.10   0.40     0.00   0.00   0.33    -0.01  -0.00  -0.00
    10   1     0.00   0.45  -0.28    -0.00   0.54  -0.32     0.00  -0.00   0.00
    11   1    -0.00   0.45   0.28     0.00  -0.54  -0.32    -0.00   0.00   0.00
    12   1    -0.00  -0.10  -0.40     0.00  -0.00   0.33     0.01  -0.00  -0.00
    13   8    -0.00  -0.06  -0.02     0.00   0.00   0.01     0.04  -0.00   0.00
    14   6     0.00   0.05   0.02    -0.00  -0.00  -0.01    -0.10   0.00  -0.00
    15   1     0.01  -0.03  -0.05    -0.01   0.02   0.02     0.12   0.46  -0.03
    16   1    -0.01  -0.03  -0.05     0.01   0.02   0.02     0.12  -0.46   0.03
    17   1    -0.00   0.11   0.00     0.00  -0.04  -0.00     0.20  -0.00   0.00
    18   1     0.00   0.11  -0.00    -0.00   0.04  -0.00    -0.20  -0.00  -0.00
    19   1     0.01  -0.03   0.05     0.01  -0.02   0.02    -0.12  -0.46  -0.03
    20   1    -0.01  -0.03   0.05    -0.01  -0.02   0.02    -0.12   0.46   0.03
                     28                     29                     30
                     B1                     B2                     A1
 Frequencies --   1179.6824              1203.3602              1211.6861
 Red. masses --      1.2714                 1.6475                 1.3433
 Frc consts  --      1.0425                 1.4056                 1.1620
 IR Inten    --      3.3405                88.8419                 0.2531
  Atom  AN      X      Y      Z        X      Y      Z        X      Y      Z
     1   6    -0.10   0.00   0.00     0.00  -0.04  -0.10    -0.00  -0.01  -0.10
     2   8     0.04  -0.00   0.00    -0.00   0.06   0.01     0.00   0.02   0.04
     3   6    -0.00   0.00  -0.00     0.00  -0.06   0.08    -0.00  -0.00   0.05
     4   6    -0.00   0.00   0.00    -0.00  -0.06  -0.08     0.00   0.00   0.05
     5   6    -0.00  -0.00  -0.00    -0.00   0.02  -0.01     0.00   0.02  -0.01
     6   6     0.00   0.00   0.00     0.00  -0.01   0.03    -0.00  -0.00  -0.01
     7   6     0.00  -0.00   0.00    -0.00  -0.01  -0.03     0.00   0.00  -0.01
     8   6    -0.00  -0.00  -0.00    -0.00   0.02   0.01     0.00  -0.02  -0.01
     9   1     0.02  -0.00  -0.00     0.00   0.02  -0.09    -0.00  -0.02  -0.21
    10   1     0.00  -0.00   0.00     0.00   0.02  -0.06    -0.00   0.01  -0.01
    11   1     0.00   0.00   0.00    -0.00   0.02   0.06     0.00  -0.01  -0.01
    12   1     0.02  -0.00  -0.00     0.00   0.02   0.09    -0.00   0.02  -0.21
    13   8     0.04  -0.00   0.00     0.00   0.06  -0.01    -0.00  -0.02   0.04
    14   6    -0.10   0.00  -0.00    -0.00  -0.04   0.10     0.00   0.01  -0.10
    15   1     0.12   0.46  -0.03     0.07  -0.22  -0.18    -0.06   0.22   0.19
    16   1     0.12  -0.46   0.03    -0.07  -0.22  -0.18     0.06   0.22   0.19
    17   1     0.20  -0.00   0.00     0.00   0.54  -0.05    -0.00  -0.51   0.04
    18   1     0.20  -0.00  -0.00    -0.00   0.54   0.05     0.00   0.51   0.04
    19   1     0.12   0.46   0.03     0.07  -0.22   0.18     0.06  -0.22   0.19
    20   1     0.12  -0.46  -0.03    -0.07  -0.22   0.18    -0.06  -0.22   0.19
                     31                     32                     33
                     B2                     A1                     B2
 Frequencies --   1253.0780              1298.1020              1303.8763
 Red. masses --      2.8148                 3.4031                 1.5688
 Frc consts  --      2.6040                 3.3787                 1.5714
 IR Inten    --    275.1406               449.1450                23.8019
  Atom  AN      X      Y      Z        X      Y      Z        X      Y      Z
     1   6    -0.00   0.07  -0.05     0.00  -0.08   0.04    -0.00   0.01  -0.03
     2   8     0.00  -0.10   0.11    -0.00   0.09  -0.13     0.00   0.01   0.05
     3   6     0.00   0.16  -0.08     0.00  -0.08   0.20    -0.00  -0.06  -0.11
     4   6     0.00   0.16   0.08    -0.00   0.08   0.20     0.00  -0.06   0.11
     5   6    -0.00  -0.06   0.08    -0.00   0.05   0.09    -0.00   0.03   0.04
     6   6     0.00  -0.00  -0.05    -0.00  -0.01  -0.08     0.00   0.04  -0.02
     7   6    -0.00  -0.00   0.05    -0.00   0.01  -0.08     0.00   0.04   0.02
     8   6    -0.00  -0.06  -0.08     0.00  -0.05   0.09    -0.00   0.03  -0.04
     9   1     0.00  -0.06  -0.45     0.00  -0.06  -0.47     0.00   0.03   0.59
    10   1     0.00  -0.19   0.16     0.00   0.18  -0.20    -0.00  -0.24   0.19
    11   1     0.00  -0.19  -0.16    -0.00  -0.18  -0.20     0.00  -0.24  -0.19
    12   1     0.00  -0.06   0.45     0.00   0.06  -0.47     0.00   0.03  -0.59
    13   8    -0.00  -0.10  -0.11     0.00  -0.09  -0.13    -0.00   0.01  -0.05
    14   6     0.00   0.07   0.05    -0.00   0.08   0.04     0.00   0.01   0.03
    15   1     0.01  -0.17  -0.15     0.01  -0.16  -0.15     0.02  -0.09  -0.08
    16   1    -0.01  -0.17  -0.15    -0.01  -0.16  -0.15    -0.02  -0.09  -0.08
    17   1    -0.00   0.24  -0.01     0.00   0.01   0.05    -0.00   0.04   0.02
    18   1     0.00   0.24   0.01    -0.00  -0.01   0.05     0.00   0.04  -0.02
    19   1     0.01  -0.17   0.15    -0.01   0.16  -0.15     0.02  -0.09   0.08
    20   1    -0.01  -0.17   0.15     0.01   0.16  -0.15    -0.02  -0.09   0.08
                     34                     35                     36
                     B2                     A1                     A1
 Frequencies --   1463.7045              1473.5539              1482.8979
 Red. masses --      1.7316                 2.0846                 2.0959
 Frc consts  --      2.1857                 2.6669                 2.7154
 IR Inten    --     21.4605                51.6577                 7.1992
  Atom  AN      X      Y      Z        X      Y      Z        X      Y      Z
     1   6     0.00   0.05  -0.01    -0.00   0.06   0.01     0.00   0.07  -0.01
     2   8     0.00   0.02   0.02    -0.00   0.01  -0.02     0.00   0.02   0.00
     3   6     0.00  -0.05  -0.08    -0.00   0.15   0.05     0.00  -0.10  -0.05
     4   6    -0.00  -0.05   0.08     0.00  -0.15   0.05    -0.00   0.10  -0.05
     5   6    -0.00   0.07  -0.02     0.00   0.01  -0.03     0.00  -0.00   0.12
     6   6    -0.00  -0.08  -0.09     0.00   0.13   0.02    -0.00  -0.11  -0.06
     7   6    -0.00  -0.08   0.09     0.00  -0.13   0.02     0.00   0.11  -0.06
     8   6    -0.00   0.07   0.02    -0.00  -0.01  -0.03     0.00   0.00   0.12
     9   1     0.00   0.09  -0.12    -0.00  -0.02  -0.27    -0.00   0.00  -0.09
    10   1     0.00   0.43  -0.20    -0.00   0.13  -0.14     0.00  -0.04   0.03
    11   1     0.00   0.43   0.20     0.00  -0.13  -0.14    -0.00   0.04   0.03
    12   1     0.00   0.09   0.12    -0.00   0.02  -0.27    -0.00  -0.00  -0.09
    13   8     0.00   0.02  -0.02    -0.00  -0.01  -0.02     0.00  -0.02   0.00
    14   6    -0.00   0.05   0.01     0.00  -0.06   0.01    -0.00  -0.07  -0.01
    15   1    -0.06  -0.25  -0.10     0.13   0.30   0.03     0.12   0.37   0.09
    16   1     0.06  -0.25  -0.10    -0.13   0.30   0.03    -0.12   0.37   0.09
    17   1     0.00  -0.25   0.09    -0.00   0.35  -0.09     0.00   0.33  -0.11
    18   1    -0.00  -0.25  -0.09     0.00  -0.35  -0.09    -0.00  -0.33  -0.11
    19   1    -0.06  -0.25   0.10    -0.13  -0.30   0.03    -0.12  -0.37   0.09
    20   1     0.06  -0.25   0.10     0.13  -0.30   0.03     0.12  -0.37   0.09
                     37                     38                     39
                     B2                     A2                     B1
 Frequencies --   1487.8567              1508.4316              1508.6390
 Red. masses --      1.4233                 1.0462                 1.0462
 Frc consts  --      1.8564                 1.4025                 1.4029
 IR Inten    --      4.2369                 0.0000                23.0062
  Atom  AN      X      Y      Z        X      Y      Z        X      Y      Z
     1   6     0.00  -0.06  -0.00     0.04  -0.00   0.00    -0.04  -0.00   0.00
     2   8     0.00  -0.02   0.03     0.01  -0.00   0.00    -0.01  -0.00   0.00
     3   6    -0.00  -0.01  -0.06     0.00   0.00   0.00    -0.00   0.00   0.00
     4   6    -0.00  -0.01   0.06    -0.00  -0.00   0.00    -0.00  -0.00   0.00
     5   6     0.00   0.04   0.02     0.00   0.00   0.00     0.00   0.00   0.00
     6   6    -0.00  -0.05  -0.07     0.00   0.00  -0.00     0.00   0.00  -0.00
     7   6     0.00  -0.05   0.07    -0.00  -0.00   0.00     0.00  -0.00   0.00
     8   6     0.00   0.04  -0.02    -0.00  -0.00  -0.00     0.00  -0.00  -0.00
     9   1    -0.00   0.05   0.02     0.02  -0.00  -0.00    -0.02  -0.00  -0.00
    10   1    -0.00   0.23  -0.08    -0.00   0.00  -0.00    -0.00   0.00  -0.00
    11   1    -0.00   0.23   0.08     0.00  -0.00  -0.00    -0.00  -0.00  -0.00
    12   1    -0.00   0.05  -0.02    -0.02   0.00  -0.00    -0.02   0.00  -0.00
    13   8     0.00  -0.02  -0.03    -0.01   0.00  -0.00    -0.01  -0.00  -0.00
    14   6     0.00  -0.06   0.00    -0.04  -0.00  -0.00    -0.04  -0.00  -0.00
    15   1     0.14   0.35   0.05     0.05  -0.19  -0.28     0.05  -0.19  -0.28
    16   1    -0.14   0.35   0.05     0.05   0.19   0.28     0.05   0.19   0.28
    17   1    -0.00   0.35  -0.10     0.51   0.00  -0.00     0.51   0.00  -0.00
    18   1    -0.00   0.35   0.10    -0.51   0.00   0.00     0.51   0.00   0.00
    19   1     0.14   0.35  -0.05    -0.05   0.19  -0.28     0.05  -0.19   0.28
    20   1    -0.14   0.35  -0.05    -0.05  -0.19   0.28     0.05   0.19  -0.28
                     40                     41                     42
                     A1                     B2                     A1
 Frequencies --   1518.3670              1519.4169              1536.3769
 Red. masses --      1.1142                 1.0532                 2.4892
 Frc consts  --      1.5135                 1.4326                 3.4618
 IR Inten    --    121.7332                22.8701               238.9781
  Atom  AN      X      Y      Z        X      Y      Z        X      Y      Z
     1   6     0.00   0.00  -0.04    -0.00   0.00   0.04     0.00  -0.02  -0.01
     2   8     0.00   0.01  -0.02    -0.00   0.00   0.01     0.00  -0.05   0.03
     3   6     0.00  -0.02   0.03     0.00  -0.01  -0.02     0.00   0.09  -0.14
     4   6    -0.00   0.02   0.03     0.00  -0.01   0.02     0.00  -0.09  -0.14
     5   6    -0.00   0.00  -0.03    -0.00   0.01   0.00    -0.00  -0.01   0.18
     6   6     0.00  -0.00   0.01    -0.00  -0.00  -0.01    -0.00   0.04  -0.05
     7   6    -0.00   0.00   0.01    -0.00  -0.00   0.01    -0.00  -0.04  -0.05
     8   6    -0.00  -0.00  -0.03     0.00   0.01  -0.00    -0.00   0.01   0.18
     9   1     0.00  -0.00   0.05    -0.00   0.01   0.03     0.00   0.02  -0.45
    10   1     0.00  -0.01   0.02     0.00   0.02  -0.01     0.00   0.12  -0.16
    11   1     0.00   0.01   0.02    -0.00   0.02   0.01     0.00  -0.12  -0.16
    12   1     0.00   0.00   0.05     0.00   0.01  -0.03     0.00  -0.02  -0.45
    13   8     0.00  -0.01  -0.02     0.00   0.00  -0.01     0.00   0.05   0.03
    14   6    -0.00  -0.00  -0.04     0.00   0.00  -0.04     0.00   0.02  -0.01
    15   1    -0.24  -0.10   0.35    -0.26  -0.14   0.34    -0.17  -0.23   0.11
    16   1     0.24  -0.10   0.35     0.26  -0.14   0.34     0.17  -0.23   0.11
    17   1     0.00   0.31  -0.11    -0.00   0.28  -0.10    -0.00  -0.06   0.02
    18   1    -0.00  -0.31  -0.11     0.00   0.28   0.10    -0.00   0.06   0.02
    19   1     0.24   0.10   0.35    -0.26  -0.14  -0.34     0.17   0.23   0.11
    20   1    -0.24   0.10   0.35     0.26  -0.14  -0.34    -0.17   0.23   0.11
                     43                     44                     45
                     B2                     A1                     B2
 Frequencies --   1627.2156              1631.4674              3058.2026
 Red. masses --      6.0956                 7.2792                 1.0318
 Frc consts  --      9.5094                11.4154                 5.6854
 IR Inten    --     82.4542                16.6538               121.4061
  Atom  AN      X      Y      Z        X      Y      Z        X      Y      Z
     1   6     0.00   0.02   0.01    -0.00   0.01  -0.02    -0.00   0.03   0.01
     2   8    -0.00   0.01  -0.04    -0.00   0.03   0.02     0.00   0.00  -0.00
     3   6     0.00   0.06   0.27    -0.00  -0.34  -0.07     0.00  -0.00   0.00
     4   6    -0.00   0.06  -0.27     0.00   0.34  -0.07    -0.00  -0.00  -0.00
     5   6     0.00  -0.01   0.35    -0.00  -0.17   0.01     0.00  -0.00   0.00
     6   6    -0.00  -0.07  -0.18     0.00   0.35   0.09    -0.00  -0.00   0.00
     7   6    -0.00  -0.07   0.18     0.00  -0.35   0.09     0.00  -0.00  -0.00
     8   6     0.00  -0.01  -0.35    -0.00   0.17   0.01     0.00  -0.00  -0.00
     9   1    -0.00  -0.02   0.44     0.00   0.19  -0.04    -0.00   0.01  -0.00
    10   1     0.00   0.19   0.04    -0.00   0.27  -0.30     0.00   0.00   0.00
    11   1    -0.00   0.19  -0.04     0.00  -0.27  -0.30    -0.00   0.00  -0.00
    12   1    -0.00  -0.02  -0.44    -0.00  -0.19  -0.04    -0.00   0.01   0.00
    13   8     0.00   0.01   0.04    -0.00  -0.03   0.02    -0.00   0.00   0.00
    14   6    -0.00   0.02  -0.01     0.00  -0.01  -0.02    -0.00   0.03  -0.01
    15   1    -0.05  -0.09  -0.00     0.03   0.07   0.00     0.38  -0.16   0.21
    16   1     0.05  -0.09  -0.00    -0.03   0.07   0.00    -0.38  -0.16   0.21
    17   1    -0.00  -0.11   0.03     0.00  -0.04  -0.02     0.00  -0.06  -0.25
    18   1     0.00  -0.11  -0.03    -0.00   0.04  -0.02    -0.00  -0.06   0.25
    19   1    -0.05  -0.09   0.00    -0.03  -0.07   0.00     0.38  -0.16  -0.21
    20   1     0.05  -0.09   0.00     0.03  -0.07   0.00    -0.38  -0.16  -0.21
                     46                     47                     48
                     A1                     A2                     B1
 Frequencies --   3058.7909              3141.6386              3141.6917
 Red. masses --      1.0319                 1.1068                 1.1068
 Frc consts  --      5.6883                 6.4364                 6.4367
 IR Inten    --      1.6689                 0.0000                72.3553
  Atom  AN      X      Y      Z        X      Y      Z        X      Y      Z
     1   6    -0.00   0.03   0.01    -0.07   0.00  -0.00    -0.07  -0.00   0.00
     2   8     0.00   0.00  -0.00     0.00   0.00   0.00     0.00  -0.00   0.00
     3   6     0.00  -0.00   0.00     0.00  -0.00   0.00     0.00   0.00  -0.00
     4   6     0.00   0.00   0.00    -0.00   0.00  -0.00     0.00  -0.00   0.00
     5   6    -0.00   0.00  -0.00    -0.00   0.00   0.00    -0.00  -0.00  -0.00
     6   6    -0.00   0.00  -0.00     0.00  -0.00  -0.00    -0.00   0.00   0.00
     7   6    -0.00  -0.00  -0.00    -0.00  -0.00  -0.00    -0.00   0.00   0.00
     8   6    -0.00  -0.00  -0.00     0.00   0.00  -0.00    -0.00   0.00   0.00
     9   1     0.00   0.01  -0.00     0.00  -0.00   0.00     0.00   0.00  -0.00
    10   1     0.00  -0.00  -0.00    -0.00   0.00   0.00     0.00  -0.00  -0.00
    11   1     0.00   0.00  -0.00     0.00   0.00   0.00     0.00  -0.00  -0.00
    12   1     0.00  -0.01  -0.00    -0.00  -0.00  -0.00     0.00   0.00   0.00
    13   8     0.00  -0.00  -0.00    -0.00  -0.00  -0.00     0.00   0.00   0.00
    14   6    -0.00  -0.03   0.01     0.07   0.00   0.00    -0.07  -0.00  -0.00
    15   1    -0.38   0.16  -0.21    -0.40   0.17  -0.23     0.40  -0.17   0.23
    16   1     0.38   0.16  -0.21    -0.40  -0.17   0.23     0.40   0.17  -0.23
    17   1    -0.00   0.06   0.25     0.01  -0.00  -0.00    -0.01   0.00   0.00
    18   1     0.00  -0.06   0.25    -0.01  -0.00   0.00    -0.01   0.00  -0.00
    19   1     0.38  -0.16  -0.21     0.40  -0.17  -0.23     0.40  -0.17  -0.23
    20   1    -0.38  -0.16  -0.21     0.40   0.17   0.23     0.40   0.17   0.23
                     49                     50                     51
                     B2                     A1                     B2
 Frequencies --   3202.1252              3202.2160              3206.3312
 Red. masses --      1.1028                 1.1030                 1.0865
 Frc consts  --      6.6620                 6.6637                 6.5812
 IR Inten    --      1.4173                37.5307                 1.8202
  Atom  AN      X      Y      Z        X      Y      Z        X      Y      Z
     1   6     0.00   0.00  -0.07    -0.00   0.00  -0.07     0.00  -0.00   0.01
     2   8    -0.00   0.00  -0.00     0.00   0.00   0.00     0.00   0.00  -0.00
     3   6    -0.00  -0.00   0.00     0.00  -0.00   0.00     0.00   0.00  -0.00
     4   6     0.00  -0.00  -0.00    -0.00   0.00   0.00     0.00   0.00   0.00
     5   6     0.00   0.00  -0.00    -0.00  -0.00   0.00    -0.00   0.01  -0.00
     6   6     0.00  -0.00   0.01    -0.00   0.00  -0.00    -0.00  -0.03   0.05
     7   6     0.00  -0.00  -0.01    -0.00  -0.00  -0.00    -0.00  -0.03  -0.05
     8   6    -0.00   0.00   0.00    -0.00   0.00   0.00    -0.00   0.01   0.00
     9   1    -0.00  -0.05   0.00     0.00  -0.04   0.00     0.00  -0.15  -0.00
    10   1    -0.00   0.04   0.06     0.00   0.01   0.02     0.00   0.35   0.59
    11   1    -0.00   0.04  -0.06     0.00  -0.01   0.02     0.00   0.35  -0.59
    12   1    -0.00  -0.05  -0.00     0.00   0.04   0.00     0.00  -0.15   0.00
    13   8     0.00   0.00   0.00    -0.00  -0.00   0.00     0.00   0.00   0.00
    14   6    -0.00   0.00   0.07     0.00  -0.00  -0.07     0.00  -0.00  -0.01
    15   1    -0.15   0.06  -0.07     0.15  -0.06   0.07     0.02  -0.01   0.01
    16   1     0.15   0.06  -0.07    -0.15  -0.06   0.07    -0.02  -0.01   0.01
    17   1    -0.00  -0.16  -0.63     0.00   0.16   0.64    -0.00   0.02   0.07
    18   1     0.00  -0.16   0.63     0.00  -0.16   0.64     0.00   0.02  -0.07
    19   1    -0.15   0.06   0.07    -0.15   0.06   0.07     0.02  -0.01  -0.01
    20   1     0.15   0.06   0.07     0.15   0.06   0.07    -0.02  -0.01  -0.01
                     52                     53                     54
                     A1                     B2                     A1
 Frequencies --   3222.5270              3241.4347              3244.6046
 Red. masses --      1.0935                 1.0921                 1.0944
 Frc consts  --      6.6906                 6.7606                 6.7881
 IR Inten    --     19.4775                 6.8176                 0.7227
  Atom  AN      X      Y      Z        X      Y      Z        X      Y      Z
     1   6     0.00   0.00   0.00    -0.00  -0.00  -0.00     0.00   0.00   0.00
     2   8    -0.00   0.00  -0.00     0.00  -0.00  -0.00     0.00   0.00   0.00
     3   6    -0.00  -0.00  -0.00     0.00   0.00   0.00     0.00  -0.00  -0.00
     4   6     0.00   0.00  -0.00    -0.00   0.00  -0.00    -0.00   0.00  -0.00
     5   6    -0.00  -0.02   0.00    -0.00  -0.06   0.00    -0.00  -0.06   0.00
     6   6     0.00   0.03  -0.05    -0.00  -0.00   0.01    -0.00  -0.01   0.02
     7   6    -0.00  -0.03  -0.05    -0.00  -0.00  -0.01    -0.00   0.01   0.02
     8   6    -0.00   0.02   0.00     0.00  -0.06  -0.00     0.00   0.06   0.00
     9   1     0.00  -0.26  -0.00    -0.00   0.69   0.00     0.00  -0.65  -0.00
    10   1     0.00   0.33   0.56     0.00   0.08   0.14     0.00  -0.13  -0.22
    11   1     0.00  -0.33   0.56    -0.00   0.08  -0.14     0.00   0.13  -0.22
    12   1     0.00   0.26  -0.00    -0.00   0.69  -0.00     0.00   0.65  -0.00
    13   8     0.00  -0.00  -0.00    -0.00  -0.00   0.00     0.00  -0.00   0.00
    14   6    -0.00  -0.00   0.00     0.00  -0.00   0.00     0.00  -0.00   0.00
    15   1    -0.01   0.00  -0.01    -0.01   0.00  -0.01    -0.01   0.00  -0.01
    16   1     0.01   0.00  -0.01     0.01   0.00  -0.01     0.01   0.00  -0.01
    17   1    -0.00  -0.01  -0.03     0.00  -0.01  -0.03     0.00  -0.00  -0.02
    18   1     0.00   0.01  -0.03    -0.00  -0.01   0.03     0.00   0.00  -0.02
    19   1     0.01  -0.00  -0.01    -0.01   0.00   0.01     0.01  -0.00  -0.01
    20   1    -0.01  -0.00  -0.01     0.01   0.00   0.01    -0.01  -0.00  -0.01

 -------------------
 - Thermochemistry -
 -------------------
 Temperature   298.150 Kelvin.  Pressure   1.00000 Atm.
 Atom     1 has atomic number  6 and mass  12.00000
 Atom     2 has atomic number  8 and mass  15.99491
 Atom     3 has atomic number  6 and mass  12.00000
 Atom     4 has atomic number  6 and mass  12.00000
 Atom     5 has atomic number  6 and mass  12.00000
 Atom     6 has atomic number  6 and mass  12.00000
 Atom     7 has atomic number  6 and mass  12.00000
 Atom     8 has atomic number  6 and mass  12.00000
 Atom     9 has atomic number  1 and mass   1.00783
 Atom    10 has atomic number  1 and mass   1.00783
 Atom    11 has atomic number  1 and mass   1.00783
 Atom    12 has atomic number  1 and mass   1.00783
 Atom    13 has atomic number  8 and mass  15.99491
 Atom    14 has atomic number  6 and mass  12.00000
 Atom    15 has atomic number  1 and mass   1.00783
 Atom    16 has atomic number  1 and mass   1.00783
 Atom    17 has atomic number  1 and mass   1.00783
 Atom    18 has atomic number  1 and mass   1.00783
 Atom    19 has atomic number  1 and mass   1.00783
 Atom    20 has atomic number  1 and mass   1.00783
 Molecular mass:   138.06808 amu.
 Principal axes and moments of inertia in atomic units:
                                 1                 2                 3
     Eigenvalues --         1071.631971       1345.752379       2394.511496
           X                   0.000000          0.000000          1.000000
           Y                   1.000000          0.000000          0.000000
           Z                  -0.000000          1.000000         -0.000000
 This molecule is an asymmetric top.
 Rotational symmetry number  2.
 Warning -- assumption of classical behavior for rotation
           may cause significant error
 Rotational temperatures (Kelvin)      0.08082     0.06436     0.03617
 Rotational constants (GHZ):           1.68411     1.34106     0.75370
 Zero-point vibrational energy     437081.4 (Joules/Mol)
                                  104.46496 (Kcal/Mol)
 Warning -- explicit consideration of  14 degrees of freedom as
           vibrations may cause significant error
 Vibrational temperatures:    120.42   141.07   233.83   286.69   356.04
          (Kelvin)            408.19   416.26   469.84   544.09   673.77
                              693.37   807.75   833.33   837.01  1029.42
                             1074.83  1096.71  1183.43  1191.89  1305.04
                             1373.82  1513.50  1516.32  1544.42  1642.00
                             1681.31  1696.41  1697.30  1731.37  1743.35
                             1802.90  1867.68  1875.99  2105.94  2120.12
                             2133.56  2140.69  2170.30  2170.59  2184.59
                             2186.10  2210.50  2341.20  2347.32  4400.07
                             4400.92  4520.12  4520.19  4607.14  4607.27
                             4613.20  4636.50  4663.70  4668.26
 
 Zero-point correction=                           0.166476 (Hartree/Particle)
 Thermal correction to Energy=                    0.175905
 Thermal correction to Enthalpy=                  0.176849
 Thermal correction to Gibbs Free Energy=         0.132669
 Sum of electronic and zero-point Energies=           -460.261338
 Sum of electronic and thermal Energies=              -460.251909
 Sum of electronic and thermal Enthalpies=            -460.250965
 Sum of electronic and thermal Free Energies=         -460.295145
 
                     E (Thermal)             CV                S
                      KCal/Mol        Cal/Mol-Kelvin    Cal/Mol-Kelvin
 Total                  110.382             35.673             92.986
 Electronic               0.000              0.000              0.000
 Translational            0.889              2.981             40.680
 Rotational               0.889              2.981             28.248
 Vibrational            108.605             29.711             24.059
 Vibration     1          0.601              1.960              3.802
 Vibration     2          0.603              1.951              3.493
 Vibration     3          0.623              1.888              2.520
 Vibration     4          0.637              1.841              2.140
 Vibration     5          0.661              1.767              1.749
 Vibration     6          0.682              1.704              1.511
 Vibration     7          0.686              1.694              1.478
 Vibration     8          0.710              1.622              1.277
 Vibration     9          0.748              1.517              1.047
 Vibration    10          0.825              1.320              0.742
 Vibration    11          0.838              1.290              0.705
 Vibration    12          0.917              1.115              0.521
 Vibration    13          0.936              1.076              0.487
 Vibration    14          0.939              1.071              0.482
                       Q            Log10(Q)             Ln(Q)
 Total Bot       0.947747D-61        -61.023307       -140.511358
 Total V=0       0.354852D+16         15.550047         35.805307
 Vib (Bot)       0.446858D-74        -74.349831       -171.196812
 Vib (Bot)    1  0.245925D+01          0.390802          0.899856
 Vib (Bot)    2  0.209398D+01          0.320972          0.739065
 Vib (Bot)    3  0.124296D+01          0.094458          0.217498
 Vib (Bot)    4  0.100095D+01          0.000411          0.000946
 Vib (Bot)    5  0.789636D+00         -0.102573         -0.236183
 Vib (Bot)    6  0.676351D+00         -0.169828         -0.391043
 Vib (Bot)    7  0.661230D+00         -0.179647         -0.413654
 Vib (Bot)    8  0.573379D+00         -0.241558         -0.556208
 Vib (Bot)    9  0.478728D+00         -0.319911         -0.736623
 Vib (Bot)   10  0.360709D+00         -0.442843         -1.019683
 Vib (Bot)   11  0.346475D+00         -0.460328         -1.059944
 Vib (Bot)   12  0.276457D+00         -0.558372         -1.285699
 Vib (Bot)   13  0.263304D+00         -0.579543         -1.334446
 Vib (Bot)   14  0.261478D+00         -0.582565         -1.341405
 Vib (V=0)       0.167311D+03          2.223524          5.119854
 Vib (V=0)    1  0.300956D+01          0.478503          1.101795
 Vib (V=0)    2  0.265284D+01          0.423712          0.975632
 Vib (V=0)    3  0.183976D+01          0.264761          0.609635
 Vib (V=0)    4  0.161888D+01          0.209215          0.481735
 Vib (V=0)    5  0.143463D+01          0.156739          0.360904
 Vib (V=0)    6  0.134110D+01          0.127461          0.293491
 Vib (V=0)    7  0.132899D+01          0.123522          0.284420
 Vib (V=0)    8  0.126077D+01          0.100634          0.231719
 Vib (V=0)    9  0.119223D+01          0.076360          0.175824
 Vib (V=0)   10  0.111653D+01          0.047871          0.110227
 Vib (V=0)   11  0.110831D+01          0.044663          0.102839
 Vib (V=0)   12  0.107134D+01          0.029927          0.068910
 Vib (V=0)   13  0.106509D+01          0.027387          0.063061
 Vib (V=0)   14  0.106424D+01          0.027041          0.062264
 Electronic      0.100000D+01          0.000000          0.000000
 Translational   0.637667D+08          7.804594         17.970741
 Rotational      0.332606D+06          5.521929         12.714712
 ***** Axes restored to original set *****
 -------------------------------------------------------------------
 Center     Atomic                   Forces (Hartrees/Bohr)
 Number     Number              X              Y              Z
 -------------------------------------------------------------------
      1        6           0.000067822   -0.000000000   -0.000401058
      2        8          -0.000087124   -0.000000000    0.000276116
      3        6           0.000044780   -0.000000000   -0.000123661
      4        6           0.000041758    0.000000000    0.000124714
      5        6           0.000056678   -0.000000000   -0.000133845
      6        6          -0.000060865   -0.000000000   -0.000057226
      7        6          -0.000062239    0.000000000    0.000055728
      8        6           0.000053404    0.000000000    0.000135185
      9        1           0.000018696   -0.000000000    0.000008757
     10        1          -0.000008676   -0.000000000    0.000021693
     11        1          -0.000008145   -0.000000000   -0.000021897
     12        1           0.000018903   -0.000000000   -0.000008299
     13        8          -0.000080379    0.000000000   -0.000278155
     14        6           0.000058042   -0.000000000    0.000402590
     15        1           0.000004233   -0.000027226   -0.000083847
     16        1           0.000004233    0.000027226   -0.000083847
     17        1          -0.000031936    0.000000000   -0.000067454
     18        1          -0.000033568    0.000000000    0.000066657
     19        1           0.000002192    0.000027226    0.000083925
     20        1           0.000002192   -0.000027226    0.000083925
 -------------------------------------------------------------------
 Cartesian Forces:  Max     0.000402590 RMS     0.000102762
 FormGI is forming the generalized inverse of G from B-inverse, IUseBI=4.

 GradGradGradGradGradGradGradGradGradGradGradGradGradGradGradGradGradGrad
 Berny optimization.
 Internal  Forces:  Max     0.000166636 RMS     0.000055274
 Search for a local minimum.
 Step number   1 out of a maximum of    2
 All quantities printed in internal units (Hartrees-Bohrs-Radians)
 Second derivative matrix not updated -- analytic derivatives used.
 ITU=  0
     Eigenvalues ---    0.00407   0.00462   0.01324   0.01491   0.01590
     Eigenvalues ---    0.01929   0.01949   0.02057   0.02389   0.02462
     Eigenvalues ---    0.02597   0.02860   0.03027   0.08721   0.08729
     Eigenvalues ---    0.08798   0.08804   0.10499   0.10875   0.11808
     Eigenvalues ---    0.11899   0.12982   0.13123   0.17302   0.17890
     Eigenvalues ---    0.18467   0.18486   0.18599   0.18679   0.18986
     Eigenvalues ---    0.21911   0.22578   0.29207   0.31788   0.33903
     Eigenvalues ---    0.34156   0.34169   0.34171   0.35450   0.35678
     Eigenvalues ---    0.35808   0.36474   0.36500   0.36825   0.36990
     Eigenvalues ---    0.37423   0.37826   0.38963   0.41720   0.45501
     Eigenvalues ---    0.45978   0.49129   0.55682   0.55936
 Angle between quadratic step and forces=  23.01 degrees.
 Linear search not attempted -- first point.
 Iteration  1 RMS(Cart)=  0.00041133 RMS(Int)=  0.00000022
 Iteration  2 RMS(Cart)=  0.00000024 RMS(Int)=  0.00000010
 ClnCor:  largest displacement from symmetrization is 9.12D-10 for atom    16.
 Variable       Old X    -DE/DX   Delta X   Delta X   Delta X     New X
                                 (Linear)    (Quad)   (Total)
    R1        2.69591   0.00017   0.00000   0.00097   0.00097   2.69688
    R2        2.04983   0.00001   0.00000   0.00000   0.00000   2.04983
    R3        2.06109  -0.00001   0.00000  -0.00010  -0.00010   2.06098
    R4        2.06109  -0.00001   0.00000  -0.00010  -0.00010   2.06098
    R5        2.57056  -0.00000   0.00000  -0.00000  -0.00000   2.57056
    R6        2.67083  -0.00006   0.00000   0.00007   0.00007   2.67090
    R7        2.63168  -0.00003   0.00000  -0.00009  -0.00009   2.63159
    R8        2.63168  -0.00003   0.00000  -0.00009  -0.00009   2.63159
    R9        2.57056  -0.00000   0.00000  -0.00000  -0.00000   2.57056
   R10        2.64581  -0.00010   0.00000  -0.00020  -0.00020   2.64561
   R11        2.04093  -0.00001   0.00000  -0.00001  -0.00001   2.04092
   R12        2.62202  -0.00015   0.00000  -0.00031  -0.00031   2.62171
   R13        2.04440  -0.00002   0.00000  -0.00005  -0.00005   2.04435
   R14        2.64581  -0.00010   0.00000  -0.00020  -0.00020   2.64561
   R15        2.04440  -0.00002   0.00000  -0.00005  -0.00005   2.04435
   R16        2.04093  -0.00001   0.00000  -0.00001  -0.00001   2.04092
   R17        2.69591   0.00017   0.00000   0.00097   0.00097   2.69688
   R18        2.06109  -0.00001   0.00000  -0.00010  -0.00010   2.06098
   R19        2.06109  -0.00001   0.00000  -0.00010  -0.00010   2.06098
   R20        2.04983   0.00001   0.00000   0.00000   0.00000   2.04983
    A1        1.84578  -0.00008   0.00000  -0.00063  -0.00063   1.84515
    A2        1.93633  -0.00009   0.00000  -0.00075  -0.00075   1.93558
    A3        1.93633  -0.00009   0.00000  -0.00075  -0.00075   1.93558
    A4        1.91568   0.00008   0.00000   0.00059   0.00059   1.91627
    A5        1.91568   0.00008   0.00000   0.00059   0.00059   1.91627
    A6        1.91306   0.00010   0.00000   0.00091   0.00091   1.91397
    A7        2.02510  -0.00011   0.00000  -0.00058  -0.00058   2.02452
    A8        2.01513  -0.00008   0.00000  -0.00037  -0.00037   2.01476
    A9        2.17948   0.00011   0.00000   0.00048   0.00048   2.17996
   A10        2.08857  -0.00003   0.00000  -0.00011  -0.00011   2.08846
   A11        2.08857  -0.00003   0.00000  -0.00011  -0.00011   2.08846
   A12        2.01513  -0.00008   0.00000  -0.00037  -0.00037   2.01476
   A13        2.17948   0.00011   0.00000   0.00048   0.00048   2.17996
   A14        2.09845   0.00003   0.00000   0.00012   0.00012   2.09856
   A15        2.09824   0.00001   0.00000   0.00014   0.00014   2.09838
   A16        2.08650  -0.00003   0.00000  -0.00026  -0.00026   2.08624
   A17        2.09616   0.00000   0.00000  -0.00000  -0.00000   2.09616
   A18        2.08300   0.00001   0.00000   0.00008   0.00008   2.08308
   A19        2.10403  -0.00002   0.00000  -0.00008  -0.00008   2.10395
   A20        2.09616   0.00000   0.00000  -0.00000  -0.00000   2.09616
   A21        2.10403  -0.00002   0.00000  -0.00008  -0.00008   2.10395
   A22        2.08300   0.00001   0.00000   0.00008   0.00008   2.08308
   A23        2.09845   0.00003   0.00000   0.00012   0.00012   2.09856
   A24        2.09824   0.00001   0.00000   0.00014   0.00014   2.09838
   A25        2.08650  -0.00003   0.00000  -0.00026  -0.00026   2.08624
   A26        2.02510  -0.00011   0.00000  -0.00058  -0.00058   2.02452
   A27        1.93633  -0.00009   0.00000  -0.00075  -0.00075   1.93558
   A28        1.93633  -0.00009   0.00000  -0.00075  -0.00075   1.93558
   A29        1.84578  -0.00008   0.00000  -0.00063  -0.00063   1.84515
   A30        1.91306   0.00010   0.00000   0.00091   0.00091   1.91397
   A31        1.91568   0.00008   0.00000   0.00059   0.00059   1.91627
   A32        1.91568   0.00008   0.00000   0.00059   0.00059   1.91627
    D1        3.14159   0.00000   0.00000   0.00000   0.00000   3.14159
    D2       -1.06545  -0.00000   0.00000  -0.00006  -0.00006  -1.06551
    D3        1.06545   0.00000   0.00000   0.00006   0.00006   1.06551
    D4        3.14159  -0.00000   0.00000  -0.00000   0.00000   3.14159
    D5       -0.00000  -0.00000   0.00000  -0.00000   0.00000   0.00000
    D6        3.14159   0.00000   0.00000  -0.00000   0.00000   3.14159
    D7        0.00000  -0.00000   0.00000  -0.00000  -0.00000   0.00000
    D8       -0.00000  -0.00000   0.00000  -0.00000   0.00000   0.00000
    D9        3.14159  -0.00000   0.00000  -0.00000   0.00000   3.14159
   D10        3.14159  -0.00000   0.00000   0.00000   0.00000   3.14159
   D11        0.00000  -0.00000   0.00000  -0.00000   0.00000   0.00000
   D12       -0.00000   0.00000   0.00000   0.00000   0.00000   0.00000
   D13        3.14159   0.00000   0.00000  -0.00000   0.00000   3.14159
   D14        0.00000   0.00000   0.00000   0.00000   0.00000   0.00000
   D15        3.14159   0.00000   0.00000   0.00000   0.00000   3.14159
   D16        3.14159   0.00000   0.00000   0.00000   0.00000   3.14159
   D17       -0.00000   0.00000   0.00000   0.00000   0.00000   0.00000
   D18        3.14159   0.00000   0.00000  -0.00000   0.00000   3.14159
   D19        0.00000   0.00000   0.00000  -0.00000   0.00000   0.00000
   D20       -0.00000   0.00000   0.00000  -0.00000   0.00000   0.00000
   D21        3.14159   0.00000   0.00000   0.00000   0.00000   3.14159
   D22        3.14159   0.00000   0.00000  -0.00000   0.00000   3.14159
   D23        0.00000  -0.00000   0.00000  -0.00000   0.00000   0.00000
   D24       -0.00000  -0.00000   0.00000  -0.00000   0.00000   0.00000
   D25        3.14159  -0.00000   0.00000   0.00000   0.00000   3.14159
   D26        3.14159  -0.00000   0.00000  -0.00000   0.00000   3.14159
   D27        0.00000  -0.00000   0.00000   0.00000  -0.00000   0.00000
   D28        0.00000   0.00000   0.00000   0.00000   0.00000   0.00000
   D29        3.14159   0.00000   0.00000   0.00000   0.00000   3.14159
   D30        3.14159  -0.00000   0.00000  -0.00000   0.00000   3.14159
   D31       -0.00000  -0.00000   0.00000  -0.00000   0.00000   0.00000
   D32       -1.06545  -0.00000   0.00000  -0.00006  -0.00006  -1.06551
   D33        1.06545   0.00000   0.00000   0.00006   0.00006   1.06551
   D34        3.14159  -0.00000   0.00000   0.00000   0.00000   3.14159
         Item               Value     Threshold  Converged?
 Maximum Force            0.000167     0.000450     YES
 RMS     Force            0.000055     0.000300     YES
 Maximum Displacement     0.001522     0.001800     YES
 RMS     Displacement     0.000411     0.001200     YES
 Predicted change in Energy=-7.417687D-07
 Optimization completed.
    -- Stationary point found.
                           ----------------------------
                           !   Optimized Parameters   !
                           ! (Angstroms and Degrees)  !
 --------------------------                            --------------------------
 ! Name  Definition              Value          Derivative Info.                !
 --------------------------------------------------------------------------------
 ! R1    R(1,2)                  1.4266         -DE/DX =    0.0002              !
 ! R2    R(1,18)                 1.0847         -DE/DX =    0.0                 !
 ! R3    R(1,19)                 1.0907         -DE/DX =    0.0                 !
 ! R4    R(1,20)                 1.0907         -DE/DX =    0.0                 !
 ! R5    R(2,3)                  1.3603         -DE/DX =    0.0                 !
 ! R6    R(3,4)                  1.4133         -DE/DX =   -0.0001              !
 ! R7    R(3,8)                  1.3926         -DE/DX =    0.0                 !
 ! R8    R(4,5)                  1.3926         -DE/DX =    0.0                 !
 ! R9    R(4,13)                 1.3603         -DE/DX =    0.0                 !
 ! R10   R(5,6)                  1.4001         -DE/DX =   -0.0001              !
 ! R11   R(5,12)                 1.08           -DE/DX =    0.0                 !
 ! R12   R(6,7)                  1.3875         -DE/DX =   -0.0002              !
 ! R13   R(6,11)                 1.0818         -DE/DX =    0.0                 !
 ! R14   R(7,8)                  1.4001         -DE/DX =   -0.0001              !
 ! R15   R(7,10)                 1.0818         -DE/DX =    0.0                 !
 ! R16   R(8,9)                  1.08           -DE/DX =    0.0                 !
 ! R17   R(13,14)                1.4266         -DE/DX =    0.0002              !
 ! R18   R(14,15)                1.0907         -DE/DX =    0.0                 !
 ! R19   R(14,16)                1.0907         -DE/DX =    0.0                 !
 ! R20   R(14,17)                1.0847         -DE/DX =    0.0                 !
 ! A1    A(2,1,18)             105.7552         -DE/DX =   -0.0001              !
 ! A2    A(2,1,19)             110.9434         -DE/DX =   -0.0001              !
 ! A3    A(2,1,20)             110.9434         -DE/DX =   -0.0001              !
 ! A4    A(18,1,19)            109.7604         -DE/DX =    0.0001              !
 ! A5    A(18,1,20)            109.7604         -DE/DX =    0.0001              !
 ! A6    A(19,1,20)            109.6103         -DE/DX =    0.0001              !
 ! A7    A(1,2,3)              116.0296         -DE/DX =   -0.0001              !
 ! A8    A(2,3,4)              115.4586         -DE/DX =   -0.0001              !
 ! A9    A(2,3,8)              124.875          -DE/DX =    0.0001              !
 ! A10   A(4,3,8)              119.6665         -DE/DX =    0.0                 !
 ! A11   A(3,4,5)              119.6665         -DE/DX =    0.0                 !
 ! A12   A(3,4,13)             115.4586         -DE/DX =   -0.0001              !
 ! A13   A(5,4,13)             124.875          -DE/DX =    0.0001              !
 ! A14   A(4,5,6)              120.2322         -DE/DX =    0.0                 !
 ! A15   A(4,5,12)             120.2202         -DE/DX =    0.0                 !
 ! A16   A(6,5,12)             119.5476         -DE/DX =    0.0                 !
 ! A17   A(5,6,7)              120.1013         -DE/DX =    0.0                 !
 ! A18   A(5,6,11)             119.3469         -DE/DX =    0.0                 !
 ! A19   A(7,6,11)             120.5518         -DE/DX =    0.0                 !
 ! A20   A(6,7,8)              120.1013         -DE/DX =    0.0                 !
 ! A21   A(6,7,10)             120.5518         -DE/DX =    0.0                 !
 ! A22   A(8,7,10)             119.3469         -DE/DX =    0.0                 !
 ! A23   A(3,8,7)              120.2322         -DE/DX =    0.0                 !
 ! A24   A(3,8,9)              120.2202         -DE/DX =    0.0                 !
 ! A25   A(7,8,9)              119.5476         -DE/DX =    0.0                 !
 ! A26   A(4,13,14)            116.0296         -DE/DX =   -0.0001              !
 ! A27   A(13,14,15)           110.9434         -DE/DX =   -0.0001              !
 ! A28   A(13,14,16)           110.9434         -DE/DX =   -0.0001              !
 ! A29   A(13,14,17)           105.7552         -DE/DX =   -0.0001              !
 ! A30   A(15,14,16)           109.6103         -DE/DX =    0.0001              !
 ! A31   A(15,14,17)           109.7604         -DE/DX =    0.0001              !
 ! A32   A(16,14,17)           109.7604         -DE/DX =    0.0001              !
 ! D1    D(18,1,2,3)           180.0            -DE/DX =    0.0                 !
 ! D2    D(19,1,2,3)           -61.0456         -DE/DX =    0.0                 !
 ! D3    D(20,1,2,3)            61.0456         -DE/DX =    0.0                 !
 ! D4    D(1,2,3,4)            180.0            -DE/DX =    0.0                 !
 ! D5    D(1,2,3,8)              0.0            -DE/DX =    0.0                 !
 ! D6    D(2,3,4,5)            180.0            -DE/DX =    0.0                 !
 ! D7    D(2,3,4,13)             0.0            -DE/DX =    0.0                 !
 ! D8    D(8,3,4,5)              0.0            -DE/DX =    0.0                 !
 ! D9    D(8,3,4,13)           180.0            -DE/DX =    0.0                 !
 ! D10   D(2,3,8,7)            180.0            -DE/DX =    0.0                 !
 ! D11   D(2,3,8,9)              0.0            -DE/DX =    0.0                 !
 ! D12   D(4,3,8,7)              0.0            -DE/DX =    0.0                 !
 ! D13   D(4,3,8,9)            180.0            -DE/DX =    0.0                 !
 ! D14   D(3,4,5,6)              0.0            -DE/DX =    0.0                 !
 ! D15   D(3,4,5,12)           180.0            -DE/DX =    0.0                 !
 ! D16   D(13,4,5,6)           180.0            -DE/DX =    0.0                 !
 ! D17   D(13,4,5,12)            0.0            -DE/DX =    0.0                 !
 ! D18   D(3,4,13,14)          180.0            -DE/DX =    0.0                 !
 ! D19   D(5,4,13,14)            0.0            -DE/DX =    0.0                 !
 ! D20   D(4,5,6,7)              0.0            -DE/DX =    0.0                 !
 ! D21   D(4,5,6,11)           180.0            -DE/DX =    0.0                 !
 ! D22   D(12,5,6,7)           180.0            -DE/DX =    0.0                 !
 ! D23   D(12,5,6,11)            0.0            -DE/DX =    0.0                 !
 ! D24   D(5,6,7,8)              0.0            -DE/DX =    0.0                 !
 ! D25   D(5,6,7,10)           180.0            -DE/DX =    0.0                 !
 ! D26   D(11,6,7,8)           180.0            -DE/DX =    0.0                 !
 ! D27   D(11,6,7,10)            0.0            -DE/DX =    0.0                 !
 ! D28   D(6,7,8,3)              0.0            -DE/DX =    0.0                 !
 ! D29   D(6,7,8,9)            180.0            -DE/DX =    0.0                 !
 ! D30   D(10,7,8,3)           180.0            -DE/DX =    0.0                 !
 ! D31   D(10,7,8,9)             0.0            -DE/DX =    0.0                 !
 ! D32   D(4,13,14,15)         -61.0456         -DE/DX =    0.0                 !
 ! D33   D(4,13,14,16)          61.0456         -DE/DX =    0.0                 !
 ! D34   D(4,13,14,17)         180.0            -DE/DX =    0.0                 !
 --------------------------------------------------------------------------------
 GradGradGradGradGradGradGradGradGradGradGradGradGradGradGradGradGradGrad


 ----------------------------------------------------------------------

 Electric dipole moment (input orientation):
 (Debye = 10**-18 statcoulomb cm , SI units = C m)
                  (au)            (Debye)         (10**-30 SI)
   Tot        0.216942D+00      0.551411D+00      0.183931D+01
   x          0.216926D+00      0.551371D+00      0.183917D+01
   y          0.000000D+00      0.000000D+00      0.000000D+00
   z          0.263978D-02      0.670965D-02      0.223810D-01

 Dipole polarizability, Alpha (input orientation).
 (esu units = cm**3 , SI units = C**2 m**2 J**-1)
 Alpha(0;0):
               (au)            (10**-24 esu)      (10**-40 SI)
   iso        0.143150D+03      0.212127D+02      0.236023D+02
   aniso      0.714391D+02      0.105862D+02      0.117787D+02
   xx         0.166788D+03      0.247154D+02      0.274996D+02
   yx         0.000000D+00      0.000000D+00      0.000000D+00
   yy         0.955247D+02      0.141553D+02      0.157499D+02
   zx        -0.427488D-02     -0.633472D-03     -0.704833D-03
   zy         0.000000D+00      0.000000D+00      0.000000D+00
   zz         0.167139D+03      0.247674D+02      0.275575D+02

 ----------------------------------------------------------------------

 Dipole orientation:
     6          0.02262316          0.00000000          0.00297110
     8         -2.67315452         -0.00000000          0.02984008
     6         -3.77813248         -0.00000000          2.35079395
     6         -6.44896326         -0.00000000          2.35079395
     6         -7.75151328         -0.00000000          4.63751670
     6         -6.42455975         -0.00000000          6.92650954
     6         -3.80253599         -0.00000000          6.92650954
     6         -2.47558246         -0.00000000          4.63751670
     1         -0.43475066         -0.00000000          4.65724183
     1         -2.76333541         -0.00000000          8.68708311
     1         -7.46376033         -0.00000000          8.68708311
     1         -9.79234509         -0.00000000          4.65724183
     8         -7.55394122         -0.00000000          0.02984008
     6        -10.24971890         -0.00000000          0.00297110
     1        -10.99569717         -1.68431228          0.92746157
     1        -10.99569717          1.68431228          0.92746158
     1        -10.78661474         -0.00000000         -1.97529556
     1          0.55951900          0.00000000         -1.97529556
     1          0.76860143          1.68431228          0.92746158
     1          0.76860143         -1.68431228          0.92746158

 Electric dipole moment (dipole orientation):
 (Debye = 10**-18 statcoulomb cm , SI units = C m)
                  (au)            (Debye)         (10**-30 SI)
   Tot        0.216942D+00      0.551411D+00      0.183931D+01
   x          0.000000D+00      0.000000D+00      0.000000D+00
   y          0.000000D+00      0.000000D+00      0.000000D+00
   z          0.216942D+00      0.551411D+00      0.183931D+01

 Dipole polarizability, Alpha (dipole orientation).
 (esu units = cm**3 , SI units = C**2 m**2 J**-1)
 Alpha(0;0):
               (au)            (10**-24 esu)      (10**-40 SI)
   iso        0.143150D+03      0.212127D+02      0.236023D+02
   aniso      0.714391D+02      0.105862D+02      0.117787D+02
   xx         0.167139D+03      0.247674D+02      0.275575D+02
   yx         0.000000D+00      0.000000D+00      0.000000D+00
   yy         0.955247D+02      0.141553D+02      0.157499D+02
   zx         0.000000D+00      0.000000D+00      0.000000D+00
   zy         0.000000D+00      0.000000D+00      0.000000D+00
   zz         0.166787D+03      0.247154D+02      0.274995D+02

 ----------------------------------------------------------------------
 Unable to Open any file for archive entry.
 1\1\GINC-COMPUTE-0-7\Freq\RMP2-FC\Aug-CC-pVTZ\C8H10O2\DBATES2\23-Sep-2
 025\0\\#N Geom=AllCheck Guess=TCheck SCRF=Check GenChk RMP2(FC)/Aug-CC
 -pVTZ Freq\\C8H10O2 C2V\\0,1\C,0.0017177941,0.,-0.011951643\O,-0.00142
 32,0.,1.41465987\C,1.2195666975,0.,2.0142905976\C,1.2023689386,0.,3.42
 75287479\C,2.4039736603,0.,4.1314819497\C,3.6237112257,0.,3.4440794339
 \C,3.6405947111,0.,2.0566669347\C,2.437945931,0.,1.3397862899\H,2.4615
 243761,0.,0.2600315747\H,4.5788726684,0.,1.5181229013\H,4.5486061405,0
 .,4.0052965021\H,2.4012698464,0.,5.2114906893\O,-0.0328510963,0.,3.997
 2697458\C,-0.0644268913,0.,5.4235352344\H,0.4199527492,-0.8912996733,5
 .8242135999\H,0.4199527492,0.8912996733,5.8242135999\H,-1.1146601496,0
 .,5.6948889786\H,-1.0416012071,0.,-0.3087819192\H,0.495704299,0.891299
 6733,-0.4007242266\H,0.495704299,-0.8912996733,-0.4007242266\\Version=
 ES64L-G16RevC.01\State=1-A1\HF=-458.6302346\MP2=-460.4278138\RMSD=1.89
 3e-09\RMSF=1.028e-04\ZeroPoint=0.1664755\Thermal=0.175905\ETot=-460.25
 19088\HTot=-460.2509646\GTot=-460.2951451\Dipole=0.2169259,0.,0.002639
 8\DipoleDeriv=0.2940706,0.,0.0041502,0.,0.3739294,0.,0.3458694,0.,1.15
 10379,-1.5308656,0.,-0.91195,0.,-0.3134083,0.,-0.8437617,0.,-1.4539794
 ,1.3801479,0.,1.0053883,0.,0.0684055,0.,1.0457341,0.,0.4953803,1.42952
 21,0.,-0.9826497,0.,0.0684055,0.,-1.0229956,0.,0.4460057,-0.1518776,0.
 ,0.2519704,0.,-0.2260259,0.,-0.1301801,0.,-0.0750928,-0.0386019,0.,-0.
 1196148,0.,-0.2073132,0.,0.0702142,0.,0.023009,-0.0397672,0.,0.1180868
 ,0.,-0.2073133,0.,-0.0717423,0.,0.0241743,-0.1488693,0.,-0.2537663,0.,
 -0.2260259,0.,0.1283843,0.,-0.0781012,0.122595,0.,-0.0035373,0.,0.1895
 133,0.,-0.008509,0.,-0.0555973,-0.076928,0.,0.0756602,0.,0.1827886,0.,
 0.0871344,0.,0.0355525,-0.072901,0.,-0.0783001,0.,0.1827886,0.,-0.0897
 743,0.,0.0315256,0.1221965,0.,0.0078651,0.,0.1895133,0.,0.0128368,0.,-
 0.0551988,-1.5735318,0.,0.9090399,0.,-0.3134083,0.,0.8408516,0.,-1.411
 3131,0.3030931,0.,-0.0247907,0.,0.3739294,0.,-0.3665099,0.,1.1420152,0
 .0489177,0.0966618,-0.0925699,0.0656615,-0.0854758,0.0875928,0.065473,
 0.0094203,-0.0633571,0.0489177,-0.0966618,-0.0925699,-0.0656615,-0.085
 4758,-0.0875927,0.065473,-0.0094203,-0.0633571,-0.1079958,0.,0.1004578
 ,0.,0.1030623,0.,0.0399067,0.,0.0180242,-0.1045065,0.,-0.1034404,0.,0.
 1030623,0.,-0.0428893,0.,0.0145349,0.048192,-0.0968624,0.0952852,-0.06
 77735,-0.0854758,0.085969,-0.0627577,0.0070653,-0.0626314,0.048192,0.0
 968624,0.0952852,0.0677735,-0.0854758,-0.085969,-0.0627577,-0.0070653,
 -0.0626314\Polar=166.7875408,0.,95.5246812,-0.0042749,0.,167.1387867\P
 G=C02V [SGV(C8H6O2),X(H4)]\NImag=0\\0.64104165,0.,0.58955577,0.0075255
 2,0.,0.44622733,-0.08328084,0.,-0.00443686,0.39217142,0.,-0.06050890,0
 .,0.,0.06911562,0.03091821,0.,-0.21715858,0.10118213,0.,0.47349504,-0.
 00936927,0.,-0.01959736,-0.25904678,0.,-0.08565372,0.69169844,0.,-0.00
 420699,0.,0.,-0.04114212,0.,0.,0.14043366,-0.04544611,0.,-0.03138718,-
 0.04753178,0.,-0.13607409,-0.04110444,0.,0.70340783,-0.00644818,0.,0.0
 0359677,-0.01764436,0.,-0.05276907,-0.08666206,0.,0.02620704,0.6897054
 4,0.,0.00247562,0.,0.,0.00691576,0.,0.,-0.06470800,0.,0.,0.14043367,0.
 00103953,0.,0.00227432,-0.01807887,0.,-0.03232931,-0.02092984,0.,-0.30
 346009,0.04077094,0.,0.70540082,-0.00022332,0.,-0.00017745,0.00449709,
 0.,0.00707947,0.01382048,0.,-0.04578241,-0.27371188,0.,-0.08393763,0.6
 8665180,0.,0.00119335,0.,0.,0.00376361,0.,0.,-0.00140604,0.,0.,-0.0536
 0898,0.,0.,0.11309616,-0.00164702,0.,0.00038522,0.00128005,0.,-0.00787
 588,-0.02885623,0.,-0.01314241,-0.12555373,0.,-0.19802016,-0.00245790,
 0.,0.73984281,0.00025798,0.,0.00136826,-0.00562349,0.,-0.00367165,-0.0
 0235011,0.,0.01774648,-0.04689235,0.,-0.01289042,-0.29150210,0.,0.1172
 5527,0.71342459,0.,0.00030481,0.,0.,-0.00131415,0.,0.,0.00019399,0.,0.
 ,-0.00130199,0.,0.,-0.05064184,0.,0.,0.11768760,-0.00054916,0.,0.00103
 659,0.00048840,0.,0.00153929,0.01701026,0.,-0.03211260,0.00561757,0.,0
 .04651655,0.08026916,0.,-0.16728652,0.03231488,0.,0.71066643,0.0007396
 9,0.,0.00070870,-0.00274161,0.,0.00063298,-0.04701398,0.,0.01061373,-0
 .00152217,0.,-0.01700186,0.01275261,0.,0.03019452,-0.11452258,0.,0.021
 31598,0.71499521,0.,0.00070327,0.,0.,0.00687874,0.,0.,-0.00130198,0.,0
 .,0.00019399,0.,0.,0.00308339,0.,0.,-0.05291441,0.,0.,0.11768759,-0.00
 044345,0.,-0.00239379,0.00478608,0.,-0.00505411,-0.00789428,0.,0.04663
 818,-0.01626562,0.,-0.03294053,0.04863313,0.,-0.02999449,-0.01512412,0
 .,-0.36889472,-0.03220951,0.,0.70909579,-0.00269728,0.,0.00551392,-0.0
 4502125,0.,0.00561401,-0.27876342,0.,0.08197218,0.01198876,0.,0.046394
 15,-0.03224057,0.,0.00456616,0.01464496,0.,-0.04754655,-0.28662330,0.,
 -0.08317400,0.68656370,0.,-0.00087813,0.,0.,0.00696906,0.,0.,-0.053608
 99,0.,0.,-0.00140605,0.,0.,0.00215677,0.,0.,0.00308338,0.,0.,-0.050641
 84,0.,0.,0.11309616,-0.00312356,0.,0.00614453,-0.02388009,0.,0.0137199
 7,0.12358829,0.,-0.19296862,0.02946799,0.,-0.01131070,-0.00536513,0.,0
 .00058306,-0.02910792,0.,-0.03188683,-0.12016014,0.,-0.17216532,0.0011
 6101,0.,0.73993090,-0.00266961,0.,0.00042238,0.00219897,0.,-0.00202926
 ,0.00506736,0.,0.02731804,-0.00475610,0.,0.00116480,-0.00172909,0.,0.0
 0025855,-0.00444367,0.,-0.00306238,0.00506475,0.,-0.02775026,-0.055839
 89,0.,0.00902734,0.05806448,0.,-0.00090157,0.,0.,-0.00295683,0.,0.,0.0
 0275738,0.,0.,0.00666829,0.,0.,-0.00146469,0.,0.,0.00638255,0.,0.,0.00
 140388,0.,0.,-0.03056603,0.,0.,0.02265336,-0.00243627,0.,-0.00057729,-
 0.00090442,0.,-0.00080732,-0.00251135,0.,-0.01065667,0.00161504,0.,0.0
 0084296,0.00041872,0.,0.00070913,-0.00318033,0.,0.00071510,0.00384029,
 0.,-0.01048900,0.01015109,0.,-0.34927794,-0.00510295,0.,0.36996251,0.0
 0008558,0.,0.00071366,-0.00213392,0.,0.00020488,-0.00142066,0.,-0.0035
 6086,0.00029484,0.,-0.00140770,0.00183117,0.,-0.00028661,0.00334388,0.
 ,-0.00380511,-0.27409730,0.,0.12538112,-0.01772597,0.,0.01518238,0.001
 28976,0.,0.00003409,0.28796941,0.,-0.00009159,0.,0.,0.00048312,0.,0.,0
 .00630323,0.,0.,-0.00088660,0.,0.,0.00701629,0.,0.,0.00164283,0.,0.,-0
 .03197419,0.,0.,0.00163926,0.,0.,-0.00379278,0.,0.,0.02389567,0.000117
 93,0.,0.00015673,-0.00104008,0.,0.00058312,-0.00326303,0.,-0.00114624,
 -0.00132680,0.,-0.00121279,-0.00074036,0.,-0.00578239,0.02847282,0.,-0
 .00899803,0.12528403,0.,-0.12827409,-0.01661516,0.,0.00999293,0.000771
 09,0.,0.00099722,-0.13292814,0.,0.13263918,-0.00001700,0.,0.00011761,-
 0.00019160,0.,-0.00042151,0.00022745,0.,0.00144276,-0.00158652,0.,0.00
 355014,-0.01774440,0.,-0.01585755,-0.26791295,0.,-0.12878017,0.0039366
 8,0.,0.00411996,0.00180167,0.,0.00047122,0.00009223,0.,0.00018789,0.00
 064596,0.,-0.00049328,0.28140987,0.,-0.00030572,0.,0.,-0.00067162,0.,0
 .,-0.00088659,0.,0.,0.00630324,0.,0.,0.00163925,0.,0.,-0.03197419,0.,0
 .,0.00164282,0.,0.,0.00701628,0.,0.,0.00075308,0.,0.,-0.00412525,0.,0.
 ,0.02389567,-0.00004051,0.,-0.00000063,-0.00023742,0.,0.00014596,0.001
 36185,0.,-0.00114538,0.00325232,0.,-0.00098039,0.01593998,0.,0.0100113
 6,-0.12868308,0.,-0.13445844,-0.02815797,0.,-0.00959082,0.00092497,0.,
 -0.00575290,-0.00143913,0.,-0.00059033,0.00047366,0.,0.00145206,0.1365
 4947,0.,0.13919872,-0.00043669,0.,0.00015136,0.00027830,0.,-0.00195139
 ,-0.00468516,0.,-0.00129937,0.00566152,0.,-0.02692082,-0.05554709,0.,-
 0.00187744,0.00447387,0.,0.02811448,-0.00459248,0.,0.00293319,-0.00171
 118,0.,-0.00031746,0.00015137,0.,0.00002658,0.00006138,0.,0.00145499,0
 .00130918,0.,-0.00076349,0.05800089,0.,-0.00033239,0.,0.,0.00024172,0.
 ,0.,0.00666829,0.,0.,0.00275736,0.,0.,-0.03056602,0.,0.,0.00140392,0.,
 0.,0.00638251,0.,0.,-0.00146465,0.,0.,-0.00061686,0.,0.,0.00075308,0.,
 0.,-0.00379278,0.,0.,0.02265332,-0.00018987,0.,0.00036114,-0.00021751,
 0.,-0.00121670,-0.00174962,0.,0.00077200,0.00290856,0.,-0.01125081,-0.
 00300118,0.,-0.34957074,-0.00347607,0.,-0.00989814,0.00305114,0.,0.000
 86393,-0.00047763,0.,0.00069122,-0.00001932,0.,-0.00014695,-0.00017202
 ,0.,-0.00055949,-0.00002649,0.,0.00097781,-0.00249073,0.,0.37002611,0.
 00074117,0.,-0.00192844,0.00816106,0.,-0.00149324,-0.01937660,0.,0.018
 39417,-0.26221399,0.,0.04446131,-0.04543082,0.,0.02244026,-0.00261115,
 0.,-0.00472661,-0.00569671,0.,-0.00066454,0.00469314,0.,-0.00097412,0.
 00022465,0.,0.00025260,-0.00020742,0.,0.00022882,-0.00215263,0.,0.0009
 7349,0.00212583,0.,0.00097583,0.39714254,0.,-0.00016839,0.,0.,-0.00288
 508,0.,0.,0.00691576,0.,0.,-0.04114208,0.,0.,0.00696903,0.,0.,0.006878
 71,0.,0.,-0.00131413,0.,0.,0.00376356,0.,0.,0.00024173,0.,0.,-0.000671
 62,0.,0.,0.00048312,0.,0.,-0.00295681,0.,0.,0.06911563,0.00118866,0.,0
 .00141618,0.00164956,0.,0.00173919,0.05308437,0.,-0.03059707,0.0825832
 4,0.,-0.13290688,-0.00705383,0.,0.01412956,-0.00057352,0.,-0.00518457,
 0.00349553,0.,0.00161249,-0.00677354,0.,-0.00807190,0.00198648,0.,-0.0
 0116305,0.00041290,0.,0.00016178,-0.00027147,0.,0.00060183,0.00210066,
 0.,-0.00073418,-0.10304067,0.,0.46852391,0.00042296,0.,0.00014145,0.00
 072358,0.,-0.00120552,-0.00633024,0.,-0.00124899,-0.01096463,0.,0.0459
 4324,-0.00263391,0.,0.00290987,0.00074430,0.,0.00051983,0.00027837,0.,
 0.00053070,-0.00026734,0.,0.00163114,-0.00043716,0.,0.00017045,-0.0000
 1511,0.,0.00004015,0.00010584,0.,-0.00011917,-0.00271736,0.,0.00238418
 ,-0.08271591,0.,-0.02764566,0.64129244,0.,0.00017981,0.,0.,-0.00016840
 ,0.,0.,0.00247562,0.,0.,-0.00420702,0.,0.,-0.00087811,0.,0.,0.00070329
 ,0.,0.,0.00030479,0.,0.,0.00119338,0.,0.,-0.00033240,0.,0.,-0.00030572
 ,0.,0.,-0.00009159,0.,0.,-0.00090158,0.,0.,-0.06050889,0.,0.,0.5895557
 6,-0.00010156,0.,-0.00121551,0.00191158,0.,0.00143378,-0.00380621,0.,0
 .00215637,0.02009447,0.,-0.02979180,-0.00572759,0.,0.00608114,-0.00063
 232,0.,-0.00239838,-0.00138674,0.,0.00101621,0.00016158,0.,0.00042923,
 -0.00017079,0.,0.00036160,-0.00011795,0.,-0.00000251,-0.00071490,0.,0.
 00013646,-0.00047447,0.,-0.00052953,0.00770941,0.,-0.21772352,-0.00277
 730,0.,0.44597653,-0.00000873,0.00001890,0.00013021,-0.00030182,-0.000
 05676,-0.00026087,0.00018119,0.00025647,0.00080450,0.00098112,-0.00136
 488,0.00020997,0.00025140,-0.00041038,-0.00098764,-0.00043990,0.000510
 22,0.00067442,-0.00009969,0.00007782,-0.00065423,0.00057505,0.00008473
 ,-0.00000243,0.00003166,-0.00002891,-0.00002526,0.00000163,-0.00008678
 ,-0.00001424,0.00005030,-0.00005520,-0.00000744,-0.00126970,-0.0013783
 0,0.00091925,0.00291239,-0.00287504,-0.00107843,-0.10698879,0.10047283
 ,-0.03912460,0.10841957,-0.00001584,-0.00000961,-0.00003935,0.00001259
 ,0.00006304,-0.00004668,-0.00035398,-0.00030919,-0.00006393,0.00082515
 ,0.00058806,-0.00017190,0.00060539,-0.00027561,0.00113341,-0.00015189,
 -0.00006587,-0.00055724,0.00009969,-0.00006636,0.00009491,-0.00009479,
 -0.00002780,0.00000321,-0.00001969,0.00001620,0.00001351,0.00000323,0.
 00002682,-0.00005722,-0.00001373,0.00002414,0.00001688,-0.00052136,0.0
 0008248,-0.00046980,-0.00284601,0.00743088,0.00269734,0.09931334,-0.23
 723009,0.07278442,-0.10811356,0.24799804,0.00010316,-0.00000604,0.0002
 2493,0.00008380,0.00003856,-0.00023440,0.00060284,-0.00067666,-0.00102
 808,-0.00732677,0.00121108,0.00363642,0.00069984,-0.00018584,0.0008565
 7,0.00030599,-0.00028757,-0.00031494,0.00043088,-0.00003693,0.00038311
 ,-0.00060706,-0.00014768,-0.00011455,0.00002607,0.00007453,-0.00004667
 ,0.00002848,0.00004561,0.00000250,0.00006694,0.00002421,-0.00001197,0.
 00080773,0.00067201,-0.00021402,-0.01185247,0.02938306,-0.03361699,-0.
 03612423,0.06772728,-0.07481179,0.04495628,-0.08275209,0.09537161,-0.0
 0000873,-0.00001890,0.00013021,-0.00030182,0.00005676,-0.00026087,0.00
 018119,-0.00025647,0.00080450,0.00098112,0.00136488,0.00020997,0.00025
 140,0.00041038,-0.00098764,-0.00043990,-0.00051022,0.00067442,-0.00009
 969,-0.00007782,-0.00065423,0.00057505,-0.00008473,-0.00000243,0.00003
 166,0.00002891,-0.00002526,0.00000163,0.00008678,-0.00001424,0.0000503
 0,0.00005520,-0.00000744,-0.00126970,0.00137830,0.00091925,0.00291239,
 0.00287504,-0.00107843,-0.10698879,-0.10047283,-0.03912460,0.00653207,
 0.01342172,0.00498311,0.10841957,0.00001584,-0.00000961,0.00003935,-0.
 00001259,0.00006304,0.00004668,0.00035398,-0.00030919,0.00006393,-0.00
 082515,0.00058806,0.00017190,-0.00060539,-0.00027561,-0.00113341,0.000
 15189,-0.00006587,0.00055724,-0.00009969,-0.00006636,-0.00009491,0.000
 09479,-0.00002780,-0.00000321,0.00001969,0.00001620,-0.00001351,-0.000
 00323,0.00002682,0.00005722,0.00001373,0.00002414,-0.00001688,0.000521
 36,0.00008248,0.00046980,0.00284601,0.00743088,-0.00269734,-0.09931334
 ,-0.23723009,-0.07278442,-0.01342172,-0.02005912,-0.00860847,0.1081135
 6,0.24799804,0.00010316,0.00000604,0.00022493,0.00008380,-0.00003856,-
 0.00023440,0.00060284,0.00067666,-0.00102808,-0.00732677,-0.00121108,0
 .00363641,0.00069985,0.00018584,0.00085657,0.00030598,0.00028758,-0.00
 031494,0.00043087,0.00003693,0.00038311,-0.00060706,0.00014768,-0.0001
 1455,0.00002607,-0.00007453,-0.00004667,0.00002848,-0.00004561,0.00000
 250,0.00006694,-0.00002421,-0.00001197,0.00080773,-0.00067201,-0.00021
 402,-0.01185247,-0.02938306,-0.03361698,-0.03612423,-0.06772728,-0.074
 81179,0.00498311,0.00860847,0.00589796,0.04495628,0.08275209,0.0953716
 2,-0.00000923,0.,-0.00010077,0.00014560,0.,0.00023677,-0.00025080,0.,-
 0.00017506,0.00256181,0.,-0.00120396,-0.00044045,0.,-0.00038656,0.0002
 0390,0.,0.00025823,-0.00014740,0.,0.00006470,0.00003669,0.,0.00006137,
 -0.00000716,0.,0.00001000,-0.00001152,0.,0.00004604,-0.00001868,0.,-0.
 00000116,0.00010664,0.,0.00061585,0.00195685,0.,0.00072947,-0.32348988
 ,0.,0.06445690,-0.01084590,-0.00214631,0.00278702,-0.01084590,0.002146
 31,0.00278703,0.34106431,0.,-0.00004212,0.,0.,0.00001579,0.,0.,0.00035
 624,0.,0.,0.00059882,0.,0.,0.00029843,0.,0.,0.00015853,0.,0.,-0.000028
 53,0.,0.,-0.00004377,0.,0.,-0.00005216,0.,0.,-0.00001555,0.,0.,0.00002
 791,0.,0.,-0.00037432,0.,0.,0.00027585,0.,0.,-0.05249742,0.,0.02637392
 ,0.00180830,-0.00648666,-0.02637392,0.00180830,0.00648666,0.,0.0476940
 7,-0.00004000,0.,0.00015832,-0.00016051,0.,0.00001626,0.00218960,0.,-0
 .00022081,-0.00221086,0.,-0.00571098,-0.00115965,0.,-0.00090820,0.0004
 6403,0.,0.00033157,0.00000115,0.,0.00016783,-0.00039870,0.,-0.00068465
 ,0.00016734,0.,-0.00008852,0.00002946,0.,0.00004603,0.00008024,0.,-0.0
 0002982,-0.00008795,0.,0.00082844,0.04110405,0.,-0.02412403,0.05115566
 ,0.,-0.05690635,-0.01046397,-0.00120720,0.00415515,-0.01046397,0.00120
 720,0.00415515,-0.07023058,0.,0.07888680,-0.32051948,0.,-0.07087370,0.
 00295910,0.,-0.00007022,0.00247385,0.,0.00140320,-0.00020179,0.,0.0001
 7552,0.00002806,0.,-0.00004402,-0.00014561,0.,-0.00007232,0.00022156,0
 .,-0.00026091,-0.00047835,0.,0.00039702,0.00011992,0.,-0.00063309,-0.0
 0001677,0.,0.00000148,-0.00000965,0.,-0.00004740,-0.00000290,0.,-0.000
 00793,0.00014738,0.,-0.00023358,-0.00001256,0.,0.00009660,-0.00000839,
 0.00000068,-0.00001596,-0.00000839,-0.00000068,-0.00001596,0.00000956,
 0.,-0.00001120,0.33749202,0.,-0.05249742,0.,0.,0.00027585,0.,0.,0.0005
 9882,0.,0.,0.00035624,0.,0.,-0.00004377,0.,0.,-0.00002854,0.,0.,0.0001
 5853,0.,0.,0.00029842,0.,0.,-0.00037431,0.,0.,0.00002791,0.,0.,-0.0000
 1555,0.,0.,-0.00005215,0.,0.,0.00001579,0.,0.,-0.00004212,0.,-0.000002
 94,-0.00000059,0.00000663,0.00000294,-0.00000059,-0.00000663,0.,0.0000
 1282,0.,0.,0.04769407,-0.05757245,0.,-0.05987675,-0.04044479,0.,-0.025
 12628,0.00241009,0.,-0.00562300,-0.00218913,0.,-0.00026984,0.00041605,
 0.,-0.00067602,-0.00000878,0.,0.00016604,-0.00046671,0.,0.00031393,0.0
 0117012,0.,-0.00087031,0.00007071,0.,0.00081517,-0.00007992,0.,-0.0000
 3173,-0.00003081,0.,0.00004416,-0.00016526,0.,-0.00009279,0.00016370,0
 .,0.00001449,0.00003584,0.,0.00016164,-0.00001773,0.00000174,-0.000018
 14,-0.00001773,-0.00000174,-0.00001814,0.00001235,0.,-0.00003757,0.076
 52547,0.,0.08245910,-0.10880033,-0.10209118,0.03829727,0.00257618,0.00
 215917,0.00195944,0.00080956,0.00133501,-0.00027878,0.00021471,-0.0002
 3993,-0.00077424,0.00055982,-0.00008111,0.00001885,-0.00010484,-0.0000
 7690,0.00064235,-0.00041598,-0.00050307,-0.00067688,0.00024476,0.00041
 478,0.00097276,-0.00122707,0.00136155,-0.00094391,0.00005171,0.0000546
 0,0.00000899,0.00000198,0.00008564,0.00001422,0.00003164,0.00002709,0.
 00002716,-0.00030608,0.00005581,0.00025912,-0.00000291,-0.00001874,-0.
 00013576,0.00000939,-0.00000218,0.00002731,0.00001715,0.00000245,0.000
 01706,-0.00000922,0.00000278,0.00001794,-0.01102378,-0.02620826,0.0100
 9449,0.11059917,-0.10105510,-0.23723009,0.07034613,0.00277952,0.007430
 88,0.00276579,-0.00082073,0.00058805,-0.00019193,0.00035544,-0.0003091
 9,-0.00005529,0.00009468,-0.00002780,0.00000551,-0.00010197,-0.0000663
 7,0.00009245,0.00016540,-0.00006586,-0.00055337,-0.00063279,-0.0002756
 1,0.00111835,0.00053264,0.00008248,-0.00045698,0.00001331,0.00002414,0
 .00001721,-0.00000183,0.00002682,-0.00005728,0.00001936,0.00001620,0.0
 0001399,-0.00001145,0.00006304,-0.00004697,0.00001680,-0.00000961,-0.0
 0003895,0.00000198,-0.00000066,0.00000829,0.00000237,0.00000696,0.0000
 0333,-0.00000072,-0.00000059,0.00000172,0.00217505,0.00180830,-0.00115
 461,0.11009528,0.24799804,0.03529689,0.06526227,-0.07300025,0.01273348
 ,0.02944433,-0.03328078,0.00725797,0.00124394,0.00380798,-0.00057259,-
 0.00068269,-0.00106160,0.00062348,-0.00014971,-0.00009931,-0.00044275,
 -0.00003883,0.00038826,-0.00030844,-0.00029991,-0.00033887,-0.00071474
 ,-0.00017582,0.00086321,-0.00083239,0.00070537,-0.00025666,-0.00006539
 ,0.00002555,-0.00001338,-0.00002849,0.00004771,0.00000215,-0.00002416,
 0.00007522,-0.00004664,-0.00008554,0.00003994,-0.00023013,-0.00010871,
 -0.00000650,0.00021911,-0.00002584,0.00000824,-0.00005101,-0.00001504,
 -0.00000327,-0.00006569,0.00001618,0.00000670,-0.00001732,-0.00315650,
 -0.00712654,0.00433303,-0.04458561,-0.08009670,0.09319202,-0.10880033,
 0.10209118,0.03829727,0.00257618,-0.00215917,0.00195944,0.00080956,-0.
 00133501,-0.00027878,0.00021471,0.00023993,-0.00077424,0.00055982,0.00
 008111,0.00001885,-0.00010484,0.00007690,0.00064235,-0.00041598,0.0005
 0307,-0.00067688,0.00024476,-0.00041478,0.00097276,-0.00122707,-0.0013
 6155,-0.00094391,0.00005171,-0.00005460,0.00000899,0.00000198,-0.00008
 564,0.00001422,0.00003164,-0.00002709,0.00002716,-0.00030608,-0.000055
 81,0.00025912,-0.00000291,0.00001874,-0.00013576,0.00001715,-0.0000024
 5,0.00001706,0.00000939,0.00000218,0.00002731,-0.00000922,-0.00000278,
 0.00001794,-0.01102378,0.02620826,0.01009449,0.00677414,-0.01362723,-0
 .00496178,0.11059917,0.10105510,-0.23723009,-0.07034613,-0.00277952,0.
 00743088,-0.00276579,0.00082073,0.00058805,0.00019193,-0.00035544,-0.0
 0030919,0.00005529,-0.00009468,-0.00002780,-0.00000551,0.00010197,-0.0
 0006637,-0.00009245,-0.00016540,-0.00006586,0.00055337,0.00063279,-0.0
 0027561,-0.00111835,-0.00053264,0.00008248,0.00045698,-0.00001331,0.00
 002414,-0.00001721,0.00000183,0.00002682,0.00005728,-0.00001936,0.0000
 1620,-0.00001399,0.00001145,0.00006304,0.00004697,-0.00001680,-0.00000
 961,0.00003895,-0.00000237,0.00000696,-0.00000333,-0.00000198,-0.00000
 066,-0.00000829,0.00000072,-0.00000059,-0.00000172,-0.00217505,0.00180
 830,0.00115461,0.01362723,-0.02005912,-0.00827930,-0.11009528,0.247998
 04,0.03529689,-0.06526227,-0.07300025,0.01273348,-0.02944433,-0.033280
 78,0.00725796,-0.00124394,0.00380798,-0.00057259,0.00068269,-0.0010616
 0,0.00062348,0.00014971,-0.00009931,-0.00044275,0.00003883,0.00038826,
 -0.00030844,0.00029991,-0.00033887,-0.00071474,0.00017582,0.00086321,-
 0.00083239,-0.00070537,-0.00025666,-0.00006539,-0.00002555,-0.00001338
 ,-0.00002849,-0.00004771,0.00000215,-0.00002416,-0.00007522,-0.0000466
 4,-0.00008554,-0.00003994,-0.00023013,-0.00010871,0.00000650,0.0002191
 1,-0.00001504,0.00000327,-0.00006569,-0.00002584,-0.00000824,-0.000051
 01,0.00001618,-0.00000670,-0.00001732,-0.00315650,0.00712654,0.0043330
 3,-0.00496178,0.00827930,0.00565588,-0.04458561,0.08009670,0.09319202\
 \-0.00006782,0.,0.00040106,0.00008712,0.,-0.00027612,-0.00004478,0.,0.
 00012366,-0.00004176,0.,-0.00012471,-0.00005668,0.,0.00013384,0.000060
 86,0.,0.00005723,0.00006224,0.,-0.00005573,-0.00005340,0.,-0.00013518,
 -0.00001870,0.,-0.00000876,0.00000868,0.,-0.00002169,0.00000815,0.,0.0
 0002190,-0.00001890,0.,0.00000830,0.00008038,0.,0.00027815,-0.00005804
 ,0.,-0.00040259,-0.00000423,0.00002723,0.00008385,-0.00000423,-0.00002
 723,0.00008385,0.00003194,0.,0.00006745,0.00003357,0.,-0.00006666,-0.0
 0000219,-0.00002723,-0.00008393,-0.00000219,0.00002723,-0.00008393\\\@
 The archive entry for this job was punched.


 QUANTUM MECHANICS IS BOHRING -- M.S. GORDON
 Job cpu time:      10 days  7 hours 46 minutes 20.5 seconds.
 Elapsed time:       0 days 21 hours 23 minutes 19.2 seconds.
 File lengths (MBytes):  RWF= 475591 Int=      0 D2E=      0 Chk=     59 Scr=      1
 Normal termination of Gaussian 16 at Tue Sep 23 13:20:43 2025.
