# Supplementary material for: Interplay of Noncovalent Interactions in Phase Separation Mediated by Tyrosine-Rich and Arginine-Rich Polypeptides
Source: J Am Chem Soc. 2026 Jun 17;148(25):26585–98. doi: 10.1021/jacs.6c06972 (PMC13339138; doi:10.1021/jacs.6c06972)
Supplement: Supplementary file 2 [file ja6c06972_si_002.zip › output/A'.txt]

 Entering Gaussian System, Link 0=/share/apps/gaussian/g16/g16
 Initial command:
 /share/apps/gaussian/g16/l1.exe "/scratch/webmo-77271/916/Gau-1856193.inp" -scrdir="/scratch/webmo-77271/916/"
 Entering Link 1 = /share/apps/gaussian/g16/l1.exe PID=   1856194.
  
 Copyright (c) 1988-2019, Gaussian, Inc.  All Rights Reserved.
  
 This is part of the Gaussian(R) 16 program.  It is based on
 the Gaussian(R) 09 system (copyright 2009, Gaussian, Inc.),
 the Gaussian(R) 03 system (copyright 2003, Gaussian, Inc.),
 the Gaussian(R) 98 system (copyright 1998, Gaussian, Inc.),
 the Gaussian(R) 94 system (copyright 1995, Gaussian, Inc.),
 the Gaussian 92(TM) system (copyright 1992, Gaussian, Inc.),
 the Gaussian 90(TM) system (copyright 1990, Gaussian, Inc.),
 the Gaussian 88(TM) system (copyright 1988, Gaussian, Inc.),
 the Gaussian 86(TM) system (copyright 1986, Carnegie Mellon
 University), and the Gaussian 82(TM) system (copyright 1983,
 Carnegie Mellon University). Gaussian is a federally registered
 trademark of Gaussian, Inc.
  
 This software contains proprietary and confidential information,
 including trade secrets, belonging to Gaussian, Inc.
  
 This software is provided under written license and may be
 used, copied, transmitted, or stored only in accord with that
 written license.
  
 The following legend is applicable only to US Government
 contracts under FAR:
  
                    RESTRICTED RIGHTS LEGEND
  
 Use, reproduction and disclosure by the US Government is
 subject to restrictions as set forth in subparagraphs (a)
 and (c) of the Commercial Computer Software - Restricted
 Rights clause in FAR 52.227-19.
  
 Gaussian, Inc.
 340 Quinnipiac St., Bldg. 40, Wallingford CT 06492
  
  
 ---------------------------------------------------------------
 Warning -- This program may not be used in any manner that
 competes with the business of Gaussian, Inc. or will provide
 assistance to any competitor of Gaussian, Inc.  The licensee
 of this program is prohibited from giving any competitor of
 Gaussian, Inc. access to this program.  By using this program,
 the user acknowledges that Gaussian, Inc. is engaged in the
 business of creating and licensing software in the field of
 computational chemistry and represents and warrants to the
 licensee that it is not a competitor of Gaussian, Inc. and that
 it will not use this program in any manner prohibited above.
 ---------------------------------------------------------------
  

 Cite this work as:
 Gaussian 16, Revision C.01,
 M. J. Frisch, G. W. Trucks, H. B. Schlegel, G. E. Scuseria, 
 M. A. Robb, J. R. Cheeseman, G. Scalmani, V. Barone, 
 G. A. Petersson, H. Nakatsuji, X. Li, M. Caricato, A. V. Marenich, 
 J. Bloino, B. G. Janesko, R. Gomperts, B. Mennucci, H. P. Hratchian, 
 J. V. Ortiz, A. F. Izmaylov, J. L. Sonnenberg, D. Williams-Young, 
 F. Ding, F. Lipparini, F. Egidi, J. Goings, B. Peng, A. Petrone, 
 T. Henderson, D. Ranasinghe, V. G. Zakrzewski, J. Gao, N. Rega, 
 G. Zheng, W. Liang, M. Hada, M. Ehara, K. Toyota, R. Fukuda, 
 J. Hasegawa, M. Ishida, T. Nakajima, Y. Honda, O. Kitao, H. Nakai, 
 T. Vreven, K. Throssell, J. A. Montgomery, Jr., J. E. Peralta, 
 F. Ogliaro, M. J. Bearpark, J. J. Heyd, E. N. Brothers, K. N. Kudin, 
 V. N. Staroverov, T. A. Keith, R. Kobayashi, J. Normand, 
 K. Raghavachari, A. P. Rendell, J. C. Burant, S. S. Iyengar, 
 J. Tomasi, M. Cossi, J. M. Millam, M. Klene, C. Adamo, R. Cammi, 
 J. W. Ochterski, R. L. Martin, K. Morokuma, O. Farkas, 
 J. B. Foresman, and D. J. Fox, Gaussian, Inc., Wallingford CT, 2019.
 
 ******************************************
 Gaussian 16:  ES64L-G16RevC.01  3-Jul-2019
                22-Sep-2025 
 ******************************************
 %NProcShared=12
 Will use up to   12 processors via shared memory.
 %CHK=output.chk
 %Mem=36GB
 ----------------------------------------------------
 #N MP2/aug-cc-pvtz OPT FREQ SCRF=(PCM,Solvent=Water)
 ----------------------------------------------------
 1/18=20,19=15,26=6,38=1/1,3;
 2/9=110,12=2,17=6,18=5,40=1/2;
 3/5=16,6=1,7=10,11=9,25=1,30=1,70=2201,71=1,72=1/1,2,3;
 4//1;
 5/5=2,38=5,53=1/2;
 8/6=4,10=1/1;
 9/15=2,16=-3/6;
 10/5=1/2;
 6/7=2,8=2,9=2,10=2/1;
 7/12=2/1,2,3,16;
 1/18=20,19=15,26=6/3(2);
 2/9=110/2;
 99//99;
 2/9=110/2;
 3/5=16,6=1,7=10,11=9,25=1,30=1,70=2205,71=1,72=1/1,2,3;
 4/5=5,16=3,69=1/1;
 5/5=2,38=5,53=1/2;
 8/6=4,10=1/1;
 9/15=2,16=-3/6;
 10/5=1/2;
 7/12=2/1,2,3,16;
 1/18=20,19=15,26=6/3(-8);
 2/9=110/2;
 6/7=2,8=2,9=2,10=2/1;
 99/9=10/99;
 -----
 C6H6O
 -----
 Symbolic Z-matrix:
 Charge =  0 Multiplicity = 1
 C
 C                    1    B1
 C                    2    B2       1    A1
 C                    3    B3       2    A2       1    D1       0
 C                    4    B4       3    A3       2    D2       0
 C                    1    B5       2    A4       3    D3       0
 H                    6    B6       1    A5       2    D4       0
 H                    5    B7       6    A6       1    D5       0
 H                    4    B8       5    A7       6    D6       0
 H                    3    B9       2    A8       1    D7       0
 H                    2    B10      1    A9       6    D8       0
 O                    1    B11      2    A10      3    D9       0
 H                    12   B12      1    A11      2    D10      0
       Variables:
  B1                    1.39384                  
  B2                    1.3939                   
  B3                    1.39277                  
  B4                    1.39487                  
  B5                    1.39342                  
  B6                    1.08163                  
  B7                    1.08213                  
  B8                    1.08125                  
  B9                    1.08213                  
  B10                   1.08426                  
  B11                   1.37008                  
  B12                   0.96397                  
  A1                  119.76802                  
  A2                  120.36651                  
  A3                  119.42204                  
  A4                  120.23586                  
  A5                  118.95411                  
  A6                  119.32925                  
  A7                  120.32052                  
  A8                  119.39252                  
  A9                  119.95746                  
  A10                 122.63546                  
  A11                 108.63683                  
  D1                    0.                       
  D2                    0.                       
  D3                    0.                       
  D4                  180.                       
  D5                  180.                       
  D6                  180.                       
  D7                  180.                       
  D8                  180.                       
  D9                  180.                       
  D10                   0.                       
 

 GradGradGradGradGradGradGradGradGradGradGradGradGradGradGradGradGradGrad
 Berny optimization.
 Initialization pass.
                           ----------------------------
                           !    Initial Parameters    !
                           ! (Angstroms and Degrees)  !
 --------------------------                            --------------------------
 ! Name  Definition              Value          Derivative Info.                !
 --------------------------------------------------------------------------------
 ! R1    R(1,2)                  1.3938         estimate D2E/DX2                !
 ! R2    R(1,6)                  1.3934         estimate D2E/DX2                !
 ! R3    R(1,12)                 1.3701         estimate D2E/DX2                !
 ! R4    R(2,3)                  1.3939         estimate D2E/DX2                !
 ! R5    R(2,11)                 1.0843         estimate D2E/DX2                !
 ! R6    R(3,4)                  1.3928         estimate D2E/DX2                !
 ! R7    R(3,10)                 1.0821         estimate D2E/DX2                !
 ! R8    R(4,5)                  1.3949         estimate D2E/DX2                !
 ! R9    R(4,9)                  1.0813         estimate D2E/DX2                !
 ! R10   R(5,6)                  1.3915         estimate D2E/DX2                !
 ! R11   R(5,8)                  1.0821         estimate D2E/DX2                !
 ! R12   R(6,7)                  1.0816         estimate D2E/DX2                !
 ! R13   R(12,13)                0.964          estimate D2E/DX2                !
 ! A1    A(2,1,6)              120.2359         estimate D2E/DX2                !
 ! A2    A(2,1,12)             122.6355         estimate D2E/DX2                !
 ! A3    A(6,1,12)             117.1287         estimate D2E/DX2                !
 ! A4    A(1,2,3)              119.768          estimate D2E/DX2                !
 ! A5    A(1,2,11)             119.9575         estimate D2E/DX2                !
 ! A6    A(3,2,11)             120.2745         estimate D2E/DX2                !
 ! A7    A(2,3,4)              120.3665         estimate D2E/DX2                !
 ! A8    A(2,3,10)             119.3925         estimate D2E/DX2                !
 ! A9    A(4,3,10)             120.241          estimate D2E/DX2                !
 ! A10   A(3,4,5)              119.422          estimate D2E/DX2                !
 ! A11   A(3,4,9)              120.2574         estimate D2E/DX2                !
 ! A12   A(5,4,9)              120.3205         estimate D2E/DX2                !
 ! A13   A(4,5,6)              120.6063         estimate D2E/DX2                !
 ! A14   A(4,5,8)              120.0644         estimate D2E/DX2                !
 ! A15   A(6,5,8)              119.3293         estimate D2E/DX2                !
 ! A16   A(1,6,5)              119.6013         estimate D2E/DX2                !
 ! A17   A(1,6,7)              118.9541         estimate D2E/DX2                !
 ! A18   A(5,6,7)              121.4446         estimate D2E/DX2                !
 ! A19   A(1,12,13)            108.6368         estimate D2E/DX2                !
 ! D1    D(6,1,2,3)              0.0            estimate D2E/DX2                !
 ! D2    D(6,1,2,11)           180.0            estimate D2E/DX2                !
 ! D3    D(12,1,2,3)           180.0            estimate D2E/DX2                !
 ! D4    D(12,1,2,11)            0.0            estimate D2E/DX2                !
 ! D5    D(2,1,6,5)              0.0            estimate D2E/DX2                !
 ! D6    D(2,1,6,7)            180.0            estimate D2E/DX2                !
 ! D7    D(12,1,6,5)           180.0            estimate D2E/DX2                !
 ! D8    D(12,1,6,7)             0.0            estimate D2E/DX2                !
 ! D9    D(2,1,12,13)            0.0            estimate D2E/DX2                !
 ! D10   D(6,1,12,13)          180.0            estimate D2E/DX2                !
 ! D11   D(1,2,3,4)              0.0            estimate D2E/DX2                !
 ! D12   D(1,2,3,10)           180.0            estimate D2E/DX2                !
 ! D13   D(11,2,3,4)           180.0            estimate D2E/DX2                !
 ! D14   D(11,2,3,10)            0.0            estimate D2E/DX2                !
 ! D15   D(2,3,4,5)              0.0            estimate D2E/DX2                !
 ! D16   D(2,3,4,9)            180.0            estimate D2E/DX2                !
 ! D17   D(10,3,4,5)           180.0            estimate D2E/DX2                !
 ! D18   D(10,3,4,9)             0.0            estimate D2E/DX2                !
 ! D19   D(3,4,5,6)              0.0            estimate D2E/DX2                !
 ! D20   D(3,4,5,8)            180.0            estimate D2E/DX2                !
 ! D21   D(9,4,5,6)            180.0            estimate D2E/DX2                !
 ! D22   D(9,4,5,8)              0.0            estimate D2E/DX2                !
 ! D23   D(4,5,6,1)              0.0            estimate D2E/DX2                !
 ! D24   D(4,5,6,7)            180.0            estimate D2E/DX2                !
 ! D25   D(8,5,6,1)            180.0            estimate D2E/DX2                !
 ! D26   D(8,5,6,7)              0.0            estimate D2E/DX2                !
 --------------------------------------------------------------------------------
 Trust Radius=3.00D-01 FncErr=5.00D-06 GrdErr=5.00D-06 EigMax=2.50D+02 EigMin=1.00D-04
 Number of steps in this run=     68 maximum allowed number of steps=    100.
 GradGradGradGradGradGradGradGradGradGradGradGradGradGradGradGradGradGrad

                          Input orientation:                          
 ---------------------------------------------------------------------
 Center     Atomic      Atomic             Coordinates (Angstroms)
 Number     Number       Type             X           Y           Z
 ---------------------------------------------------------------------
      1          6           0        0.000000    0.000000    0.000000
      2          6           0        0.000000    0.000000    1.393840
      3          6           0        1.209966    0.000000    2.085897
      4          6           0        2.417773    0.000000    1.392345
      5          6           0        2.406978    0.000000   -0.002478
      6          6           0        1.203855    0.000000   -0.701669
      7          1           0        1.179660    0.000000   -1.783033
      8          1           0        3.339300    0.000000   -0.551831
      9          1           0        3.355322    0.000000    1.930961
     10          1           0        1.202874    0.000000    3.168002
     11          1           0       -0.939401    0.000000    1.935274
     12          8           0       -1.153766    0.000000   -0.738871
     13          1           0       -1.905790    0.000000   -0.135789
 ---------------------------------------------------------------------
                    Distance matrix (angstroms):
                    1          2          3          4          5
     1  C    0.000000
     2  C    1.393840   0.000000
     3  C    2.411428   1.393901   0.000000
     4  C    2.790027   2.417774   1.392772   0.000000
     5  C    2.406979   2.782669   2.407104   1.394865   0.000000
     6  C    1.393415   2.416697   2.787573   2.420433   1.391536
     7  H    2.137944   3.388823   3.869049   3.408219   2.162565
     8  H    3.384589   3.864785   3.389937   2.151519   1.082134
     9  H    3.871278   3.398041   2.150944   1.081251   2.153496
    10  H    3.388679   2.143492   1.082128   2.151497   3.391432
    11  H    2.151223   1.084263   2.154638   3.400793   3.866929
    12  O    1.370075   2.424795   3.683279   4.159084   3.636093
    13  H    1.910621   2.443727   3.826725   4.585672   4.314828
                    6          7          8          9         10
     6  C    0.000000
     7  H    1.081635   0.000000
     8  H    2.140696   2.485942   0.000000
     9  H    3.399934   4.304330   2.482844   0.000000
    10  H    3.869672   4.951090   4.289694   2.482600   0.000000
    11  H    3.398090   4.279746   4.949038   4.294725   2.471632
    12  O    2.357915   2.556395   4.496958   5.240217   4.562610
    13  H    3.160714   3.497630   5.261564   5.652500   4.536389
                   11         12         13
    11  H    0.000000
    12  O    2.682723   0.000000
    13  H    2.285434   0.963975   0.000000
 Stoichiometry    C6H6O
 Framework group  CS[SG(C6H6O)]
 Deg. of freedom    23
 Full point group                 CS      NOp   2
 Largest Abelian subgroup         CS      NOp   2
 Largest concise Abelian subgroup C1      NOp   1
                         Standard orientation:                         
 ---------------------------------------------------------------------
 Center     Atomic      Atomic             Coordinates (Angstroms)
 Number     Number       Type             X           Y           Z
 ---------------------------------------------------------------------
      1          6           0        0.000000    0.936943    0.000000
      2          6           0       -1.203008    0.232982   -0.000000
      3          6           0       -1.189220   -1.160851   -0.000000
      4          6           0        0.019382   -1.853017   -0.000000
      5          6           0        1.217787   -1.139242    0.000000
      6          6           0        1.213612    0.252288    0.000000
      7          1           0        2.134706    0.819315    0.000000
      8          1           0        2.162798   -1.666468    0.000000
      9          1           0        0.028019   -2.934234   -0.000000
     10          1           0       -2.126755   -1.701249   -0.000000
     11          1           0       -2.144760    0.770317   -0.000000
     12          8           0        0.055000    2.305914    0.000000
     13          1           0       -0.845324    2.650390   -0.000000
 ---------------------------------------------------------------------
 Rotational constants (GHZ):           5.6736364           2.6232691           1.7938586
 Standard basis: Aug-CC-pVTZ (5D, 7F)
 There are   367 symmetry adapted cartesian basis functions of A'  symmetry.
 There are   168 symmetry adapted cartesian basis functions of A"  symmetry.
 There are   306 symmetry adapted basis functions of A'  symmetry.
 There are   154 symmetry adapted basis functions of A"  symmetry.
   460 basis functions,   666 primitive gaussians,   535 cartesian basis functions
    25 alpha electrons       25 beta electrons
       nuclear repulsion energy       271.3525046926 Hartrees.
 NAtoms=   13 NActive=   13 NUniq=   13 SFac= 1.00D+00 NAtFMM=   60 NAOKFM=F Big=F
 Integral buffers will be    131072 words long.
 Raffenetti 1 integral format.
 Two-electron integral symmetry is turned on.
 ------------------------------------------------------------------------------
 Polarizable Continuum Model (PCM)
 =================================
 Model                : PCM.
 Atomic radii         : UFF (Universal Force Field).
 Polarization charges : Total charges.
 Charge compensation  : None.
 Solution method      : On-the-fly selection.
 Cavity type          : Scaled VdW (van der Waals Surface) (Alpha=1.100).
 Cavity algorithm     : GePol (No added spheres)
                        Default sphere list used, NSphG=   13.
                        Lebedev-Laikov grids with approx.  5.0 points / Ang**2.
                        Smoothing algorithm: York/Karplus (Gamma=1.0000).
                        Polarization charges: spherical gaussians, with
                                              point-specific exponents (IZeta= 3).
                        Self-potential: point-specific (ISelfS= 7).
                        Self-field    : sphere-specific E.n sum rule (ISelfD= 2).
 1st derivatives      : Analytical E(r).r(x)/FMM algorithm (CHGder, D1EAlg=3).
                        Cavity 1st derivative terms included.
 Solvent              : Water, Eps=  78.355300 Eps(inf)=   1.777849
 ------------------------------------------------------------------------------
 Spheres list:
 ISph  on   Nord     Re0    Alpha      Xe            Ye            Ze
    1   C      1    1.9255  1.100     -0.000000      0.936943      0.000000
    2   C      2    1.9255  1.100     -1.203008      0.232982     -0.000000
    3   C      3    1.9255  1.100     -1.189220     -1.160851     -0.000000
    4   C      4    1.9255  1.100      0.019382     -1.853017      0.000000
    5   C      5    1.9255  1.100      1.217787     -1.139242      0.000000
    6   C      6    1.9255  1.100      1.213612      0.252288      0.000000
    7   H      7    1.4430  1.100      2.134706      0.819315      0.000000
    8   H      8    1.4430  1.100      2.162798     -1.666468      0.000000
    9   H      9    1.4430  1.100      0.028019     -2.934234      0.000000
   10   H     10    1.4430  1.100     -2.126755     -1.701249     -0.000000
   11   H     11    1.4430  1.100     -2.144760      0.770317     -0.000000
   12   O     12    1.7500  1.100      0.055000      2.305914      0.000000
   13   H     13    1.4430  1.100     -0.845324      2.650390     -0.000000
 ------------------------------------------------------------------------------
 One-electron integrals computed using PRISM.
 NBasis=   460 RedAO= T EigKep=  1.17D-06  NBF=   306   154
 NBsUse=   459 1.00D-06 EigRej=  7.97D-07 NBFU=   305   154
 ExpMin= 2.53D-02 ExpMax= 1.53D+04 ExpMxC= 5.22D+02 IAcc=3 IRadAn=         5 AccDes= 0.00D+00
 Harris functional with IExCor=  205 and IRadAn=       5 diagonalized for initial guess.
 HarFok:  IExCor=  205 AccDes= 0.00D+00 IRadAn=         5 IDoV= 1 UseB2=F ITyADJ=14
 ICtDFT=  3500011 ScaDFX=  1.000000  1.000000  1.000000  1.000000
 FoFCou: FMM=F IPFlag=           0 FMFlag=      100000 FMFlg1=           0
         NFxFlg=           0 DoJE=T BraDBF=F KetDBF=T FulRan=T
         wScrn=  0.000000 ICntrl=       500 IOpCl=  0 I1Cent=   200000004 NGrid=           0
         NMat0=    1 NMatS0=      1 NMatT0=    0 NMatD0=    1 NMtDS0=    0 NMtDT0=    0
 Petite list used in FoFCou.
 Initial guess orbital symmetries:
       Occupied  (A') (A') (A') (A') (A') (A') (A') (A') (A') (A')
                 (A') (A') (A') (A') (A') (A') (A') (A') (A") (A')
                 (A') (A') (A") (A") (A")
       Virtual   (A") (A") (A') (A') (A') (A") (A') (A') (A') (A")
                 (A') (A") (A') (A") (A') (A') (A') (A') (A') (A')
                 (A') (A') (A") (A") (A') (A') (A') (A") (A') (A')
                 (A') (A") (A') (A') (A') (A') (A') (A') (A") (A')
                 (A') (A") (A') (A') (A') (A') (A") (A') (A') (A")
                 (A') (A') (A") (A") (A') (A') (A") (A') (A') (A")
                 (A') (A") (A") (A") (A') (A') (A') (A') (A") (A')
                 (A') (A") (A') (A') (A') (A') (A') (A') (A') (A')
                 (A') (A') (A") (A") (A') (A") (A") (A') (A") (A')
                 (A') (A') (A') (A') (A') (A") (A') (A") (A') (A")
                 (A') (A") (A') (A') (A') (A") (A") (A') (A") (A')
                 (A") (A') (A') (A') (A") (A') (A") (A') (A') (A')
                 (A') (A") (A') (A") (A") (A') (A') (A') (A") (A')
                 (A') (A") (A") (A') (A") (A') (A") (A') (A') (A")
                 (A') (A") (A') (A") (A') (A") (A') (A') (A') (A")
                 (A') (A') (A') (A') (A') (A") (A') (A') (A") (A')
                 (A") (A') (A') (A') (A") (A") (A') (A') (A") (A')
                 (A") (A') (A") (A') (A') (A") (A') (A") (A') (A')
                 (A') (A") (A') (A") (A') (A') (A") (A') (A") (A')
                 (A') (A") (A') (A") (A') (A") (A') (A') (A') (A")
                 (A') (A') (A") (A") (A') (A') (A") (A') (A") (A')
                 (A') (A") (A') (A') (A') (A") (A') (A') (A") (A')
                 (A') (A') (A') (A") (A') (A') (A") (A') (A') (A')
                 (A") (A') (A") (A') (A") (A") (A') (A") (A") (A')
                 (A') (A") (A') (A') (A") (A") (A') (A') (A') (A')
                 (A') (A') (A') (A") (A') (A') (A') (A") (A') (A')
                 (A") (A') (A") (A') (A') (A') (A") (A") (A') (A")
                 (A') (A") (A") (A') (A") (A') (A") (A') (A") (A')
                 (A') (A") (A') (A') (A') (A") (A') (A") (A") (A")
                 (A') (A") (A") (A') (A') (A') (A') (A") (A') (A")
                 (A') (A") (A') (A') (A') (A") (A') (A") (A') (A')
                 (A") (A') (A') (A') (A") (A') (A') (A') (A') (A')
                 (A') (A") (A") (A") (A') (A') (A') (A') (A") (A")
                 (A") (A') (A") (A') (A') (A") (A") (A') (A') (A")
                 (A') (A') (A') (A") (A') (A') (A") (A') (A') (A")
                 (A") (A') (A") (A') (A") (A') (A') (A") (A") (A")
                 (A') (A') (A') (A') (A") (A') (A") (A') (A') (A')
                 (A") (A') (A") (A') (A") (A') (A') (A") (A") (A')
                 (A') (A") (A') (A") (A') (A") (A') (A") (A") (A')
                 (A') (A') (A') (A') (A') (A') (A") (A') (A') (A')
                 (A') (A') (A') (A') (A') (A') (A') (A') (A') (A')
                 (A') (A') (A") (A') (A") (A') (A') (A') (A") (A")
                 (A') (A") (A') (A') (A') (A') (A') (A') (A') (A')
                 (A') (A') (A') (A')
 The electronic state of the initial guess is 1-A'.
 Requested convergence on RMS density matrix=1.00D-08 within 128 cycles.
 Requested convergence on MAX density matrix=1.00D-06.
 Requested convergence on             energy=1.00D-06.
 No special actions if energy rises.
 Inv3:  Mode=1 IEnd=     4002075.
 Iteration    1 A*A^-1 deviation from unit magnitude is 3.55D-15 for    206.
 Iteration    1 A*A^-1 deviation from orthogonality  is 2.00D-15 for    929    109.
 Iteration    1 A^-1*A deviation from unit magnitude is 3.11D-15 for    768.
 Iteration    1 A^-1*A deviation from orthogonality  is 2.49D-15 for    623    429.
 Error on total polarization charges =  0.01331
 SCF Done:  E(RHF) =  -305.679208683     A.U. after   13 cycles
            NFock= 13  Conv=0.57D-08     -V/T= 2.0015
 ExpMin= 2.53D-02 ExpMax= 1.53D+04 ExpMxC= 5.22D+02 IAcc=3 IRadAn=         5 AccDes= 0.00D+00
 HarFok:  IExCor=  205 AccDes= 0.00D+00 IRadAn=         5 IDoV=-2 UseB2=F ITyADJ=14
 ICtDFT= 12500011 ScaDFX=  1.000000  1.000000  1.000000  1.000000
 Range of M.O.s used for correlation:     8   459
 NBasis=   460 NAE=    25 NBE=    25 NFC=     7 NFV=     0
 NROrb=    452 NOA=    18 NOB=    18 NVA=   434 NVB=   434

 **** Warning!!: The largest alpha MO coefficient is  0.14097197D+03

 Disk-based method using ON**2 memory for 18 occupieds at a time.
 Estimated scratch disk usage=  5179383354 words.
 Actual    scratch disk usage=  4747426362 words.
 JobTyp=1 Pass  1:  I=   8 to  25 NPSUse= 12 ParTrn=T ParDer=T DoDerP=T.
 (rs|ai) integrals will be sorted in core.
 Spin components of T(2) and E(2):
     alpha-alpha T2 =       0.5340735559D-01 E2=     -0.1531568256D+00
     alpha-beta  T2 =       0.2799672064D+00 E2=     -0.8974727866D+00
     beta-beta   T2 =       0.5340735559D-01 E2=     -0.1531568256D+00
 ANorm=    0.1177617050D+01
 E2 =    -0.1203786438D+01 EUMP2 =    -0.30688299512060D+03
          IDoAtm=1111111111111
 NEqPCM:  Using equilibrium solvation (IEInf=0, Eps=  78.3553, EpsInf=   1.7778)
          Differentiating once with respect to electric field.
                with respect to dipole field.
          Differentiating once with respect to nuclear coordinates.
          There are     1 degrees of freedom in the 1st order CPHF.  IDoFFX=0 NUNeed=     1.
 LinEq1:  Iter=  0 NonCon=     1 RMS=2.29D-03 Max=5.12D-02 NDo=     1
 AX will form     1 AO Fock derivatives at one time.
 LinEq1:  Iter=  1 NonCon=     1 RMS=6.05D-04 Max=9.97D-03 NDo=     1
 LinEq1:  Iter=  2 NonCon=     1 RMS=2.13D-04 Max=7.72D-03 NDo=     1
 LinEq1:  Iter=  3 NonCon=     1 RMS=7.97D-05 Max=2.87D-03 NDo=     1
 LinEq1:  Iter=  4 NonCon=     1 RMS=3.45D-05 Max=7.13D-04 NDo=     1
 LinEq1:  Iter=  5 NonCon=     1 RMS=1.13D-05 Max=3.18D-04 NDo=     1
 LinEq1:  Iter=  6 NonCon=     1 RMS=2.56D-06 Max=6.00D-05 NDo=     1
 LinEq1:  Iter=  7 NonCon=     1 RMS=6.17D-07 Max=1.08D-05 NDo=     1
 LinEq1:  Iter=  8 NonCon=     1 RMS=2.31D-07 Max=4.72D-06 NDo=     1
 LinEq1:  Iter=  9 NonCon=     1 RMS=4.78D-08 Max=9.60D-07 NDo=     1
 LinEq1:  Iter= 10 NonCon=     1 RMS=1.92D-08 Max=6.27D-07 NDo=     1
 LinEq1:  Iter= 11 NonCon=     1 RMS=6.43D-09 Max=1.96D-07 NDo=     1
 LinEq1:  Iter= 12 NonCon=     1 RMS=1.92D-09 Max=6.86D-08 NDo=     1
 LinEq1:  Iter= 13 NonCon=     1 RMS=5.83D-10 Max=2.00D-08 NDo=     1
 LinEq1:  Iter= 14 NonCon=     1 RMS=2.03D-10 Max=3.30D-09 NDo=     1
 LinEq1:  Iter= 15 NonCon=     1 RMS=5.19D-11 Max=1.26D-09 NDo=     1
 LinEq1:  Iter= 16 NonCon=     0 RMS=1.83D-11 Max=3.59D-10 NDo=     1
 Linear equations converged to 1.000D-10 1.000D-09 after    16 iterations.
 End of Minotr F.D. properties file   721 does not exist.
 End of Minotr F.D. properties file   722 does not exist.
 End of Minotr F.D. properties file   788 does not exist.

 **********************************************************************

            Population analysis using the SCF Density.

 **********************************************************************

 Orbital symmetries:
       Occupied  (A') (A') (A') (A') (A') (A') (A') (A') (A') (A')
                 (A') (A') (A') (A') (A') (A') (A') (A") (A') (A')
                 (A') (A') (A") (A") (A")
       Virtual   (A') (A') (A') (A') (A') (A') (A") (A') (A") (A")
                 (A") (A') (A') (A") (A') (A') (A') (A') (A') (A')
                 (A') (A") (A") (A') (A") (A') (A") (A') (A') (A')
                 (A') (A') (A') (A') (A') (A') (A") (A') (A") (A')
                 (A') (A") (A') (A') (A") (A') (A') (A') (A") (A')
                 (A') (A") (A') (A") (A') (A") (A") (A') (A") (A")
                 (A') (A") (A') (A') (A') (A') (A') (A") (A') (A')
                 (A') (A') (A') (A") (A') (A') (A') (A') (A') (A")
                 (A') (A') (A") (A") (A") (A") (A') (A') (A') (A')
                 (A') (A') (A") (A') (A') (A') (A") (A') (A") (A')
                 (A") (A') (A') (A') (A') (A") (A') (A') (A') (A")
                 (A') (A") (A') (A") (A') (A') (A") (A') (A') (A")
                 (A") (A') (A") (A') (A") (A') (A") (A') (A') (A")
                 (A') (A") (A') (A") (A') (A") (A') (A') (A") (A')
                 (A') (A') (A') (A") (A") (A') (A') (A") (A') (A')
                 (A') (A') (A") (A') (A') (A') (A') (A') (A") (A')
                 (A") (A") (A') (A') (A') (A") (A') (A") (A') (A')
                 (A") (A") (A') (A") (A') (A") (A') (A") (A') (A')
                 (A') (A') (A') (A") (A') (A") (A') (A") (A') (A")
                 (A") (A') (A') (A') (A") (A") (A') (A") (A') (A')
                 (A') (A') (A") (A') (A") (A') (A") (A') (A') (A')
                 (A") (A") (A') (A') (A') (A') (A") (A') (A') (A')
                 (A") (A') (A') (A") (A') (A') (A") (A') (A") (A')
                 (A') (A") (A') (A") (A") (A") (A') (A') (A") (A')
                 (A') (A") (A') (A') (A") (A') (A') (A') (A') (A")
                 (A') (A') (A") (A') (A') (A') (A') (A") (A') (A")
                 (A') (A') (A") (A') (A') (A') (A") (A') (A") (A')
                 (A") (A') (A") (A") (A') (A") (A') (A") (A") (A')
                 (A') (A') (A") (A') (A') (A') (A") (A") (A") (A')
                 (A") (A") (A") (A') (A') (A') (A") (A') (A') (A')
                 (A") (A") (A') (A') (A') (A") (A") (A') (A') (A')
                 (A") (A') (A') (A') (A") (A') (A') (A') (A') (A")
                 (A') (A') (A") (A") (A') (A") (A') (A') (A") (A')
                 (A') (A") (A") (A') (A") (A") (A') (A") (A') (A')
                 (A') (A") (A') (A") (A') (A') (A') (A") (A') (A')
                 (A") (A') (A") (A') (A") (A') (A') (A") (A") (A")
                 (A') (A') (A') (A") (A') (A") (A') (A') (A') (A')
                 (A") (A') (A") (A') (A') (A") (A") (A") (A') (A')
                 (A") (A') (A') (A') (A") (A") (A') (A") (A') (A")
                 (A') (A') (A') (A') (A') (A') (A") (A') (A') (A')
                 (A') (A') (A') (A') (A') (A') (A') (A') (A') (A')
                 (A') (A') (A") (A') (A") (A') (A') (A') (A") (A")
                 (A') (A") (A') (A') (A') (A') (A') (A') (A') (A')
                 (A') (A') (A') (A')
 The electronic state is 1-A'.
 Alpha  occ. eigenvalues --  -20.59509 -11.30755 -11.24475 -11.24389 -11.23604
 Alpha  occ. eigenvalues --  -11.23271 -11.23042  -1.40898  -1.15223  -1.02411
 Alpha  occ. eigenvalues --   -1.00940  -0.85021  -0.82607  -0.73575  -0.68840
 Alpha  occ. eigenvalues --   -0.65566  -0.61266  -0.59593  -0.59386  -0.57421
 Alpha  occ. eigenvalues --   -0.51906  -0.49714  -0.48942  -0.34762  -0.32187
 Alpha virt. eigenvalues --    0.03071   0.03641   0.03728   0.05041   0.05227
 Alpha virt. eigenvalues --    0.06929   0.09130   0.09770   0.09799   0.10488
 Alpha virt. eigenvalues --    0.10751   0.11363   0.11501   0.11893   0.12167
 Alpha virt. eigenvalues --    0.13106   0.13381   0.13605   0.14059   0.14434
 Alpha virt. eigenvalues --    0.15547   0.15810   0.15853   0.15916   0.16540
 Alpha virt. eigenvalues --    0.17065   0.21139   0.21406   0.22933   0.23483
 Alpha virt. eigenvalues --    0.23728   0.24639   0.24993   0.26378   0.27356
 Alpha virt. eigenvalues --    0.28517   0.28699   0.29242   0.30410   0.31003
 Alpha virt. eigenvalues --    0.31740   0.31947   0.32128   0.32753   0.33261
 Alpha virt. eigenvalues --    0.33600   0.34435   0.35355   0.35592   0.36568
 Alpha virt. eigenvalues --    0.37900   0.38153   0.40176   0.41257   0.42380
 Alpha virt. eigenvalues --    0.42511   0.43526   0.43810   0.44247   0.45029
 Alpha virt. eigenvalues --    0.45256   0.45418   0.46399   0.46785   0.47645
 Alpha virt. eigenvalues --    0.48132   0.48715   0.48915   0.49308   0.50068
 Alpha virt. eigenvalues --    0.51055   0.51833   0.52014   0.52037   0.52864
 Alpha virt. eigenvalues --    0.53651   0.54106   0.54634   0.56534   0.58952
 Alpha virt. eigenvalues --    0.59367   0.60490   0.62365   0.62619   0.63737
 Alpha virt. eigenvalues --    0.64355   0.64781   0.65045   0.67361   0.67558
 Alpha virt. eigenvalues --    0.68919   0.69957   0.70668   0.71329   0.73452
 Alpha virt. eigenvalues --    0.74335   0.74835   0.75072   0.76224   0.78737
 Alpha virt. eigenvalues --    0.79274   0.80339   0.81474   0.83724   0.84156
 Alpha virt. eigenvalues --    0.84341   0.84804   0.85861   0.86181   0.86343
 Alpha virt. eigenvalues --    0.87462   0.87693   0.87748   0.89513   0.89632
 Alpha virt. eigenvalues --    0.90196   0.91045   0.92656   0.94038   0.94669
 Alpha virt. eigenvalues --    0.96263   0.96278   0.97462   0.97715   0.98523
 Alpha virt. eigenvalues --    0.98950   1.00180   1.00521   1.02550   1.03312
 Alpha virt. eigenvalues --    1.03396   1.04575   1.05303   1.05666   1.06348
 Alpha virt. eigenvalues --    1.06834   1.06841   1.08010   1.08299   1.09373
 Alpha virt. eigenvalues --    1.09786   1.12338   1.13260   1.14185   1.14510
 Alpha virt. eigenvalues --    1.15041   1.15510   1.17323   1.18603   1.19024
 Alpha virt. eigenvalues --    1.19461   1.20051   1.20737   1.21048   1.21534
 Alpha virt. eigenvalues --    1.23244   1.24582   1.27053   1.27260   1.27603
 Alpha virt. eigenvalues --    1.28380   1.31115   1.32212   1.32602   1.35588
 Alpha virt. eigenvalues --    1.35882   1.38335   1.39273   1.39292   1.39896
 Alpha virt. eigenvalues --    1.41065   1.43658   1.45623   1.47168   1.49126
 Alpha virt. eigenvalues --    1.50010   1.51130   1.51372   1.51593   1.52372
 Alpha virt. eigenvalues --    1.53050   1.57830   1.58047   1.58291   1.63331
 Alpha virt. eigenvalues --    1.65544   1.67940   1.68681   1.69202   1.69923
 Alpha virt. eigenvalues --    1.71409   1.73463   1.75930   1.76329   1.76461
 Alpha virt. eigenvalues --    1.79675   1.80641   1.81606   1.82177   1.83347
 Alpha virt. eigenvalues --    1.83921   1.84879   1.86291   1.88310   1.88857
 Alpha virt. eigenvalues --    1.89095   1.90643   1.91460   1.95773   1.96927
 Alpha virt. eigenvalues --    1.97429   1.99131   2.00135   2.00525   2.02837
 Alpha virt. eigenvalues --    2.04054   2.05160   2.05330   2.05967   2.06963
 Alpha virt. eigenvalues --    2.07102   2.09834   2.11172   2.11699   2.12469
 Alpha virt. eigenvalues --    2.14241   2.16240   2.20752   2.22920   2.25227
 Alpha virt. eigenvalues --    2.26170   2.29201   2.30438   2.31258   2.35775
 Alpha virt. eigenvalues --    2.37307   2.37930   2.40356   2.42879   2.44331
 Alpha virt. eigenvalues --    2.46540   2.49208   2.51099   2.53377   2.55600
 Alpha virt. eigenvalues --    2.56127   2.57225   2.59236   2.61213   2.64154
 Alpha virt. eigenvalues --    2.65854   2.69813   2.72830   2.74611   2.75003
 Alpha virt. eigenvalues --    2.81293   2.85296   2.86553   2.88652   2.90702
 Alpha virt. eigenvalues --    2.91548   2.98534   3.01362   3.06990   3.10892
 Alpha virt. eigenvalues --    3.14434   3.18065   3.18703   3.20718   3.22964
 Alpha virt. eigenvalues --    3.24638   3.26064   3.27058   3.31177   3.33119
 Alpha virt. eigenvalues --    3.35202   3.37204   3.37810   3.38417   3.39520
 Alpha virt. eigenvalues --    3.40740   3.42904   3.44457   3.45803   3.48220
 Alpha virt. eigenvalues --    3.51095   3.52145   3.53757   3.55082   3.55428
 Alpha virt. eigenvalues --    3.55912   3.59893   3.60521   3.61719   3.63218
 Alpha virt. eigenvalues --    3.65184   3.67442   3.69003   3.71139   3.72927
 Alpha virt. eigenvalues --    3.74776   3.81444   3.82584   3.82694   3.83371
 Alpha virt. eigenvalues --    3.84120   3.85164   3.87437   3.88136   3.89221
 Alpha virt. eigenvalues --    3.90433   3.91650   3.94163   3.97229   3.97330
 Alpha virt. eigenvalues --    3.99786   4.02133   4.03481   4.05347   4.08761
 Alpha virt. eigenvalues --    4.08781   4.09899   4.11322   4.12293   4.14927
 Alpha virt. eigenvalues --    4.18147   4.18189   4.20758   4.22197   4.24155
 Alpha virt. eigenvalues --    4.26209   4.26422   4.27676   4.30408   4.31523
 Alpha virt. eigenvalues --    4.33311   4.36489   4.37128   4.38060   4.38896
 Alpha virt. eigenvalues --    4.41039   4.41905   4.43305   4.44109   4.45504
 Alpha virt. eigenvalues --    4.46096   4.49470   4.51693   4.52360   4.55809
 Alpha virt. eigenvalues --    4.58567   4.59046   4.65881   4.68939   4.71403
 Alpha virt. eigenvalues --    4.71877   4.74076   4.75323   4.77967   4.78330
 Alpha virt. eigenvalues --    4.86520   4.87835   4.92175   4.92772   4.93359
 Alpha virt. eigenvalues --    4.96719   4.97652   5.03402   5.04950   5.06938
 Alpha virt. eigenvalues --    5.07436   5.09372   5.10548   5.13535   5.14606
 Alpha virt. eigenvalues --    5.14783   5.15021   5.17326   5.21695   5.24552
 Alpha virt. eigenvalues --    5.28383   5.28442   5.29083   5.32291   5.32997
 Alpha virt. eigenvalues --    5.33938   5.38573   5.43405   5.44288   5.44853
 Alpha virt. eigenvalues --    5.50892   5.57868   5.61925   5.68594   5.76183
 Alpha virt. eigenvalues --    5.77500   5.80356   5.84329   5.89223   6.03750
 Alpha virt. eigenvalues --    6.07592   6.14419   6.21660   6.22749   6.28567
 Alpha virt. eigenvalues --    6.33385   6.40247   6.45629   6.57826   6.68305
 Alpha virt. eigenvalues --    6.75897   6.85733   6.87954   6.88266   6.97792
 Alpha virt. eigenvalues --    6.98366   7.08797   7.26114   7.26702   7.40555
 Alpha virt. eigenvalues --    7.44088   7.64789   7.68078   7.73767   7.98084
 Alpha virt. eigenvalues --    8.35962   8.63090  16.07910  16.08537  16.53593
 Alpha virt. eigenvalues --   17.75604  19.32081  19.55485  19.71505
          Condensed to atoms (all electrons):
               1          2          3          4          5          6
     1  C    5.222850  -0.211453   0.277476  -0.413432   0.280142  -0.186694
     2  C   -0.211453   7.190680  -0.259384   0.515723  -0.491953   0.556552
     3  C    0.277476  -0.259384   6.815647  -0.406914   0.378076  -0.437669
     4  C   -0.413432   0.515723  -0.406914   6.759858  -0.452806   0.514736
     5  C    0.280142  -0.491953   0.378076  -0.452806   6.696623  -0.305065
     6  C   -0.186694   0.556552  -0.437669   0.514736  -0.305065   6.874366
     7  H   -0.063252  -0.098197   0.064613  -0.018947  -0.014702   0.117317
     8  H   -0.055904   0.127498  -0.102277  -0.144438   0.267669   0.044231
     9  H    0.092647  -0.068322   0.005448   0.347165  -0.162142  -0.114640
    10  H   -0.181229  -0.125955   0.207525  -0.043533  -0.032760   0.137134
    11  H    0.075912  -0.113478  -0.170910  -0.102133   0.105278  -0.130657
    12  O    0.128598  -0.208661  -0.001583   0.011821   0.013756  -0.032523
    13  H    0.049974  -0.010568  -0.002003  -0.004370   0.003323  -0.031279
               7          8          9         10         11         12
     1  C   -0.063252  -0.055904   0.092647  -0.181229   0.075912   0.128598
     2  C   -0.098197   0.127498  -0.068322  -0.125955  -0.113478  -0.208661
     3  C    0.064613  -0.102277   0.005448   0.207525  -0.170910  -0.001583
     4  C   -0.018947  -0.144438   0.347165  -0.043533  -0.102133   0.011821
     5  C   -0.014702   0.267669  -0.162142  -0.032760   0.105278   0.013756
     6  C    0.117317   0.044231  -0.114640   0.137134  -0.130657  -0.032523
     7  H    0.464509  -0.077811   0.009963  -0.004008   0.015505  -0.048761
     8  H   -0.077811   0.646490  -0.154518   0.024698  -0.008581   0.005960
     9  H    0.009963  -0.154518   0.700020  -0.209099   0.027723  -0.003525
    10  H   -0.004008   0.024698  -0.209099   1.124356  -0.299465   0.009164
    11  H    0.015505  -0.008581   0.027723  -0.299465   1.018089  -0.053141
    12  O   -0.048761   0.005960  -0.003525   0.009164  -0.053141   8.695103
    13  H   -0.000463  -0.000652   0.000510  -0.003728   0.023027   0.256150
              13
     1  C    0.049974
     2  C   -0.010568
     3  C   -0.002003
     4  C   -0.004370
     5  C    0.003323
     6  C   -0.031279
     7  H   -0.000463
     8  H   -0.000652
     9  H    0.000510
    10  H   -0.003728
    11  H    0.023027
    12  O    0.256150
    13  H    0.527952
 Mulliken charges:
               1
     1  C    0.984366
     2  C   -0.802481
     3  C   -0.368044
     4  C   -0.562731
     5  C   -0.285438
     6  C   -1.005811
     7  H    0.654236
     8  H    0.427635
     9  H    0.528769
    10  H    0.396901
    11  H    0.612830
    12  O   -0.772359
    13  H    0.192126
 Sum of Mulliken charges =  -0.00000
 Mulliken charges with hydrogens summed into heavy atoms:
               1
     1  C    0.984366
     2  C   -0.189650
     3  C    0.028857
     4  C   -0.033961
     5  C    0.142197
     6  C   -0.351575
    12  O   -0.580233
 Electronic spatial extent (au):  <R**2>=            665.1206
 Charge=             -0.0000 electrons
 Dipole moment (field-independent basis, Debye):
    X=             -1.7867    Y=             -0.3155    Z=             -0.0000  Tot=              1.8144
 Quadrupole moment (field-independent basis, Debye-Ang):
   XX=            -34.3438   YY=            -37.9866   ZZ=            -46.2679
   XY=             -5.0138   XZ=              0.0000   YZ=             -0.0000
 Traceless Quadrupole moment (field-independent basis, Debye-Ang):
   XX=              5.1890   YY=              1.5462   ZZ=             -6.7351
   XY=             -5.0138   XZ=              0.0000   YZ=             -0.0000
 Octapole moment (field-independent basis, Debye-Ang**2):
  XXX=             -2.3418  YYY=              4.9163  ZZZ=             -0.0000  XYY=            -14.4119
  XXY=              5.3873  XXZ=             -0.0000  XZZ=             -0.3418  YZZ=              6.5015
  YYZ=             -0.0000  XYZ=             -0.0000
 Hexadecapole moment (field-independent basis, Debye-Ang**3):
 XXXX=           -265.0853 YYYY=           -486.1706 ZZZZ=            -55.2942 XXXY=             -2.9639
 XXXZ=             -0.0000 YYYX=            -38.2874 YYYZ=             -0.0000 ZZZX=             -0.0000
 ZZZY=             -0.0000 XXYY=           -113.5360 XXZZ=            -67.0429 YYZZ=           -106.9479
 XXYZ=             -0.0000 YYXZ=             -0.0000 ZZXY=              0.1790
 N-N= 2.713525046926D+02 E-N=-1.257579155653D+03  KE= 3.052173574830D+02
 Symmetry A'   KE= 2.948041567850D+02
 Symmetry A"   KE= 1.041320069808D+01
 D1PCM: PCM CHGder 1st derivatives, ID1Alg=3 FixD1E=F DoIter=F DoCFld=F I1PDM=2.
 Calling FoFJK, ICntrl=  10002127 FMM=F ISym2X=1 I1Cent= 0 IOpClX= 0 NMat=1 NMatS=1 NMatT=0.
 ***** Axes restored to original set *****
 -------------------------------------------------------------------
 Center     Atomic                   Forces (Hartrees/Bohr)
 Number     Number              X              Y              Z
 -------------------------------------------------------------------
      1        6           0.000250334    0.000000000   -0.000322178
      2        6          -0.001681843    0.000000000    0.001126834
      3        6          -0.000242378   -0.000000000    0.000186399
      4        6           0.000862519    0.000000000    0.000190128
      5        6           0.001179553    0.000000000   -0.000507880
      6        6          -0.000462880   -0.000000000   -0.000421169
      7        1           0.000554209    0.000000000   -0.000355375
      8        1           0.000096423   -0.000000000   -0.000094483
      9        1           0.000180145   -0.000000000   -0.000023164
     10        1          -0.000155166    0.000000000    0.000033420
     11        1           0.000262893   -0.000000000   -0.000371296
     12        8           0.001249735   -0.000000000   -0.000365896
     13        1          -0.002093544   -0.000000000    0.000924658
 -------------------------------------------------------------------
 Cartesian Forces:  Max     0.002093544 RMS     0.000616645

 GradGradGradGradGradGradGradGradGradGradGradGradGradGradGradGradGradGrad
 Berny optimization.
 FormGI is forming the generalized inverse of G from B-inverse, IUseBI=4.
 Internal  Forces:  Max     0.002205113 RMS     0.000501689
 Search for a local minimum.
 Step number   1 out of a maximum of   68
 All quantities printed in internal units (Hartrees-Bohrs-Radians)
 Mixed Optimization -- En-DIIS/RFO-DIIS
 Second derivative matrix not updated -- first step.
 ITU=  0
     Eigenvalues ---    0.02088   0.02157   0.02167   0.02170   0.02172
     Eigenvalues ---    0.02173   0.02177   0.02179   0.02185   0.02190
     Eigenvalues ---    0.16000   0.16000   0.16000   0.16000   0.16000
     Eigenvalues ---    0.16000   0.22000   0.22000   0.23489   0.25000
     Eigenvalues ---    0.35484   0.35738   0.35738   0.35798   0.35844
     Eigenvalues ---    0.42338   0.42513   0.46552   0.46673   0.46789
     Eigenvalues ---    0.46933   0.50962   0.54627
 RFO step:  Lambda=-4.16928868D-05 EMin= 2.08762549D-02
 Linear search not attempted -- first point.
 Iteration  1 RMS(Cart)=  0.00256194 RMS(Int)=  0.00000342
 Iteration  2 RMS(Cart)=  0.00000333 RMS(Int)=  0.00000003
 Iteration  3 RMS(Cart)=  0.00000000 RMS(Int)=  0.00000003
 ClnCor:  largest displacement from symmetrization is 2.28D-11 for atom    12.
 Variable       Old X    -DE/DX   Delta X   Delta X   Delta X     New X
                                 (Linear)    (Quad)   (Total)
    R1        2.63398   0.00050   0.00000   0.00106   0.00106   2.63503
    R2        2.63317   0.00136   0.00000   0.00292   0.00292   2.63609
    R3        2.58907   0.00041   0.00000   0.00081   0.00081   2.58988
    R4        2.63409   0.00062   0.00000   0.00131   0.00131   2.63540
    R5        2.04896  -0.00041   0.00000  -0.00116  -0.00116   2.04780
    R6        2.63196   0.00133   0.00000   0.00283   0.00283   2.63479
    R7        2.04493   0.00004   0.00000   0.00010   0.00010   2.04502
    R8        2.63591   0.00065   0.00000   0.00140   0.00140   2.63732
    R9        2.04327   0.00014   0.00000   0.00040   0.00040   2.04367
   R10        2.62962   0.00094   0.00000   0.00202   0.00202   2.63164
   R11        2.04494   0.00013   0.00000   0.00036   0.00036   2.04530
   R12        2.04399   0.00034   0.00000   0.00096   0.00096   2.04495
   R13        1.82165   0.00221   0.00000   0.00404   0.00404   1.82568
    A1        2.09851   0.00024   0.00000   0.00100   0.00100   2.09951
    A2        2.14039  -0.00076   0.00000  -0.00306  -0.00306   2.13734
    A3        2.04428   0.00052   0.00000   0.00205   0.00205   2.04633
    A4        2.09035  -0.00046   0.00000  -0.00215  -0.00215   2.08820
    A5        2.09365   0.00003   0.00000  -0.00019  -0.00019   2.09347
    A6        2.09919   0.00043   0.00000   0.00233   0.00233   2.10152
    A7        2.10079   0.00043   0.00000   0.00186   0.00186   2.10265
    A8        2.08379  -0.00038   0.00000  -0.00197  -0.00197   2.08183
    A9        2.09860  -0.00005   0.00000   0.00010   0.00010   2.09870
   A10        2.08431  -0.00001   0.00000  -0.00002  -0.00002   2.08429
   A11        2.09889   0.00011   0.00000   0.00066   0.00066   2.09955
   A12        2.09999  -0.00010   0.00000  -0.00064  -0.00064   2.09935
   A13        2.10498  -0.00034   0.00000  -0.00142  -0.00142   2.10356
   A14        2.09552   0.00019   0.00000   0.00087   0.00087   2.09639
   A15        2.08269   0.00014   0.00000   0.00055   0.00055   2.08324
   A16        2.08744   0.00013   0.00000   0.00072   0.00072   2.08816
   A17        2.07614   0.00052   0.00000   0.00327   0.00327   2.07941
   A18        2.11961  -0.00065   0.00000  -0.00399  -0.00399   2.11562
   A19        1.89607   0.00108   0.00000   0.00675   0.00675   1.90282
    D1       -0.00000   0.00000   0.00000   0.00000   0.00000   0.00000
    D2        3.14159   0.00000   0.00000   0.00000   0.00000   3.14159
    D3        3.14159  -0.00000   0.00000  -0.00000   0.00000   3.14159
    D4        0.00000   0.00000   0.00000   0.00000   0.00000   0.00000
    D5        0.00000  -0.00000   0.00000  -0.00000   0.00000   0.00000
    D6        3.14159   0.00000   0.00000   0.00000   0.00000   3.14159
    D7        3.14159   0.00000   0.00000   0.00000   0.00000   3.14159
    D8       -0.00000   0.00000   0.00000   0.00000   0.00000   0.00000
    D9       -0.00000   0.00000   0.00000   0.00000   0.00000   0.00000
   D10        3.14159  -0.00000   0.00000  -0.00000   0.00000   3.14159
   D11        0.00000  -0.00000   0.00000  -0.00000  -0.00000   0.00000
   D12        3.14159  -0.00000   0.00000  -0.00000   0.00000   3.14159
   D13        3.14159  -0.00000   0.00000  -0.00000   0.00000   3.14159
   D14        0.00000  -0.00000   0.00000  -0.00000  -0.00000   0.00000
   D15       -0.00000   0.00000   0.00000   0.00000   0.00000   0.00000
   D16        3.14159   0.00000   0.00000   0.00000   0.00000   3.14159
   D17        3.14159   0.00000   0.00000   0.00000   0.00000   3.14159
   D18       -0.00000   0.00000   0.00000   0.00000   0.00000   0.00000
   D19        0.00000   0.00000   0.00000   0.00000   0.00000   0.00000
   D20        3.14159   0.00000   0.00000   0.00000   0.00000   3.14159
   D21        3.14159   0.00000   0.00000   0.00000   0.00000   3.14159
   D22       -0.00000   0.00000   0.00000   0.00000   0.00000   0.00000
   D23       -0.00000  -0.00000   0.00000  -0.00000   0.00000   0.00000
   D24        3.14159  -0.00000   0.00000  -0.00000   0.00000   3.14159
   D25        3.14159  -0.00000   0.00000  -0.00000   0.00000   3.14159
   D26        0.00000  -0.00000   0.00000  -0.00000   0.00000   0.00000
         Item               Value     Threshold  Converged?
 Maximum Force            0.002205     0.000450     NO 
 RMS     Force            0.000502     0.000300     NO 
 Maximum Displacement     0.012614     0.001800     NO 
 RMS     Displacement     0.002561     0.001200     NO 
 Predicted change in Energy=-2.084644D-05
 GradGradGradGradGradGradGradGradGradGradGradGradGradGradGradGradGradGrad

                          Input orientation:                          
 ---------------------------------------------------------------------
 Center     Atomic      Atomic             Coordinates (Angstroms)
 Number     Number       Type             X           Y           Z
 ---------------------------------------------------------------------
      1          6           0       -0.000295   -0.000000    0.000376
      2          6           0       -0.001629   -0.000000    1.394774
      3          6           0        1.209759   -0.000000    2.085735
      4          6           0        2.419333    0.000000    1.392252
      5          6           0        2.409444    0.000000   -0.003320
      6          6           0        1.204863    0.000000   -0.702125
      7          1           0        1.184147    0.000000   -1.784067
      8          1           0        3.341814    0.000000   -0.552973
      9          1           0        3.357061    0.000000    1.930985
     10          1           0        1.201825   -0.000000    3.167886
     11          1           0       -0.941116   -0.000000    1.934827
     12          8           0       -1.155970   -0.000000   -0.736302
     13          1           0       -1.912465   -0.000000   -0.135399
 ---------------------------------------------------------------------
                    Distance matrix (angstroms):
                    1          2          3          4          5
     1  C    0.000000
     2  C    1.394399   0.000000
     3  C    2.411007   1.394592   0.000000
     4  C    2.791401   2.420964   1.394270   0.000000
     5  C    2.409742   2.787103   2.409024   1.395607   0.000000
     6  C    1.394960   2.419217   2.787865   2.421024   1.392603
     7  H    2.141761   3.392801   3.869887   3.408033   2.161576
     8  H    3.387608   3.869409   3.392408   2.152875   1.082327
     9  H    3.872867   3.401224   2.152871   1.081465   2.153953
    10  H    3.387952   2.142948   1.082181   2.152952   3.393360
    11  H    2.151103   1.083647   2.156162   3.403969   3.870745
    12  O    1.370503   2.423631   3.682467   4.160954   3.639978
    13  H    1.916984   2.448004   3.831673   4.593277   4.323927
                    6          7          8          9         10
     6  C    0.000000
     7  H    1.082140   0.000000
     8  H    2.142150   2.484174   0.000000
     9  H    3.400769   4.303855   2.484004   0.000000
    10  H    3.870013   4.951985   4.292359   2.484948   0.000000
    11  H    3.399815   4.283330   4.953042   4.298179   2.472373
    12  O    2.361080   2.563973   4.501518   5.242315   4.560908
    13  H    3.168424   3.508150   5.270846   5.660199   4.539878
                   11         12         13
    11  H    0.000000
    12  O    2.679756   0.000000
    13  H    2.286778   0.966111   0.000000
 Stoichiometry    C6H6O
 Framework group  CS[SG(C6H6O)]
 Deg. of freedom    23
 Full point group                 CS      NOp   2
 Largest Abelian subgroup         CS      NOp   2
 Largest concise Abelian subgroup C1      NOp   1
                         Standard orientation:                         
 ---------------------------------------------------------------------
 Center     Atomic      Atomic             Coordinates (Angstroms)
 Number     Number       Type             X           Y           Z
 ---------------------------------------------------------------------
      1          6           0       -0.000000    0.937162   -0.000000
      2          6           0       -1.204295    0.234294    0.000000
      3          6           0       -1.189102   -1.160215    0.000000
      4          6           0        0.020203   -1.854167    0.000000
      5          6           0        1.219845   -1.141019   -0.000000
      6          6           0        1.214860    0.251575   -0.000000
      7          1           0        2.138315    0.815719   -0.000000
      8          1           0        2.165040   -1.668311   -0.000000
      9          1           0        0.028628   -2.935599    0.000000
     10          1           0       -2.127203   -1.699735    0.000000
     11          1           0       -2.144797    0.772576    0.000000
     12          8           0        0.052399    2.306662   -0.000000
     13          1           0       -0.848238    2.656266   -0.000000
 ---------------------------------------------------------------------
 Rotational constants (GHZ):           5.6637017           2.6207389           1.7916820
 Standard basis: Aug-CC-pVTZ (5D, 7F)
 There are   367 symmetry adapted cartesian basis functions of A'  symmetry.
 There are   168 symmetry adapted cartesian basis functions of A"  symmetry.
 There are   306 symmetry adapted basis functions of A'  symmetry.
 There are   154 symmetry adapted basis functions of A"  symmetry.
   460 basis functions,   666 primitive gaussians,   535 cartesian basis functions
    25 alpha electrons       25 beta electrons
       nuclear repulsion energy       271.1741449456 Hartrees.
 NAtoms=   13 NActive=   13 NUniq=   13 SFac= 1.00D+00 NAtFMM=   60 NAOKFM=F Big=F
 Integral buffers will be    131072 words long.
 Raffenetti 1 integral format.
 Two-electron integral symmetry is turned on.
 ------------------------------------------------------------------------------
 Polarizable Continuum Model (PCM)
 =================================
 Model                : PCM.
 Atomic radii         : UFF (Universal Force Field).
 Polarization charges : Total charges.
 Charge compensation  : None.
 Solution method      : On-the-fly selection.
 Cavity type          : Scaled VdW (van der Waals Surface) (Alpha=1.100).
 Cavity algorithm     : GePol (No added spheres)
                        Default sphere list used, NSphG=   13.
                        Lebedev-Laikov grids with approx.  5.0 points / Ang**2.
                        Smoothing algorithm: York/Karplus (Gamma=1.0000).
                        Polarization charges: spherical gaussians, with
                                              point-specific exponents (IZeta= 3).
                        Self-potential: point-specific (ISelfS= 7).
                        Self-field    : sphere-specific E.n sum rule (ISelfD= 2).
 1st derivatives      : Analytical E(r).r(x)/FMM algorithm (CHGder, D1EAlg=3).
                        Cavity 1st derivative terms included.
 Solvent              : Water, Eps=  78.355300 Eps(inf)=   1.777849
 ------------------------------------------------------------------------------
 Spheres list:
 ISph  on   Nord     Re0    Alpha      Xe            Ye            Ze
    1   C      1    1.9255  1.100      0.000000      0.937162      0.000000
    2   C      2    1.9255  1.100     -1.204295      0.234294      0.000000
    3   C      3    1.9255  1.100     -1.189102     -1.160215      0.000000
    4   C      4    1.9255  1.100      0.020203     -1.854167      0.000000
    5   C      5    1.9255  1.100      1.219845     -1.141019     -0.000000
    6   C      6    1.9255  1.100      1.214860      0.251575     -0.000000
    7   H      7    1.4430  1.100      2.138315      0.815719     -0.000000
    8   H      8    1.4430  1.100      2.165040     -1.668311     -0.000000
    9   H      9    1.4430  1.100      0.028628     -2.935599     -0.000000
   10   H     10    1.4430  1.100     -2.127203     -1.699735      0.000000
   11   H     11    1.4430  1.100     -2.144797      0.772576      0.000000
   12   O     12    1.7500  1.100      0.052399      2.306662     -0.000000
   13   H     13    1.4430  1.100     -0.848238      2.656266      0.000000
 ------------------------------------------------------------------------------
 One-electron integrals computed using PRISM.
 NBasis=   460 RedAO= T EigKep=  1.19D-06  NBF=   306   154
 NBsUse=   459 1.00D-06 EigRej=  7.97D-07 NBFU=   305   154
 Initial guess from the checkpoint file:  "output.chk"
 B after Tr=    -0.000000    0.000000   -0.000000
         Rot=    1.000000   -0.000000   -0.000000   -0.000077 Ang=  -0.01 deg.
 Initial guess orbital symmetries:
       Occupied  (A') (A') (A') (A') (A') (A') (A') (A') (A') (A')
                 (A') (A') (A') (A') (A') (A') (A') (A") (A') (A')
                 (A') (A') (A") (A") (A")
       Virtual   (A') (A') (A') (A') (A') (A') (A") (A') (A") (A")
                 (A") (A') (A') (A") (A') (A') (A') (A') (A') (A')
                 (A') (A") (A") (A') (A") (A') (A") (A') (A') (A')
                 (A') (A') (A') (A') (A') (A') (A") (A') (A") (A')
                 (A') (A") (A') (A') (A") (A') (A') (A') (A") (A')
                 (A') (A") (A') (A") (A') (A") (A") (A') (A") (A")
                 (A') (A") (A') (A') (A') (A') (A') (A") (A') (A')
                 (A') (A') (A') (A") (A') (A') (A') (A') (A') (A")
                 (A') (A') (A") (A") (A") (A") (A') (A') (A') (A')
                 (A') (A') (A") (A') (A') (A') (A") (A') (A") (A')
                 (A") (A') (A') (A') (A') (A") (A') (A') (A') (A")
                 (A') (A") (A') (A") (A') (A') (A") (A') (A') (A")
                 (A") (A') (A") (A') (A") (A') (A") (A') (A') (A")
                 (A') (A") (A') (A") (A') (A") (A') (A') (A") (A')
                 (A') (A') (A') (A") (A") (A') (A') (A") (A') (A')
                 (A') (A') (A") (A') (A') (A') (A') (A') (A") (A')
                 (A") (A") (A') (A') (A') (A") (A') (A") (A') (A')
                 (A") (A") (A') (A") (A') (A") (A') (A") (A') (A')
                 (A') (A') (A') (A") (A') (A") (A') (A") (A') (A")
                 (A") (A') (A') (A') (A") (A") (A') (A") (A') (A')
                 (A') (A') (A") (A') (A") (A') (A") (A') (A') (A')
                 (A") (A") (A') (A') (A') (A') (A") (A') (A') (A')
                 (A") (A') (A') (A") (A') (A') (A") (A') (A") (A')
                 (A') (A") (A') (A") (A") (A") (A') (A') (A") (A')
                 (A') (A") (A') (A') (A") (A') (A') (A') (A') (A")
                 (A') (A') (A") (A') (A') (A') (A') (A") (A') (A")
                 (A') (A') (A") (A') (A') (A') (A") (A') (A") (A')
                 (A") (A') (A") (A") (A') (A") (A') (A") (A") (A')
                 (A') (A') (A") (A') (A') (A') (A") (A") (A") (A')
                 (A") (A") (A") (A') (A') (A') (A") (A') (A') (A')
                 (A") (A") (A') (A') (A') (A") (A") (A') (A') (A')
                 (A") (A') (A') (A') (A") (A') (A') (A') (A') (A")
                 (A') (A') (A") (A") (A') (A") (A') (A') (A") (A')
                 (A') (A") (A") (A') (A") (A") (A') (A") (A') (A')
                 (A') (A") (A') (A") (A') (A') (A') (A") (A') (A')
                 (A") (A') (A") (A') (A") (A') (A') (A") (A") (A")
                 (A') (A') (A') (A") (A') (A") (A') (A') (A') (A')
                 (A") (A') (A") (A') (A') (A") (A") (A") (A') (A')
                 (A") (A') (A') (A') (A") (A") (A') (A") (A') (A")
                 (A') (A') (A') (A') (A') (A') (A") (A') (A') (A')
                 (A') (A') (A') (A') (A') (A') (A') (A') (A') (A')
                 (A') (A') (A") (A') (A") (A') (A') (A') (A") (A")
                 (A') (A") (A') (A') (A') (A') (A') (A') (A') (A')
                 (A') (A') (A') (A')
 Requested convergence on RMS density matrix=1.00D-08 within 128 cycles.
 Requested convergence on MAX density matrix=1.00D-06.
 Requested convergence on             energy=1.00D-06.
 No special actions if energy rises.
 Inv3:  Mode=1 IEnd=     4002075.
 Iteration    1 A*A^-1 deviation from unit magnitude is 2.89D-15 for    380.
 Iteration    1 A*A^-1 deviation from orthogonality  is 3.11D-15 for    926    106.
 Iteration    1 A^-1*A deviation from unit magnitude is 2.66D-15 for    380.
 Iteration    1 A^-1*A deviation from orthogonality  is 2.82D-15 for    623    429.
 Error on total polarization charges =  0.01333
 SCF Done:  E(RHF) =  -305.679029296     A.U. after    9 cycles
            NFock=  9  Conv=0.65D-08     -V/T= 2.0016
 ExpMin= 2.53D-02 ExpMax= 1.53D+04 ExpMxC= 5.22D+02 IAcc=3 IRadAn=         5 AccDes= 0.00D+00
 HarFok:  IExCor=  205 AccDes= 0.00D+00 IRadAn=         5 IDoV=-2 UseB2=F ITyADJ=14
 ICtDFT= 12500011 ScaDFX=  1.000000  1.000000  1.000000  1.000000
 Range of M.O.s used for correlation:     8   459
 NBasis=   460 NAE=    25 NBE=    25 NFC=     7 NFV=     0
 NROrb=    452 NOA=    18 NOB=    18 NVA=   434 NVB=   434

 **** Warning!!: The largest alpha MO coefficient is  0.14098278D+03

 Disk-based method using ON**2 memory for 18 occupieds at a time.
 Estimated scratch disk usage=  5179289349 words.
 Actual    scratch disk usage=  4747259653 words.
 JobTyp=1 Pass  1:  I=   8 to  25 NPSUse= 12 ParTrn=T ParDer=T DoDerP=T.
 (rs|ai) integrals will be sorted in core.
 Spin components of T(2) and E(2):
     alpha-alpha T2 =       0.5345356563D-01 E2=     -0.1531680675D+00
     alpha-beta  T2 =       0.2802496274D+00 E2=     -0.8976483587D+00
     beta-beta   T2 =       0.5345356563D-01 E2=     -0.1531680675D+00
 ANorm=    0.1177776192D+01
 E2 =    -0.1203984494D+01 EUMP2 =    -0.30688301378996D+03
          IDoAtm=1111111111111
 NEqPCM:  Using equilibrium solvation (IEInf=0, Eps=  78.3553, EpsInf=   1.7778)
          Differentiating once with respect to electric field.
                with respect to dipole field.
          Differentiating once with respect to nuclear coordinates.
          There are     1 degrees of freedom in the 1st order CPHF.  IDoFFX=0 NUNeed=     1.
 LinEq1:  Iter=  0 NonCon=     1 RMS=2.30D-03 Max=5.13D-02 NDo=     1
 AX will form     1 AO Fock derivatives at one time.
 LinEq1:  Iter=  1 NonCon=     1 RMS=6.06D-04 Max=1.00D-02 NDo=     1
 LinEq1:  Iter=  2 NonCon=     1 RMS=2.14D-04 Max=7.78D-03 NDo=     1
 LinEq1:  Iter=  3 NonCon=     1 RMS=8.00D-05 Max=2.88D-03 NDo=     1
 LinEq1:  Iter=  4 NonCon=     1 RMS=3.47D-05 Max=7.13D-04 NDo=     1
 LinEq1:  Iter=  5 NonCon=     1 RMS=1.13D-05 Max=3.20D-04 NDo=     1
 LinEq1:  Iter=  6 NonCon=     1 RMS=2.57D-06 Max=5.99D-05 NDo=     1
 LinEq1:  Iter=  7 NonCon=     1 RMS=6.21D-07 Max=1.09D-05 NDo=     1
 LinEq1:  Iter=  8 NonCon=     1 RMS=2.31D-07 Max=4.68D-06 NDo=     1
 LinEq1:  Iter=  9 NonCon=     1 RMS=4.78D-08 Max=9.57D-07 NDo=     1
 LinEq1:  Iter= 10 NonCon=     1 RMS=1.91D-08 Max=6.30D-07 NDo=     1
 LinEq1:  Iter= 11 NonCon=     1 RMS=6.38D-09 Max=1.88D-07 NDo=     1
 LinEq1:  Iter= 12 NonCon=     1 RMS=1.92D-09 Max=7.02D-08 NDo=     1
 LinEq1:  Iter= 13 NonCon=     1 RMS=5.91D-10 Max=2.01D-08 NDo=     1
 LinEq1:  Iter= 14 NonCon=     1 RMS=2.04D-10 Max=3.24D-09 NDo=     1
 LinEq1:  Iter= 15 NonCon=     1 RMS=5.23D-11 Max=1.30D-09 NDo=     1
 LinEq1:  Iter= 16 NonCon=     0 RMS=1.85D-11 Max=3.62D-10 NDo=     1
 Linear equations converged to 1.000D-10 1.000D-09 after    16 iterations.
 End of Minotr F.D. properties file   721 does not exist.
 End of Minotr F.D. properties file   722 does not exist.
 End of Minotr F.D. properties file   788 does not exist.
 D1PCM: PCM CHGder 1st derivatives, ID1Alg=3 FixD1E=F DoIter=F DoCFld=F I1PDM=2.
 Calling FoFJK, ICntrl=  10002127 FMM=F ISym2X=1 I1Cent= 0 IOpClX= 0 NMat=1 NMatS=1 NMatT=0.
 ***** Axes restored to original set *****
 -------------------------------------------------------------------
 Center     Atomic                   Forces (Hartrees/Bohr)
 Number     Number              X              Y              Z
 -------------------------------------------------------------------
      1        6           0.000000589    0.000000000   -0.000153830
      2        6           0.000076115   -0.000000000    0.000273878
      3        6           0.000098507    0.000000000   -0.000173859
      4        6          -0.000081404   -0.000000000    0.000069233
      5        6           0.000045611    0.000000000    0.000096443
      6        6          -0.000634129   -0.000000000   -0.000047283
      7        1           0.000135702    0.000000000    0.000010630
      8        1          -0.000070581   -0.000000000   -0.000023472
      9        1          -0.000030856    0.000000000    0.000022226
     10        1           0.000026637   -0.000000000    0.000036810
     11        1           0.000049070    0.000000000   -0.000078310
     12        8           0.000224414   -0.000000000   -0.000147832
     13        1           0.000160324   -0.000000000    0.000115366
 -------------------------------------------------------------------
 Cartesian Forces:  Max     0.000634129 RMS     0.000135769

 GradGradGradGradGradGradGradGradGradGradGradGradGradGradGradGradGradGrad
 Berny optimization.
 Using GEDIIS/GDIIS optimizer.
 FormGI is forming the generalized inverse of G from B-inverse, IUseBI=4.
 Internal  Forces:  Max     0.000410785 RMS     0.000101298
 Search for a local minimum.
 Step number   2 out of a maximum of   68
 All quantities printed in internal units (Hartrees-Bohrs-Radians)
 Mixed Optimization -- En-DIIS/RFO-DIIS
 Swapping is turned off.
 Update second derivatives using D2CorX and points    1    2
 DE= -1.87D-05 DEPred=-2.08D-05 R= 8.96D-01
 TightC=F SS=  1.41D+00  RLast= 1.24D-02 DXNew= 5.0454D-01 3.7177D-02
 Trust test= 8.96D-01 RLast= 1.24D-02 DXMaxT set to 3.00D-01
 ITU=  1  0
     Eigenvalues ---    0.02088   0.02157   0.02167   0.02170   0.02172
     Eigenvalues ---    0.02173   0.02177   0.02179   0.02185   0.02190
     Eigenvalues ---    0.14903   0.16000   0.16000   0.16000   0.16000
     Eigenvalues ---    0.17221   0.21905   0.22283   0.23358   0.25801
     Eigenvalues ---    0.35269   0.35730   0.35747   0.35815   0.35856
     Eigenvalues ---    0.42337   0.42509   0.45476   0.46659   0.46753
     Eigenvalues ---    0.49131   0.51767   0.56181
 En-DIIS/RFO-DIIS/Sim-DIIS IScMMF=       -3 using points:     2    1
 RFO step:  Lambda=-1.77522824D-06.
 DidBck=F Rises=F RFO-DIIS coefs:    0.93995    0.06005
 Iteration  1 RMS(Cart)=  0.00048846 RMS(Int)=  0.00000024
 Iteration  2 RMS(Cart)=  0.00000023 RMS(Int)=  0.00000001
 ClnCor:  largest displacement from symmetrization is 6.38D-12 for atom     7.
 Variable       Old X    -DE/DX   Delta X   Delta X   Delta X     New X
                                 (Linear)    (Quad)   (Total)
    R1        2.63503   0.00015  -0.00006   0.00040   0.00034   2.63537
    R2        2.63609  -0.00041  -0.00018  -0.00053  -0.00070   2.63539
    R3        2.58988  -0.00030  -0.00005  -0.00047  -0.00052   2.58936
    R4        2.63540  -0.00007  -0.00008  -0.00002  -0.00010   2.63530
    R5        2.04780  -0.00008   0.00007  -0.00032  -0.00025   2.04755
    R6        2.63479  -0.00021  -0.00017  -0.00013  -0.00030   2.63448
    R7        2.04502   0.00004  -0.00001   0.00010   0.00010   2.04512
    R8        2.63732   0.00000  -0.00008   0.00013   0.00005   2.63736
    R9        2.04367  -0.00002  -0.00002  -0.00000  -0.00003   2.04365
   R10        2.63164   0.00008  -0.00012   0.00034   0.00021   2.63185
   R11        2.04530  -0.00005  -0.00002  -0.00009  -0.00011   2.04519
   R12        2.04495  -0.00001  -0.00006   0.00005  -0.00000   2.04495
   R13        1.82568  -0.00006  -0.00024   0.00028   0.00003   1.82572
    A1        2.09951   0.00005  -0.00006   0.00026   0.00020   2.09972
    A2        2.13734   0.00013   0.00018   0.00019   0.00037   2.13771
    A3        2.04633  -0.00018  -0.00012  -0.00045  -0.00057   2.04576
    A4        2.08820   0.00001   0.00013  -0.00016  -0.00004   2.08816
    A5        2.09347  -0.00005   0.00001  -0.00032  -0.00031   2.09315
    A6        2.10152   0.00005  -0.00014   0.00049   0.00035   2.10187
    A7        2.10265  -0.00002  -0.00011   0.00011  -0.00001   2.10265
    A8        2.08183   0.00003   0.00012  -0.00003   0.00008   2.08191
    A9        2.09870  -0.00001  -0.00001  -0.00007  -0.00008   2.09863
   A10        2.08429  -0.00003   0.00000  -0.00014  -0.00013   2.08415
   A11        2.09955  -0.00003  -0.00004  -0.00012  -0.00016   2.09939
   A12        2.09935   0.00006   0.00004   0.00025   0.00029   2.09964
   A13        2.10356   0.00008   0.00009   0.00019   0.00027   2.10383
   A14        2.09639   0.00001  -0.00005   0.00020   0.00015   2.09654
   A15        2.08324  -0.00009  -0.00003  -0.00039  -0.00042   2.08281
   A16        2.08816  -0.00008  -0.00004  -0.00026  -0.00030   2.08786
   A17        2.07941   0.00018  -0.00020   0.00129   0.00110   2.08051
   A18        2.11562  -0.00011   0.00024  -0.00104  -0.00080   2.11482
   A19        1.90282  -0.00034  -0.00041  -0.00129  -0.00169   1.90113
    D1        0.00000  -0.00000   0.00000  -0.00000   0.00000   0.00000
    D2        3.14159  -0.00000   0.00000  -0.00000   0.00000   3.14159
    D3        3.14159  -0.00000   0.00000  -0.00000   0.00000   3.14159
    D4       -0.00000  -0.00000   0.00000  -0.00000   0.00000   0.00000
    D5       -0.00000   0.00000   0.00000   0.00000   0.00000   0.00000
    D6        3.14159   0.00000   0.00000   0.00000   0.00000   3.14159
    D7        3.14159   0.00000   0.00000   0.00000   0.00000   3.14159
    D8        0.00000   0.00000   0.00000   0.00000  -0.00000   0.00000
    D9        0.00000  -0.00000   0.00000  -0.00000  -0.00000   0.00000
   D10        3.14159  -0.00000   0.00000  -0.00000   0.00000   3.14159
   D11        0.00000   0.00000   0.00000   0.00000  -0.00000   0.00000
   D12        3.14159   0.00000   0.00000   0.00000   0.00000   3.14159
   D13        3.14159   0.00000   0.00000   0.00000   0.00000   3.14159
   D14       -0.00000   0.00000   0.00000   0.00000   0.00000   0.00000
   D15       -0.00000   0.00000   0.00000   0.00000   0.00000   0.00000
   D16        3.14159  -0.00000   0.00000  -0.00000   0.00000   3.14159
   D17        3.14159   0.00000   0.00000   0.00000   0.00000   3.14159
   D18        0.00000  -0.00000   0.00000  -0.00000   0.00000   0.00000
   D19        0.00000  -0.00000   0.00000  -0.00000   0.00000   0.00000
   D20        3.14159   0.00000   0.00000   0.00000   0.00000   3.14159
   D21        3.14159   0.00000   0.00000   0.00000   0.00000   3.14159
   D22       -0.00000   0.00000   0.00000   0.00000   0.00000   0.00000
   D23        0.00000   0.00000   0.00000   0.00000  -0.00000   0.00000
   D24        3.14159   0.00000   0.00000   0.00000   0.00000   3.14159
   D25        3.14159  -0.00000   0.00000  -0.00000   0.00000   3.14159
   D26       -0.00000  -0.00000   0.00000  -0.00000   0.00000   0.00000
         Item               Value     Threshold  Converged?
 Maximum Force            0.000411     0.000450     YES
 RMS     Force            0.000101     0.000300     YES
 Maximum Displacement     0.002364     0.001800     NO 
 RMS     Displacement     0.000489     0.001200     YES
 Predicted change in Energy=-8.876198D-07
 GradGradGradGradGradGradGradGradGradGradGradGradGradGradGradGradGradGrad

                          Input orientation:                          
 ---------------------------------------------------------------------
 Center     Atomic      Atomic             Coordinates (Angstroms)
 Number     Number       Type             X           Y           Z
 ---------------------------------------------------------------------
      1          6           0       -0.000327   -0.000000    0.000317
      2          6           0       -0.001643   -0.000000    1.394894
      3          6           0        1.209735   -0.000000    2.085770
      4          6           0        2.419132    0.000000    1.392300
      5          6           0        2.408979    0.000000   -0.003295
      6          6           0        1.204358    0.000000   -0.702257
      7          1           0        1.184593    0.000000   -1.784215
      8          1           0        3.341109    0.000000   -0.553235
      9          1           0        3.356793    0.000000    1.931122
     10          1           0        1.201944   -0.000000    3.167974
     11          1           0       -0.941179   -0.000000    1.934599
     12          8           0       -1.155509   -0.000000   -0.736626
     13          1           0       -1.911214   -0.000000   -0.134701
 ---------------------------------------------------------------------
                    Distance matrix (angstroms):
                    1          2          3          4          5
     1  C    0.000000
     2  C    1.394577   0.000000
     3  C    2.411091   1.394541   0.000000
     4  C    2.791308   2.420776   1.394109   0.000000
     5  C    2.409309   2.786760   2.408813   1.395632   0.000000
     6  C    1.394588   2.419189   2.788031   2.421331   1.392717
     7  H    2.142100   3.393212   3.870066   3.407981   2.161202
     8  H    3.386978   3.869005   3.392212   2.152940   1.082267
     9  H    3.872759   3.400976   2.152621   1.081452   2.154140
    10  H    3.388142   2.142997   1.082233   2.152804   3.393211
    11  H    2.150964   1.083517   2.156219   3.403788   3.870270
    12  O    1.370230   2.423795   3.682430   4.160575   3.639141
    13  H    1.915651   2.446655   3.830249   4.591691   4.322191
                    6          7          8          9         10
     6  C    0.000000
     7  H    1.082138   0.000000
     8  H    2.141942   2.483118   0.000000
     9  H    3.401126   4.303740   2.484406   0.000000
    10  H    3.870231   4.952219   4.292252   2.484588   0.000000
    11  H    3.399461   4.283513   4.952506   4.297973   2.472688
    12  O    2.360117   2.563888   4.500357   5.241922   4.561084
    13  H    3.166845   3.507837   5.268973   5.658580   4.538657
                   11         12         13
    11  H    0.000000
    12  O    2.679810   0.000000
    13  H    2.285382   0.966129   0.000000
 Stoichiometry    C6H6O
 Framework group  CS[SG(C6H6O)]
 Deg. of freedom    23
 Full point group                 CS      NOp   2
 Largest Abelian subgroup         CS      NOp   2
 Largest concise Abelian subgroup C1      NOp   1
                         Standard orientation:                         
 ---------------------------------------------------------------------
 Center     Atomic      Atomic             Coordinates (Angstroms)
 Number     Number       Type             X           Y           Z
 ---------------------------------------------------------------------
      1          6           0        0.000000    0.937146    0.000000
      2          6           0       -1.204418    0.234137    0.000000
      3          6           0       -1.189115   -1.160320    0.000000
      4          6           0        0.020110   -1.854089    0.000000
      5          6           0        1.219617   -1.140666    0.000000
      6          6           0        1.214705    0.252042    0.000000
      7          1           0        2.138637    0.815401    0.000000
      8          1           0        2.164956   -1.667577    0.000000
      9          1           0        0.028458   -2.935508    0.000000
     10          1           0       -2.127173   -1.700019    0.000000
     11          1           0       -2.144662    0.772608    0.000000
     12          8           0        0.052836    2.306357    0.000000
     13          1           0       -0.848295    2.654736    0.000000
 ---------------------------------------------------------------------
 Rotational constants (GHZ):           5.6640631           2.6213149           1.7919874
 Standard basis: Aug-CC-pVTZ (5D, 7F)
 There are   367 symmetry adapted cartesian basis functions of A'  symmetry.
 There are   168 symmetry adapted cartesian basis functions of A"  symmetry.
 There are   306 symmetry adapted basis functions of A'  symmetry.
 There are   154 symmetry adapted basis functions of A"  symmetry.
   460 basis functions,   666 primitive gaussians,   535 cartesian basis functions
    25 alpha electrons       25 beta electrons
       nuclear repulsion energy       271.1933665233 Hartrees.
 NAtoms=   13 NActive=   13 NUniq=   13 SFac= 1.00D+00 NAtFMM=   60 NAOKFM=F Big=F
 Integral buffers will be    131072 words long.
 Raffenetti 1 integral format.
 Two-electron integral symmetry is turned on.
 ------------------------------------------------------------------------------
 Polarizable Continuum Model (PCM)
 =================================
 Model                : PCM.
 Atomic radii         : UFF (Universal Force Field).
 Polarization charges : Total charges.
 Charge compensation  : None.
 Solution method      : On-the-fly selection.
 Cavity type          : Scaled VdW (van der Waals Surface) (Alpha=1.100).
 Cavity algorithm     : GePol (No added spheres)
                        Default sphere list used, NSphG=   13.
                        Lebedev-Laikov grids with approx.  5.0 points / Ang**2.
                        Smoothing algorithm: York/Karplus (Gamma=1.0000).
                        Polarization charges: spherical gaussians, with
                                              point-specific exponents (IZeta= 3).
                        Self-potential: point-specific (ISelfS= 7).
                        Self-field    : sphere-specific E.n sum rule (ISelfD= 2).
 1st derivatives      : Analytical E(r).r(x)/FMM algorithm (CHGder, D1EAlg=3).
                        Cavity 1st derivative terms included.
 Solvent              : Water, Eps=  78.355300 Eps(inf)=   1.777849
 ------------------------------------------------------------------------------
 Spheres list:
 ISph  on   Nord     Re0    Alpha      Xe            Ye            Ze
    1   C      1    1.9255  1.100      0.000000      0.937146      0.000000
    2   C      2    1.9255  1.100     -1.204418      0.234137      0.000000
    3   C      3    1.9255  1.100     -1.189115     -1.160320      0.000000
    4   C      4    1.9255  1.100      0.020110     -1.854089      0.000000
    5   C      5    1.9255  1.100      1.219617     -1.140666      0.000000
    6   C      6    1.9255  1.100      1.214705      0.252042      0.000000
    7   H      7    1.4430  1.100      2.138637      0.815401      0.000000
    8   H      8    1.4430  1.100      2.164956     -1.667577      0.000000
    9   H      9    1.4430  1.100      0.028458     -2.935508      0.000000
   10   H     10    1.4430  1.100     -2.127173     -1.700019      0.000000
   11   H     11    1.4430  1.100     -2.144662      0.772608      0.000000
   12   O     12    1.7500  1.100      0.052836      2.306357      0.000000
   13   H     13    1.4430  1.100     -0.848295      2.654736      0.000000
 ------------------------------------------------------------------------------
 One-electron integrals computed using PRISM.
 NBasis=   460 RedAO= T EigKep=  1.19D-06  NBF=   306   154
 NBsUse=   459 1.00D-06 EigRej=  7.96D-07 NBFU=   305   154
 Initial guess from the checkpoint file:  "output.chk"
 B after Tr=     0.000000   -0.000000    0.000000
         Rot=    1.000000   -0.000000    0.000000    0.000002 Ang=   0.00 deg.
 Initial guess orbital symmetries:
       Occupied  (A') (A') (A') (A') (A') (A') (A') (A') (A') (A')
                 (A') (A') (A') (A') (A') (A') (A') (A") (A') (A')
                 (A') (A') (A") (A") (A")
       Virtual   (A') (A') (A') (A') (A') (A') (A") (A') (A") (A")
                 (A") (A') (A') (A") (A') (A') (A') (A') (A') (A')
                 (A') (A") (A") (A') (A") (A') (A") (A') (A') (A')
                 (A') (A') (A') (A') (A') (A') (A") (A') (A") (A')
                 (A') (A") (A') (A') (A") (A') (A') (A') (A") (A')
                 (A') (A") (A') (A") (A') (A") (A") (A') (A") (A")
                 (A') (A") (A') (A') (A') (A') (A') (A") (A') (A')
                 (A') (A') (A') (A") (A') (A') (A') (A') (A') (A")
                 (A') (A') (A") (A") (A") (A") (A') (A') (A') (A')
                 (A') (A') (A") (A') (A') (A') (A") (A') (A") (A')
                 (A") (A') (A') (A') (A') (A") (A') (A') (A') (A")
                 (A') (A") (A') (A") (A') (A') (A") (A') (A') (A")
                 (A') (A") (A") (A') (A") (A') (A") (A') (A') (A")
                 (A') (A") (A') (A") (A') (A') (A") (A') (A") (A')
                 (A') (A') (A') (A") (A") (A') (A') (A") (A') (A')
                 (A') (A') (A") (A') (A') (A') (A') (A') (A") (A')
                 (A") (A") (A') (A') (A') (A") (A') (A") (A') (A')
                 (A") (A") (A') (A") (A') (A") (A') (A") (A') (A')
                 (A') (A') (A') (A") (A') (A") (A') (A") (A') (A")
                 (A") (A') (A') (A') (A") (A") (A') (A") (A') (A')
                 (A') (A') (A") (A') (A") (A') (A") (A') (A') (A')
                 (A") (A") (A') (A') (A') (A') (A") (A') (A') (A")
                 (A') (A') (A') (A") (A') (A') (A") (A') (A") (A')
                 (A') (A") (A') (A") (A") (A") (A') (A') (A") (A')
                 (A') (A") (A') (A') (A") (A') (A') (A') (A') (A")
                 (A') (A') (A") (A') (A') (A') (A') (A") (A') (A")
                 (A') (A') (A") (A') (A') (A') (A") (A') (A") (A')
                 (A") (A') (A") (A") (A') (A") (A') (A") (A") (A')
                 (A') (A') (A") (A') (A') (A') (A") (A") (A") (A')
                 (A") (A") (A") (A') (A') (A') (A") (A') (A') (A')
                 (A") (A") (A') (A') (A') (A") (A") (A') (A') (A')
                 (A") (A') (A') (A') (A") (A') (A') (A') (A') (A')
                 (A") (A') (A") (A") (A') (A') (A") (A') (A") (A')
                 (A') (A") (A") (A') (A") (A") (A') (A") (A') (A')
                 (A') (A") (A') (A") (A') (A') (A') (A") (A') (A')
                 (A") (A') (A") (A') (A") (A') (A') (A") (A") (A")
                 (A') (A') (A') (A") (A') (A") (A') (A') (A') (A')
                 (A") (A') (A") (A') (A') (A") (A") (A") (A') (A')
                 (A') (A") (A') (A') (A") (A") (A') (A") (A') (A")
                 (A') (A') (A') (A') (A') (A') (A") (A') (A') (A')
                 (A') (A') (A') (A') (A') (A') (A') (A') (A') (A')
                 (A') (A') (A") (A') (A") (A') (A') (A') (A") (A")
                 (A') (A") (A') (A') (A') (A') (A') (A') (A') (A')
                 (A') (A') (A') (A')
 Requested convergence on RMS density matrix=1.00D-08 within 128 cycles.
 Requested convergence on MAX density matrix=1.00D-06.
 Requested convergence on             energy=1.00D-06.
 No special actions if energy rises.
 Inv3:  Mode=1 IEnd=     4002075.
 Iteration    1 A*A^-1 deviation from unit magnitude is 2.78D-15 for    474.
 Iteration    1 A*A^-1 deviation from orthogonality  is 3.24D-15 for    700    367.
 Iteration    1 A^-1*A deviation from unit magnitude is 2.78D-15 for    474.
 Iteration    1 A^-1*A deviation from orthogonality  is 2.56D-15 for    819     50.
 Error on total polarization charges =  0.01333
 SCF Done:  E(RHF) =  -305.679034425     A.U. after    8 cycles
            NFock=  8  Conv=0.51D-08     -V/T= 2.0016
 ExpMin= 2.53D-02 ExpMax= 1.53D+04 ExpMxC= 5.22D+02 IAcc=3 IRadAn=         5 AccDes= 0.00D+00
 HarFok:  IExCor=  205 AccDes= 0.00D+00 IRadAn=         5 IDoV=-2 UseB2=F ITyADJ=14
 ICtDFT= 12500011 ScaDFX=  1.000000  1.000000  1.000000  1.000000
 Range of M.O.s used for correlation:     8   459
 NBasis=   460 NAE=    25 NBE=    25 NFC=     7 NFV=     0
 NROrb=    452 NOA=    18 NOB=    18 NVA=   434 NVB=   434

 **** Warning!!: The largest alpha MO coefficient is  0.14154747D+03

 Disk-based method using ON**2 memory for 18 occupieds at a time.
 Estimated scratch disk usage=  5179289349 words.
 Actual    scratch disk usage=  4747259653 words.
 JobTyp=1 Pass  1:  I=   8 to  25 NPSUse= 12 ParTrn=T ParDer=T DoDerP=T.
 (rs|ai) integrals will be sorted in core.
 Spin components of T(2) and E(2):
     alpha-alpha T2 =       0.5345094830D-01 E2=     -0.1531692422D+00
     alpha-beta  T2 =       0.2802320562D+00 E2=     -0.8976418343D+00
     beta-beta   T2 =       0.5345094830D-01 E2=     -0.1531692422D+00
 ANorm=    0.1177766510D+01
 E2 =    -0.1203980319D+01 EUMP2 =    -0.30688301474356D+03
          IDoAtm=1111111111111
 NEqPCM:  Using equilibrium solvation (IEInf=0, Eps=  78.3553, EpsInf=   1.7778)
          Differentiating once with respect to electric field.
                with respect to dipole field.
          Differentiating once with respect to nuclear coordinates.
          There are     1 degrees of freedom in the 1st order CPHF.  IDoFFX=0 NUNeed=     1.
 LinEq1:  Iter=  0 NonCon=     1 RMS=2.30D-03 Max=5.13D-02 NDo=     1
 AX will form     1 AO Fock derivatives at one time.
 LinEq1:  Iter=  1 NonCon=     1 RMS=6.06D-04 Max=1.01D-02 NDo=     1
 LinEq1:  Iter=  2 NonCon=     1 RMS=2.14D-04 Max=7.79D-03 NDo=     1
 LinEq1:  Iter=  3 NonCon=     1 RMS=8.01D-05 Max=2.88D-03 NDo=     1
 LinEq1:  Iter=  4 NonCon=     1 RMS=3.47D-05 Max=7.13D-04 NDo=     1
 LinEq1:  Iter=  5 NonCon=     1 RMS=1.13D-05 Max=3.20D-04 NDo=     1
 LinEq1:  Iter=  6 NonCon=     1 RMS=2.57D-06 Max=5.99D-05 NDo=     1
 LinEq1:  Iter=  7 NonCon=     1 RMS=6.21D-07 Max=1.09D-05 NDo=     1
 LinEq1:  Iter=  8 NonCon=     1 RMS=2.31D-07 Max=4.69D-06 NDo=     1
 LinEq1:  Iter=  9 NonCon=     1 RMS=4.77D-08 Max=9.43D-07 NDo=     1
 LinEq1:  Iter= 10 NonCon=     1 RMS=1.90D-08 Max=6.14D-07 NDo=     1
 LinEq1:  Iter= 11 NonCon=     1 RMS=6.30D-09 Max=1.82D-07 NDo=     1
 LinEq1:  Iter= 12 NonCon=     1 RMS=1.89D-09 Max=6.99D-08 NDo=     1
 LinEq1:  Iter= 13 NonCon=     1 RMS=5.89D-10 Max=2.05D-08 NDo=     1
 LinEq1:  Iter= 14 NonCon=     1 RMS=2.04D-10 Max=3.24D-09 NDo=     1
 LinEq1:  Iter= 15 NonCon=     1 RMS=5.24D-11 Max=1.31D-09 NDo=     1
 LinEq1:  Iter= 16 NonCon=     0 RMS=1.86D-11 Max=3.64D-10 NDo=     1
 Linear equations converged to 1.000D-10 1.000D-09 after    16 iterations.
 End of Minotr F.D. properties file   721 does not exist.
 End of Minotr F.D. properties file   722 does not exist.
 End of Minotr F.D. properties file   788 does not exist.
 D1PCM: PCM CHGder 1st derivatives, ID1Alg=3 FixD1E=F DoIter=F DoCFld=F I1PDM=2.
 Calling FoFJK, ICntrl=  10002127 FMM=F ISym2X=1 I1Cent= 0 IOpClX= 0 NMat=1 NMatS=1 NMatT=0.
 ***** Axes restored to original set *****
 -------------------------------------------------------------------
 Center     Atomic                   Forces (Hartrees/Bohr)
 Number     Number              X              Y              Z
 -------------------------------------------------------------------
      1        6           0.000067283   -0.000000000   -0.000059064
      2        6           0.000087242   -0.000000000    0.000052034
      3        6          -0.000006486    0.000000000   -0.000051909
      4        6          -0.000006915    0.000000000   -0.000038000
      5        6           0.000029702    0.000000000    0.000065144
      6        6          -0.000144238   -0.000000000    0.000016009
      7        1           0.000042703    0.000000000    0.000024361
      8        1          -0.000011393   -0.000000000   -0.000017275
      9        1          -0.000008462    0.000000000   -0.000002039
     10        1           0.000011567   -0.000000000    0.000002006
     11        1          -0.000017492    0.000000000   -0.000007063
     12        8          -0.000065545    0.000000000    0.000041153
     13        1           0.000022033   -0.000000000   -0.000025357
 -------------------------------------------------------------------
 Cartesian Forces:  Max     0.000144238 RMS     0.000038988

 GradGradGradGradGradGradGradGradGradGradGradGradGradGradGradGradGradGrad
 Berny optimization.
 Using GEDIIS/GDIIS optimizer.
 FormGI is forming the generalized inverse of G from B-inverse, IUseBI=4.
 Internal  Forces:  Max     0.000073131 RMS     0.000021222
 Search for a local minimum.
 Step number   3 out of a maximum of   68
 All quantities printed in internal units (Hartrees-Bohrs-Radians)
 Mixed Optimization -- En-DIIS/RFO-DIIS
 Swapping is turned off.
 Update second derivatives using D2CorX and points    1    2    3
 DE= -9.54D-07 DEPred=-8.88D-07 R= 1.07D+00
 Trust test= 1.07D+00 RLast= 2.65D-03 DXMaxT set to 3.00D-01
 ITU=  0  1  0
     Eigenvalues ---    0.02088   0.02157   0.02167   0.02170   0.02172
     Eigenvalues ---    0.02173   0.02177   0.02179   0.02185   0.02190
     Eigenvalues ---    0.12659   0.16000   0.16000   0.16000   0.16003
     Eigenvalues ---    0.17902   0.21891   0.22175   0.23741   0.26986
     Eigenvalues ---    0.35504   0.35725   0.35752   0.35843   0.35898
     Eigenvalues ---    0.42325   0.42573   0.44833   0.46701   0.46777
     Eigenvalues ---    0.47656   0.53844   0.55142
 En-DIIS/RFO-DIIS/Sim-DIIS IScMMF=       -3 using points:     3    2    1
 RFO step:  Lambda=-1.04202591D-07.
 DidBck=F Rises=F RFO-DIIS coefs:    1.17397   -0.14938   -0.02459
 Iteration  1 RMS(Cart)=  0.00012547 RMS(Int)=  0.00000003
 Iteration  2 RMS(Cart)=  0.00000003 RMS(Int)=  0.00000000
 ClnCor:  largest displacement from symmetrization is 2.19D-12 for atom    10.
 Variable       Old X    -DE/DX   Delta X   Delta X   Delta X     New X
                                 (Linear)    (Quad)   (Total)
    R1        2.63537   0.00002   0.00008  -0.00002   0.00006   2.63543
    R2        2.63539  -0.00007  -0.00005  -0.00015  -0.00020   2.63519
    R3        2.58936   0.00003  -0.00007   0.00011   0.00004   2.58940
    R4        2.63530  -0.00004   0.00002  -0.00012  -0.00010   2.63520
    R5        2.04755   0.00001  -0.00007   0.00009   0.00002   2.04757
    R6        2.63448  -0.00004   0.00002  -0.00012  -0.00010   2.63439
    R7        2.04512   0.00000   0.00002  -0.00000   0.00001   2.04514
    R8        2.63736  -0.00006   0.00004  -0.00017  -0.00012   2.63724
    R9        2.04365  -0.00001   0.00001  -0.00003  -0.00002   2.04362
   R10        2.63185   0.00003   0.00009   0.00001   0.00009   2.63195
   R11        2.04519  -0.00000  -0.00001   0.00000  -0.00001   2.04518
   R12        2.04495  -0.00003   0.00002  -0.00010  -0.00008   2.04487
   R13        1.82572  -0.00004   0.00011  -0.00016  -0.00006   1.82566
    A1        2.09972  -0.00003   0.00006  -0.00017  -0.00011   2.09961
    A2        2.13771  -0.00000  -0.00001  -0.00000  -0.00001   2.13769
    A3        2.04576   0.00003  -0.00005   0.00017   0.00012   2.04589
    A4        2.08816   0.00002  -0.00006   0.00013   0.00007   2.08823
    A5        2.09315  -0.00003  -0.00006  -0.00015  -0.00021   2.09294
    A6        2.10187   0.00001   0.00012   0.00003   0.00014   2.10201
    A7        2.10265   0.00001   0.00004  -0.00001   0.00003   2.10268
    A8        2.08191   0.00000  -0.00003   0.00005   0.00001   2.08192
    A9        2.09863  -0.00001  -0.00001  -0.00004  -0.00005   2.09858
   A10        2.08415  -0.00001  -0.00002  -0.00005  -0.00007   2.08408
   A11        2.09939  -0.00000  -0.00001  -0.00003  -0.00005   2.09935
   A12        2.09964   0.00002   0.00003   0.00008   0.00012   2.09976
   A13        2.10383   0.00001   0.00001   0.00004   0.00005   2.10388
   A14        2.09654   0.00001   0.00005   0.00004   0.00009   2.09663
   A15        2.08281  -0.00002  -0.00006  -0.00008  -0.00014   2.08268
   A16        2.08786   0.00001  -0.00003   0.00007   0.00003   2.08789
   A17        2.08051   0.00005   0.00027   0.00014   0.00041   2.08092
   A18        2.11482  -0.00005  -0.00024  -0.00020  -0.00044   2.11438
   A19        1.90113   0.00002  -0.00013   0.00021   0.00008   1.90121
    D1        0.00000   0.00000   0.00000   0.00000   0.00000   0.00000
    D2        3.14159  -0.00000  -0.00000  -0.00000   0.00000   3.14159
    D3        3.14159   0.00000  -0.00000   0.00000   0.00000   3.14159
    D4        0.00000  -0.00000   0.00000  -0.00000   0.00000   0.00000
    D5        0.00000  -0.00000   0.00000  -0.00000   0.00000   0.00000
    D6        3.14159   0.00000  -0.00000   0.00000   0.00000   3.14159
    D7        3.14159  -0.00000  -0.00000  -0.00000   0.00000   3.14159
    D8        0.00000   0.00000   0.00000   0.00000   0.00000   0.00000
    D9        0.00000   0.00000   0.00000   0.00000   0.00000   0.00000
   D10        3.14159   0.00000  -0.00000   0.00000   0.00000   3.14159
   D11        0.00000   0.00000   0.00000   0.00000   0.00000   0.00000
   D12        3.14159   0.00000  -0.00000   0.00000   0.00000   3.14159
   D13        3.14159   0.00000  -0.00000   0.00000   0.00000   3.14159
   D14        0.00000   0.00000   0.00000   0.00000   0.00000   0.00000
   D15        0.00000  -0.00000   0.00000  -0.00000   0.00000   0.00000
   D16        3.14159  -0.00000  -0.00000  -0.00000   0.00000   3.14159
   D17        3.14159  -0.00000  -0.00000  -0.00000   0.00000   3.14159
   D18        0.00000  -0.00000   0.00000  -0.00000   0.00000   0.00000
   D19        0.00000   0.00000   0.00000   0.00000   0.00000   0.00000
   D20        3.14159   0.00000  -0.00000   0.00000   0.00000   3.14159
   D21        3.14159   0.00000  -0.00000   0.00000   0.00000   3.14159
   D22        0.00000   0.00000   0.00000   0.00000   0.00000   0.00000
   D23        0.00000   0.00000   0.00000   0.00000   0.00000   0.00000
   D24        3.14159  -0.00000  -0.00000  -0.00000   0.00000   3.14159
   D25        3.14159  -0.00000  -0.00000  -0.00000   0.00000   3.14159
   D26        0.00000  -0.00000   0.00000  -0.00000   0.00000   0.00000
         Item               Value     Threshold  Converged?
 Maximum Force            0.000073     0.000450     YES
 RMS     Force            0.000021     0.000300     YES
 Maximum Displacement     0.000687     0.001800     YES
 RMS     Displacement     0.000125     0.001200     YES
 Predicted change in Energy=-5.203566D-08
 Optimization completed.
    -- Stationary point found.
                           ----------------------------
                           !   Optimized Parameters   !
                           ! (Angstroms and Degrees)  !
 --------------------------                            --------------------------
 ! Name  Definition              Value          Derivative Info.                !
 --------------------------------------------------------------------------------
 ! R1    R(1,2)                  1.3946         -DE/DX =    0.0                 !
 ! R2    R(1,6)                  1.3946         -DE/DX =   -0.0001              !
 ! R3    R(1,12)                 1.3702         -DE/DX =    0.0                 !
 ! R4    R(2,3)                  1.3945         -DE/DX =    0.0                 !
 ! R5    R(2,11)                 1.0835         -DE/DX =    0.0                 !
 ! R6    R(3,4)                  1.3941         -DE/DX =    0.0                 !
 ! R7    R(3,10)                 1.0822         -DE/DX =    0.0                 !
 ! R8    R(4,5)                  1.3956         -DE/DX =   -0.0001              !
 ! R9    R(4,9)                  1.0815         -DE/DX =    0.0                 !
 ! R10   R(5,6)                  1.3927         -DE/DX =    0.0                 !
 ! R11   R(5,8)                  1.0823         -DE/DX =    0.0                 !
 ! R12   R(6,7)                  1.0821         -DE/DX =    0.0                 !
 ! R13   R(12,13)                0.9661         -DE/DX =    0.0                 !
 ! A1    A(2,1,6)              120.3049         -DE/DX =    0.0                 !
 ! A2    A(2,1,12)             122.4816         -DE/DX =    0.0                 !
 ! A3    A(6,1,12)             117.2135         -DE/DX =    0.0                 !
 ! A4    A(1,2,3)              119.643          -DE/DX =    0.0                 !
 ! A5    A(1,2,11)             119.9288         -DE/DX =    0.0                 !
 ! A6    A(3,2,11)             120.4282         -DE/DX =    0.0                 !
 ! A7    A(2,3,4)              120.4729         -DE/DX =    0.0                 !
 ! A8    A(2,3,10)             119.2846         -DE/DX =    0.0                 !
 ! A9    A(4,3,10)             120.2425         -DE/DX =    0.0                 !
 ! A10   A(3,4,5)              119.4132         -DE/DX =    0.0                 !
 ! A11   A(3,4,9)              120.2865         -DE/DX =    0.0                 !
 ! A12   A(5,4,9)              120.3004         -DE/DX =    0.0                 !
 ! A13   A(4,5,6)              120.5405         -DE/DX =    0.0                 !
 ! A14   A(4,5,8)              120.123          -DE/DX =    0.0                 !
 ! A15   A(6,5,8)              119.3364         -DE/DX =    0.0                 !
 ! A16   A(1,6,5)              119.6255         -DE/DX =    0.0                 !
 ! A17   A(1,6,7)              119.2043         -DE/DX =    0.0                 !
 ! A18   A(5,6,7)              121.1703         -DE/DX =   -0.0001              !
 ! A19   A(1,12,13)            108.9267         -DE/DX =    0.0                 !
 ! D1    D(6,1,2,3)              0.0            -DE/DX =    0.0                 !
 ! D2    D(6,1,2,11)           180.0            -DE/DX =    0.0                 !
 ! D3    D(12,1,2,3)           180.0            -DE/DX =    0.0                 !
 ! D4    D(12,1,2,11)            0.0            -DE/DX =    0.0                 !
 ! D5    D(2,1,6,5)              0.0            -DE/DX =    0.0                 !
 ! D6    D(2,1,6,7)            180.0            -DE/DX =    0.0                 !
 ! D7    D(12,1,6,5)           180.0            -DE/DX =    0.0                 !
 ! D8    D(12,1,6,7)             0.0            -DE/DX =    0.0                 !
 ! D9    D(2,1,12,13)            0.0            -DE/DX =    0.0                 !
 ! D10   D(6,1,12,13)          180.0            -DE/DX =    0.0                 !
 ! D11   D(1,2,3,4)              0.0            -DE/DX =    0.0                 !
 ! D12   D(1,2,3,10)           180.0            -DE/DX =    0.0                 !
 ! D13   D(11,2,3,4)           180.0            -DE/DX =    0.0                 !
 ! D14   D(11,2,3,10)            0.0            -DE/DX =    0.0                 !
 ! D15   D(2,3,4,5)              0.0            -DE/DX =    0.0                 !
 ! D16   D(2,3,4,9)            180.0            -DE/DX =    0.0                 !
 ! D17   D(10,3,4,5)           180.0            -DE/DX =    0.0                 !
 ! D18   D(10,3,4,9)             0.0            -DE/DX =    0.0                 !
 ! D19   D(3,4,5,6)              0.0            -DE/DX =    0.0                 !
 ! D20   D(3,4,5,8)            180.0            -DE/DX =    0.0                 !
 ! D21   D(9,4,5,6)            180.0            -DE/DX =    0.0                 !
 ! D22   D(9,4,5,8)              0.0            -DE/DX =    0.0                 !
 ! D23   D(4,5,6,1)              0.0            -DE/DX =    0.0                 !
 ! D24   D(4,5,6,7)            180.0            -DE/DX =    0.0                 !
 ! D25   D(8,5,6,1)            180.0            -DE/DX =    0.0                 !
 ! D26   D(8,5,6,7)              0.0            -DE/DX =    0.0                 !
 --------------------------------------------------------------------------------
 GradGradGradGradGradGradGradGradGradGradGradGradGradGradGradGradGradGrad

                          Input orientation:                          
 ---------------------------------------------------------------------
 Center     Atomic      Atomic             Coordinates (Angstroms)
 Number     Number       Type             X           Y           Z
 ---------------------------------------------------------------------
      1          6           0       -0.000327   -0.000000    0.000317
      2          6           0       -0.001643   -0.000000    1.394894
      3          6           0        1.209735   -0.000000    2.085770
      4          6           0        2.419132   -0.000000    1.392300
      5          6           0        2.408979   -0.000000   -0.003295
      6          6           0        1.204358   -0.000000   -0.702257
      7          1           0        1.184593   -0.000000   -1.784215
      8          1           0        3.341109   -0.000000   -0.553235
      9          1           0        3.356793   -0.000000    1.931122
     10          1           0        1.201944   -0.000000    3.167974
     11          1           0       -0.941179   -0.000000    1.934599
     12          8           0       -1.155509   -0.000000   -0.736626
     13          1           0       -1.911214   -0.000000   -0.134701
 ---------------------------------------------------------------------
                    Distance matrix (angstroms):
                    1          2          3          4          5
     1  C    0.000000
     2  C    1.394577   0.000000
     3  C    2.411091   1.394541   0.000000
     4  C    2.791308   2.420776   1.394109   0.000000
     5  C    2.409309   2.786760   2.408813   1.395632   0.000000
     6  C    1.394588   2.419189   2.788031   2.421331   1.392717
     7  H    2.142100   3.393212   3.870066   3.407981   2.161202
     8  H    3.386978   3.869005   3.392212   2.152940   1.082267
     9  H    3.872759   3.400976   2.152621   1.081452   2.154140
    10  H    3.388142   2.142997   1.082233   2.152804   3.393211
    11  H    2.150964   1.083517   2.156219   3.403788   3.870270
    12  O    1.370230   2.423795   3.682430   4.160575   3.639141
    13  H    1.915651   2.446655   3.830249   4.591691   4.322191
                    6          7          8          9         10
     6  C    0.000000
     7  H    1.082138   0.000000
     8  H    2.141942   2.483118   0.000000
     9  H    3.401126   4.303740   2.484406   0.000000
    10  H    3.870231   4.952219   4.292252   2.484588   0.000000
    11  H    3.399461   4.283513   4.952506   4.297973   2.472688
    12  O    2.360117   2.563888   4.500357   5.241922   4.561084
    13  H    3.166845   3.507837   5.268973   5.658580   4.538657
                   11         12         13
    11  H    0.000000
    12  O    2.679810   0.000000
    13  H    2.285382   0.966129   0.000000
 Stoichiometry    C6H6O
 Framework group  CS[SG(C6H6O)]
 Deg. of freedom    23
 Full point group                 CS      NOp   2
 Largest Abelian subgroup         CS      NOp   2
 Largest concise Abelian subgroup C1      NOp   1
                         Standard orientation:                         
 ---------------------------------------------------------------------
 Center     Atomic      Atomic             Coordinates (Angstroms)
 Number     Number       Type             X           Y           Z
 ---------------------------------------------------------------------
      1          6           0        0.000000    0.937146    0.000000
      2          6           0       -1.204418    0.234137    0.000000
      3          6           0       -1.189115   -1.160320    0.000000
      4          6           0        0.020110   -1.854089    0.000000
      5          6           0        1.219617   -1.140666    0.000000
      6          6           0        1.214705    0.252042    0.000000
      7          1           0        2.138637    0.815401    0.000000
      8          1           0        2.164956   -1.667577    0.000000
      9          1           0        0.028458   -2.935508    0.000000
     10          1           0       -2.127173   -1.700019    0.000000
     11          1           0       -2.144662    0.772608    0.000000
     12          8           0        0.052836    2.306357    0.000000
     13          1           0       -0.848295    2.654736    0.000000
 ---------------------------------------------------------------------
 Rotational constants (GHZ):           5.6640631           2.6213149           1.7919874

 **********************************************************************

            Population analysis using the SCF Density.

 **********************************************************************

 Orbital symmetries:
       Occupied  (A') (A') (A') (A') (A') (A') (A') (A') (A') (A')
                 (A') (A') (A') (A') (A') (A') (A') (A") (A') (A')
                 (A') (A') (A") (A") (A")
       Virtual   (A') (A') (A') (A') (A') (A') (A") (A') (A") (A")
                 (A") (A') (A') (A") (A') (A') (A') (A') (A') (A')
                 (A') (A") (A") (A') (A") (A') (A") (A') (A') (A')
                 (A') (A') (A') (A') (A') (A') (A") (A') (A") (A')
                 (A') (A") (A') (A') (A") (A') (A') (A') (A") (A')
                 (A') (A") (A') (A") (A') (A") (A") (A') (A") (A")
                 (A') (A") (A') (A') (A') (A') (A') (A") (A') (A')
                 (A') (A') (A') (A") (A') (A') (A') (A') (A') (A")
                 (A') (A') (A") (A") (A") (A") (A') (A') (A') (A')
                 (A') (A') (A") (A') (A') (A') (A") (A') (A") (A')
                 (A") (A') (A') (A') (A') (A") (A') (A') (A') (A")
                 (A') (A") (A') (A") (A') (A') (A") (A') (A') (A")
                 (A') (A") (A") (A') (A") (A') (A") (A') (A') (A")
                 (A') (A") (A') (A") (A') (A") (A') (A') (A") (A')
                 (A') (A') (A') (A") (A") (A') (A') (A") (A') (A')
                 (A') (A') (A") (A') (A') (A') (A') (A') (A") (A')
                 (A") (A") (A') (A') (A') (A") (A') (A") (A') (A')
                 (A") (A") (A') (A") (A') (A") (A') (A") (A') (A')
                 (A') (A') (A') (A") (A') (A") (A') (A") (A') (A")
                 (A") (A') (A') (A') (A") (A") (A') (A") (A') (A')
                 (A') (A') (A") (A') (A") (A') (A") (A') (A') (A')
                 (A") (A") (A') (A') (A') (A') (A") (A') (A') (A")
                 (A') (A') (A') (A") (A') (A') (A") (A') (A") (A')
                 (A') (A") (A') (A") (A") (A") (A') (A') (A") (A')
                 (A') (A") (A') (A') (A") (A') (A') (A') (A') (A")
                 (A') (A') (A") (A') (A') (A') (A') (A") (A') (A")
                 (A') (A') (A") (A') (A') (A') (A") (A') (A") (A')
                 (A") (A') (A") (A") (A') (A") (A') (A") (A") (A')
                 (A') (A') (A") (A') (A') (A') (A") (A") (A") (A')
                 (A") (A") (A") (A') (A') (A') (A") (A') (A') (A')
                 (A") (A") (A') (A') (A') (A") (A") (A') (A') (A')
                 (A") (A') (A') (A') (A") (A') (A') (A') (A') (A')
                 (A") (A') (A") (A") (A') (A') (A") (A') (A") (A')
                 (A') (A") (A") (A') (A") (A") (A') (A") (A') (A')
                 (A') (A") (A') (A") (A') (A') (A') (A") (A') (A')
                 (A") (A') (A") (A') (A") (A') (A') (A") (A") (A")
                 (A') (A') (A') (A") (A') (A") (A') (A') (A') (A')
                 (A") (A') (A") (A') (A') (A") (A") (A") (A') (A')
                 (A') (A") (A') (A') (A") (A") (A') (A") (A') (A")
                 (A') (A') (A') (A') (A') (A') (A") (A') (A') (A')
                 (A') (A') (A') (A') (A') (A') (A') (A') (A') (A')
                 (A') (A') (A") (A') (A") (A') (A') (A') (A") (A")
                 (A') (A") (A') (A') (A') (A') (A') (A') (A') (A')
                 (A') (A') (A') (A')
 The electronic state is 1-A'.
 Alpha  occ. eigenvalues --  -20.59513 -11.30799 -11.24509 -11.24424 -11.23619
 Alpha  occ. eigenvalues --  -11.23314 -11.23076  -1.40824  -1.15162  -1.02384
 Alpha  occ. eigenvalues --   -1.00902  -0.84984  -0.82605  -0.73554  -0.68817
 Alpha  occ. eigenvalues --   -0.65544  -0.61277  -0.59566  -0.59393  -0.57346
 Alpha  occ. eigenvalues --   -0.51904  -0.49718  -0.48906  -0.34749  -0.32167
 Alpha virt. eigenvalues --    0.03071   0.03640   0.03728   0.05040   0.05228
 Alpha virt. eigenvalues --    0.06929   0.09129   0.09764   0.09784   0.10486
 Alpha virt. eigenvalues --    0.10753   0.11360   0.11501   0.11886   0.12171
 Alpha virt. eigenvalues --    0.13107   0.13380   0.13604   0.14058   0.14434
 Alpha virt. eigenvalues --    0.15545   0.15801   0.15846   0.15915   0.16534
 Alpha virt. eigenvalues --    0.17066   0.21135   0.21386   0.22935   0.23482
 Alpha virt. eigenvalues --    0.23721   0.24636   0.24988   0.26371   0.27355
 Alpha virt. eigenvalues --    0.28512   0.28702   0.29242   0.30409   0.30990
 Alpha virt. eigenvalues --    0.31732   0.31919   0.32121   0.32748   0.33249
 Alpha virt. eigenvalues --    0.33598   0.34429   0.35329   0.35586   0.36580
 Alpha virt. eigenvalues --    0.37908   0.38146   0.40151   0.41263   0.42371
 Alpha virt. eigenvalues --    0.42517   0.43526   0.43793   0.44244   0.45015
 Alpha virt. eigenvalues --    0.45224   0.45396   0.46399   0.46761   0.47636
 Alpha virt. eigenvalues --    0.48131   0.48675   0.48891   0.49270   0.50064
 Alpha virt. eigenvalues --    0.51065   0.51826   0.52000   0.52033   0.52834
 Alpha virt. eigenvalues --    0.53643   0.54075   0.54598   0.56534   0.58972
 Alpha virt. eigenvalues --    0.59325   0.60453   0.62376   0.62603   0.63723
 Alpha virt. eigenvalues --    0.64358   0.64757   0.65037   0.67325   0.67562
 Alpha virt. eigenvalues --    0.68901   0.69957   0.70656   0.71301   0.73454
 Alpha virt. eigenvalues --    0.74311   0.74817   0.75044   0.76218   0.78707
 Alpha virt. eigenvalues --    0.79271   0.80256   0.81503   0.83695   0.84190
 Alpha virt. eigenvalues --    0.84327   0.84767   0.85838   0.86143   0.86334
 Alpha virt. eigenvalues --    0.87449   0.87677   0.87731   0.89511   0.89619
 Alpha virt. eigenvalues --    0.90233   0.91044   0.92639   0.94007   0.94660
 Alpha virt. eigenvalues --    0.96262   0.96273   0.97466   0.97630   0.98534
 Alpha virt. eigenvalues --    0.98932   1.00183   1.00502   1.02519   1.03290
 Alpha virt. eigenvalues --    1.03382   1.04581   1.05254   1.05659   1.06322
 Alpha virt. eigenvalues --    1.06800   1.06807   1.07990   1.08283   1.09351
 Alpha virt. eigenvalues --    1.09781   1.12299   1.13213   1.14136   1.14455
 Alpha virt. eigenvalues --    1.15010   1.15437   1.17265   1.18595   1.19009
 Alpha virt. eigenvalues --    1.19431   1.20040   1.20759   1.20996   1.21496
 Alpha virt. eigenvalues --    1.23155   1.24532   1.26972   1.27212   1.27523
 Alpha virt. eigenvalues --    1.28367   1.31090   1.32200   1.32533   1.35588
 Alpha virt. eigenvalues --    1.35827   1.38343   1.39218   1.39264   1.39831
 Alpha virt. eigenvalues --    1.41020   1.43647   1.45712   1.47080   1.49048
 Alpha virt. eigenvalues --    1.49908   1.51073   1.51363   1.51560   1.52299
 Alpha virt. eigenvalues --    1.53011   1.57856   1.58020   1.58238   1.63271
 Alpha virt. eigenvalues --    1.65505   1.67863   1.68645   1.69183   1.69840
 Alpha virt. eigenvalues --    1.71430   1.73471   1.75901   1.76325   1.76395
 Alpha virt. eigenvalues --    1.79607   1.80611   1.81484   1.82173   1.83277
 Alpha virt. eigenvalues --    1.83833   1.84827   1.86277   1.88226   1.88822
 Alpha virt. eigenvalues --    1.89065   1.90603   1.91384   1.95708   1.96929
 Alpha virt. eigenvalues --    1.97372   1.99051   2.00061   2.00510   2.02752
 Alpha virt. eigenvalues --    2.04031   2.05067   2.05270   2.05936   2.06945
 Alpha virt. eigenvalues --    2.06954   2.09830   2.11083   2.11700   2.12411
 Alpha virt. eigenvalues --    2.14155   2.16264   2.20652   2.23025   2.25197
 Alpha virt. eigenvalues --    2.26080   2.29188   2.30377   2.31184   2.35738
 Alpha virt. eigenvalues --    2.37328   2.37845   2.40287   2.42822   2.44269
 Alpha virt. eigenvalues --    2.46449   2.49168   2.50879   2.53336   2.55523
 Alpha virt. eigenvalues --    2.56121   2.57255   2.59207   2.61301   2.64162
 Alpha virt. eigenvalues --    2.65656   2.69762   2.72703   2.74461   2.74940
 Alpha virt. eigenvalues --    2.81371   2.85113   2.86341   2.88490   2.90745
 Alpha virt. eigenvalues --    2.91450   2.98507   3.01296   3.06823   3.10700
 Alpha virt. eigenvalues --    3.14363   3.18037   3.18601   3.20661   3.23004
 Alpha virt. eigenvalues --    3.24540   3.25961   3.26991   3.31166   3.33062
 Alpha virt. eigenvalues --    3.35164   3.37137   3.37836   3.38344   3.39545
 Alpha virt. eigenvalues --    3.40571   3.42877   3.44410   3.45646   3.48164
 Alpha virt. eigenvalues --    3.51153   3.52087   3.53640   3.55073   3.55429
 Alpha virt. eigenvalues --    3.55874   3.59824   3.60453   3.61701   3.63119
 Alpha virt. eigenvalues --    3.65118   3.67386   3.68944   3.71074   3.72867
 Alpha virt. eigenvalues --    3.74659   3.81433   3.82515   3.82564   3.83289
 Alpha virt. eigenvalues --    3.84094   3.85154   3.87309   3.88045   3.89089
 Alpha virt. eigenvalues --    3.90362   3.91617   3.94033   3.97180   3.97207
 Alpha virt. eigenvalues --    3.99724   4.02108   4.03384   4.05303   4.08715
 Alpha virt. eigenvalues --    4.08723   4.09802   4.11269   4.12147   4.14747
 Alpha virt. eigenvalues --    4.17949   4.18033   4.20674   4.22156   4.24258
 Alpha virt. eigenvalues --    4.26119   4.26301   4.27517   4.30329   4.31305
 Alpha virt. eigenvalues --    4.33204   4.36292   4.36961   4.38097   4.38830
 Alpha virt. eigenvalues --    4.40935   4.41801   4.43219   4.44009   4.45384
 Alpha virt. eigenvalues --    4.45957   4.49395   4.51589   4.52202   4.55603
 Alpha virt. eigenvalues --    4.58497   4.58881   4.65736   4.68882   4.71197
 Alpha virt. eigenvalues --    4.71758   4.74017   4.75126   4.77826   4.78201
 Alpha virt. eigenvalues --    4.86414   4.87545   4.91967   4.92735   4.93123
 Alpha virt. eigenvalues --    4.96477   4.97316   5.03159   5.04769   5.06889
 Alpha virt. eigenvalues --    5.07462   5.08991   5.10526   5.13201   5.14509
 Alpha virt. eigenvalues --    5.14734   5.14956   5.17096   5.21463   5.24424
 Alpha virt. eigenvalues --    5.28373   5.28384   5.28790   5.32209   5.32575
 Alpha virt. eigenvalues --    5.33784   5.38326   5.43219   5.44075   5.44445
 Alpha virt. eigenvalues --    5.50578   5.57734   5.61691   5.68440   5.75942
 Alpha virt. eigenvalues --    5.77249   5.80133   5.84141   5.88956   6.03689
 Alpha virt. eigenvalues --    6.07545   6.14169   6.21567   6.22504   6.28246
 Alpha virt. eigenvalues --    6.33391   6.39785   6.45207   6.57662   6.68240
 Alpha virt. eigenvalues --    6.75729   6.85634   6.87840   6.87851   6.97769
 Alpha virt. eigenvalues --    6.98058   7.08552   7.25606   7.26209   7.40498
 Alpha virt. eigenvalues --    7.43541   7.64767   7.68035   7.73436   7.97882
 Alpha virt. eigenvalues --    8.35737   8.62582  16.05550  16.06263  16.49851
 Alpha virt. eigenvalues --   17.74052  19.30298  19.52563  19.69125
          Condensed to atoms (all electrons):
               1          2          3          4          5          6
     1  C    5.216934  -0.206198   0.276561  -0.410628   0.279618  -0.186803
     2  C   -0.206198   7.175062  -0.257086   0.515924  -0.490191   0.553824
     3  C    0.276561  -0.257086   6.802251  -0.404816   0.377092  -0.434700
     4  C   -0.410628   0.515924  -0.404816   6.750242  -0.448071   0.514069
     5  C    0.279618  -0.490191   0.377092  -0.448071   6.685713  -0.298833
     6  C   -0.186803   0.553824  -0.434700   0.514069  -0.298833   6.863200
     7  H   -0.061645  -0.097318   0.064016  -0.019248  -0.016154   0.121781
     8  H   -0.056030   0.126766  -0.101234  -0.140694   0.265155   0.041852
     9  H    0.091760  -0.069214   0.004776   0.344625  -0.157071  -0.113144
    10  H   -0.179166  -0.120420   0.209908  -0.044338  -0.034296   0.136105
    11  H    0.073266  -0.110018  -0.168228  -0.099695   0.104185  -0.129936
    12  O    0.130899  -0.208359  -0.001441   0.011529   0.013578  -0.033977
    13  H    0.050843  -0.010960  -0.002334  -0.004320   0.003443  -0.030667
               7          8          9         10         11         12
     1  C   -0.061645  -0.056030   0.091760  -0.179166   0.073266   0.130899
     2  C   -0.097318   0.126766  -0.069214  -0.120420  -0.110018  -0.208359
     3  C    0.064016  -0.101234   0.004776   0.209908  -0.168228  -0.001441
     4  C   -0.019248  -0.140694   0.344625  -0.044338  -0.099695   0.011529
     5  C   -0.016154   0.265155  -0.157071  -0.034296   0.104185   0.013578
     6  C    0.121781   0.041852  -0.113144   0.136105  -0.129936  -0.033977
     7  H    0.462772  -0.077511   0.009846  -0.003941   0.015228  -0.048293
     8  H   -0.077511   0.645890  -0.152688   0.024269  -0.008375   0.005834
     9  H    0.009846  -0.152688   0.692775  -0.205714   0.027168  -0.003473
    10  H   -0.003941   0.024269  -0.205714   1.113882  -0.295186   0.009049
    11  H    0.015228  -0.008375   0.027168  -0.295186   1.006286  -0.052254
    12  O   -0.048293   0.005834  -0.003473   0.009049  -0.052254   8.695075
    13  H   -0.000392  -0.000655   0.000519  -0.003750   0.023401   0.255613
              13
     1  C    0.050843
     2  C   -0.010960
     3  C   -0.002334
     4  C   -0.004320
     5  C    0.003443
     6  C   -0.030667
     7  H   -0.000392
     8  H   -0.000655
     9  H    0.000519
    10  H   -0.003750
    11  H    0.023401
    12  O    0.255613
    13  H    0.523857
 Mulliken charges:
               1
     1  C    0.980590
     2  C   -0.801811
     3  C   -0.364764
     4  C   -0.564578
     5  C   -0.284165
     6  C   -1.002773
     7  H    0.650862
     8  H    0.427421
     9  H    0.529837
    10  H    0.393599
    11  H    0.614159
    12  O   -0.773779
    13  H    0.195403
 Sum of Mulliken charges =  -0.00000
 Mulliken charges with hydrogens summed into heavy atoms:
               1
     1  C    0.980590
     2  C   -0.187652
     3  C    0.028835
     4  C   -0.034741
     5  C    0.143256
     6  C   -0.351911
    12  O   -0.578376
 Electronic spatial extent (au):  <R**2>=            665.7279
 Charge=             -0.0000 electrons
 Dipole moment (field-independent basis, Debye):
    X=             -1.7881    Y=             -0.3074    Z=              0.0000  Tot=              1.8143
 Quadrupole moment (field-independent basis, Debye-Ang):
   XX=            -34.3149   YY=            -37.9610   ZZ=            -46.2907
   XY=             -5.0580   XZ=              0.0000   YZ=              0.0000
 Traceless Quadrupole moment (field-independent basis, Debye-Ang):
   XX=              5.2073   YY=              1.5612   ZZ=             -6.7685
   XY=             -5.0580   XZ=              0.0000   YZ=              0.0000
 Octapole moment (field-independent basis, Debye-Ang**2):
  XXX=             -2.3181  YYY=              5.0701  ZZZ=              0.0000  XYY=            -14.4814
  XXY=              5.4215  XXZ=              0.0000  XZZ=             -0.3536  YZZ=              6.5105
  YYZ=              0.0000  XYZ=              0.0000
 Hexadecapole moment (field-independent basis, Debye-Ang**3):
 XXXX=           -265.2718 YYYY=           -486.0368 ZZZZ=            -55.3593 XXXY=             -2.8903
 XXXZ=              0.0000 YYYX=            -38.4178 YYYZ=              0.0000 ZZZX=              0.0000
 ZZZY=              0.0000 XXYY=           -113.5678 XXZZ=            -67.1522 YYZZ=           -107.0723
 XXYZ=              0.0000 YYXZ=              0.0000 ZZXY=              0.2629
 N-N= 2.711933665233D+02 E-N=-1.257245957808D+03  KE= 3.051955230636D+02
 Symmetry A'   KE= 2.947854683687D+02
 Symmetry A"   KE= 1.041005469481D+01
 B after Tr=     0.000420    0.000000   -0.001021
         Rot=    1.000000   -0.000000    0.000153   -0.000000 Ang=   0.02 deg.
 Final structure in terms of initial Z-matrix:
 C
 C,1,B1
 C,2,B2,1,A1
 C,3,B3,2,A2,1,D1,0
 C,4,B4,3,A3,2,D2,0
 C,1,B5,2,A4,3,D3,0
 H,6,B6,1,A5,2,D4,0
 H,5,B7,6,A6,1,D5,0
 H,4,B8,5,A7,6,D6,0
 H,3,B9,2,A8,1,D7,0
 H,2,B10,1,A9,6,D8,0
 O,1,B11,2,A10,3,D9,0
 H,12,B12,1,A11,2,D10,0
      Variables:
 B1=1.3945767
 B2=1.3945413
 B3=1.39410931
 B4=1.39563241
 B5=1.39458809
 B6=1.08213847
 B7=1.08226662
 B8=1.08145161
 B9=1.0822325
 B10=1.08351723
 B11=1.37022996
 B12=0.9661287
 A1=119.6430357
 A2=120.47292189
 A3=119.41317974
 A4=120.30485682
 A5=119.20428436
 A6=119.33643708
 A7=120.30036579
 A8=119.28462488
 A9=119.92878406
 A10=122.48162498
 A11=108.92670825
 D1=0.
 D2=0.
 D3=0.
 D4=180.
 D5=180.
 D6=180.
 D7=180.
 D8=180.
 D9=180.
 D10=0.
 Unable to Open any file for archive entry.
 1\1\GINC-COMPUTE-0-39\FOpt\RMP2-FC\Aug-CC-pVTZ\C6H6O1\DBATES2\22-Sep-2
 025\0\\#N MP2/aug-cc-pvtz OPT FREQ SCRF=(PCM,Solvent=Water)\\C6H6O\\0,
 1\C,-0.0003273092,0.,0.0003174275\C,-0.00164297,0.,1.3948935094\C,1.20
 97346485,0.,2.0857695439\C,2.4191317476,0.,1.3923004189\C,2.408979042,
 0.,-0.003295059\C,1.2043575448,0.,-0.7022566482\H,1.1845931676,0.,-1.7
 842146118\H,3.3411094943,0.,-0.5532349338\H,3.3567933033,0.,1.93112170
 77\H,1.2019438741,0.,3.1679740054\H,-0.941178658,0.,1.9345992498\O,-1.
 1555088591,0.,-0.7366260765\H,-1.9112140783,0.,-0.134700586\\Version=E
 S64L-G16RevC.01\State=1-A'\HF=-305.6790344\MP2=-306.8830147\RMSD=5.113
 e-09\RMSF=3.899e-05\Dipole=-0.3038614,0.,0.6047824\PG=CS [SG(C6H6O1)]\
 \@
 The archive entry for this job was punched.


 IF YOU WANT TO LEARN FROM THE THEORETICAL PHYSICISTS ABOUT THE
 METHODS WHICH THEY USE, I ADVISE YOU TO FOLLOW THIS PRINCIPLE VERY STRICTLY:
 DON'T LISTEN TO THEIR WORDS; PAY ATTENTION, INSTEAD, TO THEIR ACTIONS.
 -- A.EINSTEIN, 1934
 Job cpu time:       0 days  4 hours 11 minutes 28.1 seconds.
 Elapsed time:       0 days  0 hours 21 minutes  6.8 seconds.
 File lengths (MBytes):  RWF=  36358 Int=      0 D2E=      0 Chk=     24 Scr=      1
 Normal termination of Gaussian 16 at Mon Sep 22 15:36:35 2025.
 Link1:  Proceeding to internal job step number  2.
 ----------------------------------------------------------------------
 #N Geom=AllCheck Guess=TCheck SCRF=Check GenChk RMP2(FC)/Aug-CC-pVTZ F
 req
 ----------------------------------------------------------------------
 1/10=4,29=7,30=1,38=1,40=1/1,3;
 2/12=2,40=1/2;
 3/5=16,6=1,7=10,11=1,14=-4,25=1,30=1,70=2,71=2,116=1,140=1/1,2,3;
 4/5=101/1;
 5/5=2,38=6,98=1/2;
 8/6=3,8=1,10=1,19=11,30=-1/1;
 9/15=3,16=-3/6;
 11/6=1,8=1,15=11,17=12,24=-1,27=1,28=-2,29=300,32=6,42=3/1,2,10;
 10/6=2,21=1/2;
 8/6=4,8=1,10=1,19=11,30=-1/11,4;
 10/5=1,20=4/2;
 11/12=2,14=11,16=1,17=2,28=-2,42=3,76=2/2,10,12;
 6/7=2,8=2,9=2,10=2/1;
 7/8=1,10=1,12=2,25=1,44=2/1,2,3,16;
 1/10=4,30=1/3;
 99//99;
 Structure from the checkpoint file:  "output.chk"
 -----
 C6H6O
 -----
 Charge =  0 Multiplicity = 1
 Redundant internal coordinates found in file.  (old form).
 C,0,-0.0003273092,0.,0.0003174275
 C,0,-0.00164297,0.,1.3948935094
 C,0,1.2097346485,0.,2.0857695439
 C,0,2.4191317476,0.,1.3923004189
 C,0,2.408979042,0.,-0.003295059
 C,0,1.2043575448,0.,-0.7022566482
 H,0,1.1845931676,0.,-1.7842146118
 H,0,3.3411094943,0.,-0.5532349338
 H,0,3.3567933033,0.,1.9311217077
 H,0,1.2019438741,0.,3.1679740054
 H,0,-0.941178658,0.,1.9345992498
 O,0,-1.1555088591,0.,-0.7366260765
 H,0,-1.9112140783,0.,-0.134700586
 Recover connectivity data from disk.

 GradGradGradGradGradGradGradGradGradGradGradGradGradGradGradGradGradGrad
 Berny optimization.
 Initialization pass.
                           ----------------------------
                           !    Initial Parameters    !
                           ! (Angstroms and Degrees)  !
 --------------------------                            --------------------------
 ! Name  Definition              Value          Derivative Info.                !
 --------------------------------------------------------------------------------
 ! R1    R(1,2)                  1.3946         calculate D2E/DX2 analytically  !
 ! R2    R(1,6)                  1.3946         calculate D2E/DX2 analytically  !
 ! R3    R(1,12)                 1.3702         calculate D2E/DX2 analytically  !
 ! R4    R(2,3)                  1.3945         calculate D2E/DX2 analytically  !
 ! R5    R(2,11)                 1.0835         calculate D2E/DX2 analytically  !
 ! R6    R(3,4)                  1.3941         calculate D2E/DX2 analytically  !
 ! R7    R(3,10)                 1.0822         calculate D2E/DX2 analytically  !
 ! R8    R(4,5)                  1.3956         calculate D2E/DX2 analytically  !
 ! R9    R(4,9)                  1.0815         calculate D2E/DX2 analytically  !
 ! R10   R(5,6)                  1.3927         calculate D2E/DX2 analytically  !
 ! R11   R(5,8)                  1.0823         calculate D2E/DX2 analytically  !
 ! R12   R(6,7)                  1.0821         calculate D2E/DX2 analytically  !
 ! R13   R(12,13)                0.9661         calculate D2E/DX2 analytically  !
 ! A1    A(2,1,6)              120.3049         calculate D2E/DX2 analytically  !
 ! A2    A(2,1,12)             122.4816         calculate D2E/DX2 analytically  !
 ! A3    A(6,1,12)             117.2135         calculate D2E/DX2 analytically  !
 ! A4    A(1,2,3)              119.643          calculate D2E/DX2 analytically  !
 ! A5    A(1,2,11)             119.9288         calculate D2E/DX2 analytically  !
 ! A6    A(3,2,11)             120.4282         calculate D2E/DX2 analytically  !
 ! A7    A(2,3,4)              120.4729         calculate D2E/DX2 analytically  !
 ! A8    A(2,3,10)             119.2846         calculate D2E/DX2 analytically  !
 ! A9    A(4,3,10)             120.2425         calculate D2E/DX2 analytically  !
 ! A10   A(3,4,5)              119.4132         calculate D2E/DX2 analytically  !
 ! A11   A(3,4,9)              120.2865         calculate D2E/DX2 analytically  !
 ! A12   A(5,4,9)              120.3004         calculate D2E/DX2 analytically  !
 ! A13   A(4,5,6)              120.5405         calculate D2E/DX2 analytically  !
 ! A14   A(4,5,8)              120.123          calculate D2E/DX2 analytically  !
 ! A15   A(6,5,8)              119.3364         calculate D2E/DX2 analytically  !
 ! A16   A(1,6,5)              119.6255         calculate D2E/DX2 analytically  !
 ! A17   A(1,6,7)              119.2043         calculate D2E/DX2 analytically  !
 ! A18   A(5,6,7)              121.1703         calculate D2E/DX2 analytically  !
 ! A19   A(1,12,13)            108.9267         calculate D2E/DX2 analytically  !
 ! D1    D(6,1,2,3)              0.0            calculate D2E/DX2 analytically  !
 ! D2    D(6,1,2,11)           180.0            calculate D2E/DX2 analytically  !
 ! D3    D(12,1,2,3)           180.0            calculate D2E/DX2 analytically  !
 ! D4    D(12,1,2,11)            0.0            calculate D2E/DX2 analytically  !
 ! D5    D(2,1,6,5)              0.0            calculate D2E/DX2 analytically  !
 ! D6    D(2,1,6,7)            180.0            calculate D2E/DX2 analytically  !
 ! D7    D(12,1,6,5)           180.0            calculate D2E/DX2 analytically  !
 ! D8    D(12,1,6,7)             0.0            calculate D2E/DX2 analytically  !
 ! D9    D(2,1,12,13)            0.0            calculate D2E/DX2 analytically  !
 ! D10   D(6,1,12,13)          180.0            calculate D2E/DX2 analytically  !
 ! D11   D(1,2,3,4)              0.0            calculate D2E/DX2 analytically  !
 ! D12   D(1,2,3,10)           180.0            calculate D2E/DX2 analytically  !
 ! D13   D(11,2,3,4)           180.0            calculate D2E/DX2 analytically  !
 ! D14   D(11,2,3,10)            0.0            calculate D2E/DX2 analytically  !
 ! D15   D(2,3,4,5)              0.0            calculate D2E/DX2 analytically  !
 ! D16   D(2,3,4,9)            180.0            calculate D2E/DX2 analytically  !
 ! D17   D(10,3,4,5)           180.0            calculate D2E/DX2 analytically  !
 ! D18   D(10,3,4,9)             0.0            calculate D2E/DX2 analytically  !
 ! D19   D(3,4,5,6)              0.0            calculate D2E/DX2 analytically  !
 ! D20   D(3,4,5,8)            180.0            calculate D2E/DX2 analytically  !
 ! D21   D(9,4,5,6)            180.0            calculate D2E/DX2 analytically  !
 ! D22   D(9,4,5,8)              0.0            calculate D2E/DX2 analytically  !
 ! D23   D(4,5,6,1)              0.0            calculate D2E/DX2 analytically  !
 ! D24   D(4,5,6,7)            180.0            calculate D2E/DX2 analytically  !
 ! D25   D(8,5,6,1)            180.0            calculate D2E/DX2 analytically  !
 ! D26   D(8,5,6,7)              0.0            calculate D2E/DX2 analytically  !
 --------------------------------------------------------------------------------
 Trust Radius=3.00D-01 FncErr=1.00D-07 GrdErr=1.00D-07 EigMax=2.50D+02 EigMin=1.00D-04
 Number of steps in this run=      2 maximum allowed number of steps=      2.
 GradGradGradGradGradGradGradGradGradGradGradGradGradGradGradGradGradGrad

                          Input orientation:                          
 ---------------------------------------------------------------------
 Center     Atomic      Atomic             Coordinates (Angstroms)
 Number     Number       Type             X           Y           Z
 ---------------------------------------------------------------------
      1          6           0       -0.000327   -0.000000    0.000317
      2          6           0       -0.001643   -0.000000    1.394894
      3          6           0        1.209735   -0.000000    2.085770
      4          6           0        2.419132   -0.000000    1.392300
      5          6           0        2.408979   -0.000000   -0.003295
      6          6           0        1.204358   -0.000000   -0.702257
      7          1           0        1.184593   -0.000000   -1.784215
      8          1           0        3.341109   -0.000000   -0.553235
      9          1           0        3.356793   -0.000000    1.931122
     10          1           0        1.201944   -0.000000    3.167974
     11          1           0       -0.941179   -0.000000    1.934599
     12          8           0       -1.155509   -0.000000   -0.736626
     13          1           0       -1.911214   -0.000000   -0.134701
 ---------------------------------------------------------------------
                    Distance matrix (angstroms):
                    1          2          3          4          5
     1  C    0.000000
     2  C    1.394577   0.000000
     3  C    2.411091   1.394541   0.000000
     4  C    2.791308   2.420776   1.394109   0.000000
     5  C    2.409309   2.786760   2.408813   1.395632   0.000000
     6  C    1.394588   2.419189   2.788031   2.421331   1.392717
     7  H    2.142100   3.393212   3.870066   3.407981   2.161202
     8  H    3.386978   3.869005   3.392212   2.152940   1.082267
     9  H    3.872759   3.400976   2.152621   1.081452   2.154140
    10  H    3.388142   2.142997   1.082233   2.152804   3.393211
    11  H    2.150964   1.083517   2.156219   3.403788   3.870270
    12  O    1.370230   2.423795   3.682430   4.160575   3.639141
    13  H    1.915651   2.446655   3.830249   4.591691   4.322191
                    6          7          8          9         10
     6  C    0.000000
     7  H    1.082138   0.000000
     8  H    2.141942   2.483118   0.000000
     9  H    3.401126   4.303740   2.484406   0.000000
    10  H    3.870231   4.952219   4.292252   2.484588   0.000000
    11  H    3.399461   4.283513   4.952506   4.297973   2.472688
    12  O    2.360117   2.563888   4.500357   5.241922   4.561084
    13  H    3.166845   3.507837   5.268973   5.658580   4.538657
                   11         12         13
    11  H    0.000000
    12  O    2.679810   0.000000
    13  H    2.285382   0.966129   0.000000
 Stoichiometry    C6H6O
 Framework group  CS[SG(C6H6O)]
 Deg. of freedom    23
 Full point group                 CS      NOp   2
 Largest Abelian subgroup         CS      NOp   2
 Largest concise Abelian subgroup C1      NOp   1
                         Standard orientation:                         
 ---------------------------------------------------------------------
 Center     Atomic      Atomic             Coordinates (Angstroms)
 Number     Number       Type             X           Y           Z
 ---------------------------------------------------------------------
      1          6           0        0.000000    0.937146    0.000000
      2          6           0       -1.204418    0.234137    0.000000
      3          6           0       -1.189115   -1.160320    0.000000
      4          6           0        0.020110   -1.854089    0.000000
      5          6           0        1.219617   -1.140666    0.000000
      6          6           0        1.214705    0.252042    0.000000
      7          1           0        2.138637    0.815401    0.000000
      8          1           0        2.164956   -1.667577    0.000000
      9          1           0        0.028458   -2.935508    0.000000
     10          1           0       -2.127173   -1.700019    0.000000
     11          1           0       -2.144662    0.772608    0.000000
     12          8           0        0.052836    2.306357    0.000000
     13          1           0       -0.848295    2.654736    0.000000
 ---------------------------------------------------------------------
 Rotational constants (GHZ):           5.6640631           2.6213149           1.7919874
 Standard basis: Aug-CC-pVTZ (5D, 7F)
 There are   367 symmetry adapted cartesian basis functions of A'  symmetry.
 There are   168 symmetry adapted cartesian basis functions of A"  symmetry.
 There are   306 symmetry adapted basis functions of A'  symmetry.
 There are   154 symmetry adapted basis functions of A"  symmetry.
   460 basis functions,   666 primitive gaussians,   535 cartesian basis functions
    25 alpha electrons       25 beta electrons
       nuclear repulsion energy       271.1933665233 Hartrees.
 NAtoms=   13 NActive=   13 NUniq=   13 SFac= 1.00D+00 NAtFMM=   60 NAOKFM=F Big=F
 Integral buffers will be    131072 words long.
 Raffenetti 1 integral format.
 Two-electron integral symmetry is turned on.
 Force inversion solution in PCM.
 ------------------------------------------------------------------------------
 Polarizable Continuum Model (PCM)
 =================================
 Model                : PCM.
 Atomic radii         : UFF (Universal Force Field).
 Polarization charges : Total charges.
 Charge compensation  : None.
 Solution method      : Matrix inversion.
 Cavity type          : Scaled VdW (van der Waals Surface) (Alpha=1.100).
 Cavity algorithm     : GePol (No added spheres)
                        Default sphere list used, NSphG=   13.
                        Lebedev-Laikov grids with approx.  5.0 points / Ang**2.
                        Smoothing algorithm: York/Karplus (Gamma=1.0000).
                        Polarization charges: spherical gaussians, with
                                              point-specific exponents (IZeta= 3).
                        Self-potential: point-specific (ISelfS= 7).
                        Self-field    : sphere-specific E.n sum rule (ISelfD= 2).
 1st derivatives      : Analytical E(r).r(x)/FMM algorithm (CHGder, D1EAlg=3).
                        Cavity 1st derivative terms included.
 2nd derivatives      : Analytical E(r).r(xy)/FMM algorithm (CHGder, D2EAlg=3).
                        Cavity 2nd derivative terms included.
 Solvent              : Water, Eps=  78.355300 Eps(inf)=   1.777849
 ------------------------------------------------------------------------------
 Spheres list:
 ISph  on   Nord     Re0    Alpha      Xe            Ye            Ze
    1   C      1    1.9255  1.100      0.000000      0.937146      0.000000
    2   C      2    1.9255  1.100     -1.204418      0.234137      0.000000
    3   C      3    1.9255  1.100     -1.189115     -1.160320      0.000000
    4   C      4    1.9255  1.100      0.020110     -1.854089      0.000000
    5   C      5    1.9255  1.100      1.219617     -1.140666      0.000000
    6   C      6    1.9255  1.100      1.214705      0.252042      0.000000
    7   H      7    1.4430  1.100      2.138637      0.815401      0.000000
    8   H      8    1.4430  1.100      2.164956     -1.667577      0.000000
    9   H      9    1.4430  1.100      0.028458     -2.935508      0.000000
   10   H     10    1.4430  1.100     -2.127173     -1.700019      0.000000
   11   H     11    1.4430  1.100     -2.144662      0.772608      0.000000
   12   O     12    1.7500  1.100      0.052836      2.306357      0.000000
   13   H     13    1.4430  1.100     -0.848295      2.654736      0.000000
 ------------------------------------------------------------------------------
 One-electron integrals computed using PRISM.
 NBasis=   460 RedAO= T EigKep=  1.19D-06  NBF=   306   154
 NBsUse=   459 1.00D-06 EigRej=  7.96D-07 NBFU=   305   154
 Initial guess from the checkpoint file:  "output.chk"
 B after Tr=    -0.000000    0.000000    0.000000
         Rot=    1.000000   -0.000000   -0.000000   -0.000000 Ang=   0.00 deg.
 Initial guess orbital symmetries:
       Occupied  (A') (A') (A') (A') (A') (A') (A') (A') (A') (A')
                 (A') (A') (A') (A') (A') (A') (A') (A") (A') (A')
                 (A') (A') (A") (A") (A")
       Virtual   (A') (A') (A') (A') (A') (A') (A") (A') (A") (A")
                 (A") (A') (A') (A") (A') (A') (A') (A') (A') (A')
                 (A') (A") (A") (A') (A") (A') (A") (A') (A') (A')
                 (A') (A') (A') (A') (A') (A') (A") (A') (A") (A')
                 (A') (A") (A') (A') (A") (A') (A') (A') (A") (A')
                 (A') (A") (A') (A") (A') (A") (A") (A') (A") (A")
                 (A') (A") (A') (A') (A') (A') (A') (A") (A') (A')
                 (A') (A') (A') (A") (A') (A') (A') (A') (A') (A")
                 (A') (A') (A") (A") (A") (A") (A') (A') (A') (A')
                 (A') (A') (A") (A') (A') (A') (A") (A') (A") (A')
                 (A") (A') (A') (A') (A') (A") (A') (A') (A') (A")
                 (A') (A") (A') (A") (A') (A') (A") (A') (A') (A")
                 (A') (A") (A") (A') (A") (A') (A") (A') (A') (A")
                 (A') (A") (A') (A") (A') (A") (A') (A') (A") (A')
                 (A') (A') (A') (A") (A") (A') (A') (A") (A') (A')
                 (A') (A') (A") (A') (A') (A') (A') (A') (A") (A')
                 (A") (A") (A') (A') (A') (A") (A') (A") (A') (A')
                 (A") (A") (A') (A") (A') (A") (A') (A") (A') (A')
                 (A') (A') (A') (A") (A') (A") (A') (A") (A') (A")
                 (A") (A') (A') (A') (A") (A") (A') (A") (A') (A')
                 (A') (A') (A") (A') (A") (A') (A") (A') (A') (A')
                 (A") (A") (A') (A') (A') (A') (A") (A') (A') (A")
                 (A') (A') (A') (A") (A') (A') (A") (A') (A") (A')
                 (A') (A") (A') (A") (A") (A") (A') (A') (A") (A')
                 (A') (A") (A') (A') (A") (A') (A') (A') (A') (A")
                 (A') (A') (A") (A') (A') (A') (A') (A") (A') (A")
                 (A') (A') (A") (A') (A') (A') (A") (A') (A") (A')
                 (A") (A') (A") (A") (A') (A") (A') (A") (A") (A')
                 (A') (A') (A") (A') (A') (A') (A") (A") (A") (A')
                 (A") (A") (A") (A') (A') (A') (A") (A') (A') (A')
                 (A") (A") (A') (A') (A') (A") (A") (A') (A') (A')
                 (A") (A') (A') (A') (A") (A') (A') (A') (A') (A')
                 (A") (A') (A") (A") (A') (A') (A") (A') (A") (A')
                 (A') (A") (A") (A') (A") (A") (A') (A") (A') (A')
                 (A') (A") (A') (A") (A') (A') (A') (A") (A') (A')
                 (A") (A') (A") (A') (A") (A') (A') (A") (A") (A")
                 (A') (A') (A') (A") (A') (A") (A') (A') (A') (A')
                 (A") (A') (A") (A') (A') (A") (A") (A") (A') (A')
                 (A') (A") (A') (A') (A") (A") (A') (A") (A') (A")
                 (A') (A') (A') (A') (A') (A') (A") (A') (A') (A')
                 (A') (A') (A') (A') (A') (A') (A') (A') (A') (A')
                 (A') (A') (A") (A') (A") (A') (A') (A') (A") (A")
                 (A') (A") (A') (A') (A') (A') (A') (A') (A') (A')
                 (A') (A') (A') (A')
 Requested convergence on RMS density matrix=1.00D-08 within 128 cycles.
 Requested convergence on MAX density matrix=1.00D-06.
 Requested convergence on             energy=1.00D-06.
 No special actions if energy rises.
 Inv3:  Mode=1 IEnd=     4002075.
 Iteration    1 A*A^-1 deviation from unit magnitude is 2.55D-15 for    912.
 Iteration    1 A*A^-1 deviation from orthogonality  is 3.76D-15 for    545    210.
 Iteration    1 A^-1*A deviation from unit magnitude is 2.66D-15 for    224.
 Iteration    1 A^-1*A deviation from orthogonality  is 2.81D-15 for    819     50.
 Error on total polarization charges =  0.01333
 SCF Done:  E(RHF) =  -305.679034425     A.U. after    1 cycles
            NFock=  1  Conv=0.91D-09     -V/T= 2.0016
 ExpMin= 2.53D-02 ExpMax= 1.53D+04 ExpMxC= 5.22D+02 IAcc=3 IRadAn=         5 AccDes= 0.00D+00
 HarFok:  IExCor=  205 AccDes= 0.00D+00 IRadAn=         5 IDoV=-2 UseB2=F ITyADJ=14
 ICtDFT= 12500011 ScaDFX=  1.000000  1.000000  1.000000  1.000000
 Range of M.O.s used for correlation:     8   459
 NBasis=   460 NAE=    25 NBE=    25 NFC=     7 NFV=     0
 NROrb=    452 NOA=    18 NOB=    18 NVA=   434 NVB=   434

 **** Warning!!: The largest alpha MO coefficient is  0.14154747D+03

 Disk-based method using ON**2 memory for 18 occupieds at a time.
 Permanent disk used for amplitudes=   145910800 words.
 Estimated scratch disk usage=  4941481886 words.
 Actual    scratch disk usage=  4778463646 words.
 JobTyp=1 Pass  1:  I=   8 to  25 NPSUse= 12 ParTrn=T ParDer=T DoDerP=T.
 (rs|ai) integrals will be sorted in core.
 Spin components of T(2) and E(2):
     alpha-alpha T2 =       0.5345094743D-01 E2=     -0.1531692420D+00
     alpha-beta  T2 =       0.2802320529D+00 E2=     -0.8976418342D+00
     beta-beta   T2 =       0.5345094743D-01 E2=     -0.1531692420D+00
 ANorm=    0.1177766508D+01
 E2 =    -0.1203980318D+01 EUMP2 =    -0.30688301474305D+03
 G2DrvN: will do    14 centers at a time, making    1 passes.
 Calling FoFCou, ICntrl=  3107 FMM=F I1Cent=   0 AccDes= 0.00D+00.
 NEqPCM:  Using equilibrium solvation (IEInf=0, Eps=  78.3553, EpsInf=   1.7778)
 G2PCM: DoFxE=T DoFxN=T DoGrad=T DoDP/DQ/DG/TGxP=FFFF NFrqRd=   0 IEInf=0 SqF1=F DoCFld=F IF1Alg=4.
 End of G2Drv F.D. properties file   721 does not exist.
 End of G2Drv F.D. properties file   722 does not exist.
 End of G2Drv F.D. properties file   788 does not exist.
          IDoAtm=1111111111111
 NEqPCM:  Using equilibrium solvation (IEInf=0, Eps=  78.3553, EpsInf=   1.7778)
          Differentiating once with respect to electric field.
                with respect to dipole field.
          Differentiating once with respect to nuclear coordinates.
          There are    42 degrees of freedom in the 1st order CPHF.  IDoFFX=6 NUNeed=    42.
     39 vectors produced by pass  0 Test12= 2.58D-14 2.38D-09 XBig12= 3.29D+01 2.89D+00.
 AX will form    39 AO Fock derivatives at one time.
     39 vectors produced by pass  1 Test12= 2.58D-14 2.38D-09 XBig12= 1.81D+00 2.40D-01.
     39 vectors produced by pass  2 Test12= 2.58D-14 2.38D-09 XBig12= 4.68D-02 3.67D-02.
     39 vectors produced by pass  3 Test12= 2.58D-14 2.38D-09 XBig12= 6.28D-04 2.62D-03.
     39 vectors produced by pass  4 Test12= 2.58D-14 2.38D-09 XBig12= 5.32D-06 2.20D-04.
     39 vectors produced by pass  5 Test12= 2.58D-14 2.38D-09 XBig12= 3.80D-08 2.23D-05.
     39 vectors produced by pass  6 Test12= 2.58D-14 2.38D-09 XBig12= 2.76D-10 2.06D-06.
     25 vectors produced by pass  7 Test12= 2.58D-14 2.38D-09 XBig12= 1.60D-12 1.32D-07.
      3 vectors produced by pass  8 Test12= 2.58D-14 2.38D-09 XBig12= 1.02D-14 1.77D-08.
 InvSVY:  IOpt=1 It=  1 EMax= 1.78D-15
 Solved reduced A of dimension   301 with    42 vectors.
 End of Minotr F.D. properties file   721 does not exist.
 End of Minotr F.D. properties file   722 does not exist.
 End of Minotr F.D. properties file   788 does not exist.
 MDV=  4831838208.
 Form MO integral derivatives with frozen-active canonical formalism.
 Discarding MO integrals.
 Reordered first order wavefunction length =    235445000
 In DefCFB: NBatch=  1 ICI= 25 ICA=434 LFMax= 62
            Large arrays: LIAPS= 10657521000 LIARS=  2234828750 words.
 Semi-Direct transformation.
 ModeAB=           4 MOrb=            25 LenV=    4826649072
 LASXX=   1168687800 LTotXX=  1168687800 LenRXX=  2344906300
 LTotAB=  1176218500 MaxLAS=  1632800700 LenRXY=           0
 NonZer=  3513594100 LenScr=  7054746112 LnRSAI=  1632800700
 LnScr1=  2458806272 LExtra=           0 Total=  13491259384
 MaxDsk=          -1 SrtSym=           T ITran=            4
 JobTyp=0 Pass  1:  I=   1 to  25.
 (rs|ai) integrals will be sorted in core.
 Spin components of T(2) and E(2):
     alpha-alpha T2 =       0.5345094743D-01 E2=     -0.1531692420D+00
     alpha-beta  T2 =       0.2802320529D+00 E2=     -0.8976418342D+00
     beta-beta   T2 =       0.5345094743D-01 E2=     -0.1531692420D+00
 ANorm=    0.1665613369D+01
 E2 =    -0.1203980318D+01 EUMP2 =    -0.30688301474305D+03
          IDoAtm=1111111111111
 NEqPCM:  Using equilibrium solvation (IEInf=0, Eps=  78.3553, EpsInf=   1.7778)
          Differentiating once with respect to electric field.
                with respect to dipole field.
          Differentiating once with respect to nuclear coordinates.
          There are     1 degrees of freedom in the 1st order CPHF.  IDoFFX=0 NUNeed=     1.
 LinEq1:  Iter=  0 NonCon=     1 RMS=2.30D-03 Max=5.13D-02 NDo=     1
 AX will form     1 AO Fock derivatives at one time.
 LinEq1:  Iter=  1 NonCon=     1 RMS=6.06D-04 Max=1.01D-02 NDo=     1
 LinEq1:  Iter=  2 NonCon=     1 RMS=2.14D-04 Max=7.79D-03 NDo=     1
 LinEq1:  Iter=  3 NonCon=     1 RMS=8.01D-05 Max=2.88D-03 NDo=     1
 LinEq1:  Iter=  4 NonCon=     1 RMS=3.47D-05 Max=7.13D-04 NDo=     1
 LinEq1:  Iter=  5 NonCon=     1 RMS=1.13D-05 Max=3.20D-04 NDo=     1
 LinEq1:  Iter=  6 NonCon=     1 RMS=2.57D-06 Max=5.99D-05 NDo=     1
 LinEq1:  Iter=  7 NonCon=     1 RMS=6.21D-07 Max=1.09D-05 NDo=     1
 LinEq1:  Iter=  8 NonCon=     1 RMS=2.31D-07 Max=4.69D-06 NDo=     1
 LinEq1:  Iter=  9 NonCon=     1 RMS=4.77D-08 Max=9.43D-07 NDo=     1
 LinEq1:  Iter= 10 NonCon=     1 RMS=1.90D-08 Max=6.14D-07 NDo=     1
 LinEq1:  Iter= 11 NonCon=     1 RMS=6.30D-09 Max=1.82D-07 NDo=     1
 LinEq1:  Iter= 12 NonCon=     1 RMS=1.89D-09 Max=6.99D-08 NDo=     1
 LinEq1:  Iter= 13 NonCon=     1 RMS=5.89D-10 Max=2.05D-08 NDo=     1
 LinEq1:  Iter= 14 NonCon=     1 RMS=2.04D-10 Max=3.24D-09 NDo=     1
 LinEq1:  Iter= 15 NonCon=     1 RMS=5.24D-11 Max=1.31D-09 NDo=     1
 LinEq1:  Iter= 16 NonCon=     0 RMS=1.86D-11 Max=3.64D-10 NDo=     1
 Linear equations converged to 1.000D-10 1.000D-09 after    16 iterations.
 End of Minotr F.D. properties file   721 does not exist.
 End of Minotr F.D. properties file   722 does not exist.
 End of Minotr F.D. properties file   788 does not exist.
 Symmetrizing basis deriv contribution to polar:
 IMax=3 JMax=2 DiffMx= 0.00D+00
 G2DrvN: will do    14 centers at a time, making    1 passes.
 Calling FoFCou, ICntrl=  3107 FMM=F I1Cent=   0 AccDes= 0.00D+00.
 NEqPCM:  Using equilibrium solvation (IEInf=0, Eps=  78.3553, EpsInf=   1.7778)
 G2PCM: DoFxE=T DoFxN=F DoGrad=F DoDP/DQ/DG/TGxP=FFFF NFrqRd=   0 IEInf=0 SqF1=F DoCFld=F IF1Alg=4.
 End of G2Drv F.D. properties file   721 does not exist.
 End of G2Drv F.D. properties file   722 does not exist.
 End of G2Drv F.D. properties file   788 does not exist.
 Would need an additional 15803126315 words for in-memory AO integral storage.
 DD1Dir will call FoFJK   1 times, MxPair=       650
 NAB=   325 NAA=     0 NBB=     0 NumPrc= 12.
 FoFJK:  IHMeth= 1 ICntrl=     200 DoSepK=F KAlg= 0 I1Cent=           0 FoldK=F
 IRaf= 990000000 NMat=     650 IRICut=     812 DoRegI=T DoRafI=T ISym2E=-1 IDoP0=3 IntGTp=3.
 FoFCou: FMM=F IPFlag=           0 FMFlag=           0 FMFlg1=           0
         NFxFlg=           0 DoJE=F BraDBF=F KetDBF=F FulRan=T
         wScrn=  0.000000 ICntrl=       200 IOpCl=  0 I1Cent=           0 NGrid=           0
         NMat0=  650 NMatS0=      0 NMatT0=  325 NMatD0=  650 NMtDS0=    0 NMtDT0=    0
 Petite list used in FoFCou.
 Raff kept on since  98.67% of shell-pairs survive, threshold=   0.20 IRatSp=99.
 G2PCM: DoFxE=F DoFxN=F DoGrad=T DoDP/DQ/DG/TGxP=FFFF NFrqRd=   0 IEInf=0 SqF1=F DoCFld=F IF1Alg=4.
 Discarding MO integrals.

 **********************************************************************

            Population analysis using the SCF Density.

 **********************************************************************

 Orbital symmetries:
       Occupied  (A') (A') (A') (A') (A') (A') (A') (A') (A') (A')
                 (A') (A') (A') (A') (A') (A') (A') (A") (A') (A')
                 (A') (A') (A") (A") (A")
       Virtual   (A') (A') (A') (A') (A') (A') (A") (A') (A") (A")
                 (A") (A') (A') (A") (A') (A') (A') (A') (A') (A')
                 (A') (A") (A") (A') (A") (A') (A") (A') (A') (A')
                 (A') (A') (A') (A') (A') (A') (A") (A') (A") (A')
                 (A') (A") (A') (A') (A") (A') (A') (A') (A") (A')
                 (A') (A") (A') (A") (A') (A") (A") (A') (A") (A")
                 (A') (A") (A') (A') (A') (A') (A') (A") (A') (A')
                 (A') (A') (A') (A") (A') (A') (A') (A') (A') (A")
                 (A') (A') (A") (A") (A") (A") (A') (A') (A') (A')
                 (A') (A') (A") (A') (A') (A') (A") (A') (A") (A')
                 (A") (A') (A') (A') (A') (A") (A') (A') (A') (A")
                 (A') (A") (A') (A") (A') (A') (A") (A') (A') (A")
                 (A') (A") (A") (A') (A") (A') (A") (A') (A') (A")
                 (A') (A") (A') (A") (A') (A") (A') (A') (A") (A')
                 (A') (A') (A') (A") (A") (A') (A') (A") (A') (A')
                 (A') (A') (A") (A') (A') (A') (A') (A') (A") (A')
                 (A") (A") (A') (A') (A') (A") (A') (A") (A') (A')
                 (A") (A") (A') (A") (A') (A") (A') (A") (A') (A')
                 (A') (A') (A') (A") (A') (A") (A') (A") (A') (A")
                 (A") (A') (A') (A') (A") (A") (A') (A") (A') (A')
                 (A') (A') (A") (A') (A") (A') (A") (A') (A') (A')
                 (A") (A") (A') (A') (A') (A') (A") (A') (A') (A")
                 (A') (A') (A') (A") (A') (A') (A") (A') (A") (A')
                 (A') (A") (A') (A") (A") (A") (A') (A') (A") (A')
                 (A') (A") (A') (A') (A") (A') (A') (A') (A') (A")
                 (A') (A') (A") (A') (A') (A') (A') (A") (A') (A")
                 (A') (A') (A") (A') (A') (A') (A") (A') (A") (A')
                 (A") (A') (A") (A") (A') (A") (A') (A") (A") (A')
                 (A') (A') (A") (A') (A') (A') (A") (A") (A") (A')
                 (A") (A") (A") (A') (A') (A') (A") (A') (A') (A')
                 (A") (A") (A') (A') (A') (A") (A") (A') (A') (A')
                 (A") (A') (A') (A') (A") (A') (A') (A') (A') (A')
                 (A") (A') (A") (A") (A') (A') (A") (A') (A") (A')
                 (A') (A") (A") (A') (A") (A") (A') (A") (A') (A')
                 (A') (A") (A') (A") (A') (A') (A') (A") (A') (A')
                 (A") (A') (A") (A') (A") (A') (A') (A") (A") (A")
                 (A') (A') (A') (A") (A') (A") (A') (A') (A') (A')
                 (A") (A') (A") (A') (A') (A") (A") (A") (A') (A')
                 (A') (A") (A') (A') (A") (A") (A') (A") (A') (A")
                 (A') (A') (A') (A') (A') (A') (A") (A') (A') (A')
                 (A') (A') (A') (A') (A') (A') (A') (A') (A') (A')
                 (A') (A') (A") (A') (A") (A') (A') (A') (A") (A")
                 (A') (A") (A') (A') (A') (A') (A') (A') (A') (A')
                 (A') (A') (A') (A')
 The electronic state is 1-A'.
 Alpha  occ. eigenvalues --  -20.59513 -11.30799 -11.24509 -11.24424 -11.23619
 Alpha  occ. eigenvalues --  -11.23314 -11.23076  -1.40824  -1.15162  -1.02384
 Alpha  occ. eigenvalues --   -1.00902  -0.84984  -0.82605  -0.73554  -0.68817
 Alpha  occ. eigenvalues --   -0.65544  -0.61277  -0.59566  -0.59393  -0.57346
 Alpha  occ. eigenvalues --   -0.51904  -0.49718  -0.48906  -0.34749  -0.32167
 Alpha virt. eigenvalues --    0.03071   0.03640   0.03728   0.05040   0.05228
 Alpha virt. eigenvalues --    0.06929   0.09129   0.09764   0.09784   0.10486
 Alpha virt. eigenvalues --    0.10753   0.11360   0.11501   0.11886   0.12171
 Alpha virt. eigenvalues --    0.13107   0.13380   0.13604   0.14058   0.14434
 Alpha virt. eigenvalues --    0.15545   0.15801   0.15846   0.15915   0.16534
 Alpha virt. eigenvalues --    0.17066   0.21135   0.21386   0.22935   0.23482
 Alpha virt. eigenvalues --    0.23721   0.24636   0.24988   0.26371   0.27355
 Alpha virt. eigenvalues --    0.28512   0.28702   0.29242   0.30409   0.30990
 Alpha virt. eigenvalues --    0.31732   0.31919   0.32121   0.32748   0.33249
 Alpha virt. eigenvalues --    0.33598   0.34429   0.35329   0.35586   0.36580
 Alpha virt. eigenvalues --    0.37908   0.38146   0.40151   0.41263   0.42371
 Alpha virt. eigenvalues --    0.42517   0.43526   0.43793   0.44244   0.45015
 Alpha virt. eigenvalues --    0.45224   0.45396   0.46399   0.46761   0.47636
 Alpha virt. eigenvalues --    0.48131   0.48675   0.48891   0.49270   0.50064
 Alpha virt. eigenvalues --    0.51065   0.51826   0.52000   0.52033   0.52834
 Alpha virt. eigenvalues --    0.53643   0.54075   0.54598   0.56534   0.58972
 Alpha virt. eigenvalues --    0.59325   0.60453   0.62376   0.62603   0.63723
 Alpha virt. eigenvalues --    0.64358   0.64757   0.65037   0.67325   0.67562
 Alpha virt. eigenvalues --    0.68901   0.69957   0.70656   0.71301   0.73454
 Alpha virt. eigenvalues --    0.74311   0.74817   0.75044   0.76218   0.78707
 Alpha virt. eigenvalues --    0.79271   0.80256   0.81503   0.83695   0.84190
 Alpha virt. eigenvalues --    0.84327   0.84767   0.85838   0.86143   0.86334
 Alpha virt. eigenvalues --    0.87449   0.87677   0.87731   0.89511   0.89619
 Alpha virt. eigenvalues --    0.90233   0.91044   0.92639   0.94007   0.94660
 Alpha virt. eigenvalues --    0.96262   0.96273   0.97466   0.97630   0.98534
 Alpha virt. eigenvalues --    0.98932   1.00183   1.00502   1.02519   1.03290
 Alpha virt. eigenvalues --    1.03382   1.04581   1.05254   1.05659   1.06322
 Alpha virt. eigenvalues --    1.06800   1.06807   1.07990   1.08283   1.09351
 Alpha virt. eigenvalues --    1.09781   1.12299   1.13213   1.14136   1.14455
 Alpha virt. eigenvalues --    1.15010   1.15437   1.17265   1.18595   1.19009
 Alpha virt. eigenvalues --    1.19431   1.20040   1.20759   1.20996   1.21496
 Alpha virt. eigenvalues --    1.23155   1.24532   1.26972   1.27212   1.27523
 Alpha virt. eigenvalues --    1.28367   1.31090   1.32200   1.32533   1.35588
 Alpha virt. eigenvalues --    1.35827   1.38343   1.39218   1.39264   1.39831
 Alpha virt. eigenvalues --    1.41020   1.43647   1.45712   1.47080   1.49048
 Alpha virt. eigenvalues --    1.49908   1.51073   1.51363   1.51560   1.52299
 Alpha virt. eigenvalues --    1.53011   1.57856   1.58020   1.58237   1.63271
 Alpha virt. eigenvalues --    1.65505   1.67863   1.68645   1.69183   1.69840
 Alpha virt. eigenvalues --    1.71430   1.73471   1.75901   1.76325   1.76395
 Alpha virt. eigenvalues --    1.79607   1.80611   1.81484   1.82173   1.83277
 Alpha virt. eigenvalues --    1.83833   1.84827   1.86277   1.88226   1.88822
 Alpha virt. eigenvalues --    1.89065   1.90603   1.91384   1.95708   1.96929
 Alpha virt. eigenvalues --    1.97372   1.99051   2.00061   2.00510   2.02752
 Alpha virt. eigenvalues --    2.04031   2.05067   2.05270   2.05936   2.06945
 Alpha virt. eigenvalues --    2.06954   2.09830   2.11083   2.11700   2.12411
 Alpha virt. eigenvalues --    2.14155   2.16264   2.20652   2.23025   2.25197
 Alpha virt. eigenvalues --    2.26080   2.29188   2.30377   2.31184   2.35738
 Alpha virt. eigenvalues --    2.37328   2.37845   2.40287   2.42822   2.44269
 Alpha virt. eigenvalues --    2.46449   2.49168   2.50879   2.53336   2.55523
 Alpha virt. eigenvalues --    2.56121   2.57255   2.59207   2.61301   2.64162
 Alpha virt. eigenvalues --    2.65656   2.69762   2.72703   2.74461   2.74940
 Alpha virt. eigenvalues --    2.81371   2.85113   2.86341   2.88490   2.90745
 Alpha virt. eigenvalues --    2.91450   2.98507   3.01296   3.06823   3.10700
 Alpha virt. eigenvalues --    3.14363   3.18037   3.18601   3.20661   3.23004
 Alpha virt. eigenvalues --    3.24540   3.25961   3.26991   3.31166   3.33062
 Alpha virt. eigenvalues --    3.35164   3.37137   3.37836   3.38344   3.39545
 Alpha virt. eigenvalues --    3.40571   3.42877   3.44410   3.45646   3.48164
 Alpha virt. eigenvalues --    3.51153   3.52087   3.53640   3.55073   3.55429
 Alpha virt. eigenvalues --    3.55874   3.59824   3.60453   3.61701   3.63119
 Alpha virt. eigenvalues --    3.65118   3.67386   3.68944   3.71074   3.72867
 Alpha virt. eigenvalues --    3.74659   3.81433   3.82515   3.82564   3.83289
 Alpha virt. eigenvalues --    3.84094   3.85154   3.87309   3.88045   3.89089
 Alpha virt. eigenvalues --    3.90362   3.91617   3.94033   3.97180   3.97207
 Alpha virt. eigenvalues --    3.99724   4.02108   4.03384   4.05303   4.08715
 Alpha virt. eigenvalues --    4.08723   4.09802   4.11269   4.12147   4.14747
 Alpha virt. eigenvalues --    4.17949   4.18033   4.20674   4.22156   4.24258
 Alpha virt. eigenvalues --    4.26119   4.26301   4.27517   4.30329   4.31305
 Alpha virt. eigenvalues --    4.33204   4.36292   4.36961   4.38097   4.38830
 Alpha virt. eigenvalues --    4.40935   4.41801   4.43219   4.44009   4.45384
 Alpha virt. eigenvalues --    4.45957   4.49395   4.51589   4.52202   4.55603
 Alpha virt. eigenvalues --    4.58497   4.58881   4.65736   4.68882   4.71197
 Alpha virt. eigenvalues --    4.71758   4.74017   4.75126   4.77826   4.78201
 Alpha virt. eigenvalues --    4.86414   4.87545   4.91967   4.92735   4.93123
 Alpha virt. eigenvalues --    4.96477   4.97316   5.03159   5.04769   5.06889
 Alpha virt. eigenvalues --    5.07462   5.08991   5.10526   5.13201   5.14509
 Alpha virt. eigenvalues --    5.14734   5.14956   5.17096   5.21463   5.24424
 Alpha virt. eigenvalues --    5.28373   5.28384   5.28790   5.32209   5.32575
 Alpha virt. eigenvalues --    5.33784   5.38326   5.43219   5.44075   5.44445
 Alpha virt. eigenvalues --    5.50578   5.57734   5.61691   5.68440   5.75942
 Alpha virt. eigenvalues --    5.77249   5.80133   5.84141   5.88956   6.03689
 Alpha virt. eigenvalues --    6.07545   6.14169   6.21567   6.22504   6.28246
 Alpha virt. eigenvalues --    6.33391   6.39785   6.45207   6.57662   6.68240
 Alpha virt. eigenvalues --    6.75729   6.85634   6.87840   6.87851   6.97769
 Alpha virt. eigenvalues --    6.98058   7.08552   7.25606   7.26209   7.40498
 Alpha virt. eigenvalues --    7.43541   7.64767   7.68035   7.73436   7.97882
 Alpha virt. eigenvalues --    8.35737   8.62582  16.05550  16.06263  16.49851
 Alpha virt. eigenvalues --   17.74052  19.30298  19.52563  19.69125
          Condensed to atoms (all electrons):
               1          2          3          4          5          6
     1  C    5.216934  -0.206198   0.276561  -0.410628   0.279618  -0.186803
     2  C   -0.206198   7.175062  -0.257086   0.515924  -0.490191   0.553824
     3  C    0.276561  -0.257086   6.802250  -0.404816   0.377092  -0.434700
     4  C   -0.410628   0.515924  -0.404816   6.750242  -0.448071   0.514069
     5  C    0.279618  -0.490191   0.377092  -0.448071   6.685713  -0.298833
     6  C   -0.186803   0.553824  -0.434700   0.514069  -0.298833   6.863201
     7  H   -0.061645  -0.097318   0.064016  -0.019248  -0.016154   0.121781
     8  H   -0.056030   0.126766  -0.101234  -0.140693   0.265155   0.041852
     9  H    0.091760  -0.069214   0.004776   0.344625  -0.157071  -0.113144
    10  H   -0.179166  -0.120420   0.209908  -0.044338  -0.034296   0.136105
    11  H    0.073266  -0.110018  -0.168228  -0.099695   0.104185  -0.129936
    12  O    0.130899  -0.208359  -0.001441   0.011529   0.013578  -0.033977
    13  H    0.050843  -0.010960  -0.002334  -0.004320   0.003443  -0.030667
               7          8          9         10         11         12
     1  C   -0.061645  -0.056030   0.091760  -0.179166   0.073266   0.130899
     2  C   -0.097318   0.126766  -0.069214  -0.120420  -0.110018  -0.208359
     3  C    0.064016  -0.101234   0.004776   0.209908  -0.168228  -0.001441
     4  C   -0.019248  -0.140693   0.344625  -0.044338  -0.099695   0.011529
     5  C   -0.016154   0.265155  -0.157071  -0.034296   0.104185   0.013578
     6  C    0.121781   0.041852  -0.113144   0.136105  -0.129936  -0.033977
     7  H    0.462772  -0.077511   0.009846  -0.003941   0.015228  -0.048293
     8  H   -0.077511   0.645890  -0.152688   0.024269  -0.008375   0.005834
     9  H    0.009846  -0.152688   0.692775  -0.205714   0.027168  -0.003473
    10  H   -0.003941   0.024269  -0.205714   1.113882  -0.295186   0.009049
    11  H    0.015228  -0.008375   0.027168  -0.295186   1.006286  -0.052254
    12  O   -0.048293   0.005834  -0.003473   0.009049  -0.052254   8.695075
    13  H   -0.000392  -0.000655   0.000519  -0.003750   0.023401   0.255613
              13
     1  C    0.050843
     2  C   -0.010960
     3  C   -0.002334
     4  C   -0.004320
     5  C    0.003443
     6  C   -0.030667
     7  H   -0.000392
     8  H   -0.000655
     9  H    0.000519
    10  H   -0.003750
    11  H    0.023401
    12  O    0.255613
    13  H    0.523857
 Mulliken charges:
               1
     1  C    0.980590
     2  C   -0.801811
     3  C   -0.364764
     4  C   -0.564578
     5  C   -0.284165
     6  C   -1.002773
     7  H    0.650862
     8  H    0.427421
     9  H    0.529837
    10  H    0.393599
    11  H    0.614159
    12  O   -0.773779
    13  H    0.195403
 Sum of Mulliken charges =  -0.00000
 Mulliken charges with hydrogens summed into heavy atoms:
               1
     1  C    0.980590
     2  C   -0.187652
     3  C    0.028835
     4  C   -0.034742
     5  C    0.143256
     6  C   -0.351911
    12  O   -0.578376
 APT charges:
               1
     1  C    0.709858
     2  C   -0.171563
     3  C    0.021843
     4  C   -0.143824
     5  C    0.024755
     6  C   -0.147132
     7  H    0.070059
     8  H    0.051571
     9  H    0.050237
    10  H    0.051506
    11  H    0.054988
    12  O   -0.922263
    13  H    0.349965
 Sum of APT charges =   0.00000
 APT charges with hydrogens summed into heavy atoms:
               1
     1  C    0.709858
     2  C   -0.116575
     3  C    0.073348
     4  C   -0.093587
     5  C    0.076326
     6  C   -0.077073
    12  O   -0.572298
 Electronic spatial extent (au):  <R**2>=            665.7279
 Charge=             -0.0000 electrons
 Dipole moment (field-independent basis, Debye):
    X=             -1.7881    Y=             -0.3074    Z=              0.0000  Tot=              1.8143
 Quadrupole moment (field-independent basis, Debye-Ang):
   XX=            -34.3149   YY=            -37.9610   ZZ=            -46.2907
   XY=             -5.0580   XZ=              0.0000   YZ=              0.0000
 Traceless Quadrupole moment (field-independent basis, Debye-Ang):
   XX=              5.2073   YY=              1.5612   ZZ=             -6.7685
   XY=             -5.0580   XZ=              0.0000   YZ=              0.0000
 Octapole moment (field-independent basis, Debye-Ang**2):
  XXX=             -2.3181  YYY=              5.0701  ZZZ=              0.0000  XYY=            -14.4814
  XXY=              5.4215  XXZ=              0.0000  XZZ=             -0.3536  YZZ=              6.5105
  YYZ=              0.0000  XYZ=              0.0000
 Hexadecapole moment (field-independent basis, Debye-Ang**3):
 XXXX=           -265.2717 YYYY=           -486.0368 ZZZZ=            -55.3593 XXXY=             -2.8903
 XXXZ=              0.0000 YYYX=            -38.4178 YYYZ=              0.0000 ZZZX=              0.0000
 ZZZY=              0.0000 XXYY=           -113.5678 XXZZ=            -67.1522 YYZZ=           -107.0723
 XXYZ=              0.0000 YYXZ=              0.0000 ZZXY=              0.2629
 N-N= 2.711933665233D+02 E-N=-1.257245959433D+03  KE= 3.051955237446D+02
 Symmetry A'   KE= 2.947854688985D+02
 Symmetry A"   KE= 1.041005484609D+01
  Exact polarizability:     115.820      -1.035     125.305      -0.000       0.000      64.750
 Approx polarizability:      79.675      -0.433      81.695      -0.000      -0.000      50.869
 D2PCM: PCM CHGder 2nd derivatives, FixD1E=F FixD2E=F DoIter=F DoCFld=F I1PDM=2
 Calling FoFJK, ICntrl=  10100127 FMM=F ISym2X=1 I1Cent= 0 IOpClX= 0 NMat=1 NMatS=1 NMatT=0.
 Full mass-weighted force constant matrix:
 Low frequencies ---  -13.9227   -5.7899   -0.0012   -0.0007   -0.0005    5.2631
 Low frequencies ---  222.6430  350.4271  398.6058
 Diagonal vibrational polarizability:
        0.7783404      15.1137219      43.2336887
 Harmonic frequencies (cm**-1), IR intensities (KM/Mole), Raman scattering
 activities (A**4/AMU), depolarization ratios for plane and unpolarized
 incident light, reduced masses (AMU), force constants (mDyne/A),
 and normal coordinates:
                      1                      2                      3
                     A"                     A"                     A'
 Frequencies --    222.6378               350.4047               398.6055
 Red. masses --      4.4662                 1.1078                 3.9441
 Frc consts  --      0.1304                 0.0801                 0.3692
 IR Inten    --      0.5426               151.1761                14.0867
  Atom  AN      X      Y      Z        X      Y      Z        X      Y      Z
     1   6    -0.00   0.00  -0.13     0.00  -0.00   0.01    -0.20  -0.00   0.00
     2   6    -0.00   0.00  -0.26    -0.00   0.00  -0.02    -0.19  -0.05  -0.00
     3   6     0.00   0.00   0.00     0.00   0.00   0.01     0.03  -0.09   0.00
     4   6     0.00  -0.00   0.25    -0.00   0.00  -0.00     0.09  -0.00   0.00
     5   6    -0.00  -0.00  -0.00     0.00  -0.00  -0.01     0.03   0.08  -0.00
     6   6    -0.00  -0.00  -0.26     0.00  -0.00   0.03    -0.19   0.05   0.00
     7   1    -0.00   0.00  -0.35     0.00  -0.00   0.08    -0.28   0.20   0.00
     8   1    -0.00  -0.00   0.05    -0.00  -0.00   0.00     0.10   0.21  -0.00
     9   1    -0.00  -0.00   0.57    -0.00   0.00  -0.00     0.15   0.00   0.00
    10   1     0.00  -0.00   0.05     0.00   0.00   0.01     0.10  -0.21   0.00
    11   1    -0.00   0.00  -0.37    -0.00   0.00  -0.09    -0.27  -0.20  -0.00
    12   8     0.00   0.00   0.27    -0.00  -0.00  -0.07     0.31  -0.02   0.00
    13   1     0.00   0.00   0.36    -0.00  -0.00   0.99     0.48   0.42  -0.00
                      4                      5                      6
                     A"                     A"                     A'
 Frequencies --    402.3434               490.0834               525.5042
 Red. masses --      2.8706                 2.9063                 7.1410
 Frc consts  --      0.2738                 0.4113                 1.1619
 IR Inten    --      3.2299                15.0397                 2.5042
  Atom  AN      X      Y      Z        X      Y      Z        X      Y      Z
     1   6    -0.00  -0.00  -0.00     0.00   0.00   0.24    -0.00   0.28   0.00
     2   6    -0.00  -0.00   0.20     0.00   0.00   0.05     0.17  -0.06   0.00
     3   6     0.00  -0.00  -0.20     0.00   0.00  -0.17     0.16  -0.13  -0.00
     4   6     0.00   0.00  -0.01    -0.00   0.00   0.22     0.00  -0.37  -0.00
     5   6     0.00   0.00   0.22    -0.00  -0.00  -0.16    -0.16  -0.13   0.00
     6   6    -0.00   0.00  -0.21    -0.00  -0.00   0.04    -0.17  -0.06  -0.00
     7   1    -0.00   0.00  -0.42    -0.00   0.00  -0.29     0.00  -0.33  -0.00
     8   1     0.00   0.00   0.48    -0.00  -0.00  -0.52    -0.04   0.08   0.00
     9   1     0.00   0.00  -0.02    -0.00   0.00   0.30     0.01  -0.37  -0.00
    10   1     0.00  -0.00  -0.44     0.00  -0.00  -0.55     0.03   0.08  -0.00
    11   1    -0.00  -0.00   0.43     0.00   0.00  -0.26     0.02  -0.32  -0.00
    12   8     0.00  -0.00  -0.01    -0.00  -0.00  -0.08    -0.00   0.38  -0.00
    13   1     0.00   0.00   0.22    -0.00   0.00  -0.09    -0.02   0.36   0.00
                      7                      8                      9
                     A"                     A'                     A"
 Frequencies --    616.2826               616.8733               755.3448
 Red. masses --      3.0596                 6.3662                 1.4015
 Frc consts  --      0.6847                 1.4273                 0.4711
 IR Inten    --     22.5848                 0.6395               121.4284
  Atom  AN      X      Y      Z        X      Y      Z        X      Y      Z
     1   6    -0.00   0.00   0.29    -0.11   0.00  -0.00    -0.00   0.00   0.14
     2   6    -0.00   0.00  -0.14    -0.17   0.24   0.00    -0.00   0.00  -0.05
     3   6     0.00   0.00   0.15     0.24   0.28  -0.00    -0.00   0.00  -0.06
     4   6     0.00  -0.00  -0.13     0.12  -0.00   0.00     0.00   0.00  -0.07
     5   6     0.00  -0.00   0.15     0.24  -0.27  -0.00     0.00  -0.00  -0.05
     6   6    -0.00  -0.00  -0.14    -0.17  -0.25   0.00    -0.00  -0.00  -0.05
     7   1    -0.00  -0.00  -0.54    -0.24  -0.12   0.00     0.00  -0.00   0.23
     8   1     0.00  -0.00  -0.02     0.31  -0.14   0.00     0.00   0.00   0.43
     9   1    -0.00  -0.00  -0.42    -0.34  -0.01   0.00     0.00   0.00   0.66
    10   1     0.00   0.00  -0.02     0.31   0.16   0.00    -0.00   0.00   0.47
    11   1    -0.00   0.00  -0.58    -0.24   0.11   0.00    -0.00  -0.00   0.27
    12   8    -0.00  -0.00  -0.04    -0.10   0.00   0.00     0.00   0.00  -0.03
    13   1    -0.00  -0.00  -0.07    -0.12  -0.05   0.00    -0.00  -0.00  -0.04
                     10                     11                     12
                     A'                     A"                     A"
 Frequencies --    821.7967               828.1359               888.2162
 Red. masses --      5.7632                 1.2526                 1.3591
 Frc consts  --      2.2932                 0.5061                 0.6317
 IR Inten    --     40.2483                 0.0575                 7.3780
  Atom  AN      X      Y      Z        X      Y      Z        X      Y      Z
     1   6     0.00  -0.00  -0.00     0.00   0.00   0.00     0.00  -0.00   0.07
     2   6    -0.20  -0.09   0.00    -0.00  -0.00  -0.09    -0.00   0.00  -0.10
     3   6    -0.25  -0.17   0.00    -0.00  -0.00  -0.06     0.00   0.00   0.02
     4   6    -0.00   0.16   0.00     0.00   0.00   0.01     0.00  -0.00   0.09
     5   6     0.26  -0.17  -0.00     0.00  -0.00   0.07    -0.00   0.00   0.00
     6   6     0.19  -0.09  -0.00     0.00  -0.00   0.08     0.00   0.00  -0.10
     7   1     0.17  -0.03   0.00     0.00  -0.00  -0.54     0.00  -0.00   0.61
     8   1     0.09  -0.48   0.00    -0.00  -0.00  -0.44    -0.00   0.00  -0.11
     9   1    -0.01   0.16  -0.00     0.00   0.00  -0.05    -0.00  -0.00  -0.44
    10   1    -0.08  -0.47  -0.00    -0.00   0.00   0.38     0.00   0.00  -0.23
    11   1    -0.18  -0.03  -0.00    -0.00  -0.00   0.58    -0.00  -0.00   0.58
    12   8     0.00   0.31   0.00     0.00   0.00  -0.00     0.00  -0.00  -0.02
    13   1    -0.04   0.22  -0.00    -0.00  -0.00   0.05    -0.00  -0.00  -0.02
                     13                     14                     15
                     A"                     A"                     A'
 Frequencies --    937.9783               947.7333              1013.1502
 Red. masses --      1.2766                 1.3527                 6.0526
 Frc consts  --      0.6617                 0.7159                 3.6605
 IR Inten    --      0.0360                 0.0025                 0.9603
  Atom  AN      X      Y      Z        X      Y      Z        X      Y      Z
     1   6    -0.00   0.00  -0.02     0.00  -0.00   0.00    -0.00  -0.04  -0.00
     2   6     0.00  -0.00  -0.02     0.00   0.00  -0.07    -0.35   0.17   0.00
     3   6     0.00  -0.00   0.09    -0.00  -0.00   0.09     0.08   0.04   0.00
     4   6    -0.00   0.00  -0.11    -0.00  -0.00   0.01    -0.00  -0.36  -0.00
     5   6    -0.00  -0.00   0.07     0.00   0.00  -0.11    -0.08   0.03   0.00
     6   6    -0.00  -0.00  -0.00    -0.00  -0.00   0.08     0.36   0.18   0.00
     7   1    -0.00   0.00   0.10    -0.00   0.00  -0.46     0.44   0.09  -0.00
     8   1    -0.00  -0.00  -0.44     0.00   0.00   0.63    -0.09  -0.02  -0.00
     9   1    -0.00   0.00   0.64     0.00  -0.00  -0.06    -0.02  -0.37   0.00
    10   1     0.00  -0.00  -0.58     0.00  -0.00  -0.48     0.09   0.00  -0.00
    11   1     0.00  -0.00   0.19     0.00   0.00   0.35    -0.43   0.07  -0.00
    12   8    -0.00  -0.00   0.00    -0.00   0.00   0.00    -0.01  -0.01   0.00
    13   1     0.00   0.00   0.01    -0.00  -0.00   0.01     0.02   0.05  -0.00
                     16                     17                     18
                     A'                     A'                     A'
 Frequencies --   1039.2353              1085.8184              1161.0647
 Red. masses --      2.0867                 1.5108                 1.0683
 Frc consts  --      1.3278                 1.0495                 0.8485
 IR Inten    --     12.8629                24.0839                 4.0425
  Atom  AN      X      Y      Z        X      Y      Z        X      Y      Z
     1   6    -0.00   0.01  -0.00     0.05   0.00  -0.00     0.00  -0.01   0.00
     2   6     0.06   0.06  -0.00    -0.06   0.10   0.00    -0.01   0.02   0.00
     3   6    -0.17  -0.02  -0.00    -0.06  -0.05   0.00    -0.01   0.02   0.00
     4   6    -0.01  -0.16   0.00     0.09  -0.01  -0.00     0.05  -0.00   0.00
     5   6     0.17  -0.02   0.00    -0.04   0.06   0.00    -0.03  -0.03  -0.00
     6   6    -0.05   0.06  -0.00    -0.05  -0.09  -0.00    -0.01  -0.01  -0.00
     7   1    -0.27   0.44   0.00     0.17  -0.47   0.00    -0.15   0.22   0.00
     8   1     0.35   0.27  -0.00     0.10   0.32  -0.00    -0.26  -0.44   0.00
     9   1    -0.03  -0.18   0.00     0.49  -0.01   0.00     0.70   0.00  -0.00
    10   1    -0.37   0.30  -0.00     0.04  -0.26  -0.00    -0.20   0.35  -0.00
    11   1     0.23   0.37   0.00     0.14   0.47  -0.00    -0.07  -0.10   0.00
    12   8    -0.00  -0.02  -0.00     0.00   0.01   0.00     0.00   0.01  -0.00
    13   1     0.01   0.01   0.00    -0.08  -0.20   0.00    -0.03  -0.06  -0.00
                     19                     20                     21
                     A'                     A'                     A'
 Frequencies --   1176.9725              1193.3845              1276.1279
 Red. masses --      1.1291                 1.3309                 2.8739
 Frc consts  --      0.9215                 1.1167                 2.7574
 IR Inten    --     35.2074               231.1674               119.3309
  Atom  AN      X      Y      Z        X      Y      Z        X      Y      Z
     1   6    -0.02   0.03  -0.00    -0.08   0.07   0.00     0.06   0.32  -0.00
     2   6    -0.01  -0.04   0.00     0.04   0.02  -0.00     0.00   0.09   0.00
     3   6    -0.04   0.04   0.00    -0.00  -0.02  -0.00    -0.08  -0.07   0.00
     4   6     0.01   0.01  -0.00     0.01   0.01   0.00    -0.01  -0.00  -0.00
     5   6     0.04   0.03   0.00     0.02  -0.03  -0.00     0.06  -0.07   0.00
     6   6     0.02  -0.03   0.00     0.03   0.01   0.00    -0.04   0.07  -0.00
     7   1     0.27  -0.45  -0.00     0.17  -0.21  -0.00     0.05  -0.05  -0.00
     8   1     0.20   0.31  -0.00    -0.10  -0.25   0.00    -0.06  -0.29   0.00
     9   1     0.09   0.01   0.00     0.12   0.01  -0.00     0.01  -0.01   0.00
    10   1    -0.29   0.47  -0.00     0.02  -0.06   0.00     0.13  -0.45  -0.00
    11   1    -0.24  -0.44  -0.00     0.20   0.29   0.00    -0.33  -0.46  -0.00
    12   8    -0.01  -0.02   0.00    -0.06  -0.08  -0.00     0.02  -0.15   0.00
    13   1     0.04   0.10   0.00     0.29   0.78   0.00    -0.09  -0.44   0.00
                     22                     23                     24
                     A'                     A'                     A'
 Frequencies --   1354.4181              1465.6839              1487.9285
 Red. masses --      1.2846                 8.1445                 2.3096
 Frc consts  --      1.3884                10.3084                 3.0126
 IR Inten    --     21.4541                13.7908                30.6233
  Atom  AN      X      Y      Z        X      Y      Z        X      Y      Z
     1   6     0.06  -0.02   0.00     0.31   0.02  -0.00    -0.14  -0.03   0.00
     2   6     0.03   0.05  -0.00    -0.16  -0.29  -0.00     0.05  -0.09  -0.00
     3   6    -0.02   0.04  -0.00    -0.17   0.28   0.00     0.01   0.15   0.00
     4   6    -0.06   0.00   0.00     0.36   0.01   0.00    -0.15  -0.03  -0.00
     5   6    -0.04  -0.03   0.00    -0.19  -0.29  -0.00     0.06  -0.11   0.00
     6   6     0.04  -0.07  -0.00    -0.13   0.25  -0.00    -0.00   0.14  -0.00
     7   1    -0.22   0.37   0.00     0.03  -0.02   0.00     0.26  -0.27  -0.00
     8   1     0.21   0.43  -0.00     0.09   0.21   0.00     0.19   0.08  -0.00
     9   1     0.35   0.01  -0.00    -0.25   0.01  -0.00     0.61  -0.03   0.00
    10   1     0.18  -0.32   0.00     0.04  -0.09  -0.00     0.30  -0.32   0.00
    11   1    -0.18  -0.33   0.00     0.10   0.17   0.00     0.17   0.08  -0.00
    12   8    -0.04  -0.01  -0.00    -0.03  -0.03  -0.00     0.04   0.02   0.00
    13   1     0.12   0.38   0.00     0.16   0.40   0.00    -0.09  -0.30  -0.00
                     25                     26                     27
                     A'                     A'                     A'
 Frequencies --   1518.2055              1634.7823              1646.1118
 Red. masses --      2.4133                 6.2490                 5.9934
 Frc consts  --      3.2774                 9.8397                 9.5685
 IR Inten    --     97.3517                93.8452                28.0951
  Atom  AN      X      Y      Z        X      Y      Z        X      Y      Z
     1   6    -0.04   0.17  -0.00    -0.22  -0.19  -0.00     0.33  -0.15   0.00
     2   6    -0.10  -0.08   0.00     0.20   0.31   0.00    -0.11   0.11   0.00
     3   6     0.13  -0.10   0.00    -0.05  -0.19   0.00     0.19  -0.22  -0.00
     4   6    -0.06   0.11   0.00     0.20   0.12   0.00    -0.26   0.07   0.00
     5   6    -0.08  -0.14  -0.00    -0.18  -0.30   0.00     0.11  -0.09   0.00
     6   6     0.10  -0.03   0.00     0.05   0.21  -0.00    -0.23   0.25  -0.00
     7   1    -0.08   0.31  -0.00     0.24  -0.07  -0.00     0.11  -0.35   0.00
     8   1     0.24   0.45  -0.00     0.17   0.34  -0.00     0.14  -0.09  -0.00
     9   1     0.15   0.13  -0.00    -0.21   0.13   0.00     0.26   0.09  -0.00
    10   1    -0.15   0.41  -0.00    -0.20   0.03  -0.00    -0.10   0.31  -0.00
    11   1     0.19   0.44  -0.00    -0.19  -0.39  -0.00    -0.19   0.01  -0.00
    12   8     0.02  -0.04   0.00     0.02   0.03   0.00    -0.04   0.00   0.00
    13   1    -0.05  -0.20  -0.00    -0.05  -0.15  -0.00     0.13   0.39  -0.00
                     28                     29                     30
                     A'                     A'                     A'
 Frequencies --   3195.2193              3204.0640              3213.6515
 Red. masses --      1.0879                 1.0874                 1.0923
 Frc consts  --      6.5437                 6.5772                 6.6462
 IR Inten    --      9.2556                 0.3592                13.9798
  Atom  AN      X      Y      Z        X      Y      Z        X      Y      Z
     1   6     0.00   0.00  -0.00    -0.00  -0.00   0.00     0.00   0.00  -0.00
     2   6    -0.06   0.03  -0.00     0.03  -0.02  -0.00    -0.03   0.02   0.00
     3   6     0.04   0.02   0.00     0.01   0.01  -0.00    -0.05  -0.03   0.00
     4   6    -0.00  -0.02   0.00     0.00  -0.03   0.00     0.00   0.03  -0.00
     5   6    -0.01   0.01   0.00    -0.05   0.03  -0.00    -0.02   0.01   0.00
     6   6     0.01   0.00  -0.00     0.03   0.02  -0.00     0.03   0.01   0.00
     7   1    -0.06  -0.03  -0.00    -0.36  -0.21   0.00    -0.31  -0.19   0.00
     8   1     0.16  -0.09  -0.00     0.63  -0.35   0.00     0.26  -0.15  -0.00
     9   1    -0.00   0.21  -0.00    -0.00   0.40  -0.00     0.00  -0.40   0.00
    10   1    -0.42  -0.24  -0.00    -0.09  -0.05   0.00     0.58   0.34  -0.00
    11   1     0.72  -0.40  -0.00    -0.31   0.17   0.00     0.35  -0.20  -0.00
    12   8    -0.00  -0.00  -0.00     0.00   0.00  -0.00    -0.00  -0.00  -0.00
    13   1     0.00  -0.01   0.00    -0.00   0.00   0.00     0.00  -0.00   0.00
                     31                     32                     33
                     A'                     A'                     A'
 Frequencies --   3222.0458              3232.1389              3793.2334
 Red. masses --      1.0949                 1.0993                 1.0661
 Frc consts  --      6.6969                 6.7663                 9.0383
 IR Inten    --     17.5335                 9.2068               139.8640
  Atom  AN      X      Y      Z        X      Y      Z        X      Y      Z
     1   6     0.00  -0.00   0.00    -0.00   0.00  -0.00    -0.00  -0.00  -0.00
     2   6    -0.01   0.01  -0.00    -0.01   0.01   0.00     0.00  -0.00   0.00
     3   6    -0.03  -0.02  -0.00    -0.03  -0.02   0.00    -0.00   0.00   0.00
     4   6     0.00  -0.03   0.00     0.00  -0.07  -0.00    -0.00  -0.00  -0.00
     5   6    -0.03   0.02   0.00     0.04  -0.02   0.00    -0.00   0.00   0.00
     6   6    -0.06  -0.04   0.00     0.02   0.02  -0.00     0.00  -0.00   0.00
     7   1     0.66   0.39  -0.00    -0.26  -0.16   0.00     0.00   0.00  -0.00
     8   1     0.32  -0.18  -0.00    -0.40   0.22  -0.00     0.00  -0.00  -0.00
     9   1    -0.01   0.34  -0.00    -0.01   0.72   0.00    -0.00   0.00   0.00
    10   1     0.33   0.19   0.00     0.34   0.19  -0.00    -0.00  -0.00  -0.00
    11   1     0.10  -0.06   0.00     0.11  -0.06  -0.00    -0.00   0.00  -0.00
    12   8    -0.00   0.00  -0.00    -0.00  -0.00   0.00    -0.06   0.02   0.00
    13   1     0.00   0.00   0.00     0.00  -0.00  -0.00     0.93  -0.37  -0.00

 -------------------
 - Thermochemistry -
 -------------------
 Temperature   298.150 Kelvin.  Pressure   1.00000 Atm.
 Atom     1 has atomic number  6 and mass  12.00000
 Atom     2 has atomic number  6 and mass  12.00000
 Atom     3 has atomic number  6 and mass  12.00000
 Atom     4 has atomic number  6 and mass  12.00000
 Atom     5 has atomic number  6 and mass  12.00000
 Atom     6 has atomic number  6 and mass  12.00000
 Atom     7 has atomic number  1 and mass   1.00783
 Atom     8 has atomic number  1 and mass   1.00783
 Atom     9 has atomic number  1 and mass   1.00783
 Atom    10 has atomic number  1 and mass   1.00783
 Atom    11 has atomic number  1 and mass   1.00783
 Atom    12 has atomic number  8 and mass  15.99491
 Atom    13 has atomic number  1 and mass   1.00783
 Molecular mass:    94.04186 amu.
 Principal axes and moments of inertia in atomic units:
                                 1                 2                 3
     Eigenvalues --          318.630140        688.486995       1007.117135
           X                  -0.006011          0.999982          0.000000
           Y                   0.999982          0.006011          0.000000
           Z                  -0.000000          0.000000          1.000000
 This molecule is an asymmetric top.
 Rotational symmetry number  1.
 Rotational temperatures (Kelvin)      0.27183     0.12580     0.08600
 Rotational constants (GHZ):           5.66406     2.62131     1.79199
 Zero-point vibrational energy     273437.5 (Joules/Mol)
                                   65.35313 (Kcal/Mol)
 Warning -- explicit consideration of   8 degrees of freedom as
           vibrations may cause significant error
 Vibrational temperatures:    320.33   504.15   573.50   578.88   705.12
          (Kelvin)            756.08   886.69   887.54  1086.77  1182.38
                             1191.50  1277.95  1349.54  1363.58  1457.70
                             1495.23  1562.25  1670.51  1693.40  1717.01
                             1836.06  1948.71  2108.79  2140.80  2184.36
                             2352.09  2368.39  4597.21  4609.93  4623.73
                             4635.81  4650.33  5457.62
 
 Zero-point correction=                           0.104147 (Hartree/Particle)
 Thermal correction to Energy=                    0.109798
 Thermal correction to Enthalpy=                  0.110742
 Thermal correction to Gibbs Free Energy=         0.075081
 Sum of electronic and zero-point Energies=           -306.778868
 Sum of electronic and thermal Energies=              -306.773217
 Sum of electronic and thermal Enthalpies=            -306.772273
 Sum of electronic and thermal Free Energies=         -306.807934
 
                     E (Thermal)             CV                S
                      KCal/Mol        Cal/Mol-Kelvin    Cal/Mol-Kelvin
 Total                   68.899             22.353             75.054
 Electronic               0.000              0.000              0.000
 Translational            0.889              2.981             39.535
 Rotational               0.889              2.981             26.893
 Vibrational             67.122             16.392              8.626
 Vibration     1          0.648              1.807              1.938
 Vibration     2          0.727              1.574              1.164
 Vibration     3          0.765              1.473              0.968
 Vibration     4          0.768              1.465              0.954
 Vibration     5          0.846              1.272              0.683
 Vibration     6          0.880              1.194              0.597
 Vibration     7          0.976              0.997              0.422
 Vibration     8          0.977              0.996              0.422
                       Q            Log10(Q)             Ln(Q)
 Total Bot       0.291813D-34        -34.534895        -79.519534
 Total V=0       0.234035D+14         13.369282         30.783909
 Vib (Bot)       0.483830D-47        -47.315307       -108.947522
 Vib (Bot)    1  0.887467D+00         -0.051848         -0.119384
 Vib (Bot)    2  0.526394D+00         -0.278689         -0.641706
 Vib (Bot)    3  0.447605D+00         -0.349105         -0.803844
 Vib (Bot)    4  0.442234D+00         -0.354348         -0.815916
 Vib (Bot)    5  0.338297D+00         -0.470702         -1.083832
 Vib (Bot)    6  0.305606D+00         -0.514838         -1.185457
 Vib (Bot)    7  0.238225D+00         -0.623013         -1.434541
 Vib (Bot)    8  0.237849D+00         -0.623699         -1.436119
 Vib (V=0)       0.388033D+01          0.588869          1.355921
 Vib (V=0)    1  0.151863D+01          0.181451          0.417805
 Vib (V=0)    2  0.122601D+01          0.088494          0.203765
 Vib (V=0)    3  0.117108D+01          0.068587          0.157928
 Vib (V=0)    4  0.116751D+01          0.067261          0.154874
 Vib (V=0)    5  0.110369D+01          0.042848          0.098661
 Vib (V=0)    6  0.108600D+01          0.035830          0.082501
 Vib (V=0)    7  0.105385D+01          0.022779          0.052451
 Vib (V=0)    8  0.105369D+01          0.022713          0.052298
 Electronic      0.100000D+01          0.000000          0.000000
 Translational   0.358456D+08          7.554436         17.394731
 Rotational      0.168258D+06          5.225977         12.033256
 ***** Axes restored to original set *****
 -------------------------------------------------------------------
 Center     Atomic                   Forces (Hartrees/Bohr)
 Number     Number              X              Y              Z
 -------------------------------------------------------------------
      1        6           0.000066805    0.000000000   -0.000058338
      2        6           0.000087413   -0.000000000    0.000051465
      3        6          -0.000006240   -0.000000000   -0.000051532
      4        6          -0.000006741   -0.000000000   -0.000038533
      5        6           0.000030028   -0.000000000    0.000065257
      6        6          -0.000143590   -0.000000000    0.000015724
      7        1           0.000042485    0.000000000    0.000023850
      8        1          -0.000011599   -0.000000000   -0.000017105
      9        1          -0.000008983   -0.000000000   -0.000001699
     10        1           0.000011511    0.000000000    0.000001976
     11        1          -0.000017634    0.000000000   -0.000007126
     12        8          -0.000065503    0.000000000    0.000041459
     13        1           0.000022049   -0.000000000   -0.000025398
 -------------------------------------------------------------------
 Cartesian Forces:  Max     0.000143590 RMS     0.000038872
 FormGI is forming the generalized inverse of G from B-inverse, IUseBI=4.

 GradGradGradGradGradGradGradGradGradGradGradGradGradGradGradGradGradGrad
 Berny optimization.
 Internal  Forces:  Max     0.000072443 RMS     0.000021163
 Search for a local minimum.
 Step number   1 out of a maximum of    2
 All quantities printed in internal units (Hartrees-Bohrs-Radians)
 Second derivative matrix not updated -- analytic derivatives used.
 ITU=  0
     Eigenvalues ---    0.00604   0.01498   0.01582   0.01644   0.01801
     Eigenvalues ---    0.02169   0.02288   0.02623   0.02685   0.03048
     Eigenvalues ---    0.10276   0.10517   0.10860   0.11908   0.12171
     Eigenvalues ---    0.16210   0.17437   0.18708   0.19063   0.22304
     Eigenvalues ---    0.34329   0.36069   0.36209   0.36368   0.36540
     Eigenvalues ---    0.36682   0.37974   0.40672   0.44606   0.46748
     Eigenvalues ---    0.47098   0.50892   0.51889
 Angle between quadratic step and forces=  33.98 degrees.
 Linear search not attempted -- first point.
 Iteration  1 RMS(Cart)=  0.00016435 RMS(Int)=  0.00000004
 Iteration  2 RMS(Cart)=  0.00000004 RMS(Int)=  0.00000000
 ClnCor:  largest displacement from symmetrization is 1.50D-13 for atom    12.
 Variable       Old X    -DE/DX   Delta X   Delta X   Delta X     New X
                                 (Linear)    (Quad)   (Total)
    R1        2.63537   0.00001   0.00000   0.00009   0.00009   2.63546
    R2        2.63539  -0.00007   0.00000  -0.00022  -0.00022   2.63517
    R3        2.58936   0.00003   0.00000   0.00005   0.00005   2.58940
    R4        2.63530  -0.00004   0.00000  -0.00015  -0.00015   2.63515
    R5        2.04755   0.00001   0.00000   0.00004   0.00004   2.04759
    R6        2.63448  -0.00004   0.00000  -0.00004  -0.00004   2.63445
    R7        2.04512   0.00000   0.00000   0.00001   0.00001   2.04513
    R8        2.63736  -0.00006   0.00000  -0.00016  -0.00016   2.63720
    R9        2.04365  -0.00001   0.00000  -0.00002  -0.00002   2.04362
   R10        2.63185   0.00003   0.00000   0.00014   0.00014   2.63199
   R11        2.04519  -0.00000   0.00000  -0.00000  -0.00000   2.04518
   R12        2.04495  -0.00003   0.00000  -0.00007  -0.00007   2.04487
   R13        1.82572  -0.00004   0.00000  -0.00008  -0.00008   1.82564
    A1        2.09972  -0.00003   0.00000  -0.00013  -0.00013   2.09958
    A2        2.13771  -0.00000   0.00000  -0.00008  -0.00008   2.13763
    A3        2.04576   0.00003   0.00000   0.00021   0.00021   2.04597
    A4        2.08816   0.00002   0.00000   0.00011   0.00011   2.08827
    A5        2.09315  -0.00003   0.00000  -0.00026  -0.00026   2.09289
    A6        2.10187   0.00001   0.00000   0.00016   0.00016   2.10203
    A7        2.10265   0.00001   0.00000   0.00001   0.00001   2.10266
    A8        2.08191   0.00000   0.00000   0.00003   0.00003   2.08194
    A9        2.09863  -0.00001   0.00000  -0.00004  -0.00004   2.09858
   A10        2.08415  -0.00001   0.00000  -0.00008  -0.00008   2.08407
   A11        2.09939  -0.00001   0.00000  -0.00007  -0.00007   2.09932
   A12        2.09964   0.00002   0.00000   0.00015   0.00015   2.09979
   A13        2.10383   0.00001   0.00000   0.00006   0.00006   2.10389
   A14        2.09654   0.00001   0.00000   0.00015   0.00015   2.09669
   A15        2.08281  -0.00002   0.00000  -0.00021  -0.00021   2.08260
   A16        2.08786   0.00001   0.00000   0.00003   0.00003   2.08789
   A17        2.08051   0.00005   0.00000   0.00051   0.00051   2.08102
   A18        2.11482  -0.00005   0.00000  -0.00054  -0.00054   2.11428
   A19        1.90113   0.00002   0.00000   0.00009   0.00009   1.90122
    D1        0.00000   0.00000   0.00000   0.00000   0.00000   0.00000
    D2        3.14159  -0.00000   0.00000  -0.00000   0.00000   3.14159
    D3        3.14159   0.00000   0.00000   0.00000   0.00000   3.14159
    D4        0.00000  -0.00000   0.00000  -0.00000   0.00000   0.00000
    D5        0.00000   0.00000   0.00000   0.00000   0.00000   0.00000
    D6        3.14159   0.00000   0.00000   0.00000   0.00000   3.14159
    D7        3.14159   0.00000   0.00000   0.00000   0.00000   3.14159
    D8        0.00000   0.00000   0.00000   0.00000   0.00000   0.00000
    D9        0.00000  -0.00000   0.00000  -0.00000   0.00000   0.00000
   D10        3.14159  -0.00000   0.00000  -0.00000   0.00000   3.14159
   D11        0.00000  -0.00000   0.00000  -0.00000   0.00000   0.00000
   D12        3.14159  -0.00000   0.00000  -0.00000   0.00000   3.14159
   D13        3.14159  -0.00000   0.00000  -0.00000   0.00000   3.14159
   D14        0.00000  -0.00000   0.00000  -0.00000   0.00000   0.00000
   D15        0.00000   0.00000   0.00000   0.00000   0.00000   0.00000
   D16        3.14159   0.00000   0.00000   0.00000   0.00000   3.14159
   D17        3.14159   0.00000   0.00000   0.00000   0.00000   3.14159
   D18        0.00000   0.00000   0.00000   0.00000   0.00000   0.00000
   D19        0.00000   0.00000   0.00000   0.00000   0.00000   0.00000
   D20        3.14159  -0.00000   0.00000  -0.00000   0.00000   3.14159
   D21        3.14159   0.00000   0.00000   0.00000   0.00000   3.14159
   D22        0.00000   0.00000   0.00000   0.00000   0.00000   0.00000
   D23        0.00000  -0.00000   0.00000  -0.00000   0.00000   0.00000
   D24        3.14159  -0.00000   0.00000  -0.00000   0.00000   3.14159
   D25        3.14159  -0.00000   0.00000  -0.00000   0.00000   3.14159
   D26        0.00000  -0.00000   0.00000  -0.00000   0.00000   0.00000
         Item               Value     Threshold  Converged?
 Maximum Force            0.000072     0.000450     YES
 RMS     Force            0.000021     0.000300     YES
 Maximum Displacement     0.000915     0.001800     YES
 RMS     Displacement     0.000164     0.001200     YES
 Predicted change in Energy=-6.634705D-08
 Optimization completed.
    -- Stationary point found.
                           ----------------------------
                           !   Optimized Parameters   !
                           ! (Angstroms and Degrees)  !
 --------------------------                            --------------------------
 ! Name  Definition              Value          Derivative Info.                !
 --------------------------------------------------------------------------------
 ! R1    R(1,2)                  1.3946         -DE/DX =    0.0                 !
 ! R2    R(1,6)                  1.3946         -DE/DX =   -0.0001              !
 ! R3    R(1,12)                 1.3702         -DE/DX =    0.0                 !
 ! R4    R(2,3)                  1.3945         -DE/DX =    0.0                 !
 ! R5    R(2,11)                 1.0835         -DE/DX =    0.0                 !
 ! R6    R(3,4)                  1.3941         -DE/DX =    0.0                 !
 ! R7    R(3,10)                 1.0822         -DE/DX =    0.0                 !
 ! R8    R(4,5)                  1.3956         -DE/DX =   -0.0001              !
 ! R9    R(4,9)                  1.0815         -DE/DX =    0.0                 !
 ! R10   R(5,6)                  1.3927         -DE/DX =    0.0                 !
 ! R11   R(5,8)                  1.0823         -DE/DX =    0.0                 !
 ! R12   R(6,7)                  1.0821         -DE/DX =    0.0                 !
 ! R13   R(12,13)                0.9661         -DE/DX =    0.0                 !
 ! A1    A(2,1,6)              120.3049         -DE/DX =    0.0                 !
 ! A2    A(2,1,12)             122.4816         -DE/DX =    0.0                 !
 ! A3    A(6,1,12)             117.2135         -DE/DX =    0.0                 !
 ! A4    A(1,2,3)              119.643          -DE/DX =    0.0                 !
 ! A5    A(1,2,11)             119.9288         -DE/DX =    0.0                 !
 ! A6    A(3,2,11)             120.4282         -DE/DX =    0.0                 !
 ! A7    A(2,3,4)              120.4729         -DE/DX =    0.0                 !
 ! A8    A(2,3,10)             119.2846         -DE/DX =    0.0                 !
 ! A9    A(4,3,10)             120.2425         -DE/DX =    0.0                 !
 ! A10   A(3,4,5)              119.4132         -DE/DX =    0.0                 !
 ! A11   A(3,4,9)              120.2865         -DE/DX =    0.0                 !
 ! A12   A(5,4,9)              120.3004         -DE/DX =    0.0                 !
 ! A13   A(4,5,6)              120.5405         -DE/DX =    0.0                 !
 ! A14   A(4,5,8)              120.123          -DE/DX =    0.0                 !
 ! A15   A(6,5,8)              119.3364         -DE/DX =    0.0                 !
 ! A16   A(1,6,5)              119.6255         -DE/DX =    0.0                 !
 ! A17   A(1,6,7)              119.2043         -DE/DX =    0.0                 !
 ! A18   A(5,6,7)              121.1703         -DE/DX =   -0.0001              !
 ! A19   A(1,12,13)            108.9267         -DE/DX =    0.0                 !
 ! D1    D(6,1,2,3)              0.0            -DE/DX =    0.0                 !
 ! D2    D(6,1,2,11)           180.0            -DE/DX =    0.0                 !
 ! D3    D(12,1,2,3)           180.0            -DE/DX =    0.0                 !
 ! D4    D(12,1,2,11)            0.0            -DE/DX =    0.0                 !
 ! D5    D(2,1,6,5)              0.0            -DE/DX =    0.0                 !
 ! D6    D(2,1,6,7)            180.0            -DE/DX =    0.0                 !
 ! D7    D(12,1,6,5)           180.0            -DE/DX =    0.0                 !
 ! D8    D(12,1,6,7)             0.0            -DE/DX =    0.0                 !
 ! D9    D(2,1,12,13)            0.0            -DE/DX =    0.0                 !
 ! D10   D(6,1,12,13)          180.0            -DE/DX =    0.0                 !
 ! D11   D(1,2,3,4)              0.0            -DE/DX =    0.0                 !
 ! D12   D(1,2,3,10)           180.0            -DE/DX =    0.0                 !
 ! D13   D(11,2,3,4)           180.0            -DE/DX =    0.0                 !
 ! D14   D(11,2,3,10)            0.0            -DE/DX =    0.0                 !
 ! D15   D(2,3,4,5)              0.0            -DE/DX =    0.0                 !
 ! D16   D(2,3,4,9)            180.0            -DE/DX =    0.0                 !
 ! D17   D(10,3,4,5)           180.0            -DE/DX =    0.0                 !
 ! D18   D(10,3,4,9)             0.0            -DE/DX =    0.0                 !
 ! D19   D(3,4,5,6)              0.0            -DE/DX =    0.0                 !
 ! D20   D(3,4,5,8)            180.0            -DE/DX =    0.0                 !
 ! D21   D(9,4,5,6)            180.0            -DE/DX =    0.0                 !
 ! D22   D(9,4,5,8)              0.0            -DE/DX =    0.0                 !
 ! D23   D(4,5,6,1)              0.0            -DE/DX =    0.0                 !
 ! D24   D(4,5,6,7)            180.0            -DE/DX =    0.0                 !
 ! D25   D(8,5,6,1)            180.0            -DE/DX =    0.0                 !
 ! D26   D(8,5,6,7)              0.0            -DE/DX =    0.0                 !
 --------------------------------------------------------------------------------
 GradGradGradGradGradGradGradGradGradGradGradGradGradGradGradGradGradGrad


 ----------------------------------------------------------------------

 Electric dipole moment (input orientation):
 (Debye = 10**-18 statcoulomb cm , SI units = C m)
                  (au)            (Debye)         (10**-30 SI)
   Tot        0.676827D+00      0.172032D+01      0.573838D+01
   x         -0.303862D+00     -0.772340D+00     -0.257625D+01
   y          0.000000D+00      0.000000D+00      0.000000D+00
   z          0.604783D+00      0.153720D+01      0.512756D+01

 Dipole polarizability, Alpha (input orientation).
 (esu units = cm**3 , SI units = C**2 m**2 J**-1)
 Alpha(0;0):
               (au)            (10**-24 esu)      (10**-40 SI)
   iso        0.101959D+03      0.151087D+02      0.168107D+02
   aniso      0.564418D+02      0.836381D+01      0.930599D+01
   xx         0.123789D+03      0.183437D+02      0.204101D+02
   yx         0.000000D+00      0.000000D+00      0.000000D+00
   yy         0.647505D+02      0.959503D+01      0.106759D+02
   zx         0.362618D+01      0.537345D+00      0.597877D+00
   zy         0.000000D+00      0.000000D+00      0.000000D+00
   zz         0.117336D+03      0.173874D+02      0.193460D+02

 ----------------------------------------------------------------------

 Dipole orientation:
     6         -0.00028338         -0.00000000          0.00081369
     6          1.18064522          0.00000000          2.35677894
     6          3.81228476          0.00000000          2.49565061
     6          5.26610969          0.00000000          0.29862918
     6          4.06495102         -0.00000000         -2.04932771
     6          1.43785997         -0.00000000         -2.20758431
     1          0.48655949         -0.00000000         -4.01778562
     1          5.17235926         -0.00000000         -3.76875754
     1          7.30655624          0.00000000          0.41296381
     1          4.71726538          0.00000000          4.32964578
     1          0.05205010          0.00000000          4.06521021
     8         -2.57611491         -0.00000000         -0.26352286
     1         -3.34151126          0.00000000          1.39401055

 Electric dipole moment (dipole orientation):
 (Debye = 10**-18 statcoulomb cm , SI units = C m)
                  (au)            (Debye)         (10**-30 SI)
   Tot        0.676827D+00      0.172032D+01      0.573838D+01
   x          0.000000D+00      0.000000D+00      0.000000D+00
   y          0.000000D+00      0.000000D+00      0.000000D+00
   z          0.676827D+00      0.172032D+01      0.573838D+01

 Dipole polarizability, Alpha (dipole orientation).
 (esu units = cm**3 , SI units = C**2 m**2 J**-1)
 Alpha(0;0):
               (au)            (10**-24 esu)      (10**-40 SI)
   iso        0.101959D+03      0.151087D+02      0.168107D+02
   aniso      0.564418D+02      0.836381D+01      0.930599D+01
   xx         0.125398D+03      0.185821D+02      0.206753D+02
   yx         0.000000D+00      0.000000D+00      0.000000D+00
   yy         0.647505D+02      0.959503D+01      0.106759D+02
   zx        -0.424556D+00     -0.629127D-01     -0.699998D-01
   zy         0.000000D+00      0.000000D+00      0.000000D+00
   zz         0.115727D+03      0.171490D+02      0.190808D+02

 ----------------------------------------------------------------------
 Unable to Open any file for archive entry.
 1\1\GINC-COMPUTE-0-39\Freq\RMP2-FC\Aug-CC-pVTZ\C6H6O1\DBATES2\22-Sep-2
 025\0\\#N Geom=AllCheck Guess=TCheck SCRF=Check GenChk RMP2(FC)/Aug-CC
 -pVTZ Freq\\C6H6O\\0,1\C,-0.0003273092,0.,0.0003174275\C,-0.00164297,0
 .,1.3948935094\C,1.2097346485,0.,2.0857695439\C,2.4191317476,0.,1.3923
 004189\C,2.408979042,0.,-0.003295059\C,1.2043575448,0.,-0.7022566482\H
 ,1.1845931676,0.,-1.7842146118\H,3.3411094943,0.,-0.5532349338\H,3.356
 7933033,0.,1.9311217077\H,1.2019438741,0.,3.1679740054\H,-0.941178658,
 0.,1.9345992498\O,-1.1555088591,0.,-0.7366260765\H,-1.9112140783,0.,-0
 .134700586\\Version=ES64L-G16RevC.01\State=1-A'\HF=-305.6790344\MP2=-3
 06.8830147\RMSD=9.054e-10\RMSF=3.887e-05\ZeroPoint=0.1041468\Thermal=0
 .1097976\ETot=-306.7732172\HTot=-306.772273\GTot=-306.8079336\Dipole=-
 0.303862,0.,0.604783\DipoleDeriv=1.5441924,0.,0.8089419,0.,0.0658727,0
 .,0.8077602,0.,0.5195088,-0.1537815,0.,0.0142676,0.,-0.1800101,0.,-0.4
 211295,0.,-0.1808968,0.173689,0.,-0.0809384,0.,-0.1838887,0.,0.0520946
 ,0.,0.0757274,-0.0831592,0.,0.0740333,0.,-0.1845751,0.,0.0636827,0.,-0
 .163737,0.1002194,0.,0.0905867,0.,-0.1855493,0.,-0.0269298,0.,0.159595
 7,-0.3092844,0.,-0.2715384,0.,-0.1805471,0.,0.1330687,0.,0.0484367,0.0
 956745,0.,-0.0149525,0.,0.1838774,0.,-0.0110718,0.,-0.0693747,-0.05708
 12,0.,0.087714,0.,0.1691485,0.,0.0891995,0.,0.0426451,-0.0632914,0.,-0
 .0832964,0.,0.1808088,0.,-0.0824033,0.,0.0331925,0.0914491,0.,0.001154
 6,0.,0.1695472,0.,-0.0028239,0.,-0.106479,-0.087352,0.,0.0581263,0.,0.
 1845339,0.,0.0494076,0.,0.0677819,-1.6973016,0.,-0.7307804,0.,-0.42650
 28,0.,-0.6990375,0.,-0.6429854,0.4460269,0.,0.0466818,0.,0.3872845,0.,
 0.0481825,0.,0.2165847\Polar=123.7893816,0.,64.7504652,3.6261838,0.,11
 7.3357066\PG=CS [SG(C6H6O1)]\NImag=0\\0.68784942,0.,0.14244106,-0.0372
 1795,0.,0.70596962,-0.11782565,0.,0.04657043,0.73903716,0.,-0.05535494
 ,0.,0.,0.11085225,-0.01094465,0.,-0.33862104,-0.01685434,0.,0.69575568
 ,0.02574991,0.,-0.06013925,-0.29738724,0.,-0.08309141,0.68079569,0.,-0
 .00702487,0.,0.,-0.04589291,0.,0.,0.11906744,-0.03036669,0.,-0.0234221
 2,-0.12481434,0.,-0.17691647,-0.00264735,0.,0.73886922,-0.00975385,0.,
 0.02426892,-0.05188563,0.,-0.01134883,-0.29561324,0.,0.12303881,0.7317
 6094,0.,0.00263164,0.,0.,-0.00187697,0.,0.,-0.04933289,0.,0.,0.1135050
 8,0.02467475,0.,-0.03737090,0.00942187,0.,0.04340793,0.08127079,0.,-0.
 17608988,0.03052985,0.,0.69297555,-0.04976523,0.,0.01268588,-0.0090303
 1,0.,-0.01594602,0.01952582,0.,0.02940105,-0.11786724,0.,0.01930455,0.
 72617271,0.,-0.00798447,0.,0.,0.00497750,0.,0.,-0.00258209,0.,0.,-0.04
 885592,0.,0.,0.11835210,-0.01684974,0.,0.05186613,-0.01989291,0.,-0.03
 156292,0.05364804,0.,-0.02888150,-0.02244810,0.,-0.35117055,-0.0246686
 0,0.,0.69560986,-0.26545430,0.,0.08121263,0.01975719,0.,0.04453313,-0.
 04123077,0.,0.00300911,0.01871005,0.,-0.05221168,-0.30204608,0.,-0.084
 65495,0.70124888,0.,-0.05507642,0.,0.,-0.00206949,0.,0.,0.00530646,0.,
 0.,-0.00279334,0.,0.,-0.04378944,0.,0.,0.10959158,0.13543878,0.,-0.186
 47604,0.02915158,0.,-0.02412536,-0.00029723,0.,0.00090443,-0.03190061,
 0.,-0.02638451,-0.12584886,0.,-0.17912023,0.01413352,0.,0.74702721,0.0
 0398901,0.,0.02673188,-0.00474594,0.,0.00285888,-0.00187802,0.,-0.0001
 9870,-0.00444532,0.,-0.00256555,0.00452481,0.,-0.02768175,-0.05640605,
 0.,-0.00270390,0.05393148,0.,0.00452787,0.,0.,0.00525446,0.,0.,-0.0009
 4368,0.,0.,0.00741075,0.,0.,0.00169272,0.,0.,-0.03347683,0.,0.,0.02307
 972,-0.00535148,0.,-0.01219641,0.00279660,0.,0.00003912,0.00042239,0.,
 0.00077178,-0.00285782,0.,0.00101480,0.00382598,0.,-0.00918645,-0.0015
 8386,0.,-0.34605126,0.00351922,0.,0.36466233,-0.00150204,0.,-0.0032704
 4,-0.00004674,0.,-0.00122731,0.00186480,0.,-0.00041786,0.00378904,0.,-
 0.00386335,-0.27060059,0.,0.12598617,-0.01778277,0.,0.01614422,0.00135
 804,0.,-0.00010863,0.28440773,0.,0.00695427,0.,0.,-0.00024301,0.,0.,0.
 00629884,0.,0.,0.00331890,0.,0.,-0.03596462,0.,0.,0.00338656,0.,0.,-0.
 00344093,0.,0.,0.02386860,-0.00350841,0.,-0.00091544,-0.00114857,0.,-0
 .00095343,-0.00078517,0.,-0.00605147,0.02816493,0.,-0.00933188,0.12649
 978,0.,-0.13136409,-0.01599434,0.,0.01042419,0.00075910,0.,0.00090268,
 -0.13415125,0.,0.13580878,0.00023587,0.,0.00137973,-0.00310485,0.,0.00
 355983,-0.01675021,0.,-0.01635029,-0.27527814,0.,-0.12564767,0.0036480
 0,0.,0.00415278,0.00164150,0.,0.00057470,0.00009983,0.,0.00019964,0.00
 068220,0.,-0.00050575,0.28858196,0.,0.00090970,0.,0.,0.00595926,0.,0.,
 0.00200768,0.,0.,-0.03339456,0.,0.,0.00213617,0.,0.,0.00563379,0.,0.,-
 0.00002154,0.,0.,-0.00276400,0.,0.,0.02326965,0.00147300,0.,-0.0014606
 3,0.00332434,0.,-0.00075619,0.01604872,0.,0.01070515,-0.12574383,0.,-0
 .12875817,-0.02818620,0.,-0.00957285,0.00091429,0.,-0.00552103,-0.0014
 7120,0.,-0.00055750,0.00049648,0.,0.00143620,0.13359208,0.,0.13284008,
 -0.00408951,0.,-0.00215570,0.00318491,0.,-0.02817489,-0.05672793,0.,0.
 00232452,0.00454704,0.,0.02771219,-0.00451813,0.,0.00292352,-0.0017734
 8,0.,-0.00012702,0.00020604,0.,-0.00001356,0.00010644,0.,0.00153350,0.
 00126373,0.,-0.00082956,0.05667342,0.,0.00671830,0.,0.,0.00316848,0.,0
 .,-0.03544320,0.,0.,0.00319803,0.,0.,0.00645126,0.,0.,-0.00027584,0.,0
 .,-0.00066238,0.,0.,-0.00048859,0.,0.,-0.00288254,0.,0.,0.02377340,-0.
 00197880,0.,0.00151324,0.00381850,0.,-0.01066012,0.00196753,0.,-0.3452
 7255,-0.00434838,0.,-0.01007879,0.00330268,0.,0.00036745,-0.00017031,0
 .,0.00075650,-0.00001604,0.,-0.00011857,-0.00020858,0.,-0.00065057,0.0
 0016852,0.,0.00088716,-0.00202123,0.,0.36349848,0.00008704,0.,-0.00484
 558,-0.26887229,0.,0.12412151,-0.01697198,0.,0.01668861,-0.00296247,0.
 ,-0.00407181,0.00013951,0.,-0.00078305,0.00152555,0.,-0.00073286,0.000
 16872,0.,-0.00007319,-0.00007985,0.,0.00014583,-0.00101169,0.,0.000856
 71,0.00131473,0.,-0.00009895,0.28331025,0.,0.00447825,0.,0.,-0.0328432
 7,0.,0.,0.00181919,0.,0.,0.00717167,0.,0.,-0.00083887,0.,0.,0.00502517
 ,0.,0.,0.00004544,0.,0.,-0.00065685,0.,0.,0.00000329,0.,0.,-0.00334342
 ,0.,0.,0.02221699,0.02782688,0.,-0.00979218,0.12442349,0.,-0.13022868,
 -0.01551255,0.,0.01147588,-0.00365673,0.,-0.00066648,-0.00139057,0.,-0
 .00129684,-0.00065945,0.,-0.00598112,0.00145427,0.,-0.00055469,0.00012
 657,0.,0.00012084,-0.00085413,0.,0.00048181,0.00071606,0.,0.00091892,-
 0.13256157,0.,0.13306308,-0.23097169,0.,-0.10950504,-0.01378869,0.,-0.
 00991681,-0.00077431,0.,-0.00029412,-0.00171783,0.,-0.00467074,0.00053
 758,0.,0.00889935,-0.05555490,0.,-0.02844763,0.00287012,0.,-0.00054249
 ,-0.00197464,0.,-0.00070291,-0.00012839,0.,-0.00040699,-0.00049081,0.,
 -0.00066834,0.00304713,0.,0.00128085,0.60992042,0.,-0.03989229,0.,0.,0
 .00854491,0.,0.,0.00731513,0.,0.,-0.00104653,0.,0.,0.00465615,0.,0.,0.
 00633095,0.,0.,-0.00280643,0.,0.,-0.00006052,0.,0.,-0.00077108,0.,0.,-
 0.00014949,0.,0.,-0.00347332,0.,0.,0.02483547,-0.05788774,0.,-0.160526
 43,-0.05226494,0.,-0.02723451,0.00901950,0.,-0.00524504,-0.00386508,0.
 ,0.00269111,0.00126875,0.,-0.00673550,0.01560026,0.,0.01641580,-0.0005
 2887,0.,0.00098971,0.00074049,0.,0.00066861,-0.00038684,0.,0.00034850,
 -0.00189497,0.,-0.00113671,-0.00013115,0.,0.00328650,-0.11090966,0.,0.
 41161012,-0.03854899,0.,0.02428449,0.00470806,0.,0.00243090,-0.0006025
 1,0.,0.00062725,0.00071666,0.,0.00011681,-0.00072084,0.,0.00136923,-0.
 00263482,0.,-0.00538469,0.00032727,0.,-0.00023280,-0.00022163,0.,-0.00
 030673,0.00012019,0.,-0.00006785,0.00030355,0.,0.00025340,0.00030533,0
 .,-0.00119312,-0.31097397,0.,0.20124023,0.34722168,0.,-0.00332809,0.,0
 .,-0.00047625,0.,0.,-0.00059510,0.,0.,0.00006413,0.,0.,0.00174950,0.,0
 .,0.00220685,0.,0.,-0.00065917,0.,0.,-0.00020863,0.,0.,-0.00008581,0.,
 0.,-0.00006402,0.,0.,0.00039571,0.,0.,-0.00348294,0.,0.,0.00448380,-0.
 02530795,0.,0.01143220,-0.00453170,0.,0.00185599,0.00009600,0.,-0.0008
 4744,0.00016686,0.,-0.00023824,-0.00024842,0.,0.00104750,-0.00412837,0
 .,-0.00186857,-0.00015735,0.,0.00028447,-0.00024651,0.,-0.00009441,0.0
 0011739,0.,-0.00007251,0.00000713,0.,-0.00002443,0.00148550,0.,-0.0008
 2703,0.25588454,0.,-0.23513216,-0.22313712,0.,0.22448463\\-0.00006680,
 0.,0.00005834,-0.00008741,0.,-0.00005147,0.00000624,0.,0.00005153,0.00
 000674,0.,0.00003853,-0.00003003,0.,-0.00006526,0.00014359,0.,-0.00001
 572,-0.00004248,0.,-0.00002385,0.00001160,0.,0.00001710,0.00000898,0.,
 0.00000170,-0.00001151,0.,-0.00000198,0.00001763,0.,0.00000713,0.00006
 550,0.,-0.00004146,-0.00002205,0.,0.00002540\\\@
 The archive entry for this job was punched.


 TIMES HAVE CHANGED. IN THE BIBLE WHEN AN ASS
 SPOKE IT WAS CONSIDERED A MIRACLE.
 Job cpu time:       1 days  4 hours 15 minutes 29.9 seconds.
 Elapsed time:       0 days  2 hours 24 minutes 15.1 seconds.
 File lengths (MBytes):  RWF= 104735 Int=      0 D2E=      0 Chk=     29 Scr=      1
 Normal termination of Gaussian 16 at Mon Sep 22 18:01:02 2025.
