# Supplementary material for: Interplay of Noncovalent Interactions in Phase Separation Mediated by Tyrosine-Rich and Arginine-Rich Polypeptides
Source: J Am Chem Soc. 2026 Jun 17;148(25):26585–98. doi: 10.1021/jacs.6c06972 (PMC13339138; doi:10.1021/jacs.6c06972)
Supplement: Supplementary file 2 [file ja6c06972_si_002.zip › output/C.txt]

 Entering Gaussian System, Link 0=/share/apps/gaussian/g16/g16
 Initial command:
 /share/apps/gaussian/g16/l1.exe "/scratch/webmo-77271/1852/Gau-3280.inp" -scrdir="/scratch/webmo-77271/1852/"
 Entering Link 1 = /share/apps/gaussian/g16/l1.exe PID=      3281.
  
 Copyright (c) 1988-2019, Gaussian, Inc.  All Rights Reserved.
  
 This is part of the Gaussian(R) 16 program.  It is based on
 the Gaussian(R) 09 system (copyright 2009, Gaussian, Inc.),
 the Gaussian(R) 03 system (copyright 2003, Gaussian, Inc.),
 the Gaussian(R) 98 system (copyright 1998, Gaussian, Inc.),
 the Gaussian(R) 94 system (copyright 1995, Gaussian, Inc.),
 the Gaussian 92(TM) system (copyright 1992, Gaussian, Inc.),
 the Gaussian 90(TM) system (copyright 1990, Gaussian, Inc.),
 the Gaussian 88(TM) system (copyright 1988, Gaussian, Inc.),
 the Gaussian 86(TM) system (copyright 1986, Carnegie Mellon
 University), and the Gaussian 82(TM) system (copyright 1983,
 Carnegie Mellon University). Gaussian is a federally registered
 trademark of Gaussian, Inc.
  
 This software contains proprietary and confidential information,
 including trade secrets, belonging to Gaussian, Inc.
  
 This software is provided under written license and may be
 used, copied, transmitted, or stored only in accord with that
 written license.
  
 The following legend is applicable only to US Government
 contracts under FAR:
  
                    RESTRICTED RIGHTS LEGEND
  
 Use, reproduction and disclosure by the US Government is
 subject to restrictions as set forth in subparagraphs (a)
 and (c) of the Commercial Computer Software - Restricted
 Rights clause in FAR 52.227-19.
  
 Gaussian, Inc.
 340 Quinnipiac St., Bldg. 40, Wallingford CT 06492
  
  
 ---------------------------------------------------------------
 Warning -- This program may not be used in any manner that
 competes with the business of Gaussian, Inc. or will provide
 assistance to any competitor of Gaussian, Inc.  The licensee
 of this program is prohibited from giving any competitor of
 Gaussian, Inc. access to this program.  By using this program,
 the user acknowledges that Gaussian, Inc. is engaged in the
 business of creating and licensing software in the field of
 computational chemistry and represents and warrants to the
 licensee that it is not a competitor of Gaussian, Inc. and that
 it will not use this program in any manner prohibited above.
 ---------------------------------------------------------------
  

 Cite this work as:
 Gaussian 16, Revision C.01,
 M. J. Frisch, G. W. Trucks, H. B. Schlegel, G. E. Scuseria, 
 M. A. Robb, J. R. Cheeseman, G. Scalmani, V. Barone, 
 G. A. Petersson, H. Nakatsuji, X. Li, M. Caricato, A. V. Marenich, 
 J. Bloino, B. G. Janesko, R. Gomperts, B. Mennucci, H. P. Hratchian, 
 J. V. Ortiz, A. F. Izmaylov, J. L. Sonnenberg, D. Williams-Young, 
 F. Ding, F. Lipparini, F. Egidi, J. Goings, B. Peng, A. Petrone, 
 T. Henderson, D. Ranasinghe, V. G. Zakrzewski, J. Gao, N. Rega, 
 G. Zheng, W. Liang, M. Hada, M. Ehara, K. Toyota, R. Fukuda, 
 J. Hasegawa, M. Ishida, T. Nakajima, Y. Honda, O. Kitao, H. Nakai, 
 T. Vreven, K. Throssell, J. A. Montgomery, Jr., J. E. Peralta, 
 F. Ogliaro, M. J. Bearpark, J. J. Heyd, E. N. Brothers, K. N. Kudin, 
 V. N. Staroverov, T. A. Keith, R. Kobayashi, J. Normand, 
 K. Raghavachari, A. P. Rendell, J. C. Burant, S. S. Iyengar, 
 J. Tomasi, M. Cossi, J. M. Millam, M. Klene, C. Adamo, R. Cammi, 
 J. W. Ochterski, R. L. Martin, K. Morokuma, O. Farkas, 
 J. B. Foresman, and D. J. Fox, Gaussian, Inc., Wallingford CT, 2019.
 
 ******************************************
 Gaussian 16:  ES64L-G16RevC.01  3-Jul-2019
                21-Jan-2026 
 ******************************************
 %NProcShared=15
 Will use up to   15 processors via shared memory.
 %CHK=output.chk
 %Mem=45GB
 -------------------------------------------------------------
 #N MP2/aug-cc-pvtz OPT FREQ(noraman) SCRF=(PCM,Solvent=Water)
 -------------------------------------------------------------
 1/18=20,19=15,26=6,38=1/1,3;
 2/9=110,12=2,17=6,18=5,40=1/2;
 3/5=16,6=1,7=10,11=9,25=1,30=1,70=2201,71=1,72=1/1,2,3;
 4//1;
 5/5=2,38=5,53=1/2;
 8/6=4,10=1/1;
 9/15=2,16=-3/6;
 10/5=1/2;
 6/7=2,8=2,9=2,10=2/1;
 7/12=2/1,2,3,16;
 1/18=20,19=15,26=6/3(2);
 2/9=110/2;
 99//99;
 2/9=110/2;
 3/5=16,6=1,7=10,11=9,25=1,30=1,70=2205,71=1,72=1/1,2,3;
 4/5=5,16=3,69=1/1;
 5/5=2,38=5,53=1/2;
 8/6=4,10=1/1;
 9/15=2,16=-3/6;
 10/5=1/2;
 7/12=2/1,2,3,16;
 1/18=20,19=15,26=6/3(-8);
 2/9=110/2;
 6/7=2,8=2,9=2,10=2/1;
 99/9=10/99;
 ---------
 C6H10O3Li
 ---------
 Symbolic Z-matrix:
 Charge =  1 Multiplicity = 1
 C
 C                    1    B1
 C                    2    B2       1    A1
 C                    3    B3       2    A2       1    D1       0
 C                    4    B4       3    A3       2    D2       0
 C                    1    B5       2    A4       3    D3       0
 H                    6    B6       1    A5       2    D4       0
 H                    5    B7       4    A6       3    D5       0
 H                    4    B8       3    A7       2    D6       0
 H                    3    B9       2    A8       1    D7       0
 O                    2    B10      1    A9       6    D8       0
 H                    11   B11      2    A10      1    D9       0
 H                    1    B12      2    A11      3    D10      0
 O                    1    B13      2    A12      3    D11      0
 H                    14   B14      1    A13      2    D12      0
 H                    14   B15      15   A14      1    D13      0
 Li                   1    B16      2    A15      3    D14      0
 O                    1    B17      2    A16      3    D15      0
 H                    18   B18      1    A17      2    D16      0
 H                    18   B19      19   A18      1    D17      0
       Variables:
  B1                    1.39577                  
  B2                    1.39663                  
  B3                    1.39482                  
  B4                    1.39465                  
  B5                    1.39318                  
  B6                    1.0824                   
  B7                    1.0816                   
  B8                    1.0825                   
  B9                    1.08251                  
  B10                   1.36741                  
  B11                   0.98548                  
  B12                   1.08251                  
  B13                   4.81339                  
  B14                   0.96448                  
  B15                   0.96454                  
  B16                   3.52247                  
  B17                   3.76026                  
  B18                   0.97325                  
  B19                   0.96224                  
  A1                  120.17077                  
  A2                  119.57355                  
  A3                  120.62811                  
  A4                  119.76748                  
  A5                  119.33332                  
  A6                  120.31957                  
  A7                  119.21123                  
  A8                  119.7023                   
  A9                  117.6895                   
  A10                 110.50721                  
  A11                 119.23591                  
  A12                  11.14525                  
  A13                 123.20982                  
  A14                 104.44203                  
  A15                  77.15271                  
  A16                  77.75842                  
  A17                  40.25476                  
  A18                 104.19363                  
  D1                   -0.01611                  
  D2                    0.05072                  
  D3                   -0.05131                  
  D4                  179.89849                  
  D5                 -179.89245                  
  D6                 -179.9323                   
  D7                 -179.96794                  
  D8                 -179.87719                  
  D9                  179.92139                  
  D10                 179.8512                   
  D11                -179.8823                   
  D12                 117.12314                  
  D13                -142.87752                  
  D14                 -69.04764                  
  D15                -164.08299                  
  D16                 -15.18136                  
  D17                 101.4332                   
 
 Add virtual bond connecting atoms O14        and H12        Dist= 3.25D+00.
 Add virtual bond connecting atoms H19        and O11        Dist= 3.49D+00.
 Add virtual bond connecting atoms Li17       and C1         Dist= 6.66D+00.
 Add virtual bond connecting atoms Li17       and C2         Dist= 6.59D+00.
 Add virtual bond connecting atoms Li17       and C3         Dist= 6.55D+00.
 Add virtual bond connecting atoms Li17       and C4         Dist= 6.56D+00.
 Add virtual bond connecting atoms Li17       and C5         Dist= 6.63D+00.

 GradGradGradGradGradGradGradGradGradGradGradGradGradGradGradGradGradGrad
 Berny optimization.
 Initialization pass.
                           ----------------------------
                           !    Initial Parameters    !
                           ! (Angstroms and Degrees)  !
 --------------------------                            --------------------------
 ! Name  Definition              Value          Derivative Info.                !
 --------------------------------------------------------------------------------
 ! R1    R(1,2)                  1.3958         estimate D2E/DX2                !
 ! R2    R(1,6)                  1.3932         estimate D2E/DX2                !
 ! R3    R(1,13)                 1.0825         estimate D2E/DX2                !
 ! R4    R(1,17)                 3.5225         estimate D2E/DX2                !
 ! R5    R(2,3)                  1.3966         estimate D2E/DX2                !
 ! R6    R(2,11)                 1.3674         estimate D2E/DX2                !
 ! R7    R(2,17)                 3.4885         estimate D2E/DX2                !
 ! R8    R(3,4)                  1.3948         estimate D2E/DX2                !
 ! R9    R(3,10)                 1.0825         estimate D2E/DX2                !
 ! R10   R(3,17)                 3.4662         estimate D2E/DX2                !
 ! R11   R(4,5)                  1.3947         estimate D2E/DX2                !
 ! R12   R(4,9)                  1.0825         estimate D2E/DX2                !
 ! R13   R(4,17)                 3.4734         estimate D2E/DX2                !
 ! R14   R(5,6)                  1.3956         estimate D2E/DX2                !
 ! R15   R(5,8)                  1.0816         estimate D2E/DX2                !
 ! R16   R(5,17)                 3.5101         estimate D2E/DX2                !
 ! R17   R(6,7)                  1.0824         estimate D2E/DX2                !
 ! R18   R(11,12)                0.9855         estimate D2E/DX2                !
 ! R19   R(11,19)                1.847          estimate D2E/DX2                !
 ! R20   R(12,14)                1.7209         estimate D2E/DX2                !
 ! R21   R(14,15)                0.9645         estimate D2E/DX2                !
 ! R22   R(14,16)                0.9645         estimate D2E/DX2                !
 ! R23   R(18,19)                0.9732         estimate D2E/DX2                !
 ! R24   R(18,20)                0.9622         estimate D2E/DX2                !
 ! A1    A(2,1,6)              119.7675         estimate D2E/DX2                !
 ! A2    A(2,1,13)             119.2359         estimate D2E/DX2                !
 ! A3    A(6,1,13)             120.9965         estimate D2E/DX2                !
 ! A4    A(6,1,17)              78.8751         estimate D2E/DX2                !
 ! A5    A(13,1,17)            114.5124         estimate D2E/DX2                !
 ! A6    A(1,2,3)              120.1708         estimate D2E/DX2                !
 ! A7    A(1,2,11)             117.6895         estimate D2E/DX2                !
 ! A8    A(3,2,11)             122.1395         estimate D2E/DX2                !
 ! A9    A(11,2,17)            113.3149         estimate D2E/DX2                !
 ! A10   A(2,3,4)              119.5735         estimate D2E/DX2                !
 ! A11   A(2,3,10)             119.7023         estimate D2E/DX2                !
 ! A12   A(4,3,10)             120.7241         estimate D2E/DX2                !
 ! A13   A(10,3,17)            112.3156         estimate D2E/DX2                !
 ! A14   A(3,4,5)              120.6281         estimate D2E/DX2                !
 ! A15   A(3,4,9)              119.2112         estimate D2E/DX2                !
 ! A16   A(5,4,9)              120.1607         estimate D2E/DX2                !
 ! A17   A(9,4,17)             112.5856         estimate D2E/DX2                !
 ! A18   A(4,5,6)              119.3509         estimate D2E/DX2                !
 ! A19   A(4,5,8)              120.3196         estimate D2E/DX2                !
 ! A20   A(6,5,8)              120.3294         estimate D2E/DX2                !
 ! A21   A(6,5,17)              79.334          estimate D2E/DX2                !
 ! A22   A(8,5,17)             114.0555         estimate D2E/DX2                !
 ! A23   A(1,6,5)              120.5091         estimate D2E/DX2                !
 ! A24   A(1,6,7)              119.3333         estimate D2E/DX2                !
 ! A25   A(5,6,7)              120.1573         estimate D2E/DX2                !
 ! A26   A(2,11,12)            110.5072         estimate D2E/DX2                !
 ! A27   A(2,11,19)            122.6603         estimate D2E/DX2                !
 ! A28   A(12,11,19)           122.26           estimate D2E/DX2                !
 ! A29   A(12,14,15)           114.8852         estimate D2E/DX2                !
 ! A30   A(12,14,16)           114.8318         estimate D2E/DX2                !
 ! A31   A(15,14,16)           104.442          estimate D2E/DX2                !
 ! A32   A(1,17,3)              40.5157         estimate D2E/DX2                !
 ! A33   A(1,17,4)              46.9382         estimate D2E/DX2                !
 ! A34   A(1,17,5)              40.2779         estimate D2E/DX2                !
 ! A35   A(2,17,4)              40.5451         estimate D2E/DX2                !
 ! A36   A(2,17,5)              47.0703         estimate D2E/DX2                !
 ! A37   A(3,17,5)              40.6473         estimate D2E/DX2                !
 ! A38   A(19,18,20)           104.1936         estimate D2E/DX2                !
 ! A39   L(11,12,14,3,-1)      181.9414         estimate D2E/DX2                !
 ! A40   L(11,19,18,13,-1)     178.6756         estimate D2E/DX2                !
 ! A41   L(11,12,14,3,-2)      179.7176         estimate D2E/DX2                !
 ! A42   L(11,19,18,13,-2)     184.7364         estimate D2E/DX2                !
 ! D1    D(6,1,2,3)             -0.0513         estimate D2E/DX2                !
 ! D2    D(6,1,2,11)          -179.8772         estimate D2E/DX2                !
 ! D3    D(13,1,2,3)           179.8512         estimate D2E/DX2                !
 ! D4    D(13,1,2,11)            0.0253         estimate D2E/DX2                !
 ! D5    D(2,1,6,5)              0.0852         estimate D2E/DX2                !
 ! D6    D(2,1,6,7)            179.8985         estimate D2E/DX2                !
 ! D7    D(13,1,6,5)          -179.8156         estimate D2E/DX2                !
 ! D8    D(13,1,6,7)            -0.0023         estimate D2E/DX2                !
 ! D9    D(17,1,6,5)            68.1517         estimate D2E/DX2                !
 ! D10   D(17,1,6,7)          -112.035          estimate D2E/DX2                !
 ! D11   D(6,1,17,3)           -94.2717         estimate D2E/DX2                !
 ! D12   D(6,1,17,4)           -61.7302         estimate D2E/DX2                !
 ! D13   D(6,1,17,5)           -29.4588         estimate D2E/DX2                !
 ! D14   D(13,1,17,3)          146.5735         estimate D2E/DX2                !
 ! D15   D(13,1,17,4)          179.115          estimate D2E/DX2                !
 ! D16   D(13,1,17,5)         -148.6136         estimate D2E/DX2                !
 ! D17   D(1,2,3,4)             -0.0161         estimate D2E/DX2                !
 ! D18   D(1,2,3,10)          -179.9679         estimate D2E/DX2                !
 ! D19   D(11,2,3,4)           179.8018         estimate D2E/DX2                !
 ! D20   D(11,2,3,10)           -0.15           estimate D2E/DX2                !
 ! D21   D(1,2,11,12)          179.9214         estimate D2E/DX2                !
 ! D22   D(1,2,11,19)          -23.6359         estimate D2E/DX2                !
 ! D23   D(3,2,11,12)            0.0992         estimate D2E/DX2                !
 ! D24   D(3,2,11,19)          156.5418         estimate D2E/DX2                !
 ! D25   D(17,2,11,12)         -89.492          estimate D2E/DX2                !
 ! D26   D(17,2,11,19)          66.9507         estimate D2E/DX2                !
 ! D27   D(11,2,17,4)          150.2571         estimate D2E/DX2                !
 ! D28   D(11,2,17,5)         -177.5363         estimate D2E/DX2                !
 ! D29   D(2,3,4,5)              0.0507         estimate D2E/DX2                !
 ! D30   D(2,3,4,9)           -179.9323         estimate D2E/DX2                !
 ! D31   D(10,3,4,5)          -179.998          estimate D2E/DX2                !
 ! D32   D(10,3,4,9)             0.019          estimate D2E/DX2                !
 ! D33   D(10,3,17,1)         -147.649          estimate D2E/DX2                !
 ! D34   D(10,3,17,5)          148.4405         estimate D2E/DX2                !
 ! D35   D(3,4,5,6)             -0.0175         estimate D2E/DX2                !
 ! D36   D(3,4,5,8)           -179.8925         estimate D2E/DX2                !
 ! D37   D(9,4,5,6)            179.9654         estimate D2E/DX2                !
 ! D38   D(9,4,5,8)              0.0904         estimate D2E/DX2                !
 ! D39   D(9,4,17,1)          -179.4636         estimate D2E/DX2                !
 ! D40   D(9,4,17,2)          -147.2734         estimate D2E/DX2                !
 ! D41   D(4,5,6,1)             -0.0509         estimate D2E/DX2                !
 ! D42   D(4,5,6,7)           -179.8626         estimate D2E/DX2                !
 ! D43   D(8,5,6,1)            179.8241         estimate D2E/DX2                !
 ! D44   D(8,5,6,7)              0.0123         estimate D2E/DX2                !
 ! D45   D(17,5,6,1)           -68.4373         estimate D2E/DX2                !
 ! D46   D(17,5,6,7)           111.7509         estimate D2E/DX2                !
 ! D47   D(6,5,17,1)            29.353          estimate D2E/DX2                !
 ! D48   D(6,5,17,2)            61.4163         estimate D2E/DX2                !
 ! D49   D(6,5,17,3)            93.8414         estimate D2E/DX2                !
 ! D50   D(8,5,17,1)           147.9501         estimate D2E/DX2                !
 ! D51   D(8,5,17,2)          -179.9866         estimate D2E/DX2                !
 ! D52   D(8,5,17,3)          -147.5615         estimate D2E/DX2                !
 ! D53   D(2,11,14,15)         124.9179         estimate D2E/DX2                !
 ! D54   D(2,11,14,16)        -114.4675         estimate D2E/DX2                !
 ! D55   D(19,11,14,15)        -31.7717         estimate D2E/DX2                !
 ! D56   D(19,11,14,16)         88.8429         estimate D2E/DX2                !
 ! D57   D(2,11,18,20)         110.7537         estimate D2E/DX2                !
 ! D58   D(12,11,18,20)        -97.3157         estimate D2E/DX2                !
 --------------------------------------------------------------------------------
 Trust Radius=3.00D-01 FncErr=5.00D-06 GrdErr=5.00D-06 EigMax=2.50D+02 EigMin=1.00D-04
 Number of steps in this run=    120 maximum allowed number of steps=    120.
 GradGradGradGradGradGradGradGradGradGradGradGradGradGradGradGradGradGrad

                          Input orientation:                          
 ---------------------------------------------------------------------
 Center     Atomic      Atomic             Coordinates (Angstroms)
 Number     Number       Type             X           Y           Z
 ---------------------------------------------------------------------
      1          6           0        0.000000    0.000000    0.000000
      2          6           0        0.000000    0.000000    1.395768
      3          6           0        1.207428    0.000000    2.097683
      4          6           0        2.412254   -0.000341    1.394890
      5          6           0        2.421320    0.000381    0.000267
      6          6           0        1.209344    0.001083   -0.691687
      7          1           0        1.201144   -0.000596   -1.774056
      8          1           0        3.358505   -0.001640   -0.539668
      9          1           0        3.344650   -0.001456    1.944838
     10          1           0        1.198577   -0.000526    3.180155
     11          8           0       -1.210804   -0.003680    2.031174
     12          1           0       -1.087590   -0.004572    3.008921
     13          1           0       -0.944616   -0.002453   -0.528707
     14          8           0       -0.930412    0.001911    4.722615
     15          1           0       -1.391999    0.721070    5.169791
     16          1           0       -1.246811   -0.796632    5.161420
     17          3           0        1.228074    3.207210    0.783234
     18          8           0       -3.533866    1.007782    0.797302
     19          1           0       -2.757230    0.615043    1.232962
     20          1           0       -4.107635    0.256868    0.616123
 ---------------------------------------------------------------------
                    Distance matrix (angstroms):
                    1          2          3          4          5
     1  C    0.000000
     2  C    1.395768   0.000000
     3  C    2.420363   1.396627   0.000000
     4  C    2.786519   2.412254   1.394821   0.000000
     5  C    2.421320   2.794676   2.423363   1.394652   0.000000
     6  C    1.393178   2.412464   2.789371   2.408484   1.395595
     7  H    2.142434   3.389769   3.871745   3.392492   2.153381
     8  H    3.401588   3.876271   3.403345   2.153580   1.081596
     9  H    3.868990   3.389419   2.142681   1.082500   2.152649
    10  H    3.398525   2.149564   1.082508   2.158746   3.406873
    11  O    2.364684   1.367407   2.419149   3.678508   4.161361
    12  H    3.199450   1.945543   2.469308   3.854092   4.622172
    13  H    1.082514   2.143807   3.395471   3.868954   3.407249
    14  O    4.813394   3.454502   3.385355   4.716692   5.790914
    15  H    5.402253   4.086668   4.088375   5.407648   6.464114
    16  H    5.369303   4.045899   4.005545   5.311270   6.381843
    17  Li   3.522473   3.488489   3.466179   3.473440   3.510074
    18  O    3.760256   3.723170   5.018614   6.060509   6.092156
    19  H    3.082336   2.829682   4.104210   5.208501   5.358612
    20  H    4.161521   4.188853   5.523667   6.571270   6.562950
                    6          7          8          9         10
     6  C    0.000000
     7  H    1.082402   0.000000
     8  H    2.154533   2.485543   0.000000
     9  H    3.392757   4.292411   2.484544   0.000000
    10  H    3.871857   4.954211   4.301438   2.476214   0.000000
    11  O    3.642953   4.505250   5.242883   4.556272   2.669323
    12  H    4.355506   5.302376   5.688608   4.558183   2.292574
    13  H    2.160120   2.480964   4.303135   4.951386   4.283566
    14  O    5.821788   6.837417   6.788700   5.098256   2.629028
    15  H    6.453083   7.447295   7.462407   5.775656   3.345211
    16  H    6.397492   7.397769   7.371795   5.662174   3.246401
    17  Li   3.529163   4.102496   4.072533   4.015564   4.004456
    18  O    5.072334   5.481700   7.093039   7.046232   5.393579
    19  H    4.451396   5.008982   6.397245   6.174122   4.451842
    20  H    5.481428   5.827725   7.559493   7.574217   5.898847
                   11         12         13         14         15
    11  O    0.000000
    12  H    0.985481   0.000000
    13  H    2.573684   3.540517   0.000000
    14  O    2.706013   1.720899   5.251343   0.000000
    15  H    3.226299   2.299691   5.761642   0.964478   0.000000
    16  H    3.229320   2.299122   5.753224   0.964536   1.524653
    17  Li   4.220816   4.542194   4.091907   5.518308   5.682214
    18  O    2.818176   3.449694   3.079463   4.816413   4.877341
    19  H    1.846996   2.515085   2.601990   3.986335   4.168179
    20  H    3.234484   3.861930   3.373807   5.198367   5.322222
                   16         17         18         19         20
    16  H    0.000000
    17  Li   6.428399   0.000000
    18  O    5.247100   5.245355   0.000000
    19  H    4.439254   4.775377   0.973246   0.000000
    20  H    5.473016   6.099363   0.962242   1.527211   0.000000
 Stoichiometry    C6H10LiO3(1+)
 Framework group  C1[X(C6H10LiO3)]
 Deg. of freedom    54
 Full point group                 C1      NOp   1
 Largest Abelian subgroup         C1      NOp   1
 Largest concise Abelian subgroup C1      NOp   1
                         Standard orientation:                         
 ---------------------------------------------------------------------
 Center     Atomic      Atomic             Coordinates (Angstroms)
 Number     Number       Type             X           Y           Z
 ---------------------------------------------------------------------
      1          6           0       -0.743386   -1.196038   -0.407471
      2          6           0       -0.041905    0.000872   -0.254176
      3          6           0       -0.731905    1.197041   -0.045256
      4          6           0       -2.125646    1.187404    0.008766
      5          6           0       -2.834352   -0.004170   -0.142700
      6          6           0       -2.135390   -1.194140   -0.350329
      7          1           0       -2.672350   -2.126086   -0.471758
      8          1           0       -3.915169   -0.005624   -0.101673
      9          1           0       -2.654539    2.118062    0.169866
     10          1           0       -0.180256    2.121013    0.072144
     11          8           0        1.322972   -0.049617   -0.320224
     12          1           0        1.707919    0.849604   -0.200268
     13          1           0       -0.193405   -2.113961   -0.571097
     14          8           0        2.433697    2.395530    0.011510
     15          1           0        3.085535    2.444143    0.720708
     16          1           0        2.895880    2.735657   -0.763751
     17          3           0       -1.283429   -0.400169    2.981151
     18          8           0        2.749139   -2.402473    0.289884
     19          1           0        2.281827   -1.587845    0.034526
     20          1           0        3.123889   -2.727800   -0.534515
 ---------------------------------------------------------------------
 Rotational constants (GHZ):           1.3744049           0.8271037           0.6048717
 Standard basis: Aug-CC-pVTZ (5D, 7F)
 There are   800 symmetry adapted cartesian basis functions of A   symmetry.
 There are   690 symmetry adapted basis functions of A   symmetry.
   690 basis functions,   992 primitive gaussians,   800 cartesian basis functions
    36 alpha electrons       36 beta electrons
       nuclear repulsion energy       455.8803487786 Hartrees.
 NAtoms=   20 NActive=   20 NUniq=   20 SFac= 1.00D+00 NAtFMM=   60 NAOKFM=F Big=F
 Integral buffers will be    131072 words long.
 Raffenetti 1 integral format.
 Two-electron integral symmetry is turned on.
 ------------------------------------------------------------------------------
 Polarizable Continuum Model (PCM)
 =================================
 Model                : PCM.
 Atomic radii         : UFF (Universal Force Field).
 Polarization charges : Total charges.
 Charge compensation  : None.
 Solution method      : On-the-fly selection.
 Cavity type          : Scaled VdW (van der Waals Surface) (Alpha=1.100).
 Cavity algorithm     : GePol (No added spheres)
                        Default sphere list used, NSphG=   20.
                        Lebedev-Laikov grids with approx.  5.0 points / Ang**2.
                        Smoothing algorithm: York/Karplus (Gamma=1.0000).
                        Polarization charges: spherical gaussians, with
                                              point-specific exponents (IZeta= 3).
                        Self-potential: point-specific (ISelfS= 7).
                        Self-field    : sphere-specific E.n sum rule (ISelfD= 2).
 1st derivatives      : Analytical E(r).r(x)/FMM algorithm (CHGder, D1EAlg=3).
                        Cavity 1st derivative terms included.
 Solvent              : Water, Eps=  78.355300 Eps(inf)=   1.777849
 ------------------------------------------------------------------------------
 Spheres list:
 ISph  on   Nord     Re0    Alpha      Xe            Ye            Ze
    1   C      1    1.9255  1.100     -0.743386     -1.196038     -0.407471
    2   C      2    1.9255  1.100     -0.041905      0.000872     -0.254176
    3   C      3    1.9255  1.100     -0.731905      1.197041     -0.045256
    4   C      4    1.9255  1.100     -2.125646      1.187404      0.008766
    5   C      5    1.9255  1.100     -2.834352     -0.004170     -0.142700
    6   C      6    1.9255  1.100     -2.135390     -1.194140     -0.350329
    7   H      7    1.4430  1.100     -2.672350     -2.126086     -0.471758
    8   H      8    1.4430  1.100     -3.915169     -0.005624     -0.101673
    9   H      9    1.4430  1.100     -2.654539      2.118062      0.169866
   10   H     10    1.4430  1.100     -0.180256      2.121013      0.072144
   11   O     11    1.7500  1.100      1.322972     -0.049617     -0.320224
   12   H     12    1.4430  1.100      1.707919      0.849604     -0.200268
   13   H     13    1.4430  1.100     -0.193405     -2.113961     -0.571097
   14   O     14    1.7500  1.100      2.433697      2.395530      0.011510
   15   H     15    1.4430  1.100      3.085535      2.444143      0.720708
   16   H     16    1.4430  1.100      2.895880      2.735657     -0.763751
   17  Li     17    1.2255  1.100     -1.283429     -0.400169      2.981151
   18   O     18    1.7500  1.100      2.749139     -2.402473      0.289884
   19   H     19    1.4430  1.100      2.281827     -1.587845      0.034526
   20   H     20    1.4430  1.100      3.123889     -2.727800     -0.534515
 ------------------------------------------------------------------------------
 Separa: There are  2 disjoint cavities,
 One-electron integrals computed using PRISM.
 NBasis=   690 RedAO= T EigKep=  1.06D-06  NBF=   690
 NBsUse=   688 1.00D-06 EigRej=  8.54D-07 NBFU=   688
 ExpMin= 7.59D-03 ExpMax= 1.53D+04 ExpMxC= 5.22D+02 IAcc=3 IRadAn=         5 AccDes= 0.00D+00
 Harris functional with IExCor=  205 and IRadAn=       5 diagonalized for initial guess.
 HarFok:  IExCor=  205 AccDes= 0.00D+00 IRadAn=         5 IDoV= 1 UseB2=F ITyADJ=14
 ICtDFT=  3500011 ScaDFX=  1.000000  1.000000  1.000000  1.000000
 FoFCou: FMM=F IPFlag=           0 FMFlag=      100000 FMFlg1=           0
         NFxFlg=           0 DoJE=T BraDBF=F KetDBF=T FulRan=T
         wScrn=  0.000000 ICntrl=       500 IOpCl=  0 I1Cent=   200000004 NGrid=           0
         NMat0=    1 NMatS0=      1 NMatT0=    0 NMatD0=    1 NMtDS0=    0 NMtDT0=    0
 Petite list used in FoFCou.
 Requested convergence on RMS density matrix=1.00D-08 within 128 cycles.
 Requested convergence on MAX density matrix=1.00D-06.
 Requested convergence on             energy=1.00D-06.
 No special actions if energy rises.
 Inv3:  Mode=1 IEnd=    10178892.
 Iteration    1 A*A^-1 deviation from unit magnitude is 3.11D-15 for   1509.
 Iteration    1 A*A^-1 deviation from orthogonality  is 2.02D-15 for   1317     70.
 Iteration    1 A^-1*A deviation from unit magnitude is 3.11D-15 for   1657.
 Iteration    1 A^-1*A deviation from orthogonality  is 1.71D-15 for   1445    703.
 Error on total polarization charges =  0.01282
 SCF Done:  E(RHF) =  -465.250192078     A.U. after   13 cycles
            NFock= 13  Conv=0.79D-08     -V/T= 2.0020
 ExpMin= 7.59D-03 ExpMax= 1.53D+04 ExpMxC= 5.22D+02 IAcc=3 IRadAn=         5 AccDes= 0.00D+00
 HarFok:  IExCor=  205 AccDes= 0.00D+00 IRadAn=         5 IDoV=-2 UseB2=F ITyADJ=14
 ICtDFT= 12500011 ScaDFX=  1.000000  1.000000  1.000000  1.000000
 Range of M.O.s used for correlation:    11   688
 NBasis=   690 NAE=    36 NBE=    36 NFC=    10 NFV=     0
 NROrb=    678 NOA=    26 NOB=    26 NVA=   652 NVB=   652

 **** Warning!!: The largest alpha MO coefficient is  0.14200582D+03

 Disk-based method using ON**2 memory for 26 occupieds at a time.
 Estimated scratch disk usage= 27445858240 words.
 Actual    scratch disk usage= 24824698816 words.
 JobTyp=1 Pass  1:  I=  11 to  36 NPSUse= 15 ParTrn=T ParDer=T DoDerP=T.
 Spin components of T(2) and E(2):
     alpha-alpha T2 =       0.7049299559D-01 E2=     -0.2210946776D+00
     alpha-beta  T2 =       0.3753412808D+00 E2=     -0.1310143069D+01
     beta-beta   T2 =       0.7049299559D-01 E2=     -0.2210946776D+00
 ANorm=    0.1231392412D+01
 E2 =    -0.1752332424D+01 EUMP2 =    -0.46700252450143D+03
          IDoAtm=11111111111111111111
 NEqPCM:  Using equilibrium solvation (IEInf=0, Eps=  78.3553, EpsInf=   1.7778)
          Differentiating once with respect to electric field.
                with respect to dipole field.
          Differentiating once with respect to nuclear coordinates.
          There are     1 degrees of freedom in the 1st order CPHF.  IDoFFX=0 NUNeed=     1.
 LinEq1:  Iter=  0 NonCon=     1 RMS=1.83D-03 Max=3.81D-02 NDo=     1
 AX will form     1 AO Fock derivatives at one time.
 LinEq1:  Iter=  1 NonCon=     1 RMS=4.32D-04 Max=6.35D-03 NDo=     1
 LinEq1:  Iter=  2 NonCon=     1 RMS=1.69D-04 Max=5.32D-03 NDo=     1
 LinEq1:  Iter=  3 NonCon=     1 RMS=6.01D-05 Max=2.12D-03 NDo=     1
 LinEq1:  Iter=  4 NonCon=     1 RMS=2.59D-05 Max=6.77D-04 NDo=     1
 LinEq1:  Iter=  5 NonCon=     1 RMS=8.63D-06 Max=2.08D-04 NDo=     1
 LinEq1:  Iter=  6 NonCon=     1 RMS=2.12D-06 Max=3.32D-05 NDo=     1
 LinEq1:  Iter=  7 NonCon=     1 RMS=5.20D-07 Max=7.29D-06 NDo=     1
 LinEq1:  Iter=  8 NonCon=     1 RMS=1.82D-07 Max=3.24D-06 NDo=     1
 LinEq1:  Iter=  9 NonCon=     1 RMS=3.79D-08 Max=7.11D-07 NDo=     1
 LinEq1:  Iter= 10 NonCon=     1 RMS=1.43D-08 Max=3.60D-07 NDo=     1
 LinEq1:  Iter= 11 NonCon=     1 RMS=4.34D-09 Max=1.21D-07 NDo=     1
 LinEq1:  Iter= 12 NonCon=     1 RMS=1.18D-09 Max=4.83D-08 NDo=     1
 LinEq1:  Iter= 13 NonCon=     1 RMS=3.54D-10 Max=9.81D-09 NDo=     1
 LinEq1:  Iter= 14 NonCon=     1 RMS=1.37D-10 Max=3.45D-09 NDo=     1
 LinEq1:  Iter= 15 NonCon=     0 RMS=3.00D-11 Max=5.17D-10 NDo=     1
 Linear equations converged to 1.000D-10 1.000D-09 after    15 iterations.
 End of Minotr F.D. properties file   721 does not exist.
 End of Minotr F.D. properties file   722 does not exist.
 End of Minotr F.D. properties file   788 does not exist.

 **********************************************************************

            Population analysis using the SCF Density.

 **********************************************************************

 Orbital symmetries:
       Occupied  (A) (A) (A) (A) (A) (A) (A) (A) (A) (A) (A) (A)
                 (A) (A) (A) (A) (A) (A) (A) (A) (A) (A) (A) (A)
                 (A) (A) (A) (A) (A) (A) (A) (A) (A) (A) (A) (A)
       Virtual   (A) (A) (A) (A) (A) (A) (A) (A) (A) (A) (A) (A)
                 (A) (A) (A) (A) (A) (A) (A) (A) (A) (A) (A) (A)
                 (A) (A) (A) (A) (A) (A) (A) (A) (A) (A) (A) (A)
                 (A) (A) (A) (A) (A) (A) (A) (A) (A) (A) (A) (A)
                 (A) (A) (A) (A) (A) (A) (A) (A) (A) (A) (A) (A)
                 (A) (A) (A) (A) (A) (A) (A) (A) (A) (A) (A) (A)
                 (A) (A) (A) (A) (A) (A) (A) (A) (A) (A) (A) (A)
                 (A) (A) (A) (A) (A) (A) (A) (A) (A) (A) (A) (A)
                 (A) (A) (A) (A) (A) (A) (A) (A) (A) (A) (A) (A)
                 (A) (A) (A) (A) (A) (A) (A) (A) (A) (A) (A) (A)
                 (A) (A) (A) (A) (A) (A) (A) (A) (A) (A) (A) (A)
                 (A) (A) (A) (A) (A) (A) (A) (A) (A) (A) (A) (A)
                 (A) (A) (A) (A) (A) (A) (A) (A) (A) (A) (A) (A)
                 (A) (A) (A) (A) (A) (A) (A) (A) (A) (A) (A) (A)
                 (A) (A) (A) (A) (A) (A) (A) (A) (A) (A) (A) (A)
                 (A) (A) (A) (A) (A) (A) (A) (A) (A) (A) (A) (A)
                 (A) (A) (A) (A) (A) (A) (A) (A) (A) (A) (A) (A)
                 (A) (A) (A) (A) (A) (A) (A) (A) (A) (A) (A) (A)
                 (A) (A) (A) (A) (A) (A) (A) (A) (A) (A) (A) (A)
                 (A) (A) (A) (A) (A) (A) (A) (A) (A) (A) (A) (A)
                 (A) (A) (A) (A) (A) (A) (A) (A) (A) (A) (A) (A)
                 (A) (A) (A) (A) (A) (A) (A) (A) (A) (A) (A) (A)
                 (A) (A) (A) (A) (A) (A) (A) (A) (A) (A) (A) (A)
                 (A) (A) (A) (A) (A) (A) (A) (A) (A) (A) (A) (A)
                 (A) (A) (A) (A) (A) (A) (A) (A) (A) (A) (A) (A)
                 (A) (A) (A) (A) (A) (A) (A) (A) (A) (A) (A) (A)
                 (A) (A) (A) (A) (A) (A) (A) (A) (A) (A) (A) (A)
                 (A) (A) (A) (A) (A) (A) (A) (A) (A) (A) (A) (A)
                 (A) (A) (A) (A) (A) (A) (A) (A) (A) (A) (A) (A)
                 (A) (A) (A) (A) (A) (A) (A) (A) (A) (A) (A) (A)
                 (A) (A) (A) (A) (A) (A) (A) (A) (A) (A) (A) (A)
                 (A) (A) (A) (A) (A) (A) (A) (A) (A) (A) (A) (A)
                 (A) (A) (A) (A) (A) (A) (A) (A) (A) (A) (A) (A)
                 (A) (A) (A) (A) (A) (A) (A) (A) (A) (A) (A) (A)
                 (A) (A) (A) (A) (A) (A) (A) (A) (A) (A) (A) (A)
                 (A) (A) (A) (A) (A) (A) (A) (A) (A) (A) (A) (A)
                 (A) (A) (A) (A) (A) (A) (A) (A) (A) (A) (A) (A)
                 (A) (A) (A) (A) (A) (A) (A) (A) (A) (A) (A) (A)
                 (A) (A) (A) (A) (A) (A) (A) (A) (A) (A) (A) (A)
                 (A) (A) (A) (A) (A) (A) (A) (A) (A) (A) (A) (A)
                 (A) (A) (A) (A) (A) (A) (A) (A) (A) (A) (A) (A)
                 (A) (A) (A) (A) (A) (A) (A) (A) (A) (A) (A) (A)
                 (A) (A) (A) (A) (A) (A) (A) (A) (A) (A) (A) (A)
                 (A) (A) (A) (A) (A) (A) (A) (A) (A) (A) (A) (A)
                 (A) (A) (A) (A) (A) (A) (A) (A) (A) (A) (A) (A)
                 (A) (A) (A) (A) (A) (A) (A) (A) (A) (A) (A) (A)
                 (A) (A) (A) (A) (A) (A) (A) (A) (A) (A) (A) (A)
                 (A) (A) (A) (A) (A) (A) (A) (A) (A) (A) (A) (A)
                 (A) (A) (A) (A) (A) (A) (A) (A) (A) (A) (A) (A)
                 (A) (A) (A) (A) (A) (A) (A) (A) (A) (A) (A) (A)
                 (A) (A) (A) (A) (A) (A) (A) (A) (A) (A) (A) (A)
                 (A) (A) (A) (A) (A) (A) (A) (A) (A) (A) (A) (A)
                 (A) (A) (A) (A) (A) (A) (A) (A) (A) (A) (A) (A)
                 (A) (A) (A) (A) (A) (A) (A) (A) (A) (A) (A) (A)
                 (A) (A) (A) (A)
 The electronic state is 1-A.
 Alpha  occ. eigenvalues --  -20.59126 -20.58485 -20.55258 -11.30767 -11.24519
 Alpha  occ. eigenvalues --  -11.24485 -11.23427 -11.23327 -11.23130  -2.40500
 Alpha  occ. eigenvalues --   -1.40500  -1.37614  -1.33672  -1.15101  -1.02348
 Alpha  occ. eigenvalues --   -1.00845  -0.84993  -0.82662  -0.73911  -0.73779
 Alpha  occ. eigenvalues --   -0.71286  -0.68989  -0.65267  -0.62353  -0.61304
 Alpha  occ. eigenvalues --   -0.59304  -0.59122  -0.58623  -0.56043  -0.53368
 Alpha  occ. eigenvalues --   -0.51805  -0.50076  -0.49197  -0.48836  -0.34760
 Alpha  occ. eigenvalues --   -0.32101
 Alpha virt. eigenvalues --    0.01140   0.01882   0.01917   0.02001   0.04174
 Alpha virt. eigenvalues --    0.04371   0.04671   0.04683   0.04929   0.05567
 Alpha virt. eigenvalues --    0.06508   0.06582   0.06708   0.06829   0.06949
 Alpha virt. eigenvalues --    0.07522   0.08345   0.09522   0.10015   0.10589
 Alpha virt. eigenvalues --    0.10971   0.11105   0.12314   0.12772   0.13066
 Alpha virt. eigenvalues --    0.13649   0.13850   0.14024   0.14356   0.14700
 Alpha virt. eigenvalues --    0.14936   0.15136   0.15364   0.15575   0.15699
 Alpha virt. eigenvalues --    0.15951   0.16204   0.16553   0.16754   0.16788
 Alpha virt. eigenvalues --    0.17460   0.17679   0.18198   0.19352   0.19608
 Alpha virt. eigenvalues --    0.20399   0.20597   0.21321   0.22263   0.23113
 Alpha virt. eigenvalues --    0.23536   0.23713   0.24553   0.25332   0.25431
 Alpha virt. eigenvalues --    0.25907   0.26124   0.26861   0.27257   0.27627
 Alpha virt. eigenvalues --    0.28135   0.28614   0.28934   0.29751   0.30795
 Alpha virt. eigenvalues --    0.31218   0.31714   0.32232   0.32453   0.32889
 Alpha virt. eigenvalues --    0.33024   0.33615   0.33694   0.34084   0.34768
 Alpha virt. eigenvalues --    0.35162   0.35506   0.35792   0.36140   0.36788
 Alpha virt. eigenvalues --    0.37170   0.37319   0.38004   0.38404   0.38895
 Alpha virt. eigenvalues --    0.39076   0.39632   0.40430   0.40718   0.41231
 Alpha virt. eigenvalues --    0.41520   0.42653   0.43077   0.43343   0.43575
 Alpha virt. eigenvalues --    0.43677   0.44327   0.44816   0.45075   0.45326
 Alpha virt. eigenvalues --    0.45659   0.46316   0.46530   0.46989   0.47130
 Alpha virt. eigenvalues --    0.47492   0.47781   0.48228   0.48472   0.49111
 Alpha virt. eigenvalues --    0.49489   0.50206   0.50723   0.50748   0.51338
 Alpha virt. eigenvalues --    0.51687   0.52422   0.52768   0.53231   0.53314
 Alpha virt. eigenvalues --    0.53951   0.54315   0.54629   0.55464   0.55614
 Alpha virt. eigenvalues --    0.56238   0.56809   0.57530   0.58002   0.59222
 Alpha virt. eigenvalues --    0.59474   0.59951   0.60252   0.60707   0.62259
 Alpha virt. eigenvalues --    0.62347   0.63632   0.65409   0.66615   0.67129
 Alpha virt. eigenvalues --    0.67337   0.67409   0.68329   0.68484   0.69353
 Alpha virt. eigenvalues --    0.70205   0.70270   0.71339   0.71858   0.72676
 Alpha virt. eigenvalues --    0.73443   0.73954   0.74818   0.75403   0.76179
 Alpha virt. eigenvalues --    0.77145   0.77688   0.78039   0.78627   0.79603
 Alpha virt. eigenvalues --    0.79977   0.80724   0.81483   0.82385   0.82571
 Alpha virt. eigenvalues --    0.83636   0.83717   0.84672   0.85428   0.85676
 Alpha virt. eigenvalues --    0.86051   0.86458   0.86973   0.88257   0.88599
 Alpha virt. eigenvalues --    0.89316   0.89531   0.90375   0.91076   0.91549
 Alpha virt. eigenvalues --    0.91891   0.92036   0.92742   0.93129   0.93412
 Alpha virt. eigenvalues --    0.93609   0.94528   0.94974   0.95307   0.96489
 Alpha virt. eigenvalues --    0.96575   0.97284   0.97337   0.97417   0.98244
 Alpha virt. eigenvalues --    0.98745   0.99163   0.99470   1.00401   1.00737
 Alpha virt. eigenvalues --    1.00988   1.01548   1.02206   1.03072   1.03111
 Alpha virt. eigenvalues --    1.03722   1.04015   1.04676   1.05018   1.05147
 Alpha virt. eigenvalues --    1.06272   1.06444   1.07159   1.07881   1.08291
 Alpha virt. eigenvalues --    1.09460   1.09787   1.10022   1.10303   1.11210
 Alpha virt. eigenvalues --    1.11449   1.12046   1.12706   1.13896   1.14167
 Alpha virt. eigenvalues --    1.14590   1.15262   1.15841   1.15955   1.16777
 Alpha virt. eigenvalues --    1.17326   1.17433   1.18449   1.18916   1.19373
 Alpha virt. eigenvalues --    1.20515   1.20780   1.21097   1.22034   1.22331
 Alpha virt. eigenvalues --    1.22448   1.23422   1.23855   1.24374   1.25266
 Alpha virt. eigenvalues --    1.25410   1.26406   1.26890   1.27253   1.28475
 Alpha virt. eigenvalues --    1.28702   1.29072   1.29465   1.30163   1.31135
 Alpha virt. eigenvalues --    1.31444   1.32356   1.33443   1.34051   1.34292
 Alpha virt. eigenvalues --    1.34954   1.36380   1.37494   1.39099   1.39253
 Alpha virt. eigenvalues --    1.39726   1.40064   1.42256   1.43205   1.43727
 Alpha virt. eigenvalues --    1.44025   1.45471   1.46410   1.47021   1.48432
 Alpha virt. eigenvalues --    1.49050   1.49867   1.50579   1.51602   1.52441
 Alpha virt. eigenvalues --    1.53765   1.54632   1.55613   1.56298   1.56626
 Alpha virt. eigenvalues --    1.57287   1.58917   1.61252   1.61793   1.62418
 Alpha virt. eigenvalues --    1.62788   1.65762   1.66500   1.68051   1.68895
 Alpha virt. eigenvalues --    1.70782   1.71585   1.72309   1.72884   1.73662
 Alpha virt. eigenvalues --    1.74496   1.75734   1.76365   1.77915   1.78382
 Alpha virt. eigenvalues --    1.80117   1.81690   1.82558   1.83798   1.84976
 Alpha virt. eigenvalues --    1.85155   1.86791   1.87483   1.88399   1.89049
 Alpha virt. eigenvalues --    1.89346   1.89798   1.90261   1.91880   1.92439
 Alpha virt. eigenvalues --    1.93642   1.95794   1.97081   1.98170   2.00152
 Alpha virt. eigenvalues --    2.01708   2.02690   2.02891   2.03348   2.04008
 Alpha virt. eigenvalues --    2.04949   2.05463   2.06505   2.08086   2.08709
 Alpha virt. eigenvalues --    2.09333   2.10058   2.11960   2.12710   2.13556
 Alpha virt. eigenvalues --    2.13915   2.15536   2.16157   2.16662   2.17601
 Alpha virt. eigenvalues --    2.18975   2.19678   2.19836   2.21958   2.25661
 Alpha virt. eigenvalues --    2.25746   2.27810   2.29220   2.30710   2.32717
 Alpha virt. eigenvalues --    2.35109   2.37440   2.39147   2.39883   2.39969
 Alpha virt. eigenvalues --    2.41822   2.42569   2.43394   2.45278   2.47129
 Alpha virt. eigenvalues --    2.48096   2.48215   2.49210   2.51183   2.51571
 Alpha virt. eigenvalues --    2.54020   2.54866   2.56746   2.57489   2.58219
 Alpha virt. eigenvalues --    2.60592   2.60854   2.61876   2.63556   2.64069
 Alpha virt. eigenvalues --    2.65455   2.68530   2.70946   2.71377   2.73227
 Alpha virt. eigenvalues --    2.74206   2.74344   2.75950   2.77201   2.78731
 Alpha virt. eigenvalues --    2.79200   2.81218   2.81793   2.84305   2.85381
 Alpha virt. eigenvalues --    2.86746   2.88703   2.90892   2.92837   2.94186
 Alpha virt. eigenvalues --    2.95947   2.98559   3.01202   3.02408   3.02880
 Alpha virt. eigenvalues --    3.07601   3.08359   3.10704   3.12350   3.15755
 Alpha virt. eigenvalues --    3.16698   3.17148   3.19729   3.22709   3.25554
 Alpha virt. eigenvalues --    3.26441   3.27666   3.30137   3.31198   3.32669
 Alpha virt. eigenvalues --    3.34429   3.35624   3.38633   3.40778   3.41729
 Alpha virt. eigenvalues --    3.42979   3.43598   3.45676   3.47019   3.47868
 Alpha virt. eigenvalues --    3.48207   3.49241   3.51687   3.54366   3.54793
 Alpha virt. eigenvalues --    3.55772   3.58334   3.60472   3.60853   3.62183
 Alpha virt. eigenvalues --    3.63958   3.65351   3.66298   3.68211   3.70447
 Alpha virt. eigenvalues --    3.70709   3.73837   3.75473   3.76980   3.77507
 Alpha virt. eigenvalues --    3.79617   3.82409   3.85632   3.86592   3.87867
 Alpha virt. eigenvalues --    3.88824   3.89543   3.90442   3.91846   3.92648
 Alpha virt. eigenvalues --    3.92927   3.93842   3.95922   3.97088   3.98090
 Alpha virt. eigenvalues --    3.98753   4.01895   4.02383   4.03801   4.05286
 Alpha virt. eigenvalues --    4.09794   4.09899   4.10726   4.12203   4.13222
 Alpha virt. eigenvalues --    4.13244   4.15538   4.16093   4.16501   4.19505
 Alpha virt. eigenvalues --    4.20556   4.21917   4.23060   4.25971   4.27538
 Alpha virt. eigenvalues --    4.28031   4.28481   4.28955   4.29803   4.30374
 Alpha virt. eigenvalues --    4.31473   4.32216   4.32918   4.34657   4.34869
 Alpha virt. eigenvalues --    4.36940   4.38348   4.39167   4.41385   4.41914
 Alpha virt. eigenvalues --    4.42804   4.43565   4.44091   4.45199   4.45685
 Alpha virt. eigenvalues --    4.46920   4.49198   4.49868   4.50930   4.51316
 Alpha virt. eigenvalues --    4.53504   4.54070   4.55651   4.55759   4.56976
 Alpha virt. eigenvalues --    4.60037   4.62255   4.62927   4.64072   4.65626
 Alpha virt. eigenvalues --    4.67719   4.68598   4.70515   4.71591   4.72516
 Alpha virt. eigenvalues --    4.73301   4.76049   4.78239   4.78940   4.79909
 Alpha virt. eigenvalues --    4.82705   4.84335   4.88727   4.89486   4.90814
 Alpha virt. eigenvalues --    4.93277   4.93880   4.97666   4.98086   4.98917
 Alpha virt. eigenvalues --    5.00464   5.03835   5.05506   5.06194   5.09538
 Alpha virt. eigenvalues --    5.10911   5.13697   5.14614   5.14989   5.15869
 Alpha virt. eigenvalues --    5.16676   5.17105   5.17588   5.18354   5.18530
 Alpha virt. eigenvalues --    5.19326   5.20969   5.25785   5.27552   5.30453
 Alpha virt. eigenvalues --    5.31235   5.32576   5.34225   5.35111   5.35298
 Alpha virt. eigenvalues --    5.36520   5.36810   5.39822   5.43356   5.43926
 Alpha virt. eigenvalues --    5.45599   5.50099   5.51910   5.56203   5.60072
 Alpha virt. eigenvalues --    5.62389   5.63577   5.69422   5.72598   5.75220
 Alpha virt. eigenvalues --    5.78227   5.80027   5.80701   5.81640   5.85095
 Alpha virt. eigenvalues --    5.91334   5.99420   6.14642   6.16905   6.19447
 Alpha virt. eigenvalues --    6.25206   6.28310   6.30505   6.33428   6.38110
 Alpha virt. eigenvalues --    6.44126   6.48970   6.50643   6.58894   6.59998
 Alpha virt. eigenvalues --    6.60456   6.70861   6.78609   6.81198   6.88069
 Alpha virt. eigenvalues --    6.89919   6.90254   6.93437   7.04009   7.05355
 Alpha virt. eigenvalues --    7.10251   7.13637   7.17948   7.22193   7.25099
 Alpha virt. eigenvalues --    7.27234   7.30604   7.32827   7.33107   7.37262
 Alpha virt. eigenvalues --    7.40495   7.41477   7.45818   7.47091   7.50976
 Alpha virt. eigenvalues --    7.55104   7.58392   7.60529   7.63015   7.72531
 Alpha virt. eigenvalues --    7.78186   7.79363   7.82898   7.88682   7.94514
 Alpha virt. eigenvalues --    8.02942   8.06985   8.11086   8.14576   8.49930
 Alpha virt. eigenvalues --    8.89042   8.90280   8.94663  16.16507  16.18293
 Alpha virt. eigenvalues --   16.31400  17.00675  17.94276  18.78957  19.56214
 Alpha virt. eigenvalues --   19.80086  20.16865
          Condensed to atoms (all electrons):
               1          2          3          4          5          6
     1  C    6.893695  -0.555894   0.255546  -0.162248   0.289340  -0.140016
     2  C   -0.555894   5.966089  -0.281021   0.043036  -0.280320   0.001098
     3  C    0.255546  -0.281021   6.805081  -0.182367   0.306943  -0.189026
     4  C   -0.162248   0.043036  -0.182367   6.995397  -0.432530   0.321622
     5  C    0.289340  -0.280320   0.306943  -0.432530   6.668806  -0.498305
     6  C   -0.140016   0.001098  -0.189026   0.321622  -0.498305   6.872299
     7  H   -0.135723   0.044495  -0.021533   0.021662  -0.169939   0.502683
     8  H    0.045180  -0.050572   0.036785  -0.130882   0.558920  -0.168203
     9  H   -0.006418   0.024540  -0.128736   0.444932  -0.160192   0.022940
    10  H   -0.028314  -0.018676   0.241769  -0.244309   0.000172  -0.000397
    11  O    0.082107  -0.202871  -0.164583   0.014292   0.000504   0.058814
    12  H   -0.153625   0.225803  -0.049015  -0.001983   0.002677  -0.013275
    13  H    0.383053  -0.087671  -0.002433   0.000341   0.011469  -0.172942
    14  O   -0.018914  -0.001289   0.046648   0.012752   0.003328  -0.002150
    15  H   -0.001305   0.000823   0.000164  -0.000632  -0.000239   0.000518
    16  H   -0.000120  -0.004646   0.000721  -0.001599  -0.000314   0.000339
    17  Li  -0.024412   0.009257  -0.014660  -0.008358  -0.001757  -0.001290
    18  O   -0.017246   0.025002   0.001609  -0.000114  -0.000113  -0.011880
    19  H   -0.007232   0.017936  -0.003133   0.002414  -0.000480  -0.002987
    20  H   -0.001929  -0.000530  -0.000165   0.000140   0.000077  -0.000674
               7          8          9         10         11         12
     1  C   -0.135723   0.045180  -0.006418  -0.028314   0.082107  -0.153625
     2  C    0.044495  -0.050572   0.024540  -0.018676  -0.202871   0.225803
     3  C   -0.021533   0.036785  -0.128736   0.241769  -0.164583  -0.049015
     4  C    0.021662  -0.130882   0.444932  -0.244309   0.014292  -0.001983
     5  C   -0.169939   0.558920  -0.160192   0.000172   0.000504   0.002677
     6  C    0.502683  -0.168203   0.022940  -0.000397   0.058814  -0.013275
     7  H    0.371673  -0.024913  -0.001051   0.001534  -0.005993   0.000384
     8  H   -0.024913   0.421115  -0.009631  -0.006232   0.002251  -0.001045
     9  H   -0.001051  -0.009631   0.376457  -0.013207   0.003332  -0.001733
    10  H    0.001534  -0.006232  -0.013207   0.594411  -0.077639   0.052972
    11  O   -0.005993   0.002251   0.003332  -0.077639   9.358645  -0.034702
    12  H    0.000384  -0.001045  -0.001733   0.052972  -0.034702   0.601641
    13  H   -0.013682   0.000057   0.000799  -0.005946  -0.000457  -0.006661
    14  O   -0.000053   0.000047   0.000128  -0.075787  -0.027551   0.016673
    15  H    0.000009   0.000025   0.000021   0.005657  -0.008551   0.003203
    16  H   -0.000017   0.000035  -0.000079   0.006291  -0.008136   0.007196
    17  Li  -0.000525  -0.001495  -0.000196  -0.002149  -0.008384   0.003483
    18  O   -0.000322   0.000059  -0.000040  -0.000751  -0.036774   0.007750
    19  H   -0.000088   0.000232   0.000128  -0.000147  -0.046562  -0.007334
    20  H   -0.000051   0.000000  -0.000010  -0.000015  -0.000927  -0.002137
              13         14         15         16         17         18
     1  C    0.383053  -0.018914  -0.001305  -0.000120  -0.024412  -0.017246
     2  C   -0.087671  -0.001289   0.000823  -0.004646   0.009257   0.025002
     3  C   -0.002433   0.046648   0.000164   0.000721  -0.014660   0.001609
     4  C    0.000341   0.012752  -0.000632  -0.001599  -0.008358  -0.000114
     5  C    0.011469   0.003328  -0.000239  -0.000314  -0.001757  -0.000113
     6  C   -0.172942  -0.002150   0.000518   0.000339  -0.001290  -0.011880
     7  H   -0.013682  -0.000053   0.000009  -0.000017  -0.000525  -0.000322
     8  H    0.000057   0.000047   0.000025   0.000035  -0.001495   0.000059
     9  H    0.000799   0.000128   0.000021  -0.000079  -0.000196  -0.000040
    10  H   -0.005946  -0.075787   0.005657   0.006291  -0.002149  -0.000751
    11  O   -0.000457  -0.027551  -0.008551  -0.008136  -0.008384  -0.036774
    12  H   -0.006661   0.016673   0.003203   0.007196   0.003483   0.007750
    13  H    0.430761  -0.000293  -0.000305  -0.000027  -0.001362   0.006834
    14  O   -0.000293   7.784721   0.316714   0.336315  -0.000651   0.000706
    15  H   -0.000305   0.316714   0.471206  -0.014213   0.000610   0.000033
    16  H   -0.000027   0.336315  -0.014213   0.459751   0.000178   0.000067
    17  Li  -0.001362  -0.000651   0.000610   0.000178   2.010866  -0.000394
    18  O    0.006834   0.000706   0.000033   0.000067  -0.000394   8.167910
    19  H   -0.003652   0.002422   0.000133  -0.000088  -0.000186   0.151306
    20  H    0.001658  -0.000219   0.000100   0.000080   0.000195   0.308271
              19         20
     1  C   -0.007232  -0.001929
     2  C    0.017936  -0.000530
     3  C   -0.003133  -0.000165
     4  C    0.002414   0.000140
     5  C   -0.000480   0.000077
     6  C   -0.002987  -0.000674
     7  H   -0.000088  -0.000051
     8  H    0.000232   0.000000
     9  H    0.000128  -0.000010
    10  H   -0.000147  -0.000015
    11  O   -0.046562  -0.000927
    12  H   -0.007334  -0.002137
    13  H   -0.003652   0.001658
    14  O    0.002422  -0.000219
    15  H    0.000133   0.000100
    16  H   -0.000088   0.000080
    17  Li  -0.000186   0.000195
    18  O    0.151306   0.308271
    19  H    0.457001   0.038766
    20  H    0.038766   0.443369
 Mulliken charges:
               1
     1  C   -0.695527
     2  C    1.125410
     3  C   -0.658593
     4  C   -0.691564
     5  C   -0.298048
     6  C   -0.579167
     7  H    0.431450
     8  H    0.328269
     9  H    0.448015
    10  H    0.570763
    11  O   -0.896814
    12  H    0.349728
    13  H    0.460459
    14  O   -0.393547
    15  H    0.226027
    16  H    0.218267
    17  Li   1.041231
    18  O   -0.601912
    19  H    0.401552
    20  H    0.214000
 Sum of Mulliken charges =   1.00000
 Mulliken charges with hydrogens summed into heavy atoms:
               1
     1  C   -0.235067
     2  C    1.125410
     3  C   -0.087830
     4  C   -0.243549
     5  C    0.030221
     6  C   -0.147716
    11  O   -0.547086
    14  O    0.050746
    17  Li   1.041231
    18  O    0.013640
 Electronic spatial extent (au):  <R**2>=           1865.5643
 Charge=              1.0000 electrons
 Dipole moment (field-independent basis, Debye):
    X=             -4.0879    Y=              2.8549    Z=             12.2760  Tot=             13.2499
 Quadrupole moment (field-independent basis, Debye-Ang):
   XX=            -32.4127   YY=            -47.2750   ZZ=            -14.9689
   XY=             18.2475   XZ=            -24.4514   YZ=              0.0724
 Traceless Quadrupole moment (field-independent basis, Debye-Ang):
   XX=             -0.8605   YY=            -15.7228   ZZ=             16.5833
   XY=             18.2475   XZ=            -24.4514   YZ=              0.0724
 Octapole moment (field-independent basis, Debye-Ang**2):
  XXX=             47.2813  YYY=             28.5055  ZZZ=            146.9740  XYY=             24.2599
  XXY=             48.2285  XXZ=             11.7223  XZZ=            -30.2629  YZZ=            -10.6307
  YYZ=            -12.3285  XYZ=             19.6591
 Hexadecapole moment (field-independent basis, Debye-Ang**3):
 XXXX=          -1128.3990 YYYY=           -726.1729 ZZZZ=            267.0417 XXXY=            181.1481
 XXXZ=           -111.1171 YYYX=            103.7298 YYYZ=             26.3186 ZZZX=           -196.2384
 ZZZY=            -58.6696 XXYY=           -226.5597 XXZZ=           -175.4424 YYZZ=           -128.4876
 XXYZ=             43.7544 YYXZ=            -66.3178 ZZXY=             45.7767
 N-N= 4.558803487786D+02 E-N=-1.995264133108D+03  KE= 4.643388106427D+02
 D1PCM: PCM CHGder 1st derivatives, ID1Alg=3 FixD1E=F DoIter=F DoCFld=F I1PDM=2.
 Calling FoFJK, ICntrl=  10002127 FMM=F ISym2X=0 I1Cent= 0 IOpClX= 0 NMat=1 NMatS=1 NMatT=0.
 ***** Axes restored to original set *****
 -------------------------------------------------------------------
 Center     Atomic                   Forces (Hartrees/Bohr)
 Number     Number              X              Y              Z
 -------------------------------------------------------------------
      1        6          -0.000011624    0.000053698    0.000015814
      2        6          -0.000086319   -0.000027244    0.000088759
      3        6          -0.000008732    0.000010568    0.000023485
      4        6           0.000026828    0.000050401    0.000011858
      5        6          -0.000021534   -0.000032037    0.000043583
      6        6          -0.000014887    0.000004379   -0.000029211
      7        1           0.000014410   -0.000003292   -0.000000814
      8        1           0.000006034    0.000021300    0.000002764
      9        1           0.000010386   -0.000060206   -0.000018379
     10        1          -0.000009639   -0.000046784    0.000000889
     11        8           0.000340669   -0.000180025    0.000125295
     12        1          -0.000119351    0.000106755   -0.000330410
     13        1           0.000008417    0.000001516    0.000007724
     14        8          -0.000022170   -0.000015847    0.000102935
     15        1           0.000014437   -0.000018073    0.000002900
     16        1           0.000012454    0.000017170    0.000015632
     17        3          -0.000026686    0.000009558   -0.000052290
     18        8           0.000353761   -0.000139525    0.000211093
     19        1          -0.000349343    0.000288406   -0.000142553
     20        1          -0.000117110   -0.000040718   -0.000079072
 -------------------------------------------------------------------
 Cartesian Forces:  Max     0.000353761 RMS     0.000114499

 GradGradGradGradGradGradGradGradGradGradGradGradGradGradGradGradGradGrad
 Berny optimization.
 FormGI is forming the generalized inverse of G from B-inverse, IUseBI=4.
 Internal  Forces:  Max     0.000326506 RMS     0.000047715
 Search for a local minimum.
 Step number   1 out of a maximum of  120
 All quantities printed in internal units (Hartrees-Bohrs-Radians)
 Mixed Optimization -- En-DIIS/RFO-DIIS
 Second derivative matrix not updated -- first step.
 ITU=  0
     Eigenvalues ---    0.00230   0.00230   0.00230   0.00230   0.01239
     Eigenvalues ---    0.01382   0.01398   0.01596   0.01633   0.01823
     Eigenvalues ---    0.02053   0.02123   0.02163   0.02691   0.03435
     Eigenvalues ---    0.03886   0.04232   0.04235   0.04868   0.05509
     Eigenvalues ---    0.05610   0.05707   0.05943   0.06844   0.07110
     Eigenvalues ---    0.07152   0.07428   0.10304   0.14887   0.14944
     Eigenvalues ---    0.15505   0.16000   0.16000   0.16000   0.16000
     Eigenvalues ---    0.18331   0.21180   0.34710   0.35692   0.35693
     Eigenvalues ---    0.35694   0.35706   0.35802   0.37106   0.42249
     Eigenvalues ---    0.42563   0.43604   0.43810   0.50335   0.51478
     Eigenvalues ---    0.52717   0.54509   0.54521   0.54994
 RFO step:  Lambda=-2.91511077D-06 EMin= 2.30000000D-03
 Linear search not attempted -- first point.
 Iteration  1 RMS(Cart)=  0.00792612 RMS(Int)=  0.00003313
 Iteration  2 RMS(Cart)=  0.00005825 RMS(Int)=  0.00000085
 Iteration  3 RMS(Cart)=  0.00000000 RMS(Int)=  0.00000085
 Variable       Old X    -DE/DX   Delta X   Delta X   Delta X     New X
                                 (Linear)    (Quad)   (Total)
    R1        2.63762  -0.00000   0.00000   0.00000   0.00000   2.63762
    R2        2.63272   0.00001   0.00000   0.00001   0.00001   2.63273
    R3        2.04565  -0.00001   0.00000  -0.00003  -0.00003   2.04562
    R4        6.65651  -0.00004   0.00000  -0.00157  -0.00157   6.65494
    R5        2.63924  -0.00001   0.00000  -0.00001  -0.00001   2.63923
    R6        2.58402  -0.00015   0.00000  -0.00028  -0.00028   2.58374
    R7        6.59229  -0.00000   0.00000   0.00046   0.00046   6.59275
    R8        2.63583   0.00001   0.00000   0.00002   0.00002   2.63585
    R9        2.04564   0.00000   0.00000   0.00000   0.00000   2.04564
   R10        6.55013   0.00004   0.00000   0.00212   0.00212   6.55225
   R11        2.63551  -0.00002   0.00000  -0.00004  -0.00004   2.63547
   R12        2.04563  -0.00000   0.00000  -0.00000  -0.00000   2.04563
   R13        6.56385   0.00003   0.00000   0.00117   0.00117   6.56502
   R14        2.63729   0.00001   0.00000   0.00001   0.00001   2.63730
   R15        2.04392   0.00000   0.00000   0.00001   0.00001   2.04393
   R16        6.63308  -0.00002   0.00000  -0.00078  -0.00078   6.63230
   R17        2.04544   0.00000   0.00000   0.00000   0.00000   2.04545
   R18        1.86229  -0.00022   0.00000  -0.00043  -0.00043   1.86186
   R19        3.49032   0.00013   0.00000   0.00230   0.00230   3.49262
   R20        3.25203   0.00012   0.00000   0.00175   0.00175   3.25377
   R21        1.82260  -0.00002   0.00000  -0.00003  -0.00003   1.82257
   R22        1.82271  -0.00001   0.00000  -0.00002  -0.00002   1.82269
   R23        1.83917  -0.00033   0.00000  -0.00062  -0.00062   1.83855
   R24        1.81837   0.00012   0.00000   0.00022   0.00022   1.81860
    A1        2.09034  -0.00001   0.00000   0.00001   0.00001   2.09035
    A2        2.08106   0.00000   0.00000  -0.00002  -0.00002   2.08103
    A3        2.11179   0.00000   0.00000   0.00001   0.00001   2.11180
    A4        1.37663  -0.00000   0.00000  -0.00001  -0.00001   1.37662
    A5        1.99862  -0.00001   0.00000  -0.00018  -0.00018   1.99844
    A6        2.09738   0.00001   0.00000   0.00007   0.00007   2.09745
    A7        2.05407  -0.00002   0.00000  -0.00011  -0.00011   2.05396
    A8        2.13174   0.00000   0.00000   0.00004   0.00004   2.13178
    A9        1.97772  -0.00001   0.00000  -0.00015  -0.00015   1.97757
   A10        2.08695  -0.00000   0.00000  -0.00005  -0.00005   2.08690
   A11        2.08920   0.00000   0.00000  -0.00002  -0.00002   2.08917
   A12        2.10703   0.00000   0.00000   0.00008   0.00008   2.10711
   A13        1.96028   0.00003   0.00000   0.00061   0.00061   1.96088
   A14        2.10536  -0.00001   0.00000  -0.00004  -0.00004   2.10531
   A15        2.08063   0.00001   0.00000   0.00016   0.00016   2.08078
   A16        2.09720  -0.00001   0.00000  -0.00011  -0.00011   2.09709
   A17        1.96499   0.00003   0.00000   0.00057   0.00057   1.96556
   A18        2.08307   0.00001   0.00000   0.00013   0.00013   2.08320
   A19        2.09997  -0.00001   0.00000  -0.00009  -0.00009   2.09988
   A20        2.10014  -0.00000   0.00000  -0.00004  -0.00004   2.10010
   A21        1.38464  -0.00001   0.00000  -0.00029  -0.00029   1.38434
   A22        1.99064  -0.00001   0.00000  -0.00024  -0.00024   1.99041
   A23        2.10328  -0.00001   0.00000  -0.00011  -0.00011   2.10317
   A24        2.08276   0.00002   0.00000   0.00014   0.00014   2.08290
   A25        2.09714  -0.00001   0.00000  -0.00003  -0.00003   2.09711
   A26        1.92871   0.00005   0.00000  -0.00003  -0.00003   1.92869
   A27        2.14083   0.00003   0.00000  -0.00018  -0.00018   2.14065
   A28        2.13384  -0.00009   0.00000  -0.00089  -0.00089   2.13295
   A29        2.00513   0.00001   0.00000   0.00014   0.00013   2.00526
   A30        2.00419   0.00004   0.00000   0.00029   0.00028   2.00448
   A31        1.82286  -0.00002   0.00000  -0.00003  -0.00003   1.82283
   A32        0.70713   0.00000   0.00000  -0.00001  -0.00001   0.70713
   A33        0.81923   0.00000   0.00000   0.00004   0.00004   0.81927
   A34        0.70298   0.00000   0.00000   0.00011   0.00011   0.70309
   A35        0.70765  -0.00000   0.00000  -0.00010  -0.00010   0.70754
   A36        0.82153  -0.00000   0.00000  -0.00001  -0.00001   0.82152
   A37        0.70943  -0.00000   0.00000  -0.00008  -0.00008   0.70935
   A38        1.81852   0.00015   0.00000   0.00092   0.00092   1.81944
   A39        3.17548  -0.00003   0.00000  -0.01464  -0.01464   3.16084
   A40        3.11848  -0.00002   0.00000  -0.00107  -0.00107   3.11741
   A41        3.13666   0.00003   0.00000   0.00842   0.00842   3.14508
   A42        3.22426   0.00001   0.00000   0.00111   0.00111   3.22537
    D1       -0.00090   0.00000   0.00000   0.00025   0.00025  -0.00065
    D2       -3.13945  -0.00001   0.00000  -0.00006  -0.00006  -3.13951
    D3        3.13900  -0.00000   0.00000  -0.00041  -0.00041   3.13858
    D4        0.00044  -0.00001   0.00000  -0.00072  -0.00072  -0.00028
    D5        0.00149  -0.00001   0.00000  -0.00062  -0.00062   0.00087
    D6        3.13982  -0.00001   0.00000  -0.00051  -0.00051   3.13931
    D7       -3.13837  -0.00000   0.00000   0.00006   0.00006  -3.13832
    D8       -0.00004  -0.00000   0.00000   0.00017   0.00017   0.00013
    D9        1.18947   0.00001   0.00000   0.00027   0.00027   1.18974
   D10       -1.95538   0.00001   0.00000   0.00038   0.00038  -1.95500
   D11       -1.64535   0.00000   0.00000   0.00012   0.00012  -1.64523
   D12       -1.07740  -0.00000   0.00000  -0.00006  -0.00006  -1.07746
   D13       -0.51415  -0.00001   0.00000  -0.00010  -0.00010  -0.51425
   D14        2.55819   0.00000   0.00000   0.00011   0.00011   2.55830
   D15        3.12615  -0.00000   0.00000  -0.00007  -0.00007   3.12608
   D16       -2.59380  -0.00001   0.00000  -0.00010  -0.00010  -2.59390
   D17       -0.00028   0.00000   0.00000   0.00020   0.00020  -0.00008
   D18       -3.14103   0.00001   0.00000  -0.00015  -0.00015  -3.14118
   D19        3.13813   0.00001   0.00000   0.00052   0.00052   3.13866
   D20       -0.00262   0.00002   0.00000   0.00017   0.00017  -0.00245
   D21        3.14022   0.00003   0.00000   0.00150   0.00150  -3.14146
   D22       -0.41252  -0.00002   0.00000  -0.00136  -0.00136  -0.41389
   D23        0.00173   0.00002   0.00000   0.00119   0.00119   0.00292
   D24        2.73217  -0.00003   0.00000  -0.00167  -0.00167   2.73050
   D25       -1.56193   0.00001   0.00000   0.00044   0.00044  -1.56149
   D26        1.16851  -0.00005   0.00000  -0.00242  -0.00242   1.16609
   D27        2.62248   0.00001   0.00000   0.00012   0.00012   2.62260
   D28       -3.09859   0.00001   0.00000   0.00011   0.00011  -3.09849
   D29        0.00089  -0.00001   0.00000  -0.00030  -0.00030   0.00059
   D30       -3.14041   0.00002   0.00000  -0.00003  -0.00003  -3.14044
   D31       -3.14156  -0.00002   0.00000   0.00006   0.00006  -3.14150
   D32        0.00033   0.00001   0.00000   0.00032   0.00032   0.00066
   D33       -2.57696   0.00001   0.00000   0.00023   0.00023  -2.57673
   D34        2.59078   0.00000   0.00000  -0.00002  -0.00002   2.59076
   D35       -0.00030   0.00000   0.00000  -0.00006  -0.00006  -0.00037
   D36       -3.13972  -0.00000   0.00000   0.00013   0.00013  -3.13958
   D37        3.14099  -0.00002   0.00000  -0.00033  -0.00033   3.14065
   D38        0.00158  -0.00002   0.00000  -0.00014  -0.00014   0.00144
   D39       -3.13223  -0.00001   0.00000  -0.00019  -0.00019  -3.13242
   D40       -2.57041  -0.00001   0.00000  -0.00016  -0.00016  -2.57057
   D41       -0.00089   0.00000   0.00000   0.00052   0.00052  -0.00036
   D42       -3.13920   0.00001   0.00000   0.00041   0.00041  -3.13878
   D43        3.13852   0.00001   0.00000   0.00033   0.00033   3.13885
   D44        0.00022   0.00001   0.00000   0.00022   0.00022   0.00043
   D45       -1.19446  -0.00001   0.00000  -0.00011  -0.00011  -1.19457
   D46        1.95042  -0.00001   0.00000  -0.00022  -0.00022   1.95020
   D47        0.51231   0.00001   0.00000   0.00012   0.00012   0.51243
   D48        1.07192   0.00001   0.00000   0.00021   0.00021   1.07213
   D49        1.63784   0.00001   0.00000   0.00010   0.00010   1.63794
   D50        2.58222  -0.00000   0.00000  -0.00005  -0.00005   2.58217
   D51       -3.14136   0.00000   0.00000   0.00004   0.00004  -3.14132
   D52       -2.57543   0.00000   0.00000  -0.00008  -0.00008  -2.57551
   D53        2.18023  -0.00002   0.00000  -0.00157  -0.00157   2.17865
   D54       -1.99783   0.00000   0.00000   0.00273   0.00273  -1.99510
   D55       -0.55452  -0.00000   0.00000  -0.00160  -0.00160  -0.55612
   D56        1.55060   0.00002   0.00000   0.00270   0.00270   1.55330
   D57        1.93302  -0.00001   0.00000  -0.00711  -0.00711   1.92591
   D58       -1.69848  -0.00003   0.00000  -0.01039  -0.01039  -1.70887
         Item               Value     Threshold  Converged?
 Maximum Force            0.000327     0.000450     YES
 RMS     Force            0.000048     0.000300     YES
 Maximum Displacement     0.042822     0.001800     NO 
 RMS     Displacement     0.007935     0.001200     NO 
 Predicted change in Energy=-1.457611D-06
 GradGradGradGradGradGradGradGradGradGradGradGradGradGradGradGradGradGrad

                          Input orientation:                          
 ---------------------------------------------------------------------
 Center     Atomic      Atomic             Coordinates (Angstroms)
 Number     Number       Type             X           Y           Z
 ---------------------------------------------------------------------
      1          6           0       -0.001896   -0.001280    0.000703
      2          6           0       -0.004305    0.000680    1.396468
      3          6           0        1.201856    0.001979    2.100545
      4          6           0        2.407914    0.001212    1.399846
      5          6           0        2.419347   -0.000132    0.005260
      6          6           0        1.208636   -0.001156   -0.688911
      7          1           0        1.202449   -0.004834   -1.771290
      8          1           0        3.357502   -0.002598   -0.532998
      9          1           0        3.339436    0.001139    1.951273
     10          1           0        1.191035    0.003108    3.182999
     11          8           0       -1.216141   -0.002052    2.029584
     12          1           0       -1.094728   -0.000189    3.007325
     13          1           0       -0.945595   -0.005111   -0.529598
     14          8           0       -0.915468   -0.002771    4.719789
     15          1           0       -1.369338    0.715240    5.176566
     16          1           0       -1.227993   -0.802701    5.158818
     17          3           0        1.223141    3.207418    0.778848
     18          8           0       -3.535840    1.011871    0.789542
     19          1           0       -2.761532    0.618039    1.227620
     20          1           0       -4.108145    0.261592    0.600637
 ---------------------------------------------------------------------
                    Distance matrix (angstroms):
                    1          2          3          4          5
     1  C    0.000000
     2  C    1.395768   0.000000
     3  C    2.420407   1.396621   0.000000
     4  C    2.786537   2.412221   1.394832   0.000000
     5  C    2.421248   2.794556   2.423326   1.394633   0.000000
     6  C    1.393181   2.412474   2.789466   2.408563   1.395599
     7  H    2.142526   3.389834   3.871841   3.392533   2.153368
     8  H    3.401529   3.876157   3.403290   2.153513   1.081602
     9  H    3.869009   3.389456   2.142786   1.082499   2.152563
    10  H    3.398546   2.149544   1.082509   2.158804   3.406873
    11  O    2.364478   1.367257   2.419042   3.678363   4.161090
    12  H    3.199072   1.945221   2.469120   3.853893   4.621809
    13  H    1.082498   2.143779   3.395475   3.868955   3.407189
    14  O    4.806703   3.445969   3.368015   4.697543   5.774754
    15  H    5.401191   4.082041   4.072061   5.388978   6.450449
    16  H    5.362065   4.037093   3.988071   5.291121   6.364461
    17  Li   3.521643   3.488731   3.467301   3.474058   3.509661
    18  O    3.759988   3.723253   5.018404   6.059878   6.091265
    19  H    3.082933   2.830538   4.104872   5.208964   5.358900
    20  H    4.158161   4.188427   5.523878   6.570050   6.559811
                    6          7          8          9         10
     6  C    0.000000
     7  H    1.082403   0.000000
     8  H    2.154516   2.485483   0.000000
     9  H    3.392769   4.292344   2.484339   0.000000
    10  H    3.871952   4.954309   4.301424   2.476445   0.000000
    11  O    3.642768   4.505134   5.242618   4.556252   2.669249
    12  H    4.355186   5.302094   5.688255   4.558186   2.292507
    13  H    2.160118   2.481107   4.303100   4.951389   4.283530
    14  O    5.810840   6.827861   6.771267   5.076309   2.607511
    15  H    6.446936   7.443473   7.446975   5.751957   3.322191
    16  H    6.385575   7.387154   7.352802   5.638787   3.225661
    17  Li   3.528381   4.101486   4.071933   4.016654   4.006068
    18  O    5.071696   5.481144   7.091998   7.045610   5.393477
    19  H    4.451823   5.009449   6.397464   6.174630   4.452464
    20  H    5.477237   5.822321   7.555846   7.573540   5.900569
                   11         12         13         14         15
    11  O    0.000000
    12  H    0.985252   0.000000
    13  H    2.573445   3.540069   0.000000
    14  O    2.706956   1.721823   5.249474   0.000000
    15  H    3.231326   2.300621   5.767041   0.964460   0.000000
    16  H    3.230059   2.300154   5.750998   0.964523   1.524611
    17  Li   4.220798   4.541737   4.090940   5.514525   5.680829
    18  O    2.818998   3.449907   3.079570   4.831428   4.901806
    19  H    1.848213   2.515510   2.602644   3.998576   4.188296
    20  H    3.236523   3.865405   3.369018   5.218284   5.352194
                   16         17         18         19         20
    16  H    0.000000
    17  Li   6.424426   0.000000
    18  O    5.263973   5.241035   0.000000
    19  H    4.452479   4.773248   0.972918   0.000000
    20  H    5.495908   6.093624   0.962360   1.527589   0.000000
 Stoichiometry    C6H10LiO3(1+)
 Framework group  C1[X(C6H10LiO3)]
 Deg. of freedom    54
 Full point group                 C1      NOp   1
 Largest Abelian subgroup         C1      NOp   1
 Largest concise Abelian subgroup C1      NOp   1
                         Standard orientation:                         
 ---------------------------------------------------------------------
 Center     Atomic      Atomic             Coordinates (Angstroms)
 Number     Number       Type             X           Y           Z
 ---------------------------------------------------------------------
      1          6           0       -0.737921   -1.197858   -0.409965
      2          6           0       -0.038358   -0.000181   -0.253923
      3          6           0       -0.730195    1.194477   -0.042484
      4          6           0       -2.123929    1.182501    0.011535
      5          6           0       -2.830687   -0.009842   -0.142778
      6          6           0       -2.129952   -1.198255   -0.353349
      7          1           0       -2.665562   -2.130638   -0.477370
      8          1           0       -3.911510   -0.013038   -0.101853
      9          1           0       -2.654450    2.111887    0.174615
     10          1           0       -0.179934    2.118988    0.077163
     11          8           0        1.326468   -0.048568   -0.319507
     12          1           0        1.710017    0.850548   -0.196214
     13          1           0       -0.186464   -2.114462   -0.575900
     14          8           0        2.410441    2.409855    0.010294
     15          1           0        3.060216    2.472230    0.720283
     16          1           0        2.868129    2.754568   -0.765593
     17          3           0       -1.280373   -0.413049    2.979989
     18          8           0        2.754786   -2.401135    0.290482
     19          1           0        2.287865   -1.586766    0.034829
     20          1           0        3.125503   -2.730436   -0.534301
 ---------------------------------------------------------------------
 Rotational constants (GHZ):           1.3696413           0.8302139           0.6056134
 Standard basis: Aug-CC-pVTZ (5D, 7F)
 There are   800 symmetry adapted cartesian basis functions of A   symmetry.
 There are   690 symmetry adapted basis functions of A   symmetry.
   690 basis functions,   992 primitive gaussians,   800 cartesian basis functions
    36 alpha electrons       36 beta electrons
       nuclear repulsion energy       455.9917210549 Hartrees.
 NAtoms=   20 NActive=   20 NUniq=   20 SFac= 1.00D+00 NAtFMM=   60 NAOKFM=F Big=F
 Integral buffers will be    131072 words long.
 Raffenetti 1 integral format.
 Two-electron integral symmetry is turned on.
 ------------------------------------------------------------------------------
 Polarizable Continuum Model (PCM)
 =================================
 Model                : PCM.
 Atomic radii         : UFF (Universal Force Field).
 Polarization charges : Total charges.
 Charge compensation  : None.
 Solution method      : On-the-fly selection.
 Cavity type          : Scaled VdW (van der Waals Surface) (Alpha=1.100).
 Cavity algorithm     : GePol (No added spheres)
                        Default sphere list used, NSphG=   20.
                        Lebedev-Laikov grids with approx.  5.0 points / Ang**2.
                        Smoothing algorithm: York/Karplus (Gamma=1.0000).
                        Polarization charges: spherical gaussians, with
                                              point-specific exponents (IZeta= 3).
                        Self-potential: point-specific (ISelfS= 7).
                        Self-field    : sphere-specific E.n sum rule (ISelfD= 2).
 1st derivatives      : Analytical E(r).r(x)/FMM algorithm (CHGder, D1EAlg=3).
                        Cavity 1st derivative terms included.
 Solvent              : Water, Eps=  78.355300 Eps(inf)=   1.777849
 ------------------------------------------------------------------------------
 Spheres list:
 ISph  on   Nord     Re0    Alpha      Xe            Ye            Ze
    1   C      1    1.9255  1.100     -0.737921     -1.197858     -0.409965
    2   C      2    1.9255  1.100     -0.038358     -0.000181     -0.253923
    3   C      3    1.9255  1.100     -0.730195      1.194477     -0.042484
    4   C      4    1.9255  1.100     -2.123929      1.182501      0.011535
    5   C      5    1.9255  1.100     -2.830687     -0.009842     -0.142778
    6   C      6    1.9255  1.100     -2.129952     -1.198255     -0.353349
    7   H      7    1.4430  1.100     -2.665562     -2.130638     -0.477370
    8   H      8    1.4430  1.100     -3.911510     -0.013038     -0.101853
    9   H      9    1.4430  1.100     -2.654450      2.111887      0.174615
   10   H     10    1.4430  1.100     -0.179934      2.118988      0.077163
   11   O     11    1.7500  1.100      1.326468     -0.048568     -0.319507
   12   H     12    1.4430  1.100      1.710017      0.850548     -0.196214
   13   H     13    1.4430  1.100     -0.186464     -2.114462     -0.575900
   14   O     14    1.7500  1.100      2.410441      2.409855      0.010294
   15   H     15    1.4430  1.100      3.060216      2.472230      0.720283
   16   H     16    1.4430  1.100      2.868129      2.754568     -0.765593
   17  Li     17    1.2255  1.100     -1.280373     -0.413049      2.979989
   18   O     18    1.7500  1.100      2.754786     -2.401135      0.290482
   19   H     19    1.4430  1.100      2.287865     -1.586766      0.034829
   20   H     20    1.4430  1.100      3.125503     -2.730436     -0.534301
 ------------------------------------------------------------------------------
 Separa: There are  2 disjoint cavities,
 One-electron integrals computed using PRISM.
 NBasis=   690 RedAO= T EigKep=  1.06D-06  NBF=   690
 NBsUse=   688 1.00D-06 EigRej=  8.56D-07 NBFU=   688
 Initial guess from the checkpoint file:  "output.chk"
 B after Tr=     0.000000    0.000000    0.000000
         Rot=    0.999998   -0.000419    0.000030   -0.001688 Ang=  -0.20 deg.
 ExpMin= 7.59D-03 ExpMax= 1.53D+04 ExpMxC= 5.22D+02 IAcc=3 IRadAn=         5 AccDes= 0.00D+00
 Harris functional with IExCor=  205 and IRadAn=       5 diagonalized for initial guess.
 HarFok:  IExCor=  205 AccDes= 0.00D+00 IRadAn=         5 IDoV= 1 UseB2=F ITyADJ=14
 ICtDFT=  3500011 ScaDFX=  1.000000  1.000000  1.000000  1.000000
 FoFCou: FMM=F IPFlag=           0 FMFlag=      100000 FMFlg1=           0
         NFxFlg=           0 DoJE=T BraDBF=F KetDBF=T FulRan=T
         wScrn=  0.000000 ICntrl=       500 IOpCl=  0 I1Cent=   200000004 NGrid=           0
         NMat0=    1 NMatS0=      1 NMatT0=    0 NMatD0=    1 NMtDS0=    0 NMtDT0=    0
 Petite list used in FoFCou.
 Requested convergence on RMS density matrix=1.00D-08 within 128 cycles.
 Requested convergence on MAX density matrix=1.00D-06.
 Requested convergence on             energy=1.00D-06.
 No special actions if energy rises.
 Inv3:  Mode=1 IEnd=    10245312.
 Iteration    1 A*A^-1 deviation from unit magnitude is 2.89D-15 for    767.
 Iteration    1 A*A^-1 deviation from orthogonality  is 2.62D-15 for    993    405.
 Iteration    1 A^-1*A deviation from unit magnitude is 3.33D-15 for   1325.
 Iteration    1 A^-1*A deviation from orthogonality  is 1.94D-15 for   1323     70.
 Error on total polarization charges =  0.01282
 SCF Done:  E(RHF) =  -465.250189475     A.U. after    8 cycles
            NFock=  8  Conv=0.68D-08     -V/T= 2.0020
 ExpMin= 7.59D-03 ExpMax= 1.53D+04 ExpMxC= 5.22D+02 IAcc=3 IRadAn=         5 AccDes= 0.00D+00
 HarFok:  IExCor=  205 AccDes= 0.00D+00 IRadAn=         5 IDoV=-2 UseB2=F ITyADJ=14
 ICtDFT= 12500011 ScaDFX=  1.000000  1.000000  1.000000  1.000000
 Range of M.O.s used for correlation:    11   688
 NBasis=   690 NAE=    36 NBE=    36 NFC=    10 NFV=     0
 NROrb=    678 NOA=    26 NOB=    26 NVA=   652 NVB=   652

 **** Warning!!: The largest alpha MO coefficient is  0.14266723D+03

 Disk-based method using ON**2 memory for 26 occupieds at a time.
 Estimated scratch disk usage= 27445899152 words.
 Actual    scratch disk usage= 24824781712 words.
 JobTyp=1 Pass  1:  I=  11 to  36 NPSUse= 15 ParTrn=T ParDer=T DoDerP=T.
 Spin components of T(2) and E(2):
     alpha-alpha T2 =       0.7049258218D-01 E2=     -0.2210980087D+00
     alpha-beta  T2 =       0.3753273987D+00 E2=     -0.1310136705D+01
     beta-beta   T2 =       0.7049258218D-01 E2=     -0.2210980087D+00
 ANorm=    0.1231386439D+01
 E2 =    -0.1752332723D+01 EUMP2 =    -0.46700252219791D+03
          IDoAtm=11111111111111111111
 NEqPCM:  Using equilibrium solvation (IEInf=0, Eps=  78.3553, EpsInf=   1.7778)
          Differentiating once with respect to electric field.
                with respect to dipole field.
          Differentiating once with respect to nuclear coordinates.
          There are     1 degrees of freedom in the 1st order CPHF.  IDoFFX=0 NUNeed=     1.
 LinEq1:  Iter=  0 NonCon=     1 RMS=1.83D-03 Max=3.79D-02 NDo=     1
 AX will form     1 AO Fock derivatives at one time.
 LinEq1:  Iter=  1 NonCon=     1 RMS=4.32D-04 Max=6.37D-03 NDo=     1
 LinEq1:  Iter=  2 NonCon=     1 RMS=1.69D-04 Max=5.33D-03 NDo=     1
 LinEq1:  Iter=  3 NonCon=     1 RMS=6.00D-05 Max=2.13D-03 NDo=     1
 LinEq1:  Iter=  4 NonCon=     1 RMS=2.59D-05 Max=6.81D-04 NDo=     1
 LinEq1:  Iter=  5 NonCon=     1 RMS=8.62D-06 Max=2.06D-04 NDo=     1
 LinEq1:  Iter=  6 NonCon=     1 RMS=2.11D-06 Max=3.27D-05 NDo=     1
 LinEq1:  Iter=  7 NonCon=     1 RMS=5.20D-07 Max=7.25D-06 NDo=     1
 LinEq1:  Iter=  8 NonCon=     1 RMS=1.82D-07 Max=3.24D-06 NDo=     1
 LinEq1:  Iter=  9 NonCon=     1 RMS=3.79D-08 Max=7.09D-07 NDo=     1
 LinEq1:  Iter= 10 NonCon=     1 RMS=1.43D-08 Max=3.61D-07 NDo=     1
 LinEq1:  Iter= 11 NonCon=     1 RMS=4.33D-09 Max=1.21D-07 NDo=     1
 LinEq1:  Iter= 12 NonCon=     1 RMS=1.18D-09 Max=4.85D-08 NDo=     1
 LinEq1:  Iter= 13 NonCon=     1 RMS=3.53D-10 Max=9.76D-09 NDo=     1
 LinEq1:  Iter= 14 NonCon=     1 RMS=1.36D-10 Max=3.36D-09 NDo=     1
 LinEq1:  Iter= 15 NonCon=     0 RMS=2.96D-11 Max=5.19D-10 NDo=     1
 Linear equations converged to 1.000D-10 1.000D-09 after    15 iterations.
 End of Minotr F.D. properties file   721 does not exist.
 End of Minotr F.D. properties file   722 does not exist.
 End of Minotr F.D. properties file   788 does not exist.
 D1PCM: PCM CHGder 1st derivatives, ID1Alg=3 FixD1E=F DoIter=F DoCFld=F I1PDM=2.
 Calling FoFJK, ICntrl=  10002127 FMM=F ISym2X=0 I1Cent= 0 IOpClX= 0 NMat=1 NMatS=1 NMatT=0.
 ***** Axes restored to original set *****
 -------------------------------------------------------------------
 Center     Atomic                   Forces (Hartrees/Bohr)
 Number     Number              X              Y              Z
 -------------------------------------------------------------------
      1        6           0.000001357   -0.000013280    0.000005015
      2        6           0.000009499    0.000023905    0.000068052
      3        6           0.000077162    0.000054778    0.000056750
      4        6          -0.000018500    0.000017500   -0.000026886
      5        6           0.000020627   -0.000049330    0.000008636
      6        6          -0.000003296    0.000025892   -0.000004918
      7        1           0.000004880    0.000008609    0.000001636
      8        1           0.000004684    0.000017944   -0.000003450
      9        1           0.000004289   -0.000050250   -0.000005204
     10        1          -0.000015368   -0.000054088   -0.000060547
     11        8          -0.000008015   -0.000094557    0.000054021
     12        1           0.000169196   -0.000063169   -0.000213857
     13        1          -0.000002491    0.000017021    0.000001188
     14        8          -0.000119581    0.000051414    0.000092514
     15        1          -0.000000741    0.000000197    0.000044018
     16        1          -0.000008945   -0.000006402    0.000021410
     17        3          -0.000027363    0.000010644   -0.000023820
     18        8           0.000040350   -0.000053841    0.000057812
     19        1          -0.000143352    0.000123238   -0.000053848
     20        1           0.000015610    0.000033775   -0.000018521
 -------------------------------------------------------------------
 Cartesian Forces:  Max     0.000213857 RMS     0.000057849

 GradGradGradGradGradGradGradGradGradGradGradGradGradGradGradGradGradGrad
 Berny optimization.
 Using GEDIIS/GDIIS optimizer.
 FormGI is forming the generalized inverse of G from B-inverse, IUseBI=4.
 Internal  Forces:  Max     0.000404541 RMS     0.000051451
 Search for a local minimum.
 Step number   2 out of a maximum of  120
 All quantities printed in internal units (Hartrees-Bohrs-Radians)
 Mixed Optimization -- En-DIIS/RFO-DIIS
 Swapping is turned off.
 Update second derivatives using D2CorX and points    1    2
 DE=  2.30D-06 DEPred=-1.46D-06 R=-1.58D+00
 Trust test=-1.58D+00 RLast= 2.25D-02 DXMaxT set to 1.50D-01
 ITU= -1  0
     Eigenvalues ---    0.00152   0.00230   0.00230   0.00970   0.01336
     Eigenvalues ---    0.01385   0.01449   0.01614   0.01813   0.02052
     Eigenvalues ---    0.02103   0.02161   0.02328   0.02664   0.03437
     Eigenvalues ---    0.03873   0.03995   0.04404   0.04557   0.04980
     Eigenvalues ---    0.05513   0.05709   0.05884   0.06744   0.06860
     Eigenvalues ---    0.07156   0.07425   0.10462   0.14238   0.14905
     Eigenvalues ---    0.15350   0.15944   0.16000   0.16000   0.16267
     Eigenvalues ---    0.18328   0.21184   0.34726   0.35687   0.35694
     Eigenvalues ---    0.35706   0.35738   0.35801   0.37102   0.42221
     Eigenvalues ---    0.42572   0.43588   0.43813   0.47390   0.51108
     Eigenvalues ---    0.51827   0.54511   0.54535   0.54928
 En-DIIS/RFO-DIIS/Sim-DIIS IScMMF=       -3 using points:     2    1
 RFO step:  Lambda=-1.13094847D-05.
 DidBck=F Rises=F RFO-DIIS coefs:    1.55549   -0.55549
 Iteration  1 RMS(Cart)=  0.00888204 RMS(Int)=  0.00005559
 Iteration  2 RMS(Cart)=  0.00007951 RMS(Int)=  0.00000264
 Iteration  3 RMS(Cart)=  0.00000000 RMS(Int)=  0.00000264
 Variable       Old X    -DE/DX   Delta X   Delta X   Delta X     New X
                                 (Linear)    (Quad)   (Total)
    R1        2.63762   0.00001   0.00000   0.00001   0.00002   2.63764
    R2        2.63273   0.00001   0.00000   0.00002   0.00002   2.63275
    R3        2.04562   0.00000  -0.00002  -0.00006  -0.00008   2.04555
    R4        6.65494  -0.00003  -0.00087  -0.00331  -0.00418   6.65076
    R5        2.63923   0.00004  -0.00001   0.00000  -0.00000   2.63923
    R6        2.58374   0.00004  -0.00016  -0.00053  -0.00069   2.58305
    R7        6.59275  -0.00000   0.00025   0.00085   0.00110   6.59385
    R8        2.63585  -0.00000   0.00001   0.00005   0.00006   2.63591
    R9        2.04564  -0.00006   0.00000  -0.00005  -0.00005   2.04559
   R10        6.55225   0.00001   0.00118   0.00441   0.00559   6.55784
   R11        2.63547  -0.00002  -0.00002  -0.00008  -0.00010   2.63537
   R12        2.04563   0.00000  -0.00000  -0.00000  -0.00000   2.04563
   R13        6.56502   0.00002   0.00065   0.00267   0.00332   6.56834
   R14        2.63730   0.00001   0.00000   0.00000   0.00001   2.63730
   R15        2.04393   0.00001   0.00001   0.00003   0.00003   2.04397
   R16        6.63230   0.00001  -0.00043  -0.00145  -0.00188   6.63041
   R17        2.04545  -0.00000   0.00000   0.00000   0.00001   2.04545
   R18        1.86186  -0.00004  -0.00024  -0.00089  -0.00113   1.86073
   R19        3.49262   0.00011   0.00128   0.00520   0.00648   3.49910
   R20        3.25377   0.00015   0.00097   0.00416   0.00513   3.25891
   R21        1.82257   0.00002  -0.00002  -0.00005  -0.00007   1.82249
   R22        1.82269   0.00001  -0.00001  -0.00004  -0.00005   1.82263
   R23        1.83855  -0.00008  -0.00034  -0.00128  -0.00162   1.83693
   R24        1.81860  -0.00002   0.00012   0.00043   0.00055   1.81915
    A1        2.09035   0.00001   0.00001   0.00006   0.00007   2.09041
    A2        2.08103  -0.00001  -0.00001  -0.00008  -0.00009   2.08094
    A3        2.11180   0.00000   0.00001   0.00001   0.00002   2.11182
    A4        1.37662  -0.00000  -0.00001  -0.00001  -0.00002   1.37659
    A5        1.99844  -0.00001  -0.00010  -0.00042  -0.00052   1.99792
    A6        2.09745  -0.00002   0.00004   0.00010   0.00014   2.09758
    A7        2.05396  -0.00005  -0.00006  -0.00038  -0.00044   2.05351
    A8        2.13178   0.00007   0.00002   0.00028   0.00031   2.13208
    A9        1.97757  -0.00000  -0.00008  -0.00034  -0.00042   1.97715
   A10        2.08690   0.00000  -0.00003  -0.00012  -0.00015   2.08675
   A11        2.08917  -0.00001  -0.00001  -0.00007  -0.00009   2.08909
   A12        2.10711   0.00001   0.00004   0.00019   0.00024   2.10735
   A13        1.96088   0.00002   0.00034   0.00135   0.00169   1.96257
   A14        2.10531   0.00002  -0.00002  -0.00005  -0.00007   2.10524
   A15        2.08078  -0.00000   0.00009   0.00031   0.00039   2.08118
   A16        2.09709  -0.00001  -0.00006  -0.00026  -0.00032   2.09677
   A17        1.96556   0.00002   0.00032   0.00128   0.00159   1.96715
   A18        2.08320  -0.00001   0.00007   0.00025   0.00032   2.08352
   A19        2.09988   0.00001  -0.00005  -0.00017  -0.00022   2.09967
   A20        2.10010   0.00000  -0.00002  -0.00008  -0.00010   2.10000
   A21        1.38434  -0.00001  -0.00016  -0.00068  -0.00084   1.38350
   A22        1.99041   0.00000  -0.00013  -0.00051  -0.00064   1.98977
   A23        2.10317   0.00000  -0.00006  -0.00024  -0.00030   2.10287
   A24        2.08290   0.00000   0.00008   0.00030   0.00038   2.08328
   A25        2.09711  -0.00000  -0.00002  -0.00006  -0.00008   2.09704
   A26        1.92869   0.00018  -0.00002   0.00026   0.00023   1.92892
   A27        2.14065  -0.00004  -0.00010  -0.00048  -0.00059   2.14006
   A28        2.13295  -0.00015  -0.00049  -0.00214  -0.00264   2.13031
   A29        2.00526   0.00007   0.00007   0.00057   0.00064   2.00589
   A30        2.00448   0.00004   0.00016   0.00080   0.00095   2.00543
   A31        1.82283   0.00001  -0.00002   0.00021   0.00018   1.82301
   A32        0.70713   0.00000  -0.00000  -0.00001  -0.00002   0.70711
   A33        0.81927  -0.00000   0.00002   0.00005   0.00008   0.81934
   A34        0.70309   0.00000   0.00006   0.00022   0.00028   0.70337
   A35        0.70754   0.00000  -0.00006  -0.00021  -0.00027   0.70727
   A36        0.82152   0.00001  -0.00001  -0.00002  -0.00003   0.82149
   A37        0.70935  -0.00000  -0.00004  -0.00017  -0.00021   0.70914
   A38        1.81944   0.00002   0.00051   0.00186   0.00237   1.82181
   A39        3.16084   0.00040  -0.00813   0.02537   0.01725   3.17809
   A40        3.11741   0.00001  -0.00060  -0.00179  -0.00239   3.11502
   A41        3.14508  -0.00015   0.00468  -0.00540  -0.00071   3.14437
   A42        3.22537   0.00001   0.00062   0.00220   0.00282   3.22819
    D1       -0.00065  -0.00001   0.00014   0.00042   0.00056  -0.00008
    D2       -3.13951  -0.00001  -0.00003  -0.00017  -0.00020  -3.13971
    D3        3.13858   0.00000  -0.00023  -0.00086  -0.00109   3.13749
    D4       -0.00028  -0.00000  -0.00040  -0.00146  -0.00186  -0.00213
    D5        0.00087   0.00001  -0.00034  -0.00116  -0.00151  -0.00064
    D6        3.13931   0.00001  -0.00028  -0.00096  -0.00124   3.13807
    D7       -3.13832  -0.00000   0.00003   0.00015   0.00018  -3.13814
    D8        0.00013  -0.00001   0.00009   0.00035   0.00045   0.00057
    D9        1.18974   0.00001   0.00015   0.00065   0.00080   1.19054
   D10       -1.95500   0.00001   0.00021   0.00085   0.00107  -1.95393
   D11       -1.64523   0.00000   0.00006   0.00023   0.00030  -1.64494
   D12       -1.07746   0.00000  -0.00004  -0.00014  -0.00017  -1.07763
   D13       -0.51425  -0.00000  -0.00005  -0.00021  -0.00026  -0.51451
   D14        2.55830   0.00000   0.00006   0.00024   0.00030   2.55860
   D15        3.12608   0.00000  -0.00004  -0.00013  -0.00017   3.12591
   D16       -2.59390  -0.00000  -0.00006  -0.00020  -0.00026  -2.59415
   D17       -0.00008   0.00000   0.00011   0.00041   0.00052   0.00044
   D18       -3.14118   0.00002  -0.00008  -0.00016  -0.00024  -3.14142
   D19        3.13866   0.00000   0.00029   0.00103   0.00132   3.13997
   D20       -0.00245   0.00002   0.00010   0.00046   0.00056  -0.00189
   D21       -3.14146   0.00004   0.00084   0.00329   0.00412  -3.13734
   D22       -0.41389  -0.00001  -0.00076  -0.00293  -0.00368  -0.41757
   D23        0.00292   0.00003   0.00066   0.00268   0.00334   0.00627
   D24        2.73050  -0.00002  -0.00093  -0.00353  -0.00446   2.72604
   D25       -1.56149   0.00000   0.00025   0.00102   0.00126  -1.56023
   D26        1.16609  -0.00005  -0.00135  -0.00520  -0.00654   1.15955
   D27        2.62260   0.00007   0.00007   0.00048   0.00055   2.62316
   D28       -3.09849   0.00006   0.00006   0.00042   0.00048  -3.09801
   D29        0.00059   0.00001  -0.00017  -0.00051  -0.00067  -0.00009
   D30       -3.14044   0.00002  -0.00002   0.00001  -0.00000  -3.14045
   D31       -3.14150  -0.00002   0.00003   0.00006   0.00009  -3.14141
   D32        0.00066  -0.00000   0.00018   0.00058   0.00076   0.00142
   D33       -2.57673   0.00001   0.00013   0.00048   0.00061  -2.57613
   D34        2.59076   0.00000  -0.00001  -0.00002  -0.00003   2.59073
   D35       -0.00037  -0.00001  -0.00004  -0.00022  -0.00026  -0.00063
   D36       -3.13958  -0.00001   0.00007   0.00014   0.00022  -3.13937
   D37        3.14065  -0.00002  -0.00019  -0.00075  -0.00093   3.13972
   D38        0.00144  -0.00002  -0.00008  -0.00038  -0.00046   0.00098
   D39       -3.13242  -0.00000  -0.00010  -0.00039  -0.00049  -3.13291
   D40       -2.57057   0.00000  -0.00009  -0.00031  -0.00040  -2.57097
   D41       -0.00036  -0.00000   0.00029   0.00106   0.00135   0.00099
   D42       -3.13878   0.00000   0.00023   0.00085   0.00108  -3.13770
   D43        3.13885   0.00000   0.00018   0.00070   0.00088   3.13973
   D44        0.00043   0.00000   0.00012   0.00049   0.00061   0.00104
   D45       -1.19457  -0.00001  -0.00006  -0.00027  -0.00033  -1.19490
   D46        1.95020  -0.00000  -0.00012  -0.00048  -0.00060   1.94960
   D47        0.51243   0.00000   0.00007   0.00028   0.00035   0.51278
   D48        1.07213   0.00000   0.00012   0.00046   0.00058   1.07271
   D49        1.63794   0.00000   0.00005   0.00022   0.00027   1.63821
   D50        2.58217  -0.00000  -0.00003  -0.00010  -0.00012   2.58205
   D51       -3.14132  -0.00000   0.00002   0.00009   0.00011  -3.14121
   D52       -2.57551   0.00000  -0.00004  -0.00015  -0.00020  -2.57571
   D53        2.17865  -0.00002  -0.00087   0.00119   0.00031   2.17896
   D54       -1.99510  -0.00003   0.00152  -0.00461  -0.00310  -1.99820
   D55       -0.55612   0.00002  -0.00089   0.00616   0.00527  -0.55086
   D56        1.55330   0.00001   0.00150   0.00035   0.00186   1.55517
   D57        1.92591  -0.00003  -0.00395  -0.01617  -0.02013   1.90578
   D58       -1.70887  -0.00000  -0.00577  -0.02309  -0.02885  -1.73771
         Item               Value     Threshold  Converged?
 Maximum Force            0.000405     0.000450     YES
 RMS     Force            0.000051     0.000300     YES
 Maximum Displacement     0.043793     0.001800     NO 
 RMS     Displacement     0.008899     0.001200     NO 
 Predicted change in Energy=-5.664996D-06
 GradGradGradGradGradGradGradGradGradGradGradGradGradGradGradGradGradGrad

                          Input orientation:                          
 ---------------------------------------------------------------------
 Center     Atomic      Atomic             Coordinates (Angstroms)
 Number     Number       Type             X           Y           Z
 ---------------------------------------------------------------------
      1          6           0       -0.001038   -0.003451    0.002227
      2          6           0        0.000871   -0.003461    1.398003
      3          6           0        1.209102   -0.000960    2.098514
      4          6           0        2.413004    0.002085    1.394057
      5          6           0        2.420004    0.002547   -0.000504
      6          6           0        1.207315   -0.000834   -0.691213
      7          1           0        1.198123   -0.004162   -1.773575
      8          1           0        3.356579    0.002834   -0.541550
      9          1           0        3.346448    0.002930    1.942222
     10          1           0        1.201387   -0.001153    3.180968
     11          8           0       -1.208956   -0.008364    2.034154
     12          1           0       -1.085277   -0.003952    3.011000
     13          1           0       -0.946373   -0.009284   -0.525050
     14          8           0       -0.931221   -0.000974    4.728642
     15          1           0       -1.392513    0.717623    5.176905
     16          1           0       -1.247746   -0.800118    5.166173
     17          3           0        1.218040    3.206609    0.774083
     18          8           0       -3.530424    1.015934    0.800509
     19          1           0       -2.758374    0.617870    1.236839
     20          1           0       -4.098619    0.267735    0.590623
 ---------------------------------------------------------------------
                    Distance matrix (angstroms):
                    1          2          3          4          5
     1  C    0.000000
     2  C    1.395777   0.000000
     3  C    2.420509   1.396619   0.000000
     4  C    2.786543   2.412143   1.394865   0.000000
     5  C    2.421052   2.794292   2.423257   1.394579   0.000000
     6  C    1.393192   2.412537   2.789727   2.408744   1.395602
     7  H    2.142770   3.390032   3.872105   3.392620   2.153327
     8  H    3.401371   3.875910   3.403176   2.153348   1.081620
     9  H    3.869016   3.389558   2.143056   1.082499   2.152321
    10  H    3.398562   2.149467   1.082481   2.158953   3.406877
    11  O    2.363856   1.366892   2.418926   3.678101   4.160445
    12  H    3.198169   1.944602   2.469173   3.853895   4.621276
    13  H    1.082457   2.143697   3.395472   3.868917   3.407020
    14  O    4.817078   3.458606   3.390952   4.722638   5.796167
    15  H    5.406795   4.091647   4.094051   5.413307   6.469326
    16  H    5.371712   4.048804   4.010647   5.317281   6.386800
    17  Li   3.519432   3.489316   3.470259   3.475814   3.508664
    18  O    3.759383   3.723735   5.018167   6.058426   6.089020
    19  H    3.084348   2.832923   4.106860   5.210284   5.359593
    20  H    4.148484   4.187031   5.524296   6.566378   6.550741
                    6          7          8          9         10
     6  C    0.000000
     7  H    1.082406   0.000000
     8  H    2.154471   2.485330   0.000000
     9  H    3.392769   4.292144   2.483793   0.000000
    10  H    3.872185   4.954544   4.301396   2.477054   0.000000
    11  O    3.642259   4.504758   5.241992   4.556346   2.669267
    12  H    4.354580   5.301515   5.687771   4.558785   2.292973
    13  H    2.160106   2.481472   4.303001   4.951353   4.283399
    14  O    5.826505   6.841998   6.794127   5.105155   2.635016
    15  H    6.458335   7.452619   7.467631   5.782016   3.350928
    16  H    6.401183   7.401075   7.377170   5.669688   3.252327
    17  Li   3.526315   4.098781   4.070431   4.019730   4.010375
    18  O    5.070032   5.479567   7.089308   7.044221   5.393615
    19  H    4.452737   5.010327   6.397936   6.176129   4.454495
    20  H    5.465178   5.806792   7.545328   7.571392   5.905273
                   11         12         13         14         15
    11  O    0.000000
    12  H    0.984654   0.000000
    13  H    2.572640   3.538781   0.000000
    14  O    2.708774   1.724539   5.253720   0.000000
    15  H    3.230733   2.303521   5.765390   0.964422   0.000000
    16  H    3.230777   2.303269   5.753804   0.964496   1.524667
    17  Li   4.220680   4.540569   4.088325   5.526884   5.691650
    18  O    2.821397   3.450389   3.079853   4.818732   4.879805
    19  H    1.851641   2.516657   2.604020   3.989253   4.171289
    20  H    3.241939   3.874568   3.355313   5.218028   5.344099
                   16         17         18         19         20
    16  H    0.000000
    17  Li   6.436180   0.000000
    18  O    5.250494   5.229499   0.000000
    19  H    4.442111   4.767345   0.972060   0.000000
    20  H    5.495766   6.077623   0.962653   1.528544   0.000000
 Stoichiometry    C6H10LiO3(1+)
 Framework group  C1[X(C6H10LiO3)]
 Deg. of freedom    54
 Full point group                 C1      NOp   1
 Largest Abelian subgroup         C1      NOp   1
 Largest concise Abelian subgroup C1      NOp   1
                         Standard orientation:                         
 ---------------------------------------------------------------------
 Center     Atomic      Atomic             Coordinates (Angstroms)
 Number     Number       Type             X           Y           Z
 ---------------------------------------------------------------------
      1          6           0       -0.745648   -1.192260   -0.412691
      2          6           0       -0.042315    0.003270   -0.257056
      3          6           0       -0.730092    1.199784   -0.042896
      4          6           0       -2.123737    1.191621    0.014864
      5          6           0       -2.834120    0.001465   -0.139204
      6          6           0       -2.137583   -1.188728   -0.353633
      7          1           0       -2.676470   -2.119115   -0.478468
      8          1           0       -3.914859    0.001410   -0.095546
      9          1           0       -2.651616    2.122143    0.180020
     10          1           0       -0.176721    2.122425    0.076602
     11          8           0        1.321864   -0.049674   -0.324914
     12          1           0        1.708793    0.846845   -0.198090
     13          1           0       -0.197165   -2.110027   -0.581763
     14          8           0        2.443638    2.392615    0.013172
     15          1           0        3.096237    2.439051    0.721740
     16          1           0        2.905846    2.731974   -0.762362
     17          3           0       -1.279605   -0.416530    2.978405
     18          8           0        2.740854   -2.408827    0.292456
     19          1           0        2.279826   -1.593222    0.033338
     20          1           0        3.095065   -2.755731   -0.532706
 ---------------------------------------------------------------------
 Rotational constants (GHZ):           1.3726973           0.8271863           0.6046664
 Standard basis: Aug-CC-pVTZ (5D, 7F)
 There are   800 symmetry adapted cartesian basis functions of A   symmetry.
 There are   690 symmetry adapted basis functions of A   symmetry.
   690 basis functions,   992 primitive gaussians,   800 cartesian basis functions
    36 alpha electrons       36 beta electrons
       nuclear repulsion energy       455.8136548346 Hartrees.
 NAtoms=   20 NActive=   20 NUniq=   20 SFac= 1.00D+00 NAtFMM=   60 NAOKFM=F Big=F
 Integral buffers will be    131072 words long.
 Raffenetti 1 integral format.
 Two-electron integral symmetry is turned on.
 ------------------------------------------------------------------------------
 Polarizable Continuum Model (PCM)
 =================================
 Model                : PCM.
 Atomic radii         : UFF (Universal Force Field).
 Polarization charges : Total charges.
 Charge compensation  : None.
 Solution method      : On-the-fly selection.
 Cavity type          : Scaled VdW (van der Waals Surface) (Alpha=1.100).
 Cavity algorithm     : GePol (No added spheres)
                        Default sphere list used, NSphG=   20.
                        Lebedev-Laikov grids with approx.  5.0 points / Ang**2.
                        Smoothing algorithm: York/Karplus (Gamma=1.0000).
                        Polarization charges: spherical gaussians, with
                                              point-specific exponents (IZeta= 3).
                        Self-potential: point-specific (ISelfS= 7).
                        Self-field    : sphere-specific E.n sum rule (ISelfD= 2).
 1st derivatives      : Analytical E(r).r(x)/FMM algorithm (CHGder, D1EAlg=3).
                        Cavity 1st derivative terms included.
 Solvent              : Water, Eps=  78.355300 Eps(inf)=   1.777849
 ------------------------------------------------------------------------------
 Spheres list:
 ISph  on   Nord     Re0    Alpha      Xe            Ye            Ze
    1   C      1    1.9255  1.100     -0.745648     -1.192260     -0.412691
    2   C      2    1.9255  1.100     -0.042315      0.003270     -0.257056
    3   C      3    1.9255  1.100     -0.730092      1.199784     -0.042896
    4   C      4    1.9255  1.100     -2.123737      1.191621      0.014864
    5   C      5    1.9255  1.100     -2.834120      0.001465     -0.139204
    6   C      6    1.9255  1.100     -2.137583     -1.188728     -0.353633
    7   H      7    1.4430  1.100     -2.676470     -2.119115     -0.478468
    8   H      8    1.4430  1.100     -3.914859      0.001410     -0.095546
    9   H      9    1.4430  1.100     -2.651616      2.122143      0.180020
   10   H     10    1.4430  1.100     -0.176721      2.122425      0.076602
   11   O     11    1.7500  1.100      1.321864     -0.049674     -0.324914
   12   H     12    1.4430  1.100      1.708793      0.846845     -0.198090
   13   H     13    1.4430  1.100     -0.197165     -2.110027     -0.581763
   14   O     14    1.7500  1.100      2.443638      2.392615      0.013172
   15   H     15    1.4430  1.100      3.096237      2.439051      0.721740
   16   H     16    1.4430  1.100      2.905846      2.731974     -0.762362
   17  Li     17    1.2255  1.100     -1.279605     -0.416530      2.978405
   18   O     18    1.7500  1.100      2.740854     -2.408827      0.292456
   19   H     19    1.4430  1.100      2.279826     -1.593222      0.033338
   20   H     20    1.4430  1.100      3.095065     -2.755731     -0.532706
 ------------------------------------------------------------------------------
 Separa: There are  2 disjoint cavities,
 One-electron integrals computed using PRISM.
 NBasis=   690 RedAO= T EigKep=  1.06D-06  NBF=   690
 NBsUse=   688 1.00D-06 EigRej=  8.55D-07 NBFU=   688
 Initial guess from the checkpoint file:  "output.chk"
 B after Tr=    -0.000000   -0.000000   -0.000000
         Rot=    0.999996   -0.000483   -0.000178    0.002903 Ang=  -0.34 deg.
 ExpMin= 7.59D-03 ExpMax= 1.53D+04 ExpMxC= 5.22D+02 IAcc=3 IRadAn=         5 AccDes= 0.00D+00
 Harris functional with IExCor=  205 and IRadAn=       5 diagonalized for initial guess.
 HarFok:  IExCor=  205 AccDes= 0.00D+00 IRadAn=         5 IDoV= 1 UseB2=F ITyADJ=14
 ICtDFT=  3500011 ScaDFX=  1.000000  1.000000  1.000000  1.000000
 FoFCou: FMM=F IPFlag=           0 FMFlag=      100000 FMFlg1=           0
         NFxFlg=           0 DoJE=T BraDBF=F KetDBF=T FulRan=T
         wScrn=  0.000000 ICntrl=       500 IOpCl=  0 I1Cent=   200000004 NGrid=           0
         NMat0=    1 NMatS0=      1 NMatT0=    0 NMatD0=    1 NMtDS0=    0 NMtDT0=    0
 Petite list used in FoFCou.
 Requested convergence on RMS density matrix=1.00D-08 within 128 cycles.
 Requested convergence on MAX density matrix=1.00D-06.
 Requested convergence on             energy=1.00D-06.
 No special actions if energy rises.
 Inv3:  Mode=1 IEnd=    10223148.
 Iteration    1 A*A^-1 deviation from unit magnitude is 3.22D-15 for   1105.
 Iteration    1 A*A^-1 deviation from orthogonality  is 2.20D-15 for   1005    384.
 Iteration    1 A^-1*A deviation from unit magnitude is 3.33D-15 for    197.
 Iteration    1 A^-1*A deviation from orthogonality  is 1.55D-15 for   1694    995.
 Error on total polarization charges =  0.01282
 SCF Done:  E(RHF) =  -465.250357534     A.U. after    8 cycles
            NFock=  8  Conv=0.95D-08     -V/T= 2.0020
 ExpMin= 7.59D-03 ExpMax= 1.53D+04 ExpMxC= 5.22D+02 IAcc=3 IRadAn=         5 AccDes= 0.00D+00
 HarFok:  IExCor=  205 AccDes= 0.00D+00 IRadAn=         5 IDoV=-2 UseB2=F ITyADJ=14
 ICtDFT= 12500011 ScaDFX=  1.000000  1.000000  1.000000  1.000000
 Range of M.O.s used for correlation:    11   688
 NBasis=   690 NAE=    36 NBE=    36 NFC=    10 NFV=     0
 NROrb=    678 NOA=    26 NOB=    26 NVA=   652 NVB=   652

 **** Warning!!: The largest alpha MO coefficient is  0.14138256D+03

 Disk-based method using ON**2 memory for 26 occupieds at a time.
 Estimated scratch disk usage= 27448051840 words.
 Actual    scratch disk usage= 24827013760 words.
 JobTyp=1 Pass  1:  I=  11 to  36 NPSUse= 15 ParTrn=T ParDer=T DoDerP=T.
 Spin components of T(2) and E(2):
     alpha-alpha T2 =       0.7047797118D-01 E2=     -0.2210639211D+00
     alpha-beta  T2 =       0.3752836426D+00 E2=     -0.1310041279D+01
     beta-beta   T2 =       0.7047797118D-01 E2=     -0.2210639211D+00
 ANorm=    0.1231356807D+01
 E2 =    -0.1752169121D+01 EUMP2 =    -0.46700252665500D+03
          IDoAtm=11111111111111111111
 NEqPCM:  Using equilibrium solvation (IEInf=0, Eps=  78.3553, EpsInf=   1.7778)
          Differentiating once with respect to electric field.
                with respect to dipole field.
          Differentiating once with respect to nuclear coordinates.
          There are     1 degrees of freedom in the 1st order CPHF.  IDoFFX=0 NUNeed=     1.
 LinEq1:  Iter=  0 NonCon=     1 RMS=1.83D-03 Max=3.86D-02 NDo=     1
 AX will form     1 AO Fock derivatives at one time.
 LinEq1:  Iter=  1 NonCon=     1 RMS=4.32D-04 Max=6.27D-03 NDo=     1
 LinEq1:  Iter=  2 NonCon=     1 RMS=1.69D-04 Max=5.29D-03 NDo=     1
 LinEq1:  Iter=  3 NonCon=     1 RMS=6.01D-05 Max=2.10D-03 NDo=     1
 LinEq1:  Iter=  4 NonCon=     1 RMS=2.59D-05 Max=6.66D-04 NDo=     1
 LinEq1:  Iter=  5 NonCon=     1 RMS=8.62D-06 Max=2.09D-04 NDo=     1
 LinEq1:  Iter=  6 NonCon=     1 RMS=2.11D-06 Max=3.32D-05 NDo=     1
 LinEq1:  Iter=  7 NonCon=     1 RMS=5.18D-07 Max=7.27D-06 NDo=     1
 LinEq1:  Iter=  8 NonCon=     1 RMS=1.81D-07 Max=3.24D-06 NDo=     1
 LinEq1:  Iter=  9 NonCon=     1 RMS=3.78D-08 Max=7.21D-07 NDo=     1
 LinEq1:  Iter= 10 NonCon=     1 RMS=1.43D-08 Max=3.63D-07 NDo=     1
 LinEq1:  Iter= 11 NonCon=     1 RMS=4.35D-09 Max=1.23D-07 NDo=     1
 LinEq1:  Iter= 12 NonCon=     1 RMS=1.19D-09 Max=4.84D-08 NDo=     1
 LinEq1:  Iter= 13 NonCon=     1 RMS=3.54D-10 Max=9.88D-09 NDo=     1
 LinEq1:  Iter= 14 NonCon=     1 RMS=1.36D-10 Max=3.41D-09 NDo=     1
 LinEq1:  Iter= 15 NonCon=     0 RMS=2.96D-11 Max=5.20D-10 NDo=     1
 Linear equations converged to 1.000D-10 1.000D-09 after    15 iterations.
 End of Minotr F.D. properties file   721 does not exist.
 End of Minotr F.D. properties file   722 does not exist.
 End of Minotr F.D. properties file   788 does not exist.
 D1PCM: PCM CHGder 1st derivatives, ID1Alg=3 FixD1E=F DoIter=F DoCFld=F I1PDM=2.
 Calling FoFJK, ICntrl=  10002127 FMM=F ISym2X=0 I1Cent= 0 IOpClX= 0 NMat=1 NMatS=1 NMatT=0.
 ***** Axes restored to original set *****
 -------------------------------------------------------------------
 Center     Atomic                   Forces (Hartrees/Bohr)
 Number     Number              X              Y              Z
 -------------------------------------------------------------------
      1        6           0.000091395   -0.000181727   -0.000044047
      2        6           0.000138801    0.000154950   -0.000129089
      3        6           0.000004726    0.000143162   -0.000077880
      4        6          -0.000029817   -0.000044430    0.000016074
      5        6           0.000083036   -0.000079555   -0.000048911
      6        6          -0.000009784    0.000081981    0.000069239
      7        1          -0.000016849    0.000037657    0.000009359
      8        1          -0.000003580    0.000005703    0.000002136
      9        1          -0.000018956   -0.000025022    0.000025014
     10        1           0.000006070   -0.000067424    0.000037870
     11        8          -0.000108626   -0.000112162   -0.000096833
     12        1          -0.000080927   -0.000090160    0.000231837
     13        1          -0.000022899    0.000054493   -0.000005293
     14        8           0.000040010    0.000045409   -0.000016296
     15        1          -0.000003704   -0.000007580    0.000033721
     16        1          -0.000007685    0.000011471    0.000007249
     17        3          -0.000025858   -0.000020281   -0.000002743
     18        8          -0.000742139    0.000183882   -0.000342835
     19        1           0.000360522   -0.000300461    0.000181757
     20        1           0.000346266    0.000210095    0.000149670
 -------------------------------------------------------------------
 Cartesian Forces:  Max     0.000742139 RMS     0.000154039

 GradGradGradGradGradGradGradGradGradGradGradGradGradGradGradGradGradGrad
 Berny optimization.
 Using GEDIIS/GDIIS optimizer.
 FormGI is forming the generalized inverse of G from B-inverse, IUseBI=4.
 Internal  Forces:  Max     0.000554702 RMS     0.000079880
 Search for a local minimum.
 Step number   3 out of a maximum of  120
 All quantities printed in internal units (Hartrees-Bohrs-Radians)
 Mixed Optimization -- En-DIIS/RFO-DIIS
 Swapping is turned off.
 Update second derivatives using D2CorX and points    1    2    3
 DE= -4.46D-06 DEPred=-5.66D-06 R= 7.87D-01
 TightC=F SS=  1.41D+00  RLast= 4.33D-02 DXNew= 2.5227D-01 1.3002D-01
 Trust test= 7.87D-01 RLast= 4.33D-02 DXMaxT set to 1.50D-01
 ITU=  1 -1  0
     Eigenvalues ---    0.00077   0.00230   0.00406   0.01026   0.01355
     Eigenvalues ---    0.01431   0.01461   0.01693   0.01875   0.02053
     Eigenvalues ---    0.02103   0.02172   0.02333   0.02671   0.03438
     Eigenvalues ---    0.03832   0.03923   0.04395   0.04497   0.04985
     Eigenvalues ---    0.05513   0.05712   0.05876   0.06761   0.06866
     Eigenvalues ---    0.07166   0.07428   0.10650   0.14313   0.14899
     Eigenvalues ---    0.15814   0.15941   0.16000   0.16044   0.17163
     Eigenvalues ---    0.18527   0.21179   0.34721   0.35694   0.35697
     Eigenvalues ---    0.35707   0.35763   0.35803   0.37102   0.42274
     Eigenvalues ---    0.42580   0.43594   0.43815   0.50228   0.51715
     Eigenvalues ---    0.53622   0.54513   0.54535   0.60897
 En-DIIS/RFO-DIIS/Sim-DIIS IScMMF=       -3 using points:     3    2    1
 RFO step:  Lambda=-9.31655628D-06.
 DidBck=F Rises=F RFO-DIIS coefs:    1.42931    0.92151   -1.35082
 Iteration  1 RMS(Cart)=  0.01242442 RMS(Int)=  0.00010737
 Iteration  2 RMS(Cart)=  0.00018472 RMS(Int)=  0.00000803
 Iteration  3 RMS(Cart)=  0.00000002 RMS(Int)=  0.00000803
 Variable       Old X    -DE/DX   Delta X   Delta X   Delta X     New X
                                 (Linear)    (Quad)   (Total)
    R1        2.63764   0.00003   0.00001   0.00002   0.00003   2.63767
    R2        2.63275  -0.00002   0.00002  -0.00001   0.00001   2.63276
    R3        2.04555   0.00002  -0.00007   0.00004  -0.00004   2.04551
    R4        6.65076  -0.00003  -0.00391   0.00069  -0.00323   6.64754
    R5        2.63923  -0.00001  -0.00002  -0.00001  -0.00003   2.63920
    R6        2.58305   0.00024  -0.00068   0.00032  -0.00036   2.58269
    R7        6.59385  -0.00002   0.00109  -0.00095   0.00014   6.59399
    R8        2.63591  -0.00003   0.00006  -0.00005   0.00001   2.63592
    R9        2.04559   0.00004  -0.00002   0.00003   0.00001   2.04560
   R10        6.55784  -0.00002   0.00526  -0.00157   0.00369   6.56153
   R11        2.63537   0.00002  -0.00009   0.00002  -0.00007   2.63530
   R12        2.04563  -0.00000  -0.00000  -0.00000  -0.00001   2.04562
   R13        6.56834   0.00002   0.00300   0.00005   0.00306   6.57139
   R14        2.63730  -0.00000   0.00001   0.00001   0.00002   2.63732
   R15        2.04397  -0.00000   0.00003  -0.00001   0.00002   2.04399
   R16        6.63041   0.00002  -0.00186   0.00087  -0.00099   6.62942
   R17        2.04545  -0.00001   0.00001  -0.00001  -0.00001   2.04544
   R18        1.86073   0.00025  -0.00107   0.00037  -0.00070   1.86003
   R19        3.49910   0.00006   0.00589  -0.00015   0.00574   3.50483
   R20        3.25891   0.00003   0.00456  -0.00020   0.00436   3.26327
   R21        1.82249   0.00002  -0.00008   0.00003  -0.00005   1.82245
   R22        1.82263  -0.00001  -0.00005   0.00000  -0.00005   1.82258
   R23        1.83693   0.00055  -0.00153   0.00068  -0.00086   1.83607
   R24        1.81915  -0.00039   0.00054  -0.00040   0.00014   1.81929
    A1        2.09041   0.00001   0.00004   0.00001   0.00005   2.09047
    A2        2.08094  -0.00001  -0.00007  -0.00002  -0.00009   2.08085
    A3        2.11182   0.00001   0.00003   0.00001   0.00004   2.11186
    A4        1.37659  -0.00001  -0.00003  -0.00004  -0.00007   1.37653
    A5        1.99792  -0.00002  -0.00047  -0.00012  -0.00059   1.99733
    A6        2.09758  -0.00004   0.00015  -0.00012   0.00004   2.09762
    A7        2.05351   0.00007  -0.00034   0.00023  -0.00012   2.05340
    A8        2.13208  -0.00004   0.00019  -0.00011   0.00008   2.13216
    A9        1.97715   0.00001  -0.00038   0.00005  -0.00033   1.97682
   A10        2.08675   0.00002  -0.00014   0.00009  -0.00005   2.08670
   A11        2.08909  -0.00002  -0.00007  -0.00002  -0.00009   2.08900
   A12        2.10735  -0.00001   0.00021  -0.00008   0.00013   2.10748
   A13        1.96257   0.00002   0.00154  -0.00004   0.00150   1.96406
   A14        2.10524   0.00002  -0.00009   0.00005  -0.00004   2.10520
   A15        2.08118  -0.00002   0.00038  -0.00015   0.00023   2.08140
   A16        2.09677  -0.00000  -0.00029   0.00010  -0.00019   2.09658
   A17        1.96715   0.00002   0.00145  -0.00004   0.00141   1.96856
   A18        2.08352  -0.00004   0.00031  -0.00015   0.00017   2.08368
   A19        2.09967   0.00002  -0.00021   0.00009  -0.00013   2.09954
   A20        2.10000   0.00002  -0.00010   0.00006  -0.00004   2.09996
   A21        1.38350  -0.00003  -0.00076  -0.00011  -0.00087   1.38264
   A22        1.98977   0.00001  -0.00060   0.00011  -0.00049   1.98928
   A23        2.10287   0.00003  -0.00028   0.00011  -0.00017   2.10270
   A24        2.08328  -0.00003   0.00035  -0.00014   0.00022   2.08350
   A25        2.09704   0.00000  -0.00007   0.00002  -0.00005   2.09699
   A26        1.92892  -0.00002   0.00006   0.00000   0.00004   1.92896
   A27        2.14006   0.00008  -0.00049   0.00019  -0.00033   2.13973
   A28        2.13031  -0.00006  -0.00233  -0.00001  -0.00236   2.12795
   A29        2.00589   0.00003   0.00045   0.00009   0.00056   2.00645
   A30        2.00543   0.00000   0.00079  -0.00006   0.00075   2.00617
   A31        1.82301  -0.00004   0.00004  -0.00009  -0.00003   1.82298
   A32        0.70711  -0.00000  -0.00002   0.00002   0.00000   0.70711
   A33        0.81934  -0.00001   0.00008  -0.00006   0.00002   0.81936
   A34        0.70337   0.00000   0.00027  -0.00006   0.00020   0.70357
   A35        0.70727  -0.00000  -0.00025   0.00006  -0.00019   0.70709
   A36        0.82149   0.00001  -0.00003   0.00005   0.00002   0.82151
   A37        0.70914   0.00000  -0.00020   0.00004  -0.00016   0.70898
   A38        1.82181  -0.00031   0.00225  -0.00118   0.00108   1.82288
   A39        3.17809  -0.00012  -0.01237   0.00137  -0.01101   3.16708
   A40        3.11502   0.00008  -0.00247   0.00320   0.00073   3.11574
   A41        3.14437  -0.00014   0.01107  -0.03618  -0.02514   3.11923
   A42        3.22819  -0.00003   0.00271  -0.00116   0.00155   3.22973
    D1       -0.00008  -0.00003   0.00058  -0.00062  -0.00004  -0.00013
    D2       -3.13971  -0.00001  -0.00016  -0.00012  -0.00029  -3.13999
    D3        3.13749   0.00002  -0.00103   0.00031  -0.00071   3.13677
    D4       -0.00213   0.00003  -0.00177   0.00081  -0.00096  -0.00309
    D5       -0.00064   0.00004  -0.00148   0.00098  -0.00050  -0.00114
    D6        3.13807   0.00003  -0.00122   0.00086  -0.00036   3.13771
    D7       -3.13814  -0.00000   0.00015   0.00003   0.00018  -3.13796
    D8        0.00057  -0.00001   0.00042  -0.00009   0.00032   0.00090
    D9        1.19054   0.00003   0.00071   0.00019   0.00090   1.19145
   D10       -1.95393   0.00002   0.00098   0.00007   0.00105  -1.95288
   D11       -1.64494   0.00000   0.00028  -0.00008   0.00021  -1.64473
   D12       -1.07763  -0.00000  -0.00016   0.00003  -0.00013  -1.07776
   D13       -0.51451   0.00001  -0.00024   0.00003  -0.00021  -0.51472
   D14        2.55860   0.00000   0.00028  -0.00007   0.00021   2.55881
   D15        3.12591  -0.00000  -0.00017   0.00004  -0.00012   3.12578
   D16       -2.59415   0.00001  -0.00024   0.00003  -0.00021  -2.59436
   D17        0.00044  -0.00001   0.00050  -0.00019   0.00031   0.00076
   D18       -3.14142   0.00003  -0.00030   0.00067   0.00037  -3.14104
   D19        3.13997  -0.00002   0.00127  -0.00071   0.00057   3.14054
   D20       -0.00189   0.00001   0.00047   0.00015   0.00062  -0.00126
   D21       -3.13734  -0.00000   0.00380  -0.00055   0.00326  -3.13407
   D22       -0.41757  -0.00003  -0.00342  -0.00013  -0.00357  -0.42113
   D23        0.00627   0.00002   0.00305  -0.00004   0.00302   0.00929
   D24        2.72604  -0.00001  -0.00417   0.00038  -0.00381   2.72223
   D25       -1.56023   0.00002   0.00114   0.00031   0.00146  -1.55876
   D26        1.15955  -0.00000  -0.00608   0.00073  -0.00537   1.15418
   D27        2.62316  -0.00005   0.00040  -0.00014   0.00026   2.62342
   D28       -3.09801  -0.00006   0.00035  -0.00021   0.00013  -3.09787
   D29       -0.00009   0.00002  -0.00069   0.00065  -0.00004  -0.00013
   D30       -3.14045   0.00002  -0.00004   0.00023   0.00018  -3.14026
   D31       -3.14141  -0.00002   0.00012  -0.00021  -0.00010  -3.14151
   D32        0.00142  -0.00002   0.00076  -0.00064   0.00012   0.00154
   D33       -2.57613  -0.00001   0.00057  -0.00015   0.00042  -2.57571
   D34        2.59073  -0.00001  -0.00004   0.00000  -0.00004   2.59069
   D35       -0.00063  -0.00001  -0.00020  -0.00030  -0.00050  -0.00113
   D36       -3.13937  -0.00002   0.00027  -0.00060  -0.00033  -3.13969
   D37        3.13972  -0.00000  -0.00085   0.00013  -0.00072   3.13900
   D38        0.00098  -0.00001  -0.00038  -0.00017  -0.00055   0.00043
   D39       -3.13291   0.00002  -0.00046   0.00020  -0.00027  -3.13318
   D40       -2.57097   0.00003  -0.00039   0.00026  -0.00013  -2.57110
   D41        0.00099  -0.00002   0.00129  -0.00052   0.00077   0.00176
   D42       -3.13770  -0.00001   0.00102  -0.00040   0.00063  -3.13707
   D43        3.13973  -0.00001   0.00082  -0.00022   0.00060   3.14033
   D44        0.00104  -0.00000   0.00055  -0.00010   0.00045   0.00149
   D45       -1.19490  -0.00002  -0.00029  -0.00015  -0.00045  -1.19535
   D46        1.94960  -0.00001  -0.00056  -0.00003  -0.00059   1.94900
   D47        0.51278  -0.00001   0.00032  -0.00002   0.00030   0.51307
   D48        1.07271  -0.00001   0.00054  -0.00006   0.00048   1.07319
   D49        1.63821  -0.00002   0.00025   0.00003   0.00027   1.63848
   D50        2.58205   0.00000  -0.00012   0.00001  -0.00011   2.58194
   D51       -3.14121   0.00000   0.00010  -0.00003   0.00007  -3.14113
   D52       -2.57571  -0.00001  -0.00019   0.00006  -0.00013  -2.57584
   D53        2.17896  -0.00005  -0.00199  -0.01109  -0.01305   2.16591
   D54       -1.99820  -0.00004   0.00236  -0.01064  -0.00827  -2.00647
   D55       -0.55086   0.00004   0.00010   0.00921   0.00929  -0.54157
   D56        1.55517   0.00005   0.00445   0.00965   0.01407   1.56924
   D57        1.90578   0.00000  -0.01824   0.00142  -0.01682   1.88896
   D58       -1.73771  -0.00001  -0.02642   0.00221  -0.02420  -1.76192
         Item               Value     Threshold  Converged?
 Maximum Force            0.000555     0.000450     NO 
 RMS     Force            0.000080     0.000300     YES
 Maximum Displacement     0.043790     0.001800     NO 
 RMS     Displacement     0.012465     0.001200     NO 
 Predicted change in Energy=-4.283911D-06
 GradGradGradGradGradGradGradGradGradGradGradGradGradGradGradGradGradGrad

                          Input orientation:                          
 ---------------------------------------------------------------------
 Center     Atomic      Atomic             Coordinates (Angstroms)
 Number     Number       Type             X           Y           Z
 ---------------------------------------------------------------------
      1          6           0       -0.002073   -0.003126    0.000863
      2          6           0       -0.001983   -0.013257    1.396620
      3          6           0        1.205291   -0.013963    2.098757
      4          6           0        2.410101   -0.003559    1.395915
      5          6           0        2.418849    0.007361    0.001445
      6          6           0        1.207145    0.006451   -0.691015
      7          1           0        1.199552    0.010621   -1.773383
      8          1           0        3.356177    0.013627   -0.538282
      9          1           0        3.342954   -0.005413    1.945077
     10          1           0        1.196032   -0.022369    3.181171
     11          8           0       -1.212537   -0.024359    2.030901
     12          1           0       -1.090360   -0.023862    3.007574
     13          1           0       -0.946736   -0.007278   -0.527594
     14          8           0       -0.920057    0.013948    4.725588
     15          1           0       -1.378538    0.740271    5.164123
     16          1           0       -1.229698   -0.776946    5.182547
     17          3           0        1.208239    3.203413    0.793104
     18          8           0       -3.533281    1.015789    0.803398
     19          1           0       -2.762841    0.611865    1.236166
     20          1           0       -4.095903    0.270239    0.570051
 ---------------------------------------------------------------------
                    Distance matrix (angstroms):
                    1          2          3          4          5
     1  C    0.000000
     2  C    1.395794   0.000000
     3  C    2.420538   1.396605   0.000000
     4  C    2.786531   2.412104   1.394871   0.000000
     5  C    2.420944   2.794166   2.423200   1.394541   0.000000
     6  C    1.393196   2.412592   2.789848   2.408835   1.395610
     7  H    2.142905   3.390159   3.872222   3.392651   2.153302
     8  H    3.401294   3.875797   3.403094   2.153247   1.081632
     9  H    3.869002   3.389612   2.143198   1.082495   2.152171
    10  H    3.398556   2.149405   1.082486   2.159040   3.406879
    11  O    2.363626   1.366703   2.418802   3.677927   4.160127
    12  H    3.197672   1.944183   2.469019   3.853710   4.620858
    13  H    1.082438   2.143640   3.395435   3.868883   3.406942
    14  O    4.813108   3.453350   3.379071   4.709244   5.784969
    15  H    5.395048   4.081273   4.079400   5.395041   6.450624
    16  H    5.381051   4.052622   4.002633   5.308940   6.385206
    17  Li   3.517725   3.489389   3.472210   3.477431   3.508140
    18  O    3.761871   3.725709   5.019203   6.059203   6.089983
    19  H    3.086426   2.835288   4.108746   5.211871   5.360958
    20  H    4.142240   4.186140   5.524524   6.563925   6.544800
                    6          7          8          9         10
     6  C    0.000000
     7  H    1.082402   0.000000
     8  H    2.154465   2.485260   0.000000
     9  H    3.392758   4.292013   2.483467   0.000000
    10  H    3.872309   4.954665   4.301378   2.477396   0.000000
    11  O    3.642065   4.504661   5.241688   4.556339   2.669144
    12  H    4.354194   5.301172   5.687370   4.558893   2.292973
    13  H    2.160116   2.481706   4.302977   4.951318   4.283295
    14  O    5.819333   6.835889   6.781924   5.089683   2.619995
    15  H    6.442585   7.436930   7.447346   5.762880   3.337983
    16  H    6.407078   7.409890   7.374492   5.655583   3.234047
    17  Li   3.524653   4.096443   4.069516   4.022514   4.013563
    18  O    5.071851   5.481776   7.090068   7.044777   5.394253
    19  H    4.454363   5.011930   6.399136   6.177728   4.456228
    20  H    5.457306   5.796631   7.538418   7.569893   5.908311
                   11         12         13         14         15
    11  O    0.000000
    12  H    0.984285   0.000000
    13  H    2.572321   3.538123   0.000000
    14  O    2.710784   1.726848   5.253292   0.000000
    15  H    3.229442   2.306003   5.756815   0.964398   0.000000
    16  H    3.240301   2.305875   5.768723   0.964470   1.524611
    17  Li   4.220286   4.539024   4.086159   5.492427   5.644847
    18  O    2.823919   3.450670   3.083572   4.818318   4.871832
    19  H    1.854677   2.517782   2.606228   3.991168   4.166728
    20  H    3.245716   3.880890   3.346504   5.236427   5.358218
                   16         17         18         19         20
    16  H    0.000000
    17  Li   6.407340   0.000000
    18  O    5.262825   5.221859   0.000000
    19  H    4.455697   4.762552   0.971607   0.000000
    20  H    5.530538   6.065244   0.962725   1.528880   0.000000
 Stoichiometry    C6H10LiO3(1+)
 Framework group  C1[X(C6H10LiO3)]
 Deg. of freedom    54
 Full point group                 C1      NOp   1
 Largest Abelian subgroup         C1      NOp   1
 Largest concise Abelian subgroup C1      NOp   1
                         Standard orientation:                         
 ---------------------------------------------------------------------
 Center     Atomic      Atomic             Coordinates (Angstroms)
 Number     Number       Type             X           Y           Z
 ---------------------------------------------------------------------
      1          6           0       -0.743489   -1.196795   -0.408228
      2          6           0       -0.041880    0.001415   -0.265836
      3          6           0       -0.730945    1.197987   -0.056289
      4          6           0       -2.124171    1.187128    0.010561
      5          6           0       -2.832730   -0.005747   -0.129935
      6          6           0       -2.135039   -1.195962   -0.340511
      7          1           0       -2.672772   -2.128290   -0.455406
      8          1           0       -3.913158   -0.007854   -0.078960
      9          1           0       -2.653329    2.117588    0.171907
     10          1           0       -0.178814    2.122692    0.052562
     11          8           0        1.321787   -0.049229   -0.341496
     12          1           0        1.707625    0.848206   -0.220851
     13          1           0       -0.193967   -2.114420   -0.574553
     14          8           0        2.426366    2.399332    0.022919
     15          1           0        3.072617    2.440655    0.737562
     16          1           0        2.891034    2.757196   -0.742731
     17          3           0       -1.258036   -0.402292    2.979750
     18          8           0        2.750551   -2.400351    0.295200
     19          1           0        2.286529   -1.589380    0.028685
     20          1           0        3.088237   -2.765691   -0.529017
 ---------------------------------------------------------------------
 Rotational constants (GHZ):           1.3716453           0.8288937           0.6055452
 Standard basis: Aug-CC-pVTZ (5D, 7F)
 There are   800 symmetry adapted cartesian basis functions of A   symmetry.
 There are   690 symmetry adapted basis functions of A   symmetry.
   690 basis functions,   992 primitive gaussians,   800 cartesian basis functions
    36 alpha electrons       36 beta electrons
       nuclear repulsion energy       455.8935394578 Hartrees.
 NAtoms=   20 NActive=   20 NUniq=   20 SFac= 1.00D+00 NAtFMM=   60 NAOKFM=F Big=F
 Integral buffers will be    131072 words long.
 Raffenetti 1 integral format.
 Two-electron integral symmetry is turned on.
 ------------------------------------------------------------------------------
 Polarizable Continuum Model (PCM)
 =================================
 Model                : PCM.
 Atomic radii         : UFF (Universal Force Field).
 Polarization charges : Total charges.
 Charge compensation  : None.
 Solution method      : On-the-fly selection.
 Cavity type          : Scaled VdW (van der Waals Surface) (Alpha=1.100).
 Cavity algorithm     : GePol (No added spheres)
                        Default sphere list used, NSphG=   20.
                        Lebedev-Laikov grids with approx.  5.0 points / Ang**2.
                        Smoothing algorithm: York/Karplus (Gamma=1.0000).
                        Polarization charges: spherical gaussians, with
                                              point-specific exponents (IZeta= 3).
                        Self-potential: point-specific (ISelfS= 7).
                        Self-field    : sphere-specific E.n sum rule (ISelfD= 2).
 1st derivatives      : Analytical E(r).r(x)/FMM algorithm (CHGder, D1EAlg=3).
                        Cavity 1st derivative terms included.
 Solvent              : Water, Eps=  78.355300 Eps(inf)=   1.777849
 ------------------------------------------------------------------------------
 Spheres list:
 ISph  on   Nord     Re0    Alpha      Xe            Ye            Ze
    1   C      1    1.9255  1.100     -0.743489     -1.196795     -0.408228
    2   C      2    1.9255  1.100     -0.041880      0.001415     -0.265836
    3   C      3    1.9255  1.100     -0.730945      1.197987     -0.056289
    4   C      4    1.9255  1.100     -2.124171      1.187128      0.010561
    5   C      5    1.9255  1.100     -2.832730     -0.005747     -0.129935
    6   C      6    1.9255  1.100     -2.135039     -1.195962     -0.340511
    7   H      7    1.4430  1.100     -2.672772     -2.128290     -0.455406
    8   H      8    1.4430  1.100     -3.913158     -0.007854     -0.078960
    9   H      9    1.4430  1.100     -2.653329      2.117588      0.171907
   10   H     10    1.4430  1.100     -0.178814      2.122692      0.052562
   11   O     11    1.7500  1.100      1.321787     -0.049229     -0.341496
   12   H     12    1.4430  1.100      1.707625      0.848206     -0.220851
   13   H     13    1.4430  1.100     -0.193967     -2.114420     -0.574553
   14   O     14    1.7500  1.100      2.426366      2.399332      0.022919
   15   H     15    1.4430  1.100      3.072617      2.440655      0.737562
   16   H     16    1.4430  1.100      2.891034      2.757196     -0.742731
   17  Li     17    1.2255  1.100     -1.258036     -0.402292      2.979750
   18   O     18    1.7500  1.100      2.750551     -2.400351      0.295200
   19   H     19    1.4430  1.100      2.286529     -1.589380      0.028685
   20   H     20    1.4430  1.100      3.088237     -2.765691     -0.529017
 ------------------------------------------------------------------------------
 Separa: There are  2 disjoint cavities,
 One-electron integrals computed using PRISM.
 NBasis=   690 RedAO= T EigKep=  1.07D-06  NBF=   690
 NBsUse=   688 1.00D-06 EigRej=  8.59D-07 NBFU=   688
 Initial guess from the checkpoint file:  "output.chk"
 B after Tr=     0.000000    0.000000   -0.000000
         Rot=    0.999998    0.000874   -0.000585   -0.001491 Ang=   0.21 deg.
 ExpMin= 7.59D-03 ExpMax= 1.53D+04 ExpMxC= 5.22D+02 IAcc=3 IRadAn=         5 AccDes= 0.00D+00
 Harris functional with IExCor=  205 and IRadAn=       5 diagonalized for initial guess.
 HarFok:  IExCor=  205 AccDes= 0.00D+00 IRadAn=         5 IDoV= 1 UseB2=F ITyADJ=14
 ICtDFT=  3500011 ScaDFX=  1.000000  1.000000  1.000000  1.000000
 FoFCou: FMM=F IPFlag=           0 FMFlag=      100000 FMFlg1=           0
         NFxFlg=           0 DoJE=T BraDBF=F KetDBF=T FulRan=T
         wScrn=  0.000000 ICntrl=       500 IOpCl=  0 I1Cent=   200000004 NGrid=           0
         NMat0=    1 NMatS0=      1 NMatT0=    0 NMatD0=    1 NMtDS0=    0 NMtDT0=    0
 Petite list used in FoFCou.
 Requested convergence on RMS density matrix=1.00D-08 within 128 cycles.
 Requested convergence on MAX density matrix=1.00D-06.
 Requested convergence on             energy=1.00D-06.
 No special actions if energy rises.
 Inv3:  Mode=1 IEnd=    10234227.
 Iteration    1 A*A^-1 deviation from unit magnitude is 3.33D-15 for   1650.
 Iteration    1 A*A^-1 deviation from orthogonality  is 1.81D-15 for    967    333.
 Iteration    1 A^-1*A deviation from unit magnitude is 3.33D-15 for    221.
 Iteration    1 A^-1*A deviation from orthogonality  is 1.62D-15 for    902    324.
 Error on total polarization charges =  0.01284
 SCF Done:  E(RHF) =  -465.250405689     A.U. after    9 cycles
            NFock=  9  Conv=0.43D-08     -V/T= 2.0020
 ExpMin= 7.59D-03 ExpMax= 1.53D+04 ExpMxC= 5.22D+02 IAcc=3 IRadAn=         5 AccDes= 0.00D+00
 HarFok:  IExCor=  205 AccDes= 0.00D+00 IRadAn=         5 IDoV=-2 UseB2=F ITyADJ=14
 ICtDFT= 12500011 ScaDFX=  1.000000  1.000000  1.000000  1.000000
 Range of M.O.s used for correlation:    11   688
 NBasis=   690 NAE=    36 NBE=    36 NFC=    10 NFV=     0
 NROrb=    678 NOA=    26 NOB=    26 NVA=   652 NVB=   652

 **** Warning!!: The largest alpha MO coefficient is  0.14071737D+03

 Disk-based method using ON**2 memory for 26 occupieds at a time.
 Estimated scratch disk usage= 27450802560 words.
 Actual    scratch disk usage= 24828336512 words.
 JobTyp=1 Pass  1:  I=  11 to  36 NPSUse= 15 ParTrn=T ParDer=T DoDerP=T.
 Spin components of T(2) and E(2):
     alpha-alpha T2 =       0.7047363558D-01 E2=     -0.2210555812D+00
     alpha-beta  T2 =       0.3752614457D+00 E2=     -0.1310005981D+01
     beta-beta   T2 =       0.7047363558D-01 E2=     -0.2210555812D+00
 ANorm=    0.1231344272D+01
 E2 =    -0.1752117143D+01 EUMP2 =    -0.46700252283156D+03
          IDoAtm=11111111111111111111
 NEqPCM:  Using equilibrium solvation (IEInf=0, Eps=  78.3553, EpsInf=   1.7778)
          Differentiating once with respect to electric field.
                with respect to dipole field.
          Differentiating once with respect to nuclear coordinates.
          There are     1 degrees of freedom in the 1st order CPHF.  IDoFFX=0 NUNeed=     1.
 LinEq1:  Iter=  0 NonCon=     1 RMS=1.83D-03 Max=3.83D-02 NDo=     1
 AX will form     1 AO Fock derivatives at one time.
 LinEq1:  Iter=  1 NonCon=     1 RMS=4.32D-04 Max=6.31D-03 NDo=     1
 LinEq1:  Iter=  2 NonCon=     1 RMS=1.69D-04 Max=5.35D-03 NDo=     1
 LinEq1:  Iter=  3 NonCon=     1 RMS=6.00D-05 Max=2.12D-03 NDo=     1
 LinEq1:  Iter=  4 NonCon=     1 RMS=2.58D-05 Max=6.71D-04 NDo=     1
 LinEq1:  Iter=  5 NonCon=     1 RMS=8.61D-06 Max=2.08D-04 NDo=     1
 LinEq1:  Iter=  6 NonCon=     1 RMS=2.11D-06 Max=3.27D-05 NDo=     1
 LinEq1:  Iter=  7 NonCon=     1 RMS=5.17D-07 Max=7.28D-06 NDo=     1
 LinEq1:  Iter=  8 NonCon=     1 RMS=1.81D-07 Max=3.26D-06 NDo=     1
 LinEq1:  Iter=  9 NonCon=     1 RMS=3.78D-08 Max=7.22D-07 NDo=     1
 LinEq1:  Iter= 10 NonCon=     1 RMS=1.43D-08 Max=3.68D-07 NDo=     1
 LinEq1:  Iter= 11 NonCon=     1 RMS=4.35D-09 Max=1.24D-07 NDo=     1
 LinEq1:  Iter= 12 NonCon=     1 RMS=1.19D-09 Max=4.91D-08 NDo=     1
 LinEq1:  Iter= 13 NonCon=     1 RMS=3.53D-10 Max=9.87D-09 NDo=     1
 LinEq1:  Iter= 14 NonCon=     1 RMS=1.34D-10 Max=3.29D-09 NDo=     1
 LinEq1:  Iter= 15 NonCon=     0 RMS=2.91D-11 Max=5.26D-10 NDo=     1
 Linear equations converged to 1.000D-10 1.000D-09 after    15 iterations.
 End of Minotr F.D. properties file   721 does not exist.
 End of Minotr F.D. properties file   722 does not exist.
 End of Minotr F.D. properties file   788 does not exist.
 D1PCM: PCM CHGder 1st derivatives, ID1Alg=3 FixD1E=F DoIter=F DoCFld=F I1PDM=2.
 Calling FoFJK, ICntrl=  10002127 FMM=F ISym2X=0 I1Cent= 0 IOpClX= 0 NMat=1 NMatS=1 NMatT=0.
 ***** Axes restored to original set *****
 -------------------------------------------------------------------
 Center     Atomic                   Forces (Hartrees/Bohr)
 Number     Number              X              Y              Z
 -------------------------------------------------------------------
      1        6           0.000077516   -0.000246636   -0.000053674
      2        6           0.000264557    0.000219760   -0.000165226
      3        6           0.000066063    0.000135878    0.000008221
      4        6          -0.000055146    0.000010042    0.000006970
      5        6           0.000128487   -0.000088173   -0.000109478
      6        6          -0.000016585    0.000094594    0.000123368
      7        1          -0.000032542    0.000048274    0.000010780
      8        1          -0.000008761   -0.000012281   -0.000002591
      9        1          -0.000028213   -0.000011126    0.000044810
     10        1           0.000008686   -0.000045401   -0.000009599
     11        8          -0.000476544   -0.000369574   -0.000222332
     12        1           0.000160937    0.000350083    0.000423113
     13        1          -0.000034023    0.000073920   -0.000017880
     14        8          -0.000011662   -0.000150669   -0.000078126
     15        1          -0.000047123    0.000014316    0.000022664
     16        1          -0.000010816   -0.000000411    0.000066442
     17        3          -0.000005101   -0.000098619   -0.000054448
     18        8          -0.001065096    0.000354805   -0.000530307
     19        1           0.000628809   -0.000515820    0.000310348
     20        1           0.000456557    0.000237038    0.000226944
 -------------------------------------------------------------------
 Cartesian Forces:  Max     0.001065096 RMS     0.000249103

 GradGradGradGradGradGradGradGradGradGradGradGradGradGradGradGradGradGrad
 Berny optimization.
 Using GEDIIS/GDIIS optimizer.
 FormGI is forming the generalized inverse of G from B-inverse, IUseBI=4.
 Internal  Forces:  Max     0.000859441 RMS     0.000122649
 Search for a local minimum.
 Step number   4 out of a maximum of  120
 All quantities printed in internal units (Hartrees-Bohrs-Radians)
 Mixed Optimization -- En-DIIS/RFO-DIIS
 Swapping is turned off.
 Update second derivatives using D2CorX and points    1    2    3    4
 DE=  3.82D-06 DEPred=-4.28D-06 R=-8.93D-01
 Trust test=-8.93D-01 RLast= 4.83D-02 DXMaxT set to 7.50D-02
 ITU= -1  1 -1  0
     Eigenvalues ---    0.00077   0.00230   0.00738   0.01343   0.01379
     Eigenvalues ---    0.01455   0.01627   0.01701   0.01901   0.02055
     Eigenvalues ---    0.02171   0.02193   0.02415   0.02670   0.03437
     Eigenvalues ---    0.03787   0.03924   0.04368   0.04509   0.05002
     Eigenvalues ---    0.05512   0.05715   0.05875   0.06742   0.06901
     Eigenvalues ---    0.07176   0.07434   0.10660   0.14209   0.14906
     Eigenvalues ---    0.15810   0.15968   0.16002   0.16055   0.17565
     Eigenvalues ---    0.18640   0.21176   0.34718   0.35694   0.35699
     Eigenvalues ---    0.35707   0.35767   0.35803   0.37106   0.42275
     Eigenvalues ---    0.42592   0.43594   0.43827   0.50348   0.51765
     Eigenvalues ---    0.53972   0.54516   0.54540   0.66684
 En-DIIS/RFO-DIIS/Sim-DIIS IScMMF=       -3 using points:     4    3    2    1
 RFO step:  Lambda=-1.19613191D-05.
 DidBck=T Rises=F RFO-DIIS coefs:    0.37719    0.63199    0.07833   -0.08750
 Iteration  1 RMS(Cart)=  0.00803928 RMS(Int)=  0.00004310
 Iteration  2 RMS(Cart)=  0.00007424 RMS(Int)=  0.00000213
 Iteration  3 RMS(Cart)=  0.00000000 RMS(Int)=  0.00000213
 Variable       Old X    -DE/DX   Delta X   Delta X   Delta X     New X
                                 (Linear)    (Quad)   (Total)
    R1        2.63767   0.00004  -0.00002   0.00003   0.00001   2.63767
    R2        2.63276  -0.00002  -0.00000  -0.00002  -0.00003   2.63273
    R3        2.04551   0.00004   0.00002   0.00005   0.00007   2.04558
    R4        6.64754  -0.00005   0.00183   0.00007   0.00190   6.64944
    R5        2.63920   0.00005   0.00002  -0.00001   0.00001   2.63921
    R6        2.58269   0.00043   0.00019   0.00037   0.00056   2.58326
    R7        6.59399   0.00000  -0.00004  -0.00108  -0.00111   6.59288
    R8        2.63592  -0.00003  -0.00000  -0.00005  -0.00006   2.63587
    R9        2.04560  -0.00001  -0.00001   0.00003   0.00003   2.04563
   R10        6.56153  -0.00001  -0.00206  -0.00132  -0.00338   6.55815
   R11        2.63530   0.00006   0.00004   0.00003   0.00007   2.63537
   R12        2.04562  -0.00000   0.00000  -0.00000  -0.00000   2.04562
   R13        6.57139  -0.00002  -0.00177   0.00010  -0.00167   6.56972
   R14        2.63732   0.00001  -0.00001   0.00001   0.00000   2.63732
   R15        2.04399  -0.00001  -0.00001  -0.00001  -0.00002   2.04397
   R16        6.62942  -0.00002   0.00053   0.00048   0.00101   6.63043
   R17        2.04544  -0.00001   0.00000  -0.00002  -0.00001   2.04543
   R18        1.86003   0.00044   0.00039   0.00040   0.00078   1.86081
   R19        3.50483   0.00000  -0.00331   0.00035  -0.00296   3.50187
   R20        3.26327   0.00000  -0.00252   0.00014  -0.00238   3.26089
   R21        1.82245   0.00004   0.00003   0.00003   0.00005   1.82250
   R22        1.82258   0.00004   0.00003   0.00001   0.00004   1.82262
   R23        1.83607   0.00086   0.00046   0.00078   0.00124   1.83731
   R24        1.81929  -0.00050  -0.00006  -0.00048  -0.00054   1.81875
    A1        2.09047   0.00001  -0.00003   0.00001  -0.00002   2.09044
    A2        2.08085  -0.00002   0.00005  -0.00002   0.00003   2.08089
    A3        2.11186   0.00001  -0.00002   0.00001  -0.00001   2.11185
    A4        1.37653  -0.00003   0.00004  -0.00012  -0.00008   1.37645
    A5        1.99733  -0.00002   0.00035  -0.00025   0.00009   1.99742
    A6        2.09762  -0.00004  -0.00002  -0.00012  -0.00013   2.09749
    A7        2.05340   0.00004   0.00006   0.00025   0.00031   2.05371
    A8        2.13216   0.00000  -0.00004  -0.00014  -0.00018   2.13199
    A9        1.97682   0.00005   0.00019   0.00015   0.00034   1.97716
   A10        2.08670   0.00002   0.00002   0.00009   0.00011   2.08682
   A11        2.08900  -0.00001   0.00005  -0.00002   0.00003   2.08904
   A12        2.10748  -0.00001  -0.00007  -0.00008  -0.00015   2.10733
   A13        1.96406   0.00003  -0.00086   0.00016  -0.00071   1.96336
   A14        2.10520   0.00003   0.00002   0.00006   0.00008   2.10528
   A15        2.08140  -0.00003  -0.00012  -0.00017  -0.00030   2.08110
   A16        2.09658   0.00000   0.00010   0.00012   0.00022   2.09680
   A17        1.96856   0.00002  -0.00082   0.00012  -0.00070   1.96787
   A18        2.08368  -0.00007  -0.00009  -0.00016  -0.00025   2.08343
   A19        2.09954   0.00003   0.00007   0.00009   0.00016   2.09970
   A20        2.09996   0.00003   0.00002   0.00007   0.00009   2.10005
   A21        1.38264  -0.00004   0.00051  -0.00026   0.00024   1.38288
   A22        1.98928   0.00001   0.00028   0.00006   0.00033   1.98961
   A23        2.10270   0.00005   0.00009   0.00012   0.00022   2.10291
   A24        2.08350  -0.00006  -0.00012  -0.00015  -0.00027   2.08323
   A25        2.09699   0.00001   0.00003   0.00003   0.00006   2.09704
   A26        1.92896   0.00008  -0.00002  -0.00011  -0.00014   1.92883
   A27        2.13973  -0.00006   0.00019  -0.00005   0.00014   2.13987
   A28        2.12795  -0.00005   0.00137  -0.00035   0.00102   2.12897
   A29        2.00645  -0.00001  -0.00033   0.00007  -0.00026   2.00619
   A30        2.00617   0.00008  -0.00043   0.00011  -0.00033   2.00585
   A31        1.82298  -0.00002   0.00002  -0.00012  -0.00011   1.82287
   A32        0.70711   0.00001  -0.00000   0.00004   0.00004   0.70715
   A33        0.81936   0.00000  -0.00001  -0.00002  -0.00003   0.81933
   A34        0.70357   0.00001  -0.00011  -0.00001  -0.00012   0.70345
   A35        0.70709   0.00001   0.00011   0.00007   0.00017   0.70726
   A36        0.82151   0.00002  -0.00001   0.00009   0.00007   0.82158
   A37        0.70898   0.00001   0.00009   0.00005   0.00014   0.70912
   A38        1.82288  -0.00045  -0.00057  -0.00139  -0.00195   1.82093
   A39        3.16708   0.00019   0.00573   0.00039   0.00613   3.17320
   A40        3.11574   0.00010  -0.00057   0.00396   0.00339   3.11913
   A41        3.11923   0.00033   0.01639   0.00052   0.01691   3.13615
   A42        3.22973  -0.00002  -0.00084  -0.00093  -0.00177   3.22796
    D1       -0.00013  -0.00002   0.00005  -0.00063  -0.00058  -0.00071
    D2       -3.13999   0.00002   0.00017  -0.00008   0.00009  -3.13990
    D3        3.13677   0.00003   0.00040   0.00034   0.00074   3.13751
    D4       -0.00309   0.00007   0.00052   0.00089   0.00140  -0.00169
    D5       -0.00114   0.00005   0.00025   0.00099   0.00124   0.00010
    D6        3.13771   0.00003   0.00017   0.00092   0.00109   3.13881
    D7       -3.13796  -0.00000  -0.00011   0.00000  -0.00010  -3.13806
    D8        0.00090  -0.00002  -0.00018  -0.00007  -0.00025   0.00065
    D9        1.19145   0.00004  -0.00053   0.00036  -0.00017   1.19128
   D10       -1.95288   0.00003  -0.00061   0.00029  -0.00031  -1.95320
   D11       -1.64473   0.00000  -0.00012  -0.00007  -0.00018  -1.64492
   D12       -1.07776  -0.00000   0.00007  -0.00000   0.00007  -1.07769
   D13       -0.51472   0.00001   0.00012  -0.00001   0.00012  -0.51460
   D14        2.55881   0.00001  -0.00012  -0.00003  -0.00015   2.55867
   D15        3.12578  -0.00000   0.00007   0.00004   0.00011   3.12589
   D16       -2.59436   0.00002   0.00012   0.00004   0.00016  -2.59421
   D17        0.00076  -0.00001  -0.00017  -0.00015  -0.00033   0.00043
   D18       -3.14104   0.00002  -0.00025   0.00068   0.00044  -3.14061
   D19        3.14054  -0.00005  -0.00029  -0.00073  -0.00102   3.13952
   D20       -0.00126  -0.00002  -0.00037   0.00011  -0.00026  -0.00152
   D21       -3.13407  -0.00002  -0.00186  -0.00016  -0.00202  -3.13610
   D22       -0.42113  -0.00010   0.00207  -0.00145   0.00062  -0.42051
   D23        0.00929   0.00002  -0.00174   0.00041  -0.00134   0.00794
   D24        2.72223  -0.00006   0.00219  -0.00088   0.00131   2.72353
   D25       -1.55876  -0.00000  -0.00086   0.00053  -0.00034  -1.55910
   D26        1.15418  -0.00009   0.00307  -0.00076   0.00231   1.15649
   D27        2.62342  -0.00002  -0.00015  -0.00016  -0.00031   2.62311
   D28       -3.09787  -0.00002  -0.00007  -0.00024  -0.00031  -3.09818
   D29       -0.00013   0.00002  -0.00001   0.00060   0.00059   0.00046
   D30       -3.14026   0.00002  -0.00012   0.00023   0.00011  -3.14015
   D31       -3.14151  -0.00002   0.00007  -0.00025  -0.00018   3.14150
   D32        0.00154  -0.00002  -0.00004  -0.00061  -0.00066   0.00089
   D33       -2.57571  -0.00001  -0.00024  -0.00011  -0.00035  -2.57605
   D34        2.59069  -0.00001   0.00002  -0.00003  -0.00001   2.59068
   D35       -0.00113   0.00001   0.00030  -0.00025   0.00006  -0.00107
   D36       -3.13969  -0.00001   0.00022  -0.00060  -0.00038  -3.14007
   D37        3.13900   0.00001   0.00041   0.00012   0.00054   3.13953
   D38        0.00043  -0.00001   0.00033  -0.00023   0.00010   0.00053
   D39       -3.13318   0.00003   0.00015   0.00022   0.00037  -3.13281
   D40       -2.57110   0.00004   0.00006   0.00029   0.00036  -2.57074
   D41        0.00176  -0.00004  -0.00042  -0.00055  -0.00098   0.00079
   D42       -3.13707  -0.00003  -0.00034  -0.00048  -0.00083  -3.13790
   D43        3.14033  -0.00002  -0.00034  -0.00020  -0.00054   3.13979
   D44        0.00149  -0.00001  -0.00026  -0.00013  -0.00039   0.00110
   D45       -1.19535  -0.00004   0.00026  -0.00028  -0.00002  -1.19536
   D46        1.94900  -0.00002   0.00034  -0.00021   0.00013   1.94914
   D47        0.51307  -0.00002  -0.00017   0.00001  -0.00016   0.51292
   D48        1.07319  -0.00002  -0.00027  -0.00000  -0.00028   1.07291
   D49        1.63848  -0.00003  -0.00016   0.00005  -0.00010   1.63838
   D50        2.58194   0.00000   0.00006  -0.00001   0.00005   2.58198
   D51       -3.14113  -0.00000  -0.00004  -0.00003  -0.00007  -3.14120
   D52       -2.57584  -0.00001   0.00007   0.00002   0.00010  -2.57574
   D53        2.16591   0.00009   0.00799   0.00016   0.00814   2.17405
   D54       -2.00647   0.00007   0.00536   0.00001   0.00536  -2.00110
   D55       -0.54157  -0.00004  -0.00588   0.00098  -0.00489  -0.54646
   D56        1.56924  -0.00007  -0.00851   0.00084  -0.00766   1.56157
   D57        1.88896   0.00004   0.00967   0.00094   0.01061   1.89956
   D58       -1.76192  -0.00003   0.01390  -0.00020   0.01370  -1.74822
         Item               Value     Threshold  Converged?
 Maximum Force            0.000859     0.000450     NO 
 RMS     Force            0.000123     0.000300     YES
 Maximum Displacement     0.028733     0.001800     NO 
 RMS     Displacement     0.008028     0.001200     NO 
 Predicted change in Energy=-5.978526D-06
 GradGradGradGradGradGradGradGradGradGradGradGradGradGradGradGradGradGrad

                          Input orientation:                          
 ---------------------------------------------------------------------
 Center     Atomic      Atomic             Coordinates (Angstroms)
 Number     Number       Type             X           Y           Z
 ---------------------------------------------------------------------
      1          6           0       -0.000826   -0.004078    0.001047
      2          6           0       -0.000311   -0.007027    1.396841
      3          6           0        1.207277   -0.005234    2.098442
      4          6           0        2.411839    0.000044    1.395178
      5          6           0        2.420243    0.004094    0.000630
      6          6           0        1.208185    0.001523   -0.691208
      7          1           0        1.199983    0.001155   -1.773573
      8          1           0        3.357342    0.006763   -0.539503
      9          1           0        3.344707    0.000048    1.944315
     10          1           0        1.198531   -0.008470    3.180902
     11          8           0       -1.210740   -0.014557    2.032054
     12          1           0       -1.087759   -0.010927    3.009038
     13          1           0       -0.945674   -0.009382   -0.527141
     14          8           0       -0.926512    0.004273    4.727011
     15          1           0       -1.386551    0.725476    5.172376
     16          1           0       -1.240026   -0.792053    5.171775
     17          3           0        1.213623    3.205154    0.780417
     18          8           0       -3.533851    1.017076    0.803619
     19          1           0       -2.760380    0.616480    1.235547
     20          1           0       -4.098766    0.269094    0.585256
 ---------------------------------------------------------------------
                    Distance matrix (angstroms):
                    1          2          3          4          5
     1  C    0.000000
     2  C    1.395797   0.000000
     3  C    2.420450   1.396609   0.000000
     4  C    2.786497   2.412161   1.394840   0.000000
     5  C    2.421082   2.794389   2.423260   1.394579   0.000000
     6  C    1.393182   2.412568   2.789659   2.408690   1.395611
     7  H    2.142719   3.390029   3.872027   3.392577   2.153332
     8  H    3.401412   3.876009   3.403186   2.153371   1.081621
     9  H    3.868966   3.389532   2.142987   1.082495   2.152339
    10  H    3.398522   2.149442   1.082500   2.158935   3.406886
    11  O    2.364105   1.367000   2.418946   3.678166   4.160657
    12  H    3.198356   1.944669   2.469090   3.853810   4.621345
    13  H    1.082473   2.143693   3.395423   3.868887   3.407069
    14  O    4.815776   3.456589   3.385634   4.716537   5.791325
    15  H    5.403251   4.088140   4.087902   5.405668   6.462122
    16  H    5.375216   4.050097   4.006713   5.312836   6.385309
    17  Li   3.518732   3.488800   3.470421   3.476547   3.508673
    18  O    3.764193   3.726474   5.019958   6.060984   6.092796
    19  H    3.086134   2.834212   4.107727   5.211269   5.360866
    20  H    4.148378   4.187153   5.524408   6.566304   6.550534
                    6          7          8          9         10
     6  C    0.000000
     7  H    1.082396   0.000000
     8  H    2.154511   2.485389   0.000000
     9  H    3.392744   4.292148   2.483859   0.000000
    10  H    3.872135   4.954485   4.301408   2.476952   0.000000
    11  O    3.642473   4.504956   5.242206   4.556315   2.669171
    12  H    4.354691   5.301630   5.687827   4.558565   2.292742
    13  H    2.160126   2.481440   4.303063   4.951318   4.283363
    14  O    5.823576   6.839560   6.788783   5.097718   2.628007
    15  H    6.452780   7.447214   7.459666   5.773337   3.344741
    16  H    6.402974   7.404099   7.375134   5.662482   3.244093
    17  Li   3.525473   4.097396   4.070310   4.021055   4.011227
    18  O    5.074718   5.484815   7.093183   7.046283   5.394317
    19  H    4.454219   5.011776   6.399146   6.176927   4.455103
    20  H    5.464859   5.806256   7.545028   7.571310   5.905572
                   11         12         13         14         15
    11  O    0.000000
    12  H    0.984700   0.000000
    13  H    2.572891   3.539033   0.000000
    14  O    2.709969   1.725591   5.254205   0.000000
    15  H    3.231126   2.304690   5.763582   0.964426   0.000000
    16  H    3.234688   2.304512   5.759936   0.964491   1.524586
    17  Li   4.220269   4.539415   4.087238   5.513749   5.674418
    18  O    2.823148   3.450221   3.085968   4.818401   4.876676
    19  H    1.853110   2.517255   2.606133   3.991014   4.171080
    20  H    3.242589   3.875474   3.355141   5.223741   5.348464
                   16         17         18         19         20
    16  H    0.000000
    17  Li   6.425114   0.000000
    18  O    5.255033   5.227499   0.000000
    19  H    4.448521   4.764565   0.972263   0.000000
    20  H    5.507685   6.072893   0.962439   1.528016   0.000000
 Stoichiometry    C6H10LiO3(1+)
 Framework group  C1[X(C6H10LiO3)]
 Deg. of freedom    54
 Full point group                 C1      NOp   1
 Largest Abelian subgroup         C1      NOp   1
 Largest concise Abelian subgroup C1      NOp   1
                         Standard orientation:                         
 ---------------------------------------------------------------------
 Center     Atomic      Atomic             Coordinates (Angstroms)
 Number     Number       Type             X           Y           Z
 ---------------------------------------------------------------------
      1          6           0       -0.745146   -1.194448   -0.411867
      2          6           0       -0.042518    0.002046   -0.260320
      3          6           0       -0.730985    1.198314   -0.047080
      4          6           0       -2.124463    1.188997    0.013859
      5          6           0       -2.834114   -0.002198   -0.135475
      6          6           0       -2.136902   -1.192188   -0.348898
      7          1           0       -2.675127   -2.123453   -0.469902
      8          1           0       -3.914723   -0.003251   -0.088715
      9          1           0       -2.652763    2.119452    0.178014
     10          1           0       -0.178234    2.121848    0.068496
     11          8           0        1.321646   -0.049490   -0.331661
     12          1           0        1.707873    0.847597   -0.206369
     13          1           0       -0.196168   -2.112061   -0.580267
     14          8           0        2.434853    2.396618    0.016560
     15          1           0        3.085330    2.442205    0.727137
     16          1           0        2.897263    2.743538   -0.755493
     17          3           0       -1.270723   -0.413444    2.978601
     18          8           0        2.749027   -2.403528    0.293844
     19          1           0        2.283027   -1.591478    0.031708
     20          1           0        3.096240   -2.755999   -0.531683
 ---------------------------------------------------------------------
 Rotational constants (GHZ):           1.3724772           0.8274299           0.6048216
 Standard basis: Aug-CC-pVTZ (5D, 7F)
 There are   800 symmetry adapted cartesian basis functions of A   symmetry.
 There are   690 symmetry adapted basis functions of A   symmetry.
   690 basis functions,   992 primitive gaussians,   800 cartesian basis functions
    36 alpha electrons       36 beta electrons
       nuclear repulsion energy       455.8111926642 Hartrees.
 NAtoms=   20 NActive=   20 NUniq=   20 SFac= 1.00D+00 NAtFMM=   60 NAOKFM=F Big=F
 Integral buffers will be    131072 words long.
 Raffenetti 1 integral format.
 Two-electron integral symmetry is turned on.
 ------------------------------------------------------------------------------
 Polarizable Continuum Model (PCM)
 =================================
 Model                : PCM.
 Atomic radii         : UFF (Universal Force Field).
 Polarization charges : Total charges.
 Charge compensation  : None.
 Solution method      : On-the-fly selection.
 Cavity type          : Scaled VdW (van der Waals Surface) (Alpha=1.100).
 Cavity algorithm     : GePol (No added spheres)
                        Default sphere list used, NSphG=   20.
                        Lebedev-Laikov grids with approx.  5.0 points / Ang**2.
                        Smoothing algorithm: York/Karplus (Gamma=1.0000).
                        Polarization charges: spherical gaussians, with
                                              point-specific exponents (IZeta= 3).
                        Self-potential: point-specific (ISelfS= 7).
                        Self-field    : sphere-specific E.n sum rule (ISelfD= 2).
 1st derivatives      : Analytical E(r).r(x)/FMM algorithm (CHGder, D1EAlg=3).
                        Cavity 1st derivative terms included.
 Solvent              : Water, Eps=  78.355300 Eps(inf)=   1.777849
 ------------------------------------------------------------------------------
 Spheres list:
 ISph  on   Nord     Re0    Alpha      Xe            Ye            Ze
    1   C      1    1.9255  1.100     -0.745146     -1.194448     -0.411867
    2   C      2    1.9255  1.100     -0.042518      0.002046     -0.260320
    3   C      3    1.9255  1.100     -0.730985      1.198314     -0.047080
    4   C      4    1.9255  1.100     -2.124463      1.188997      0.013859
    5   C      5    1.9255  1.100     -2.834114     -0.002198     -0.135475
    6   C      6    1.9255  1.100     -2.136902     -1.192188     -0.348898
    7   H      7    1.4430  1.100     -2.675127     -2.123453     -0.469902
    8   H      8    1.4430  1.100     -3.914723     -0.003251     -0.088715
    9   H      9    1.4430  1.100     -2.652763      2.119452      0.178014
   10   H     10    1.4430  1.100     -0.178234      2.121848      0.068496
   11   O     11    1.7500  1.100      1.321646     -0.049490     -0.331661
   12   H     12    1.4430  1.100      1.707873      0.847597     -0.206369
   13   H     13    1.4430  1.100     -0.196168     -2.112061     -0.580267
   14   O     14    1.7500  1.100      2.434853      2.396618      0.016560
   15   H     15    1.4430  1.100      3.085330      2.442205      0.727137
   16   H     16    1.4430  1.100      2.897263      2.743538     -0.755493
   17  Li     17    1.2255  1.100     -1.270723     -0.413444      2.978601
   18   O     18    1.7500  1.100      2.749027     -2.403528      0.293844
   19   H     19    1.4430  1.100      2.283027     -1.591478      0.031708
   20   H     20    1.4430  1.100      3.096240     -2.755999     -0.531683
 ------------------------------------------------------------------------------
 Separa: There are  2 disjoint cavities,
 One-electron integrals computed using PRISM.
 NBasis=   690 RedAO= T EigKep=  1.06D-06  NBF=   690
 NBsUse=   688 1.00D-06 EigRej=  8.57D-07 NBFU=   688
 Initial guess from the checkpoint file:  "output.chk"
 B after Tr=     0.000000    0.000000    0.000000
         Rot=    1.000000   -0.000603    0.000307    0.000584 Ang=  -0.10 deg.
 ExpMin= 7.59D-03 ExpMax= 1.53D+04 ExpMxC= 5.22D+02 IAcc=3 IRadAn=         5 AccDes= 0.00D+00
 Harris functional with IExCor=  205 and IRadAn=       5 diagonalized for initial guess.
 HarFok:  IExCor=  205 AccDes= 0.00D+00 IRadAn=         5 IDoV= 1 UseB2=F ITyADJ=14
 ICtDFT=  3500011 ScaDFX=  1.000000  1.000000  1.000000  1.000000
 FoFCou: FMM=F IPFlag=           0 FMFlag=      100000 FMFlg1=           0
         NFxFlg=           0 DoJE=T BraDBF=F KetDBF=T FulRan=T
         wScrn=  0.000000 ICntrl=       500 IOpCl=  0 I1Cent=   200000004 NGrid=           0
         NMat0=    1 NMatS0=      1 NMatT0=    0 NMatD0=    1 NMtDS0=    0 NMtDT0=    0
 Petite list used in FoFCou.
 Requested convergence on RMS density matrix=1.00D-08 within 128 cycles.
 Requested convergence on MAX density matrix=1.00D-06.
 Requested convergence on             energy=1.00D-06.
 No special actions if energy rises.
 Inv3:  Mode=1 IEnd=    10212075.
 Iteration    1 A*A^-1 deviation from unit magnitude is 3.33D-15 for      5.
 Iteration    1 A*A^-1 deviation from orthogonality  is 3.65D-15 for    991    404.
 Iteration    1 A^-1*A deviation from unit magnitude is 3.11D-15 for      5.
 Iteration    1 A^-1*A deviation from orthogonality  is 1.91D-15 for   1199    598.
 Error on total polarization charges =  0.01283
 SCF Done:  E(RHF) =  -465.250360222     A.U. after    9 cycles
            NFock=  9  Conv=0.27D-08     -V/T= 2.0020
 ExpMin= 7.59D-03 ExpMax= 1.53D+04 ExpMxC= 5.22D+02 IAcc=3 IRadAn=         5 AccDes= 0.00D+00
 HarFok:  IExCor=  205 AccDes= 0.00D+00 IRadAn=         5 IDoV=-2 UseB2=F ITyADJ=14
 ICtDFT= 12500011 ScaDFX=  1.000000  1.000000  1.000000  1.000000
 Range of M.O.s used for correlation:    11   688
 NBasis=   690 NAE=    36 NBE=    36 NFC=    10 NFV=     0
 NROrb=    678 NOA=    26 NOB=    26 NVA=   652 NVB=   652

 **** Warning!!: The largest alpha MO coefficient is  0.14100407D+03

 Disk-based method using ON**2 memory for 26 occupieds at a time.
 Estimated scratch disk usage= 27446512832 words.
 Actual    scratch disk usage= 24826021568 words.
 JobTyp=1 Pass  1:  I=  11 to  36 NPSUse= 15 ParTrn=T ParDer=T DoDerP=T.
 Spin components of T(2) and E(2):
     alpha-alpha T2 =       0.7047896201D-01 E2=     -0.2210625356D+00
     alpha-beta  T2 =       0.3752910630D+00 E2=     -0.1310044176D+01
     beta-beta   T2 =       0.7047896201D-01 E2=     -0.2210625356D+00
 ANorm=    0.1231360624D+01
 E2 =    -0.1752169247D+01 EUMP2 =    -0.46700252946865D+03
          IDoAtm=11111111111111111111
 NEqPCM:  Using equilibrium solvation (IEInf=0, Eps=  78.3553, EpsInf=   1.7778)
          Differentiating once with respect to electric field.
                with respect to dipole field.
          Differentiating once with respect to nuclear coordinates.
          There are     1 degrees of freedom in the 1st order CPHF.  IDoFFX=0 NUNeed=     1.
 LinEq1:  Iter=  0 NonCon=     1 RMS=1.83D-03 Max=3.83D-02 NDo=     1
 AX will form     1 AO Fock derivatives at one time.
 LinEq1:  Iter=  1 NonCon=     1 RMS=4.32D-04 Max=6.29D-03 NDo=     1
 LinEq1:  Iter=  2 NonCon=     1 RMS=1.69D-04 Max=5.31D-03 NDo=     1
 LinEq1:  Iter=  3 NonCon=     1 RMS=6.00D-05 Max=2.11D-03 NDo=     1
 LinEq1:  Iter=  4 NonCon=     1 RMS=2.59D-05 Max=6.68D-04 NDo=     1
 LinEq1:  Iter=  5 NonCon=     1 RMS=8.62D-06 Max=2.08D-04 NDo=     1
 LinEq1:  Iter=  6 NonCon=     1 RMS=2.11D-06 Max=3.30D-05 NDo=     1
 LinEq1:  Iter=  7 NonCon=     1 RMS=5.18D-07 Max=7.26D-06 NDo=     1
 LinEq1:  Iter=  8 NonCon=     1 RMS=1.81D-07 Max=3.24D-06 NDo=     1
 LinEq1:  Iter=  9 NonCon=     1 RMS=3.78D-08 Max=7.19D-07 NDo=     1
 LinEq1:  Iter= 10 NonCon=     1 RMS=1.43D-08 Max=3.64D-07 NDo=     1
 LinEq1:  Iter= 11 NonCon=     1 RMS=4.34D-09 Max=1.23D-07 NDo=     1
 LinEq1:  Iter= 12 NonCon=     1 RMS=1.19D-09 Max=4.85D-08 NDo=     1
 LinEq1:  Iter= 13 NonCon=     1 RMS=3.54D-10 Max=9.88D-09 NDo=     1
 LinEq1:  Iter= 14 NonCon=     1 RMS=1.35D-10 Max=3.35D-09 NDo=     1
 LinEq1:  Iter= 15 NonCon=     0 RMS=2.93D-11 Max=5.22D-10 NDo=     1
 Linear equations converged to 1.000D-10 1.000D-09 after    15 iterations.
 End of Minotr F.D. properties file   721 does not exist.
 End of Minotr F.D. properties file   722 does not exist.
 End of Minotr F.D. properties file   788 does not exist.
 D1PCM: PCM CHGder 1st derivatives, ID1Alg=3 FixD1E=F DoIter=F DoCFld=F I1PDM=2.
 Calling FoFJK, ICntrl=  10002127 FMM=F ISym2X=0 I1Cent= 0 IOpClX= 0 NMat=1 NMatS=1 NMatT=0.
 ***** Axes restored to original set *****
 -------------------------------------------------------------------
 Center     Atomic                   Forces (Hartrees/Bohr)
 Number     Number              X              Y              Z
 -------------------------------------------------------------------
      1        6           0.000025075   -0.000117524    0.000004226
      2        6           0.000127152    0.000112788   -0.000079426
      3        6           0.000011493    0.000080627   -0.000014417
      4        6          -0.000016693    0.000007462    0.000002393
      5        6           0.000069239   -0.000054470   -0.000045189
      6        6          -0.000001390    0.000061510    0.000064121
      7        1          -0.000015711    0.000024820    0.000002371
      8        1          -0.000006451   -0.000008736    0.000000278
      9        1          -0.000012789   -0.000023620    0.000021911
     10        1           0.000005544   -0.000039395    0.000006499
     11        8          -0.000141774   -0.000170773   -0.000103197
     12        1           0.000005162    0.000054254    0.000153347
     13        1          -0.000011552    0.000045463   -0.000013755
     14        8           0.000000344   -0.000011658   -0.000040062
     15        1          -0.000010830    0.000000770    0.000019334
     16        1          -0.000005683   -0.000000478    0.000021018
     17        3          -0.000015891   -0.000042662   -0.000021604
     18        8          -0.000392665    0.000184230   -0.000196060
     19        1           0.000231105   -0.000161672    0.000146673
     20        1           0.000156317    0.000059065    0.000071538
 -------------------------------------------------------------------
 Cartesian Forces:  Max     0.000392665 RMS     0.000094256

 GradGradGradGradGradGradGradGradGradGradGradGradGradGradGradGradGradGrad
 Berny optimization.
 Using GEDIIS/GDIIS optimizer.
 FormGI is forming the generalized inverse of G from B-inverse, IUseBI=4.
 Internal  Forces:  Max     0.000336856 RMS     0.000045374
 Search for a local minimum.
 Step number   5 out of a maximum of  120
 All quantities printed in internal units (Hartrees-Bohrs-Radians)
 Mixed Optimization -- En-DIIS/RFO-DIIS
 Swapping is turned off.
 Update second derivatives using D2CorX and points    1    2    3    4    5
 DE= -6.64D-06 DEPred=-5.98D-06 R= 1.11D+00
 TightC=F SS=  1.41D+00  RLast= 2.98D-02 DXNew= 1.2613D-01 8.9255D-02
 Trust test= 1.11D+00 RLast= 2.98D-02 DXMaxT set to 8.93D-02
 ITU=  1 -1  1 -1  0
     Eigenvalues ---    0.00108   0.00230   0.00721   0.01324   0.01383
     Eigenvalues ---    0.01454   0.01584   0.01733   0.01915   0.02054
     Eigenvalues ---    0.02159   0.02237   0.02399   0.02671   0.03424
     Eigenvalues ---    0.03854   0.03974   0.04332   0.04527   0.04999
     Eigenvalues ---    0.05510   0.05711   0.05848   0.06779   0.06874
     Eigenvalues ---    0.07128   0.07415   0.10590   0.14209   0.14836
     Eigenvalues ---    0.15640   0.15938   0.16002   0.16031   0.16066
     Eigenvalues ---    0.18345   0.21181   0.34729   0.35688   0.35694
     Eigenvalues ---    0.35707   0.35766   0.35802   0.37106   0.42279
     Eigenvalues ---    0.42577   0.43591   0.43824   0.49308   0.51040
     Eigenvalues ---    0.52069   0.54516   0.54537   0.56446
 En-DIIS/RFO-DIIS/Sim-DIIS IScMMF=       -3 using points:     5    4    3    2    1
 RFO step:  Lambda=-2.45375845D-06.
 DidBck=F Rises=F RFO-DIIS coefs:    3.00000   -0.53480   -0.98730   -0.19987   -0.27803
 Iteration  1 RMS(Cart)=  0.00398593 RMS(Int)=  0.00003129
 Iteration  2 RMS(Cart)=  0.00003598 RMS(Int)=  0.00000827
 Iteration  3 RMS(Cart)=  0.00000000 RMS(Int)=  0.00000827
 Variable       Old X    -DE/DX   Delta X   Delta X   Delta X     New X
                                 (Linear)    (Quad)   (Total)
    R1        2.63767  -0.00000   0.00007  -0.00016  -0.00009   2.63758
    R2        2.63273  -0.00001  -0.00003  -0.00000  -0.00003   2.63270
    R3        2.04558   0.00002   0.00003   0.00003   0.00007   2.04565
    R4        6.64944  -0.00003  -0.00335  -0.00113  -0.00448   6.64496
    R5        2.63921   0.00001  -0.00003  -0.00000  -0.00003   2.63918
    R6        2.58326   0.00017   0.00019   0.00021   0.00041   2.58366
    R7        6.59288  -0.00001  -0.00137  -0.00080  -0.00217   6.59071
    R8        2.63587  -0.00001  -0.00006  -0.00000  -0.00006   2.63580
    R9        2.04563   0.00001   0.00004   0.00000   0.00004   2.04567
   R10        6.55815  -0.00001   0.00190  -0.00082   0.00109   6.55923
   R11        2.63537   0.00002  -0.00002   0.00003   0.00001   2.63538
   R12        2.04562   0.00000  -0.00001   0.00001   0.00000   2.04562
   R13        6.56972   0.00001   0.00305  -0.00082   0.00223   6.57195
   R14        2.63732   0.00001   0.00003  -0.00000   0.00003   2.63735
   R15        2.04397  -0.00001   0.00001  -0.00003  -0.00002   2.04395
   R16        6.63043  -0.00000  -0.00055  -0.00044  -0.00099   6.62944
   R17        2.04543  -0.00000  -0.00003   0.00002  -0.00001   2.04542
   R18        1.86081   0.00016  -0.00011   0.00013   0.00002   1.86083
   R19        3.50187   0.00002   0.00622  -0.00092   0.00530   3.50717
   R20        3.26089   0.00000   0.00458  -0.00108   0.00350   3.26439
   R21        1.82250   0.00002  -0.00000   0.00002   0.00002   1.82252
   R22        1.82262   0.00001  -0.00003   0.00003   0.00001   1.82263
   R23        1.83731   0.00034   0.00028   0.00030   0.00058   1.83789
   R24        1.81875  -0.00015  -0.00055   0.00028  -0.00028   1.81847
    A1        2.09044  -0.00000   0.00007  -0.00009  -0.00002   2.09043
    A2        2.08089  -0.00000  -0.00012   0.00021   0.00009   2.08098
    A3        2.11185   0.00000   0.00005  -0.00012  -0.00007   2.11177
    A4        1.37645  -0.00001  -0.00026  -0.00012  -0.00039   1.37606
    A5        1.99742  -0.00002  -0.00097  -0.00032  -0.00130   1.99613
    A6        2.09749  -0.00001  -0.00013   0.00002  -0.00010   2.09738
    A7        2.05371   0.00002   0.00021  -0.00001   0.00020   2.05391
    A8        2.13199  -0.00001  -0.00008  -0.00001  -0.00010   2.13189
    A9        1.97716   0.00002  -0.00005   0.00024   0.00019   1.97735
   A10        2.08682   0.00001   0.00008   0.00004   0.00011   2.08693
   A11        2.08904  -0.00000  -0.00010   0.00007  -0.00004   2.08900
   A12        2.10733  -0.00001   0.00003  -0.00010  -0.00007   2.10726
   A13        1.96336   0.00002   0.00175   0.00012   0.00188   1.96523
   A14        2.10528   0.00001   0.00005   0.00001   0.00005   2.10533
   A15        2.08110  -0.00001  -0.00003  -0.00017  -0.00020   2.08090
   A16        2.09680   0.00000  -0.00001   0.00016   0.00015   2.09695
   A17        1.96787   0.00002   0.00159   0.00016   0.00175   1.96962
   A18        2.08343  -0.00003  -0.00007  -0.00015  -0.00022   2.08321
   A19        2.09970   0.00002   0.00001   0.00012   0.00013   2.09984
   A20        2.10005   0.00002   0.00006   0.00003   0.00009   2.10014
   A21        1.38288  -0.00003  -0.00127  -0.00037  -0.00164   1.38124
   A22        1.98961   0.00001  -0.00042   0.00025  -0.00017   1.98944
   A23        2.10291   0.00003   0.00001   0.00017   0.00018   2.10309
   A24        2.08323  -0.00003  -0.00000  -0.00022  -0.00022   2.08301
   A25        2.09704   0.00000  -0.00000   0.00004   0.00004   2.09709
   A26        1.92883   0.00001  -0.00011  -0.00049  -0.00064   1.92819
   A27        2.13987   0.00003  -0.00053   0.00003  -0.00055   2.13932
   A28        2.12897  -0.00006  -0.00293  -0.00076  -0.00372   2.12525
   A29        2.00619   0.00001   0.00063   0.00002   0.00065   2.00684
   A30        2.00585   0.00003   0.00097   0.00013   0.00110   2.00695
   A31        1.82287  -0.00002  -0.00018  -0.00001  -0.00018   1.82269
   A32        0.70715   0.00000   0.00008   0.00009   0.00017   0.70732
   A33        0.81933   0.00000   0.00001   0.00014   0.00015   0.81947
   A34        0.70345   0.00001   0.00022   0.00012   0.00034   0.70379
   A35        0.70726   0.00000  -0.00009   0.00010   0.00001   0.70727
   A36        0.82158   0.00001   0.00016   0.00010   0.00026   0.82184
   A37        0.70912   0.00000  -0.00007   0.00008   0.00000   0.70913
   A38        1.82093  -0.00019  -0.00095  -0.00056  -0.00151   1.81942
   A39        3.17320   0.00002   0.00029   0.00028   0.00056   3.17377
   A40        3.11913   0.00003   0.00640  -0.00223   0.00417   3.12330
   A41        3.13615   0.00001  -0.00101   0.00068  -0.00035   3.13579
   A42        3.22796  -0.00002   0.00037  -0.00199  -0.00161   3.22635
    D1       -0.00071  -0.00001  -0.00089   0.00010  -0.00079  -0.00149
    D2       -3.13990   0.00000  -0.00036   0.00016  -0.00020  -3.14010
    D3        3.13751   0.00002  -0.00021   0.00047   0.00025   3.13776
    D4       -0.00169   0.00003   0.00032   0.00052   0.00084  -0.00084
    D5        0.00010   0.00002   0.00084   0.00027   0.00111   0.00121
    D6        3.13881   0.00001   0.00092   0.00019   0.00111   3.13992
    D7       -3.13806  -0.00000   0.00016  -0.00010   0.00005  -3.13801
    D8        0.00065  -0.00001   0.00024  -0.00019   0.00005   0.00070
    D9        1.19128   0.00003   0.00144   0.00035   0.00179   1.19306
   D10       -1.95320   0.00002   0.00152   0.00026   0.00179  -1.95141
   D11       -1.64492   0.00000   0.00011   0.00005   0.00016  -1.64475
   D12       -1.07769   0.00000  -0.00015   0.00004  -0.00010  -1.07779
   D13       -0.51460   0.00001  -0.00023   0.00002  -0.00021  -0.51481
   D14        2.55867   0.00001   0.00019   0.00025   0.00044   2.55911
   D15        3.12589   0.00000  -0.00006   0.00024   0.00018   3.12607
   D16       -2.59421   0.00001  -0.00015   0.00022   0.00007  -2.59414
   D17        0.00043  -0.00001   0.00011  -0.00014  -0.00003   0.00040
   D18       -3.14061   0.00002   0.00126  -0.00007   0.00119  -3.13942
   D19        3.13952  -0.00002  -0.00044  -0.00020  -0.00065   3.13887
   D20       -0.00152   0.00000   0.00070  -0.00013   0.00057  -0.00095
   D21       -3.13610   0.00000   0.00312   0.00051   0.00364  -3.13246
   D22       -0.42051  -0.00005  -0.00611  -0.00255  -0.00867  -0.42918
   D23        0.00794   0.00002   0.00367   0.00057   0.00424   0.01218
   D24        2.72353  -0.00003  -0.00557  -0.00249  -0.00807   2.71546
   D25       -1.55910   0.00001   0.00220   0.00046   0.00267  -1.55643
   D26        1.15649  -0.00004  -0.00704  -0.00260  -0.00965   1.14684
   D27        2.62311  -0.00002   0.00007  -0.00005   0.00002   2.62313
   D28       -3.09818  -0.00002  -0.00016  -0.00004  -0.00020  -3.09838
   D29        0.00046   0.00001   0.00072  -0.00018   0.00053   0.00100
   D30       -3.14015   0.00001   0.00049   0.00012   0.00060  -3.13954
   D31        3.14150  -0.00001  -0.00044  -0.00026  -0.00070   3.14080
   D32        0.00089  -0.00001  -0.00068   0.00004  -0.00063   0.00026
   D33       -2.57605  -0.00000   0.00028  -0.00001   0.00026  -2.57579
   D34        2.59068  -0.00001  -0.00009  -0.00010  -0.00019   2.59049
   D35       -0.00107   0.00000  -0.00076   0.00055  -0.00021  -0.00128
   D36       -3.14007  -0.00000  -0.00110   0.00024  -0.00086  -3.14093
   D37        3.13953  -0.00000  -0.00053   0.00024  -0.00028   3.13925
   D38        0.00053  -0.00001  -0.00087  -0.00006  -0.00093  -0.00040
   D39       -3.13281   0.00002   0.00006   0.00025   0.00030  -3.13251
   D40       -2.57074   0.00002   0.00029   0.00021   0.00050  -2.57024
   D41        0.00079  -0.00002  -0.00002  -0.00059  -0.00061   0.00017
   D42       -3.13790  -0.00001  -0.00010  -0.00051  -0.00061  -3.13851
   D43        3.13979  -0.00001   0.00032  -0.00029   0.00003   3.13982
   D44        0.00110  -0.00000   0.00024  -0.00020   0.00003   0.00114
   D45       -1.19536  -0.00002  -0.00087  -0.00021  -0.00108  -1.19644
   D46        1.94914  -0.00001  -0.00095  -0.00012  -0.00107   1.94806
   D47        0.51292  -0.00001   0.00032   0.00000   0.00033   0.51324
   D48        1.07291  -0.00001   0.00049   0.00000   0.00049   1.07340
   D49        1.63838  -0.00001   0.00035   0.00001   0.00036   1.63874
   D50        2.58198   0.00000  -0.00014  -0.00011  -0.00024   2.58175
   D51       -3.14120  -0.00000   0.00003  -0.00011  -0.00008  -3.14128
   D52       -2.57574  -0.00001  -0.00011  -0.00009  -0.00021  -2.57595
   D53        2.17405  -0.00001  -0.00313  -0.00036  -0.00346   2.17059
   D54       -2.00110  -0.00000  -0.00211  -0.00034  -0.00243  -2.00354
   D55       -0.54646   0.00001   0.00590   0.00200   0.00788  -0.53857
   D56        1.56157   0.00001   0.00693   0.00201   0.00892   1.57049
   D57        1.89956   0.00001  -0.01503   0.00190  -0.01314   1.88642
   D58       -1.74822  -0.00002  -0.02474  -0.00051  -0.02524  -1.77346
         Item               Value     Threshold  Converged?
 Maximum Force            0.000337     0.000450     YES
 RMS     Force            0.000045     0.000300     YES
 Maximum Displacement     0.016824     0.001800     NO 
 RMS     Displacement     0.004003     0.001200     NO 
 Predicted change in Energy=-1.037094D-06
 GradGradGradGradGradGradGradGradGradGradGradGradGradGradGradGradGradGrad

                          Input orientation:                          
 ---------------------------------------------------------------------
 Center     Atomic      Atomic             Coordinates (Angstroms)
 Number     Number       Type             X           Y           Z
 ---------------------------------------------------------------------
      1          6           0       -0.000062   -0.007553    0.000357
      2          6           0       -0.000088   -0.011208    1.396100
      3          6           0        1.207278   -0.007494    2.098043
      4          6           0        2.412079    0.000369    1.395280
      5          6           0        2.421105    0.005743    0.000735
      6          6           0        1.209198    0.001625   -0.691390
      7          1           0        1.201194    0.002828   -1.773751
      8          1           0        3.358356    0.011216   -0.539089
      9          1           0        3.344618    0.001280    1.944977
     10          1           0        1.198191   -0.012413    3.180517
     11          8           0       -1.210808   -0.022051    2.031173
     12          1           0       -1.087438   -0.015244    3.008100
     13          1           0       -0.944676   -0.014130   -0.528310
     14          8           0       -0.926326    0.006029    4.727880
     15          1           0       -1.386822    0.728188    5.171240
     16          1           0       -1.238043   -0.789018    5.176188
     17          3           0        1.204721    3.202975    0.778691
     18          8           0       -3.536152    1.023493    0.811290
     19          1           0       -2.761163    0.619103    1.237614
     20          1           0       -4.094830    0.275715    0.577383
 ---------------------------------------------------------------------
                    Distance matrix (angstroms):
                    1          2          3          4          5
     1  C    0.000000
     2  C    1.395748   0.000000
     3  C    2.420322   1.396593   0.000000
     4  C    2.786449   2.412195   1.394806   0.000000
     5  C    2.421204   2.794549   2.423273   1.394585   0.000000
     6  C    1.393165   2.412499   2.789449   2.408551   1.395626
     7  H    2.142564   3.389872   3.871813   3.392493   2.153367
     8  H    3.401518   3.876158   3.403227   2.153448   1.081609
     9  H    3.868916   3.389466   2.142832   1.082495   2.152435
    10  H    3.398420   2.149423   1.082523   2.158880   3.406885
    11  O    2.364388   1.367216   2.419055   3.678339   4.161039
    12  H    3.198275   1.944451   2.468600   3.853317   4.621099
    13  H    1.082509   2.143737   3.395391   3.868877   3.407163
    14  O    4.817429   3.458174   3.386516   4.717118   5.792339
    15  H    5.403930   4.089183   4.088413   5.405483   6.461916
    16  H    5.378896   4.052973   4.008161   5.314301   6.387983
    17  Li   3.516362   3.487654   3.470996   3.477727   3.508147
    18  O    3.771552   3.730464   5.021832   6.063768   6.097682
    19  H    3.089851   2.836537   4.108709   5.212497   5.363020
    20  H    4.144915   4.185634   5.523130   6.563889   6.546970
                    6          7          8          9         10
     6  C    0.000000
     7  H    1.082391   0.000000
     8  H    2.154569   2.485520   0.000000
     9  H    3.392706   4.292226   2.484123   0.000000
    10  H    3.871949   4.954293   4.301435   2.476671   0.000000
    11  O    3.642710   4.505088   5.242577   4.556302   2.669150
    12  H    4.354428   5.301345   5.687559   4.557809   2.292124
    13  H    2.160096   2.481163   4.303120   4.951306   4.283372
    14  O    5.824858   6.840874   6.789660   5.097601   2.628353
    15  H    6.452724   7.446938   7.459130   5.772668   3.345708
    16  H    6.406449   7.408006   7.377781   5.662692   3.243617
    17  Li   3.522755   4.093399   4.069646   4.023709   4.013419
    18  O    5.081398   5.492417   7.098061   7.048061   5.394473
    19  H    4.457140   5.014817   6.401149   6.177591   4.455352
    20  H    5.460551   5.800877   7.540985   7.569083   5.905539
                   11         12         13         14         15
    11  O    0.000000
    12  H    0.984710   0.000000
    13  H    2.573293   3.539290   0.000000
    14  O    2.711816   1.727441   5.256260   0.000000
    15  H    3.233243   2.306837   5.764668   0.964437   0.000000
    16  H    3.237299   2.306950   5.764357   0.964494   1.524492
    17  Li   4.219512   4.536650   4.083861   5.509802   5.668788
    18  O    2.826393   3.449804   3.096278   4.815195   4.869906
    19  H    1.855913   2.517612   2.611340   3.990544   4.168228
    20  H    3.243416   3.877815   3.351125   5.228649   5.351781
                   16         17         18         19         20
    16  H    0.000000
    17  Li   6.421923   0.000000
    18  O    5.255363   5.217957   0.000000
    19  H    4.451412   4.755548   0.972570   0.000000
    20  H    5.517599   6.057608   0.962292   1.527248   0.000000
 Stoichiometry    C6H10LiO3(1+)
 Framework group  C1[X(C6H10LiO3)]
 Deg. of freedom    54
 Full point group                 C1      NOp   1
 Largest Abelian subgroup         C1      NOp   1
 Largest concise Abelian subgroup C1      NOp   1
                         Standard orientation:                         
 ---------------------------------------------------------------------
 Center     Atomic      Atomic             Coordinates (Angstroms)
 Number     Number       Type             X           Y           Z
 ---------------------------------------------------------------------
      1          6           0       -0.747348   -1.194018   -0.415371
      2          6           0       -0.043931    0.001974   -0.263980
      3          6           0       -0.731528    1.198075   -0.047130
      4          6           0       -2.124806    1.189152    0.017533
      5          6           0       -2.835313   -0.001637   -0.131018
      6          6           0       -2.138865   -1.191506   -0.347687
      7          1           0       -2.677491   -2.122674   -0.467595
      8          1           0       -3.915745   -0.002589   -0.080588
      9          1           0       -2.652172    2.119741    0.183926
     10          1           0       -0.178254    2.121476    0.067208
     11          8           0        1.320211   -0.049546   -0.339766
     12          1           0        1.706496    0.846996   -0.210735
     13          1           0       -0.199197   -2.111686   -0.586375
     14          8           0        2.435264    2.396200    0.019304
     15          1           0        3.085734    2.438870    0.730083
     16          1           0        2.897429    2.747496   -0.750919
     17          3           0       -1.262215   -0.422037    2.976348
     18          8           0        2.754384   -2.400390    0.296771
     19          1           0        2.284063   -1.591460    0.031589
     20          1           0        3.087663   -2.762404   -0.530197
 ---------------------------------------------------------------------
 Rotational constants (GHZ):           1.3730748           0.8266570           0.6046106
 Standard basis: Aug-CC-pVTZ (5D, 7F)
 There are   800 symmetry adapted cartesian basis functions of A   symmetry.
 There are   690 symmetry adapted basis functions of A   symmetry.
   690 basis functions,   992 primitive gaussians,   800 cartesian basis functions
    36 alpha electrons       36 beta electrons
       nuclear repulsion energy       455.7389510224 Hartrees.
 NAtoms=   20 NActive=   20 NUniq=   20 SFac= 1.00D+00 NAtFMM=   60 NAOKFM=F Big=F
 Integral buffers will be    131072 words long.
 Raffenetti 1 integral format.
 Two-electron integral symmetry is turned on.
 ------------------------------------------------------------------------------
 Polarizable Continuum Model (PCM)
 =================================
 Model                : PCM.
 Atomic radii         : UFF (Universal Force Field).
 Polarization charges : Total charges.
 Charge compensation  : None.
 Solution method      : On-the-fly selection.
 Cavity type          : Scaled VdW (van der Waals Surface) (Alpha=1.100).
 Cavity algorithm     : GePol (No added spheres)
                        Default sphere list used, NSphG=   20.
                        Lebedev-Laikov grids with approx.  5.0 points / Ang**2.
                        Smoothing algorithm: York/Karplus (Gamma=1.0000).
                        Polarization charges: spherical gaussians, with
                                              point-specific exponents (IZeta= 3).
                        Self-potential: point-specific (ISelfS= 7).
                        Self-field    : sphere-specific E.n sum rule (ISelfD= 2).
 1st derivatives      : Analytical E(r).r(x)/FMM algorithm (CHGder, D1EAlg=3).
                        Cavity 1st derivative terms included.
 Solvent              : Water, Eps=  78.355300 Eps(inf)=   1.777849
 ------------------------------------------------------------------------------
 Spheres list:
 ISph  on   Nord     Re0    Alpha      Xe            Ye            Ze
    1   C      1    1.9255  1.100     -0.747348     -1.194018     -0.415371
    2   C      2    1.9255  1.100     -0.043931      0.001974     -0.263980
    3   C      3    1.9255  1.100     -0.731528      1.198075     -0.047130
    4   C      4    1.9255  1.100     -2.124806      1.189152      0.017533
    5   C      5    1.9255  1.100     -2.835313     -0.001637     -0.131018
    6   C      6    1.9255  1.100     -2.138865     -1.191506     -0.347687
    7   H      7    1.4430  1.100     -2.677491     -2.122674     -0.467595
    8   H      8    1.4430  1.100     -3.915745     -0.002589     -0.080588
    9   H      9    1.4430  1.100     -2.652172      2.119741      0.183926
   10   H     10    1.4430  1.100     -0.178254      2.121476      0.067208
   11   O     11    1.7500  1.100      1.320211     -0.049546     -0.339766
   12   H     12    1.4430  1.100      1.706496      0.846996     -0.210735
   13   H     13    1.4430  1.100     -0.199197     -2.111686     -0.586375
   14   O     14    1.7500  1.100      2.435264      2.396200      0.019304
   15   H     15    1.4430  1.100      3.085734      2.438870      0.730083
   16   H     16    1.4430  1.100      2.897429      2.747496     -0.750919
   17  Li     17    1.2255  1.100     -1.262215     -0.422037      2.976348
   18   O     18    1.7500  1.100      2.754384     -2.400390      0.296771
   19   H     19    1.4430  1.100      2.284063     -1.591460      0.031589
   20   H     20    1.4430  1.100      3.087663     -2.762404     -0.530197
 ------------------------------------------------------------------------------
 Separa: There are  2 disjoint cavities,
 One-electron integrals computed using PRISM.
 NBasis=   690 RedAO= T EigKep=  1.06D-06  NBF=   690
 NBsUse=   688 1.00D-06 EigRej=  8.57D-07 NBFU=   688
 Initial guess from the checkpoint file:  "output.chk"
 B after Tr=     0.000000    0.000000    0.000000
         Rot=    1.000000   -0.000369   -0.000340   -0.000099 Ang=  -0.06 deg.
 Requested convergence on RMS density matrix=1.00D-08 within 128 cycles.
 Requested convergence on MAX density matrix=1.00D-06.
 Requested convergence on             energy=1.00D-06.
 No special actions if energy rises.
 Inv3:  Mode=1 IEnd=    10212075.
 Iteration    1 A*A^-1 deviation from unit magnitude is 3.00D-15 for    591.
 Iteration    1 A*A^-1 deviation from orthogonality  is 3.56D-15 for   1548     36.
 Iteration    1 A^-1*A deviation from unit magnitude is 2.89D-15 for   1471.
 Iteration    1 A^-1*A deviation from orthogonality  is 1.55D-15 for   1691    993.
 Error on total polarization charges =  0.01284
 SCF Done:  E(RHF) =  -465.250379087     A.U. after    8 cycles
            NFock=  8  Conv=0.57D-08     -V/T= 2.0020
 ExpMin= 7.59D-03 ExpMax= 1.53D+04 ExpMxC= 5.22D+02 IAcc=3 IRadAn=         5 AccDes= 0.00D+00
 HarFok:  IExCor=  205 AccDes= 0.00D+00 IRadAn=         5 IDoV=-2 UseB2=F ITyADJ=14
 ICtDFT= 12500011 ScaDFX=  1.000000  1.000000  1.000000  1.000000
 Range of M.O.s used for correlation:    11   688
 NBasis=   690 NAE=    36 NBE=    36 NFC=    10 NFV=     0
 NROrb=    678 NOA=    26 NOB=    26 NVA=   652 NVB=   652

 **** Warning!!: The largest alpha MO coefficient is  0.14135330D+03

 Disk-based method using ON**2 memory for 26 occupieds at a time.
 Estimated scratch disk usage= 27447847280 words.
 Actual    scratch disk usage= 24826600304 words.
 JobTyp=1 Pass  1:  I=  11 to  36 NPSUse= 15 ParTrn=T ParDer=T DoDerP=T.
 Spin components of T(2) and E(2):
     alpha-alpha T2 =       0.7047898812D-01 E2=     -0.2210546459D+00
     alpha-beta  T2 =       0.3753050268D+00 E2=     -0.1310042804D+01
     beta-beta   T2 =       0.7047898812D-01 E2=     -0.2210546459D+00
 ANorm=    0.1231366316D+01
 E2 =    -0.1752152095D+01 EUMP2 =    -0.46700253118277D+03
          IDoAtm=11111111111111111111
 NEqPCM:  Using equilibrium solvation (IEInf=0, Eps=  78.3553, EpsInf=   1.7778)
          Differentiating once with respect to electric field.
                with respect to dipole field.
          Differentiating once with respect to nuclear coordinates.
          There are     1 degrees of freedom in the 1st order CPHF.  IDoFFX=0 NUNeed=     1.
 LinEq1:  Iter=  0 NonCon=     1 RMS=1.83D-03 Max=3.81D-02 NDo=     1
 AX will form     1 AO Fock derivatives at one time.
 LinEq1:  Iter=  1 NonCon=     1 RMS=4.32D-04 Max=6.25D-03 NDo=     1
 LinEq1:  Iter=  2 NonCon=     1 RMS=1.69D-04 Max=5.29D-03 NDo=     1
 LinEq1:  Iter=  3 NonCon=     1 RMS=6.00D-05 Max=2.10D-03 NDo=     1
 LinEq1:  Iter=  4 NonCon=     1 RMS=2.59D-05 Max=6.65D-04 NDo=     1
 LinEq1:  Iter=  5 NonCon=     1 RMS=8.62D-06 Max=2.08D-04 NDo=     1
 LinEq1:  Iter=  6 NonCon=     1 RMS=2.11D-06 Max=3.29D-05 NDo=     1
 LinEq1:  Iter=  7 NonCon=     1 RMS=5.17D-07 Max=7.23D-06 NDo=     1
 LinEq1:  Iter=  8 NonCon=     1 RMS=1.81D-07 Max=3.24D-06 NDo=     1
 LinEq1:  Iter=  9 NonCon=     1 RMS=3.78D-08 Max=7.14D-07 NDo=     1
 LinEq1:  Iter= 10 NonCon=     1 RMS=1.42D-08 Max=3.62D-07 NDo=     1
 LinEq1:  Iter= 11 NonCon=     1 RMS=4.33D-09 Max=1.22D-07 NDo=     1
 LinEq1:  Iter= 12 NonCon=     1 RMS=1.19D-09 Max=4.81D-08 NDo=     1
 LinEq1:  Iter= 13 NonCon=     1 RMS=3.53D-10 Max=9.97D-09 NDo=     1
 LinEq1:  Iter= 14 NonCon=     1 RMS=1.34D-10 Max=3.30D-09 NDo=     1
 LinEq1:  Iter= 15 NonCon=     0 RMS=2.90D-11 Max=5.23D-10 NDo=     1
 Linear equations converged to 1.000D-10 1.000D-09 after    15 iterations.
 End of Minotr F.D. properties file   721 does not exist.
 End of Minotr F.D. properties file   722 does not exist.
 End of Minotr F.D. properties file   788 does not exist.
 D1PCM: PCM CHGder 1st derivatives, ID1Alg=3 FixD1E=F DoIter=F DoCFld=F I1PDM=2.
 Calling FoFJK, ICntrl=  10002127 FMM=F ISym2X=0 I1Cent= 0 IOpClX= 0 NMat=1 NMatS=1 NMatT=0.
 ***** Axes restored to original set *****
 -------------------------------------------------------------------
 Center     Atomic                   Forces (Hartrees/Bohr)
 Number     Number              X              Y              Z
 -------------------------------------------------------------------
      1        6          -0.000029051   -0.000019276    0.000012912
      2        6           0.000039930    0.000059194   -0.000007235
      3        6          -0.000014603    0.000010211    0.000015196
      4        6           0.000008587    0.000001709    0.000000165
      5        6           0.000016716    0.000019402   -0.000011748
      6        6           0.000012548    0.000017183    0.000015606
      7        1          -0.000002365    0.000002416   -0.000003563
      8        1          -0.000004315   -0.000028281   -0.000001465
      9        1          -0.000003451   -0.000012476    0.000007091
     10        1           0.000005597    0.000000830   -0.000005587
     11        8          -0.000037063   -0.000117836   -0.000098199
     12        1          -0.000044911    0.000030720    0.000105063
     13        1           0.000010165    0.000029034   -0.000005051
     14        8          -0.000011115   -0.000005235   -0.000065592
     15        1          -0.000001597   -0.000000755    0.000000131
     16        1           0.000000180   -0.000003482    0.000001263
     17        3          -0.000000170   -0.000041306   -0.000019197
     18        8           0.000031734    0.000048489    0.000005877
     19        1           0.000053837    0.000040604    0.000065071
     20        1          -0.000030653   -0.000031146   -0.000010737
 -------------------------------------------------------------------
 Cartesian Forces:  Max     0.000117836 RMS     0.000034252

 GradGradGradGradGradGradGradGradGradGradGradGradGradGradGradGradGradGrad
 Berny optimization.
 Using GEDIIS/GDIIS optimizer.
 FormGI is forming the generalized inverse of G from B-inverse, IUseBI=4.
 Internal  Forces:  Max     0.000068218 RMS     0.000015467
 Search for a local minimum.
 Step number   6 out of a maximum of  120
 All quantities printed in internal units (Hartrees-Bohrs-Radians)
 Mixed Optimization -- En-DIIS/RFO-DIIS
 Swapping is turned off.
 Update second derivatives using D2CorX and points    1    2    3    4    5
                                                      6
 DE= -1.71D-06 DEPred=-1.04D-06 R= 1.65D+00
 TightC=F SS=  1.41D+00  RLast= 3.72D-02 DXNew= 1.5011D-01 1.1163D-01
 Trust test= 1.65D+00 RLast= 3.72D-02 DXMaxT set to 1.12D-01
 ITU=  1  1 -1  1 -1  0
     Eigenvalues ---    0.00076   0.00229   0.00527   0.01273   0.01376
     Eigenvalues ---    0.01474   0.01607   0.01759   0.01913   0.02055
     Eigenvalues ---    0.02155   0.02214   0.02400   0.02673   0.03427
     Eigenvalues ---    0.03880   0.04195   0.04426   0.04612   0.05110
     Eigenvalues ---    0.05509   0.05711   0.05824   0.06813   0.06917
     Eigenvalues ---    0.07144   0.07412   0.10557   0.13695   0.14862
     Eigenvalues ---    0.15863   0.15947   0.15998   0.16058   0.16311
     Eigenvalues ---    0.18379   0.21181   0.34723   0.35694   0.35697
     Eigenvalues ---    0.35711   0.35771   0.35801   0.37102   0.42281
     Eigenvalues ---    0.42594   0.43588   0.43812   0.48910   0.50990
     Eigenvalues ---    0.52326   0.54516   0.54537   0.59007
 En-DIIS/RFO-DIIS/Sim-DIIS IScMMF=       -3 using points:     6    5    4    3    2    1
 RFO step:  Lambda=-1.38126895D-06.
 DidBck=F Rises=F RFO-DIIS coefs:    2.09806   -1.58571    0.12370    0.20919    0.06812
                  RFO-DIIS coefs:    0.08664
 Iteration  1 RMS(Cart)=  0.00360165 RMS(Int)=  0.00001864
 Iteration  2 RMS(Cart)=  0.00002333 RMS(Int)=  0.00000512
 Iteration  3 RMS(Cart)=  0.00000000 RMS(Int)=  0.00000512
 Variable       Old X    -DE/DX   Delta X   Delta X   Delta X     New X
                                 (Linear)    (Quad)   (Total)
    R1        2.63758  -0.00000  -0.00012   0.00006  -0.00006   2.63752
    R2        2.63270   0.00001  -0.00003   0.00004   0.00001   2.63271
    R3        2.04565  -0.00001   0.00007  -0.00007  -0.00000   2.04564
    R4        6.64496  -0.00003  -0.00389  -0.00121  -0.00510   6.63986
    R5        2.63918   0.00000  -0.00003  -0.00000  -0.00003   2.63915
    R6        2.58366   0.00004   0.00043  -0.00017   0.00026   2.58393
    R7        6.59071   0.00000  -0.00210   0.00055  -0.00155   6.58916
    R8        2.63580   0.00001  -0.00006   0.00004  -0.00002   2.63578
    R9        2.04567  -0.00001   0.00004  -0.00004  -0.00000   2.04567
   R10        6.55923   0.00000   0.00045   0.00105   0.00150   6.56073
   R11        2.63538   0.00001   0.00002  -0.00001   0.00001   2.63539
   R12        2.04562   0.00000   0.00000  -0.00000   0.00000   2.04562
   R13        6.57195  -0.00000   0.00154   0.00000   0.00154   6.57349
   R14        2.63735   0.00000   0.00002  -0.00002   0.00000   2.63735
   R15        2.04395  -0.00000  -0.00003   0.00001  -0.00002   2.04393
   R16        6.62944  -0.00001  -0.00086  -0.00122  -0.00208   6.62736
   R17        2.04542   0.00000  -0.00000   0.00001   0.00001   2.04543
   R18        1.86083   0.00004   0.00010  -0.00013  -0.00003   1.86080
   R19        3.50717  -0.00006   0.00397  -0.00126   0.00271   3.50987
   R20        3.26439  -0.00006   0.00247  -0.00080   0.00166   3.26605
   R21        1.82252   0.00000   0.00003  -0.00002   0.00000   1.82253
   R22        1.82263   0.00000   0.00002  -0.00002  -0.00000   1.82262
   R23        1.83789   0.00000   0.00065  -0.00052   0.00013   1.83802
   R24        1.81847   0.00005  -0.00020   0.00020   0.00001   1.81847
    A1        2.09043  -0.00001  -0.00004   0.00002  -0.00002   2.09041
    A2        2.08098   0.00000   0.00014  -0.00001   0.00013   2.08111
    A3        2.11177   0.00000  -0.00009  -0.00001  -0.00011   2.11167
    A4        1.37606  -0.00001  -0.00036  -0.00000  -0.00036   1.37570
    A5        1.99613  -0.00001  -0.00116  -0.00004  -0.00120   1.99493
    A6        2.09738   0.00000  -0.00009   0.00006  -0.00003   2.09735
    A7        2.05391  -0.00000   0.00019  -0.00012   0.00007   2.05398
    A8        2.13189  -0.00000  -0.00010   0.00006  -0.00004   2.13185
    A9        1.97735   0.00002   0.00024   0.00024   0.00048   1.97783
   A10        2.08693   0.00000   0.00011  -0.00006   0.00005   2.08698
   A11        2.08900   0.00000  -0.00001   0.00004   0.00003   2.08903
   A12        2.10726  -0.00000  -0.00010   0.00002  -0.00008   2.10718
   A13        1.96523   0.00001   0.00155   0.00001   0.00155   1.96678
   A14        2.10533   0.00000   0.00005  -0.00003   0.00002   2.10536
   A15        2.08090  -0.00000  -0.00023   0.00010  -0.00013   2.08077
   A16        2.09695   0.00000   0.00018  -0.00008   0.00011   2.09706
   A17        1.96962   0.00001   0.00145   0.00003   0.00149   1.97111
   A18        2.08321  -0.00001  -0.00024   0.00013  -0.00011   2.08310
   A19        2.09984   0.00000   0.00016  -0.00006   0.00010   2.09993
   A20        2.10014   0.00000   0.00009  -0.00008   0.00001   2.10015
   A21        1.38124  -0.00001  -0.00145   0.00001  -0.00144   1.37980
   A22        1.98944   0.00001  -0.00006   0.00009   0.00003   1.98947
   A23        2.10309   0.00001   0.00021  -0.00012   0.00009   2.10318
   A24        2.08301  -0.00001  -0.00026   0.00015  -0.00011   2.08289
   A25        2.09709  -0.00000   0.00005  -0.00003   0.00002   2.09711
   A26        1.92819   0.00005  -0.00068   0.00045  -0.00026   1.92792
   A27        2.13932   0.00001  -0.00045  -0.00025  -0.00073   2.13859
   A28        2.12525  -0.00007  -0.00324  -0.00055  -0.00382   2.12143
   A29        2.00684  -0.00000   0.00053  -0.00001   0.00052   2.00736
   A30        2.00695   0.00001   0.00093  -0.00002   0.00090   2.00785
   A31        1.82269   0.00000  -0.00016   0.00009  -0.00007   1.82262
   A32        0.70732   0.00000   0.00016   0.00003   0.00020   0.70752
   A33        0.81947   0.00000   0.00015   0.00009   0.00024   0.81972
   A34        0.70379   0.00001   0.00031   0.00011   0.00042   0.70421
   A35        0.70727   0.00000   0.00005  -0.00004   0.00001   0.70727
   A36        0.82184   0.00000   0.00024   0.00002   0.00026   0.82210
   A37        0.70913   0.00000   0.00003   0.00001   0.00004   0.70917
   A38        1.81942  -0.00000  -0.00154   0.00089  -0.00065   1.81877
   A39        3.17377   0.00000   0.00024  -0.00004   0.00020   3.17397
   A40        3.12330  -0.00001   0.00312  -0.00090   0.00222   3.12553
   A41        3.13579   0.00001  -0.00011   0.00002  -0.00009   3.13570
   A42        3.22635  -0.00001  -0.00200   0.00007  -0.00192   3.22443
    D1       -0.00149   0.00001  -0.00067   0.00066  -0.00001  -0.00150
    D2       -3.14010   0.00001  -0.00012   0.00038   0.00026  -3.13985
    D3        3.13776   0.00001   0.00038  -0.00005   0.00034   3.13810
    D4       -0.00084   0.00002   0.00094  -0.00033   0.00060  -0.00024
    D5        0.00121   0.00000   0.00109  -0.00087   0.00022   0.00143
    D6        3.13992  -0.00000   0.00105  -0.00080   0.00025   3.14017
    D7       -3.13801  -0.00000   0.00001  -0.00015  -0.00013  -3.13814
    D8        0.00070  -0.00001  -0.00002  -0.00008  -0.00010   0.00060
    D9        1.19306   0.00001   0.00157  -0.00009   0.00148   1.19454
   D10       -1.95141   0.00000   0.00153  -0.00002   0.00151  -1.94990
   D11       -1.64475   0.00000   0.00014   0.00005   0.00018  -1.64457
   D12       -1.07779   0.00000  -0.00007  -0.00005  -0.00012  -1.07791
   D13       -0.51481   0.00000  -0.00016  -0.00004  -0.00020  -0.51501
   D14        2.55911   0.00000   0.00042   0.00006   0.00048   2.55959
   D15        3.12607   0.00000   0.00022  -0.00004   0.00018   3.12625
   D16       -2.59414   0.00000   0.00013  -0.00003   0.00010  -2.59404
   D17        0.00040  -0.00001  -0.00009  -0.00017  -0.00026   0.00014
   D18       -3.13942  -0.00000   0.00101  -0.00079   0.00022  -3.13920
   D19        3.13887  -0.00002  -0.00067   0.00013  -0.00053   3.13834
   D20       -0.00095  -0.00001   0.00043  -0.00049  -0.00006  -0.00101
   D21       -3.13246   0.00000   0.00303  -0.00001   0.00303  -3.12943
   D22       -0.42918  -0.00004  -0.00784  -0.00090  -0.00875  -0.43793
   D23        0.01218   0.00001   0.00359  -0.00030   0.00330   0.01548
   D24        2.71546  -0.00003  -0.00728  -0.00120  -0.00848   2.70698
   D25       -1.55643  -0.00000   0.00233  -0.00074   0.00159  -1.55484
   D26        1.14684  -0.00005  -0.00854  -0.00164  -0.01018   1.13666
   D27        2.62313  -0.00000  -0.00002   0.00008   0.00007   2.62320
   D28       -3.09838  -0.00000  -0.00020   0.00013  -0.00008  -3.09846
   D29        0.00100   0.00000   0.00044  -0.00013   0.00031   0.00131
   D30       -3.13954   0.00001   0.00054  -0.00018   0.00036  -3.13918
   D31        3.14080  -0.00000  -0.00066   0.00050  -0.00017   3.14063
   D32        0.00026   0.00000  -0.00056   0.00045  -0.00012   0.00014
   D33       -2.57579   0.00000   0.00019   0.00009   0.00028  -2.57551
   D34        2.59049  -0.00001  -0.00019  -0.00007  -0.00026   2.59023
   D35       -0.00128   0.00001  -0.00004  -0.00007  -0.00011  -0.00139
   D36       -3.14093   0.00001  -0.00068   0.00052  -0.00016  -3.14110
   D37        3.13925   0.00000  -0.00014  -0.00002  -0.00016   3.13909
   D38       -0.00040   0.00001  -0.00078   0.00057  -0.00022  -0.00061
   D39       -3.13251   0.00001   0.00034  -0.00016   0.00019  -3.13232
   D40       -2.57024   0.00000   0.00050  -0.00017   0.00033  -2.56990
   D41        0.00017  -0.00001  -0.00073   0.00057  -0.00016   0.00001
   D42       -3.13851  -0.00000  -0.00070   0.00050  -0.00019  -3.13870
   D43        3.13982  -0.00001  -0.00009  -0.00001  -0.00010   3.13972
   D44        0.00114  -0.00001  -0.00005  -0.00008  -0.00014   0.00100
   D45       -1.19644  -0.00001  -0.00095   0.00009  -0.00086  -1.19730
   D46        1.94806  -0.00000  -0.00092   0.00002  -0.00089   1.94717
   D47        0.51324  -0.00000   0.00026   0.00005   0.00032   0.51356
   D48        1.07340  -0.00000   0.00039   0.00011   0.00050   1.07390
   D49        1.63874  -0.00000   0.00030   0.00002   0.00032   1.63905
   D50        2.58175  -0.00000  -0.00022  -0.00002  -0.00025   2.58150
   D51       -3.14128  -0.00000  -0.00010   0.00003  -0.00007  -3.14135
   D52       -2.57595  -0.00000  -0.00019  -0.00005  -0.00024  -2.57619
   D53        2.17059  -0.00000  -0.00294   0.00028  -0.00265   2.16794
   D54       -2.00354  -0.00000  -0.00203   0.00039  -0.00164  -2.00517
   D55       -0.53857   0.00001   0.00698   0.00108   0.00805  -0.53052
   D56        1.57049   0.00001   0.00788   0.00118   0.00906   1.57955
   D57        1.88642   0.00001  -0.00975   0.00133  -0.00842   1.87800
   D58       -1.77346  -0.00000  -0.02022   0.00063  -0.01958  -1.79304
         Item               Value     Threshold  Converged?
 Maximum Force            0.000068     0.000450     YES
 RMS     Force            0.000015     0.000300     YES
 Maximum Displacement     0.015902     0.001800     NO 
 RMS     Displacement     0.003614     0.001200     NO 
 Predicted change in Energy=-6.721466D-07
 GradGradGradGradGradGradGradGradGradGradGradGradGradGradGradGradGradGrad

                          Input orientation:                          
 ---------------------------------------------------------------------
 Center     Atomic      Atomic             Coordinates (Angstroms)
 Number     Number       Type             X           Y           Z
 ---------------------------------------------------------------------
      1          6           0        0.000471   -0.010784   -0.000058
      2          6           0        0.000054   -0.014982    1.395653
      3          6           0        1.207218   -0.008991    2.097896
      4          6           0        2.412204    0.001380    1.395505
      5          6           0        2.421672    0.007384    0.000960
      6          6           0        1.209925    0.001227   -0.691430
      7          1           0        1.202127    0.003070   -1.773796
      8          1           0        3.359026    0.014958   -0.538640
      9          1           0        3.344504    0.003703    1.945605
     10          1           0        1.197898   -0.014557    3.180364
     11          8           0       -1.210897   -0.028951    2.030525
     12          1           0       -1.087540   -0.019436    3.007416
     13          1           0       -0.943909   -0.018831   -0.529118
     14          8           0       -0.926729    0.006649    4.728042
     15          1           0       -1.388003    0.729290    5.169812
     16          1           0       -1.236522   -0.787587    5.179108
     17          3           0        1.196306    3.200903    0.775103
     18          8           0       -3.535986    1.029827    0.817840
     19          1           0       -2.760553    0.622072    1.240292
     20          1           0       -4.090932    0.283112    0.571946
 ---------------------------------------------------------------------
                    Distance matrix (angstroms):
                    1          2          3          4          5
     1  C    0.000000
     2  C    1.395717   0.000000
     3  C    2.420259   1.396576   0.000000
     4  C    2.786431   2.412205   1.394794   0.000000
     5  C    2.421270   2.794620   2.423285   1.394590   0.000000
     6  C    1.393168   2.412460   2.789346   2.408479   1.395627
     7  H    2.142502   3.389794   3.871714   3.392455   2.153385
     8  H    3.401563   3.876219   3.403259   2.153502   1.081600
     9  H    3.868898   3.389416   2.142742   1.082497   2.152505
    10  H    3.398371   2.149424   1.082522   2.158822   3.406863
    11  O    2.364531   1.367356   2.419136   3.678455   4.161251
    12  H    3.198240   1.944392   2.468451   3.853167   4.621046
    13  H    1.082508   2.143787   3.395386   3.868860   3.407170
    14  O    4.818187   3.458932   3.386981   4.717447   5.792849
    15  H    5.403992   4.089612   4.088631   5.405259   6.461564
    16  H    5.381202   4.054698   4.008983   5.315197   6.389647
    17  Li   3.513663   3.486834   3.471789   3.478542   3.507048
    18  O    3.776024   3.732167   5.021521   6.064022   6.099703
    19  H    3.092285   2.837416   4.108154   5.212174   5.363697
    20  H    4.141634   4.183721   5.521253   6.561127   6.543398
                    6          7          8          9         10
     6  C    0.000000
     7  H    1.082395   0.000000
     8  H    2.154570   2.485551   0.000000
     9  H    3.392696   4.292286   2.484312   0.000000
    10  H    3.871845   4.954193   4.301434   2.476465   0.000000
    11  O    3.642846   4.505171   5.242779   4.556309   2.669201
    12  H    4.354334   5.301232   5.687499   4.557520   2.291978
    13  H    2.160034   2.480962   4.303079   4.951287   4.283411
    14  O    5.825461   6.841486   6.790118   5.097587   2.628650
    15  H    6.452400   7.446466   7.458618   5.772228   3.346356
    16  H    6.408631   7.410467   7.379416   5.662816   3.243294
    17  Li   3.519777   4.089383   4.068602   4.025781   4.015528
    18  O    5.085232   5.497320   7.100084   7.047406   5.392765
    19  H    4.458889   5.017043   6.401753   6.176696   4.454045
    20  H    5.456615   5.796326   7.537054   7.566420   5.904589
                   11         12         13         14         15
    11  O    0.000000
    12  H    0.984694   0.000000
    13  H    2.573549   3.539449   0.000000
    14  O    2.712677   1.728322   5.257249   0.000000
    15  H    3.234412   2.307992   5.764955   0.964440   0.000000
    16  H    3.238790   2.308354   5.767188   0.964492   1.524450
    17  Li   4.219320   4.535389   4.080220   5.507836   5.665774
    18  O    2.828012   3.448199   3.103682   4.810903   4.862490
    19  H    1.857346   2.516591   2.615676   3.988239   4.163715
    20  H    3.243368   3.878583   3.347724   5.230845   5.352128
                   16         17         18         19         20
    16  H    0.000000
    17  Li   6.420433   0.000000
    18  O    5.254634   5.206725   0.000000
    19  H    4.452424   4.745893   0.972638   0.000000
    20  H    5.524491   6.042322   0.962295   1.526921   0.000000
 Stoichiometry    C6H10LiO3(1+)
 Framework group  C1[X(C6H10LiO3)]
 Deg. of freedom    54
 Full point group                 C1      NOp   1
 Largest Abelian subgroup         C1      NOp   1
 Largest concise Abelian subgroup C1      NOp   1
                         Standard orientation:                         
 ---------------------------------------------------------------------
 Center     Atomic      Atomic             Coordinates (Angstroms)
 Number     Number       Type             X           Y           Z
 ---------------------------------------------------------------------
      1          6           0       -0.749449   -1.193052   -0.419069
      2          6           0       -0.044906    0.002190   -0.267272
      3          6           0       -0.731214    1.198261   -0.046319
      4          6           0       -2.124324    1.190142    0.021728
      5          6           0       -2.836009    0.000089   -0.127130
      6          6           0       -2.140782   -1.189784   -0.347666
      7          1           0       -2.680207   -2.120479   -0.467695
      8          1           0       -3.916299   -0.000340   -0.073925
      9          1           0       -2.650548    2.120866    0.190964
     10          1           0       -0.177132    2.121166    0.068111
     11          8           0        1.319124   -0.049883   -0.347093
     12          1           0        1.706146    0.845814   -0.214566
     13          1           0       -0.202429   -2.110848   -0.592970
     14          8           0        2.436894    2.394132    0.021680
     15          1           0        3.087715    2.433739    0.732318
     16          1           0        2.898568    2.749246   -0.747082
     17          3           0       -1.255596   -0.432101    2.973658
     18          8           0        2.756207   -2.398106    0.299665
     19          1           0        2.283743   -1.591152    0.032030
     20          1           0        3.079532   -2.767924   -0.527806
 ---------------------------------------------------------------------
 Rotational constants (GHZ):           1.3740493           0.8262436           0.6046493
 Standard basis: Aug-CC-pVTZ (5D, 7F)
 There are   800 symmetry adapted cartesian basis functions of A   symmetry.
 There are   690 symmetry adapted basis functions of A   symmetry.
   690 basis functions,   992 primitive gaussians,   800 cartesian basis functions
    36 alpha electrons       36 beta electrons
       nuclear repulsion energy       455.7167895291 Hartrees.
 NAtoms=   20 NActive=   20 NUniq=   20 SFac= 1.00D+00 NAtFMM=   60 NAOKFM=F Big=F
 Integral buffers will be    131072 words long.
 Raffenetti 1 integral format.
 Two-electron integral symmetry is turned on.
 ------------------------------------------------------------------------------
 Polarizable Continuum Model (PCM)
 =================================
 Model                : PCM.
 Atomic radii         : UFF (Universal Force Field).
 Polarization charges : Total charges.
 Charge compensation  : None.
 Solution method      : On-the-fly selection.
 Cavity type          : Scaled VdW (van der Waals Surface) (Alpha=1.100).
 Cavity algorithm     : GePol (No added spheres)
                        Default sphere list used, NSphG=   20.
                        Lebedev-Laikov grids with approx.  5.0 points / Ang**2.
                        Smoothing algorithm: York/Karplus (Gamma=1.0000).
                        Polarization charges: spherical gaussians, with
                                              point-specific exponents (IZeta= 3).
                        Self-potential: point-specific (ISelfS= 7).
                        Self-field    : sphere-specific E.n sum rule (ISelfD= 2).
 1st derivatives      : Analytical E(r).r(x)/FMM algorithm (CHGder, D1EAlg=3).
                        Cavity 1st derivative terms included.
 Solvent              : Water, Eps=  78.355300 Eps(inf)=   1.777849
 ------------------------------------------------------------------------------
 Spheres list:
 ISph  on   Nord     Re0    Alpha      Xe            Ye            Ze
    1   C      1    1.9255  1.100     -0.749449     -1.193052     -0.419069
    2   C      2    1.9255  1.100     -0.044906      0.002190     -0.267272
    3   C      3    1.9255  1.100     -0.731214      1.198261     -0.046319
    4   C      4    1.9255  1.100     -2.124324      1.190142      0.021728
    5   C      5    1.9255  1.100     -2.836009      0.000089     -0.127130
    6   C      6    1.9255  1.100     -2.140782     -1.189784     -0.347666
    7   H      7    1.4430  1.100     -2.680207     -2.120479     -0.467695
    8   H      8    1.4430  1.100     -3.916299     -0.000340     -0.073925
    9   H      9    1.4430  1.100     -2.650548      2.120866      0.190964
   10   H     10    1.4430  1.100     -0.177132      2.121166      0.068111
   11   O     11    1.7500  1.100      1.319124     -0.049883     -0.347093
   12   H     12    1.4430  1.100      1.706146      0.845814     -0.214566
   13   H     13    1.4430  1.100     -0.202429     -2.110848     -0.592970
   14   O     14    1.7500  1.100      2.436894      2.394132      0.021680
   15   H     15    1.4430  1.100      3.087715      2.433739      0.732318
   16   H     16    1.4430  1.100      2.898568      2.749246     -0.747082
   17  Li     17    1.2255  1.100     -1.255596     -0.432101      2.973658
   18   O     18    1.7500  1.100      2.756207     -2.398106      0.299665
   19   H     19    1.4430  1.100      2.283743     -1.591152      0.032030
   20   H     20    1.4430  1.100      3.079532     -2.767924     -0.527806
 ------------------------------------------------------------------------------
 Separa: There are  2 disjoint cavities,
 One-electron integrals computed using PRISM.
 NBasis=   690 RedAO= T EigKep=  1.07D-06  NBF=   690
 NBsUse=   688 1.00D-06 EigRej=  8.58D-07 NBFU=   688
 Initial guess from the checkpoint file:  "output.chk"
 B after Tr=     0.000000   -0.000000    0.000000
         Rot=    1.000000   -0.000470   -0.000259    0.000152 Ang=  -0.06 deg.
 Requested convergence on RMS density matrix=1.00D-08 within 128 cycles.
 Requested convergence on MAX density matrix=1.00D-06.
 Requested convergence on             energy=1.00D-06.
 No special actions if energy rises.
 Inv3:  Mode=1 IEnd=    10178892.
 Iteration    1 A*A^-1 deviation from unit magnitude is 3.33D-15 for    201.
 Iteration    1 A*A^-1 deviation from orthogonality  is 2.37D-15 for   1507    237.
 Iteration    1 A^-1*A deviation from unit magnitude is 3.33D-15 for    201.
 Iteration    1 A^-1*A deviation from orthogonality  is 1.77D-15 for   1532    232.
 Error on total polarization charges =  0.01285
 SCF Done:  E(RHF) =  -465.250390825     A.U. after    8 cycles
            NFock=  8  Conv=0.42D-08     -V/T= 2.0020
 ExpMin= 7.59D-03 ExpMax= 1.53D+04 ExpMxC= 5.22D+02 IAcc=3 IRadAn=         5 AccDes= 0.00D+00
 HarFok:  IExCor=  205 AccDes= 0.00D+00 IRadAn=         5 IDoV=-2 UseB2=F ITyADJ=14
 ICtDFT= 12500011 ScaDFX=  1.000000  1.000000  1.000000  1.000000
 Range of M.O.s used for correlation:    11   688
 NBasis=   690 NAE=    36 NBE=    36 NFC=    10 NFV=     0
 NROrb=    678 NOA=    26 NOB=    26 NVA=   652 NVB=   652

 **** Warning!!: The largest alpha MO coefficient is  0.14144669D+03

 Disk-based method using ON**2 memory for 26 occupieds at a time.
 Estimated scratch disk usage= 27449631760 words.
 Actual    scratch disk usage= 24828088336 words.
 JobTyp=1 Pass  1:  I=  11 to  36 NPSUse= 15 ParTrn=T ParDer=T DoDerP=T.
 Spin components of T(2) and E(2):
     alpha-alpha T2 =       0.7047883125D-01 E2=     -0.2210502263D+00
     alpha-beta  T2 =       0.3753112671D+00 E2=     -0.1310040538D+01
     beta-beta   T2 =       0.7047883125D-01 E2=     -0.2210502263D+00
 ANorm=    0.1231368722D+01
 E2 =    -0.1752140991D+01 EUMP2 =    -0.46700253181618D+03
          IDoAtm=11111111111111111111
 NEqPCM:  Using equilibrium solvation (IEInf=0, Eps=  78.3553, EpsInf=   1.7778)
          Differentiating once with respect to electric field.
                with respect to dipole field.
          Differentiating once with respect to nuclear coordinates.
          There are     1 degrees of freedom in the 1st order CPHF.  IDoFFX=0 NUNeed=     1.
 LinEq1:  Iter=  0 NonCon=     1 RMS=1.83D-03 Max=3.78D-02 NDo=     1
 AX will form     1 AO Fock derivatives at one time.
 LinEq1:  Iter=  1 NonCon=     1 RMS=4.32D-04 Max=6.21D-03 NDo=     1
 LinEq1:  Iter=  2 NonCon=     1 RMS=1.69D-04 Max=5.27D-03 NDo=     1
 LinEq1:  Iter=  3 NonCon=     1 RMS=6.00D-05 Max=2.09D-03 NDo=     1
 LinEq1:  Iter=  4 NonCon=     1 RMS=2.59D-05 Max=6.61D-04 NDo=     1
 LinEq1:  Iter=  5 NonCon=     1 RMS=8.62D-06 Max=2.07D-04 NDo=     1
 LinEq1:  Iter=  6 NonCon=     1 RMS=2.11D-06 Max=3.27D-05 NDo=     1
 LinEq1:  Iter=  7 NonCon=     1 RMS=5.17D-07 Max=7.19D-06 NDo=     1
 LinEq1:  Iter=  8 NonCon=     1 RMS=1.81D-07 Max=3.22D-06 NDo=     1
 LinEq1:  Iter=  9 NonCon=     1 RMS=3.77D-08 Max=7.10D-07 NDo=     1
 LinEq1:  Iter= 10 NonCon=     1 RMS=1.42D-08 Max=3.60D-07 NDo=     1
 LinEq1:  Iter= 11 NonCon=     1 RMS=4.33D-09 Max=1.21D-07 NDo=     1
 LinEq1:  Iter= 12 NonCon=     1 RMS=1.18D-09 Max=4.76D-08 NDo=     1
 LinEq1:  Iter= 13 NonCon=     1 RMS=3.52D-10 Max=1.00D-08 NDo=     1
 LinEq1:  Iter= 14 NonCon=     1 RMS=1.34D-10 Max=3.29D-09 NDo=     1
 LinEq1:  Iter= 15 NonCon=     0 RMS=2.88D-11 Max=5.21D-10 NDo=     1
 Linear equations converged to 1.000D-10 1.000D-09 after    15 iterations.
 End of Minotr F.D. properties file   721 does not exist.
 End of Minotr F.D. properties file   722 does not exist.
 End of Minotr F.D. properties file   788 does not exist.
 D1PCM: PCM CHGder 1st derivatives, ID1Alg=3 FixD1E=F DoIter=F DoCFld=F I1PDM=2.
 Calling FoFJK, ICntrl=  10002127 FMM=F ISym2X=0 I1Cent= 0 IOpClX= 0 NMat=1 NMatS=1 NMatT=0.
 ***** Axes restored to original set *****
 -------------------------------------------------------------------
 Center     Atomic                   Forces (Hartrees/Bohr)
 Number     Number              X              Y              Z
 -------------------------------------------------------------------
      1        6          -0.000031580    0.000009798    0.000018640
      2        6          -0.000029708    0.000044408    0.000040641
      3        6          -0.000018698   -0.000012153    0.000007313
      4        6           0.000013623   -0.000009675   -0.000005475
      5        6          -0.000006613    0.000038881    0.000016227
      6        6           0.000005938    0.000001926   -0.000012159
      7        1           0.000004186   -0.000002499   -0.000001617
      8        1           0.000001687   -0.000030704   -0.000000730
      9        1           0.000002366   -0.000004625   -0.000003155
     10        1           0.000000428    0.000010246   -0.000004456
     11        8           0.000013677   -0.000074273   -0.000119325
     12        1          -0.000053018    0.000007416    0.000095822
     13        1           0.000006275    0.000014164    0.000000750
     14        8          -0.000012662    0.000001572   -0.000075904
     15        1           0.000001721   -0.000000829   -0.000008414
     16        1           0.000000803   -0.000007010   -0.000009272
     17        3           0.000015744   -0.000030031   -0.000011672
     18        8           0.000126204   -0.000025917    0.000048921
     19        1           0.000026647    0.000087700    0.000051975
     20        1          -0.000067019   -0.000018393   -0.000028110
 -------------------------------------------------------------------
 Cartesian Forces:  Max     0.000126204 RMS     0.000037708

 GradGradGradGradGradGradGradGradGradGradGradGradGradGradGradGradGradGrad
 Berny optimization.
 Using GEDIIS/GDIIS optimizer.
 FormGI is forming the generalized inverse of G from B-inverse, IUseBI=4.
 Internal  Forces:  Max     0.000096707 RMS     0.000020227
 Search for a local minimum.
 Step number   7 out of a maximum of  120
 All quantities printed in internal units (Hartrees-Bohrs-Radians)
 Mixed Optimization -- En-DIIS/RFO-DIIS
 Swapping is turned off.
 Update second derivatives using D2CorX and points    1    2    3    4    5
                                                      6    7
 DE= -6.33D-07 DEPred=-6.72D-07 R= 9.42D-01
 Trust test= 9.42D-01 RLast= 3.12D-02 DXMaxT set to 1.12D-01
 ITU=  0  1  1 -1  1 -1  0
     Eigenvalues ---    0.00058   0.00226   0.00390   0.01236   0.01372
     Eigenvalues ---    0.01479   0.01623   0.01777   0.01917   0.02045
     Eigenvalues ---    0.02129   0.02180   0.02394   0.02679   0.03429
     Eigenvalues ---    0.03882   0.04047   0.04463   0.04749   0.05116
     Eigenvalues ---    0.05569   0.05651   0.05750   0.06743   0.06807
     Eigenvalues ---    0.07211   0.07420   0.10597   0.13386   0.14872
     Eigenvalues ---    0.15848   0.15920   0.16004   0.16058   0.17554
     Eigenvalues ---    0.18644   0.21180   0.34718   0.35694   0.35699
     Eigenvalues ---    0.35709   0.35770   0.35804   0.37105   0.42302
     Eigenvalues ---    0.42617   0.43601   0.43788   0.49665   0.51860
     Eigenvalues ---    0.52965   0.54516   0.54539   0.62700
 En-DIIS/RFO-DIIS/Sim-DIIS IScMMF=       -3 using points:     7    6    5    4    3    2    1
 RFO step:  Lambda=-1.58465432D-06.
 DIIS inversion failure, remove point   7.
 DIIS inversion failure, remove point   6.
 DIIS inversion failure, remove point   5.
 RFO-DIIS uses    4 points instead of    7
 DidBck=F Rises=F RFO-DIIS coefs:    1.67534   -0.24168   -0.34970   -0.08396    0.00000
                  RFO-DIIS coefs:    0.00000    0.00000
 Iteration  1 RMS(Cart)=  0.00426245 RMS(Int)=  0.00002511
 Iteration  2 RMS(Cart)=  0.00002999 RMS(Int)=  0.00001200
 Iteration  3 RMS(Cart)=  0.00000000 RMS(Int)=  0.00001200
 Variable       Old X    -DE/DX   Delta X   Delta X   Delta X     New X
                                 (Linear)    (Quad)   (Total)
    R1        2.63752  -0.00001  -0.00008   0.00000  -0.00008   2.63744
    R2        2.63271   0.00002  -0.00001   0.00002   0.00001   2.63272
    R3        2.04564  -0.00001   0.00003  -0.00003   0.00001   2.04565
    R4        6.63986  -0.00001  -0.00523  -0.00061  -0.00584   6.63402
    R5        2.63915  -0.00000  -0.00003  -0.00001  -0.00004   2.63910
    R6        2.58393  -0.00005   0.00040  -0.00017   0.00023   2.58416
    R7        6.58916   0.00001  -0.00208   0.00042  -0.00166   6.58750
    R8        2.63578   0.00001  -0.00005   0.00003  -0.00002   2.63576
    R9        2.04567  -0.00000   0.00002  -0.00002   0.00000   2.04567
   R10        6.56073   0.00000   0.00120   0.00050   0.00170   6.56243
   R11        2.63539  -0.00001   0.00002  -0.00003  -0.00001   2.63539
   R12        2.04562   0.00000   0.00000   0.00000   0.00000   2.04563
   R13        6.57349  -0.00001   0.00187  -0.00024   0.00162   6.57511
   R14        2.63735   0.00001   0.00001   0.00000   0.00001   2.63737
   R15        2.04393   0.00000  -0.00002   0.00001  -0.00001   2.04392
   R16        6.62736  -0.00002  -0.00175  -0.00086  -0.00261   6.62475
   R17        2.04543   0.00000   0.00000   0.00000   0.00000   2.04543
   R18        1.86080  -0.00000   0.00005  -0.00006  -0.00000   1.86080
   R19        3.50987  -0.00010   0.00388  -0.00160   0.00228   3.51215
   R20        3.26605  -0.00009   0.00244  -0.00110   0.00134   3.26739
   R21        1.82253  -0.00000   0.00002  -0.00001   0.00000   1.82253
   R22        1.82262  -0.00000   0.00000  -0.00001  -0.00001   1.82262
   R23        1.83802  -0.00008   0.00044  -0.00027   0.00017   1.83819
   R24        1.81847   0.00007  -0.00016   0.00012  -0.00004   1.81843
    A1        2.09041  -0.00000  -0.00002   0.00001  -0.00002   2.09039
    A2        2.08111   0.00000   0.00013  -0.00002   0.00011   2.08122
    A3        2.11167   0.00000  -0.00011   0.00001  -0.00010   2.11157
    A4        1.37570  -0.00001  -0.00042  -0.00005  -0.00047   1.37524
    A5        1.99493   0.00000  -0.00137   0.00003  -0.00134   1.99359
    A6        2.09735   0.00001  -0.00008   0.00004  -0.00004   2.09732
    A7        2.05398  -0.00001   0.00016  -0.00011   0.00005   2.05403
    A8        2.13185   0.00001  -0.00008   0.00007  -0.00002   2.13183
    A9        1.97783   0.00002   0.00044   0.00025   0.00068   1.97852
   A10        2.08698   0.00000   0.00009  -0.00003   0.00006   2.08704
   A11        2.08903   0.00000   0.00000   0.00001   0.00002   2.08904
   A12        2.10718  -0.00000  -0.00010   0.00002  -0.00008   2.10710
   A13        1.96678   0.00000   0.00180  -0.00004   0.00176   1.96855
   A14        2.10536  -0.00001   0.00005  -0.00003   0.00002   2.10537
   A15        2.08077   0.00001  -0.00020   0.00009  -0.00012   2.08066
   A16        2.09706  -0.00000   0.00015  -0.00006   0.00010   2.09715
   A17        1.97111   0.00000   0.00171  -0.00006   0.00164   1.97275
   A18        2.08310   0.00000  -0.00019   0.00008  -0.00011   2.08299
   A19        2.09993  -0.00000   0.00014  -0.00005   0.00009   2.10002
   A20        2.10015  -0.00000   0.00006  -0.00003   0.00002   2.10017
   A21        1.37980  -0.00000  -0.00166   0.00004  -0.00162   1.37818
   A22        1.98947   0.00001  -0.00002   0.00009   0.00006   1.98954
   A23        2.10318  -0.00000   0.00016  -0.00007   0.00008   2.10326
   A24        2.08289   0.00001  -0.00019   0.00009  -0.00010   2.08279
   A25        2.09711  -0.00000   0.00004  -0.00002   0.00002   2.09713
   A26        1.92792   0.00005  -0.00047   0.00024  -0.00030   1.92763
   A27        2.13859   0.00000  -0.00072  -0.00016  -0.00096   2.13764
   A28        2.12143  -0.00006  -0.00411  -0.00038  -0.00455   2.11688
   A29        2.00736  -0.00001   0.00061  -0.00006   0.00055   2.00791
   A30        2.00785  -0.00001   0.00106  -0.00006   0.00100   2.00885
   A31        1.82262   0.00001  -0.00013   0.00008  -0.00006   1.82256
   A32        0.70752   0.00000   0.00021   0.00002   0.00022   0.70774
   A33        0.81972   0.00000   0.00022   0.00006   0.00028   0.82000
   A34        0.70421   0.00000   0.00042   0.00007   0.00049   0.70470
   A35        0.70727   0.00000   0.00002  -0.00001   0.00001   0.70728
   A36        0.82210   0.00000   0.00029   0.00001   0.00030   0.82240
   A37        0.70917   0.00000   0.00004   0.00002   0.00006   0.70923
   A38        1.81877   0.00006  -0.00126   0.00061  -0.00064   1.81813
   A39        3.17397  -0.00000   0.00089  -0.00074   0.00015   3.17412
   A40        3.12553  -0.00002   0.00359  -0.00121   0.00239   3.12791
   A41        3.13570  -0.00000   0.00120  -0.00168  -0.00049   3.13521
   A42        3.22443  -0.00001  -0.00215   0.00003  -0.00211   3.22231
    D1       -0.00150   0.00001  -0.00039   0.00043   0.00003  -0.00147
    D2       -3.13985   0.00002   0.00010   0.00029   0.00038  -3.13946
    D3        3.13810   0.00000   0.00040   0.00000   0.00040   3.13850
    D4       -0.00024   0.00001   0.00089  -0.00014   0.00075   0.00051
    D5        0.00143  -0.00001   0.00073  -0.00050   0.00024   0.00166
    D6        3.14017  -0.00001   0.00074  -0.00048   0.00026   3.14043
    D7       -3.13814   0.00000  -0.00008  -0.00007  -0.00014  -3.13828
    D8        0.00060  -0.00000  -0.00007  -0.00005  -0.00012   0.00048
    D9        1.19454   0.00000   0.00176  -0.00007   0.00169   1.19623
   D10       -1.94990  -0.00000   0.00177  -0.00005   0.00171  -1.94819
   D11       -1.64457   0.00000   0.00018  -0.00000   0.00018  -1.64439
   D12       -1.07791   0.00000  -0.00012  -0.00005  -0.00017  -1.07807
   D13       -0.51501  -0.00000  -0.00021  -0.00004  -0.00025  -0.51526
   D14        2.55959   0.00000   0.00050   0.00000   0.00051   2.56009
   D15        3.12625   0.00000   0.00020  -0.00004   0.00016   3.12641
   D16       -2.59404  -0.00000   0.00011  -0.00003   0.00008  -2.59396
   D17        0.00014  -0.00001  -0.00021  -0.00013  -0.00034  -0.00020
   D18       -3.13920  -0.00001   0.00070  -0.00052   0.00018  -3.13902
   D19        3.13834  -0.00001  -0.00073   0.00002  -0.00071   3.13763
   D20       -0.00101  -0.00002   0.00019  -0.00037  -0.00019  -0.00119
   D21       -3.12943  -0.00000   0.00345  -0.00014   0.00332  -3.12611
   D22       -0.43793  -0.00003  -0.00962  -0.00088  -0.01051  -0.44844
   D23        0.01548   0.00000   0.00395  -0.00028   0.00368   0.01916
   D24        2.70698  -0.00003  -0.00912  -0.00103  -0.01015   2.69683
   D25       -1.55484  -0.00001   0.00220  -0.00052   0.00169  -1.55315
   D26        1.13666  -0.00004  -0.01087  -0.00127  -0.01214   1.12452
   D27        2.62320   0.00001   0.00003   0.00007   0.00010   2.62330
   D28       -3.09846   0.00001  -0.00016   0.00011  -0.00005  -3.09851
   D29        0.00131  -0.00000   0.00049  -0.00010   0.00040   0.00171
   D30       -3.13918   0.00000   0.00052  -0.00012   0.00040  -3.13878
   D31        3.14063   0.00000  -0.00043   0.00030  -0.00014   3.14050
   D32        0.00014   0.00000  -0.00041   0.00028  -0.00013   0.00001
   D33       -2.57551   0.00000   0.00027   0.00006   0.00034  -2.57517
   D34        2.59023  -0.00000  -0.00026  -0.00003  -0.00029   2.58994
   D35       -0.00139   0.00000  -0.00016   0.00003  -0.00013  -0.00152
   D36       -3.14110   0.00001  -0.00051   0.00040  -0.00011  -3.14121
   D37        3.13909   0.00000  -0.00018   0.00005  -0.00014   3.13896
   D38       -0.00061   0.00001  -0.00054   0.00042  -0.00012  -0.00073
   D39       -3.13232   0.00000   0.00029  -0.00011   0.00018  -3.13214
   D40       -2.56990  -0.00000   0.00047  -0.00014   0.00034  -2.56957
   D41        0.00001  -0.00000  -0.00046   0.00027  -0.00018  -0.00017
   D42       -3.13870   0.00000  -0.00047   0.00026  -0.00021  -3.13891
   D43        3.13972  -0.00001  -0.00010  -0.00010  -0.00020   3.13951
   D44        0.00100  -0.00001  -0.00011  -0.00012  -0.00023   0.00077
   D45       -1.19730  -0.00000  -0.00105   0.00002  -0.00103  -1.19832
   D46        1.94717   0.00000  -0.00106   0.00000  -0.00105   1.94612
   D47        0.51356   0.00000   0.00034   0.00003   0.00037   0.51393
   D48        1.07390   0.00000   0.00052   0.00005   0.00057   1.07447
   D49        1.63905  -0.00000   0.00036  -0.00000   0.00036   1.63941
   D50        2.58150   0.00000  -0.00027   0.00001  -0.00025   2.58125
   D51       -3.14135  -0.00000  -0.00008   0.00003  -0.00006  -3.14141
   D52       -2.57619  -0.00000  -0.00025  -0.00002  -0.00027  -2.57646
   D53        2.16794  -0.00001  -0.00261  -0.00036  -0.00295   2.16499
   D54       -2.00517  -0.00000  -0.00171  -0.00011  -0.00180  -2.00697
   D55       -0.53052   0.00001   0.00845   0.00137   0.00980  -0.52072
   D56        1.57955   0.00001   0.00934   0.00163   0.01095   1.59050
   D57        1.87800   0.00001  -0.01049   0.00220  -0.00831   1.86969
   D58       -1.79304   0.00000  -0.02302   0.00159  -0.02141  -1.81445
         Item               Value     Threshold  Converged?
 Maximum Force            0.000097     0.000450     YES
 RMS     Force            0.000020     0.000300     YES
 Maximum Displacement     0.018637     0.001800     NO 
 RMS     Displacement     0.004278     0.001200     NO 
 Predicted change in Energy=-6.433612D-07
 GradGradGradGradGradGradGradGradGradGradGradGradGradGradGradGradGradGrad

                          Input orientation:                          
 ---------------------------------------------------------------------
 Center     Atomic      Atomic             Coordinates (Angstroms)
 Number     Number       Type             X           Y           Z
 ---------------------------------------------------------------------
      1          6           0        0.001066   -0.014654   -0.000534
      2          6           0        0.000174   -0.019447    1.395133
      3          6           0        1.207079   -0.010659    2.097745
      4          6           0        2.412287    0.002687    1.395811
      5          6           0        2.422283    0.009370    0.001277
      6          6           0        1.210742    0.000718   -0.691462
      7          1           0        1.203221    0.003249   -1.773830
      8          1           0        3.359775    0.019361   -0.538031
      9          1           0        3.344315    0.006791    1.946366
     10          1           0        1.197455   -0.016882    3.180208
     11          8           0       -1.211031   -0.037222    2.029693
     12          1           0       -1.087765   -0.024691    3.006560
     13          1           0       -0.943054   -0.024517   -0.530033
     14          8           0       -0.927344    0.007383    4.727833
     15          1           0       -1.389796    0.730512    5.167572
     16          1           0       -1.234669   -0.785917    5.182217
     17          3           0        1.186444    3.198450    0.770812
     18          8           0       -3.535081    1.037242    0.825540
     19          1           0       -2.759342    0.625360    1.243608
     20          1           0       -4.086425    0.292321    0.566541
 ---------------------------------------------------------------------
                    Distance matrix (angstroms):
                    1          2          3          4          5
     1  C    0.000000
     2  C    1.395676   0.000000
     3  C    2.420177   1.396553   0.000000
     4  C    2.786408   2.412215   1.394782   0.000000
     5  C    2.421337   2.794688   2.423284   1.394586   0.000000
     6  C    1.393174   2.412418   2.789233   2.408407   1.395634
     7  H    2.142446   3.389714   3.871602   3.392413   2.153405
     8  H    3.401616   3.876281   3.403281   2.153546   1.081593
     9  H    3.868875   3.389370   2.142662   1.082498   2.152561
    10  H    3.398305   2.149415   1.082524   2.158767   3.406832
    11  O    2.364638   1.367479   2.419213   3.678564   4.161444
    12  H    3.198167   1.944309   2.468289   3.853003   4.620966
    13  H    1.082511   2.143821   3.395362   3.868841   3.407189
    14  O    4.818702   3.459465   3.387248   4.717577   5.793129
    15  H    5.403618   4.089713   4.088634   5.404789   6.460852
    16  H    5.383567   4.056392   4.009629   5.315925   6.391239
    17  Li   3.510574   3.485954   3.472688   3.479399   3.505669
    18  O    3.780638   3.733505   5.020427   6.063556   6.101322
    19  H    3.094731   2.837898   4.106893   5.211204   5.363961
    20  H    4.138042   4.181394   5.518838   6.557808   6.539333
                    6          7          8          9         10
     6  C    0.000000
     7  H    1.082397   0.000000
     8  H    2.154584   2.485595   0.000000
     9  H    3.392684   4.292336   2.484477   0.000000
    10  H    3.871733   4.954082   4.301424   2.476275   0.000000
    11  O    3.642953   4.505223   5.242965   4.556320   2.669251
    12  H    4.354211   5.301087   5.687415   4.557229   2.291822
    13  H    2.159985   2.480785   4.303060   4.951269   4.283425
    14  O    5.825823   6.841852   6.790351   5.097414   2.628784
    15  H    6.451642   7.445516   7.457753   5.771633   3.346951
    16  H    6.410846   7.413007   7.380965   5.662704   3.242635
    17  Li   3.516294   4.084702   4.067315   4.028029   4.017919
    18  O    5.089059   5.502488   7.101722   7.045862   5.390041
    19  H    4.460521   5.019349   6.401959   6.175041   4.451869
    20  H    5.452301   5.791481   7.532628   7.563157   5.903072
                   11         12         13         14         15
    11  O    0.000000
    12  H    0.984693   0.000000
    13  H    2.573747   3.539553   0.000000
    14  O    2.713379   1.729030   5.257987   0.000000
    15  H    3.235376   2.309010   5.764751   0.964441   0.000000
    16  H    3.240295   2.309660   5.770145   0.964488   1.524413
    17  Li   4.219270   4.534230   4.076086   5.505364   5.662087
    18  O    2.829429   3.445854   3.111835   4.805080   4.852791
    19  H    1.858551   2.514903   2.620505   3.984713   4.157428
    20  H    3.243040   3.878937   3.344196   5.232336   5.351011
                   16         17         18         19         20
    16  H    0.000000
    17  Li   6.418525   0.000000
    18  O    5.253232   5.192939   0.000000
    19  H    4.452973   4.734296   0.972728   0.000000
    20  H    5.531689   6.024156   0.962272   1.526593   0.000000
 Stoichiometry    C6H10LiO3(1+)
 Framework group  C1[X(C6H10LiO3)]
 Deg. of freedom    54
 Full point group                 C1      NOp   1
 Largest Abelian subgroup         C1      NOp   1
 Largest concise Abelian subgroup C1      NOp   1
                         Standard orientation:                         
 ---------------------------------------------------------------------
 Center     Atomic      Atomic             Coordinates (Angstroms)
 Number     Number       Type             X           Y           Z
 ---------------------------------------------------------------------
      1          6           0       -0.751915   -1.191832   -0.423499
      2          6           0       -0.045962    0.002460   -0.271166
      3          6           0       -0.730645    1.198514   -0.045278
      4          6           0       -2.123549    1.191437    0.026748
      5          6           0       -2.836696    0.002318   -0.122550
      6          6           0       -2.143021   -1.187601   -0.347723
      7          1           0       -2.683474   -2.117673   -0.467971
      8          1           0       -3.916818    0.002608   -0.066155
      9          1           0       -2.648380    2.122314    0.199438
     10          1           0       -0.175524    2.120768    0.069375
     11          8           0        1.317870   -0.050377   -0.355836
     12          1           0        1.705884    0.844296   -0.219359
     13          1           0       -0.206264   -2.109780   -0.600886
     14          8           0        2.438934    2.391138    0.024488
     15          1           0        3.090292    2.426839    0.734843
     16          1           0        2.899938    2.750881   -0.742518
     17          3           0       -1.247943   -0.443901    2.970420
     18          8           0        2.757634   -2.395255    0.303178
     19          1           0        2.282966   -1.590513    0.032475
     20          1           0        3.070436   -2.773873   -0.524331
 ---------------------------------------------------------------------
 Rotational constants (GHZ):           1.3754260           0.8258473           0.6047953
 Standard basis: Aug-CC-pVTZ (5D, 7F)
 There are   800 symmetry adapted cartesian basis functions of A   symmetry.
 There are   690 symmetry adapted basis functions of A   symmetry.
   690 basis functions,   992 primitive gaussians,   800 cartesian basis functions
    36 alpha electrons       36 beta electrons
       nuclear repulsion energy       455.7090340698 Hartrees.
 NAtoms=   20 NActive=   20 NUniq=   20 SFac= 1.00D+00 NAtFMM=   60 NAOKFM=F Big=F
 Integral buffers will be    131072 words long.
 Raffenetti 1 integral format.
 Two-electron integral symmetry is turned on.
 ------------------------------------------------------------------------------
 Polarizable Continuum Model (PCM)
 =================================
 Model                : PCM.
 Atomic radii         : UFF (Universal Force Field).
 Polarization charges : Total charges.
 Charge compensation  : None.
 Solution method      : On-the-fly selection.
 Cavity type          : Scaled VdW (van der Waals Surface) (Alpha=1.100).
 Cavity algorithm     : GePol (No added spheres)
                        Default sphere list used, NSphG=   20.
                        Lebedev-Laikov grids with approx.  5.0 points / Ang**2.
                        Smoothing algorithm: York/Karplus (Gamma=1.0000).
                        Polarization charges: spherical gaussians, with
                                              point-specific exponents (IZeta= 3).
                        Self-potential: point-specific (ISelfS= 7).
                        Self-field    : sphere-specific E.n sum rule (ISelfD= 2).
 1st derivatives      : Analytical E(r).r(x)/FMM algorithm (CHGder, D1EAlg=3).
                        Cavity 1st derivative terms included.
 Solvent              : Water, Eps=  78.355300 Eps(inf)=   1.777849
 ------------------------------------------------------------------------------
 Spheres list:
 ISph  on   Nord     Re0    Alpha      Xe            Ye            Ze
    1   C      1    1.9255  1.100     -0.751915     -1.191832     -0.423499
    2   C      2    1.9255  1.100     -0.045962      0.002460     -0.271166
    3   C      3    1.9255  1.100     -0.730645      1.198514     -0.045278
    4   C      4    1.9255  1.100     -2.123549      1.191437      0.026748
    5   C      5    1.9255  1.100     -2.836696      0.002318     -0.122550
    6   C      6    1.9255  1.100     -2.143021     -1.187601     -0.347723
    7   H      7    1.4430  1.100     -2.683474     -2.117673     -0.467971
    8   H      8    1.4430  1.100     -3.916818      0.002608     -0.066155
    9   H      9    1.4430  1.100     -2.648380      2.122314      0.199438
   10   H     10    1.4430  1.100     -0.175524      2.120768      0.069375
   11   O     11    1.7500  1.100      1.317870     -0.050377     -0.355836
   12   H     12    1.4430  1.100      1.705884      0.844296     -0.219359
   13   H     13    1.4430  1.100     -0.206264     -2.109780     -0.600886
   14   O     14    1.7500  1.100      2.438934      2.391138      0.024488
   15   H     15    1.4430  1.100      3.090292      2.426839      0.734843
   16   H     16    1.4430  1.100      2.899938      2.750881     -0.742518
   17  Li     17    1.2255  1.100     -1.247943     -0.443901      2.970420
   18   O     18    1.7500  1.100      2.757634     -2.395255      0.303178
   19   H     19    1.4430  1.100      2.282966     -1.590513      0.032475
   20   H     20    1.4430  1.100      3.070436     -2.773873     -0.524331
 ------------------------------------------------------------------------------
 Separa: There are  2 disjoint cavities,
 One-electron integrals computed using PRISM.
 NBasis=   690 RedAO= T EigKep=  1.07D-06  NBF=   690
 NBsUse=   688 1.00D-06 EigRej=  8.58D-07 NBFU=   688
 Initial guess from the checkpoint file:  "output.chk"
 B after Tr=    -0.000000   -0.000000   -0.000000
         Rot=    1.000000   -0.000555   -0.000295    0.000222 Ang=  -0.08 deg.
 Requested convergence on RMS density matrix=1.00D-08 within 128 cycles.
 Requested convergence on MAX density matrix=1.00D-06.
 Requested convergence on             energy=1.00D-06.
 No special actions if energy rises.
 Inv3:  Mode=1 IEnd=    10167843.
 Iteration    1 A*A^-1 deviation from unit magnitude is 3.33D-15 for   1624.
 Iteration    1 A*A^-1 deviation from orthogonality  is 1.78D-15 for   1535    228.
 Iteration    1 A^-1*A deviation from unit magnitude is 3.33D-15 for   1624.
 Iteration    1 A^-1*A deviation from orthogonality  is 1.73D-15 for   1589   1395.
 Error on total polarization charges =  0.01286
 SCF Done:  E(RHF) =  -465.250398769     A.U. after    8 cycles
            NFock=  8  Conv=0.45D-08     -V/T= 2.0020
 ExpMin= 7.59D-03 ExpMax= 1.53D+04 ExpMxC= 5.22D+02 IAcc=3 IRadAn=         5 AccDes= 0.00D+00
 HarFok:  IExCor=  205 AccDes= 0.00D+00 IRadAn=         5 IDoV=-2 UseB2=F ITyADJ=14
 ICtDFT= 12500011 ScaDFX=  1.000000  1.000000  1.000000  1.000000
 Range of M.O.s used for correlation:    11   688
 NBasis=   690 NAE=    36 NBE=    36 NFC=    10 NFV=     0
 NROrb=    678 NOA=    26 NOB=    26 NVA=   652 NVB=   652

 **** Warning!!: The largest alpha MO coefficient is  0.14129155D+03

 Disk-based method using ON**2 memory for 26 occupieds at a time.
 Estimated scratch disk usage= 27450884384 words.
 Actual    scratch disk usage= 24828501792 words.
 JobTyp=1 Pass  1:  I=  11 to  36 NPSUse= 15 ParTrn=T ParDer=T DoDerP=T.
 Spin components of T(2) and E(2):
     alpha-alpha T2 =       0.7047877025D-01 E2=     -0.2210468133D+00
     alpha-beta  T2 =       0.3753165370D+00 E2=     -0.1310039301D+01
     beta-beta   T2 =       0.7047877025D-01 E2=     -0.2210468133D+00
 ANorm=    0.1231370812D+01
 E2 =    -0.1752132928D+01 EUMP2 =    -0.46700253169650D+03
          IDoAtm=11111111111111111111
 NEqPCM:  Using equilibrium solvation (IEInf=0, Eps=  78.3553, EpsInf=   1.7778)
          Differentiating once with respect to electric field.
                with respect to dipole field.
          Differentiating once with respect to nuclear coordinates.
          There are     1 degrees of freedom in the 1st order CPHF.  IDoFFX=0 NUNeed=     1.
 LinEq1:  Iter=  0 NonCon=     1 RMS=1.83D-03 Max=3.75D-02 NDo=     1
 AX will form     1 AO Fock derivatives at one time.
 LinEq1:  Iter=  1 NonCon=     1 RMS=4.32D-04 Max=6.16D-03 NDo=     1
 LinEq1:  Iter=  2 NonCon=     1 RMS=1.69D-04 Max=5.25D-03 NDo=     1
 LinEq1:  Iter=  3 NonCon=     1 RMS=6.00D-05 Max=2.08D-03 NDo=     1
 LinEq1:  Iter=  4 NonCon=     1 RMS=2.59D-05 Max=6.56D-04 NDo=     1
 LinEq1:  Iter=  5 NonCon=     1 RMS=8.62D-06 Max=2.06D-04 NDo=     1
 LinEq1:  Iter=  6 NonCon=     1 RMS=2.11D-06 Max=3.25D-05 NDo=     1
 LinEq1:  Iter=  7 NonCon=     1 RMS=5.17D-07 Max=7.14D-06 NDo=     1
 LinEq1:  Iter=  8 NonCon=     1 RMS=1.81D-07 Max=3.21D-06 NDo=     1
 LinEq1:  Iter=  9 NonCon=     1 RMS=3.77D-08 Max=7.06D-07 NDo=     1
 LinEq1:  Iter= 10 NonCon=     1 RMS=1.42D-08 Max=3.58D-07 NDo=     1
 LinEq1:  Iter= 11 NonCon=     1 RMS=4.32D-09 Max=1.21D-07 NDo=     1
 LinEq1:  Iter= 12 NonCon=     1 RMS=1.18D-09 Max=4.72D-08 NDo=     1
 LinEq1:  Iter= 13 NonCon=     1 RMS=3.52D-10 Max=1.01D-08 NDo=     1
 LinEq1:  Iter= 14 NonCon=     1 RMS=1.33D-10 Max=3.28D-09 NDo=     1
 LinEq1:  Iter= 15 NonCon=     0 RMS=2.86D-11 Max=5.19D-10 NDo=     1
 Linear equations converged to 1.000D-10 1.000D-09 after    15 iterations.
 End of Minotr F.D. properties file   721 does not exist.
 End of Minotr F.D. properties file   722 does not exist.
 End of Minotr F.D. properties file   788 does not exist.
 D1PCM: PCM CHGder 1st derivatives, ID1Alg=3 FixD1E=F DoIter=F DoCFld=F I1PDM=2.
 Calling FoFJK, ICntrl=  10002127 FMM=F ISym2X=0 I1Cent= 0 IOpClX= 0 NMat=1 NMatS=1 NMatT=0.
 ***** Axes restored to original set *****
 -------------------------------------------------------------------
 Center     Atomic                   Forces (Hartrees/Bohr)
 Number     Number              X              Y              Z
 -------------------------------------------------------------------
      1        6          -0.000030096    0.000042657    0.000010829
      2        6          -0.000095531    0.000019696    0.000081615
      3        6          -0.000019843   -0.000036146    0.000005773
      4        6           0.000019149   -0.000019838   -0.000003918
      5        6          -0.000037415    0.000052895    0.000036461
      6        6          -0.000000105   -0.000016109   -0.000034741
      7        1           0.000010271   -0.000008007   -0.000002151
      8        1           0.000003748   -0.000029974    0.000000262
      9        1           0.000006585    0.000002232   -0.000012874
     10        1          -0.000003084    0.000018591   -0.000004441
     11        8           0.000060622   -0.000026804   -0.000123905
     12        1          -0.000063755   -0.000011715    0.000081787
     13        1           0.000005104   -0.000002955    0.000006727
     14        8          -0.000013347    0.000005835   -0.000081344
     15        1           0.000004563   -0.000000695   -0.000016821
     16        1           0.000000957   -0.000010864   -0.000019252
     17        3           0.000038695   -0.000008153   -0.000005687
     18        8           0.000243344   -0.000084618    0.000101799
     19        1          -0.000012445    0.000139363    0.000033451
     20        1          -0.000117416   -0.000025389   -0.000053570
 -------------------------------------------------------------------
 Cartesian Forces:  Max     0.000243344 RMS     0.000055508

 GradGradGradGradGradGradGradGradGradGradGradGradGradGradGradGradGradGrad
 Berny optimization.
 Using GEDIIS/GDIIS optimizer.
 FormGI is forming the generalized inverse of G from B-inverse, IUseBI=4.
 Internal  Forces:  Max     0.000178923 RMS     0.000032246
 Search for a local minimum.
 Step number   8 out of a maximum of  120
 All quantities printed in internal units (Hartrees-Bohrs-Radians)
 Mixed Optimization -- En-DIIS/RFO-DIIS
 Swapping is turned off.
 Update second derivatives using D2CorX and points    1    2    3    4    5
                                                      6    7    8
 DE=  1.20D-07 DEPred=-6.43D-07 R=-1.86D-01
 Trust test=-1.86D-01 RLast= 3.55D-02 DXMaxT set to 5.58D-02
 ITU= -1  0  1  1 -1  1 -1  0
     Eigenvalues ---    0.00058   0.00218   0.00355   0.01218   0.01370
     Eigenvalues ---    0.01481   0.01625   0.01770   0.01911   0.02032
     Eigenvalues ---    0.02115   0.02176   0.02387   0.02680   0.03429
     Eigenvalues ---    0.03721   0.03882   0.04451   0.04609   0.04910
     Eigenvalues ---    0.05548   0.05650   0.05738   0.06631   0.06826
     Eigenvalues ---    0.07178   0.07406   0.10607   0.13290   0.14870
     Eigenvalues ---    0.15818   0.15916   0.16007   0.16057   0.17604
     Eigenvalues ---    0.18698   0.21187   0.34719   0.35694   0.35697
     Eigenvalues ---    0.35709   0.35768   0.35804   0.37099   0.42298
     Eigenvalues ---    0.42599   0.43610   0.43793   0.49880   0.52027
     Eigenvalues ---    0.53568   0.54516   0.54542   0.63292
 En-DIIS/RFO-DIIS/Sim-DIIS IScMMF=       -3 using points:     8    7    6    5    4    3    2    1
 RFO step:  Lambda=-1.09088221D-06.
 DIIS inversion failure, remove point   8.
 DIIS inversion failure, remove point   7.
 DIIS inversion failure, remove point   6.
 DIIS inversion failure, remove point   5.
 DIIS inversion failure, remove point   4.
 DIIS inversion failure, remove point   3.
 RFO-DIIS uses    2 points instead of    8
 DidBck=F Rises=F RFO-DIIS coefs:    1.28577   -0.28577    0.00000    0.00000    0.00000
                  RFO-DIIS coefs:    0.00000    0.00000    0.00000
 Iteration  1 RMS(Cart)=  0.00188316 RMS(Int)=  0.00000312
 Iteration  2 RMS(Cart)=  0.00000410 RMS(Int)=  0.00000229
 Iteration  3 RMS(Cart)=  0.00000000 RMS(Int)=  0.00000229
 Variable       Old X    -DE/DX   Delta X   Delta X   Delta X     New X
                                 (Linear)    (Quad)   (Total)
    R1        2.63744  -0.00001  -0.00002  -0.00001  -0.00004   2.63741
    R2        2.63272   0.00001   0.00000   0.00001   0.00001   2.63273
    R3        2.04565  -0.00001   0.00000  -0.00001  -0.00001   2.04564
    R4        6.63402   0.00001  -0.00167  -0.00060  -0.00226   6.63176
    R5        2.63910  -0.00000  -0.00001  -0.00001  -0.00002   2.63908
    R6        2.58416  -0.00013   0.00007  -0.00001   0.00006   2.58422
    R7        6.58750   0.00002  -0.00047   0.00026  -0.00021   6.58728
    R8        2.63576   0.00002  -0.00001   0.00001   0.00001   2.63576
    R9        2.04567  -0.00000   0.00000  -0.00001  -0.00001   2.04566
   R10        6.56243   0.00001   0.00049  -0.00012   0.00036   6.56279
   R11        2.63539  -0.00001  -0.00000  -0.00000  -0.00000   2.63538
   R12        2.04563  -0.00000   0.00000  -0.00000   0.00000   2.04563
   R13        6.57511  -0.00001   0.00046  -0.00067  -0.00020   6.57491
   R14        2.63737   0.00001   0.00000  -0.00000   0.00000   2.63737
   R15        2.04392   0.00000  -0.00000  -0.00000  -0.00000   2.04391
   R16        6.62475  -0.00003  -0.00074  -0.00097  -0.00172   6.62304
   R17        2.04543   0.00000   0.00000   0.00000   0.00000   2.04544
   R18        1.86080  -0.00004  -0.00000   0.00017   0.00017   1.86097
   R19        3.51215  -0.00013   0.00065  -0.00279  -0.00214   3.51001
   R20        3.26739  -0.00011   0.00038  -0.00207  -0.00168   3.26571
   R21        1.82253  -0.00001   0.00000   0.00000   0.00000   1.82253
   R22        1.82262  -0.00000  -0.00000   0.00000   0.00000   1.82262
   R23        1.83819  -0.00018   0.00005   0.00006   0.00011   1.83830
   R24        1.81843   0.00012  -0.00001   0.00004   0.00003   1.81846
    A1        2.09039  -0.00000  -0.00000  -0.00000  -0.00000   2.09039
    A2        2.08122   0.00000   0.00003   0.00001   0.00004   2.08126
    A3        2.11157   0.00000  -0.00003  -0.00001  -0.00003   2.11154
    A4        1.37524  -0.00000  -0.00013  -0.00017  -0.00031   1.37493
    A5        1.99359   0.00001  -0.00038  -0.00006  -0.00044   1.99315
    A6        2.09732   0.00001  -0.00001   0.00001  -0.00000   2.09731
    A7        2.05403  -0.00002   0.00001  -0.00005  -0.00003   2.05400
    A8        2.13183   0.00001  -0.00000   0.00004   0.00003   2.13187
    A9        1.97852   0.00002   0.00020   0.00054   0.00073   1.97925
   A10        2.08704  -0.00000   0.00002   0.00000   0.00002   2.08706
   A11        2.08904   0.00000   0.00000   0.00003   0.00004   2.08908
   A12        2.10710  -0.00000  -0.00002  -0.00004  -0.00006   2.10705
   A13        1.96855  -0.00000   0.00050  -0.00005   0.00045   1.96900
   A14        2.10537  -0.00001   0.00001  -0.00002  -0.00001   2.10536
   A15        2.08066   0.00001  -0.00003  -0.00000  -0.00003   2.08062
   A16        2.09715   0.00000   0.00003   0.00002   0.00004   2.09720
   A17        1.97275  -0.00001   0.00047  -0.00013   0.00034   1.97310
   A18        2.08299   0.00002  -0.00003   0.00002  -0.00002   2.08298
   A19        2.10002  -0.00001   0.00002   0.00000   0.00003   2.10005
   A20        2.10017  -0.00001   0.00001  -0.00002  -0.00001   2.10016
   A21        1.37818   0.00001  -0.00046  -0.00004  -0.00050   1.37768
   A22        1.98954   0.00000   0.00002   0.00019   0.00021   1.98975
   A23        2.10326  -0.00001   0.00002  -0.00001   0.00001   2.10328
   A24        2.08279   0.00002  -0.00003   0.00001  -0.00002   2.08277
   A25        2.09713  -0.00000   0.00001   0.00000   0.00001   2.09714
   A26        1.92763   0.00005  -0.00008   0.00022   0.00012   1.92775
   A27        2.13764  -0.00001  -0.00027  -0.00024  -0.00053   2.13711
   A28        2.11688  -0.00005  -0.00130  -0.00070  -0.00201   2.11487
   A29        2.00791  -0.00002   0.00016  -0.00009   0.00007   2.00798
   A30        2.00885  -0.00002   0.00028  -0.00008   0.00021   2.00906
   A31        1.82256   0.00002  -0.00002   0.00006   0.00004   1.82260
   A32        0.70774  -0.00000   0.00006   0.00004   0.00010   0.70784
   A33        0.82000   0.00000   0.00008   0.00009   0.00017   0.82016
   A34        0.70470   0.00000   0.00014   0.00009   0.00023   0.70492
   A35        0.70728   0.00000   0.00000   0.00002   0.00003   0.70731
   A36        0.82240  -0.00000   0.00009   0.00004   0.00013   0.82253
   A37        0.70923  -0.00000   0.00002   0.00006   0.00008   0.70931
   A38        1.81813   0.00013  -0.00018   0.00009  -0.00009   1.81804
   A39        3.17412  -0.00001   0.00004  -0.00008  -0.00004   3.17408
   A40        3.12791  -0.00003   0.00068  -0.00081  -0.00012   3.12779
   A41        3.13521  -0.00000  -0.00014  -0.00038  -0.00053   3.13468
   A42        3.22231   0.00000  -0.00060  -0.00106  -0.00166   3.22065
    D1       -0.00147   0.00001   0.00001   0.00040   0.00041  -0.00106
    D2       -3.13946   0.00002   0.00011   0.00045   0.00056  -3.13890
    D3        3.13850  -0.00000   0.00011   0.00030   0.00042   3.13892
    D4        0.00051   0.00000   0.00022   0.00035   0.00057   0.00108
    D5        0.00166  -0.00001   0.00007  -0.00020  -0.00014   0.00153
    D6        3.14043  -0.00001   0.00007  -0.00024  -0.00017   3.14026
    D7       -3.13828   0.00001  -0.00004  -0.00010  -0.00014  -3.13843
    D8        0.00048   0.00000  -0.00003  -0.00014  -0.00018   0.00031
    D9        1.19623  -0.00001   0.00048   0.00006   0.00055   1.19678
   D10       -1.94819  -0.00001   0.00049   0.00002   0.00051  -1.94768
   D11       -1.64439  -0.00000   0.00005  -0.00005  -0.00000  -1.64439
   D12       -1.07807  -0.00000  -0.00005  -0.00007  -0.00012  -1.07819
   D13       -0.51526  -0.00000  -0.00007  -0.00004  -0.00011  -0.51537
   D14        2.56009  -0.00000   0.00014   0.00002   0.00017   2.56026
   D15        3.12641  -0.00000   0.00005   0.00001   0.00006   3.12646
   D16       -2.59396  -0.00001   0.00002   0.00004   0.00006  -2.59390
   D17       -0.00020  -0.00001  -0.00010  -0.00033  -0.00043  -0.00063
   D18       -3.13902  -0.00001   0.00005  -0.00048  -0.00043  -3.13945
   D19        3.13763  -0.00001  -0.00020  -0.00039  -0.00059   3.13704
   D20       -0.00119  -0.00002  -0.00005  -0.00054  -0.00059  -0.00178
   D21       -3.12611  -0.00001   0.00095  -0.00041   0.00054  -3.12557
   D22       -0.44844  -0.00003  -0.00300  -0.00212  -0.00513  -0.45357
   D23        0.01916  -0.00000   0.00105  -0.00036   0.00069   0.01986
   D24        2.69683  -0.00002  -0.00290  -0.00207  -0.00497   2.69185
   D25       -1.55315  -0.00001   0.00048  -0.00054  -0.00006  -1.55321
   D26        1.12452  -0.00003  -0.00347  -0.00225  -0.00572   1.11879
   D27        2.62330   0.00001   0.00003  -0.00000   0.00003   2.62333
   D28       -3.09851   0.00001  -0.00002   0.00005   0.00003  -3.09848
   D29        0.00171  -0.00000   0.00011   0.00006   0.00018   0.00189
   D30       -3.13878  -0.00000   0.00011  -0.00001   0.00010  -3.13868
   D31        3.14050   0.00000  -0.00004   0.00022   0.00018   3.14067
   D32        0.00001   0.00000  -0.00004   0.00014   0.00010   0.00011
   D33       -2.57517   0.00000   0.00010  -0.00000   0.00009  -2.57508
   D34        2.58994   0.00000  -0.00008  -0.00008  -0.00016   2.58978
   D35       -0.00152   0.00000  -0.00004   0.00013   0.00010  -0.00143
   D36       -3.14121   0.00001  -0.00003   0.00041   0.00038  -3.14083
   D37        3.13896   0.00001  -0.00004   0.00021   0.00017   3.13913
   D38       -0.00073   0.00001  -0.00003   0.00049   0.00046  -0.00027
   D39       -3.13214  -0.00001   0.00005   0.00001   0.00006  -3.13208
   D40       -2.56957  -0.00001   0.00010  -0.00004   0.00006  -2.56951
   D41       -0.00017   0.00000  -0.00005  -0.00006  -0.00012  -0.00029
   D42       -3.13891   0.00000  -0.00006  -0.00002  -0.00008  -3.13900
   D43        3.13951  -0.00001  -0.00006  -0.00034  -0.00040   3.13911
   D44        0.00077  -0.00000  -0.00007  -0.00030  -0.00037   0.00040
   D45       -1.19832  -0.00000  -0.00029  -0.00014  -0.00043  -1.19876
   D46        1.94612   0.00000  -0.00030  -0.00010  -0.00040   1.94572
   D47        0.51393   0.00001   0.00011   0.00003   0.00014   0.51407
   D48        1.07447   0.00000   0.00016   0.00002   0.00019   1.07465
   D49        1.63941   0.00000   0.00010  -0.00001   0.00009   1.63950
   D50        2.58125   0.00000  -0.00007  -0.00000  -0.00007   2.58117
   D51       -3.14141  -0.00000  -0.00002  -0.00001  -0.00002  -3.14143
   D52       -2.57646  -0.00000  -0.00008  -0.00004  -0.00012  -2.57658
   D53        2.16499  -0.00000  -0.00084   0.00045  -0.00039   2.16460
   D54       -2.00697  -0.00000  -0.00051   0.00042  -0.00009  -2.00707
   D55       -0.52072   0.00001   0.00280   0.00221   0.00501  -0.51572
   D56        1.59050   0.00001   0.00313   0.00218   0.00530   1.59580
   D57        1.86969  -0.00000  -0.00238   0.00458   0.00220   1.87189
   D58       -1.81445   0.00001  -0.00612   0.00340  -0.00272  -1.81717
         Item               Value     Threshold  Converged?
 Maximum Force            0.000179     0.000450     YES
 RMS     Force            0.000032     0.000300     YES
 Maximum Displacement     0.007291     0.001800     NO 
 RMS     Displacement     0.001884     0.001200     NO 
 Predicted change in Energy=-5.451513D-07
 GradGradGradGradGradGradGradGradGradGradGradGradGradGradGradGradGradGrad

                          Input orientation:                          
 ---------------------------------------------------------------------
 Center     Atomic      Atomic             Coordinates (Angstroms)
 Number     Number       Type             X           Y           Z
 ---------------------------------------------------------------------
      1          6           0        0.001275   -0.016175   -0.000721
      2          6           0        0.000157   -0.020893    1.394928
      3          6           0        1.206926   -0.010554    2.097730
      4          6           0        2.412253    0.003741    1.396012
      5          6           0        2.422484    0.010052    0.001480
      6          6           0        1.211059    0.000179   -0.691448
      7          1           0        1.203696    0.002485   -1.773820
      8          1           0        3.360047    0.020430   -0.537694
      9          1           0        3.344156    0.008952    1.946769
     10          1           0        1.197169   -0.016325    3.180190
     11          8           0       -1.211173   -0.040336    2.029264
     12          1           0       -1.088235   -0.027085    3.006252
     13          1           0       -0.942726   -0.026856   -0.530410
     14          8           0       -0.928456    0.007038    4.726650
     15          1           0       -1.392103    0.729918    5.165542
     16          1           0       -1.234451   -0.786258    5.181941
     17          3           0        1.183200    3.197544    0.767906
     18          8           0       -3.532826    1.040308    0.828370
     19          1           0       -2.757286    0.627111    1.245648
     20          1           0       -4.084832    0.296179    0.568438
 ---------------------------------------------------------------------
                    Distance matrix (angstroms):
                    1          2          3          4          5
     1  C    0.000000
     2  C    1.395657   0.000000
     3  C    2.420149   1.396542   0.000000
     4  C    2.786409   2.412222   1.394785   0.000000
     5  C    2.421353   2.794696   2.423277   1.394584   0.000000
     6  C    1.393179   2.412403   2.789202   2.408396   1.395636
     7  H    2.142439   3.389692   3.871573   3.392410   2.153414
     8  H    3.401622   3.876286   3.403285   2.153558   1.081591
     9  H    3.868876   3.389358   2.142643   1.082499   2.152587
    10  H    3.398287   2.149423   1.082519   2.158732   3.406801
    11  O    2.364625   1.367509   2.419251   3.678609   4.161480
    12  H    3.198286   1.944480   2.468491   3.853212   4.621167
    13  H    1.082507   2.143826   3.395348   3.868840   3.407185
    14  O    4.817985   3.458826   3.386944   4.717362   5.792758
    15  H    5.402632   4.088966   4.088365   5.404611   6.460405
    16  H    5.383310   4.056046   4.009288   5.315619   6.390967
    17  Li   3.509377   3.485841   3.472879   3.479291   3.504760
    18  O    3.780664   3.732172   5.018051   6.061407   6.100074
    19  H    3.094659   2.836492   4.104588   5.209159   5.362718
    20  H    4.137363   4.179803   5.516840   6.556105   6.538232
                    6          7          8          9         10
     6  C    0.000000
     7  H    1.082399   0.000000
     8  H    2.154576   2.485594   0.000000
     9  H    3.392694   4.292365   2.484541   0.000000
    10  H    3.871698   4.954050   4.301401   2.476190   0.000000
    11  O    3.642955   4.505205   5.242997   4.556342   2.669329
    12  H    4.354363   5.301218   5.687620   4.557400   2.292039
    13  H    2.159966   2.480736   4.303038   4.951268   4.283435
    14  O    5.825235   6.841214   6.790049   5.097348   2.628758
    15  H    6.450838   7.444601   7.457427   5.771693   3.347064
    16  H    6.410593   7.412778   7.380676   5.662361   3.242311
    17  Li   3.514774   4.082793   4.066610   4.028222   4.018490
    18  O    5.088827   5.503009   7.100562   7.043251   5.387057
    19  H    4.460174   5.019634   6.400792   6.172624   4.449065
    20  H    5.451732   5.791455   7.531652   7.561227   5.900715
                   11         12         13         14         15
    11  O    0.000000
    12  H    0.984781   0.000000
    13  H    2.573748   3.539654   0.000000
    14  O    2.712576   1.728139   5.257189   0.000000
    15  H    3.234543   2.308230   5.763551   0.964444   0.000000
    16  H    3.239801   2.308971   5.769987   0.964490   1.524439
    17  Li   4.219942   4.535178   4.074547   5.505459   5.662205
    18  O    2.828429   3.443620   3.113477   4.800727   4.846659
    19  H    1.857419   2.512654   2.621962   3.980765   4.152092
    20  H    3.241168   3.876471   3.344346   5.228483   5.345305
                   16         17         18         19         20
    16  H    0.000000
    17  Li   6.418677   0.000000
    18  O    5.250947   5.186350   0.000000
    19  H    4.450960   4.728932   0.972787   0.000000
    20  H    5.529986   6.017463   0.962290   1.526599   0.000000
 Stoichiometry    C6H10LiO3(1+)
 Framework group  C1[X(C6H10LiO3)]
 Deg. of freedom    54
 Full point group                 C1      NOp   1
 Largest Abelian subgroup         C1      NOp   1
 Largest concise Abelian subgroup C1      NOp   1
                         Standard orientation:                         
 ---------------------------------------------------------------------
 Center     Atomic      Atomic             Coordinates (Angstroms)
 Number     Number       Type             X           Y           Z
 ---------------------------------------------------------------------
      1          6           0       -0.752954   -1.191021   -0.425549
      2          6           0       -0.046131    0.002637   -0.272443
      3          6           0       -0.729840    1.198761   -0.044063
      4          6           0       -2.122688    1.192494    0.029162
      5          6           0       -2.836730    0.004050   -0.121197
      6          6           0       -2.143994   -1.186005   -0.348536
      7          1           0       -2.685126   -2.115585   -0.469557
      8          1           0       -3.916819    0.004983   -0.064219
      9          1           0       -2.646722    2.123477    0.203697
     10          1           0       -0.174061    2.120490    0.071580
     11          8           0        1.317583   -0.050884   -0.359061
     12          1           0        1.706485    0.843308   -0.221330
     13          1           0       -0.208070   -2.109119   -0.604488
     14          8           0        2.440622    2.388191    0.025336
     15          1           0        3.092708    2.421754    0.735131
     16          1           0        2.901012    2.749653   -0.741232
     17          3           0       -1.246387   -0.449340    2.968881
     18          8           0        2.756010   -2.394006    0.304803
     19          1           0        2.281456   -1.589383    0.033337
     20          1           0        3.068600   -2.773460   -0.522423
 ---------------------------------------------------------------------
 Rotational constants (GHZ):           1.3766878           0.8258565           0.6050812
 Standard basis: Aug-CC-pVTZ (5D, 7F)
 There are   800 symmetry adapted cartesian basis functions of A   symmetry.
 There are   690 symmetry adapted basis functions of A   symmetry.
   690 basis functions,   992 primitive gaussians,   800 cartesian basis functions
    36 alpha electrons       36 beta electrons
       nuclear repulsion energy       455.7513112592 Hartrees.
 NAtoms=   20 NActive=   20 NUniq=   20 SFac= 1.00D+00 NAtFMM=   60 NAOKFM=F Big=F
 Integral buffers will be    131072 words long.
 Raffenetti 1 integral format.
 Two-electron integral symmetry is turned on.
 ------------------------------------------------------------------------------
 Polarizable Continuum Model (PCM)
 =================================
 Model                : PCM.
 Atomic radii         : UFF (Universal Force Field).
 Polarization charges : Total charges.
 Charge compensation  : None.
 Solution method      : On-the-fly selection.
 Cavity type          : Scaled VdW (van der Waals Surface) (Alpha=1.100).
 Cavity algorithm     : GePol (No added spheres)
                        Default sphere list used, NSphG=   20.
                        Lebedev-Laikov grids with approx.  5.0 points / Ang**2.
                        Smoothing algorithm: York/Karplus (Gamma=1.0000).
                        Polarization charges: spherical gaussians, with
                                              point-specific exponents (IZeta= 3).
                        Self-potential: point-specific (ISelfS= 7).
                        Self-field    : sphere-specific E.n sum rule (ISelfD= 2).
 1st derivatives      : Analytical E(r).r(x)/FMM algorithm (CHGder, D1EAlg=3).
                        Cavity 1st derivative terms included.
 Solvent              : Water, Eps=  78.355300 Eps(inf)=   1.777849
 ------------------------------------------------------------------------------
 Spheres list:
 ISph  on   Nord     Re0    Alpha      Xe            Ye            Ze
    1   C      1    1.9255  1.100     -0.752954     -1.191021     -0.425549
    2   C      2    1.9255  1.100     -0.046131      0.002637     -0.272443
    3   C      3    1.9255  1.100     -0.729840      1.198761     -0.044063
    4   C      4    1.9255  1.100     -2.122688      1.192494      0.029162
    5   C      5    1.9255  1.100     -2.836730      0.004050     -0.121197
    6   C      6    1.9255  1.100     -2.143994     -1.186005     -0.348536
    7   H      7    1.4430  1.100     -2.685126     -2.115585     -0.469557
    8   H      8    1.4430  1.100     -3.916819      0.004983     -0.064219
    9   H      9    1.4430  1.100     -2.646722      2.123477      0.203697
   10   H     10    1.4430  1.100     -0.174061      2.120490      0.071580
   11   O     11    1.7500  1.100      1.317583     -0.050884     -0.359061
   12   H     12    1.4430  1.100      1.706485      0.843308     -0.221330
   13   H     13    1.4430  1.100     -0.208070     -2.109119     -0.604488
   14   O     14    1.7500  1.100      2.440622      2.388191      0.025336
   15   H     15    1.4430  1.100      3.092708      2.421754      0.735131
   16   H     16    1.4430  1.100      2.901012      2.749653     -0.741232
   17  Li     17    1.2255  1.100     -1.246387     -0.449340      2.968881
   18   O     18    1.7500  1.100      2.756010     -2.394006      0.304803
   19   H     19    1.4430  1.100      2.281456     -1.589383      0.033337
   20   H     20    1.4430  1.100      3.068600     -2.773460     -0.522423
 ------------------------------------------------------------------------------
 Separa: There are  2 disjoint cavities,
 One-electron integrals computed using PRISM.
 NBasis=   690 RedAO= T EigKep=  1.07D-06  NBF=   690
 NBsUse=   688 1.00D-06 EigRej=  8.58D-07 NBFU=   688
 Initial guess from the checkpoint file:  "output.chk"
 B after Tr=     0.000000    0.000000    0.000000
         Rot=    1.000000   -0.000276   -0.000060    0.000252 Ang=  -0.04 deg.
 Requested convergence on RMS density matrix=1.00D-08 within 128 cycles.
 Requested convergence on MAX density matrix=1.00D-06.
 Requested convergence on             energy=1.00D-06.
 No special actions if energy rises.
 Inv3:  Mode=1 IEnd=    10167843.
 Iteration    1 A*A^-1 deviation from unit magnitude is 3.33D-15 for    458.
 Iteration    1 A*A^-1 deviation from orthogonality  is 1.65D-15 for   1392    730.
 Iteration    1 A^-1*A deviation from unit magnitude is 3.55D-15 for    458.
 Iteration    1 A^-1*A deviation from orthogonality  is 3.11D-15 for   1689    995.
 Error on total polarization charges =  0.01286
 SCF Done:  E(RHF) =  -465.250379065     A.U. after    7 cycles
            NFock=  7  Conv=0.42D-08     -V/T= 2.0020
 ExpMin= 7.59D-03 ExpMax= 1.53D+04 ExpMxC= 5.22D+02 IAcc=3 IRadAn=         5 AccDes= 0.00D+00
 HarFok:  IExCor=  205 AccDes= 0.00D+00 IRadAn=         5 IDoV=-2 UseB2=F ITyADJ=14
 ICtDFT= 12500011 ScaDFX=  1.000000  1.000000  1.000000  1.000000
 Range of M.O.s used for correlation:    11   688
 NBasis=   690 NAE=    36 NBE=    36 NFC=    10 NFV=     0
 NROrb=    678 NOA=    26 NOB=    26 NVA=   652 NVB=   652

 **** Warning!!: The largest alpha MO coefficient is  0.14160546D+03

 Disk-based method using ON**2 memory for 26 occupieds at a time.
 Estimated scratch disk usage= 27450884384 words.
 Actual    scratch disk usage= 24828501792 words.
 JobTyp=1 Pass  1:  I=  11 to  36 NPSUse= 15 ParTrn=T ParDer=T DoDerP=T.
 Spin components of T(2) and E(2):
     alpha-alpha T2 =       0.7048025889D-01 E2=     -0.2210516655D+00
     alpha-beta  T2 =       0.3753192158D+00 E2=     -0.1310049883D+01
     beta-beta   T2 =       0.7048025889D-01 E2=     -0.2210516655D+00
 ANorm=    0.1231373109D+01
 E2 =    -0.1752153214D+01 EUMP2 =    -0.46700253227884D+03
          IDoAtm=11111111111111111111
 NEqPCM:  Using equilibrium solvation (IEInf=0, Eps=  78.3553, EpsInf=   1.7778)
          Differentiating once with respect to electric field.
                with respect to dipole field.
          Differentiating once with respect to nuclear coordinates.
          There are     1 degrees of freedom in the 1st order CPHF.  IDoFFX=0 NUNeed=     1.
 LinEq1:  Iter=  0 NonCon=     1 RMS=1.83D-03 Max=3.73D-02 NDo=     1
 AX will form     1 AO Fock derivatives at one time.
 LinEq1:  Iter=  1 NonCon=     1 RMS=4.32D-04 Max=6.13D-03 NDo=     1
 LinEq1:  Iter=  2 NonCon=     1 RMS=1.69D-04 Max=5.25D-03 NDo=     1
 LinEq1:  Iter=  3 NonCon=     1 RMS=6.00D-05 Max=2.07D-03 NDo=     1
 LinEq1:  Iter=  4 NonCon=     1 RMS=2.59D-05 Max=6.54D-04 NDo=     1
 LinEq1:  Iter=  5 NonCon=     1 RMS=8.62D-06 Max=2.05D-04 NDo=     1
 LinEq1:  Iter=  6 NonCon=     1 RMS=2.11D-06 Max=3.23D-05 NDo=     1
 LinEq1:  Iter=  7 NonCon=     1 RMS=5.17D-07 Max=7.12D-06 NDo=     1
 LinEq1:  Iter=  8 NonCon=     1 RMS=1.81D-07 Max=3.20D-06 NDo=     1
 LinEq1:  Iter=  9 NonCon=     1 RMS=3.77D-08 Max=7.04D-07 NDo=     1
 LinEq1:  Iter= 10 NonCon=     1 RMS=1.42D-08 Max=3.57D-07 NDo=     1
 LinEq1:  Iter= 11 NonCon=     1 RMS=4.32D-09 Max=1.20D-07 NDo=     1
 LinEq1:  Iter= 12 NonCon=     1 RMS=1.18D-09 Max=4.69D-08 NDo=     1
 LinEq1:  Iter= 13 NonCon=     1 RMS=3.52D-10 Max=1.00D-08 NDo=     1
 LinEq1:  Iter= 14 NonCon=     1 RMS=1.34D-10 Max=3.32D-09 NDo=     1
 LinEq1:  Iter= 15 NonCon=     0 RMS=2.88D-11 Max=5.15D-10 NDo=     1
 Linear equations converged to 1.000D-10 1.000D-09 after    15 iterations.
 End of Minotr F.D. properties file   721 does not exist.
 End of Minotr F.D. properties file   722 does not exist.
 End of Minotr F.D. properties file   788 does not exist.
 D1PCM: PCM CHGder 1st derivatives, ID1Alg=3 FixD1E=F DoIter=F DoCFld=F I1PDM=2.
 Calling FoFJK, ICntrl=  10002127 FMM=F ISym2X=0 I1Cent= 0 IOpClX= 0 NMat=1 NMatS=1 NMatT=0.
 ***** Axes restored to original set *****
 -------------------------------------------------------------------
 Center     Atomic                   Forces (Hartrees/Bohr)
 Number     Number              X              Y              Z
 -------------------------------------------------------------------
      1        6          -0.000019979    0.000044857   -0.000001519
      2        6          -0.000122173    0.000007894    0.000100789
      3        6          -0.000012010   -0.000033485    0.000003835
      4        6           0.000013005   -0.000021263   -0.000004458
      5        6          -0.000039444    0.000036415    0.000040026
      6        6          -0.000006306   -0.000016934   -0.000039748
      7        1           0.000012140   -0.000006477   -0.000000158
      8        1           0.000005630   -0.000015350    0.000000933
      9        1           0.000008173   -0.000000329   -0.000016265
     10        1          -0.000007371    0.000007799   -0.000003194
     11        8           0.000086944   -0.000013873   -0.000096471
     12        1          -0.000053221   -0.000007030    0.000033619
     13        1           0.000000496   -0.000015596    0.000009564
     14        8          -0.000011330    0.000003914   -0.000055781
     15        1           0.000005112   -0.000002146   -0.000017037
     16        1           0.000000070   -0.000009816   -0.000018652
     17        3           0.000044693    0.000008122   -0.000001245
     18        8           0.000241842   -0.000098109    0.000105303
     19        1          -0.000036157    0.000140429    0.000011064
     20        1          -0.000110114   -0.000009021   -0.000050606
 -------------------------------------------------------------------
 Cartesian Forces:  Max     0.000241842 RMS     0.000054680

 GradGradGradGradGradGradGradGradGradGradGradGradGradGradGradGradGradGrad
 Berny optimization.
 Using GEDIIS/GDIIS optimizer.
 FormGI is forming the generalized inverse of G from B-inverse, IUseBI=4.
 Internal  Forces:  Max     0.000186117 RMS     0.000031525
 Search for a local minimum.
 Step number   9 out of a maximum of  120
 All quantities printed in internal units (Hartrees-Bohrs-Radians)
 Mixed Optimization -- En-DIIS/RFO-DIIS
 Swapping is turned off.
 Update second derivatives using D2CorX and points    1    2    3    4    5
                                                      6    7    8    9
 DE= -5.82D-07 DEPred=-5.45D-07 R= 1.07D+00
 Trust test= 1.07D+00 RLast= 1.34D-02 DXMaxT set to 5.58D-02
 ITU=  0 -1  0  1  1 -1  1 -1  0
     Eigenvalues ---    0.00059   0.00162   0.00284   0.01268   0.01370
     Eigenvalues ---    0.01468   0.01623   0.01686   0.01845   0.01940
     Eigenvalues ---    0.02084   0.02164   0.02379   0.02621   0.02968
     Eigenvalues ---    0.03436   0.03884   0.04442   0.04485   0.04849
     Eigenvalues ---    0.05505   0.05731   0.05750   0.06538   0.06849
     Eigenvalues ---    0.07151   0.07401   0.10616   0.13217   0.14853
     Eigenvalues ---    0.15708   0.15913   0.16007   0.16055   0.16847
     Eigenvalues ---    0.18416   0.21188   0.34748   0.35692   0.35695
     Eigenvalues ---    0.35711   0.35768   0.35806   0.37096   0.42292
     Eigenvalues ---    0.42584   0.43618   0.43806   0.50092   0.52229
     Eigenvalues ---    0.53974   0.54516   0.54549   0.59928
 En-DIIS/RFO-DIIS/Sim-DIIS IScMMF=       -3 using points:     9    8    7    6    5    4    3    2    1
 RFO step:  Lambda=-2.99872917D-06.
 DIIS inversion failure, remove point   9.
 DIIS inversion failure, remove point   8.
 DIIS inversion failure, remove point   7.
 DIIS inversion failure, remove point   6.
 DIIS inversion failure, remove point   5.
 DIIS inversion failure, remove point   4.
 RFO-DIIS uses    3 points instead of    9
 DidBck=F Rises=F RFO-DIIS coefs:    2.89162   -2.00000    0.10838    0.00000    0.00000
                  RFO-DIIS coefs:    0.00000    0.00000    0.00000    0.00000
 Iteration  1 RMS(Cart)=  0.00628897 RMS(Int)=  0.00002251
 Iteration  2 RMS(Cart)=  0.00004056 RMS(Int)=  0.00000898
 Iteration  3 RMS(Cart)=  0.00000000 RMS(Int)=  0.00000898
 Variable       Old X    -DE/DX   Delta X   Delta X   Delta X     New X
                                 (Linear)    (Quad)   (Total)
    R1        2.63741  -0.00000  -0.00006   0.00002  -0.00003   2.63737
    R2        2.63273   0.00001   0.00002   0.00002   0.00004   2.63277
    R3        2.04564  -0.00001  -0.00001  -0.00000  -0.00002   2.04562
    R4        6.63176   0.00002  -0.00365  -0.00186  -0.00550   6.62626
    R5        2.63908  -0.00000  -0.00004  -0.00002  -0.00006   2.63903
    R6        2.58422  -0.00015   0.00008  -0.00026  -0.00018   2.58404
    R7        6.58728   0.00002  -0.00023   0.00085   0.00063   6.58791
    R8        2.63576   0.00002   0.00001   0.00004   0.00005   2.63581
    R9        2.04566  -0.00000  -0.00002  -0.00001  -0.00002   2.04564
   R10        6.56279   0.00001   0.00050   0.00150   0.00200   6.56479
   R11        2.63538  -0.00002  -0.00001  -0.00004  -0.00005   2.63533
   R12        2.04563  -0.00000   0.00000  -0.00000  -0.00000   2.04563
   R13        6.57491  -0.00001  -0.00056   0.00001  -0.00055   6.57436
   R14        2.63737   0.00001   0.00000   0.00004   0.00004   2.63741
   R15        2.04391   0.00000  -0.00001   0.00002   0.00001   2.04392
   R16        6.62304  -0.00002  -0.00297  -0.00238  -0.00535   6.61769
   R17        2.04544  -0.00000   0.00001  -0.00001  -0.00000   2.04544
   R18        1.86097  -0.00006   0.00032   0.00004   0.00035   1.86132
   R19        3.51001  -0.00011  -0.00429  -0.00325  -0.00755   3.50247
   R20        3.26571  -0.00009  -0.00333  -0.00220  -0.00553   3.26018
   R21        1.82253  -0.00001   0.00001  -0.00001  -0.00001   1.82253
   R22        1.82262  -0.00000   0.00001  -0.00001  -0.00000   1.82262
   R23        1.83830  -0.00019   0.00019  -0.00015   0.00004   1.83835
   R24        1.81846   0.00010   0.00007   0.00007   0.00014   1.81860
    A1        2.09039  -0.00000  -0.00001   0.00005   0.00004   2.09042
    A2        2.08126  -0.00000   0.00006  -0.00010  -0.00004   2.08122
    A3        2.11154   0.00000  -0.00006   0.00006   0.00000   2.11154
    A4        1.37493  -0.00000  -0.00053  -0.00056  -0.00109   1.37384
    A5        1.99315   0.00002  -0.00069  -0.00016  -0.00085   1.99230
    A6        2.09731   0.00001  -0.00000  -0.00002  -0.00002   2.09729
    A7        2.05400  -0.00002  -0.00006  -0.00011  -0.00017   2.05383
    A8        2.13187   0.00001   0.00006   0.00013   0.00019   2.13206
    A9        1.97925   0.00001   0.00131   0.00087   0.00219   1.98144
   A10        2.08706  -0.00000   0.00003   0.00000   0.00003   2.08709
   A11        2.08908  -0.00000   0.00007  -0.00004   0.00003   2.08911
   A12        2.10705   0.00000  -0.00010   0.00004  -0.00006   2.10699
   A13        1.96900  -0.00000   0.00066   0.00071   0.00137   1.97036
   A14        2.10536  -0.00001  -0.00002  -0.00001  -0.00003   2.10533
   A15        2.08062   0.00001  -0.00005   0.00010   0.00005   2.08067
   A16        2.09720  -0.00000   0.00007  -0.00009  -0.00002   2.09718
   A17        1.97310  -0.00001   0.00047   0.00033   0.00081   1.97390
   A18        2.08298   0.00002  -0.00002   0.00005   0.00003   2.08301
   A19        2.10005  -0.00001   0.00004  -0.00004  -0.00000   2.10004
   A20        2.10016  -0.00001  -0.00003  -0.00001  -0.00003   2.10013
   A21        1.37768   0.00001  -0.00077  -0.00037  -0.00114   1.37654
   A22        1.98975  -0.00001   0.00039  -0.00009   0.00030   1.99004
   A23        2.10328  -0.00001   0.00002  -0.00007  -0.00006   2.10322
   A24        2.08277   0.00002  -0.00003   0.00011   0.00008   2.08285
   A25        2.09714  -0.00001   0.00002  -0.00004  -0.00003   2.09711
   A26        1.92775   0.00004   0.00026   0.00010   0.00031   1.92805
   A27        2.13711  -0.00001  -0.00089  -0.00091  -0.00186   2.13526
   A28        2.11487  -0.00003  -0.00331  -0.00276  -0.00611   2.10876
   A29        2.00798  -0.00002   0.00006  -0.00001   0.00005   2.00803
   A30        2.00906  -0.00002   0.00028   0.00023   0.00051   2.00956
   A31        1.82260   0.00002   0.00008   0.00010   0.00018   1.82278
   A32        0.70784  -0.00000   0.00017   0.00002   0.00019   0.70804
   A33        0.82016   0.00000   0.00028   0.00012   0.00040   0.82057
   A34        0.70492   0.00000   0.00037   0.00023   0.00060   0.70553
   A35        0.70731   0.00000   0.00005  -0.00005   0.00000   0.70731
   A36        0.82253  -0.00000   0.00022   0.00010   0.00032   0.82285
   A37        0.70931  -0.00000   0.00014   0.00005   0.00019   0.70950
   A38        1.81804   0.00014  -0.00010   0.00061   0.00051   1.81855
   A39        3.17408  -0.00001  -0.00009   0.00008  -0.00001   3.17407
   A40        3.12779  -0.00003  -0.00049  -0.00010  -0.00059   3.12720
   A41        3.13468  -0.00000  -0.00094  -0.00101  -0.00197   3.13271
   A42        3.22065   0.00001  -0.00292   0.00039  -0.00252   3.21813
    D1       -0.00106   0.00001   0.00077   0.00034   0.00111   0.00005
    D2       -3.13890   0.00001   0.00102   0.00046   0.00148  -3.13742
    D3        3.13892  -0.00001   0.00075   0.00003   0.00078   3.13970
    D4        0.00108  -0.00000   0.00100   0.00016   0.00115   0.00223
    D5        0.00153  -0.00001  -0.00028  -0.00025  -0.00053   0.00099
    D6        3.14026  -0.00001  -0.00035  -0.00030  -0.00065   3.13961
    D7       -3.13843   0.00001  -0.00025   0.00006  -0.00019  -3.13862
    D8        0.00031   0.00001  -0.00032   0.00001  -0.00031  -0.00001
    D9        1.19678  -0.00001   0.00085   0.00056   0.00141   1.19819
   D10       -1.94768  -0.00001   0.00078   0.00051   0.00129  -1.94639
   D11       -1.64439  -0.00000  -0.00003  -0.00012  -0.00014  -1.64453
   D12       -1.07819  -0.00000  -0.00020  -0.00026  -0.00046  -1.07865
   D13       -0.51537  -0.00001  -0.00019  -0.00021  -0.00040  -0.51577
   D14        2.56026  -0.00000   0.00026   0.00005   0.00031   2.56057
   D15        3.12646  -0.00000   0.00009  -0.00010  -0.00001   3.12645
   D16       -2.59390  -0.00001   0.00010  -0.00004   0.00006  -2.59385
   D17       -0.00063  -0.00000  -0.00078  -0.00028  -0.00106  -0.00169
   D18       -3.13945  -0.00001  -0.00083  -0.00036  -0.00120  -3.14064
   D19        3.13704  -0.00001  -0.00104  -0.00041  -0.00145   3.13559
   D20       -0.00178  -0.00001  -0.00110  -0.00049  -0.00159  -0.00337
   D21       -3.12557  -0.00001   0.00066   0.00109   0.00175  -3.12381
   D22       -0.45357  -0.00002  -0.00856  -0.00718  -0.01575  -0.46932
   D23        0.01986  -0.00000   0.00091   0.00122   0.00213   0.02199
   D24        2.69185  -0.00002  -0.00831  -0.00705  -0.01537   2.67648
   D25       -1.55321  -0.00001  -0.00029   0.00026  -0.00002  -1.55323
   D26        1.11879  -0.00002  -0.00951  -0.00801  -0.01753   1.10126
   D27        2.62333   0.00001   0.00004   0.00012   0.00016   2.62349
   D28       -3.09848   0.00001   0.00007   0.00015   0.00022  -3.09826
   D29        0.00189  -0.00000   0.00029   0.00013   0.00042   0.00231
   D30       -3.13868  -0.00001   0.00014   0.00007   0.00021  -3.13847
   D31        3.14067   0.00000   0.00035   0.00021   0.00056   3.14124
   D32        0.00011   0.00000   0.00020   0.00015   0.00035   0.00046
   D33       -2.57508   0.00000   0.00014   0.00019   0.00032  -2.57475
   D34        2.58978   0.00000  -0.00027  -0.00014  -0.00042   2.58937
   D35       -0.00143   0.00000   0.00020  -0.00004   0.00015  -0.00128
   D36       -3.14083   0.00001   0.00073   0.00042   0.00115  -3.13968
   D37        3.13913   0.00000   0.00034   0.00002   0.00037   3.13950
   D38       -0.00027   0.00001   0.00088   0.00049   0.00136   0.00109
   D39       -3.13208  -0.00001   0.00009  -0.00011  -0.00002  -3.13210
   D40       -2.56951  -0.00001   0.00008  -0.00014  -0.00007  -2.56957
   D41       -0.00029   0.00001  -0.00020   0.00010  -0.00010  -0.00039
   D42       -3.13900   0.00001  -0.00013   0.00016   0.00002  -3.13898
   D43        3.13911   0.00000  -0.00073  -0.00036  -0.00110   3.13802
   D44        0.00040   0.00000  -0.00067  -0.00031  -0.00098  -0.00057
   D45       -1.19876   0.00000  -0.00071  -0.00067  -0.00138  -1.20014
   D46        1.94572   0.00000  -0.00064  -0.00062  -0.00126   1.94446
   D47        0.51407   0.00001   0.00022   0.00018   0.00040   0.51447
   D48        1.07465   0.00001   0.00029   0.00020   0.00049   1.07514
   D49        1.63950   0.00000   0.00013   0.00002   0.00015   1.63965
   D50        2.58117   0.00000  -0.00011   0.00002  -0.00009   2.58109
   D51       -3.14143   0.00000  -0.00004   0.00004   0.00000  -3.14143
   D52       -2.57658   0.00000  -0.00020  -0.00014  -0.00034  -2.57692
   D53        2.16460  -0.00000  -0.00042  -0.00093  -0.00133   2.16327
   D54       -2.00707  -0.00001   0.00002  -0.00062  -0.00059  -2.00765
   D55       -0.51572   0.00001   0.00841   0.00715   0.01555  -0.50017
   D56        1.59580   0.00001   0.00884   0.00746   0.01629   1.61210
   D57        1.87189   0.00000   0.00506   0.00522   0.01027   1.88216
   D58       -1.81717   0.00001  -0.00282  -0.00308  -0.00587  -1.82304
         Item               Value     Threshold  Converged?
 Maximum Force            0.000186     0.000450     YES
 RMS     Force            0.000032     0.000300     YES
 Maximum Displacement     0.027199     0.001800     NO 
 RMS     Displacement     0.006299     0.001200     NO 
 Predicted change in Energy=-1.493246D-06
 GradGradGradGradGradGradGradGradGradGradGradGradGradGradGradGradGradGrad

                          Input orientation:                          
 ---------------------------------------------------------------------
 Center     Atomic      Atomic             Coordinates (Angstroms)
 Number     Number       Type             X           Y           Z
 ---------------------------------------------------------------------
      1          6           0        0.001888   -0.021513   -0.001227
      2          6           0        0.000094   -0.025961    1.394403
      3          6           0        1.206446   -0.010500    2.097767
      4          6           0        2.412104    0.007355    1.396648
      5          6           0        2.422994    0.012662    0.002141
      6          6           0        1.211949   -0.001643   -0.691417
      7          1           0        1.205169   -0.000186   -1.773793
      8          1           0        3.360797    0.024737   -0.536591
      9          1           0        3.343723    0.016331    1.947835
     10          1           0        1.196207   -0.014972    3.180216
     11          8           0       -1.211479   -0.050731    2.027886
     12          1           0       -1.089579   -0.035124    3.005157
     13          1           0       -0.941822   -0.035460   -0.531338
     14          8           0       -0.932019    0.006091    4.722666
     15          1           0       -1.399605    0.728318    5.158437
     16          1           0       -1.233942   -0.787028    5.180971
     17          3           0        1.172790    3.195015    0.759187
     18          8           0       -3.523923    1.050312    0.836892
     19          1           0       -2.750260    0.631176    1.251778
     20          1           0       -4.081200    0.310572    0.575410
 ---------------------------------------------------------------------
                    Distance matrix (angstroms):
                    1          2          3          4          5
     1  C    0.000000
     2  C    1.395639   0.000000
     3  C    2.420095   1.396512   0.000000
     4  C    2.786401   2.412241   1.394811   0.000000
     5  C    2.421350   2.794697   2.423257   1.394559   0.000000
     6  C    1.393200   2.412432   2.789203   2.408416   1.395657
     7  H    2.142505   3.389740   3.871574   3.392409   2.153417
     8  H    3.401621   3.876292   3.403280   2.153539   1.081597
     9  H    3.868868   3.389385   2.142697   1.082498   2.152552
    10  H    3.398238   2.149404   1.082507   2.158708   3.406748
    11  O    2.364405   1.367415   2.419269   3.678612   4.161377
    12  H    3.198410   1.944735   2.468945   3.853685   4.621532
    13  H    1.082497   2.143776   3.395272   3.868822   3.407184
    14  O    4.815403   3.456471   3.385764   4.716519   5.791330
    15  H    5.398941   4.086079   4.087182   5.403700   6.458469
    16  H    5.382236   4.054647   4.008071   5.314677   6.390067
    17  Li   3.506464   3.486173   3.473940   3.478999   3.501928
    18  O    3.779231   3.726644   5.009143   6.052891   6.094206
    19  H    3.093596   2.831363   4.096702   5.201936   5.357864
    20  H    4.136955   4.176238   5.511792   6.552050   6.536201
                    6          7          8          9         10
     6  C    0.000000
     7  H    1.082398   0.000000
     8  H    2.154580   2.485563   0.000000
     9  H    3.392703   4.292342   2.484499   0.000000
    10  H    3.871688   4.954039   4.301358   2.476200   0.000000
    11  O    3.642804   4.505053   5.242895   4.556399   2.669475
    12  H    4.354630   5.301457   5.688005   4.557932   2.292568
    13  H    2.159977   2.480828   4.303044   4.951250   4.283366
    14  O    5.823139   6.838975   6.788843   5.097230   2.628486
    15  H    6.447779   7.441195   7.455857   5.771833   3.347250
    16  H    6.409692   7.411958   7.379776   5.661587   3.241098
    17  Li   3.510613   4.077541   4.064121   4.028631   4.020690
    18  O    5.086336   5.503047   7.094901   7.033340   5.376395
    19  H    4.458202   5.019772   6.396174   6.164345   4.439705
    20  H    5.451583   5.793187   7.530044   7.556428   5.894236
                   11         12         13         14         15
    11  O    0.000000
    12  H    0.984967   0.000000
    13  H    2.573437   3.539580   0.000000
    14  O    2.709827   1.725214   5.254177   0.000000
    15  H    3.231510   2.305554   5.759033   0.964441   0.000000
    16  H    3.237990   2.306592   5.768939   0.964489   1.524541
    17  Li   4.222464   4.538335   4.070996   5.505326   5.661732
    18  O    2.824563   3.435924   3.117402   4.786189   4.826196
    19  H    1.853425   2.505225   2.625710   3.967845   4.134694
    20  H    3.236591   3.869492   3.346688   5.216300   5.326312
                   16         17         18         19         20
    16  H    0.000000
    17  Li   6.418815   0.000000
    18  O    5.243172   5.163807   0.000000
    19  H    4.443993   4.712349   0.972811   0.000000
    20  H    5.524744   5.996515   0.962364   1.526978   0.000000
 Stoichiometry    C6H10LiO3(1+)
 Framework group  C1[X(C6H10LiO3)]
 Deg. of freedom    54
 Full point group                 C1      NOp   1
 Largest Abelian subgroup         C1      NOp   1
 Largest concise Abelian subgroup C1      NOp   1
                         Standard orientation:                         
 ---------------------------------------------------------------------
 Center     Atomic      Atomic             Coordinates (Angstroms)
 Number     Number       Type             X           Y           Z
 ---------------------------------------------------------------------
      1          6           0       -0.756287   -1.188186   -0.432523
      2          6           0       -0.046462    0.003345   -0.276927
      3          6           0       -0.726845    1.199758   -0.040454
      4          6           0       -2.119494    1.196172    0.037089
      5          6           0       -2.836541    0.009976   -0.116471
      6          6           0       -2.147092   -1.180573   -0.351224
      7          1           0       -2.690648   -2.108398   -0.474813
      8          1           0       -3.916507    0.013129   -0.057183
      9          1           0       -2.640990    2.127420    0.217703
     10          1           0       -0.168735    2.119681    0.078187
     11          8           0        1.316649   -0.052665   -0.369745
     12          1           0        1.708511    0.839808   -0.227979
     13          1           0       -0.213900   -2.106648   -0.617030
     14          8           0        2.446548    2.378005    0.028169
     15          1           0        3.100836    2.404189    0.736242
     16          1           0        2.905290    2.744843   -0.736830
     17          3           0       -1.241104   -0.466053    2.964353
     18          8           0        2.748781   -2.390282    0.310478
     19          1           0        2.275817   -1.586159    0.034701
     20          1           0        3.064142   -2.773128   -0.514217
 ---------------------------------------------------------------------
 Rotational constants (GHZ):           1.3807584           0.8260826           0.6061625
 Standard basis: Aug-CC-pVTZ (5D, 7F)
 There are   800 symmetry adapted cartesian basis functions of A   symmetry.
 There are   690 symmetry adapted basis functions of A   symmetry.
   690 basis functions,   992 primitive gaussians,   800 cartesian basis functions
    36 alpha electrons       36 beta electrons
       nuclear repulsion energy       455.9098714530 Hartrees.
 NAtoms=   20 NActive=   20 NUniq=   20 SFac= 1.00D+00 NAtFMM=   60 NAOKFM=F Big=F
 Integral buffers will be    131072 words long.
 Raffenetti 1 integral format.
 Two-electron integral symmetry is turned on.
 ------------------------------------------------------------------------------
 Polarizable Continuum Model (PCM)
 =================================
 Model                : PCM.
 Atomic radii         : UFF (Universal Force Field).
 Polarization charges : Total charges.
 Charge compensation  : None.
 Solution method      : On-the-fly selection.
 Cavity type          : Scaled VdW (van der Waals Surface) (Alpha=1.100).
 Cavity algorithm     : GePol (No added spheres)
                        Default sphere list used, NSphG=   20.
                        Lebedev-Laikov grids with approx.  5.0 points / Ang**2.
                        Smoothing algorithm: York/Karplus (Gamma=1.0000).
                        Polarization charges: spherical gaussians, with
                                              point-specific exponents (IZeta= 3).
                        Self-potential: point-specific (ISelfS= 7).
                        Self-field    : sphere-specific E.n sum rule (ISelfD= 2).
 1st derivatives      : Analytical E(r).r(x)/FMM algorithm (CHGder, D1EAlg=3).
                        Cavity 1st derivative terms included.
 Solvent              : Water, Eps=  78.355300 Eps(inf)=   1.777849
 ------------------------------------------------------------------------------
 Spheres list:
 ISph  on   Nord     Re0    Alpha      Xe            Ye            Ze
    1   C      1    1.9255  1.100     -0.756287     -1.188186     -0.432523
    2   C      2    1.9255  1.100     -0.046462      0.003345     -0.276927
    3   C      3    1.9255  1.100     -0.726845      1.199758     -0.040454
    4   C      4    1.9255  1.100     -2.119494      1.196172      0.037089
    5   C      5    1.9255  1.100     -2.836541      0.009976     -0.116471
    6   C      6    1.9255  1.100     -2.147092     -1.180573     -0.351224
    7   H      7    1.4430  1.100     -2.690648     -2.108398     -0.474813
    8   H      8    1.4430  1.100     -3.916507      0.013129     -0.057183
    9   H      9    1.4430  1.100     -2.640990      2.127420      0.217703
   10   H     10    1.4430  1.100     -0.168735      2.119681      0.078187
   11   O     11    1.7500  1.100      1.316649     -0.052665     -0.369745
   12   H     12    1.4430  1.100      1.708511      0.839808     -0.227979
   13   H     13    1.4430  1.100     -0.213900     -2.106648     -0.617030
   14   O     14    1.7500  1.100      2.446548      2.378005      0.028169
   15   H     15    1.4430  1.100      3.100836      2.404189      0.736242
   16   H     16    1.4430  1.100      2.905290      2.744843     -0.736830
   17  Li     17    1.2255  1.100     -1.241104     -0.466053      2.964353
   18   O     18    1.7500  1.100      2.748781     -2.390282      0.310478
   19   H     19    1.4430  1.100      2.275817     -1.586159      0.034701
   20   H     20    1.4430  1.100      3.064142     -2.773128     -0.514217
 ------------------------------------------------------------------------------
 Separa: There are  2 disjoint cavities,
 One-electron integrals computed using PRISM.
 NBasis=   690 RedAO= T EigKep=  1.07D-06  NBF=   690
 NBsUse=   688 1.00D-06 EigRej=  8.57D-07 NBFU=   688
 Initial guess from the checkpoint file:  "output.chk"
 B after Tr=    -0.000000   -0.000000   -0.000000
         Rot=    0.999999   -0.000864   -0.000182    0.000929 Ang=  -0.15 deg.
 ExpMin= 7.59D-03 ExpMax= 1.53D+04 ExpMxC= 5.22D+02 IAcc=3 IRadAn=         5 AccDes= 0.00D+00
 Harris functional with IExCor=  205 and IRadAn=       5 diagonalized for initial guess.
 HarFok:  IExCor=  205 AccDes= 0.00D+00 IRadAn=         5 IDoV= 1 UseB2=F ITyADJ=14
 ICtDFT=  3500011 ScaDFX=  1.000000  1.000000  1.000000  1.000000
 FoFCou: FMM=F IPFlag=           0 FMFlag=      100000 FMFlg1=           0
         NFxFlg=           0 DoJE=T BraDBF=F KetDBF=T FulRan=T
         wScrn=  0.000000 ICntrl=       500 IOpCl=  0 I1Cent=   200000004 NGrid=           0
         NMat0=    1 NMatS0=      1 NMatT0=    0 NMatD0=    1 NMtDS0=    0 NMtDT0=    0
 Petite list used in FoFCou.
 Requested convergence on RMS density matrix=1.00D-08 within 128 cycles.
 Requested convergence on MAX density matrix=1.00D-06.
 Requested convergence on             energy=1.00D-06.
 No special actions if energy rises.
 Inv3:  Mode=1 IEnd=    10300827.
 Iteration    1 A*A^-1 deviation from unit magnitude is 3.00D-15 for   1625.
 Iteration    1 A*A^-1 deviation from orthogonality  is 1.75D-15 for   1514    237.
 Iteration    1 A^-1*A deviation from unit magnitude is 3.33D-15 for   1625.
 Iteration    1 A^-1*A deviation from orthogonality  is 1.48D-15 for   1508    288.
 Error on total polarization charges =  0.01287
 SCF Done:  E(RHF) =  -465.250325918     A.U. after    8 cycles
            NFock=  8  Conv=0.43D-08     -V/T= 2.0020
 ExpMin= 7.59D-03 ExpMax= 1.53D+04 ExpMxC= 5.22D+02 IAcc=3 IRadAn=         5 AccDes= 0.00D+00
 HarFok:  IExCor=  205 AccDes= 0.00D+00 IRadAn=         5 IDoV=-2 UseB2=F ITyADJ=14
 ICtDFT= 12500011 ScaDFX=  1.000000  1.000000  1.000000  1.000000
 Range of M.O.s used for correlation:    11   688
 NBasis=   690 NAE=    36 NBE=    36 NFC=    10 NFV=     0
 NROrb=    678 NOA=    26 NOB=    26 NVA=   652 NVB=   652

 **** Warning!!: The largest alpha MO coefficient is  0.14213965D+03

 Disk-based method using ON**2 memory for 26 occupieds at a time.
 Estimated scratch disk usage= 27460502288 words.
 Actual    scratch disk usage= 24837348112 words.
 JobTyp=1 Pass  1:  I=  11 to  36 NPSUse= 15 ParTrn=T ParDer=T DoDerP=T.
 Spin components of T(2) and E(2):
     alpha-alpha T2 =       0.7048346876D-01 E2=     -0.2210666881D+00
     alpha-beta  T2 =       0.3753171070D+00 E2=     -0.1310073281D+01
     beta-beta   T2 =       0.7048346876D-01 E2=     -0.2210666881D+00
 ANorm=    0.1231374859D+01
 E2 =    -0.1752206657D+01 EUMP2 =    -0.46700253257536D+03
          IDoAtm=11111111111111111111
 NEqPCM:  Using equilibrium solvation (IEInf=0, Eps=  78.3553, EpsInf=   1.7778)
          Differentiating once with respect to electric field.
                with respect to dipole field.
          Differentiating once with respect to nuclear coordinates.
          There are     1 degrees of freedom in the 1st order CPHF.  IDoFFX=0 NUNeed=     1.
 LinEq1:  Iter=  0 NonCon=     1 RMS=1.83D-03 Max=3.66D-02 NDo=     1
 AX will form     1 AO Fock derivatives at one time.
 LinEq1:  Iter=  1 NonCon=     1 RMS=4.32D-04 Max=6.01D-03 NDo=     1
 LinEq1:  Iter=  2 NonCon=     1 RMS=1.69D-04 Max=5.24D-03 NDo=     1
 LinEq1:  Iter=  3 NonCon=     1 RMS=6.00D-05 Max=2.03D-03 NDo=     1
 LinEq1:  Iter=  4 NonCon=     1 RMS=2.59D-05 Max=6.43D-04 NDo=     1
 LinEq1:  Iter=  5 NonCon=     1 RMS=8.62D-06 Max=2.02D-04 NDo=     1
 LinEq1:  Iter=  6 NonCon=     1 RMS=2.11D-06 Max=3.15D-05 NDo=     1
 LinEq1:  Iter=  7 NonCon=     1 RMS=5.18D-07 Max=7.04D-06 NDo=     1
 LinEq1:  Iter=  8 NonCon=     1 RMS=1.81D-07 Max=3.17D-06 NDo=     1
 LinEq1:  Iter=  9 NonCon=     1 RMS=3.78D-08 Max=7.01D-07 NDo=     1
 LinEq1:  Iter= 10 NonCon=     1 RMS=1.42D-08 Max=3.54D-07 NDo=     1
 LinEq1:  Iter= 11 NonCon=     1 RMS=4.33D-09 Max=1.20D-07 NDo=     1
 LinEq1:  Iter= 12 NonCon=     1 RMS=1.19D-09 Max=4.63D-08 NDo=     1
 LinEq1:  Iter= 13 NonCon=     1 RMS=3.54D-10 Max=9.91D-09 NDo=     1
 LinEq1:  Iter= 14 NonCon=     1 RMS=1.36D-10 Max=3.46D-09 NDo=     1
 LinEq1:  Iter= 15 NonCon=     0 RMS=2.95D-11 Max=5.04D-10 NDo=     1
 Linear equations converged to 1.000D-10 1.000D-09 after    15 iterations.
 End of Minotr F.D. properties file   721 does not exist.
 End of Minotr F.D. properties file   722 does not exist.
 End of Minotr F.D. properties file   788 does not exist.
 D1PCM: PCM CHGder 1st derivatives, ID1Alg=3 FixD1E=F DoIter=F DoCFld=F I1PDM=2.
 Calling FoFJK, ICntrl=  10002127 FMM=F ISym2X=0 I1Cent= 0 IOpClX= 0 NMat=1 NMatS=1 NMatT=0.
 ***** Axes restored to original set *****
 -------------------------------------------------------------------
 Center     Atomic                   Forces (Hartrees/Bohr)
 Number     Number              X              Y              Z
 -------------------------------------------------------------------
      1        6           0.000023608    0.000027746   -0.000037724
      2        6          -0.000096681   -0.000015683    0.000056479
      3        6           0.000013477   -0.000006741   -0.000012094
      4        6          -0.000008787   -0.000029953    0.000004834
      5        6          -0.000048953   -0.000024456    0.000026149
      6        6          -0.000017634   -0.000014364   -0.000018039
      7        1           0.000006982    0.000001926   -0.000000126
      8        1           0.000002759    0.000028017    0.000003349
      9        1           0.000003486   -0.000007579   -0.000012270
     10        1          -0.000008453   -0.000024273    0.000001214
     11        8           0.000076848   -0.000002642   -0.000005717
     12        1          -0.000030210    0.000011270   -0.000033257
     13        1          -0.000005219   -0.000038228    0.000008739
     14        8           0.000004245   -0.000006856    0.000020698
     15        1           0.000001032   -0.000002896   -0.000009848
     16        1          -0.000005696   -0.000007459   -0.000010737
     17        3           0.000062956    0.000052562    0.000008622
     18        8           0.000074472   -0.000045902    0.000030388
     19        1          -0.000020668    0.000062511   -0.000010732
     20        1          -0.000027563    0.000043000   -0.000009930
 -------------------------------------------------------------------
 Cartesian Forces:  Max     0.000096681 RMS     0.000030593

 GradGradGradGradGradGradGradGradGradGradGradGradGradGradGradGradGradGrad
 Berny optimization.
 Using GEDIIS/GDIIS optimizer.
 FormGI is forming the generalized inverse of G from B-inverse, IUseBI=4.
 Internal  Forces:  Max     0.000078456 RMS     0.000014965
 Search for a local minimum.
 Step number  10 out of a maximum of  120
 All quantities printed in internal units (Hartrees-Bohrs-Radians)
 Mixed Optimization -- En-DIIS/RFO-DIIS
 Swapping is turned off.
 Update second derivatives using D2CorX and points    1    2    3    4    5
                                                      6    7    8    9   10
 DE= -2.97D-07 DEPred=-1.49D-06 R= 1.99D-01
 Trust test= 1.99D-01 RLast= 4.11D-02 DXMaxT set to 5.58D-02
 ITU=  0  0 -1  0  1  1 -1  1 -1  0
     Eigenvalues ---    0.00061   0.00148   0.00279   0.01311   0.01392
     Eigenvalues ---    0.01436   0.01607   0.01632   0.01836   0.01931
     Eigenvalues ---    0.02080   0.02160   0.02376   0.02569   0.03004
     Eigenvalues ---    0.03438   0.03885   0.04462   0.04482   0.04849
     Eigenvalues ---    0.05500   0.05729   0.05858   0.06529   0.06943
     Eigenvalues ---    0.07121   0.07403   0.10575   0.13157   0.14813
     Eigenvalues ---    0.15511   0.15912   0.15980   0.16045   0.16109
     Eigenvalues ---    0.18366   0.21186   0.34755   0.35691   0.35695
     Eigenvalues ---    0.35712   0.35768   0.35805   0.37105   0.42303
     Eigenvalues ---    0.42593   0.43608   0.43838   0.49939   0.51673
     Eigenvalues ---    0.52317   0.54516   0.54538   0.57975
 En-DIIS/RFO-DIIS/Sim-DIIS IScMMF=       -3 using points:    10    9    8    7    6    5    4    3    2    1
 RFO step:  Lambda=-3.71314472D-07.
 DIIS inversion failure, remove point  10.
 DIIS inversion failure, remove point   9.
 DIIS inversion failure, remove point   8.
 DIIS inversion failure, remove point   7.
 DIIS inversion failure, remove point   6.
 DIIS inversion failure, remove point   5.
 DIIS inversion failure, remove point   4.
 DIIS inversion failure, remove point   3.
 RFO-DIIS uses    2 points instead of   10
 DidBck=F Rises=F RFO-DIIS coefs:    1.10709   -0.10709    0.00000    0.00000    0.00000
                  RFO-DIIS coefs:    0.00000    0.00000    0.00000    0.00000    0.00000
 Iteration  1 RMS(Cart)=  0.00109916 RMS(Int)=  0.00000199
 Iteration  2 RMS(Cart)=  0.00000177 RMS(Int)=  0.00000096
 Iteration  3 RMS(Cart)=  0.00000000 RMS(Int)=  0.00000096
 Variable       Old X    -DE/DX   Delta X   Delta X   Delta X     New X
                                 (Linear)    (Quad)   (Total)
    R1        2.63737   0.00002  -0.00000   0.00006   0.00005   2.63743
    R2        2.63277  -0.00002   0.00000  -0.00004  -0.00003   2.63273
    R3        2.04562  -0.00000  -0.00000  -0.00001  -0.00001   2.04562
    R4        6.62626   0.00004  -0.00059   0.00171   0.00112   6.62738
    R5        2.63903  -0.00000  -0.00001   0.00001   0.00001   2.63903
    R6        2.58404  -0.00008  -0.00002  -0.00013  -0.00015   2.58389
    R7        6.58791   0.00003   0.00007   0.00146   0.00153   6.58944
    R8        2.63581  -0.00001   0.00001  -0.00000   0.00000   2.63581
    R9        2.04564   0.00000  -0.00000   0.00000  -0.00000   2.04564
   R10        6.56479   0.00001   0.00021   0.00060   0.00081   6.56561
   R11        2.63533  -0.00002  -0.00001  -0.00001  -0.00002   2.63532
   R12        2.04563  -0.00000  -0.00000  -0.00000  -0.00001   2.04562
   R13        6.57436  -0.00001  -0.00006  -0.00014  -0.00019   6.57416
   R14        2.63741  -0.00001   0.00000  -0.00000   0.00000   2.63741
   R15        2.04392   0.00000   0.00000   0.00000   0.00001   2.04393
   R16        6.61769  -0.00002  -0.00057   0.00001  -0.00056   6.61713
   R17        2.04544  -0.00000  -0.00000   0.00000  -0.00000   2.04544
   R18        1.86132  -0.00003   0.00004   0.00000   0.00004   1.86136
   R19        3.50247  -0.00002  -0.00081  -0.00112  -0.00193   3.50054
   R20        3.26018   0.00000  -0.00059  -0.00052  -0.00111   3.25907
   R21        1.82253  -0.00000  -0.00000  -0.00000  -0.00000   1.82252
   R22        1.82262  -0.00000  -0.00000  -0.00000  -0.00000   1.82262
   R23        1.83835  -0.00006   0.00000  -0.00008  -0.00007   1.83827
   R24        1.81860   0.00000   0.00002   0.00001   0.00002   1.81863
    A1        2.09042   0.00001   0.00000   0.00004   0.00005   2.09047
    A2        2.08122  -0.00001  -0.00000  -0.00009  -0.00009   2.08113
    A3        2.11154   0.00000   0.00000   0.00004   0.00004   2.11158
    A4        1.37384  -0.00000  -0.00012  -0.00017  -0.00029   1.37356
    A5        1.99230   0.00002  -0.00009   0.00049   0.00040   1.99270
    A6        2.09729  -0.00001  -0.00000  -0.00003  -0.00003   2.09727
    A7        2.05383   0.00000  -0.00002  -0.00001  -0.00003   2.05380
    A8        2.13206   0.00001   0.00002   0.00004   0.00006   2.13211
    A9        1.98144   0.00000   0.00023   0.00007   0.00031   1.98175
   A10        2.08709   0.00000   0.00000  -0.00000   0.00000   2.08709
   A11        2.08911  -0.00001   0.00000  -0.00003  -0.00003   2.08908
   A12        2.10699   0.00000  -0.00001   0.00003   0.00002   2.10701
   A13        1.97036   0.00000   0.00015  -0.00010   0.00004   1.97041
   A14        2.10533  -0.00001  -0.00000  -0.00002  -0.00002   2.10531
   A15        2.08067   0.00001   0.00001   0.00008   0.00008   2.08076
   A16        2.09718  -0.00000  -0.00000  -0.00006  -0.00006   2.09712
   A17        1.97390  -0.00001   0.00009  -0.00036  -0.00027   1.97363
   A18        2.08301   0.00002   0.00000   0.00006   0.00007   2.08307
   A19        2.10004  -0.00001  -0.00000  -0.00005  -0.00005   2.09999
   A20        2.10013  -0.00001  -0.00000  -0.00001  -0.00001   2.10012
   A21        1.37654   0.00002  -0.00012   0.00043   0.00031   1.37685
   A22        1.99004  -0.00002   0.00003  -0.00033  -0.00030   1.98974
   A23        2.10322  -0.00001  -0.00001  -0.00006  -0.00007   2.10315
   A24        2.08285   0.00001   0.00001   0.00007   0.00008   2.08293
   A25        2.09711  -0.00000  -0.00000  -0.00001  -0.00002   2.09710
   A26        1.92805   0.00003   0.00003   0.00019   0.00022   1.92828
   A27        2.13526  -0.00003  -0.00020  -0.00018  -0.00039   2.13487
   A28        2.10876  -0.00001  -0.00065   0.00016  -0.00050   2.10826
   A29        2.00803  -0.00001   0.00001  -0.00016  -0.00016   2.00787
   A30        2.00956  -0.00001   0.00005  -0.00017  -0.00012   2.00945
   A31        1.82278   0.00001   0.00002   0.00003   0.00005   1.82283
   A32        0.70804  -0.00000   0.00002  -0.00013  -0.00011   0.70793
   A33        0.82057  -0.00000   0.00004  -0.00011  -0.00007   0.82050
   A34        0.70553  -0.00001   0.00006  -0.00011  -0.00005   0.70548
   A35        0.70731  -0.00000   0.00000  -0.00007  -0.00007   0.70723
   A36        0.82285  -0.00000   0.00003  -0.00010  -0.00007   0.82278
   A37        0.70950  -0.00000   0.00002  -0.00004  -0.00002   0.70948
   A38        1.81855   0.00006   0.00005   0.00036   0.00041   1.81896
   A39        3.17407  -0.00000  -0.00000  -0.00011  -0.00011   3.17396
   A40        3.12720  -0.00001  -0.00006  -0.00058  -0.00065   3.12655
   A41        3.13271   0.00001  -0.00021   0.00025   0.00004   3.13275
   A42        3.21813   0.00002  -0.00027   0.00099   0.00072   3.21885
    D1        0.00005  -0.00000   0.00012  -0.00001   0.00011   0.00016
    D2       -3.13742  -0.00000   0.00016  -0.00011   0.00005  -3.13737
    D3        3.13970  -0.00002   0.00008  -0.00029  -0.00020   3.13949
    D4        0.00223  -0.00002   0.00012  -0.00039  -0.00027   0.00197
    D5        0.00099  -0.00000  -0.00006  -0.00009  -0.00015   0.00085
    D6        3.13961   0.00000  -0.00007  -0.00011  -0.00018   3.13943
    D7       -3.13862   0.00001  -0.00002   0.00020   0.00017  -3.13845
    D8       -0.00001   0.00002  -0.00003   0.00018   0.00014   0.00014
    D9        1.19819  -0.00001   0.00015  -0.00028  -0.00013   1.19806
   D10       -1.94639  -0.00001   0.00014  -0.00030  -0.00016  -1.94655
   D11       -1.64453  -0.00001  -0.00002  -0.00014  -0.00016  -1.64469
   D12       -1.07865  -0.00001  -0.00005  -0.00010  -0.00015  -1.07880
   D13       -0.51577  -0.00001  -0.00004  -0.00003  -0.00007  -0.51584
   D14        2.56057  -0.00001   0.00003  -0.00013  -0.00010   2.56047
   D15        3.12645  -0.00000  -0.00000  -0.00009  -0.00009   3.12636
   D16       -2.59385  -0.00000   0.00001  -0.00002  -0.00002  -2.59386
   D17       -0.00169   0.00001  -0.00011   0.00006  -0.00005  -0.00174
   D18       -3.14064   0.00001  -0.00013   0.00005  -0.00008  -3.14072
   D19        3.13559   0.00000  -0.00015   0.00017   0.00001   3.13560
   D20       -0.00337   0.00000  -0.00017   0.00015  -0.00002  -0.00338
   D21       -3.12381  -0.00000   0.00019  -0.00029  -0.00010  -3.12391
   D22       -0.46932  -0.00001  -0.00169   0.00012  -0.00157  -0.47089
   D23        0.02199   0.00000   0.00023  -0.00039  -0.00016   0.02183
   D24        2.67648  -0.00001  -0.00165   0.00002  -0.00163   2.67485
   D25       -1.55323   0.00000  -0.00000  -0.00009  -0.00009  -1.55332
   D26        1.10126  -0.00000  -0.00188   0.00032  -0.00156   1.09970
   D27        2.62349   0.00000   0.00002  -0.00003  -0.00001   2.62348
   D28       -3.09826   0.00000   0.00002   0.00004   0.00007  -3.09819
   D29        0.00231   0.00000   0.00005  -0.00002   0.00002   0.00233
   D30       -3.13847  -0.00001   0.00002  -0.00001   0.00001  -3.13846
   D31        3.14124  -0.00000   0.00006  -0.00001   0.00005   3.14129
   D32        0.00046  -0.00001   0.00004   0.00000   0.00004   0.00050
   D33       -2.57475  -0.00000   0.00003  -0.00005  -0.00002  -2.57477
   D34        2.58937   0.00001  -0.00004   0.00002  -0.00002   2.58934
   D35       -0.00128  -0.00001   0.00002  -0.00008  -0.00006  -0.00133
   D36       -3.13968  -0.00001   0.00012  -0.00002   0.00010  -3.13958
   D37        3.13950   0.00000   0.00004  -0.00009  -0.00005   3.13945
   D38        0.00109  -0.00001   0.00015  -0.00003   0.00011   0.00121
   D39       -3.13210  -0.00001  -0.00000  -0.00010  -0.00011  -3.13221
   D40       -2.56957  -0.00001  -0.00001  -0.00017  -0.00018  -2.56975
   D41       -0.00039   0.00001  -0.00001   0.00013   0.00012  -0.00027
   D42       -3.13898   0.00001   0.00000   0.00015   0.00015  -3.13882
   D43        3.13802   0.00002  -0.00012   0.00008  -0.00004   3.13798
   D44       -0.00057   0.00001  -0.00010   0.00010  -0.00001  -0.00058
   D45       -1.20014  -0.00000  -0.00015  -0.00007  -0.00022  -1.20035
   D46        1.94446  -0.00001  -0.00013  -0.00005  -0.00019   1.94427
   D47        0.51447   0.00000   0.00004  -0.00004   0.00000   0.51447
   D48        1.07514   0.00000   0.00005  -0.00012  -0.00007   1.07508
   D49        1.63965   0.00000   0.00002  -0.00015  -0.00013   1.63952
   D50        2.58109   0.00000  -0.00001   0.00012   0.00011   2.58119
   D51       -3.14143   0.00000   0.00000   0.00004   0.00004  -3.14139
   D52       -2.57692   0.00000  -0.00004   0.00001  -0.00002  -2.57695
   D53        2.16327  -0.00000  -0.00014   0.00035   0.00021   2.16348
   D54       -2.00765  -0.00001  -0.00006   0.00014   0.00008  -2.00757
   D55       -0.50017   0.00001   0.00167  -0.00006   0.00160  -0.49857
   D56        1.61210   0.00000   0.00174  -0.00027   0.00147   1.61357
   D57        1.88216   0.00001   0.00110   0.00417   0.00527   1.88743
   D58       -1.82304   0.00000  -0.00063   0.00427   0.00364  -1.81940
         Item               Value     Threshold  Converged?
 Maximum Force            0.000078     0.000450     YES
 RMS     Force            0.000015     0.000300     YES
 Maximum Displacement     0.005365     0.001800     NO 
 RMS     Displacement     0.001100     0.001200     YES
 Predicted change in Energy=-1.856382D-07
 GradGradGradGradGradGradGradGradGradGradGradGradGradGradGradGradGradGrad

                          Input orientation:                          
 ---------------------------------------------------------------------
 Center     Atomic      Atomic             Coordinates (Angstroms)
 Number     Number       Type             X           Y           Z
 ---------------------------------------------------------------------
      1          6           0        0.001933   -0.022392   -0.001242
      2          6           0        0.000070   -0.026495    1.394417
      3          6           0        1.206401   -0.010171    2.097807
      4          6           0        2.412068    0.008136    1.396714
      5          6           0        2.422962    0.013072    0.002216
      6          6           0        1.211974   -0.002137   -0.691424
      7          1           0        1.205290   -0.001118   -1.773801
      8          1           0        3.360794    0.025409   -0.536465
      9          1           0        3.343711    0.017772    1.947844
     10          1           0        1.196108   -0.014306    3.180256
     11          8           0       -1.211469   -0.051722    2.027774
     12          1           0       -1.089865   -0.035908    3.005101
     13          1           0       -0.941783   -0.037204   -0.531309
     14          8           0       -0.932704    0.005564    4.722048
     15          1           0       -1.400904    0.727566    5.157527
     16          1           0       -1.234335   -0.787705    5.180285
     17          3           0        1.172344    3.195257    0.757915
     18          8           0       -3.521570    1.051554    0.836897
     19          1           0       -2.748842    0.631208    1.252215
     20          1           0       -4.081850    0.313073    0.578249
 ---------------------------------------------------------------------
                    Distance matrix (angstroms):
                    1          2          3          4          5
     1  C    0.000000
     2  C    1.395666   0.000000
     3  C    2.420103   1.396516   0.000000
     4  C    2.786388   2.412247   1.394812   0.000000
     5  C    2.421291   2.794672   2.423234   1.394549   0.000000
     6  C    1.393183   2.412475   2.789248   2.408454   1.395657
     7  H    2.142542   3.389809   3.871619   3.392427   2.153407
     8  H    3.401572   3.876269   3.403244   2.153500   1.081600
     9  H    3.868853   3.389421   2.142747   1.082496   2.152503
    10  H    3.398242   2.149390   1.082506   2.158723   3.406737
    11  O    2.364342   1.367336   2.419241   3.678565   4.161271
    12  H    3.198484   1.944826   2.469145   3.853878   4.621652
    13  H    1.082493   2.143741   3.395243   3.868804   3.407152
    14  O    4.814955   3.456042   3.385654   4.716498   5.791145
    15  H    5.398453   4.085626   4.087075   5.403707   6.458304
    16  H    5.381661   4.054133   4.007919   5.314605   6.389793
    17  Li   3.507057   3.486982   3.474369   3.478896   3.501632
    18  O    3.777686   3.724912   5.007081   6.050634   6.092011
    19  H    3.092752   2.830073   4.095160   5.200393   5.356505
    20  H    4.138313   4.176543   5.511727   6.552391   6.537154
                    6          7          8          9         10
     6  C    0.000000
     7  H    1.082398   0.000000
     8  H    2.154576   2.485539   0.000000
     9  H    3.392703   4.292301   2.484380   0.000000
    10  H    3.871732   4.954083   4.301332   2.476301   0.000000
    11  O    3.642743   4.505026   5.242792   4.556412   2.669465
    12  H    4.354755   5.301589   5.688129   4.558209   2.292775
    13  H    2.159985   2.480929   4.303036   4.951231   4.283319
    14  O    5.822833   6.838649   6.788702   5.097458   2.628566
    15  H    6.447467   7.440869   7.455759   5.772109   3.347305
    16  H    6.409251   7.411464   7.379539   5.661799   3.241190
    17  Li   3.510767   4.077681   4.063579   4.028297   4.021144
    18  O    5.084532   5.501551   7.092674   7.031002   5.374372
    19  H    4.457232   5.019140   6.394844   6.162743   4.438092
    20  H    5.453072   5.795231   7.531154   7.556583   5.893595
                   11         12         13         14         15
    11  O    0.000000
    12  H    0.984989   0.000000
    13  H    2.573296   3.539509   0.000000
    14  O    2.709262   1.724624   5.253539   0.000000
    15  H    3.230871   2.304904   5.758344   0.964438   0.000000
    16  H    3.237362   2.305969   5.768114   0.964488   1.524569
    17  Li   4.223504   4.539588   4.071908   5.506334   5.662834
    18  O    2.823468   3.434657   3.116517   4.784425   4.823903
    19  H    1.852404   2.503968   2.625490   3.966047   4.132516
    20  H    3.236245   3.868252   3.348706   5.213708   5.322505
                   16         17         18         19         20
    16  H    0.000000
    17  Li   6.419769   0.000000
    18  O    5.242073   5.160865   0.000000
    19  H    4.442609   4.711091   0.972773   0.000000
    20  H    5.522570   5.995483   0.962375   1.527203   0.000000
 Stoichiometry    C6H10LiO3(1+)
 Framework group  C1[X(C6H10LiO3)]
 Deg. of freedom    54
 Full point group                 C1      NOp   1
 Largest Abelian subgroup         C1      NOp   1
 Largest concise Abelian subgroup C1      NOp   1
                         Standard orientation:                         
 ---------------------------------------------------------------------
 Center     Atomic      Atomic             Coordinates (Angstroms)
 Number     Number       Type             X           Y           Z
 ---------------------------------------------------------------------
      1          6           0       -0.756688   -1.187592   -0.433712
      2          6           0       -0.046275    0.003529   -0.277415
      3          6           0       -0.726092    1.200036   -0.039763
      4          6           0       -2.118720    1.196970    0.038193
      5          6           0       -2.836277    0.011190   -0.116096
      6          6           0       -2.147453   -1.179482   -0.352070
      7          1           0       -2.691498   -2.106925   -0.476363
      8          1           0       -3.916232    0.014797   -0.056569
      9          1           0       -2.639850    2.128244    0.219709
     10          1           0       -0.167537    2.119609    0.079486
     11          8           0        1.316702   -0.053047   -0.370675
     12          1           0        1.709229    0.839088   -0.228464
     13          1           0       -0.214691   -2.106059   -0.619318
     14          8           0        2.447976    2.376181    0.028292
     15          1           0        3.102626    2.401365    0.736064
     16          1           0        2.906601    2.743157   -0.736710
     17          3           0       -1.241460   -0.467733    2.964265
     18          8           0        2.745969   -2.390555    0.311400
     19          1           0        2.274324   -1.586057    0.034591
     20          1           0        3.065266   -2.772565   -0.512180
 ---------------------------------------------------------------------
 Rotational constants (GHZ):           1.3811883           0.8262361           0.6063877
 Standard basis: Aug-CC-pVTZ (5D, 7F)
 There are   800 symmetry adapted cartesian basis functions of A   symmetry.
 There are   690 symmetry adapted basis functions of A   symmetry.
   690 basis functions,   992 primitive gaussians,   800 cartesian basis functions
    36 alpha electrons       36 beta electrons
       nuclear repulsion energy       455.9430266975 Hartrees.
 NAtoms=   20 NActive=   20 NUniq=   20 SFac= 1.00D+00 NAtFMM=   60 NAOKFM=F Big=F
 Integral buffers will be    131072 words long.
 Raffenetti 1 integral format.
 Two-electron integral symmetry is turned on.
 ------------------------------------------------------------------------------
 Polarizable Continuum Model (PCM)
 =================================
 Model                : PCM.
 Atomic radii         : UFF (Universal Force Field).
 Polarization charges : Total charges.
 Charge compensation  : None.
 Solution method      : On-the-fly selection.
 Cavity type          : Scaled VdW (van der Waals Surface) (Alpha=1.100).
 Cavity algorithm     : GePol (No added spheres)
                        Default sphere list used, NSphG=   20.
                        Lebedev-Laikov grids with approx.  5.0 points / Ang**2.
                        Smoothing algorithm: York/Karplus (Gamma=1.0000).
                        Polarization charges: spherical gaussians, with
                                              point-specific exponents (IZeta= 3).
                        Self-potential: point-specific (ISelfS= 7).
                        Self-field    : sphere-specific E.n sum rule (ISelfD= 2).
 1st derivatives      : Analytical E(r).r(x)/FMM algorithm (CHGder, D1EAlg=3).
                        Cavity 1st derivative terms included.
 Solvent              : Water, Eps=  78.355300 Eps(inf)=   1.777849
 ------------------------------------------------------------------------------
 Spheres list:
 ISph  on   Nord     Re0    Alpha      Xe            Ye            Ze
    1   C      1    1.9255  1.100     -0.756688     -1.187592     -0.433712
    2   C      2    1.9255  1.100     -0.046275      0.003529     -0.277415
    3   C      3    1.9255  1.100     -0.726092      1.200036     -0.039763
    4   C      4    1.9255  1.100     -2.118720      1.196970      0.038193
    5   C      5    1.9255  1.100     -2.836277      0.011190     -0.116096
    6   C      6    1.9255  1.100     -2.147453     -1.179482     -0.352070
    7   H      7    1.4430  1.100     -2.691498     -2.106925     -0.476363
    8   H      8    1.4430  1.100     -3.916232      0.014797     -0.056569
    9   H      9    1.4430  1.100     -2.639850      2.128244      0.219709
   10   H     10    1.4430  1.100     -0.167537      2.119609      0.079486
   11   O     11    1.7500  1.100      1.316702     -0.053047     -0.370675
   12   H     12    1.4430  1.100      1.709229      0.839088     -0.228464
   13   H     13    1.4430  1.100     -0.214691     -2.106059     -0.619318
   14   O     14    1.7500  1.100      2.447976      2.376181      0.028292
   15   H     15    1.4430  1.100      3.102626      2.401365      0.736064
   16   H     16    1.4430  1.100      2.906601      2.743157     -0.736710
   17  Li     17    1.2255  1.100     -1.241460     -0.467733      2.964265
   18   O     18    1.7500  1.100      2.745969     -2.390555      0.311400
   19   H     19    1.4430  1.100      2.274324     -1.586057      0.034591
   20   H     20    1.4430  1.100      3.065266     -2.772565     -0.512180
 ------------------------------------------------------------------------------
 Separa: There are  2 disjoint cavities,
 One-electron integrals computed using PRISM.
 NBasis=   690 RedAO= T EigKep=  1.07D-06  NBF=   690
 NBsUse=   688 1.00D-06 EigRej=  8.57D-07 NBFU=   688
 Initial guess from the checkpoint file:  "output.chk"
 B after Tr=    -0.000000   -0.000000    0.000000
         Rot=    1.000000   -0.000108    0.000024    0.000243 Ang=  -0.03 deg.
 Requested convergence on RMS density matrix=1.00D-08 within 128 cycles.
 Requested convergence on MAX density matrix=1.00D-06.
 Requested convergence on             energy=1.00D-06.
 No special actions if energy rises.
 Inv3:  Mode=1 IEnd=    10289712.
 Iteration    1 A*A^-1 deviation from unit magnitude is 4.00D-15 for    621.
 Iteration    1 A*A^-1 deviation from orthogonality  is 1.52D-15 for   1010    387.
 Iteration    1 A^-1*A deviation from unit magnitude is 4.00D-15 for    621.
 Iteration    1 A^-1*A deviation from orthogonality  is 2.44D-15 for   1765   1309.
 Error on total polarization charges =  0.01287
 SCF Done:  E(RHF) =  -465.250318837     A.U. after    7 cycles
            NFock=  7  Conv=0.36D-08     -V/T= 2.0020
 ExpMin= 7.59D-03 ExpMax= 1.53D+04 ExpMxC= 5.22D+02 IAcc=3 IRadAn=         5 AccDes= 0.00D+00
 HarFok:  IExCor=  205 AccDes= 0.00D+00 IRadAn=         5 IDoV=-2 UseB2=F ITyADJ=14
 ICtDFT= 12500011 ScaDFX=  1.000000  1.000000  1.000000  1.000000
 Range of M.O.s used for correlation:    11   688
 NBasis=   690 NAE=    36 NBE=    36 NFC=    10 NFV=     0
 NROrb=    678 NOA=    26 NOB=    26 NVA=   652 NVB=   652

 **** Warning!!: The largest alpha MO coefficient is  0.14229062D+03

 Disk-based method using ON**2 memory for 26 occupieds at a time.
 Estimated scratch disk usage= 27460502288 words.
 Actual    scratch disk usage= 24837348112 words.
 JobTyp=1 Pass  1:  I=  11 to  36 NPSUse= 15 ParTrn=T ParDer=T DoDerP=T.
 Spin components of T(2) and E(2):
     alpha-alpha T2 =       0.7048362613D-01 E2=     -0.2210696541D+00
     alpha-beta  T2 =       0.3753131030D+00 E2=     -0.1310074594D+01
     beta-beta   T2 =       0.7048362613D-01 E2=     -0.2210696541D+00
 ANorm=    0.1231373361D+01
 E2 =    -0.1752213902D+01 EUMP2 =    -0.46700253273901D+03
          IDoAtm=11111111111111111111
 NEqPCM:  Using equilibrium solvation (IEInf=0, Eps=  78.3553, EpsInf=   1.7778)
          Differentiating once with respect to electric field.
                with respect to dipole field.
          Differentiating once with respect to nuclear coordinates.
          There are     1 degrees of freedom in the 1st order CPHF.  IDoFFX=0 NUNeed=     1.
 LinEq1:  Iter=  0 NonCon=     1 RMS=1.83D-03 Max=3.66D-02 NDo=     1
 AX will form     1 AO Fock derivatives at one time.
 LinEq1:  Iter=  1 NonCon=     1 RMS=4.32D-04 Max=6.01D-03 NDo=     1
 LinEq1:  Iter=  2 NonCon=     1 RMS=1.69D-04 Max=5.24D-03 NDo=     1
 LinEq1:  Iter=  3 NonCon=     1 RMS=6.00D-05 Max=2.02D-03 NDo=     1
 LinEq1:  Iter=  4 NonCon=     1 RMS=2.59D-05 Max=6.40D-04 NDo=     1
 LinEq1:  Iter=  5 NonCon=     1 RMS=8.62D-06 Max=2.02D-04 NDo=     1
 LinEq1:  Iter=  6 NonCon=     1 RMS=2.11D-06 Max=3.14D-05 NDo=     1
 LinEq1:  Iter=  7 NonCon=     1 RMS=5.19D-07 Max=7.03D-06 NDo=     1
 LinEq1:  Iter=  8 NonCon=     1 RMS=1.81D-07 Max=3.16D-06 NDo=     1
 LinEq1:  Iter=  9 NonCon=     1 RMS=3.78D-08 Max=7.03D-07 NDo=     1
 LinEq1:  Iter= 10 NonCon=     1 RMS=1.43D-08 Max=3.54D-07 NDo=     1
 LinEq1:  Iter= 11 NonCon=     1 RMS=4.34D-09 Max=1.20D-07 NDo=     1
 LinEq1:  Iter= 12 NonCon=     1 RMS=1.19D-09 Max=4.62D-08 NDo=     1
 LinEq1:  Iter= 13 NonCon=     1 RMS=3.55D-10 Max=9.86D-09 NDo=     1
 LinEq1:  Iter= 14 NonCon=     1 RMS=1.36D-10 Max=3.50D-09 NDo=     1
 LinEq1:  Iter= 15 NonCon=     0 RMS=2.97D-11 Max=5.02D-10 NDo=     1
 Linear equations converged to 1.000D-10 1.000D-09 after    15 iterations.
 End of Minotr F.D. properties file   721 does not exist.
 End of Minotr F.D. properties file   722 does not exist.
 End of Minotr F.D. properties file   788 does not exist.
 D1PCM: PCM CHGder 1st derivatives, ID1Alg=3 FixD1E=F DoIter=F DoCFld=F I1PDM=2.
 Calling FoFJK, ICntrl=  10002127 FMM=F ISym2X=0 I1Cent= 0 IOpClX= 0 NMat=1 NMatS=1 NMatT=0.
 ***** Axes restored to original set *****
 -------------------------------------------------------------------
 Center     Atomic                   Forces (Hartrees/Bohr)
 Number     Number              X              Y              Z
 -------------------------------------------------------------------
      1        6           0.000007577    0.000005584   -0.000024174
      2        6          -0.000043871   -0.000004252    0.000019500
      3        6           0.000009446    0.000001827   -0.000008631
      4        6          -0.000015650   -0.000032108    0.000000046
      5        6          -0.000033402   -0.000033594    0.000014497
      6        6          -0.000005660   -0.000006831   -0.000004888
      7        1           0.000001744    0.000005259    0.000000848
      8        1           0.000001158    0.000031214    0.000001569
      9        1           0.000001032   -0.000007621   -0.000004870
     10        1          -0.000005350   -0.000026511    0.000001679
     11        8           0.000034351   -0.000016305    0.000010386
     12        1          -0.000011404    0.000010648   -0.000035075
     13        1          -0.000006853   -0.000029976    0.000003147
     14        8           0.000007593   -0.000007025    0.000030112
     15        1          -0.000000707   -0.000002912   -0.000005051
     16        1          -0.000007495   -0.000006414   -0.000007169
     17        3           0.000060698    0.000048211    0.000011535
     18        8          -0.000000740    0.000001722   -0.000004514
     19        1           0.000002550    0.000024776   -0.000005486
     20        1           0.000004983    0.000044308    0.000006538
 -------------------------------------------------------------------
 Cartesian Forces:  Max     0.000060698 RMS     0.000019515

 GradGradGradGradGradGradGradGradGradGradGradGradGradGradGradGradGradGrad
 Berny optimization.
 Using GEDIIS/GDIIS optimizer.
 FormGI is forming the generalized inverse of G from B-inverse, IUseBI=4.
 Internal  Forces:  Max     0.000041056 RMS     0.000009262
 Search for a local minimum.
 Step number  11 out of a maximum of  120
 All quantities printed in internal units (Hartrees-Bohrs-Radians)
 Mixed Optimization -- En-DIIS/RFO-DIIS
 Swapping is turned off.
 Update second derivatives using D2CorX and points    1    2    3    4    5
                                                      6    7    8    9   10
                                                     11
 DE= -1.64D-07 DEPred=-1.86D-07 R= 8.82D-01
 Trust test= 8.82D-01 RLast= 8.12D-03 DXMaxT set to 5.58D-02
 ITU=  0  0  0 -1  0  1  1 -1  1 -1  0
     Eigenvalues ---    0.00061   0.00101   0.00267   0.01064   0.01323
     Eigenvalues ---    0.01442   0.01553   0.01666   0.01908   0.01952
     Eigenvalues ---    0.02075   0.02158   0.02376   0.02446   0.03419
     Eigenvalues ---    0.03428   0.03741   0.03889   0.04469   0.04835
     Eigenvalues ---    0.05433   0.05621   0.05746   0.06513   0.06681
     Eigenvalues ---    0.07146   0.07407   0.10569   0.13199   0.14781
     Eigenvalues ---    0.15459   0.15902   0.16002   0.16059   0.16621
     Eigenvalues ---    0.18348   0.21217   0.34697   0.35695   0.35701
     Eigenvalues ---    0.35716   0.35769   0.35803   0.37098   0.42292
     Eigenvalues ---    0.42584   0.43673   0.43709   0.49659   0.51426
     Eigenvalues ---    0.52811   0.54516   0.54539   0.59403
 En-DIIS/RFO-DIIS/Sim-DIIS IScMMF=       -3 using points:    11   10    9    8    7    6    5    4    3    2
 RFO step:  Lambda=-6.73615132D-07.
 DIIS inversion failure, remove point  10.
 DIIS inversion failure, remove point   9.
 DIIS inversion failure, remove point   8.
 DIIS inversion failure, remove point   7.
 DIIS inversion failure, remove point   6.
 DIIS inversion failure, remove point   5.
 DIIS inversion failure, remove point   4.
 RFO-DIIS uses    3 points instead of   10
 DidBck=F Rises=F RFO-DIIS coefs:    2.74871   -1.62973   -0.11898    0.00000    0.00000
                  RFO-DIIS coefs:    0.00000    0.00000    0.00000    0.00000    0.00000
 Iteration  1 RMS(Cart)=  0.00260734 RMS(Int)=  0.00000689
 Iteration  2 RMS(Cart)=  0.00000762 RMS(Int)=  0.00000208
 Iteration  3 RMS(Cart)=  0.00000000 RMS(Int)=  0.00000208
 Variable       Old X    -DE/DX   Delta X   Delta X   Delta X     New X
                                 (Linear)    (Quad)   (Total)
    R1        2.63743   0.00001   0.00009  -0.00001   0.00008   2.63750
    R2        2.63273  -0.00001  -0.00005  -0.00001  -0.00006   2.63267
    R3        2.04562   0.00000  -0.00002   0.00002   0.00000   2.04562
    R4        6.62738   0.00004   0.00130   0.00155   0.00286   6.63023
    R5        2.63903  -0.00000   0.00001   0.00001   0.00001   2.63904
    R6        2.58389  -0.00003  -0.00028   0.00003  -0.00025   2.58364
    R7        6.58944   0.00003   0.00275   0.00099   0.00374   6.59318
    R8        2.63581  -0.00001   0.00001  -0.00002  -0.00001   2.63580
    R9        2.04564   0.00000  -0.00000   0.00001   0.00000   2.04564
   R10        6.56561   0.00001   0.00166   0.00058   0.00223   6.56784
   R11        2.63532  -0.00001  -0.00004   0.00000  -0.00004   2.63528
   R12        2.04562  -0.00000  -0.00001   0.00000  -0.00000   2.04562
   R13        6.57416  -0.00001  -0.00041   0.00032  -0.00009   6.57407
   R14        2.63741  -0.00001   0.00001   0.00000   0.00001   2.63742
   R15        2.04393   0.00000   0.00001   0.00000   0.00001   2.04394
   R16        6.61713  -0.00002  -0.00162   0.00032  -0.00130   6.61583
   R17        2.04544  -0.00000  -0.00000  -0.00000  -0.00000   2.04543
   R18        1.86136  -0.00001   0.00011  -0.00006   0.00005   1.86142
   R19        3.50054   0.00001  -0.00427   0.00140  -0.00287   3.49767
   R20        3.25907   0.00002  -0.00261   0.00116  -0.00144   3.25762
   R21        1.82252  -0.00000  -0.00001   0.00000  -0.00001   1.82252
   R22        1.82262  -0.00000  -0.00000  -0.00000  -0.00000   1.82262
   R23        1.83827   0.00000  -0.00012   0.00006  -0.00006   1.83821
   R24        1.81863  -0.00002   0.00005  -0.00005   0.00001   1.81863
    A1        2.09047   0.00000   0.00009  -0.00002   0.00007   2.09054
    A2        2.08113  -0.00000  -0.00017   0.00000  -0.00016   2.08096
    A3        2.11158   0.00000   0.00008   0.00002   0.00010   2.11168
    A4        1.37356  -0.00001  -0.00063  -0.00019  -0.00081   1.37274
    A5        1.99270   0.00002   0.00060   0.00031   0.00091   1.99360
    A6        2.09727  -0.00000  -0.00005   0.00001  -0.00004   2.09722
    A7        2.05380   0.00000  -0.00007   0.00003  -0.00004   2.05376
    A8        2.13211   0.00000   0.00012  -0.00004   0.00008   2.13220
    A9        1.98175   0.00000   0.00080  -0.00014   0.00066   1.98240
   A10        2.08709   0.00000   0.00001   0.00000   0.00001   2.08710
   A11        2.08908  -0.00000  -0.00004  -0.00001  -0.00005   2.08903
   A12        2.10701   0.00000   0.00004   0.00001   0.00004   2.10705
   A13        1.97041   0.00000   0.00024   0.00012   0.00036   1.97077
   A14        2.10531  -0.00000  -0.00004   0.00001  -0.00003   2.10528
   A15        2.08076   0.00000   0.00015  -0.00001   0.00014   2.08089
   A16        2.09712   0.00000  -0.00011   0.00001  -0.00010   2.09701
   A17        1.97363  -0.00001  -0.00038  -0.00012  -0.00049   1.97314
   A18        2.08307   0.00001   0.00012  -0.00002   0.00010   2.08317
   A19        2.09999  -0.00000  -0.00010   0.00001  -0.00008   2.09990
   A20        2.10012  -0.00000  -0.00002   0.00001  -0.00001   2.10011
   A21        1.37685   0.00001   0.00041   0.00025   0.00066   1.37751
   A22        1.98974  -0.00002  -0.00049  -0.00049  -0.00098   1.98876
   A23        2.10315  -0.00000  -0.00012   0.00003  -0.00009   2.10306
   A24        2.08293   0.00000   0.00016  -0.00003   0.00012   2.08306
   A25        2.09710  -0.00000  -0.00003   0.00000  -0.00003   2.09706
   A26        1.92828   0.00001   0.00042  -0.00018   0.00023   1.92850
   A27        2.13487  -0.00002  -0.00089  -0.00015  -0.00105   2.13382
   A28        2.10826   0.00000  -0.00160   0.00002  -0.00159   2.10667
   A29        2.00787  -0.00001  -0.00027  -0.00002  -0.00029   2.00758
   A30        2.00945  -0.00000  -0.00014   0.00003  -0.00012   2.00933
   A31        1.82283   0.00001   0.00011  -0.00005   0.00007   1.82290
   A32        0.70793  -0.00000  -0.00016  -0.00012  -0.00028   0.70765
   A33        0.82050  -0.00000  -0.00007  -0.00012  -0.00019   0.82031
   A34        0.70548  -0.00001  -0.00002  -0.00010  -0.00011   0.70536
   A35        0.70723  -0.00000  -0.00013  -0.00008  -0.00020   0.70703
   A36        0.82278  -0.00000  -0.00009  -0.00009  -0.00017   0.82261
   A37        0.70948  -0.00000  -0.00001  -0.00005  -0.00006   0.70942
   A38        1.81896   0.00001   0.00078  -0.00019   0.00059   1.81955
   A39        3.17396   0.00000  -0.00019   0.00008  -0.00011   3.17385
   A40        3.12655   0.00000  -0.00120   0.00056  -0.00064   3.12591
   A41        3.13275   0.00001  -0.00017   0.00001  -0.00016   3.13259
   A42        3.21885   0.00001   0.00096   0.00037   0.00133   3.22018
    D1        0.00016  -0.00001   0.00032  -0.00035  -0.00003   0.00013
    D2       -3.13737  -0.00000   0.00026  -0.00037  -0.00011  -3.13748
    D3        3.13949  -0.00002  -0.00027  -0.00028  -0.00054   3.13895
    D4        0.00197  -0.00001  -0.00033  -0.00030  -0.00063   0.00134
    D5        0.00085   0.00000  -0.00032   0.00024  -0.00008   0.00077
    D6        3.13943   0.00000  -0.00038   0.00025  -0.00013   3.13930
    D7       -3.13845   0.00001   0.00028   0.00016   0.00044  -3.13800
    D8        0.00014   0.00001   0.00021   0.00018   0.00039   0.00053
    D9        1.19806  -0.00001  -0.00006  -0.00009  -0.00015   1.19790
   D10       -1.94655  -0.00001  -0.00013  -0.00008  -0.00021  -1.94675
   D11       -1.64469  -0.00000  -0.00029  -0.00008  -0.00038  -1.64507
   D12       -1.07880  -0.00000  -0.00032  -0.00006  -0.00037  -1.07918
   D13       -0.51584  -0.00000  -0.00018  -0.00001  -0.00019  -0.51603
   D14        2.56047  -0.00000  -0.00014  -0.00004  -0.00017   2.56030
   D15        3.12636  -0.00000  -0.00016  -0.00001  -0.00017   3.12619
   D16       -2.59386  -0.00000  -0.00002   0.00004   0.00002  -2.59385
   D17       -0.00174   0.00001  -0.00021   0.00020  -0.00001  -0.00175
   D18       -3.14072   0.00001  -0.00028   0.00045   0.00017  -3.14055
   D19        3.13560   0.00000  -0.00015   0.00022   0.00007   3.13568
   D20       -0.00338   0.00001  -0.00022   0.00048   0.00026  -0.00312
   D21       -3.12391  -0.00000   0.00003   0.00045   0.00048  -3.12343
   D22       -0.47089  -0.00001  -0.00461  -0.00018  -0.00480  -0.47569
   D23        0.02183   0.00000  -0.00003   0.00043   0.00040   0.02223
   D24        2.67485  -0.00001  -0.00468  -0.00020  -0.00488   2.66997
   D25       -1.55332   0.00001  -0.00016   0.00069   0.00053  -1.55279
   D26        1.09970   0.00000  -0.00481   0.00006  -0.00475   1.09495
   D27        2.62348  -0.00000   0.00000  -0.00007  -0.00006   2.62342
   D28       -3.09819   0.00000   0.00014  -0.00004   0.00010  -3.09809
   D29        0.00233   0.00000   0.00009   0.00007   0.00017   0.00250
   D30       -3.13846  -0.00001   0.00004   0.00009   0.00013  -3.13833
   D31        3.14129  -0.00000   0.00016  -0.00018  -0.00002   3.14127
   D32        0.00050  -0.00001   0.00011  -0.00017  -0.00006   0.00044
   D33       -2.57477  -0.00000   0.00001  -0.00004  -0.00004  -2.57481
   D34        2.58934   0.00000  -0.00009  -0.00000  -0.00009   2.58925
   D35       -0.00133  -0.00001  -0.00009  -0.00019  -0.00027  -0.00161
   D36       -3.13958  -0.00002   0.00031  -0.00042  -0.00011  -3.13968
   D37        3.13945   0.00000  -0.00004  -0.00020  -0.00024   3.13921
   D38        0.00121  -0.00001   0.00036  -0.00043  -0.00007   0.00114
   D39       -3.13221  -0.00000  -0.00019   0.00002  -0.00017  -3.13238
   D40       -2.56975  -0.00000  -0.00032  -0.00003  -0.00035  -2.57010
   D41       -0.00027   0.00001   0.00020   0.00003   0.00023  -0.00004
   D42       -3.13882   0.00000   0.00027   0.00002   0.00028  -3.13854
   D43        3.13798   0.00002  -0.00020   0.00026   0.00006   3.13804
   D44       -0.00058   0.00001  -0.00013   0.00024   0.00011  -0.00047
   D45       -1.20035  -0.00000  -0.00054  -0.00016  -0.00071  -1.20106
   D46        1.94427  -0.00001  -0.00047  -0.00018  -0.00065   1.94362
   D47        0.51447  -0.00000   0.00005  -0.00004   0.00001   0.51448
   D48        1.07508   0.00000  -0.00006  -0.00012  -0.00018   1.07490
   D49        1.63952   0.00000  -0.00021  -0.00014  -0.00035   1.63917
   D50        2.58119   0.00000   0.00018   0.00006   0.00024   2.58143
   D51       -3.14139   0.00000   0.00007  -0.00001   0.00006  -3.14133
   D52       -2.57695   0.00000  -0.00008  -0.00003  -0.00011  -2.57706
   D53        2.16348  -0.00000   0.00021  -0.00059  -0.00038   2.16310
   D54       -2.00757  -0.00001   0.00007  -0.00067  -0.00060  -2.00817
   D55       -0.49857   0.00001   0.00465   0.00006   0.00470  -0.49387
   D56        1.61357   0.00000   0.00451  -0.00003   0.00449   1.61805
   D57        1.88743   0.00001   0.01043   0.00037   0.01080   1.89822
   D58       -1.81940  -0.00000   0.00567  -0.00053   0.00515  -1.81425
         Item               Value     Threshold  Converged?
 Maximum Force            0.000041     0.000450     YES
 RMS     Force            0.000009     0.000300     YES
 Maximum Displacement     0.012629     0.001800     NO 
 RMS     Displacement     0.002611     0.001200     NO 
 Predicted change in Energy=-3.310793D-07
 GradGradGradGradGradGradGradGradGradGradGradGradGradGradGradGradGradGrad

                          Input orientation:                          
 ---------------------------------------------------------------------
 Center     Atomic      Atomic             Coordinates (Angstroms)
 Number     Number       Type             X           Y           Z
 ---------------------------------------------------------------------
      1          6           0        0.002179   -0.025065   -0.001480
      2          6           0        0.000039   -0.028592    1.394220
      3          6           0        1.206236   -0.010065    2.097798
      4          6           0        2.411985    0.009844    1.396903
      5          6           0        2.423057    0.014399    0.002425
      6          6           0        1.212252   -0.003146   -0.691489
      7          1           0        1.205852   -0.002710   -1.773866
      8          1           0        3.360991    0.028083   -0.536058
      9          1           0        3.343595    0.021061    1.948056
     10          1           0        1.195723   -0.013931    3.180248
     11          8           0       -1.211497   -0.055371    2.027234
     12          1           0       -1.090382   -0.038529    3.004633
     13          1           0       -0.941484   -0.042106   -0.531580
     14          8           0       -0.933999    0.004912    4.720836
     15          1           0       -1.403488    0.726779    5.155145
     16          1           0       -1.234898   -0.788276    5.179690
     17          3           0        1.170255    3.195601    0.755463
     18          8           0       -3.516856    1.055229    0.837801
     19          1           0       -2.745979    0.631580    1.253125
     20          1           0       -4.083246    0.319756    0.583923
 ---------------------------------------------------------------------
                    Distance matrix (angstroms):
                    1          2          3          4          5
     1  C    0.000000
     2  C    1.395707   0.000000
     3  C    2.420113   1.396522   0.000000
     4  C    2.786371   2.412254   1.394805   0.000000
     5  C    2.421203   2.794630   2.423188   1.394529   0.000000
     6  C    1.393152   2.412528   2.789302   2.408508   1.395662
     7  H    2.142587   3.389901   3.871671   3.392447   2.153391
     8  H    3.401502   3.876233   3.403178   2.153436   1.081606
     9  H    3.868835   3.389478   2.142824   1.082493   2.152420
    10  H    3.398245   2.149365   1.082508   2.158744   3.406715
    11  O    2.364236   1.367203   2.419187   3.678477   4.161094
    12  H    3.198529   1.944877   2.469335   3.854051   4.621721
    13  H    1.082495   2.143678   3.395195   3.868786   3.407123
    14  O    4.814312   3.455419   3.385433   4.716372   5.790796
    15  H    5.397402   4.084731   4.086682   5.403352   6.457589
    16  H    5.381206   4.053637   4.007843   5.314718   6.389757
    17  Li   3.508569   3.488959   3.475551   3.478849   3.500946
    18  O    3.775584   3.721938   5.003003   6.046204   6.088000
    19  H    3.091534   2.827782   4.092087   5.197290   5.353886
    20  H    4.141533   4.177457   5.511734   6.553244   6.539370
                    6          7          8          9         10
     6  C    0.000000
     7  H    1.082396   0.000000
     8  H    2.154579   2.485507   0.000000
     9  H    3.392699   4.292227   2.484185   0.000000
    10  H    3.871788   4.954137   4.301288   2.476464   0.000000
    11  O    3.642629   4.504966   5.242622   4.556421   2.669432
    12  H    4.354848   5.301701   5.688203   4.558515   2.292972
    13  H    2.160016   2.481104   4.303050   4.951210   4.283236
    14  O    5.822347   6.838141   6.788403   5.097684   2.628590
    15  H    6.446551   7.439893   7.455081   5.772197   3.347352
    16  H    6.409035   7.411230   7.379595   5.662251   3.241188
    17  Li   3.511043   4.077741   4.062083   4.027827   4.022601
    18  O    5.081668   5.499455   7.088533   7.026233   5.370154
    19  H    4.455558   5.018163   6.392219   6.159429   4.434805
    20  H    5.456486   5.799803   7.533664   7.556986   5.892348
                   11         12         13         14         15
    11  O    0.000000
    12  H    0.985018   0.000000
    13  H    2.573056   3.539349   0.000000
    14  O    2.708529   1.723860   5.252632   0.000000
    15  H    3.229929   2.304003   5.757037   0.964435   0.000000
    16  H    3.236615   2.305185   5.767276   0.964487   1.524604
    17  Li   4.225987   4.541899   4.074146   5.507500   5.663606
    18  O    2.821854   3.432090   3.116391   4.780405   4.818055
    19  H    1.850886   2.501565   2.625876   3.962449   4.127603
    20  H    3.235863   3.865933   3.353500   5.208736   5.314399
                   16         17         18         19         20
    16  H    0.000000
    17  Li   6.421045   0.000000
    18  O    5.240023   5.153347   0.000000
    19  H    4.440414   4.707309   0.972740   0.000000
    20  H    5.519230   5.991593   0.962378   1.527530   0.000000
 Stoichiometry    C6H10LiO3(1+)
 Framework group  C1[X(C6H10LiO3)]
 Deg. of freedom    54
 Full point group                 C1      NOp   1
 Largest Abelian subgroup         C1      NOp   1
 Largest concise Abelian subgroup C1      NOp   1
                         Standard orientation:                         
 ---------------------------------------------------------------------
 Center     Atomic      Atomic             Coordinates (Angstroms)
 Number     Number       Type             X           Y           Z
 ---------------------------------------------------------------------
      1          6           0       -0.757854   -1.186331   -0.436928
      2          6           0       -0.046111    0.003867   -0.279293
      3          6           0       -0.724566    1.200541   -0.038580
      4          6           0       -2.117094    1.198591    0.041066
      5          6           0       -2.835852    0.013712   -0.114368
      6          6           0       -2.148477   -1.177165   -0.353535
      7          1           0       -2.693607   -2.103812   -0.478992
      8          1           0       -3.915730    0.018224   -0.053412
      9          1           0       -2.637293    2.129943    0.224827
     10          1           0       -0.165001    2.119391    0.081525
     11          8           0        1.316569   -0.053877   -0.374240
     12          1           0        1.710383    0.837470   -0.230458
     13          1           0       -0.216827   -2.104786   -0.625409
     14          8           0        2.450859    2.372402    0.029103
     15          1           0        3.106078    2.394899    0.736434
     16          1           0        2.909448    2.740395   -0.735431
     17          3           0       -1.240796   -0.471970    2.964030
     18          8           0        2.740802   -2.390686    0.314050
     19          1           0        2.271297   -1.585973    0.034361
     20          1           0        3.067527   -2.771840   -0.507013
 ---------------------------------------------------------------------
 Rotational constants (GHZ):           1.3820554           0.8264432           0.6068424
 Standard basis: Aug-CC-pVTZ (5D, 7F)
 There are   800 symmetry adapted cartesian basis functions of A   symmetry.
 There are   690 symmetry adapted basis functions of A   symmetry.
   690 basis functions,   992 primitive gaussians,   800 cartesian basis functions
    36 alpha electrons       36 beta electrons
       nuclear repulsion energy       455.9983913653 Hartrees.
 NAtoms=   20 NActive=   20 NUniq=   20 SFac= 1.00D+00 NAtFMM=   60 NAOKFM=F Big=F
 Integral buffers will be    131072 words long.
 Raffenetti 1 integral format.
 Two-electron integral symmetry is turned on.
 ------------------------------------------------------------------------------
 Polarizable Continuum Model (PCM)
 =================================
 Model                : PCM.
 Atomic radii         : UFF (Universal Force Field).
 Polarization charges : Total charges.
 Charge compensation  : None.
 Solution method      : On-the-fly selection.
 Cavity type          : Scaled VdW (van der Waals Surface) (Alpha=1.100).
 Cavity algorithm     : GePol (No added spheres)
                        Default sphere list used, NSphG=   20.
                        Lebedev-Laikov grids with approx.  5.0 points / Ang**2.
                        Smoothing algorithm: York/Karplus (Gamma=1.0000).
                        Polarization charges: spherical gaussians, with
                                              point-specific exponents (IZeta= 3).
                        Self-potential: point-specific (ISelfS= 7).
                        Self-field    : sphere-specific E.n sum rule (ISelfD= 2).
 1st derivatives      : Analytical E(r).r(x)/FMM algorithm (CHGder, D1EAlg=3).
                        Cavity 1st derivative terms included.
 Solvent              : Water, Eps=  78.355300 Eps(inf)=   1.777849
 ------------------------------------------------------------------------------
 Spheres list:
 ISph  on   Nord     Re0    Alpha      Xe            Ye            Ze
    1   C      1    1.9255  1.100     -0.757854     -1.186331     -0.436928
    2   C      2    1.9255  1.100     -0.046111      0.003867     -0.279293
    3   C      3    1.9255  1.100     -0.724566      1.200541     -0.038580
    4   C      4    1.9255  1.100     -2.117094      1.198591      0.041066
    5   C      5    1.9255  1.100     -2.835852      0.013712     -0.114368
    6   C      6    1.9255  1.100     -2.148477     -1.177165     -0.353535
    7   H      7    1.4430  1.100     -2.693607     -2.103812     -0.478992
    8   H      8    1.4430  1.100     -3.915730      0.018224     -0.053412
    9   H      9    1.4430  1.100     -2.637293      2.129943      0.224827
   10   H     10    1.4430  1.100     -0.165001      2.119391      0.081525
   11   O     11    1.7500  1.100      1.316569     -0.053877     -0.374240
   12   H     12    1.4430  1.100      1.710383      0.837470     -0.230458
   13   H     13    1.4430  1.100     -0.216827     -2.104786     -0.625409
   14   O     14    1.7500  1.100      2.450859      2.372402      0.029103
   15   H     15    1.4430  1.100      3.106078      2.394899      0.736434
   16   H     16    1.4430  1.100      2.909448      2.740395     -0.735431
   17  Li     17    1.2255  1.100     -1.240796     -0.471970      2.964030
   18   O     18    1.7500  1.100      2.740802     -2.390686      0.314050
   19   H     19    1.4430  1.100      2.271297     -1.585973      0.034361
   20   H     20    1.4430  1.100      3.067527     -2.771840     -0.507013
 ------------------------------------------------------------------------------
 Separa: There are  2 disjoint cavities,
 One-electron integrals computed using PRISM.
 NBasis=   690 RedAO= T EigKep=  1.07D-06  NBF=   690
 NBsUse=   688 1.00D-06 EigRej=  8.57D-07 NBFU=   688
 Initial guess from the checkpoint file:  "output.chk"
 B after Tr=    -0.000000    0.000000   -0.000000
         Rot=    1.000000   -0.000257   -0.000002    0.000483 Ang=  -0.06 deg.
 Requested convergence on RMS density matrix=1.00D-08 within 128 cycles.
 Requested convergence on MAX density matrix=1.00D-06.
 Requested convergence on             energy=1.00D-06.
 No special actions if energy rises.
 Inv3:  Mode=1 IEnd=    10289712.
 Iteration    1 A*A^-1 deviation from unit magnitude is 3.33D-15 for    237.
 Iteration    1 A*A^-1 deviation from orthogonality  is 1.53D-15 for   1596   1403.
 Iteration    1 A^-1*A deviation from unit magnitude is 3.55D-15 for    237.
 Iteration    1 A^-1*A deviation from orthogonality  is 1.78D-15 for   1765   1310.
 Error on total polarization charges =  0.01287
 SCF Done:  E(RHF) =  -465.250308040     A.U. after    7 cycles
            NFock=  7  Conv=0.83D-08     -V/T= 2.0020
 ExpMin= 7.59D-03 ExpMax= 1.53D+04 ExpMxC= 5.22D+02 IAcc=3 IRadAn=         5 AccDes= 0.00D+00
 HarFok:  IExCor=  205 AccDes= 0.00D+00 IRadAn=         5 IDoV=-2 UseB2=F ITyADJ=14
 ICtDFT= 12500011 ScaDFX=  1.000000  1.000000  1.000000  1.000000
 Range of M.O.s used for correlation:    11   688
 NBasis=   690 NAE=    36 NBE=    36 NFC=    10 NFV=     0
 NROrb=    678 NOA=    26 NOB=    26 NVA=   652 NVB=   652

 **** Warning!!: The largest alpha MO coefficient is  0.14237875D+03

 Disk-based method using ON**2 memory for 26 occupieds at a time.
 Estimated scratch disk usage= 27459290576 words.
 Actual    scratch disk usage= 24837017552 words.
 JobTyp=1 Pass  1:  I=  11 to  36 NPSUse= 15 ParTrn=T ParDer=T DoDerP=T.
 Spin components of T(2) and E(2):
     alpha-alpha T2 =       0.7048381890D-01 E2=     -0.2210741206D+00
     alpha-beta  T2 =       0.3753068903D+00 E2=     -0.1310076431D+01
     beta-beta   T2 =       0.7048381890D-01 E2=     -0.2210741206D+00
 ANorm=    0.1231370995D+01
 E2 =    -0.1752224672D+01 EUMP2 =    -0.46700253271256D+03
          IDoAtm=11111111111111111111
 NEqPCM:  Using equilibrium solvation (IEInf=0, Eps=  78.3553, EpsInf=   1.7778)
          Differentiating once with respect to electric field.
                with respect to dipole field.
          Differentiating once with respect to nuclear coordinates.
          There are     1 degrees of freedom in the 1st order CPHF.  IDoFFX=0 NUNeed=     1.
 LinEq1:  Iter=  0 NonCon=     1 RMS=1.83D-03 Max=3.64D-02 NDo=     1
 AX will form     1 AO Fock derivatives at one time.
 LinEq1:  Iter=  1 NonCon=     1 RMS=4.32D-04 Max=6.02D-03 NDo=     1
 LinEq1:  Iter=  2 NonCon=     1 RMS=1.69D-04 Max=5.23D-03 NDo=     1
 LinEq1:  Iter=  3 NonCon=     1 RMS=6.00D-05 Max=2.00D-03 NDo=     1
 LinEq1:  Iter=  4 NonCon=     1 RMS=2.59D-05 Max=6.33D-04 NDo=     1
 LinEq1:  Iter=  5 NonCon=     1 RMS=8.61D-06 Max=2.01D-04 NDo=     1
 LinEq1:  Iter=  6 NonCon=     1 RMS=2.11D-06 Max=3.10D-05 NDo=     1
 LinEq1:  Iter=  7 NonCon=     1 RMS=5.19D-07 Max=7.01D-06 NDo=     1
 LinEq1:  Iter=  8 NonCon=     1 RMS=1.81D-07 Max=3.15D-06 NDo=     1
 LinEq1:  Iter=  9 NonCon=     1 RMS=3.78D-08 Max=7.05D-07 NDo=     1
 LinEq1:  Iter= 10 NonCon=     1 RMS=1.43D-08 Max=3.53D-07 NDo=     1
 LinEq1:  Iter= 11 NonCon=     1 RMS=4.35D-09 Max=1.21D-07 NDo=     1
 LinEq1:  Iter= 12 NonCon=     1 RMS=1.20D-09 Max=4.60D-08 NDo=     1
 LinEq1:  Iter= 13 NonCon=     1 RMS=3.56D-10 Max=9.78D-09 NDo=     1
 LinEq1:  Iter= 14 NonCon=     1 RMS=1.37D-10 Max=3.56D-09 NDo=     1
 LinEq1:  Iter= 15 NonCon=     0 RMS=3.00D-11 Max=4.98D-10 NDo=     1
 Linear equations converged to 1.000D-10 1.000D-09 after    15 iterations.
 End of Minotr F.D. properties file   721 does not exist.
 End of Minotr F.D. properties file   722 does not exist.
 End of Minotr F.D. properties file   788 does not exist.
 D1PCM: PCM CHGder 1st derivatives, ID1Alg=3 FixD1E=F DoIter=F DoCFld=F I1PDM=2.
 Calling FoFJK, ICntrl=  10002127 FMM=F ISym2X=0 I1Cent= 0 IOpClX= 0 NMat=1 NMatS=1 NMatT=0.
 ***** Axes restored to original set *****
 -------------------------------------------------------------------
 Center     Atomic                   Forces (Hartrees/Bohr)
 Number     Number              X              Y              Z
 -------------------------------------------------------------------
      1        6          -0.000021984   -0.000027929    0.000002530
      2        6           0.000050740    0.000018683   -0.000047361
      3        6          -0.000001862    0.000004098   -0.000007238
      4        6          -0.000019099   -0.000035082   -0.000004477
      5        6          -0.000014947   -0.000039364   -0.000006879
      6        6           0.000015220    0.000001766    0.000011181
      7        1          -0.000005939    0.000008435    0.000001132
      8        1          -0.000002458    0.000028761   -0.000000663
      9        1          -0.000005401   -0.000003993    0.000006851
     10        1          -0.000000229   -0.000021709    0.000000485
     11        8          -0.000035895   -0.000041676    0.000046654
     12        1           0.000008533    0.000007710   -0.000033226
     13        1          -0.000003254   -0.000010249   -0.000004828
     14        8           0.000011741   -0.000007318    0.000041722
     15        1          -0.000002893   -0.000002971    0.000002064
     16        1          -0.000009960   -0.000005556   -0.000002569
     17        3           0.000059637    0.000037600    0.000017105
     18        8          -0.000088597    0.000072239   -0.000046516
     19        1           0.000023488   -0.000019168   -0.000001041
     20        1           0.000043159    0.000035722    0.000025072
 -------------------------------------------------------------------
 Cartesian Forces:  Max     0.000088597 RMS     0.000027586

 GradGradGradGradGradGradGradGradGradGradGradGradGradGradGradGradGradGrad
 Berny optimization.
 Using GEDIIS/GDIIS optimizer.
 FormGI is forming the generalized inverse of G from B-inverse, IUseBI=4.
 Internal  Forces:  Max     0.000076137 RMS     0.000014321
 Search for a local minimum.
 Step number  12 out of a maximum of  120
 All quantities printed in internal units (Hartrees-Bohrs-Radians)
 Mixed Optimization -- En-DIIS/RFO-DIIS
 Swapping is turned off.
 Update second derivatives using D2CorX and points    1    2    3    4    5
                                                      6    7    8    9   10
                                                     11   12
 DE=  2.65D-08 DEPred=-3.31D-07 R=-7.99D-02
 Trust test=-7.99D-02 RLast= 1.76D-02 DXMaxT set to 5.00D-02
 ITU= -1  0  0  0 -1  0  1  1 -1  1 -1  0
     Eigenvalues ---    0.00059   0.00081   0.00263   0.00812   0.01317
     Eigenvalues ---    0.01431   0.01549   0.01674   0.01902   0.01959
     Eigenvalues ---    0.02072   0.02158   0.02350   0.02401   0.03141
     Eigenvalues ---    0.03432   0.03668   0.03891   0.04478   0.04838
     Eigenvalues ---    0.05348   0.05650   0.05785   0.06501   0.06625
     Eigenvalues ---    0.07196   0.07426   0.10572   0.13165   0.14832
     Eigenvalues ---    0.15499   0.15902   0.16009   0.16059   0.18065
     Eigenvalues ---    0.18361   0.21319   0.34746   0.35695   0.35700
     Eigenvalues ---    0.35714   0.35769   0.35804   0.37119   0.42291
     Eigenvalues ---    0.42594   0.43647   0.43793   0.49846   0.52264
     Eigenvalues ---    0.54505   0.54521   0.54917   0.61918
 En-DIIS/RFO-DIIS/Sim-DIIS IScMMF=       -3 using points:    12   11   10    9    8    7    6    5    4    3
 RFO step:  Lambda=-5.23607962D-07.
 DIIS inversion failure, remove point  10.
 DIIS inversion failure, remove point   9.
 DIIS inversion failure, remove point   8.
 DIIS inversion failure, remove point   7.
 DIIS inversion failure, remove point   6.
 DIIS inversion failure, remove point   5.
 DIIS inversion failure, remove point   4.
 RFO-DIIS uses    3 points instead of   10
 DidBck=F Rises=F RFO-DIIS coefs:    1.89033   -0.91160    0.02127    0.00000    0.00000
                  RFO-DIIS coefs:    0.00000    0.00000    0.00000    0.00000    0.00000
 Iteration  1 RMS(Cart)=  0.00220273 RMS(Int)=  0.00000514
 Iteration  2 RMS(Cart)=  0.00000606 RMS(Int)=  0.00000141
 Iteration  3 RMS(Cart)=  0.00000000 RMS(Int)=  0.00000141
 Variable       Old X    -DE/DX   Delta X   Delta X   Delta X     New X
                                 (Linear)    (Quad)   (Total)
    R1        2.63750  -0.00001   0.00007  -0.00002   0.00004   2.63755
    R2        2.63267   0.00000  -0.00005   0.00000  -0.00005   2.63262
    R3        2.04562   0.00000   0.00000   0.00000   0.00000   2.04562
    R4        6.63023   0.00004   0.00252   0.00184   0.00436   6.63460
    R5        2.63904  -0.00001   0.00001  -0.00001   0.00000   2.63905
    R6        2.58364   0.00006  -0.00022   0.00009  -0.00013   2.58351
    R7        6.59318   0.00002   0.00329   0.00117   0.00446   6.59764
    R8        2.63580  -0.00001  -0.00001  -0.00002  -0.00003   2.63577
    R9        2.04564   0.00000   0.00000   0.00000   0.00001   2.04565
   R10        6.56784   0.00000   0.00197   0.00048   0.00245   6.57029
   R11        2.63528   0.00000  -0.00003   0.00001  -0.00002   2.63526
   R12        2.04562   0.00000  -0.00000  -0.00000  -0.00001   2.04561
   R13        6.57407  -0.00001  -0.00007   0.00009   0.00002   6.57409
   R14        2.63742  -0.00001   0.00001  -0.00000   0.00001   2.63743
   R15        2.04394  -0.00000   0.00001  -0.00000   0.00001   2.04395
   R16        6.61583  -0.00001  -0.00114   0.00036  -0.00078   6.61505
   R17        2.04543  -0.00000  -0.00000  -0.00000  -0.00001   2.04543
   R18        1.86142   0.00001   0.00005  -0.00006  -0.00002   1.86140
   R19        3.49767   0.00004  -0.00251   0.00155  -0.00096   3.49671
   R20        3.25762   0.00004  -0.00126   0.00122  -0.00004   3.25759
   R21        1.82252   0.00000  -0.00000   0.00000  -0.00000   1.82252
   R22        1.82262   0.00000  -0.00000  -0.00000  -0.00000   1.82261
   R23        1.83821   0.00008  -0.00005   0.00003  -0.00002   1.83819
   R24        1.81863  -0.00004   0.00000  -0.00003  -0.00002   1.81861
    A1        2.09054  -0.00000   0.00006  -0.00002   0.00003   2.09057
    A2        2.08096   0.00000  -0.00014   0.00002  -0.00012   2.08084
    A3        2.11168   0.00000   0.00009  -0.00000   0.00009   2.11177
    A4        1.37274  -0.00001  -0.00072  -0.00019  -0.00090   1.37184
    A5        1.99360   0.00001   0.00080   0.00032   0.00112   1.99472
    A6        2.09722   0.00000  -0.00004   0.00001  -0.00003   2.09720
    A7        2.05376   0.00000  -0.00003   0.00002  -0.00002   2.05374
    A8        2.13220  -0.00000   0.00007  -0.00003   0.00004   2.13224
    A9        1.98240   0.00000   0.00058  -0.00007   0.00051   1.98292
   A10        2.08710  -0.00000   0.00001   0.00001   0.00002   2.08712
   A11        2.08903   0.00000  -0.00005  -0.00001  -0.00006   2.08897
   A12        2.10705  -0.00000   0.00004  -0.00000   0.00004   2.10709
   A13        1.97077  -0.00000   0.00032   0.00000   0.00033   1.97110
   A14        2.10528   0.00000  -0.00003  -0.00000  -0.00003   2.10525
   A15        2.08089  -0.00000   0.00012  -0.00003   0.00009   2.08099
   A16        2.09701   0.00000  -0.00009   0.00003  -0.00006   2.09695
   A17        1.97314  -0.00002  -0.00043  -0.00024  -0.00067   1.97247
   A18        2.08317  -0.00000   0.00008  -0.00002   0.00006   2.08323
   A19        2.09990   0.00000  -0.00007   0.00001  -0.00006   2.09984
   A20        2.10011   0.00000  -0.00001   0.00001   0.00000   2.10011
   A21        1.37751   0.00001   0.00058   0.00034   0.00093   1.37844
   A22        1.98876  -0.00002  -0.00087  -0.00048  -0.00135   1.98741
   A23        2.10306   0.00000  -0.00008   0.00003  -0.00005   2.10301
   A24        2.08306  -0.00001   0.00011  -0.00003   0.00008   2.08313
   A25        2.09706   0.00000  -0.00003   0.00001  -0.00002   2.09704
   A26        1.92850  -0.00001   0.00020  -0.00010   0.00009   1.92859
   A27        2.13382  -0.00001  -0.00093  -0.00015  -0.00108   2.13274
   A28        2.10667   0.00001  -0.00141   0.00015  -0.00126   2.10541
   A29        2.00758  -0.00000  -0.00026  -0.00003  -0.00029   2.00729
   A30        2.00933   0.00000  -0.00010  -0.00001  -0.00011   2.00922
   A31        1.82290  -0.00000   0.00006  -0.00004   0.00001   1.82291
   A32        0.70765  -0.00000  -0.00025  -0.00013  -0.00038   0.70726
   A33        0.82031  -0.00000  -0.00017  -0.00013  -0.00030   0.82001
   A34        0.70536  -0.00000  -0.00010  -0.00012  -0.00022   0.70514
   A35        0.70703  -0.00000  -0.00018  -0.00007  -0.00025   0.70678
   A36        0.82261  -0.00000  -0.00015  -0.00010  -0.00025   0.82236
   A37        0.70942  -0.00000  -0.00005  -0.00005  -0.00010   0.70932
   A38        1.81955  -0.00006   0.00052  -0.00021   0.00031   1.81986
   A39        3.17385   0.00000  -0.00009   0.00003  -0.00006   3.17379
   A40        3.12591   0.00001  -0.00056   0.00019  -0.00037   3.12555
   A41        3.13259   0.00000  -0.00014  -0.00009  -0.00023   3.13236
   A42        3.22018  -0.00001   0.00117  -0.00005   0.00112   3.22130
    D1        0.00013  -0.00001  -0.00003  -0.00028  -0.00031  -0.00018
    D2       -3.13748  -0.00000  -0.00010  -0.00029  -0.00039  -3.13787
    D3        3.13895  -0.00001  -0.00048  -0.00019  -0.00066   3.13829
    D4        0.00134  -0.00000  -0.00055  -0.00019  -0.00075   0.00059
    D5        0.00077   0.00001  -0.00007   0.00019   0.00012   0.00089
    D6        3.13930   0.00001  -0.00011   0.00020   0.00009   3.13939
    D7       -3.13800   0.00001   0.00039   0.00009   0.00048  -3.13752
    D8        0.00053   0.00001   0.00035   0.00010   0.00045   0.00098
    D9        1.19790  -0.00000  -0.00013  -0.00018  -0.00031   1.19759
   D10       -1.94675  -0.00000  -0.00018  -0.00017  -0.00035  -1.94710
   D11       -1.64507  -0.00000  -0.00033  -0.00010  -0.00044  -1.64551
   D12       -1.07918  -0.00000  -0.00033  -0.00006  -0.00039  -1.07957
   D13       -0.51603   0.00000  -0.00016   0.00000  -0.00016  -0.51619
   D14        2.56030  -0.00000  -0.00015  -0.00003  -0.00019   2.56011
   D15        3.12619  -0.00000  -0.00015   0.00001  -0.00014   3.12605
   D16       -2.59385   0.00000   0.00001   0.00007   0.00009  -2.59376
   D17       -0.00175   0.00000  -0.00001   0.00018   0.00017  -0.00158
   D18       -3.14055   0.00001   0.00016   0.00036   0.00052  -3.14003
   D19        3.13568  -0.00000   0.00007   0.00019   0.00026   3.13594
   D20       -0.00312   0.00000   0.00023   0.00037   0.00061  -0.00252
   D21       -3.12343  -0.00000   0.00043   0.00027   0.00070  -3.12273
   D22       -0.47569  -0.00001  -0.00424   0.00013  -0.00411  -0.47979
   D23        0.02223   0.00000   0.00036   0.00026   0.00062   0.02285
   D24        2.66997  -0.00000  -0.00431   0.00012  -0.00419   2.66578
   D25       -1.55279   0.00001   0.00048   0.00060   0.00108  -1.55171
   D26        1.09495   0.00000  -0.00420   0.00047  -0.00373   1.09122
   D27        2.62342  -0.00001  -0.00006  -0.00008  -0.00013   2.62328
   D28       -3.09809  -0.00000   0.00009  -0.00003   0.00005  -3.09804
   D29        0.00250   0.00000   0.00015   0.00001   0.00016   0.00266
   D30       -3.13833  -0.00001   0.00012   0.00006   0.00017  -3.13815
   D31        3.14127   0.00000  -0.00002  -0.00017  -0.00019   3.14108
   D32        0.00044  -0.00001  -0.00005  -0.00012  -0.00018   0.00027
   D33       -2.57481  -0.00000  -0.00003  -0.00006  -0.00010  -2.57490
   D34        2.58925   0.00000  -0.00008   0.00000  -0.00008   2.58917
   D35       -0.00161  -0.00001  -0.00024  -0.00010  -0.00035  -0.00195
   D36       -3.13968  -0.00002  -0.00010  -0.00035  -0.00044  -3.14013
   D37        3.13921   0.00000  -0.00021  -0.00015  -0.00036   3.13885
   D38        0.00114  -0.00001  -0.00007  -0.00039  -0.00046   0.00068
   D39       -3.13238   0.00001  -0.00015   0.00004  -0.00011  -3.13249
   D40       -2.57010   0.00000  -0.00031  -0.00002  -0.00033  -2.57043
   D41       -0.00004   0.00000   0.00020   0.00000   0.00021   0.00017
   D42       -3.13854   0.00000   0.00025  -0.00001   0.00024  -3.13831
   D43        3.13804   0.00001   0.00006   0.00025   0.00030   3.13834
   D44       -0.00047   0.00001   0.00010   0.00023   0.00033  -0.00013
   D45       -1.20106  -0.00001  -0.00062  -0.00013  -0.00075  -1.20181
   D46        1.94362  -0.00001  -0.00058  -0.00014  -0.00072   1.94290
   D47        0.51448  -0.00000   0.00000  -0.00006  -0.00006   0.51442
   D48        1.07490  -0.00000  -0.00016  -0.00015  -0.00031   1.07459
   D49        1.63917  -0.00001  -0.00031  -0.00017  -0.00048   1.63869
   D50        2.58143   0.00000   0.00021   0.00008   0.00029   2.58173
   D51       -3.14133  -0.00000   0.00005  -0.00001   0.00004  -3.14129
   D52       -2.57706  -0.00000  -0.00010  -0.00003  -0.00013  -2.57719
   D53        2.16310  -0.00000  -0.00034  -0.00048  -0.00082   2.16227
   D54       -2.00817  -0.00001  -0.00053  -0.00058  -0.00111  -2.00928
   D55       -0.49387   0.00001   0.00415  -0.00021   0.00394  -0.48993
   D56        1.61805   0.00000   0.00396  -0.00031   0.00366   1.62171
   D57        1.89822   0.00001   0.00950  -0.00001   0.00949   1.90771
   D58       -1.81425  -0.00000   0.00451  -0.00022   0.00429  -1.80996
         Item               Value     Threshold  Converged?
 Maximum Force            0.000076     0.000450     YES
 RMS     Force            0.000014     0.000300     YES
 Maximum Displacement     0.010800     0.001800     NO 
 RMS     Displacement     0.002205     0.001200     NO 
 Predicted change in Energy=-2.615714D-07
 GradGradGradGradGradGradGradGradGradGradGradGradGradGradGradGradGradGrad

                          Input orientation:                          
 ---------------------------------------------------------------------
 Center     Atomic      Atomic             Coordinates (Angstroms)
 Number     Number       Type             X           Y           Z
 ---------------------------------------------------------------------
      1          6           0        0.002401   -0.027666   -0.001776
      2          6           0        0.000027   -0.030773    1.393949
      3          6           0        1.206096   -0.010369    2.097694
      4          6           0        2.411914    0.011198    1.396995
      5          6           0        2.423154    0.015742    0.002530
      6          6           0        1.212508   -0.003914   -0.691612
      7          1           0        1.206337   -0.003732   -1.773986
      8          1           0        3.361166    0.031130   -0.535779
      9          1           0        3.343469    0.023703    1.948206
     10          1           0        1.195382   -0.014408    3.180146
     11          8           0       -1.211531   -0.058929    2.026711
     12          1           0       -1.090731   -0.040989    3.004121
     13          1           0       -0.941199   -0.046799   -0.531920
     14          8           0       -0.934819    0.004691    4.720288
     15          1           0       -1.405166    0.726747    5.153350
     16          1           0       -1.235385   -0.788146    5.179965
     17          3           0        1.168998    3.196252    0.754312
     18          8           0       -3.513338    1.058385    0.838047
     19          1           0       -2.744040    0.631858    1.253323
     20          1           0       -4.084910    0.325471    0.588464
 ---------------------------------------------------------------------
                    Distance matrix (angstroms):
                    1          2          3          4          5
     1  C    0.000000
     2  C    1.395730   0.000000
     3  C    2.420114   1.396523   0.000000
     4  C    2.786364   2.412254   1.394791   0.000000
     5  C    2.421146   2.794593   2.423143   1.394518   0.000000
     6  C    1.393125   2.412549   2.789320   2.408543   1.395665
     7  H    2.142607   3.389945   3.871686   3.392457   2.153377
     8  H    3.401458   3.876201   3.403120   2.153391   1.081610
     9  H    3.868825   3.389509   2.142865   1.082490   2.152370
    10  H    3.398236   2.149335   1.082512   2.158757   3.406695
    11  O    2.364184   1.367133   2.419156   3.678425   4.160987
    12  H    3.198520   1.944868   2.469405   3.854101   4.621704
    13  H    1.082497   2.143627   3.395154   3.868778   3.407113
    14  O    4.814282   3.455391   3.385519   4.716454   5.790798
    15  H    5.396823   4.084299   4.086448   5.402991   6.456973
    16  H    5.381531   4.053859   4.008261   5.315317   6.390381
    17  Li   3.510878   3.491321   3.476848   3.478857   3.500532
    18  O    3.774286   3.720084   5.000201   6.042983   6.084992
    19  H    3.090822   2.826439   4.090109   5.195163   5.352006
    20  H    4.144779   4.178806   5.512287   6.554480   6.541723
                    6          7          8          9         10
     6  C    0.000000
     7  H    1.082392   0.000000
     8  H    2.154586   2.485490   0.000000
     9  H    3.392697   4.292179   2.484059   0.000000
    10  H    3.871809   4.954156   4.301254   2.476571   0.000000
    11  O    3.642563   4.504934   5.242520   4.556426   2.669387
    12  H    4.354850   5.301718   5.688187   4.558648   2.293034
    13  H    2.160045   2.481228   4.303072   4.951200   4.283160
    14  O    5.822348   6.838144   6.788403   5.097896   2.628718
    15  H    6.445902   7.439189   7.454394   5.772066   3.347491
    16  H    6.409572   7.411798   7.380326   5.662973   3.241385
    17  Li   3.511930   4.078429   4.060533   4.027254   4.024140
    18  O    5.079563   5.497831   7.085299   7.022736   5.367342
    19  H    4.454351   5.017375   6.390250   6.157149   4.432759
    20  H    5.459828   5.804036   7.536219   7.557829   5.891843
                   11         12         13         14         15
    11  O    0.000000
    12  H    0.985010   0.000000
    13  H    2.572901   3.539206   0.000000
    14  O    2.708501   1.723840   5.252464   0.000000
    15  H    3.229652   2.303795   5.756382   0.964435   0.000000
    16  H    3.236563   2.305095   5.767302   0.964485   1.524609
    17  Li   4.228726   4.543979   4.077340   5.508273   5.663595
    18  O    2.821281   3.430674   3.116752   4.778161   4.814167
    19  H    1.850378   2.500290   2.626386   3.960615   4.124536
    20  H    3.236143   3.864557   3.358089   5.205568   5.308505
                   16         17         18         19         20
    16  H    0.000000
    17  Li   6.422062   0.000000
    18  O    5.239370   5.147986   0.000000
    19  H    4.439704   4.704997   0.972728   0.000000
    20  H    5.517410   5.989360   0.962366   1.527692   0.000000
 Stoichiometry    C6H10LiO3(1+)
 Framework group  C1[X(C6H10LiO3)]
 Deg. of freedom    54
 Full point group                 C1      NOp   1
 Largest Abelian subgroup         C1      NOp   1
 Largest concise Abelian subgroup C1      NOp   1
                         Standard orientation:                         
 ---------------------------------------------------------------------
 Center     Atomic      Atomic             Coordinates (Angstroms)
 Number     Number       Type             X           Y           Z
 ---------------------------------------------------------------------
      1          6           0       -0.758831   -1.185371   -0.439781
      2          6           0       -0.046043    0.004106   -0.281229
      3          6           0       -0.723403    1.200906   -0.038059
      4          6           0       -2.115817    1.199796    0.043323
      5          6           0       -2.835522    0.015573   -0.112626
      6          6           0       -2.149306   -1.175433   -0.354481
      7          1           0       -2.695275   -2.101496   -0.480573
      8          1           0       -3.915300    0.020702   -0.049903
      9          1           0       -2.635246    2.131229    0.228821
     10          1           0       -0.163044    2.119249    0.082257
     11          8           0        1.316424   -0.054520   -0.377664
     12          1           0        1.711170    0.836170   -0.232433
     13          1           0       -0.218599   -2.103776   -0.630785
     14          8           0        2.453178    2.369857    0.029967
     15          1           0        3.108559    2.390055    0.737216
     16          1           0        2.912126    2.738712   -0.733934
     17          3           0       -1.240145   -0.474279    2.964474
     18          8           0        2.736735   -2.391265    0.316576
     19          1           0        2.268971   -1.586470    0.034263
     20          1           0        3.069910   -2.771574   -0.502269
 ---------------------------------------------------------------------
 Rotational constants (GHZ):           1.3823071           0.8265360           0.6071426
 Standard basis: Aug-CC-pVTZ (5D, 7F)
 There are   800 symmetry adapted cartesian basis functions of A   symmetry.
 There are   690 symmetry adapted basis functions of A   symmetry.
   690 basis functions,   992 primitive gaussians,   800 cartesian basis functions
    36 alpha electrons       36 beta electrons
       nuclear repulsion energy       456.0209509898 Hartrees.
 NAtoms=   20 NActive=   20 NUniq=   20 SFac= 1.00D+00 NAtFMM=   60 NAOKFM=F Big=F
 Integral buffers will be    131072 words long.
 Raffenetti 1 integral format.
 Two-electron integral symmetry is turned on.
 ------------------------------------------------------------------------------
 Polarizable Continuum Model (PCM)
 =================================
 Model                : PCM.
 Atomic radii         : UFF (Universal Force Field).
 Polarization charges : Total charges.
 Charge compensation  : None.
 Solution method      : On-the-fly selection.
 Cavity type          : Scaled VdW (van der Waals Surface) (Alpha=1.100).
 Cavity algorithm     : GePol (No added spheres)
                        Default sphere list used, NSphG=   20.
                        Lebedev-Laikov grids with approx.  5.0 points / Ang**2.
                        Smoothing algorithm: York/Karplus (Gamma=1.0000).
                        Polarization charges: spherical gaussians, with
                                              point-specific exponents (IZeta= 3).
                        Self-potential: point-specific (ISelfS= 7).
                        Self-field    : sphere-specific E.n sum rule (ISelfD= 2).
 1st derivatives      : Analytical E(r).r(x)/FMM algorithm (CHGder, D1EAlg=3).
                        Cavity 1st derivative terms included.
 Solvent              : Water, Eps=  78.355300 Eps(inf)=   1.777849
 ------------------------------------------------------------------------------
 Spheres list:
 ISph  on   Nord     Re0    Alpha      Xe            Ye            Ze
    1   C      1    1.9255  1.100     -0.758831     -1.185371     -0.439781
    2   C      2    1.9255  1.100     -0.046043      0.004106     -0.281229
    3   C      3    1.9255  1.100     -0.723403      1.200906     -0.038059
    4   C      4    1.9255  1.100     -2.115817      1.199796      0.043323
    5   C      5    1.9255  1.100     -2.835522      0.015573     -0.112626
    6   C      6    1.9255  1.100     -2.149306     -1.175433     -0.354481
    7   H      7    1.4430  1.100     -2.695275     -2.101496     -0.480573
    8   H      8    1.4430  1.100     -3.915300      0.020702     -0.049903
    9   H      9    1.4430  1.100     -2.635246      2.131229      0.228821
   10   H     10    1.4430  1.100     -0.163044      2.119249      0.082257
   11   O     11    1.7500  1.100      1.316424     -0.054520     -0.377664
   12   H     12    1.4430  1.100      1.711170      0.836170     -0.232433
   13   H     13    1.4430  1.100     -0.218599     -2.103776     -0.630785
   14   O     14    1.7500  1.100      2.453178      2.369857      0.029967
   15   H     15    1.4430  1.100      3.108559      2.390055      0.737216
   16   H     16    1.4430  1.100      2.912126      2.738712     -0.733934
   17  Li     17    1.2255  1.100     -1.240145     -0.474279      2.964474
   18   O     18    1.7500  1.100      2.736735     -2.391265      0.316576
   19   H     19    1.4430  1.100      2.268971     -1.586470      0.034263
   20   H     20    1.4430  1.100      3.069910     -2.771574     -0.502269
 ------------------------------------------------------------------------------
 Separa: There are  2 disjoint cavities,
 One-electron integrals computed using PRISM.
 NBasis=   690 RedAO= T EigKep=  1.07D-06  NBF=   690
 NBsUse=   688 1.00D-06 EigRej=  8.57D-07 NBFU=   688
 Initial guess from the checkpoint file:  "output.chk"
 B after Tr=     0.000000    0.000000   -0.000000
         Rot=    1.000000   -0.000160   -0.000004    0.000380 Ang=  -0.05 deg.
 Requested convergence on RMS density matrix=1.00D-08 within 128 cycles.
 Requested convergence on MAX density matrix=1.00D-06.
 Requested convergence on             energy=1.00D-06.
 No special actions if energy rises.
 Inv3:  Mode=1 IEnd=    10311948.
 Iteration    1 A*A^-1 deviation from unit magnitude is 3.33D-15 for   1655.
 Iteration    1 A*A^-1 deviation from orthogonality  is 2.55D-15 for   1765   1310.
 Iteration    1 A^-1*A deviation from unit magnitude is 4.00D-15 for    382.
 Iteration    1 A^-1*A deviation from orthogonality  is 2.28D-15 for   1601   1405.
 Error on total polarization charges =  0.01286
 SCF Done:  E(RHF) =  -465.250307967     A.U. after    7 cycles
            NFock=  7  Conv=0.77D-08     -V/T= 2.0020
 ExpMin= 7.59D-03 ExpMax= 1.53D+04 ExpMxC= 5.22D+02 IAcc=3 IRadAn=         5 AccDes= 0.00D+00
 HarFok:  IExCor=  205 AccDes= 0.00D+00 IRadAn=         5 IDoV=-2 UseB2=F ITyADJ=14
 ICtDFT= 12500011 ScaDFX=  1.000000  1.000000  1.000000  1.000000
 Range of M.O.s used for correlation:    11   688
 NBasis=   690 NAE=    36 NBE=    36 NFC=    10 NFV=     0
 NROrb=    678 NOA=    26 NOB=    26 NVA=   652 NVB=   652

 **** Warning!!: The largest alpha MO coefficient is  0.14236874D+03

 Disk-based method using ON**2 memory for 26 occupieds at a time.
 Estimated scratch disk usage= 27457465184 words.
 Actual    scratch disk usage= 24835446624 words.
 JobTyp=1 Pass  1:  I=  11 to  36 NPSUse= 15 ParTrn=T ParDer=T DoDerP=T.
 Spin components of T(2) and E(2):
     alpha-alpha T2 =       0.7048352030D-01 E2=     -0.2210751641D+00
     alpha-beta  T2 =       0.3753028849D+00 E2=     -0.1310074518D+01
     beta-beta   T2 =       0.7048352030D-01 E2=     -0.2210751641D+00
 ANorm=    0.1231369126D+01
 E2 =    -0.1752224846D+01 EUMP2 =    -0.46700253281285D+03
          IDoAtm=11111111111111111111
 NEqPCM:  Using equilibrium solvation (IEInf=0, Eps=  78.3553, EpsInf=   1.7778)
          Differentiating once with respect to electric field.
                with respect to dipole field.
          Differentiating once with respect to nuclear coordinates.
          There are     1 degrees of freedom in the 1st order CPHF.  IDoFFX=0 NUNeed=     1.
 LinEq1:  Iter=  0 NonCon=     1 RMS=1.83D-03 Max=3.62D-02 NDo=     1
 AX will form     1 AO Fock derivatives at one time.
 LinEq1:  Iter=  1 NonCon=     1 RMS=4.32D-04 Max=6.03D-03 NDo=     1
 LinEq1:  Iter=  2 NonCon=     1 RMS=1.69D-04 Max=5.23D-03 NDo=     1
 LinEq1:  Iter=  3 NonCon=     1 RMS=6.00D-05 Max=1.99D-03 NDo=     1
 LinEq1:  Iter=  4 NonCon=     1 RMS=2.58D-05 Max=6.28D-04 NDo=     1
 LinEq1:  Iter=  5 NonCon=     1 RMS=8.61D-06 Max=2.00D-04 NDo=     1
 LinEq1:  Iter=  6 NonCon=     1 RMS=2.11D-06 Max=3.07D-05 NDo=     1
 LinEq1:  Iter=  7 NonCon=     1 RMS=5.19D-07 Max=7.00D-06 NDo=     1
 LinEq1:  Iter=  8 NonCon=     1 RMS=1.81D-07 Max=3.14D-06 NDo=     1
 LinEq1:  Iter=  9 NonCon=     1 RMS=3.78D-08 Max=7.07D-07 NDo=     1
 LinEq1:  Iter= 10 NonCon=     1 RMS=1.43D-08 Max=3.52D-07 NDo=     1
[truncated: 2,037,084 more chars]
