# Supplementary material for: Interplay of Noncovalent Interactions in Phase Separation Mediated by Tyrosine-Rich and Arginine-Rich Polypeptides
Source: J Am Chem Soc. 2026 Jun 17;148(25):26585–98. doi: 10.1021/jacs.6c06972 (PMC13339138; doi:10.1021/jacs.6c06972)
Supplement: Supplementary file 2 [file ja6c06972_si_002.zip › output/C'.txt]

 Entering Gaussian System, Link 0=/share/apps/gaussian/g16/g16
 Initial command:
 /share/apps/gaussian/g16/l1.exe "/scratch/webmo-77271/1919/Gau-1042683.inp" -scrdir="/scratch/webmo-77271/1919/"
 Entering Link 1 = /share/apps/gaussian/g16/l1.exe PID=   1042684.
  
 Copyright (c) 1988-2019, Gaussian, Inc.  All Rights Reserved.
  
 This is part of the Gaussian(R) 16 program.  It is based on
 the Gaussian(R) 09 system (copyright 2009, Gaussian, Inc.),
 the Gaussian(R) 03 system (copyright 2003, Gaussian, Inc.),
 the Gaussian(R) 98 system (copyright 1998, Gaussian, Inc.),
 the Gaussian(R) 94 system (copyright 1995, Gaussian, Inc.),
 the Gaussian 92(TM) system (copyright 1992, Gaussian, Inc.),
 the Gaussian 90(TM) system (copyright 1990, Gaussian, Inc.),
 the Gaussian 88(TM) system (copyright 1988, Gaussian, Inc.),
 the Gaussian 86(TM) system (copyright 1986, Carnegie Mellon
 University), and the Gaussian 82(TM) system (copyright 1983,
 Carnegie Mellon University). Gaussian is a federally registered
 trademark of Gaussian, Inc.
  
 This software contains proprietary and confidential information,
 including trade secrets, belonging to Gaussian, Inc.
  
 This software is provided under written license and may be
 used, copied, transmitted, or stored only in accord with that
 written license.
  
 The following legend is applicable only to US Government
 contracts under FAR:
  
                    RESTRICTED RIGHTS LEGEND
  
 Use, reproduction and disclosure by the US Government is
 subject to restrictions as set forth in subparagraphs (a)
 and (c) of the Commercial Computer Software - Restricted
 Rights clause in FAR 52.227-19.
  
 Gaussian, Inc.
 340 Quinnipiac St., Bldg. 40, Wallingford CT 06492
  
  
 ---------------------------------------------------------------
 Warning -- This program may not be used in any manner that
 competes with the business of Gaussian, Inc. or will provide
 assistance to any competitor of Gaussian, Inc.  The licensee
 of this program is prohibited from giving any competitor of
 Gaussian, Inc. access to this program.  By using this program,
 the user acknowledges that Gaussian, Inc. is engaged in the
 business of creating and licensing software in the field of
 computational chemistry and represents and warrants to the
 licensee that it is not a competitor of Gaussian, Inc. and that
 it will not use this program in any manner prohibited above.
 ---------------------------------------------------------------
  

 Cite this work as:
 Gaussian 16, Revision C.01,
 M. J. Frisch, G. W. Trucks, H. B. Schlegel, G. E. Scuseria, 
 M. A. Robb, J. R. Cheeseman, G. Scalmani, V. Barone, 
 G. A. Petersson, H. Nakatsuji, X. Li, M. Caricato, A. V. Marenich, 
 J. Bloino, B. G. Janesko, R. Gomperts, B. Mennucci, H. P. Hratchian, 
 J. V. Ortiz, A. F. Izmaylov, J. L. Sonnenberg, D. Williams-Young, 
 F. Ding, F. Lipparini, F. Egidi, J. Goings, B. Peng, A. Petrone, 
 T. Henderson, D. Ranasinghe, V. G. Zakrzewski, J. Gao, N. Rega, 
 G. Zheng, W. Liang, M. Hada, M. Ehara, K. Toyota, R. Fukuda, 
 J. Hasegawa, M. Ishida, T. Nakajima, Y. Honda, O. Kitao, H. Nakai, 
 T. Vreven, K. Throssell, J. A. Montgomery, Jr., J. E. Peralta, 
 F. Ogliaro, M. J. Bearpark, J. J. Heyd, E. N. Brothers, K. N. Kudin, 
 V. N. Staroverov, T. A. Keith, R. Kobayashi, J. Normand, 
 K. Raghavachari, A. P. Rendell, J. C. Burant, S. S. Iyengar, 
 J. Tomasi, M. Cossi, J. M. Millam, M. Klene, C. Adamo, R. Cammi, 
 J. W. Ochterski, R. L. Martin, K. Morokuma, O. Farkas, 
 J. B. Foresman, and D. J. Fox, Gaussian, Inc., Wallingford CT, 2019.
 
 ******************************************
 Gaussian 16:  ES64L-G16RevC.01  3-Jul-2019
                29-Jan-2026 
 ******************************************
 %NProcShared=15
 Will use up to   15 processors via shared memory.
 %CHK=output.chk
 %Mem=45GB
 ----------------------------------------------------
 #N MP2/aug-cc-pvtz OPT FREQ SCRF=(PCM,Solvent=Water)
 ----------------------------------------------------
 1/18=20,19=15,26=6,38=1/1,3;
 2/9=110,12=2,17=6,18=5,40=1/2;
 3/5=16,6=1,7=10,11=9,25=1,30=1,70=2201,71=1,72=1/1,2,3;
 4//1;
 5/5=2,38=5,53=1/2;
 8/6=4,10=1/1;
 9/15=2,16=-3/6;
 10/5=1/2;
 6/7=2,8=2,9=2,10=2/1;
 7/12=2/1,2,3,16;
 1/18=20,19=15,26=6/3(2);
 2/9=110/2;
 99//99;
 2/9=110/2;
 3/5=16,6=1,7=10,11=9,25=1,30=1,70=2205,71=1,72=1/1,2,3;
 4/5=5,16=3,69=1/1;
 5/5=2,38=5,53=1/2;
 8/6=4,10=1/1;
 9/15=2,16=-3/6;
 10/5=1/2;
 7/12=2/1,2,3,16;
 1/18=20,19=15,26=6/3(-8);
 2/9=110/2;
 6/7=2,8=2,9=2,10=2/1;
 99/9=10/99;
 -------
 C6H10O3
 -------
 Symbolic Z-matrix:
 Charge =  0 Multiplicity = 1
 C
 C                    1    B1
 C                    2    B2       1    A1
 C                    3    B3       2    A2       1    D1       0
 C                    4    B4       3    A3       2    D2       0
 C                    1    B5       2    A4       3    D3       0
 H                    6    B6       1    A5       2    D4       0
 H                    5    B7       4    A6       3    D5       0
 H                    4    B8       3    A7       2    D6       0
 H                    3    B9       2    A8       1    D7       0
 O                    2    B10      1    A9       6    D8       0
 H                    11   B11      2    A10      1    D9       0
 H                    1    B12      2    A11      3    D10      0
 O                    1    B13      2    A12      3    D11      0
 H                    14   B14      1    A13      2    D12      0
 H                    14   B15      15   A14      1    D13      0
 O                    1    B16      2    A15      3    D14      0
 H                    17   B17      1    A16      2    D15      0
 H                    17   B18      18   A17      1    D16      0
       Variables:
  B1                    1.39554                  
  B2                    1.39635                  
  B3                    1.39475                  
  B4                    1.39458                  
  B5                    1.39301                  
  B6                    1.08239                  
  B7                    1.08162                  
  B8                    1.08247                  
  B9                    1.08249                  
  B10                   1.36804                  
  B11                   0.98509                  
  B12                   1.08249                  
  B13                   4.81458                  
  B14                   0.96443                  
  B15                   0.96448                  
  B16                   3.76221                  
  B17                   0.97309                  
  B18                   0.96238                  
  A1                  120.20134                  
  A2                  119.56921                  
  A3                  120.59448                  
  A4                  119.7615                   
  A5                  119.36647                  
  A6                  120.30262                  
  A7                  119.24653                  
  A8                  119.68383                  
  A9                  117.60403                  
  A10                 110.32798                  
  A11                 119.21595                  
  A12                  11.08871                  
  A13                 123.54905                  
  A14                 104.44323                  
  A15                  74.45183                  
  A16                  39.95459                  
  A17                 104.21643                  
  D1                   -0.20621                  
  D2                    0.2306                   
  D3                    0.06115                  
  D4                  179.86402                  
  D5                 -179.97457                  
  D6                 -179.79336                  
  D7                 -179.95437                  
  D8                 -179.79099                  
  D9                  179.00873                  
  D10                 179.74846                  
  D11                 176.91439                  
  D12                 111.56874                  
  D13                -143.42013                  
  D14                -150.90127                  
  D15                 -24.08102                  
  D16                  90.95252                  
 
 Add virtual bond connecting atoms O14        and H12        Dist= 3.26D+00.
 Add virtual bond connecting atoms H18        and O11        Dist= 3.50D+00.

 GradGradGradGradGradGradGradGradGradGradGradGradGradGradGradGradGradGrad
 Berny optimization.
 Initialization pass.
                           ----------------------------
                           !    Initial Parameters    !
                           ! (Angstroms and Degrees)  !
 --------------------------                            --------------------------
 ! Name  Definition              Value          Derivative Info.                !
 --------------------------------------------------------------------------------
 ! R1    R(1,2)                  1.3955         estimate D2E/DX2                !
 ! R2    R(1,6)                  1.393          estimate D2E/DX2                !
 ! R3    R(1,13)                 1.0825         estimate D2E/DX2                !
 ! R4    R(2,3)                  1.3963         estimate D2E/DX2                !
 ! R5    R(2,11)                 1.368          estimate D2E/DX2                !
 ! R6    R(3,4)                  1.3947         estimate D2E/DX2                !
 ! R7    R(3,10)                 1.0825         estimate D2E/DX2                !
 ! R8    R(4,5)                  1.3946         estimate D2E/DX2                !
 ! R9    R(4,9)                  1.0825         estimate D2E/DX2                !
 ! R10   R(5,6)                  1.3956         estimate D2E/DX2                !
 ! R11   R(5,8)                  1.0816         estimate D2E/DX2                !
 ! R12   R(6,7)                  1.0824         estimate D2E/DX2                !
 ! R13   R(11,12)                0.9851         estimate D2E/DX2                !
 ! R14   R(11,18)                1.8542         estimate D2E/DX2                !
 ! R15   R(12,14)                1.7262         estimate D2E/DX2                !
 ! R16   R(14,15)                0.9644         estimate D2E/DX2                !
 ! R17   R(14,16)                0.9645         estimate D2E/DX2                !
 ! R18   R(17,18)                0.9731         estimate D2E/DX2                !
 ! R19   R(17,19)                0.9624         estimate D2E/DX2                !
 ! A1    A(2,1,6)              119.7615         estimate D2E/DX2                !
 ! A2    A(2,1,13)             119.2159         estimate D2E/DX2                !
 ! A3    A(6,1,13)             121.0218         estimate D2E/DX2                !
 ! A4    A(1,2,3)              120.2013         estimate D2E/DX2                !
 ! A5    A(1,2,11)             117.604          estimate D2E/DX2                !
 ! A6    A(3,2,11)             122.1945         estimate D2E/DX2                !
 ! A7    A(2,3,4)              119.5692         estimate D2E/DX2                !
 ! A8    A(2,3,10)             119.6838         estimate D2E/DX2                !
 ! A9    A(4,3,10)             120.7465         estimate D2E/DX2                !
 ! A10   A(3,4,5)              120.5945         estimate D2E/DX2                !
 ! A11   A(3,4,9)              119.2465         estimate D2E/DX2                !
 ! A12   A(5,4,9)              120.159          estimate D2E/DX2                !
 ! A13   A(4,5,6)              119.3936         estimate D2E/DX2                !
 ! A14   A(4,5,8)              120.3026         estimate D2E/DX2                !
 ! A15   A(6,5,8)              120.3036         estimate D2E/DX2                !
 ! A16   A(1,6,5)              120.4795         estimate D2E/DX2                !
 ! A17   A(1,6,7)              119.3665         estimate D2E/DX2                !
 ! A18   A(5,6,7)              120.1538         estimate D2E/DX2                !
 ! A19   A(2,11,12)            110.328          estimate D2E/DX2                !
 ! A20   A(2,11,18)            117.4117         estimate D2E/DX2                !
 ! A21   A(12,11,18)           117.2981         estimate D2E/DX2                !
 ! A22   A(12,14,15)           115.1727         estimate D2E/DX2                !
 ! A23   A(12,14,16)           114.9782         estimate D2E/DX2                !
 ! A24   A(15,14,16)           104.4432         estimate D2E/DX2                !
 ! A25   A(18,17,19)           104.2164         estimate D2E/DX2                !
 ! A26   L(11,12,14,3,-1)      181.8587         estimate D2E/DX2                !
 ! A27   L(11,18,17,13,-1)     179.6715         estimate D2E/DX2                !
 ! A28   L(11,12,14,3,-2)      180.1182         estimate D2E/DX2                !
 ! A29   L(11,18,17,13,-2)     185.1597         estimate D2E/DX2                !
 ! D1    D(6,1,2,3)              0.0611         estimate D2E/DX2                !
 ! D2    D(6,1,2,11)          -179.791          estimate D2E/DX2                !
 ! D3    D(13,1,2,3)           179.7485         estimate D2E/DX2                !
 ! D4    D(13,1,2,11)           -0.1037         estimate D2E/DX2                !
 ! D5    D(2,1,6,5)              0.0622         estimate D2E/DX2                !
 ! D6    D(2,1,6,7)            179.864          estimate D2E/DX2                !
 ! D7    D(13,1,6,5)          -179.6194         estimate D2E/DX2                !
 ! D8    D(13,1,6,7)             0.1825         estimate D2E/DX2                !
 ! D9    D(1,2,3,4)             -0.2062         estimate D2E/DX2                !
 ! D10   D(1,2,3,10)          -179.9544         estimate D2E/DX2                !
 ! D11   D(11,2,3,4)           179.639          estimate D2E/DX2                !
 ! D12   D(11,2,3,10)           -0.1092         estimate D2E/DX2                !
 ! D13   D(1,2,11,12)          179.0087         estimate D2E/DX2                !
 ! D14   D(1,2,11,18)          -42.998          estimate D2E/DX2                !
 ! D15   D(3,2,11,12)           -0.8403         estimate D2E/DX2                !
 ! D16   D(3,2,11,18)          137.153          estimate D2E/DX2                !
 ! D17   D(2,3,4,5)              0.2306         estimate D2E/DX2                !
 ! D18   D(2,3,4,9)           -179.7934         estimate D2E/DX2                !
 ! D19   D(10,3,4,5)           179.976          estimate D2E/DX2                !
 ! D20   D(10,3,4,9)            -0.0479         estimate D2E/DX2                !
 ! D21   D(3,4,5,6)             -0.1086         estimate D2E/DX2                !
 ! D22   D(3,4,5,8)           -179.9746         estimate D2E/DX2                !
 ! D23   D(9,4,5,6)            179.9156         estimate D2E/DX2                !
 ! D24   D(9,4,5,8)              0.0496         estimate D2E/DX2                !
 ! D25   D(4,5,6,1)             -0.0387         estimate D2E/DX2                !
 ! D26   D(4,5,6,7)           -179.839          estimate D2E/DX2                !
 ! D27   D(8,5,6,1)            179.8272         estimate D2E/DX2                !
 ! D28   D(8,5,6,7)              0.0269         estimate D2E/DX2                !
 ! D29   D(2,11,14,15)         123.4445         estimate D2E/DX2                !
 ! D30   D(2,11,14,16)        -115.5715         estimate D2E/DX2                !
 ! D31   D(18,11,14,15)        -15.0625         estimate D2E/DX2                !
 ! D32   D(18,11,14,16)        105.9215         estimate D2E/DX2                !
 ! D33   D(2,11,17,19)         108.5987         estimate D2E/DX2                !
 ! D34   D(12,11,17,19)       -117.7901         estimate D2E/DX2                !
 --------------------------------------------------------------------------------
 Trust Radius=3.00D-01 FncErr=5.00D-06 GrdErr=5.00D-06 EigMax=2.50D+02 EigMin=1.00D-04
 Number of steps in this run=     92 maximum allowed number of steps=    114.
 GradGradGradGradGradGradGradGradGradGradGradGradGradGradGradGradGradGrad

                          Input orientation:                          
 ---------------------------------------------------------------------
 Center     Atomic      Atomic             Coordinates (Angstroms)
 Number     Number       Type             X           Y           Z
 ---------------------------------------------------------------------
      1          6           0        0.000000    0.000000    0.000000
      2          6           0        0.000000    0.000000    1.395543
      3          6           0        1.206813    0.000000    2.097963
      4          6           0        2.411892   -0.004366    1.395765
      5          6           0        2.420786   -0.003888    0.001212
      6          6           0        1.209274   -0.001291   -0.691479
      7          1           0        1.201810   -0.003521   -1.773836
      8          1           0        3.358084   -0.007701   -0.538574
      9          1           0        3.344343   -0.007750    1.945558
     10          1           0        1.197036   -0.000749    3.180406
     11          8           0       -1.212313   -0.003128    2.029436
     12          1           0       -1.087576   -0.018787    3.006467
     13          1           0       -0.944776   -0.004148   -0.528368
     14          8           0       -0.924639   -0.049844    4.724696
     15          1           0       -1.356778    0.675432    5.190908
     16          1           0       -1.263050   -0.845759    5.151568
     17          8           0       -3.167056    1.762669    1.008454
     18          1           0       -2.529503    1.116021    1.358148
     19          1           0       -3.833398    1.224240    0.569972
 ---------------------------------------------------------------------
                    Distance matrix (angstroms):
                    1          2          3          4          5
     1  C    0.000000
     2  C    1.395543   0.000000
     3  C    2.420299   1.396349   0.000000
     4  C    2.786647   2.411896   1.394746   0.000000
     5  C    2.420790   2.793632   2.422831   1.394582   0.000000
     6  C    1.393014   2.412054   2.789443   2.408919   1.395561
     7  H    2.142628   3.389591   3.871804   3.392738   2.153300
     8  H    3.401007   3.875254   3.402845   2.153360   1.081624
     9  H    3.869093   3.389278   2.142970   1.082473   2.152545
    10  H    3.398217   2.149100   1.082487   2.158896   3.406589
    11  O    2.363963   1.368040   2.420099   3.679185   4.160902
    12  H    3.197189   1.943772   2.467783   3.852381   4.619565
    13  H    1.082493   2.143374   3.395138   3.869045   3.406973
    14  O    4.814581   3.455532   3.383090   4.713416   5.788375
    15  H    5.407641   4.086790   4.073637   5.391485   6.454798
    16  H    5.371151   4.051954   4.017467   5.321579   6.387924
    17  O    3.762210   3.645145   4.839913   5.864903   5.946364
    18  H    3.080334   2.765012   3.968991   5.066959   5.253650
    19  H    4.064304   4.107952   5.407147   6.418337   6.398953
                    6          7          8          9         10
     6  C    0.000000
     7  H    1.082385   0.000000
     8  H    2.154253   2.485036   0.000000
     9  H    3.393011   4.292360   2.484170   0.000000
    10  H    3.871904   4.954245   4.301277   2.477060   0.000000
    11  O    3.642453   4.504761   5.242445   4.557430   2.670150
    12  H    4.353232   5.300266   5.686064   4.557143   2.291295
    13  H    2.160218   2.481738   4.302873   4.951450   4.282799
    14  O    5.821588   6.837752   6.785684   5.094074   2.624643
    15  H    6.453298   7.450840   7.451414   5.753223   3.319836
    16  H    6.400524   7.399063   7.378004   5.675282   3.263671
    17  O    5.015335   5.472436   6.935773   6.812551   5.183851
    18  H    4.407699   4.998540   6.286811   6.009158   4.295916
    19  H    5.340573   5.688071   7.379970   7.411477   5.798295
                   11         12         13         14         15
    11  O    0.000000
    12  H    0.985086   0.000000
    13  H    2.571757   3.537748   0.000000
    14  O    2.710971   1.726217   5.253301   0.000000
    15  H    3.236699   2.307855   5.774227   0.964429   0.000000
    16  H    3.234241   2.305674   5.750764   0.964480   1.524584
    17  O    2.825148   3.389672   3.228311   4.703624   4.685308
    18  H    1.854215   2.466557   2.706489   3.907490   4.032302
    19  H    3.241381   3.875714   3.325571   5.229330   5.271421
                   16         17         18         19
    16  H    0.000000
    17  O    5.253049   0.000000
    18  H    4.454495   0.973094   0.000000
    19  H    5.646468   0.962384   1.527440   0.000000
 Stoichiometry    C6H10O3
 Framework group  C1[X(C6H10O3)]
 Deg. of freedom    51
 Full point group                 C1      NOp   1
 Largest Abelian subgroup         C1      NOp   1
 Largest concise Abelian subgroup C1      NOp   1
                         Standard orientation:                         
 ---------------------------------------------------------------------
 Center     Atomic      Atomic             Coordinates (Angstroms)
 Number     Number       Type             X           Y           Z
 ---------------------------------------------------------------------
      1          6           0        0.869704    1.167172   -0.419470
      2          6           0        0.097925    0.020612   -0.226346
      3          6           0        0.700839   -1.171950    0.178725
      4          6           0        2.079733   -1.210724    0.384794
      5          6           0        2.858205   -0.069391    0.194533
      6          6           0        2.245688    1.118236   -0.207904
      7          1           0        2.838445    2.010725   -0.361726
      8          1           0        3.927225   -0.104894    0.355295
      9          1           0        2.542141   -2.138829    0.695513
     10          1           0        0.094287   -2.056476    0.325309
     11          8           0       -1.248095    0.117285   -0.450885
     12          1           0       -1.683777   -0.753036   -0.298841
     13          1           0        0.386369    2.082042   -0.737576
     14          8           0       -2.495845   -2.255719   -0.049215
     15          1           0       -3.209494   -2.233593    0.599121
     16          1           0       -2.899272   -2.636616   -0.838130
     17          8           0       -2.534718    2.402870    0.598954
     18          1           0       -2.114477    1.625679    0.191175
     19          1           0       -2.764760    2.965777   -0.146968
 ---------------------------------------------------------------------
 Rotational constants (GHZ):           1.6942941           0.9453196           0.6333054
 Standard basis: Aug-CC-pVTZ (5D, 7F)
 There are   745 symmetry adapted cartesian basis functions of A   symmetry.
 There are   644 symmetry adapted basis functions of A   symmetry.
   644 basis functions,   918 primitive gaussians,   745 cartesian basis functions
    35 alpha electrons       35 beta electrons
       nuclear repulsion energy       429.3942892992 Hartrees.
 NAtoms=   19 NActive=   19 NUniq=   19 SFac= 1.00D+00 NAtFMM=   60 NAOKFM=F Big=F
 Integral buffers will be    131072 words long.
 Raffenetti 1 integral format.
 Two-electron integral symmetry is turned on.
 ------------------------------------------------------------------------------
 Polarizable Continuum Model (PCM)
 =================================
 Model                : PCM.
 Atomic radii         : UFF (Universal Force Field).
 Polarization charges : Total charges.
 Charge compensation  : None.
 Solution method      : On-the-fly selection.
 Cavity type          : Scaled VdW (van der Waals Surface) (Alpha=1.100).
 Cavity algorithm     : GePol (No added spheres)
                        Default sphere list used, NSphG=   19.
                        Lebedev-Laikov grids with approx.  5.0 points / Ang**2.
                        Smoothing algorithm: York/Karplus (Gamma=1.0000).
                        Polarization charges: spherical gaussians, with
                                              point-specific exponents (IZeta= 3).
                        Self-potential: point-specific (ISelfS= 7).
                        Self-field    : sphere-specific E.n sum rule (ISelfD= 2).
 1st derivatives      : Analytical E(r).r(x)/FMM algorithm (CHGder, D1EAlg=3).
                        Cavity 1st derivative terms included.
 Solvent              : Water, Eps=  78.355300 Eps(inf)=   1.777849
 ------------------------------------------------------------------------------
 Spheres list:
 ISph  on   Nord     Re0    Alpha      Xe            Ye            Ze
    1   C      1    1.9255  1.100      0.869704      1.167172     -0.419470
    2   C      2    1.9255  1.100      0.097925      0.020612     -0.226346
    3   C      3    1.9255  1.100      0.700839     -1.171950      0.178725
    4   C      4    1.9255  1.100      2.079733     -1.210724      0.384794
    5   C      5    1.9255  1.100      2.858205     -0.069391      0.194533
    6   C      6    1.9255  1.100      2.245688      1.118236     -0.207904
    7   H      7    1.4430  1.100      2.838445      2.010725     -0.361726
    8   H      8    1.4430  1.100      3.927225     -0.104894      0.355295
    9   H      9    1.4430  1.100      2.542141     -2.138829      0.695513
   10   H     10    1.4430  1.100      0.094287     -2.056476      0.325309
   11   O     11    1.7500  1.100     -1.248095      0.117285     -0.450885
   12   H     12    1.4430  1.100     -1.683777     -0.753036     -0.298841
   13   H     13    1.4430  1.100      0.386369      2.082042     -0.737576
   14   O     14    1.7500  1.100     -2.495845     -2.255719     -0.049215
   15   H     15    1.4430  1.100     -3.209494     -2.233593      0.599121
   16   H     16    1.4430  1.100     -2.899272     -2.636616     -0.838130
   17   O     17    1.7500  1.100     -2.534718      2.402870      0.598954
   18   H     18    1.4430  1.100     -2.114477      1.625679      0.191175
   19   H     19    1.4430  1.100     -2.764760      2.965777     -0.146968
 ------------------------------------------------------------------------------
 One-electron integrals computed using PRISM.
 NBasis=   644 RedAO= T EigKep=  1.31D-06  NBF=   644
 NBsUse=   642 1.00D-06 EigRej=  9.68D-07 NBFU=   642
 ExpMin= 2.53D-02 ExpMax= 1.53D+04 ExpMxC= 5.22D+02 IAcc=3 IRadAn=         5 AccDes= 0.00D+00
 Harris functional with IExCor=  205 and IRadAn=       5 diagonalized for initial guess.
 HarFok:  IExCor=  205 AccDes= 0.00D+00 IRadAn=         5 IDoV= 1 UseB2=F ITyADJ=14
 ICtDFT=  3500011 ScaDFX=  1.000000  1.000000  1.000000  1.000000
 FoFCou: FMM=F IPFlag=           0 FMFlag=      100000 FMFlg1=           0
         NFxFlg=           0 DoJE=T BraDBF=F KetDBF=T FulRan=T
         wScrn=  0.000000 ICntrl=       500 IOpCl=  0 I1Cent=   200000004 NGrid=           0
         NMat0=    1 NMatS0=      1 NMatT0=    0 NMatD0=    1 NMtDS0=    0 NMtDT0=    0
 Petite list used in FoFCou.
 Requested convergence on RMS density matrix=1.00D-08 within 128 cycles.
 Requested convergence on MAX density matrix=1.00D-06.
 Requested convergence on             energy=1.00D-06.
 No special actions if energy rises.
 Inv3:  Mode=1 IEnd=     9072363.
 Iteration    1 A*A^-1 deviation from unit magnitude is 2.89D-15 for    722.
 Iteration    1 A*A^-1 deviation from orthogonality  is 1.85D-15 for   1402    182.
 Iteration    1 A^-1*A deviation from unit magnitude is 2.89D-15 for    981.
 Iteration    1 A^-1*A deviation from orthogonality  is 1.96D-15 for   1629   1340.
 Error on total polarization charges =  0.01396
 SCF Done:  E(RHF) =  -457.819653067     A.U. after   13 cycles
            NFock= 13  Conv=0.72D-08     -V/T= 2.0016
 ExpMin= 2.53D-02 ExpMax= 1.53D+04 ExpMxC= 5.22D+02 IAcc=3 IRadAn=         5 AccDes= 0.00D+00
 HarFok:  IExCor=  205 AccDes= 0.00D+00 IRadAn=         5 IDoV=-2 UseB2=F ITyADJ=14
 ICtDFT= 12500011 ScaDFX=  1.000000  1.000000  1.000000  1.000000
 Range of M.O.s used for correlation:    10   642
 NBasis=   644 NAE=    35 NBE=    35 NFC=     9 NFV=     0
 NROrb=    633 NOA=    26 NOB=    26 NVA=   607 NVB=   607

 **** Warning!!: The largest alpha MO coefficient is  0.15760607D+03

 Disk-based method using ON**2 memory for 26 occupieds at a time.
 Estimated scratch disk usage= 22002159738 words.
 Actual    scratch disk usage= 19900740218 words.
 JobTyp=1 Pass  1:  I=  10 to  35 NPSUse= 15 ParTrn=T ParDer=T DoDerP=T.
 (rs|ai) integrals will be sorted in core.
 Spin components of T(2) and E(2):
     alpha-alpha T2 =       0.7049826257D-01 E2=     -0.2210809755D+00
     alpha-beta  T2 =       0.3753339359D+00 E2=     -0.1309876255D+01
     beta-beta   T2 =       0.7049826257D-01 E2=     -0.2210809755D+00
 ANorm=    0.1231393707D+01
 E2 =    -0.1752038206D+01 EUMP2 =    -0.45957169127360D+03
          IDoAtm=1111111111111111111
 NEqPCM:  Using equilibrium solvation (IEInf=0, Eps=  78.3553, EpsInf=   1.7778)
          Differentiating once with respect to electric field.
                with respect to dipole field.
          Differentiating once with respect to nuclear coordinates.
          There are     1 degrees of freedom in the 1st order CPHF.  IDoFFX=0 NUNeed=     1.
 LinEq1:  Iter=  0 NonCon=     1 RMS=1.92D-03 Max=3.06D-02 NDo=     1
 AX will form     1 AO Fock derivatives at one time.
 LinEq1:  Iter=  1 NonCon=     1 RMS=4.53D-04 Max=8.39D-03 NDo=     1
 LinEq1:  Iter=  2 NonCon=     1 RMS=1.77D-04 Max=6.27D-03 NDo=     1
 LinEq1:  Iter=  3 NonCon=     1 RMS=6.29D-05 Max=2.65D-03 NDo=     1
 LinEq1:  Iter=  4 NonCon=     1 RMS=2.71D-05 Max=8.90D-04 NDo=     1
 LinEq1:  Iter=  5 NonCon=     1 RMS=9.04D-06 Max=1.78D-04 NDo=     1
 LinEq1:  Iter=  6 NonCon=     1 RMS=2.22D-06 Max=3.62D-05 NDo=     1
 LinEq1:  Iter=  7 NonCon=     1 RMS=5.46D-07 Max=9.70D-06 NDo=     1
 LinEq1:  Iter=  8 NonCon=     1 RMS=1.90D-07 Max=4.03D-06 NDo=     1
 LinEq1:  Iter=  9 NonCon=     1 RMS=3.97D-08 Max=7.82D-07 NDo=     1
 LinEq1:  Iter= 10 NonCon=     1 RMS=1.50D-08 Max=4.57D-07 NDo=     1
 LinEq1:  Iter= 11 NonCon=     1 RMS=4.57D-09 Max=1.21D-07 NDo=     1
 LinEq1:  Iter= 12 NonCon=     1 RMS=1.25D-09 Max=6.11D-08 NDo=     1
 LinEq1:  Iter= 13 NonCon=     1 RMS=3.78D-10 Max=1.18D-08 NDo=     1
 LinEq1:  Iter= 14 NonCon=     1 RMS=1.50D-10 Max=4.82D-09 NDo=     1
 LinEq1:  Iter= 15 NonCon=     0 RMS=3.35D-11 Max=5.23D-10 NDo=     1
 Linear equations converged to 1.000D-10 1.000D-09 after    15 iterations.
 End of Minotr F.D. properties file   721 does not exist.
 End of Minotr F.D. properties file   722 does not exist.
 End of Minotr F.D. properties file   788 does not exist.

 **********************************************************************

            Population analysis using the SCF Density.

 **********************************************************************

 Orbital symmetries:
       Occupied  (A) (A) (A) (A) (A) (A) (A) (A) (A) (A) (A) (A)
                 (A) (A) (A) (A) (A) (A) (A) (A) (A) (A) (A) (A)
                 (A) (A) (A) (A) (A) (A) (A) (A) (A) (A) (A)
       Virtual   (A) (A) (A) (A) (A) (A) (A) (A) (A) (A) (A) (A)
                 (A) (A) (A) (A) (A) (A) (A) (A) (A) (A) (A) (A)
                 (A) (A) (A) (A) (A) (A) (A) (A) (A) (A) (A) (A)
                 (A) (A) (A) (A) (A) (A) (A) (A) (A) (A) (A) (A)
                 (A) (A) (A) (A) (A) (A) (A) (A) (A) (A) (A) (A)
                 (A) (A) (A) (A) (A) (A) (A) (A) (A) (A) (A) (A)
                 (A) (A) (A) (A) (A) (A) (A) (A) (A) (A) (A) (A)
                 (A) (A) (A) (A) (A) (A) (A) (A) (A) (A) (A) (A)
                 (A) (A) (A) (A) (A) (A) (A) (A) (A) (A) (A) (A)
                 (A) (A) (A) (A) (A) (A) (A) (A) (A) (A) (A) (A)
                 (A) (A) (A) (A) (A) (A) (A) (A) (A) (A) (A) (A)
                 (A) (A) (A) (A) (A) (A) (A) (A) (A) (A) (A) (A)
                 (A) (A) (A) (A) (A) (A) (A) (A) (A) (A) (A) (A)
                 (A) (A) (A) (A) (A) (A) (A) (A) (A) (A) (A) (A)
                 (A) (A) (A) (A) (A) (A) (A) (A) (A) (A) (A) (A)
                 (A) (A) (A) (A) (A) (A) (A) (A) (A) (A) (A) (A)
                 (A) (A) (A) (A) (A) (A) (A) (A) (A) (A) (A) (A)
                 (A) (A) (A) (A) (A) (A) (A) (A) (A) (A) (A) (A)
                 (A) (A) (A) (A) (A) (A) (A) (A) (A) (A) (A) (A)
                 (A) (A) (A) (A) (A) (A) (A) (A) (A) (A) (A) (A)
                 (A) (A) (A) (A) (A) (A) (A) (A) (A) (A) (A) (A)
                 (A) (A) (A) (A) (A) (A) (A) (A) (A) (A) (A) (A)
                 (A) (A) (A) (A) (A) (A) (A) (A) (A) (A) (A) (A)
                 (A) (A) (A) (A) (A) (A) (A) (A) (A) (A) (A) (A)
                 (A) (A) (A) (A) (A) (A) (A) (A) (A) (A) (A) (A)
                 (A) (A) (A) (A) (A) (A) (A) (A) (A) (A) (A) (A)
                 (A) (A) (A) (A) (A) (A) (A) (A) (A) (A) (A) (A)
                 (A) (A) (A) (A) (A) (A) (A) (A) (A) (A) (A) (A)
                 (A) (A) (A) (A) (A) (A) (A) (A) (A) (A) (A) (A)
                 (A) (A) (A) (A) (A) (A) (A) (A) (A) (A) (A) (A)
                 (A) (A) (A) (A) (A) (A) (A) (A) (A) (A) (A) (A)
                 (A) (A) (A) (A) (A) (A) (A) (A) (A) (A) (A) (A)
                 (A) (A) (A) (A) (A) (A) (A) (A) (A) (A) (A) (A)
                 (A) (A) (A) (A) (A) (A) (A) (A) (A) (A) (A) (A)
                 (A) (A) (A) (A) (A) (A) (A) (A) (A) (A) (A) (A)
                 (A) (A) (A) (A) (A) (A) (A) (A) (A) (A) (A) (A)
                 (A) (A) (A) (A) (A) (A) (A) (A) (A) (A) (A) (A)
                 (A) (A) (A) (A) (A) (A) (A) (A) (A) (A) (A) (A)
                 (A) (A) (A) (A) (A) (A) (A) (A) (A) (A) (A) (A)
                 (A) (A) (A) (A) (A) (A) (A) (A) (A) (A) (A) (A)
                 (A) (A) (A) (A) (A) (A) (A) (A) (A) (A) (A) (A)
                 (A) (A) (A) (A) (A) (A) (A) (A) (A) (A) (A) (A)
                 (A) (A) (A) (A) (A) (A) (A) (A) (A) (A) (A) (A)
                 (A) (A) (A) (A) (A) (A) (A) (A) (A) (A) (A) (A)
                 (A) (A) (A) (A) (A) (A) (A) (A) (A) (A) (A) (A)
                 (A) (A) (A) (A) (A) (A) (A) (A) (A) (A) (A) (A)
                 (A) (A) (A) (A) (A) (A) (A) (A) (A) (A) (A) (A)
                 (A) (A) (A) (A) (A) (A) (A) (A) (A) (A) (A) (A)
                 (A) (A) (A) (A) (A) (A) (A) (A) (A) (A) (A) (A)
                 (A) (A) (A) (A) (A) (A) (A) (A) (A) (A) (A) (A)
                 (A) (A) (A) (A) (A) (A) (A)
 The electronic state is 1-A.
 Alpha  occ. eigenvalues --  -20.58991 -20.58358 -20.55160 -11.30542 -11.24316
 Alpha  occ. eigenvalues --  -11.24285 -11.23233 -11.23148 -11.22942  -1.40355
 Alpha  occ. eigenvalues --   -1.37480  -1.33564  -1.14913  -1.02164  -1.00655
 Alpha  occ. eigenvalues --   -0.84811  -0.82459  -0.73702  -0.73648  -0.71084
 Alpha  occ. eigenvalues --   -0.68850  -0.65174  -0.62203  -0.61115  -0.59411
 Alpha  occ. eigenvalues --   -0.58945  -0.58080  -0.55981  -0.53246  -0.51623
 Alpha  occ. eigenvalues --   -0.49933  -0.49095  -0.48638  -0.34560  -0.31931
 Alpha virt. eigenvalues --    0.02899   0.03537   0.03649   0.04714   0.05020
 Alpha virt. eigenvalues --    0.05154   0.06501   0.06801   0.07031   0.07654
 Alpha virt. eigenvalues --    0.10004   0.10105   0.10953   0.11105   0.11283
 Alpha virt. eigenvalues --    0.11812   0.11967   0.13013   0.13432   0.13504
 Alpha virt. eigenvalues --    0.13925   0.14141   0.14368   0.14705   0.15490
 Alpha virt. eigenvalues --    0.15990   0.16525   0.16999   0.17326   0.17884
 Alpha virt. eigenvalues --    0.18371   0.18850   0.19084   0.19936   0.20837
 Alpha virt. eigenvalues --    0.21984   0.22468   0.23279   0.23391   0.24624
 Alpha virt. eigenvalues --    0.25472   0.25606   0.26033   0.27010   0.27145
 Alpha virt. eigenvalues --    0.27436   0.28257   0.28437   0.29389   0.29804
 Alpha virt. eigenvalues --    0.30604   0.31579   0.31659   0.31985   0.32168
 Alpha virt. eigenvalues --    0.32489   0.33273   0.33546   0.34031   0.34840
 Alpha virt. eigenvalues --    0.36303   0.36418   0.36871   0.36912   0.37855
 Alpha virt. eigenvalues --    0.38193   0.38840   0.39072   0.41022   0.41537
 Alpha virt. eigenvalues --    0.42214   0.42268   0.43386   0.43610   0.44002
 Alpha virt. eigenvalues --    0.44119   0.44720   0.45085   0.45385   0.46028
 Alpha virt. eigenvalues --    0.46258   0.46629   0.46934   0.47350   0.47940
 Alpha virt. eigenvalues --    0.48029   0.48791   0.48842   0.49188   0.49444
 Alpha virt. eigenvalues --    0.50199   0.50540   0.51041   0.52082   0.52578
 Alpha virt. eigenvalues --    0.53168   0.53448   0.54627   0.54728   0.55083
 Alpha virt. eigenvalues --    0.55632   0.55829   0.57629   0.58263   0.59463
 Alpha virt. eigenvalues --    0.60968   0.61303   0.62186   0.63182   0.64681
 Alpha virt. eigenvalues --    0.64813   0.65716   0.66124   0.66237   0.66897
 Alpha virt. eigenvalues --    0.67377   0.68024   0.68838   0.69733   0.70254
 Alpha virt. eigenvalues --    0.71194   0.72283   0.73136   0.73294   0.73765
 Alpha virt. eigenvalues --    0.74347   0.76510   0.76864   0.77963   0.78384
 Alpha virt. eigenvalues --    0.79098   0.80050   0.80638   0.81089   0.81482
 Alpha virt. eigenvalues --    0.83408   0.83624   0.83995   0.84554   0.85331
 Alpha virt. eigenvalues --    0.86193   0.86566   0.87148   0.87464   0.88898
 Alpha virt. eigenvalues --    0.88996   0.89245   0.89866   0.90227   0.91257
 Alpha virt. eigenvalues --    0.91777   0.92356   0.93451   0.94151   0.94819
 Alpha virt. eigenvalues --    0.94885   0.95156   0.95762   0.96704   0.96993
 Alpha virt. eigenvalues --    0.97273   0.98025   0.98648   0.99066   0.99755
 Alpha virt. eigenvalues --    1.00323   1.00874   1.01594   1.02121   1.02282
 Alpha virt. eigenvalues --    1.02913   1.03410   1.03832   1.04365   1.04717
 Alpha virt. eigenvalues --    1.05541   1.06014   1.06845   1.07406   1.08141
 Alpha virt. eigenvalues --    1.08791   1.09090   1.09559   1.10032   1.10372
 Alpha virt. eigenvalues --    1.10971   1.11535   1.11865   1.12370   1.12893
 Alpha virt. eigenvalues --    1.14505   1.15756   1.16301   1.17282   1.17678
 Alpha virt. eigenvalues --    1.18456   1.18869   1.19307   1.19601   1.20421
 Alpha virt. eigenvalues --    1.20770   1.21179   1.21449   1.22789   1.23246
 Alpha virt. eigenvalues --    1.23609   1.24709   1.25430   1.26312   1.26598
 Alpha virt. eigenvalues --    1.26761   1.28774   1.29765   1.30856   1.30936
 Alpha virt. eigenvalues --    1.31492   1.33634   1.33805   1.34482   1.35629
 Alpha virt. eigenvalues --    1.36332   1.37191   1.37876   1.38519   1.39990
 Alpha virt. eigenvalues --    1.40907   1.42473   1.42571   1.43117   1.45296
 Alpha virt. eigenvalues --    1.45636   1.46288   1.47446   1.48745   1.49894
 Alpha virt. eigenvalues --    1.50367   1.52103   1.52740   1.53623   1.54675
 Alpha virt. eigenvalues --    1.55144   1.55747   1.56338   1.58911   1.59170
 Alpha virt. eigenvalues --    1.60485   1.62179   1.63719   1.64333   1.66961
 Alpha virt. eigenvalues --    1.67370   1.69396   1.69914   1.70330   1.70657
 Alpha virt. eigenvalues --    1.71924   1.72117   1.73496   1.75567   1.75742
 Alpha virt. eigenvalues --    1.76246   1.78184   1.80225   1.80580   1.81020
 Alpha virt. eigenvalues --    1.82155   1.84347   1.84768   1.86296   1.86685
 Alpha virt. eigenvalues --    1.87109   1.87443   1.87981   1.88503   1.89965
 Alpha virt. eigenvalues --    1.90501   1.91508   1.93517   1.94905   1.95795
 Alpha virt. eigenvalues --    1.97410   1.99041   2.00175   2.01240   2.01686
 Alpha virt. eigenvalues --    2.02438   2.02625   2.03011   2.04285   2.06302
 Alpha virt. eigenvalues --    2.07403   2.08122   2.09164   2.09431   2.10179
 Alpha virt. eigenvalues --    2.11394   2.12331   2.13060   2.14464   2.15068
 Alpha virt. eigenvalues --    2.15874   2.16513   2.17690   2.19678   2.19898
 Alpha virt. eigenvalues --    2.22007   2.23768   2.24474   2.27843   2.28908
 Alpha virt. eigenvalues --    2.31641   2.34277   2.35610   2.36133   2.37862
 Alpha virt. eigenvalues --    2.38875   2.40758   2.41172   2.41603   2.43270
 Alpha virt. eigenvalues --    2.44584   2.45712   2.46872   2.47944   2.50699
 Alpha virt. eigenvalues --    2.50860   2.51870   2.53529   2.55290   2.55588
 Alpha virt. eigenvalues --    2.56899   2.59802   2.59913   2.60842   2.61367
 Alpha virt. eigenvalues --    2.64095   2.65330   2.66870   2.69577   2.69773
 Alpha virt. eigenvalues --    2.73066   2.73319   2.74702   2.75578   2.76406
 Alpha virt. eigenvalues --    2.76852   2.77898   2.79214   2.80481   2.83502
 Alpha virt. eigenvalues --    2.83572   2.84827   2.86515   2.88127   2.91435
 Alpha virt. eigenvalues --    2.93989   2.94226   2.97583   2.99193   3.00797
 Alpha virt. eigenvalues --    3.03259   3.04289   3.06217   3.07421   3.09659
 Alpha virt. eigenvalues --    3.13936   3.15691   3.16141   3.17923   3.21030
 Alpha virt. eigenvalues --    3.23535   3.25910   3.27594   3.28174   3.29438
 Alpha virt. eigenvalues --    3.31844   3.34169   3.35190   3.37375   3.39909
 Alpha virt. eigenvalues --    3.40067   3.41471   3.42307   3.43268   3.45513
 Alpha virt. eigenvalues --    3.46186   3.46486   3.50402   3.51858   3.54462
 Alpha virt. eigenvalues --    3.55588   3.55985   3.56497   3.58402   3.60276
 Alpha virt. eigenvalues --    3.62800   3.62851   3.64401   3.65380   3.66052
 Alpha virt. eigenvalues --    3.69949   3.72437   3.74808   3.75069   3.76313
 Alpha virt. eigenvalues --    3.79283   3.80990   3.83507   3.84494   3.84870
 Alpha virt. eigenvalues --    3.85156   3.87861   3.88864   3.89305   3.89744
 Alpha virt. eigenvalues --    3.91931   3.92696   3.94734   3.95302   3.96375
 Alpha virt. eigenvalues --    3.97890   3.99980   4.03020   4.03572   4.04310
 Alpha virt. eigenvalues --    4.07804   4.08505   4.09836   4.11860   4.12267
 Alpha virt. eigenvalues --    4.12773   4.14170   4.15015   4.16895   4.18083
 Alpha virt. eigenvalues --    4.20570   4.21684   4.22638   4.25654   4.26086
 Alpha virt. eigenvalues --    4.26832   4.27237   4.27877   4.28921   4.29515
 Alpha virt. eigenvalues --    4.29930   4.31062   4.32827   4.33718   4.34369
 Alpha virt. eigenvalues --    4.35914   4.36925   4.38694   4.40878   4.41073
 Alpha virt. eigenvalues --    4.42013   4.43066   4.43856   4.44253   4.45470
 Alpha virt. eigenvalues --    4.46509   4.48103   4.49134   4.49696   4.51252
 Alpha virt. eigenvalues --    4.52526   4.53905   4.54751   4.55683   4.56579
 Alpha virt. eigenvalues --    4.58729   4.61764   4.63205   4.63445   4.64521
 Alpha virt. eigenvalues --    4.67781   4.68196   4.71295   4.71993   4.72353
 Alpha virt. eigenvalues --    4.72921   4.76596   4.77979   4.79186   4.79613
 Alpha virt. eigenvalues --    4.81955   4.84523   4.86917   4.89529   4.90540
 Alpha virt. eigenvalues --    4.92996   4.93582   4.94898   4.96854   4.98761
 Alpha virt. eigenvalues --    4.99760   5.03658   5.04640   5.05733   5.07760
 Alpha virt. eigenvalues --    5.09366   5.10279   5.11941   5.14305   5.15041
 Alpha virt. eigenvalues --    5.16085   5.16550   5.16954   5.18084   5.18517
 Alpha virt. eigenvalues --    5.19941   5.20735   5.26368   5.27066   5.29477
 Alpha virt. eigenvalues --    5.30221   5.31715   5.32100   5.34011   5.34615
 Alpha virt. eigenvalues --    5.35557   5.37229   5.40546   5.43688   5.43760
 Alpha virt. eigenvalues --    5.44664   5.49519   5.52820   5.56475   5.58370
 Alpha virt. eigenvalues --    5.61003   5.63957   5.69239   5.71330   5.73106
 Alpha virt. eigenvalues --    5.78037   5.79099   5.80546   5.81356   5.84430
 Alpha virt. eigenvalues --    5.90207   5.97692   6.10836   6.11963   6.17588
 Alpha virt. eigenvalues --    6.23680   6.25564   6.30353   6.33019   6.37572
 Alpha virt. eigenvalues --    6.43316   6.47944   6.50663   6.57668   6.59394
 Alpha virt. eigenvalues --    6.60025   6.70414   6.77834   6.82675   6.87645
 Alpha virt. eigenvalues --    6.89042   6.89797   6.93971   7.02458   7.04684
 Alpha virt. eigenvalues --    7.10059   7.13403   7.18566   7.22378   7.23140
 Alpha virt. eigenvalues --    7.26738   7.29905   7.30766   7.33058   7.36865
 Alpha virt. eigenvalues --    7.39691   7.41556   7.45055   7.46971   7.50949
 Alpha virt. eigenvalues --    7.55012   7.57952   7.59875   7.61788   7.71518
 Alpha virt. eigenvalues --    7.76394   7.78515   7.81857   7.87186   7.94442
 Alpha virt. eigenvalues --    8.03469   8.06201   8.09270   8.13534   8.49362
 Alpha virt. eigenvalues --    8.88643   8.89150   8.93401  16.13621  16.14644
 Alpha virt. eigenvalues --   16.25427  16.80648  17.84370  18.17360  19.55038
 Alpha virt. eigenvalues --   19.63079  20.08534
          Condensed to atoms (all electrons):
               1          2          3          4          5          6
     1  C    7.027806  -0.499159   0.257520  -0.226785   0.324931  -0.119545
     2  C   -0.499159   5.654253  -0.228684   0.092202  -0.330041   0.073543
     3  C    0.257520  -0.228684   6.935815  -0.191654   0.318294  -0.238876
     4  C   -0.226785   0.092202  -0.191654   7.015933  -0.406050   0.292348
     5  C    0.324931  -0.330041   0.318294  -0.406050   6.767541  -0.497342
     6  C   -0.119545   0.073543  -0.238876   0.292348  -0.497342   6.780296
     7  H   -0.150943   0.048543  -0.028449   0.030891  -0.176197   0.472784
     8  H    0.043648  -0.044274   0.046818  -0.167896   0.540057  -0.184431
     9  H   -0.008872   0.023947  -0.117872   0.401233  -0.167764   0.026361
    10  H   -0.035590  -0.016754   0.182505  -0.216715   0.011944  -0.005744
    11  O    0.001281   0.030815  -0.187722   0.021885  -0.002765   0.032333
    12  H   -0.128243   0.149331  -0.042482  -0.007656   0.004022  -0.004782
    13  H    0.362698  -0.115536   0.004264  -0.002521   0.019402  -0.141944
    14  O   -0.018515  -0.007062   0.049711   0.014748   0.002779  -0.001397
    15  H    0.000269  -0.001855   0.000204  -0.000964   0.000069   0.000193
    16  H   -0.000440  -0.002958   0.000626  -0.001306  -0.000021   0.000193
    17  O   -0.008783   0.014793   0.000949  -0.000888  -0.000449  -0.006373
    18  H    0.001198   0.008072  -0.009111   0.002923   0.000010  -0.002161
    19  H   -0.006496   0.005092   0.000262   0.000261  -0.000166  -0.002428
               7          8          9         10         11         12
     1  C   -0.150943   0.043648  -0.008872  -0.035590   0.001281  -0.128243
     2  C    0.048543  -0.044274   0.023947  -0.016754   0.030815   0.149331
     3  C   -0.028449   0.046818  -0.117872   0.182505  -0.187722  -0.042482
     4  C    0.030891  -0.167896   0.401233  -0.216715   0.021885  -0.007656
     5  C   -0.176197   0.540057  -0.167764   0.011944  -0.002765   0.004022
     6  C    0.472784  -0.184431   0.026361  -0.005744   0.032333  -0.004782
     7  H    0.378323  -0.025718  -0.001225   0.001841  -0.006587   0.000679
     8  H   -0.025718   0.435178  -0.006164  -0.006743   0.002052  -0.000238
     9  H   -0.001225  -0.006164   0.374300  -0.012717   0.003689  -0.002081
    10  H    0.001841  -0.006743  -0.012717   0.572745  -0.070005   0.052639
    11  O   -0.006587   0.002052   0.003689  -0.070005   9.054077   0.041488
    12  H    0.000679  -0.000238  -0.002081   0.052639   0.041488   0.607792
    13  H   -0.009077  -0.000725   0.000607  -0.004789   0.010057  -0.010660
    14  O   -0.000030  -0.000008   0.000098  -0.075619  -0.038766   0.032926
    15  H   -0.000003   0.000022  -0.000044   0.004888  -0.007238   0.002878
    16  H   -0.000015   0.000028  -0.000076   0.005385  -0.008782   0.004842
    17  O   -0.000085   0.000039  -0.000043  -0.000543  -0.033077   0.005462
    18  H   -0.000111   0.000025   0.000087   0.000794  -0.030354  -0.012290
    19  H   -0.000095  -0.000003   0.000007  -0.000013  -0.001469  -0.002791
              13         14         15         16         17         18
     1  C    0.362698  -0.018515   0.000269  -0.000440  -0.008783   0.001198
     2  C   -0.115536  -0.007062  -0.001855  -0.002958   0.014793   0.008072
     3  C    0.004264   0.049711   0.000204   0.000626   0.000949  -0.009111
     4  C   -0.002521   0.014748  -0.000964  -0.001306  -0.000888   0.002923
     5  C    0.019402   0.002779   0.000069  -0.000021  -0.000449   0.000010
     6  C   -0.141944  -0.001397   0.000193   0.000193  -0.006373  -0.002161
     7  H   -0.009077  -0.000030  -0.000003  -0.000015  -0.000085  -0.000111
     8  H   -0.000725  -0.000008   0.000022   0.000028   0.000039   0.000025
     9  H    0.000607   0.000098  -0.000044  -0.000076  -0.000043   0.000087
    10  H   -0.004789  -0.075619   0.004888   0.005385  -0.000543   0.000794
    11  O    0.010057  -0.038766  -0.007238  -0.008782  -0.033077  -0.030354
    12  H   -0.010660   0.032926   0.002878   0.004842   0.005462  -0.012290
    13  H    0.401483   0.000038  -0.000069  -0.000042  -0.002482   0.002947
    14  O    0.000038   7.786272   0.318514   0.334298   0.000775   0.000781
    15  H   -0.000069   0.318514   0.472504  -0.016528   0.000049   0.000581
    16  H   -0.000042   0.334298  -0.016528   0.462891  -0.000039  -0.000069
    17  O   -0.002482   0.000775   0.000049  -0.000039   8.148175   0.167010
    18  H    0.002947   0.000781   0.000581  -0.000069   0.167010   0.459754
    19  H    0.001865  -0.000117   0.000098   0.000035   0.311446   0.034077
              19
     1  C   -0.006496
     2  C    0.005092
     3  C    0.000262
     4  C    0.000261
     5  C   -0.000166
     6  C   -0.002428
     7  H   -0.000095
     8  H   -0.000003
     9  H    0.000007
    10  H   -0.000013
    11  O   -0.001469
    12  H   -0.002791
    13  H    0.001865
    14  O   -0.000117
    15  H    0.000098
    16  H    0.000035
    17  O    0.311446
    18  H    0.034077
    19  H    0.451241
 Mulliken charges:
               1
     1  C   -0.815980
     2  C    1.145730
     3  C   -0.752119
     4  C   -0.649988
     5  C   -0.408255
     6  C   -0.473028
     7  H    0.465475
     8  H    0.368331
     9  H    0.486528
    10  H    0.612493
    11  O   -0.810910
    12  H    0.309165
    13  H    0.484483
    14  O   -0.399429
    15  H    0.226430
    16  H    0.221978
    17  O   -0.595935
    18  H    0.375838
    19  H    0.209194
 Sum of Mulliken charges =  -0.00000
 Mulliken charges with hydrogens summed into heavy atoms:
               1
     1  C   -0.331497
     2  C    1.145730
     3  C   -0.139625
     4  C   -0.163460
     5  C   -0.039924
     6  C   -0.007554
    11  O   -0.501745
    14  O    0.048979
    17  O   -0.010903
 Electronic spatial extent (au):  <R**2>=           1754.6175
 Charge=              0.0000 electrons
 Dipole moment (field-independent basis, Debye):
    X=             -2.0512    Y=             -4.1116    Z=             -2.1306  Tot=              5.0648
 Quadrupole moment (field-independent basis, Debye-Ang):
   XX=            -40.2573   YY=            -46.1167   ZZ=            -58.6257
   XY=             14.3370   XZ=              6.8836   YZ=             -6.4546
 Traceless Quadrupole moment (field-independent basis, Debye-Ang):
   XX=              8.0759   YY=              2.2165   ZZ=            -10.2925
   XY=             14.3370   XZ=              6.8836   YZ=             -6.4546
 Octapole moment (field-independent basis, Debye-Ang**2):
  XXX=            -64.4112  YYY=            -14.3620  ZZZ=             -2.9790  XYY=            -31.1539
  XXY=            -47.7767  XXZ=            -12.2282  XZZ=            -21.0543  YZZ=            -10.9522
  YYZ=            -23.1563  XYZ=              7.6184
 Hexadecapole moment (field-independent basis, Debye-Ang**3):
 XXXX=          -1120.2366 YYYY=           -655.6993 ZZZZ=           -112.3595 XXXY=            180.5829
 XXXZ=             55.6244 YYYX=             55.3486 YYYZ=            -34.5302 ZZZX=              4.7303
 ZZZY=              4.5562 XXYY=           -220.9157 XXZZ=           -251.2686 YYZZ=           -139.0359
 XXYZ=            -43.8883 YYXZ=             60.3865 ZZXY=             30.2710
 N-N= 4.293942892992D+02 E-N=-1.935257570265D+03  KE= 4.571042805363D+02
 D1PCM: PCM CHGder 1st derivatives, ID1Alg=3 FixD1E=F DoIter=F DoCFld=F I1PDM=2.
 Calling FoFJK, ICntrl=  10002127 FMM=F ISym2X=0 I1Cent= 0 IOpClX= 0 NMat=1 NMatS=1 NMatT=0.
 ***** Axes restored to original set *****
 -------------------------------------------------------------------
 Center     Atomic                   Forces (Hartrees/Bohr)
 Number     Number              X              Y              Z
 -------------------------------------------------------------------
      1        6          -0.000015153   -0.000120856    0.000063197
      2        6           0.000275168   -0.000154834   -0.000154837
      3        6           0.000089289   -0.000108711   -0.000025834
      4        6          -0.000208085    0.000060955   -0.000156787
      5        6           0.000008975   -0.000014566    0.000075115
      6        6           0.000073074   -0.000036951    0.000113662
      7        1          -0.000003795    0.000059492    0.000012324
      8        1          -0.000024900    0.000038680    0.000009683
      9        1          -0.000008133    0.000041422   -0.000006403
     10        1          -0.000016926    0.000050409   -0.000049210
     11        8          -0.000222368   -0.000039110    0.000185183
     12        1           0.000006712    0.000077948   -0.000138120
     13        1           0.000022714    0.000067720    0.000009275
     14        8          -0.000032154   -0.000085330    0.000096585
     15        1           0.000049035    0.000076450   -0.000058998
     16        1          -0.000018280   -0.000001374    0.000011542
     17        8          -0.000151700   -0.000017378   -0.000004475
     18        1           0.000147104    0.000074105    0.000001337
     19        1           0.000029422    0.000031930    0.000016762
 -------------------------------------------------------------------
 Cartesian Forces:  Max     0.000275168 RMS     0.000090924

 GradGradGradGradGradGradGradGradGradGradGradGradGradGradGradGradGradGrad
 Berny optimization.
 FormGI is forming the generalized inverse of G from B-inverse, IUseBI=4.
 Internal  Forces:  Max     0.000224299 RMS     0.000065066
 Search for a local minimum.
 Step number   1 out of a maximum of   92
 All quantities printed in internal units (Hartrees-Bohrs-Radians)
 Mixed Optimization -- En-DIIS/RFO-DIIS
 Second derivative matrix not updated -- first step.
 ITU=  0
     Eigenvalues ---    0.00230   0.00230   0.00230   0.00230   0.01324
     Eigenvalues ---    0.01384   0.02114   0.02135   0.02144   0.02148
     Eigenvalues ---    0.02153   0.02155   0.02159   0.02162   0.02163
     Eigenvalues ---    0.02169   0.02221   0.04167   0.05537   0.07036
     Eigenvalues ---    0.13705   0.14545   0.16000   0.16000   0.16000
     Eigenvalues ---    0.16000   0.16000   0.16000   0.16000   0.16000
     Eigenvalues ---    0.22000   0.22000   0.23488   0.25000   0.35695
     Eigenvalues ---    0.35695   0.35697   0.35708   0.35799   0.42167
     Eigenvalues ---    0.42259   0.46288   0.46404   0.46488   0.46690
     Eigenvalues ---    0.50409   0.51355   0.52748   0.54521   0.54532
     Eigenvalues ---    0.54964
 RFO step:  Lambda=-1.36806209D-05 EMin= 2.30000000D-03
 Linear search not attempted -- first point.
 Iteration  1 RMS(Cart)=  0.02053806 RMS(Int)=  0.00019253
 Iteration  2 RMS(Cart)=  0.00032781 RMS(Int)=  0.00001270
 Iteration  3 RMS(Cart)=  0.00000004 RMS(Int)=  0.00001270
 Variable       Old X    -DE/DX   Delta X   Delta X   Delta X     New X
                                 (Linear)    (Quad)   (Total)
    R1        2.63719  -0.00011   0.00000  -0.00022  -0.00022   2.63698
    R2        2.63241  -0.00002   0.00000  -0.00004  -0.00004   2.63237
    R3        2.04562  -0.00003   0.00000  -0.00008  -0.00008   2.04554
    R4        2.63872  -0.00009   0.00000  -0.00020  -0.00020   2.63852
    R5        2.58522   0.00022   0.00000   0.00044   0.00044   2.58566
    R6        2.63569  -0.00014   0.00000  -0.00031  -0.00031   2.63538
    R7        2.04560  -0.00005   0.00000  -0.00014  -0.00014   2.04547
    R8        2.63538  -0.00018   0.00000  -0.00040  -0.00040   2.63498
    R9        2.04558  -0.00001   0.00000  -0.00003  -0.00003   2.04555
   R10        2.63723  -0.00012   0.00000  -0.00025  -0.00025   2.63697
   R11        2.04397  -0.00003   0.00000  -0.00007  -0.00007   2.04390
   R12        2.04541  -0.00001   0.00000  -0.00004  -0.00004   2.04537
   R13        1.86154  -0.00009   0.00000  -0.00018  -0.00018   1.86136
   R14        3.50396   0.00003   0.00000   0.00058   0.00058   3.50454
   R15        3.26208   0.00005   0.00000   0.00065   0.00065   3.26273
   R16        1.82251   0.00001   0.00000   0.00001   0.00001   1.82252
   R17        1.82260   0.00001   0.00000   0.00003   0.00003   1.82263
   R18        1.83888   0.00009   0.00000   0.00016   0.00016   1.83904
   R19        1.81864  -0.00004   0.00000  -0.00008  -0.00008   1.81856
    A1        2.09023  -0.00002   0.00000  -0.00005  -0.00005   2.09018
    A2        2.08071   0.00001   0.00000   0.00006   0.00006   2.08077
    A3        2.11223   0.00001   0.00000   0.00001   0.00001   2.11223
    A4        2.09791  -0.00002   0.00000  -0.00005  -0.00005   2.09785
    A5        2.05258   0.00002   0.00000   0.00009   0.00009   2.05266
    A6        2.13270  -0.00001   0.00000  -0.00003  -0.00003   2.13266
    A7        2.08688  -0.00001   0.00000  -0.00006  -0.00006   2.08681
    A8        2.08888  -0.00001   0.00000  -0.00008  -0.00008   2.08879
    A9        2.10742   0.00002   0.00000   0.00016   0.00016   2.10758
   A10        2.10477   0.00007   0.00000   0.00029   0.00029   2.10506
   A11        2.08124  -0.00004   0.00000  -0.00015  -0.00015   2.08110
   A12        2.09717  -0.00004   0.00000  -0.00014  -0.00014   2.09703
   A13        2.08381  -0.00005   0.00000  -0.00024  -0.00024   2.08357
   A14        2.09968   0.00003   0.00000   0.00013   0.00013   2.09981
   A15        2.09969   0.00002   0.00000   0.00011   0.00011   2.09981
   A16        2.10276   0.00002   0.00000   0.00013   0.00013   2.10289
   A17        2.08334  -0.00001   0.00000  -0.00007  -0.00007   2.08326
   A18        2.09708  -0.00001   0.00000  -0.00005  -0.00005   2.09703
   A19        1.92559   0.00002   0.00000  -0.00071  -0.00071   1.92487
   A20        2.04922  -0.00002   0.00000  -0.00098  -0.00101   2.04822
   A21        2.04724  -0.00007   0.00000  -0.00122  -0.00122   2.04602
   A22        2.01014  -0.00009   0.00000  -0.00040  -0.00036   2.00978
   A23        2.00675   0.00004   0.00000   0.00036   0.00040   2.00715
   A24        1.82288   0.00005   0.00000   0.00056   0.00062   1.82350
   A25        1.81892   0.00001   0.00000   0.00008   0.00008   1.81900
   A26        3.17403   0.00006   0.00000   0.01959   0.01957   3.19360
   A27        3.13586   0.00010   0.00000   0.00721   0.00721   3.14307
   A28        3.14366  -0.00004   0.00000  -0.02824  -0.02826   3.11539
   A29        3.23165  -0.00011   0.00000  -0.00781  -0.00781   3.22383
    D1        0.00107  -0.00003   0.00000  -0.00142  -0.00142  -0.00035
    D2       -3.13794  -0.00013   0.00000  -0.00618  -0.00618   3.13906
    D3        3.13720   0.00006   0.00000   0.00261   0.00261   3.13981
    D4       -0.00181  -0.00005   0.00000  -0.00215  -0.00215  -0.00396
    D5        0.00108   0.00000   0.00000   0.00009   0.00009   0.00118
    D6        3.13922   0.00007   0.00000   0.00303   0.00303  -3.14094
    D7       -3.13495  -0.00009   0.00000  -0.00401  -0.00401  -3.13896
    D8        0.00318  -0.00002   0.00000  -0.00108  -0.00108   0.00211
    D9       -0.00360   0.00005   0.00000   0.00210   0.00210  -0.00150
   D10       -3.14080  -0.00005   0.00000  -0.00233  -0.00233   3.14006
   D11        3.13529   0.00015   0.00000   0.00709   0.00709  -3.14081
   D12       -0.00191   0.00006   0.00000   0.00266   0.00266   0.00076
   D13        3.12429   0.00009   0.00000   0.00355   0.00356   3.12785
   D14       -0.75046  -0.00002   0.00000  -0.00034  -0.00035  -0.75080
   D15       -0.01467  -0.00002   0.00000  -0.00132  -0.00131  -0.01597
   D16        2.39377  -0.00012   0.00000  -0.00521  -0.00521   2.38856
   D17        0.00402  -0.00003   0.00000  -0.00146  -0.00146   0.00256
   D18       -3.13799  -0.00007   0.00000  -0.00308  -0.00308  -3.14106
   D19        3.14117   0.00006   0.00000   0.00301   0.00301  -3.13900
   D20       -0.00084   0.00003   0.00000   0.00140   0.00140   0.00056
   D21       -0.00190   0.00000   0.00000   0.00015   0.00015  -0.00174
   D22       -3.14115  -0.00004   0.00000  -0.00162  -0.00162   3.14041
   D23        3.14012   0.00004   0.00000   0.00178   0.00178  -3.14129
   D24        0.00087   0.00000   0.00000   0.00000   0.00000   0.00087
   D25       -0.00068   0.00001   0.00000   0.00054   0.00054  -0.00014
   D26       -3.13878  -0.00005   0.00000  -0.00242  -0.00242  -3.14120
   D27        3.13858   0.00005   0.00000   0.00231   0.00231   3.14089
   D28        0.00047  -0.00001   0.00000  -0.00064  -0.00064  -0.00017
   D29        2.15451  -0.00009   0.00000  -0.02233  -0.02228   2.13223
   D30       -2.01710  -0.00008   0.00000  -0.02678  -0.02678  -2.04389
   D31       -0.26289  -0.00001   0.00000  -0.00955  -0.00955  -0.27244
   D32        1.84868   0.00001   0.00000  -0.01400  -0.01405   1.83463
   D33        1.89541   0.00002   0.00000  -0.00069  -0.00067   1.89473
   D34       -2.05583  -0.00003   0.00000  -0.00277  -0.00279  -2.05861
         Item               Value     Threshold  Converged?
 Maximum Force            0.000224     0.000450     YES
 RMS     Force            0.000065     0.000300     YES
 Maximum Displacement     0.072324     0.001800     NO 
 RMS     Displacement     0.020537     0.001200     NO 
 Predicted change in Energy=-6.849410D-06
 GradGradGradGradGradGradGradGradGradGradGradGradGradGradGradGradGradGrad

                          Input orientation:                          
 ---------------------------------------------------------------------
 Center     Atomic      Atomic             Coordinates (Angstroms)
 Number     Number       Type             X           Y           Z
 ---------------------------------------------------------------------
      1          6           0        0.003294   -0.002617   -0.002017
      2          6           0        0.005634   -0.014535    1.393357
      3          6           0        1.213566   -0.017383    2.093635
      4          6           0        2.417245   -0.010063    1.389389
      5          6           0        2.424029    0.003125   -0.004902
      6          6           0        1.211419    0.006870   -0.695392
      7          1           0        1.202116    0.016707   -1.777674
      8          1           0        3.360410    0.009860   -0.546170
      9          1           0        3.350594   -0.012817    1.937630
     10          1           0        1.205571   -0.025214    3.175993
     11          8           0       -1.205769   -0.020468    2.029466
     12          1           0       -1.078636   -0.041452    3.005990
     13          1           0       -0.942300   -0.002249   -0.528852
     14          8           0       -0.945388   -0.035412    4.727391
     15          1           0       -1.375321    0.706275    5.169199
     16          1           0       -1.301322   -0.816893    5.166535
     17          8           0       -3.163676    1.755909    1.031027
     18          1           0       -2.520574    1.108409    1.369025
     19          1           0       -3.829945    1.219378    0.590208
 ---------------------------------------------------------------------
                    Distance matrix (angstroms):
                    1          2          3          4          5
     1  C    0.000000
     2  C    1.395427   0.000000
     3  C    2.420069   1.396245   0.000000
     4  C    2.786256   2.411619   1.394583   0.000000
     5  C    2.420743   2.793578   2.422705   1.394370   0.000000
     6  C    1.392991   2.411897   2.789134   2.408447   1.395426
     7  H    2.142546   3.389392   3.871476   3.392276   2.153131
     8  H    3.400953   3.875163   3.402683   2.153217   1.081585
     9  H    3.868689   3.388952   2.142720   1.082459   2.152257
    10  H    3.397901   2.148896   1.082416   2.158782   3.406397
    11  O    2.364123   1.368271   2.420188   3.679136   4.161087
    12  H    3.196903   1.943438   2.467218   3.851697   4.619104
    13  H    1.082453   2.143273   3.394912   3.868624   3.406864
    14  O    4.823731   3.467083   3.405595   4.738165   5.809394
    15  H    5.398573   4.084555   4.084741   5.402191   6.457616
    16  H    5.392495   4.072933   4.050505   5.361488   6.426074
    17  O    3.766868   3.648325   4.840862   5.864619   5.947087
    18  H    3.079618   2.764656   3.966897   5.062949   5.249612
    19  H    4.066661   4.108437   5.406189   6.416978   6.398877
                    6          7          8          9         10
     6  C    0.000000
     7  H    1.082366   0.000000
     8  H    2.154168   2.484930   0.000000
     9  H    3.392531   4.291889   2.483923   0.000000
    10  H    3.871523   4.953845   4.301053   2.476857   0.000000
    11  O    3.642581   4.504843   5.242596   4.557295   2.670038
    12  H    4.352806   5.299873   5.685561   4.556347   2.290582
    13  H    2.160167   2.481619   4.302762   4.951019   4.282494
    14  O    5.836110   6.850573   6.808259   5.122376   2.652087
    15  H    6.447777   7.441621   7.455038   5.770131   3.341998
    16  H    6.430757   7.428602   7.419587   5.719501   3.297503
    17  O    5.018078   5.474830   6.935411   6.810730   5.183011
    18  H    4.404881   4.995193   6.281780   6.004255   4.293529
    19  H    5.342125   5.689897   7.379397   7.409049   5.795837
                   11         12         13         14         15
    11  O    0.000000
    12  H    0.984988   0.000000
    13  H    2.571914   3.537688   0.000000
    14  O    2.710502   1.726561   5.256349   0.000000
    15  H    3.227201   2.307941   5.758238   0.964436   0.000000
    16  H    3.237997   2.306263   5.764545   0.964494   1.524966
    17  O    2.825915   3.387975   3.234015   4.668270   4.628652
    18  H    1.854524   2.465972   2.706741   3.881773   3.989316
    19  H    3.239597   3.872389   3.329139   5.197255   5.220691
                   16         17         18         19
    16  H    0.000000
    17  O    5.214413   0.000000
    18  H    4.428820   0.973180   0.000000
    19  H    5.610981   0.962341   1.527522   0.000000
 Stoichiometry    C6H10O3
 Framework group  C1[X(C6H10O3)]
 Deg. of freedom    51
 Full point group                 C1      NOp   1
 Largest Abelian subgroup         C1      NOp   1
 Largest concise Abelian subgroup C1      NOp   1
                         Standard orientation:                         
 ---------------------------------------------------------------------
 Center     Atomic      Atomic             Coordinates (Angstroms)
 Number     Number       Type             X           Y           Z
 ---------------------------------------------------------------------
      1          6           0        0.878442    1.164487   -0.418618
      2          6           0        0.105144    0.017239   -0.236819
      3          6           0        0.705245   -1.177891    0.164481
      4          6           0        2.082410   -1.217740    0.380556
      5          6           0        2.862404   -0.075745    0.202444
      6          6           0        2.252898    1.113999   -0.197838
      7          1           0        2.846468    2.007828   -0.340182
      8          1           0        3.929934   -0.111877    0.372440
      9          1           0        2.542194   -2.147194    0.691091
     10          1           0        0.097186   -2.062381    0.304356
     11          8           0       -1.240605    0.117225   -0.462936
     12          1           0       -1.677233   -0.753367   -0.315877
     13          1           0        0.397036    2.082090   -0.731598
     14          8           0       -2.527265   -2.230378   -0.038574
     15          1           0       -3.227427   -2.182389    0.622943
     16          1           0       -2.955895   -2.606258   -0.816546
     17          8           0       -2.532962    2.393818    0.601364
     18          1           0       -2.105260    1.621499    0.191884
     19          1           0       -2.759603    2.960639   -0.142577
 ---------------------------------------------------------------------
 Rotational constants (GHZ):           1.7090550           0.9387839           0.6325878
 Standard basis: Aug-CC-pVTZ (5D, 7F)
 There are   745 symmetry adapted cartesian basis functions of A   symmetry.
 There are   644 symmetry adapted basis functions of A   symmetry.
   644 basis functions,   918 primitive gaussians,   745 cartesian basis functions
    35 alpha electrons       35 beta electrons
       nuclear repulsion energy       429.2845829166 Hartrees.
 NAtoms=   19 NActive=   19 NUniq=   19 SFac= 1.00D+00 NAtFMM=   60 NAOKFM=F Big=F
 Integral buffers will be    131072 words long.
 Raffenetti 1 integral format.
 Two-electron integral symmetry is turned on.
 ------------------------------------------------------------------------------
 Polarizable Continuum Model (PCM)
 =================================
 Model                : PCM.
 Atomic radii         : UFF (Universal Force Field).
 Polarization charges : Total charges.
 Charge compensation  : None.
 Solution method      : On-the-fly selection.
 Cavity type          : Scaled VdW (van der Waals Surface) (Alpha=1.100).
 Cavity algorithm     : GePol (No added spheres)
                        Default sphere list used, NSphG=   19.
                        Lebedev-Laikov grids with approx.  5.0 points / Ang**2.
                        Smoothing algorithm: York/Karplus (Gamma=1.0000).
                        Polarization charges: spherical gaussians, with
                                              point-specific exponents (IZeta= 3).
                        Self-potential: point-specific (ISelfS= 7).
                        Self-field    : sphere-specific E.n sum rule (ISelfD= 2).
 1st derivatives      : Analytical E(r).r(x)/FMM algorithm (CHGder, D1EAlg=3).
                        Cavity 1st derivative terms included.
 Solvent              : Water, Eps=  78.355300 Eps(inf)=   1.777849
 ------------------------------------------------------------------------------
 Spheres list:
 ISph  on   Nord     Re0    Alpha      Xe            Ye            Ze
    1   C      1    1.9255  1.100      0.878442      1.164487     -0.418618
    2   C      2    1.9255  1.100      0.105144      0.017239     -0.236819
    3   C      3    1.9255  1.100      0.705245     -1.177891      0.164481
    4   C      4    1.9255  1.100      2.082410     -1.217740      0.380556
    5   C      5    1.9255  1.100      2.862404     -0.075745      0.202444
    6   C      6    1.9255  1.100      2.252898      1.113999     -0.197838
    7   H      7    1.4430  1.100      2.846468      2.007828     -0.340182
    8   H      8    1.4430  1.100      3.929934     -0.111877      0.372440
    9   H      9    1.4430  1.100      2.542194     -2.147194      0.691091
   10   H     10    1.4430  1.100      0.097186     -2.062381      0.304356
   11   O     11    1.7500  1.100     -1.240605      0.117225     -0.462936
   12   H     12    1.4430  1.100     -1.677233     -0.753367     -0.315877
   13   H     13    1.4430  1.100      0.397036      2.082090     -0.731598
   14   O     14    1.7500  1.100     -2.527265     -2.230378     -0.038574
   15   H     15    1.4430  1.100     -3.227427     -2.182389      0.622943
   16   H     16    1.4430  1.100     -2.955895     -2.606258     -0.816546
   17   O     17    1.7500  1.100     -2.532962      2.393818      0.601364
   18   H     18    1.4430  1.100     -2.105260      1.621499      0.191884
   19   H     19    1.4430  1.100     -2.759603      2.960639     -0.142577
 ------------------------------------------------------------------------------
 One-electron integrals computed using PRISM.
 NBasis=   644 RedAO= T EigKep=  1.31D-06  NBF=   644
 NBsUse=   642 1.00D-06 EigRej=  9.65D-07 NBFU=   642
 Initial guess from the checkpoint file:  "output.chk"
 B after Tr=     0.000000    0.000000   -0.000000
         Rot=    0.999998   -0.000402    0.000023    0.002011 Ang=  -0.24 deg.
 ExpMin= 2.53D-02 ExpMax= 1.53D+04 ExpMxC= 5.22D+02 IAcc=3 IRadAn=         5 AccDes= 0.00D+00
 Harris functional with IExCor=  205 and IRadAn=       5 diagonalized for initial guess.
 HarFok:  IExCor=  205 AccDes= 0.00D+00 IRadAn=         5 IDoV= 1 UseB2=F ITyADJ=14
 ICtDFT=  3500011 ScaDFX=  1.000000  1.000000  1.000000  1.000000
 FoFCou: FMM=F IPFlag=           0 FMFlag=      100000 FMFlg1=           0
         NFxFlg=           0 DoJE=T BraDBF=F KetDBF=T FulRan=T
         wScrn=  0.000000 ICntrl=       500 IOpCl=  0 I1Cent=   200000004 NGrid=           0
         NMat0=    1 NMatS0=      1 NMatT0=    0 NMatD0=    1 NMtDS0=    0 NMtDT0=    0
 Petite list used in FoFCou.
 Requested convergence on RMS density matrix=1.00D-08 within 128 cycles.
 Requested convergence on MAX density matrix=1.00D-06.
 Requested convergence on             energy=1.00D-06.
 No special actions if energy rises.
 Inv3:  Mode=1 IEnd=     9135075.
 Iteration    1 A*A^-1 deviation from unit magnitude is 3.33D-15 for    367.
 Iteration    1 A*A^-1 deviation from orthogonality  is 1.82D-15 for    875    100.
 Iteration    1 A^-1*A deviation from unit magnitude is 3.33D-15 for    377.
 Iteration    1 A^-1*A deviation from orthogonality  is 2.31D-15 for   1355    637.
 Error on total polarization charges =  0.01398
 SCF Done:  E(RHF) =  -457.819720282     A.U. after    9 cycles
            NFock=  9  Conv=0.32D-08     -V/T= 2.0016
 ExpMin= 2.53D-02 ExpMax= 1.53D+04 ExpMxC= 5.22D+02 IAcc=3 IRadAn=         5 AccDes= 0.00D+00
 HarFok:  IExCor=  205 AccDes= 0.00D+00 IRadAn=         5 IDoV=-2 UseB2=F ITyADJ=14
 ICtDFT= 12500011 ScaDFX=  1.000000  1.000000  1.000000  1.000000
 Range of M.O.s used for correlation:    10   642
 NBasis=   644 NAE=    35 NBE=    35 NFC=     9 NFV=     0
 NROrb=    633 NOA=    26 NOB=    26 NVA=   607 NVB=   607

 **** Warning!!: The largest alpha MO coefficient is  0.17694518D+03

 Disk-based method using ON**2 memory for 26 occupieds at a time.
 Estimated scratch disk usage= 22011362250 words.
 Actual    scratch disk usage= 19908747210 words.
 JobTyp=1 Pass  1:  I=  10 to  35 NPSUse= 15 ParTrn=T ParDer=T DoDerP=T.
 (rs|ai) integrals will be sorted in core.
 Spin components of T(2) and E(2):
     alpha-alpha T2 =       0.7048939630D-01 E2=     -0.2210653448D+00
     alpha-beta  T2 =       0.3753062504D+00 E2=     -0.1309836896D+01
     beta-beta   T2 =       0.7048939630D-01 E2=     -0.2210653448D+00
 ANorm=    0.1231375265D+01
 E2 =    -0.1751967586D+01 EUMP2 =    -0.45957168786812D+03
          IDoAtm=1111111111111111111
 NEqPCM:  Using equilibrium solvation (IEInf=0, Eps=  78.3553, EpsInf=   1.7778)
          Differentiating once with respect to electric field.
                with respect to dipole field.
          Differentiating once with respect to nuclear coordinates.
          There are     1 degrees of freedom in the 1st order CPHF.  IDoFFX=0 NUNeed=     1.
 LinEq1:  Iter=  0 NonCon=     1 RMS=1.92D-03 Max=3.10D-02 NDo=     1
 AX will form     1 AO Fock derivatives at one time.
 LinEq1:  Iter=  1 NonCon=     1 RMS=4.53D-04 Max=8.54D-03 NDo=     1
 LinEq1:  Iter=  2 NonCon=     1 RMS=1.77D-04 Max=6.37D-03 NDo=     1
 LinEq1:  Iter=  3 NonCon=     1 RMS=6.29D-05 Max=2.69D-03 NDo=     1
 LinEq1:  Iter=  4 NonCon=     1 RMS=2.71D-05 Max=9.01D-04 NDo=     1
 LinEq1:  Iter=  5 NonCon=     1 RMS=9.04D-06 Max=1.81D-04 NDo=     1
 LinEq1:  Iter=  6 NonCon=     1 RMS=2.22D-06 Max=3.35D-05 NDo=     1
 LinEq1:  Iter=  7 NonCon=     1 RMS=5.45D-07 Max=9.33D-06 NDo=     1
 LinEq1:  Iter=  8 NonCon=     1 RMS=1.90D-07 Max=4.02D-06 NDo=     1
 LinEq1:  Iter=  9 NonCon=     1 RMS=3.97D-08 Max=7.79D-07 NDo=     1
 LinEq1:  Iter= 10 NonCon=     1 RMS=1.50D-08 Max=4.57D-07 NDo=     1
 LinEq1:  Iter= 11 NonCon=     1 RMS=4.56D-09 Max=1.23D-07 NDo=     1
 LinEq1:  Iter= 12 NonCon=     1 RMS=1.25D-09 Max=6.21D-08 NDo=     1
 LinEq1:  Iter= 13 NonCon=     1 RMS=3.78D-10 Max=1.20D-08 NDo=     1
 LinEq1:  Iter= 14 NonCon=     1 RMS=1.50D-10 Max=4.85D-09 NDo=     1
 LinEq1:  Iter= 15 NonCon=     0 RMS=3.33D-11 Max=5.20D-10 NDo=     1
 Linear equations converged to 1.000D-10 1.000D-09 after    15 iterations.
 End of Minotr F.D. properties file   721 does not exist.
 End of Minotr F.D. properties file   722 does not exist.
 End of Minotr F.D. properties file   788 does not exist.
 D1PCM: PCM CHGder 1st derivatives, ID1Alg=3 FixD1E=F DoIter=F DoCFld=F I1PDM=2.
 Calling FoFJK, ICntrl=  10002127 FMM=F ISym2X=0 I1Cent= 0 IOpClX= 0 NMat=1 NMatS=1 NMatT=0.
 ***** Axes restored to original set *****
 -------------------------------------------------------------------
 Center     Atomic                   Forces (Hartrees/Bohr)
 Number     Number              X              Y              Z
 -------------------------------------------------------------------
      1        6           0.000001258   -0.000015514    0.000021043
      2        6           0.000069716    0.000151459   -0.000147993
      3        6          -0.000073883    0.000019107   -0.000057109
      4        6           0.000005446    0.000002257    0.000042212
      5        6          -0.000000395   -0.000002655    0.000002138
      6        6          -0.000003533    0.000022460   -0.000006353
      7        1          -0.000008676   -0.000024606   -0.000003987
      8        1          -0.000007935   -0.000000374    0.000004909
      9        1           0.000003159   -0.000019674    0.000003677
     10        1           0.000012667   -0.000007565    0.000079011
     11        8           0.000240851   -0.000537786    0.000025129
     12        1          -0.000404810    0.000577888   -0.000015946
     13        1          -0.000002390   -0.000013822   -0.000008059
     14        8           0.000139887   -0.000303484    0.000047601
     15        1           0.000037664   -0.000004667   -0.000101809
     16        1          -0.000009268    0.000095029    0.000054673
     17        8           0.000006816   -0.000002220    0.000006901
     18        1          -0.000023371    0.000073359    0.000052555
     19        1           0.000016797   -0.000009192    0.000001407
 -------------------------------------------------------------------
 Cartesian Forces:  Max     0.000577888 RMS     0.000136543

 GradGradGradGradGradGradGradGradGradGradGradGradGradGradGradGradGradGrad
 Berny optimization.
 Using GEDIIS/GDIIS optimizer.
 FormGI is forming the generalized inverse of G from B-inverse, IUseBI=4.
 Internal  Forces:  Max     0.000504243 RMS     0.000087387
 Search for a local minimum.
 Step number   2 out of a maximum of   92
 All quantities printed in internal units (Hartrees-Bohrs-Radians)
 Mixed Optimization -- En-DIIS/RFO-DIIS
 Swapping is turned off.
 Update second derivatives using D2CorX and points    1    2
 DE=  3.41D-06 DEPred=-6.85D-06 R=-4.97D-01
 Trust test=-4.97D-01 RLast= 5.51D-02 DXMaxT set to 1.50D-01
 ITU= -1  0
     Eigenvalues ---    0.00120   0.00230   0.00230   0.00930   0.01337
     Eigenvalues ---    0.01527   0.01782   0.02116   0.02141   0.02145
     Eigenvalues ---    0.02153   0.02154   0.02158   0.02160   0.02163
     Eigenvalues ---    0.02169   0.02717   0.04325   0.05531   0.07026
     Eigenvalues ---    0.13673   0.14508   0.15920   0.16000   0.16000
     Eigenvalues ---    0.16000   0.16000   0.16000   0.16000   0.16070
     Eigenvalues ---    0.21969   0.22009   0.23503   0.25140   0.35692
     Eigenvalues ---    0.35697   0.35707   0.35732   0.35795   0.42124
     Eigenvalues ---    0.42270   0.46038   0.46318   0.46482   0.46665
     Eigenvalues ---    0.50340   0.51141   0.52739   0.54524   0.54557
     Eigenvalues ---    0.54955
 En-DIIS/RFO-DIIS/Sim-DIIS IScMMF=       -3 using points:     2    1
 RFO step:  Lambda=-3.89752328D-05.
 DidBck=F Rises=F RFO-DIIS coefs:    1.83037   -0.83037
 Iteration  1 RMS(Cart)=  0.03145460 RMS(Int)=  0.00068913
 Iteration  2 RMS(Cart)=  0.00092803 RMS(Int)=  0.00003151
 Iteration  3 RMS(Cart)=  0.00000062 RMS(Int)=  0.00003151
 Variable       Old X    -DE/DX   Delta X   Delta X   Delta X     New X
                                 (Linear)    (Quad)   (Total)
    R1        2.63698  -0.00003  -0.00018  -0.00029  -0.00047   2.63651
    R2        2.63237   0.00000  -0.00004  -0.00005  -0.00009   2.63229
    R3        2.04554   0.00001  -0.00006  -0.00009  -0.00015   2.04539
    R4        2.63852  -0.00004  -0.00016  -0.00028  -0.00044   2.63808
    R5        2.58566   0.00003   0.00036   0.00055   0.00091   2.58657
    R6        2.63538  -0.00003  -0.00026  -0.00040  -0.00066   2.63472
    R7        2.04547   0.00008  -0.00011  -0.00007  -0.00018   2.04529
    R8        2.63498   0.00001  -0.00033  -0.00047  -0.00080   2.63417
    R9        2.04555   0.00001  -0.00002  -0.00003  -0.00005   2.04550
   R10        2.63697   0.00003  -0.00021  -0.00028  -0.00049   2.63648
   R11        2.04390  -0.00001  -0.00006  -0.00010  -0.00016   2.04374
   R12        2.04537   0.00000  -0.00003  -0.00004  -0.00007   2.04530
   R13        1.86136  -0.00006  -0.00015  -0.00027  -0.00042   1.86094
   R14        3.50454   0.00002   0.00048   0.00082   0.00130   3.50585
   R15        3.26273   0.00001   0.00054   0.00084   0.00138   3.26410
   R16        1.82252  -0.00007   0.00001  -0.00004  -0.00003   1.82249
   R17        1.82263  -0.00005   0.00002  -0.00000   0.00002   1.82265
   R18        1.83904  -0.00003   0.00013   0.00017   0.00031   1.83935
   R19        1.81856  -0.00001  -0.00007  -0.00010  -0.00017   1.81839
    A1        2.09018  -0.00004  -0.00004  -0.00013  -0.00017   2.09001
    A2        2.08077   0.00002   0.00005   0.00012   0.00015   2.08092
    A3        2.11223   0.00001   0.00000   0.00002   0.00001   2.11224
    A4        2.09785   0.00005  -0.00005   0.00001  -0.00004   2.09781
    A5        2.05266   0.00014   0.00007   0.00033   0.00038   2.05304
    A6        2.13266  -0.00018  -0.00003  -0.00034  -0.00039   2.13227
    A7        2.08681   0.00001  -0.00005  -0.00007  -0.00013   2.08668
    A8        2.08879   0.00001  -0.00007  -0.00007  -0.00016   2.08863
    A9        2.10758  -0.00002   0.00013   0.00015   0.00026   2.10784
   A10        2.10506  -0.00003   0.00024   0.00030   0.00054   2.10560
   A11        2.08110   0.00001  -0.00012  -0.00016  -0.00029   2.08080
   A12        2.09703   0.00002  -0.00012  -0.00014  -0.00026   2.09677
   A13        2.08357   0.00001  -0.00020  -0.00026  -0.00046   2.08310
   A14        2.09981  -0.00001   0.00011   0.00014   0.00024   2.10005
   A15        2.09981  -0.00000   0.00009   0.00013   0.00022   2.10002
   A16        2.10289  -0.00000   0.00011   0.00016   0.00027   2.10316
   A17        2.08326  -0.00000  -0.00006  -0.00011  -0.00018   2.08308
   A18        2.09703   0.00001  -0.00004  -0.00005  -0.00010   2.09693
   A19        1.92487  -0.00006  -0.00059  -0.00156  -0.00216   1.92272
   A20        2.04822   0.00001  -0.00083  -0.00175  -0.00249   2.04573
   A21        2.04602  -0.00005  -0.00101  -0.00210  -0.00316   2.04286
   A22        2.00978  -0.00017  -0.00030  -0.00113  -0.00148   2.00830
   A23        2.00715   0.00011   0.00033   0.00052   0.00081   2.00795
   A24        1.82350  -0.00005   0.00052   0.00019   0.00063   1.82413
   A25        1.81900  -0.00003   0.00007   0.00002   0.00009   1.81909
   A26        3.19360  -0.00050   0.01625  -0.06359  -0.04729   3.14632
   A27        3.14307  -0.00002   0.00598   0.00810   0.01409   3.15715
   A28        3.11539   0.00044  -0.02347   0.03862   0.01523   3.13062
   A29        3.22383  -0.00003  -0.00649  -0.00985  -0.01633   3.20750
    D1       -0.00035  -0.00000  -0.00118  -0.00176  -0.00294  -0.00329
    D2        3.13906   0.00002  -0.00513  -0.00708  -0.01222   3.12684
    D3        3.13981  -0.00001   0.00217   0.00284   0.00501  -3.13836
    D4       -0.00396   0.00000  -0.00179  -0.00248  -0.00427  -0.00823
    D5        0.00118   0.00000   0.00008   0.00016   0.00024   0.00142
    D6       -3.14094  -0.00001   0.00251   0.00338   0.00589  -3.13505
    D7       -3.13896   0.00001  -0.00333  -0.00453  -0.00786   3.13637
    D8        0.00211  -0.00000  -0.00090  -0.00131  -0.00221  -0.00010
    D9       -0.00150  -0.00000   0.00174   0.00252   0.00426   0.00275
   D10        3.14006   0.00001  -0.00193  -0.00254  -0.00447   3.13559
   D11       -3.14081  -0.00002   0.00588   0.00808   0.01397  -3.12684
   D12        0.00076  -0.00001   0.00221   0.00303   0.00524   0.00600
   D13        3.12785   0.00004   0.00296   0.00493   0.00782   3.13567
   D14       -0.75080  -0.00010  -0.00029  -0.00221  -0.00244  -0.75324
   D15       -0.01597   0.00006  -0.00108  -0.00051  -0.00165  -0.01762
   D16        2.38856  -0.00008  -0.00433  -0.00764  -0.01191   2.37665
   D17        0.00256   0.00000  -0.00121  -0.00168  -0.00290  -0.00034
   D18       -3.14106   0.00001  -0.00255  -0.00343  -0.00599   3.13614
   D19       -3.13900  -0.00001   0.00250   0.00343   0.00593  -3.13308
   D20        0.00056   0.00000   0.00116   0.00168   0.00284   0.00340
   D21       -0.00174  -0.00000   0.00013   0.00010   0.00023  -0.00151
   D22        3.14041   0.00000  -0.00135  -0.00187  -0.00322   3.13719
   D23       -3.14129  -0.00001   0.00148   0.00187   0.00334  -3.13794
   D24        0.00087  -0.00001   0.00000  -0.00011  -0.00010   0.00076
   D25       -0.00014   0.00000   0.00045   0.00066   0.00111   0.00097
   D26       -3.14120   0.00002  -0.00201  -0.00258  -0.00458   3.13740
   D27        3.14089  -0.00001   0.00192   0.00264   0.00456  -3.13774
   D28       -0.00017   0.00001  -0.00053  -0.00060  -0.00114  -0.00131
   D29        2.13223  -0.00005  -0.01850  -0.03784  -0.05646   2.07577
   D30       -2.04389  -0.00003  -0.02224  -0.02034  -0.04264  -2.08653
   D31       -0.27244  -0.00004  -0.00793  -0.03562  -0.04349  -0.31592
   D32        1.83463  -0.00002  -0.01166  -0.01812  -0.02967   1.80496
   D33        1.89473   0.00006  -0.00056  -0.00084  -0.00144   1.89329
   D34       -2.05861  -0.00008  -0.00231  -0.00581  -0.00808  -2.06670
         Item               Value     Threshold  Converged?
 Maximum Force            0.000504     0.000450     NO 
 RMS     Force            0.000087     0.000300     YES
 Maximum Displacement     0.205122     0.001800     NO 
 RMS     Displacement     0.031615     0.001200     NO 
 Predicted change in Energy=-1.972789D-05
 GradGradGradGradGradGradGradGradGradGradGradGradGradGradGradGradGradGrad

                          Input orientation:                          
 ---------------------------------------------------------------------
 Center     Atomic      Atomic             Coordinates (Angstroms)
 Number     Number       Type             X           Y           Z
 ---------------------------------------------------------------------
      1          6           0       -0.001411   -0.012274   -0.004340
      2          6           0       -0.010100   -0.026290    1.390742
      3          6           0        1.192074   -0.026450    2.100411
      4          6           0        2.400819   -0.009176    1.405769
      5          6           0        2.419112    0.007806    0.012047
      6          6           0        1.212190    0.005559   -0.687825
      7          1           0        1.211390    0.022537   -1.770020
      8          1           0        3.359664    0.025271   -0.521524
      9          1           0        3.329660   -0.004238    1.961548
     10          1           0        1.175377   -0.031736    3.182588
     11          8           0       -1.226666   -0.025695    2.018002
     12          1           0       -1.104813   -0.041712    2.995068
     13          1           0       -0.942670   -0.009306   -0.538715
     14          8           0       -0.899223   -0.051471    4.710052
     15          1           0       -1.266775    0.712377    5.169997
     16          1           0       -1.280811   -0.812877    5.162731
     17          8           0       -3.174353    1.762747    1.017083
     18          1           0       -2.525779    1.117052    1.348484
     19          1           0       -3.836736    1.225304    0.571740
 ---------------------------------------------------------------------
                    Distance matrix (angstroms):
                    1          2          3          4          5
     1  C    0.000000
     2  C    1.395180   0.000000
     3  C    2.419625   1.396013   0.000000
     4  C    2.785520   2.411026   1.394235   0.000000
     5  C    2.420662   2.793391   2.422408   1.393945   0.000000
     6  C    1.392946   2.411525   2.788493   2.407528   1.395166
     7  H    2.142364   3.388929   3.870790   3.391369   2.152806
     8  H    3.400840   3.874885   3.402303   2.152912   1.081500
     9  H    3.867922   3.388260   2.142207   1.082433   2.151696
    10  H    3.397311   2.148511   1.082319   2.158542   3.405990
    11  O    2.364593   1.368754   2.420143   3.678824   4.161331
    12  H    3.196062   1.942292   2.465022   3.849206   4.617241
    13  H    1.082374   2.143077   3.394468   3.867807   3.406642
    14  O    4.799281   3.436421   3.344305   4.670156   5.752053
    15  H    5.375875   4.050633   4.001770   5.304837   6.378607
    16  H    5.382978   4.057256   4.013904   5.321193   6.394724
    17  O    3.776449   3.654144   4.841540   5.862877   5.947837
    18  H    3.078627   2.763631   3.961745   5.054012   5.241034
    19  H    4.071018   4.108576   5.403023   6.413005   6.397749
                    6          7          8          9         10
     6  C    0.000000
     7  H    1.082328   0.000000
     8  H    2.153994   2.484720   0.000000
     9  H    3.391601   4.290966   2.483429   0.000000
    10  H    3.870768   4.953037   4.300559   2.476415   0.000000
    11  O    3.642869   4.505059   5.242730   4.556727   2.669477
    12  H    4.351373   5.298584   5.683526   4.553474   2.287909
    13  H    2.160064   2.481351   4.302508   4.950166   4.281906
    14  O    5.796413   6.815534   6.746362   5.043804   2.576335
    15  H    6.399917   7.401420   7.366781   5.651097   3.235368
    16  H    6.412012   7.414312   7.385612   5.670795   3.250232
    17  O    5.023562   5.480056   6.933939   6.805618   5.179742
    18  H    4.399362   4.988934   6.271153   5.993272   4.287447
    19  H    5.344711   5.693335   7.377228   7.402741   5.789469
                   11         12         13         14         15
    11  O    0.000000
    12  H    0.984765   0.000000
    13  H    2.572494   3.537650   0.000000
    14  O    2.712013   1.727290   5.249116   0.000000
    15  H    3.237504   2.307638   5.763268   0.964421   0.000000
    16  H    3.242207   2.307473   5.767716   0.964504   1.525337
    17  O    2.827340   3.384005   3.246704   4.701661   4.689224
    18  H    1.855214   2.464370   2.708585   3.912961   4.043861
    19  H    3.235605   3.865392   3.336614   5.233045   5.292613
                   16         17         18         19
    16  H    0.000000
    17  O    5.235049   0.000000
    18  H    4.452309   0.973343   0.000000
    19  H    5.635968   0.962251   1.527632   0.000000
 Stoichiometry    C6H10O3
 Framework group  C1[X(C6H10O3)]
 Deg. of freedom    51
 Full point group                 C1      NOp   1
 Largest Abelian subgroup         C1      NOp   1
 Largest concise Abelian subgroup C1      NOp   1
                         Standard orientation:                         
 ---------------------------------------------------------------------
 Center     Atomic      Atomic             Coordinates (Angstroms)
 Number     Number       Type             X           Y           Z
 ---------------------------------------------------------------------
      1          6           0        0.865924    1.173845   -0.425845
      2          6           0        0.096325    0.023738   -0.248362
      3          6           0        0.698998   -1.168976    0.155458
      4          6           0        2.074101   -1.202033    0.383252
      5          6           0        2.850460   -0.057148    0.211239
      6          6           0        2.238840    1.129272   -0.194736
      7          1           0        2.828761    2.026790   -0.328487
      8          1           0        3.916091   -0.087581    0.393304
      9          1           0        2.534949   -2.128440    0.701136
     10          1           0        0.093021   -2.054678    0.295948
     11          8           0       -1.250808    0.120866   -0.470368
     12          1           0       -1.683423   -0.750819   -0.319462
     13          1           0        0.382000    2.090869   -0.736356
     14          8           0       -2.452170   -2.271993   -0.039129
     15          1           0       -3.114186   -2.272160    0.662187
     16          1           0       -2.908393   -2.645745   -0.802305
     17          8           0       -2.558946    2.383756    0.607571
     18          1           0       -2.115281    1.619076    0.200356
     19          1           0       -2.786044    2.949474   -0.136953
 ---------------------------------------------------------------------
 Rotational constants (GHZ):           1.6910482           0.9501396           0.6359113
 Standard basis: Aug-CC-pVTZ (5D, 7F)
 There are   745 symmetry adapted cartesian basis functions of A   symmetry.
 There are   644 symmetry adapted basis functions of A   symmetry.
   644 basis functions,   918 primitive gaussians,   745 cartesian basis functions
    35 alpha electrons       35 beta electrons
       nuclear repulsion energy       429.7043771376 Hartrees.
 NAtoms=   19 NActive=   19 NUniq=   19 SFac= 1.00D+00 NAtFMM=   60 NAOKFM=F Big=F
 Integral buffers will be    131072 words long.
 Raffenetti 1 integral format.
 Two-electron integral symmetry is turned on.
 ------------------------------------------------------------------------------
 Polarizable Continuum Model (PCM)
 =================================
 Model                : PCM.
 Atomic radii         : UFF (Universal Force Field).
 Polarization charges : Total charges.
 Charge compensation  : None.
 Solution method      : On-the-fly selection.
 Cavity type          : Scaled VdW (van der Waals Surface) (Alpha=1.100).
 Cavity algorithm     : GePol (No added spheres)
                        Default sphere list used, NSphG=   19.
                        Lebedev-Laikov grids with approx.  5.0 points / Ang**2.
                        Smoothing algorithm: York/Karplus (Gamma=1.0000).
                        Polarization charges: spherical gaussians, with
                                              point-specific exponents (IZeta= 3).
                        Self-potential: point-specific (ISelfS= 7).
                        Self-field    : sphere-specific E.n sum rule (ISelfD= 2).
 1st derivatives      : Analytical E(r).r(x)/FMM algorithm (CHGder, D1EAlg=3).
                        Cavity 1st derivative terms included.
 Solvent              : Water, Eps=  78.355300 Eps(inf)=   1.777849
 ------------------------------------------------------------------------------
 Spheres list:
 ISph  on   Nord     Re0    Alpha      Xe            Ye            Ze
    1   C      1    1.9255  1.100      0.865924      1.173845     -0.425845
    2   C      2    1.9255  1.100      0.096325      0.023738     -0.248362
    3   C      3    1.9255  1.100      0.698998     -1.168976      0.155458
    4   C      4    1.9255  1.100      2.074101     -1.202033      0.383252
    5   C      5    1.9255  1.100      2.850460     -0.057148      0.211239
    6   C      6    1.9255  1.100      2.238840      1.129272     -0.194736
    7   H      7    1.4430  1.100      2.828761      2.026790     -0.328487
    8   H      8    1.4430  1.100      3.916091     -0.087581      0.393304
    9   H      9    1.4430  1.100      2.534949     -2.128440      0.701136
   10   H     10    1.4430  1.100      0.093021     -2.054678      0.295948
   11   O     11    1.7500  1.100     -1.250808      0.120866     -0.470368
   12   H     12    1.4430  1.100     -1.683423     -0.750819     -0.319462
   13   H     13    1.4430  1.100      0.382000      2.090869     -0.736356
   14   O     14    1.7500  1.100     -2.452170     -2.271993     -0.039129
   15   H     15    1.4430  1.100     -3.114186     -2.272160      0.662187
   16   H     16    1.4430  1.100     -2.908393     -2.645745     -0.802305
   17   O     17    1.7500  1.100     -2.558946      2.383756      0.607571
   18   H     18    1.4430  1.100     -2.115281      1.619076      0.200356
   19   H     19    1.4430  1.100     -2.786044      2.949474     -0.136953
 ------------------------------------------------------------------------------
 One-electron integrals computed using PRISM.
 NBasis=   644 RedAO= T EigKep=  1.31D-06  NBF=   644
 NBsUse=   642 1.00D-06 EigRej=  9.78D-07 NBFU=   642
 Initial guess from the checkpoint file:  "output.chk"
 B after Tr=     0.000000    0.000000    0.000000
         Rot=    0.999985   -0.000272    0.000154   -0.005421 Ang=  -0.62 deg.
 ExpMin= 2.53D-02 ExpMax= 1.53D+04 ExpMxC= 5.22D+02 IAcc=3 IRadAn=         5 AccDes= 0.00D+00
 Harris functional with IExCor=  205 and IRadAn=       5 diagonalized for initial guess.
 HarFok:  IExCor=  205 AccDes= 0.00D+00 IRadAn=         5 IDoV= 1 UseB2=F ITyADJ=14
 ICtDFT=  3500011 ScaDFX=  1.000000  1.000000  1.000000  1.000000
 FoFCou: FMM=F IPFlag=           0 FMFlag=      100000 FMFlg1=           0
         NFxFlg=           0 DoJE=T BraDBF=F KetDBF=T FulRan=T
         wScrn=  0.000000 ICntrl=       500 IOpCl=  0 I1Cent=   200000004 NGrid=           0
         NMat0=    1 NMatS0=      1 NMatT0=    0 NMatD0=    1 NMtDS0=    0 NMtDT0=    0
 Petite list used in FoFCou.
 Requested convergence on RMS density matrix=1.00D-08 within 128 cycles.
 Requested convergence on MAX density matrix=1.00D-06.
 Requested convergence on             energy=1.00D-06.
 No special actions if energy rises.
 Inv3:  Mode=1 IEnd=     9072363.
 Iteration    1 A*A^-1 deviation from unit magnitude is 3.11D-15 for     59.
 Iteration    1 A*A^-1 deviation from orthogonality  is 2.86D-15 for    723     83.
 Iteration    1 A^-1*A deviation from unit magnitude is 3.33D-15 for    559.
 Iteration    1 A^-1*A deviation from orthogonality  is 2.83D-15 for   1264    224.
 Error on total polarization charges =  0.01400
 SCF Done:  E(RHF) =  -457.819601702     A.U. after    9 cycles
            NFock=  9  Conv=0.96D-08     -V/T= 2.0015
 ExpMin= 2.53D-02 ExpMax= 1.53D+04 ExpMxC= 5.22D+02 IAcc=3 IRadAn=         5 AccDes= 0.00D+00
 HarFok:  IExCor=  205 AccDes= 0.00D+00 IRadAn=         5 IDoV=-2 UseB2=F ITyADJ=14
 ICtDFT= 12500011 ScaDFX=  1.000000  1.000000  1.000000  1.000000
 Range of M.O.s used for correlation:    10   642
 NBasis=   644 NAE=    35 NBE=    35 NFC=     9 NFV=     0
 NROrb=    633 NOA=    26 NOB=    26 NVA=   607 NVB=   607

 **** Warning!!: The largest alpha MO coefficient is  0.15451400D+03

 Disk-based method using ON**2 memory for 26 occupieds at a time.
 Estimated scratch disk usage= 22011628936 words.
 Actual    scratch disk usage= 19909285768 words.
 JobTyp=1 Pass  1:  I=  10 to  35 NPSUse= 15 ParTrn=T ParDer=T DoDerP=T.
 (rs|ai) integrals will be sorted in core.
 Spin components of T(2) and E(2):
     alpha-alpha T2 =       0.7049196625D-01 E2=     -0.2210971935D+00
     alpha-beta  T2 =       0.3752633932D+00 E2=     -0.1309877723D+01
     beta-beta   T2 =       0.7049196625D-01 E2=     -0.2210971935D+00
 ANorm=    0.1231359950D+01
 E2 =    -0.1752072110D+01 EUMP2 =    -0.45957167381173D+03
          IDoAtm=1111111111111111111
 NEqPCM:  Using equilibrium solvation (IEInf=0, Eps=  78.3553, EpsInf=   1.7778)
          Differentiating once with respect to electric field.
                with respect to dipole field.
          Differentiating once with respect to nuclear coordinates.
          There are     1 degrees of freedom in the 1st order CPHF.  IDoFFX=0 NUNeed=     1.
 LinEq1:  Iter=  0 NonCon=     1 RMS=1.92D-03 Max=2.99D-02 NDo=     1
 AX will form     1 AO Fock derivatives at one time.
 LinEq1:  Iter=  1 NonCon=     1 RMS=4.52D-04 Max=8.05D-03 NDo=     1
 LinEq1:  Iter=  2 NonCon=     1 RMS=1.77D-04 Max=6.10D-03 NDo=     1
 LinEq1:  Iter=  3 NonCon=     1 RMS=6.27D-05 Max=2.58D-03 NDo=     1
 LinEq1:  Iter=  4 NonCon=     1 RMS=2.70D-05 Max=8.65D-04 NDo=     1
 LinEq1:  Iter=  5 NonCon=     1 RMS=9.03D-06 Max=1.75D-04 NDo=     1
 LinEq1:  Iter=  6 NonCon=     1 RMS=2.22D-06 Max=3.29D-05 NDo=     1
 LinEq1:  Iter=  7 NonCon=     1 RMS=5.46D-07 Max=9.62D-06 NDo=     1
 LinEq1:  Iter=  8 NonCon=     1 RMS=1.90D-07 Max=3.96D-06 NDo=     1
 LinEq1:  Iter=  9 NonCon=     1 RMS=3.96D-08 Max=7.37D-07 NDo=     1
 LinEq1:  Iter= 10 NonCon=     1 RMS=1.49D-08 Max=4.35D-07 NDo=     1
 LinEq1:  Iter= 11 NonCon=     1 RMS=4.51D-09 Max=1.15D-07 NDo=     1
 LinEq1:  Iter= 12 NonCon=     1 RMS=1.22D-09 Max=5.68D-08 NDo=     1
 LinEq1:  Iter= 13 NonCon=     1 RMS=3.70D-10 Max=1.17D-08 NDo=     1
 LinEq1:  Iter= 14 NonCon=     1 RMS=1.45D-10 Max=4.63D-09 NDo=     1
 LinEq1:  Iter= 15 NonCon=     0 RMS=3.18D-11 Max=5.08D-10 NDo=     1
 Linear equations converged to 1.000D-10 1.000D-09 after    15 iterations.
 End of Minotr F.D. properties file   721 does not exist.
 End of Minotr F.D. properties file   722 does not exist.
 End of Minotr F.D. properties file   788 does not exist.
 D1PCM: PCM CHGder 1st derivatives, ID1Alg=3 FixD1E=F DoIter=F DoCFld=F I1PDM=2.
 Calling FoFJK, ICntrl=  10002127 FMM=F ISym2X=0 I1Cent= 0 IOpClX= 0 NMat=1 NMatS=1 NMatT=0.
 ***** Axes restored to original set *****
 -------------------------------------------------------------------
 Center     Atomic                   Forces (Hartrees/Bohr)
 Number     Number              X              Y              Z
 -------------------------------------------------------------------
      1        6          -0.000096622    0.000156906   -0.000042039
      2        6          -0.000158543    0.000795766    0.000121005
      3        6           0.000061123    0.000328743    0.000284687
      4        6           0.000296362   -0.000116712    0.000219577
      5        6           0.000058843    0.000009165   -0.000195663
      6        6          -0.000111620    0.000121960   -0.000247423
      7        1          -0.000018727   -0.000179739   -0.000043558
      8        1           0.000036574   -0.000073830   -0.000041009
      9        1           0.000037303   -0.000126635    0.000029808
     10        1           0.000021224   -0.000162105   -0.000088358
     11        8          -0.000057838   -0.000758082   -0.000320032
     12        1           0.000321370    0.000280109    0.000067504
     13        1          -0.000055980   -0.000165605   -0.000060156
     14        8          -0.000181027   -0.000189113    0.000043261
     15        1          -0.000063086   -0.000041752    0.000042375
     16        1          -0.000053461    0.000123348    0.000103562
     17        8           0.000286024    0.000054593    0.000015537
     18        1          -0.000310737    0.000029473    0.000144129
     19        1          -0.000011182   -0.000086489   -0.000033205
 -------------------------------------------------------------------
 Cartesian Forces:  Max     0.000795766 RMS     0.000209306

 GradGradGradGradGradGradGradGradGradGradGradGradGradGradGradGradGradGrad
 Berny optimization.
 Using GEDIIS/GDIIS optimizer.
 FormGI is forming the generalized inverse of G from B-inverse, IUseBI=4.
 Internal  Forces:  Max     0.000979644 RMS     0.000211930
 Search for a local minimum.
 Step number   3 out of a maximum of   92
 All quantities printed in internal units (Hartrees-Bohrs-Radians)
 Mixed Optimization -- En-DIIS/RFO-DIIS
 Swapping is turned off.
 Update second derivatives using D2CorX and points    1    2    3
 DE=  1.41D-05 DEPred=-1.97D-05 R=-7.13D-01
 Trust test=-7.13D-01 RLast= 1.08D-01 DXMaxT set to 7.50D-02
 ITU= -1 -1  0
     Eigenvalues ---    0.00079   0.00230   0.00431   0.01320   0.01394
     Eigenvalues ---    0.01678   0.02091   0.02140   0.02144   0.02153
     Eigenvalues ---    0.02154   0.02158   0.02160   0.02163   0.02169
     Eigenvalues ---    0.02381   0.03082   0.04334   0.05530   0.07051
     Eigenvalues ---    0.13498   0.15348   0.15917   0.16000   0.16000
     Eigenvalues ---    0.16000   0.16000   0.16000   0.16011   0.16158
     Eigenvalues ---    0.21984   0.22020   0.23503   0.25772   0.35696
     Eigenvalues ---    0.35703   0.35711   0.35734   0.35801   0.42204
     Eigenvalues ---    0.42276   0.46314   0.46434   0.46547   0.46782
     Eigenvalues ---    0.50394   0.51066   0.52799   0.54525   0.54557
     Eigenvalues ---    0.54962
 En-DIIS/RFO-DIIS/Sim-DIIS IScMMF=       -3 using points:     3    2    1
 RFO step:  Lambda=-6.82250363D-05.
 EnCoef did     3 forward-backward iterations
 DidBck=T Rises=T En-DIIS coefs:    0.38175    0.29245    0.32580
 Iteration  1 RMS(Cart)=  0.03474967 RMS(Int)=  0.00058672
 Iteration  2 RMS(Cart)=  0.00106030 RMS(Int)=  0.00001668
 Iteration  3 RMS(Cart)=  0.00000044 RMS(Int)=  0.00001668
 Variable       Old X    -DE/DX   Delta X   Delta X   Delta X     New X
                                 (Linear)    (Quad)   (Total)
    R1        2.63651   0.00022   0.00036  -0.00038  -0.00002   2.63649
    R2        2.63229   0.00008   0.00007  -0.00005   0.00001   2.63230
    R3        2.04539   0.00008   0.00012  -0.00010   0.00002   2.04541
    R4        2.63808   0.00033   0.00033  -0.00028   0.00005   2.63813
    R5        2.58657   0.00009  -0.00071   0.00100   0.00030   2.58687
    R6        2.63472   0.00031   0.00051  -0.00052  -0.00001   2.63471
    R7        2.04529  -0.00009   0.00016  -0.00023  -0.00007   2.04521
    R8        2.63417   0.00040   0.00063  -0.00061   0.00002   2.63419
    R9        2.04550   0.00005   0.00004  -0.00001   0.00002   2.04553
   R10        2.63648   0.00022   0.00039  -0.00039   0.00000   2.63648
   R11        2.04374   0.00005   0.00012  -0.00013  -0.00001   2.04373
   R12        2.04530   0.00004   0.00006  -0.00004   0.00001   2.04532
   R13        1.86094   0.00025   0.00032  -0.00032  -0.00000   1.86093
   R14        3.50585  -0.00002  -0.00100   0.00129   0.00029   3.50614
   R15        3.26410   0.00015  -0.00106   0.00199   0.00093   3.26504
   R16        1.82249   0.00001   0.00001  -0.00004  -0.00002   1.82247
   R17        1.82265  -0.00003  -0.00002  -0.00000  -0.00002   1.82263
   R18        1.83935  -0.00020  -0.00024   0.00022  -0.00002   1.83933
   R19        1.81839   0.00007   0.00013  -0.00015  -0.00001   1.81838
    A1        2.09001   0.00011   0.00012  -0.00010   0.00003   2.09003
    A2        2.08092  -0.00003  -0.00011   0.00015   0.00005   2.08097
    A3        2.11224  -0.00008  -0.00001  -0.00008  -0.00007   2.11217
    A4        2.09781  -0.00000   0.00004  -0.00004   0.00001   2.09782
    A5        2.05304  -0.00047  -0.00026  -0.00003  -0.00027   2.05277
    A6        2.13227   0.00047   0.00025  -0.00000   0.00027   2.13254
    A7        2.08668  -0.00005   0.00010  -0.00017  -0.00007   2.08661
    A8        2.08863   0.00004   0.00013  -0.00012   0.00002   2.08866
    A9        2.10784   0.00001  -0.00021   0.00025   0.00005   2.10789
   A10        2.10560  -0.00006  -0.00043   0.00051   0.00008   2.10568
   A11        2.08080   0.00002   0.00023  -0.00030  -0.00006   2.08074
   A12        2.09677   0.00004   0.00021  -0.00022  -0.00001   2.09675
   A13        2.08310   0.00005   0.00037  -0.00041  -0.00004   2.08306
   A14        2.10005  -0.00001  -0.00019   0.00024   0.00005   2.10010
   A15        2.10002  -0.00004  -0.00017   0.00017  -0.00000   2.10002
   A16        2.10316  -0.00005  -0.00021   0.00020  -0.00001   2.10315
   A17        2.08308   0.00001   0.00014  -0.00019  -0.00004   2.08304
   A18        2.09693   0.00004   0.00008  -0.00003   0.00005   2.09698
   A19        1.92272   0.00069   0.00157  -0.00131   0.00026   1.92297
   A20        2.04573  -0.00036   0.00187  -0.00348  -0.00166   2.04407
   A21        2.04286  -0.00034   0.00235  -0.00410  -0.00173   2.04114
   A22        2.00830   0.00004   0.00103  -0.00148  -0.00047   2.00783
   A23        2.00795   0.00019  -0.00063   0.00132   0.00067   2.00862
   A24        1.82413  -0.00003  -0.00059   0.00076   0.00012   1.82425
   A25        1.81909  -0.00011  -0.00008  -0.00010  -0.00018   1.81891
   A26        3.14632   0.00098   0.02286   0.03048   0.05334   3.19965
   A27        3.15715  -0.00023  -0.01106   0.01007  -0.00099   3.15617
   A28        3.13062   0.00015  -0.00021   0.04395   0.04370   3.17432
   A29        3.20750   0.00021   0.01264  -0.01398  -0.00134   3.20616
    D1       -0.00329   0.00005   0.00228  -0.00248  -0.00020  -0.00349
    D2        3.12684   0.00033   0.00957  -0.00876   0.00081   3.12765
    D3       -3.13836  -0.00016  -0.00395   0.00332  -0.00063  -3.13899
    D4       -0.00823   0.00012   0.00334  -0.00296   0.00038  -0.00785
    D5        0.00142   0.00000  -0.00018   0.00029   0.00011   0.00153
    D6       -3.13505  -0.00016  -0.00463   0.00415  -0.00048  -3.13553
    D7        3.13637   0.00021   0.00617  -0.00561   0.00055   3.13692
    D8       -0.00010   0.00005   0.00172  -0.00176  -0.00004  -0.00014
    D9        0.00275  -0.00009  -0.00331   0.00342   0.00011   0.00286
   D10        3.13559   0.00016   0.00352  -0.00272   0.00081   3.13640
   D11       -3.12684  -0.00037  -0.01094   0.01000  -0.00095  -3.12779
   D12        0.00600  -0.00013  -0.00411   0.00386  -0.00025   0.00575
   D13        3.13567  -0.00011  -0.00600   0.00639   0.00043   3.13610
   D14       -0.75324  -0.00025   0.00162  -0.00537  -0.00378  -0.75702
   D15       -0.01762   0.00017   0.00145  -0.00002   0.00146  -0.01616
   D16        2.37665   0.00004   0.00906  -0.01178  -0.00275   2.37390
   D17       -0.00034   0.00007   0.00227  -0.00220   0.00007  -0.00026
   D18        3.13614   0.00017   0.00470  -0.00419   0.00051   3.13665
   D19       -3.13308  -0.00018  -0.00464   0.00401  -0.00063  -3.13371
   D20        0.00340  -0.00008  -0.00221   0.00202  -0.00019   0.00320
   D21       -0.00151  -0.00002  -0.00019   0.00003  -0.00016  -0.00168
   D22        3.13719   0.00008   0.00252  -0.00238   0.00014   3.13734
   D23       -3.13794  -0.00012  -0.00265   0.00205  -0.00060  -3.13854
   D24        0.00076  -0.00002   0.00006  -0.00036  -0.00030   0.00047
   D25        0.00097  -0.00002  -0.00086   0.00093   0.00007   0.00104
   D26        3.13740   0.00015   0.00362  -0.00296   0.00067   3.13807
   D27       -3.13774  -0.00012  -0.00357   0.00333  -0.00024  -3.13797
   D28       -0.00131   0.00005   0.00091  -0.00055   0.00036  -0.00095
   D29        2.07577   0.00013   0.04217  -0.03537   0.00682   2.08259
   D30       -2.08653  -0.00002   0.03509  -0.04339  -0.00824  -2.09477
   D31       -0.31592  -0.00001   0.03000  -0.05068  -0.02074  -0.33667
   D32        1.80496  -0.00016   0.02292  -0.05870  -0.03580   1.76916
   D33        1.89329  -0.00015   0.00111  -0.00288  -0.00176   1.89154
   D34       -2.06670   0.00012   0.00591  -0.01077  -0.00488  -2.07157
         Item               Value     Threshold  Converged?
 Maximum Force            0.000980     0.000450     NO 
 RMS     Force            0.000212     0.000300     YES
 Maximum Displacement     0.152580     0.001800     NO 
 RMS     Displacement     0.034844     0.001200     NO 
 Predicted change in Energy=-3.422829D-05
 GradGradGradGradGradGradGradGradGradGradGradGradGradGradGradGradGradGrad

                          Input orientation:                          
 ---------------------------------------------------------------------
 Center     Atomic      Atomic             Coordinates (Angstroms)
 Number     Number       Type             X           Y           Z
 ---------------------------------------------------------------------
      1          6           0        0.001775   -0.020611   -0.000455
      2          6           0        0.005526   -0.016412    1.394702
      3          6           0        1.213984   -0.005702    2.093588
      4          6           0        2.416426    0.004234    1.387958
      5          6           0        2.422317    0.003252   -0.005984
      6          6           0        1.209203   -0.009851   -0.694949
      7          1           0        1.198672   -0.007469   -1.777229
      8          1           0        3.358038    0.014964   -0.548127
      9          1           0        3.350183    0.017187    1.935333
     10          1           0        1.206945    0.002370    3.175815
     11          8           0       -1.205725   -0.010467    2.032477
     12          1           0       -1.075664   -0.013027    3.008611
     13          1           0       -0.944186   -0.026476   -0.526458
     14          8           0       -0.947454   -0.071672    4.730632
     15          1           0       -1.322254    0.686601    5.193914
     16          1           0       -1.361553   -0.837515    5.145664
     17          8           0       -3.160727    1.767479    1.026572
     18          1           0       -2.509516    1.125981    1.360906
     19          1           0       -3.825044    1.224563    0.590867
 ---------------------------------------------------------------------
                    Distance matrix (angstroms):
                    1          2          3          4          5
     1  C    0.000000
     2  C    1.395169   0.000000
     3  C    2.419647   1.396040   0.000000
     4  C    2.785471   2.410998   1.394231   0.000000
     5  C    2.420665   2.793419   2.422468   1.393955   0.000000
     6  C    1.392953   2.411540   2.788545   2.407507   1.395166
     7  H    2.142349   3.388927   3.870848   3.391383   2.152842
     8  H    3.400839   3.874908   3.402360   2.152945   1.081494
     9  H    3.867886   3.388236   2.142175   1.082446   2.151707
    10  H    3.397301   2.148516   1.082279   2.158537   3.406020
    11  O    2.364524   1.368912   2.420485   3.679076   4.161514
    12  H    3.196156   1.942597   2.465727   3.849871   4.617783
    13  H    1.082385   2.143108   3.394521   3.867771   3.406629
    14  O    4.825643   3.469820   3.410303   4.742881   5.813476
    15  H    5.406910   4.085490   4.064948   5.378536   6.444200
    16  H    5.385958   4.075884   4.079273   5.394629   6.447018
    17  O    3.775377   3.652799   4.839503   5.860398   5.945506
    18  H    3.078078   2.762542   3.960048   5.052123   5.239454
    19  H    4.067514   4.106024   5.400327   6.409407   6.393539
                    6          7          8          9         10
     6  C    0.000000
     7  H    1.082334   0.000000
     8  H    2.153988   2.484765   0.000000
     9  H    3.391594   4.291006   2.483473   0.000000
    10  H    3.870784   4.953061   4.300593   2.476385   0.000000
    11  O    3.642902   4.504997   5.242909   4.557027   2.669899
    12  H    4.351665   5.298764   5.684090   4.554224   2.288776
    13  H    2.160035   2.481256   4.302478   4.950145   4.281942
    14  O    5.838829   6.852900   6.812493   5.127502   2.657889
    15  H    6.447637   7.445377   7.438229   5.735689   3.307225
    16  H    6.434795   7.427664   7.444496   5.765171   3.344083
    17  O    5.021835   5.478695   6.931470   6.803038   5.177973
    18  H    4.398355   4.988312   6.269526   5.991282   4.285846
    19  H    5.340482   5.688893   7.372727   7.399272   5.787626
                   11         12         13         14         15
    11  O    0.000000
    12  H    0.984764   0.000000
    13  H    2.572316   3.537539   0.000000
    14  O    2.711178   1.727782   5.257285   0.000000
    15  H    3.239470   2.307777   5.777029   0.964409   0.000000
    16  H    3.224938   2.308357   5.744994   0.964492   1.525387
    17  O    2.827538   3.383219   3.247034   4.690534   4.681348
    18  H    1.855369   2.463372   2.709346   3.902494   4.036656
    19  H    3.234868   3.864739   3.333595   5.205612   5.267011
                   16         17         18         19
    16  H    0.000000
    17  O    5.195185   0.000000
    18  H    4.415601   0.973332   0.000000
    19  H    5.573790   0.962244   1.527512   0.000000
 Stoichiometry    C6H10O3
 Framework group  C1[X(C6H10O3)]
 Deg. of freedom    51
 Full point group                 C1      NOp   1
 Largest Abelian subgroup         C1      NOp   1
 Largest concise Abelian subgroup C1      NOp   1
                         Standard orientation:                         
 ---------------------------------------------------------------------
 Center     Atomic      Atomic             Coordinates (Angstroms)
 Number     Number       Type             X           Y           Z
 ---------------------------------------------------------------------
      1          6           0        0.881186    1.156747   -0.437848
      2          6           0        0.104399    0.015458   -0.236456
      3          6           0        0.701450   -1.175786    0.179953
      4          6           0        2.078196   -1.216042    0.396353
      5          6           0        2.861757   -0.079886    0.200665
      6          6           0        2.255680    1.105031   -0.217822
      7          1           0        2.851263    1.995754   -0.370596
      8          1           0        3.928687   -0.115883    0.373852
      9          1           0        2.534784   -2.141307    0.723616
     10          1           0        0.090100   -2.054719    0.338246
     11          8           0       -1.243808    0.119808   -0.449458
     12          1           0       -1.682267   -0.745787   -0.281357
     13          1           0        0.401712    2.072656   -0.758429
     14          8           0       -2.531259   -2.234575   -0.062375
     15          1           0       -3.199577   -2.224916    0.632853
     16          1           0       -2.998063   -2.557624   -0.842105
     17          8           0       -2.522865    2.407215    0.612027
     18          1           0       -2.089720    1.633196    0.211212
     19          1           0       -2.749465    2.965913   -0.137921
 ---------------------------------------------------------------------
 Rotational constants (GHZ):           1.7012964           0.9384578           0.6325009
 Standard basis: Aug-CC-pVTZ (5D, 7F)
 There are   745 symmetry adapted cartesian basis functions of A   symmetry.
 There are   644 symmetry adapted basis functions of A   symmetry.
   644 basis functions,   918 primitive gaussians,   745 cartesian basis functions
    35 alpha electrons       35 beta electrons
       nuclear repulsion energy       429.1931884779 Hartrees.
 NAtoms=   19 NActive=   19 NUniq=   19 SFac= 1.00D+00 NAtFMM=   60 NAOKFM=F Big=F
 Integral buffers will be    131072 words long.
 Raffenetti 1 integral format.
 Two-electron integral symmetry is turned on.
 ------------------------------------------------------------------------------
 Polarizable Continuum Model (PCM)
 =================================
 Model                : PCM.
 Atomic radii         : UFF (Universal Force Field).
 Polarization charges : Total charges.
 Charge compensation  : None.
 Solution method      : On-the-fly selection.
 Cavity type          : Scaled VdW (van der Waals Surface) (Alpha=1.100).
 Cavity algorithm     : GePol (No added spheres)
                        Default sphere list used, NSphG=   19.
                        Lebedev-Laikov grids with approx.  5.0 points / Ang**2.
                        Smoothing algorithm: York/Karplus (Gamma=1.0000).
                        Polarization charges: spherical gaussians, with
                                              point-specific exponents (IZeta= 3).
                        Self-potential: point-specific (ISelfS= 7).
                        Self-field    : sphere-specific E.n sum rule (ISelfD= 2).
 1st derivatives      : Analytical E(r).r(x)/FMM algorithm (CHGder, D1EAlg=3).
                        Cavity 1st derivative terms included.
 Solvent              : Water, Eps=  78.355300 Eps(inf)=   1.777849
 ------------------------------------------------------------------------------
 Spheres list:
 ISph  on   Nord     Re0    Alpha      Xe            Ye            Ze
    1   C      1    1.9255  1.100      0.881186      1.156747     -0.437848
    2   C      2    1.9255  1.100      0.104399      0.015458     -0.236456
    3   C      3    1.9255  1.100      0.701450     -1.175786      0.179953
    4   C      4    1.9255  1.100      2.078196     -1.216042      0.396353
    5   C      5    1.9255  1.100      2.861757     -0.079886      0.200665
    6   C      6    1.9255  1.100      2.255680      1.105031     -0.217822
    7   H      7    1.4430  1.100      2.851263      1.995754     -0.370596
    8   H      8    1.4430  1.100      3.928687     -0.115883      0.373852
    9   H      9    1.4430  1.100      2.534784     -2.141307      0.723616
   10   H     10    1.4430  1.100      0.090100     -2.054719      0.338246
   11   O     11    1.7500  1.100     -1.243808      0.119808     -0.449458
   12   H     12    1.4430  1.100     -1.682267     -0.745787     -0.281357
   13   H     13    1.4430  1.100      0.401712      2.072656     -0.758429
   14   O     14    1.7500  1.100     -2.531259     -2.234575     -0.062375
   15   H     15    1.4430  1.100     -3.199577     -2.224916      0.632853
   16   H     16    1.4430  1.100     -2.998063     -2.557624     -0.842105
   17   O     17    1.7500  1.100     -2.522865      2.407215      0.612027
   18   H     18    1.4430  1.100     -2.089720      1.633196      0.211212
   19   H     19    1.4430  1.100     -2.749465      2.965913     -0.137921
 ------------------------------------------------------------------------------
 One-electron integrals computed using PRISM.
 NBasis=   644 RedAO= T EigKep=  1.31D-06  NBF=   644
 NBsUse=   642 1.00D-06 EigRej=  9.70D-07 NBFU=   642
 Initial guess from the checkpoint file:  "output.chk"
 B after Tr=    -0.000000   -0.000000   -0.000000
         Rot=    0.999978    0.000489   -0.000452    0.006569 Ang=   0.76 deg.
 ExpMin= 2.53D-02 ExpMax= 1.53D+04 ExpMxC= 5.22D+02 IAcc=3 IRadAn=         5 AccDes= 0.00D+00
 Harris functional with IExCor=  205 and IRadAn=       5 diagonalized for initial guess.
 HarFok:  IExCor=  205 AccDes= 0.00D+00 IRadAn=         5 IDoV= 1 UseB2=F ITyADJ=14
 ICtDFT=  3500011 ScaDFX=  1.000000  1.000000  1.000000  1.000000
 FoFCou: FMM=F IPFlag=           0 FMFlag=      100000 FMFlg1=           0
         NFxFlg=           0 DoJE=T BraDBF=F KetDBF=T FulRan=T
         wScrn=  0.000000 ICntrl=       500 IOpCl=  0 I1Cent=   200000004 NGrid=           0
         NMat0=    1 NMatS0=      1 NMatT0=    0 NMatD0=    1 NMtDS0=    0 NMtDT0=    0
 Petite list used in FoFCou.
 Requested convergence on RMS density matrix=1.00D-08 within 128 cycles.
 Requested convergence on MAX density matrix=1.00D-06.
 Requested convergence on             energy=1.00D-06.
 No special actions if energy rises.
 Inv3:  Mode=1 IEnd=     8978700.
 Iteration    1 A*A^-1 deviation from unit magnitude is 2.78D-15 for    542.
 Iteration    1 A*A^-1 deviation from orthogonality  is 2.78D-15 for   1094    517.
 Iteration    1 A^-1*A deviation from unit magnitude is 2.89D-15 for    542.
 Iteration    1 A^-1*A deviation from orthogonality  is 2.00D-15 for   1557   1299.
 Error on total polarization charges =  0.01399
 SCF Done:  E(RHF) =  -457.819753443     A.U. after   10 cycles
            NFock= 10  Conv=0.62D-08     -V/T= 2.0016
 ExpMin= 2.53D-02 ExpMax= 1.53D+04 ExpMxC= 5.22D+02 IAcc=3 IRadAn=         5 AccDes= 0.00D+00
 HarFok:  IExCor=  205 AccDes= 0.00D+00 IRadAn=         5 IDoV=-2 UseB2=F ITyADJ=14
 ICtDFT= 12500011 ScaDFX=  1.000000  1.000000  1.000000  1.000000
 Range of M.O.s used for correlation:    10   642
 NBasis=   644 NAE=    35 NBE=    35 NFC=     9 NFV=     0
 NROrb=    633 NOA=    26 NOB=    26 NVA=   607 NVB=   607

 **** Warning!!: The largest alpha MO coefficient is  0.17812982D+03

 Disk-based method using ON**2 memory for 26 occupieds at a time.
 Estimated scratch disk usage= 22006503648 words.
 Actual    scratch disk usage= 19905282784 words.
 JobTyp=1 Pass  1:  I=  10 to  35 NPSUse= 15 ParTrn=T ParDer=T DoDerP=T.
 (rs|ai) integrals will be sorted in core.
 Spin components of T(2) and E(2):
     alpha-alpha T2 =       0.7047964063D-01 E2=     -0.2210560821D+00
     alpha-beta  T2 =       0.3752616432D+00 E2=     -0.1309809674D+01
     beta-beta   T2 =       0.7047964063D-01 E2=     -0.2210560821D+00
 ANorm=    0.1231349229D+01
 E2 =    -0.1751921839D+01 EUMP2 =    -0.45957167528205D+03
          IDoAtm=1111111111111111111
 NEqPCM:  Using equilibrium solvation (IEInf=0, Eps=  78.3553, EpsInf=   1.7778)
          Differentiating once with respect to electric field.
                with respect to dipole field.
          Differentiating once with respect to nuclear coordinates.
          There are     1 degrees of freedom in the 1st order CPHF.  IDoFFX=0 NUNeed=     1.
 LinEq1:  Iter=  0 NonCon=     1 RMS=1.92D-03 Max=3.00D-02 NDo=     1
 AX will form     1 AO Fock derivatives at one time.
 LinEq1:  Iter=  1 NonCon=     1 RMS=4.53D-04 Max=8.50D-03 NDo=     1
 LinEq1:  Iter=  2 NonCon=     1 RMS=1.77D-04 Max=6.32D-03 NDo=     1
 LinEq1:  Iter=  3 NonCon=     1 RMS=6.29D-05 Max=2.68D-03 NDo=     1
 LinEq1:  Iter=  4 NonCon=     1 RMS=2.71D-05 Max=8.96D-04 NDo=     1
 LinEq1:  Iter=  5 NonCon=     1 RMS=9.04D-06 Max=1.74D-04 NDo=     1
 LinEq1:  Iter=  6 NonCon=     1 RMS=2.22D-06 Max=3.36D-05 NDo=     1
 LinEq1:  Iter=  7 NonCon=     1 RMS=5.45D-07 Max=9.41D-06 NDo=     1
 LinEq1:  Iter=  8 NonCon=     1 RMS=1.90D-07 Max=3.98D-06 NDo=     1
 LinEq1:  Iter=  9 NonCon=     1 RMS=3.96D-08 Max=7.56D-07 NDo=     1
 LinEq1:  Iter= 10 NonCon=     1 RMS=1.49D-08 Max=4.44D-07 NDo=     1
 LinEq1:  Iter= 11 NonCon=     1 RMS=4.52D-09 Max=1.17D-07 NDo=     1
 LinEq1:  Iter= 12 NonCon=     1 RMS=1.23D-09 Max=6.03D-08 NDo=     1
 LinEq1:  Iter= 13 NonCon=     1 RMS=3.73D-10 Max=1.21D-08 NDo=     1
 LinEq1:  Iter= 14 NonCon=     1 RMS=1.47D-10 Max=4.81D-09 NDo=     1
 LinEq1:  Iter= 15 NonCon=     0 RMS=3.25D-11 Max=5.15D-10 NDo=     1
 Linear equations converged to 1.000D-10 1.000D-09 after    15 iterations.
 End of Minotr F.D. properties file   721 does not exist.
 End of Minotr F.D. properties file   722 does not exist.
 End of Minotr F.D. properties file   788 does not exist.
 D1PCM: PCM CHGder 1st derivatives, ID1Alg=3 FixD1E=F DoIter=F DoCFld=F I1PDM=2.
 Calling FoFJK, ICntrl=  10002127 FMM=F ISym2X=0 I1Cent= 0 IOpClX= 0 NMat=1 NMatS=1 NMatT=0.
 ***** Axes restored to original set *****
 -------------------------------------------------------------------
 Center     Atomic                   Forces (Hartrees/Bohr)
 Number     Number              X              Y              Z
 -------------------------------------------------------------------
      1        6          -0.000015123    0.000136549   -0.000077552
      2        6          -0.000345277    0.000749321    0.000007738
      3        6          -0.000273919    0.000347922    0.000020032
      4        6           0.000420121   -0.000117763    0.000355641
      5        6          -0.000016718    0.000006589   -0.000157912
      6        6          -0.000141490    0.000091940   -0.000247439
      7        1          -0.000011491   -0.000157259   -0.000033877
      8        1           0.000037786   -0.000071370   -0.000017392
      9        1           0.000025539   -0.000105617    0.000019927
     10        1           0.000051782   -0.000157950    0.000189927
     11        8           0.000778807   -0.000262057   -0.000296224
     12        1          -0.000633587   -0.000547075    0.000184590
     13        1          -0.000047217   -0.000153799   -0.000038037
     14        8           0.000243270    0.000186359   -0.000037384
     15        1           0.000006867   -0.000092451    0.000045833
     16        1          -0.000032129    0.000142878   -0.000040272
     17        8           0.000288682    0.000060555    0.000023636
     18        1          -0.000311367    0.000028561    0.000138628
     19        1          -0.000024535   -0.000085335   -0.000039863
 -------------------------------------------------------------------
 Cartesian Forces:  Max     0.000778807 RMS     0.000241009

 GradGradGradGradGradGradGradGradGradGradGradGradGradGradGradGradGradGrad
 Berny optimization.
 Using GEDIIS/GDIIS optimizer.
 FormGI is forming the generalized inverse of G from B-inverse, IUseBI=4.
 Internal  Forces:  Max     0.000638759 RMS     0.000161439
 Search for a local minimum.
 Step number   4 out of a maximum of   92
 All quantities printed in internal units (Hartrees-Bohrs-Radians)
 Mixed Optimization -- En-DIIS/RFO-DIIS
 Swapping is turned off.
 Update second derivatives using D2CorX and points    1    2    3    4
 DE= -1.47D-06 DEPred=-3.42D-05 R= 4.30D-02
 Trust test= 4.30D-02 RLast= 8.15D-02 DXMaxT set to 5.00D-02
 ITU= -1 -1 -1  0
     Eigenvalues ---    0.00072   0.00230   0.01225   0.01328   0.01436
     Eigenvalues ---    0.01947   0.02139   0.02144   0.02153   0.02154
     Eigenvalues ---    0.02158   0.02160   0.02163   0.02169   0.02295
     Eigenvalues ---    0.02443   0.03547   0.04640   0.05529   0.07043
     Eigenvalues ---    0.13768   0.15237   0.15935   0.16000   0.16000
     Eigenvalues ---    0.16000   0.16000   0.16008   0.16018   0.16149
     Eigenvalues ---    0.22018   0.22086   0.23530   0.25853   0.35696
     Eigenvalues ---    0.35704   0.35717   0.35798   0.35803   0.42205
     Eigenvalues ---    0.42359   0.46316   0.46467   0.46624   0.47168
     Eigenvalues ---    0.50419   0.51087   0.52855   0.54531   0.54585
     Eigenvalues ---    0.54974
 En-DIIS/RFO-DIIS/Sim-DIIS IScMMF=       -3 using points:     4    3    2    1
 RFO step:  Lambda=-5.22523125D-05.
 EnCoef did     4 forward-backward iterations
 DidBck=T Rises=T En-DIIS coefs:    0.27606    0.29510    0.15136    0.27748
 Iteration  1 RMS(Cart)=  0.01846910 RMS(Int)=  0.00029190
 Iteration  2 RMS(Cart)=  0.00035410 RMS(Int)=  0.00000600
 Iteration  3 RMS(Cart)=  0.00000010 RMS(Int)=  0.00000600
 Variable       Old X    -DE/DX   Delta X   Delta X   Delta X     New X
                                 (Linear)    (Quad)   (Total)
    R1        2.63649   0.00017   0.00028   0.00000   0.00027   2.63676
    R2        2.63230   0.00006   0.00004   0.00000   0.00004   2.63234
    R3        2.04541   0.00006   0.00007   0.00000   0.00007   2.04548
    R4        2.63813   0.00014   0.00021   0.00000   0.00020   2.63834
    R5        2.58687  -0.00029  -0.00073   0.00000  -0.00073   2.58614
    R6        2.63471   0.00025   0.00037   0.00000   0.00037   2.63509
    R7        2.04521   0.00019   0.00017   0.00000   0.00017   2.04538
    R8        2.63419   0.00040   0.00044   0.00000   0.00044   2.63464
    R9        2.04553   0.00003   0.00001   0.00000   0.00001   2.04554
   R10        2.63648   0.00028   0.00028   0.00000   0.00028   2.63676
   R11        2.04373   0.00004   0.00010   0.00000   0.00010   2.04382
   R12        2.04532   0.00003   0.00003   0.00000   0.00003   2.04535
   R13        1.86093   0.00009   0.00023   0.00000   0.00023   1.86117
   R14        3.50614  -0.00001  -0.00093   0.00000  -0.00093   3.50521
   R15        3.26504  -0.00003  -0.00144   0.00000  -0.00144   3.26359
   R16        1.82247  -0.00005   0.00003   0.00000   0.00003   1.82249
   R17        1.82263  -0.00012   0.00000   0.00000   0.00000   1.82263
   R18        1.83933  -0.00019  -0.00016   0.00000  -0.00016   1.83917
   R19        1.81838   0.00008   0.00011   0.00000   0.00011   1.81848
    A1        2.09003  -0.00001   0.00007   0.00000   0.00007   2.09010
    A2        2.08097   0.00001  -0.00012   0.00000  -0.00011   2.08086
    A3        2.11217  -0.00001   0.00005   0.00000   0.00006   2.11222
    A4        2.09782   0.00012   0.00003   0.00000   0.00003   2.09785
    A5        2.05277   0.00009   0.00001   0.00000   0.00002   2.05279
    A6        2.13254  -0.00020  -0.00002   0.00000  -0.00001   2.13253
    A7        2.08661   0.00001   0.00012   0.00000   0.00013   2.08674
    A8        2.08866   0.00005   0.00008   0.00000   0.00008   2.08874
    A9        2.10789  -0.00005  -0.00019   0.00000  -0.00018   2.10770
   A10        2.10568  -0.00018  -0.00037   0.00000  -0.00037   2.10531
   A11        2.08074   0.00008   0.00021   0.00000   0.00021   2.08095
   A12        2.09675   0.00009   0.00016   0.00000   0.00016   2.09692
   A13        2.08306   0.00012   0.00030   0.00000   0.00030   2.08336
   A14        2.10010  -0.00006  -0.00018   0.00000  -0.00018   2.09993
   A15        2.10002  -0.00005  -0.00012   0.00000  -0.00012   2.09990
   A16        2.10315  -0.00006  -0.00015   0.00000  -0.00015   2.10301
   A17        2.08304   0.00002   0.00013   0.00000   0.00013   2.08317
   A18        2.09698   0.00004   0.00002   0.00000   0.00002   2.09700
   A19        1.92297   0.00009   0.00094   0.00000   0.00094   1.92392
   A20        2.04407   0.00012   0.00255   0.00000   0.00255   2.04662
   A21        2.04114  -0.00012   0.00294   0.00000   0.00295   2.04409
   A22        2.00783   0.00006   0.00108   0.00000   0.00110   2.00892
   A23        2.00862  -0.00008  -0.00094   0.00000  -0.00092   2.00770
   A24        1.82425  -0.00013  -0.00053   0.00000  -0.00050   1.82375
   A25        1.81891  -0.00009   0.00007   0.00000   0.00007   1.81898
   A26        3.19965  -0.00064  -0.02376   0.00000  -0.02377   3.17588
   A27        3.15617  -0.00022  -0.00733   0.00000  -0.00733   3.14884
   A28        3.17432  -0.00051  -0.03033   0.00000  -0.03033   3.14400
   A29        3.20616   0.00020   0.01014   0.00000   0.01014   3.21631
    D1       -0.00349   0.00005   0.00180   0.00000   0.00180  -0.00169
    D2        3.12765   0.00031   0.00637   0.00000   0.00637   3.13402
    D3       -3.13899  -0.00014  -0.00242   0.00000  -0.00242  -3.14141
    D4       -0.00785   0.00012   0.00215   0.00000   0.00215  -0.00570
    D5        0.00153  -0.00000  -0.00021   0.00000  -0.00021   0.00132
    D6       -3.13553  -0.00015  -0.00302   0.00000  -0.00302  -3.13855
    D7        3.13692   0.00020   0.00408   0.00000   0.00408   3.14100
    D8       -0.00014   0.00005   0.00128   0.00000   0.00128   0.00113
    D9        0.00286  -0.00008  -0.00249   0.00000  -0.00249   0.00038
   D10        3.13640   0.00015   0.00198   0.00000   0.00198   3.13838
   D11       -3.12779  -0.00035  -0.00727   0.00000  -0.00727  -3.13506
   D12        0.00575  -0.00012  -0.00280   0.00000  -0.00280   0.00294
   D13        3.13610  -0.00021  -0.00465   0.00000  -0.00465   3.13145
   D14       -0.75702  -0.00016   0.00388   0.00000   0.00387  -0.75315
   D15       -0.01616   0.00006   0.00001   0.00000   0.00002  -0.01614
   D16        2.37390   0.00010   0.00855   0.00000   0.00854   2.38244
   D17       -0.00026   0.00006   0.00160   0.00000   0.00160   0.00133
   D18        3.13665   0.00015   0.00305   0.00000   0.00305   3.13970
   D19       -3.13371  -0.00017  -0.00292   0.00000  -0.00292  -3.13663
   D20        0.00320  -0.00008  -0.00146   0.00000  -0.00146   0.00174
   D21       -0.00168  -0.00001  -0.00002   0.00000  -0.00002  -0.00170
   D22        3.13734   0.00008   0.00173   0.00000   0.00173   3.13906
   D23       -3.13854  -0.00010  -0.00149   0.00000  -0.00149  -3.14004
   D24        0.00047  -0.00001   0.00026   0.00000   0.00026   0.00073
   D25        0.00104  -0.00002  -0.00067   0.00000  -0.00067   0.00037
   D26        3.13807   0.00013   0.00215   0.00000   0.00215   3.14022
   D27       -3.13797  -0.00011  -0.00242   0.00000  -0.00242  -3.14040
   D28       -0.00095   0.00004   0.00040   0.00000   0.00040  -0.00054
   D29        2.08259  -0.00013   0.02546   0.00000   0.02547   2.10806
   D30       -2.09477  -0.00015   0.03168   0.00000   0.03167  -2.06310
   D31       -0.33667   0.00010   0.03632   0.00000   0.03633  -0.30034
   D32        1.76916   0.00008   0.04254   0.00000   0.04253   1.81169
   D33        1.89154  -0.00007   0.00208   0.00000   0.00207   1.89361
   D34       -2.07157   0.00004   0.00777   0.00000   0.00778  -2.06380
         Item               Value     Threshold  Converged?
 Maximum Force            0.000639     0.000450     NO 
 RMS     Force            0.000161     0.000300     YES
 Maximum Displacement     0.113612     0.001800     NO 
 RMS     Displacement     0.018488     0.001200     NO 
 Predicted change in Energy=-2.419212D-05
 GradGradGradGradGradGradGradGradGradGradGradGradGradGradGradGradGradGrad

                          Input orientation:                          
 ---------------------------------------------------------------------
 Center     Atomic      Atomic             Coordinates (Angstroms)
 Number     Number       Type             X           Y           Z
 ---------------------------------------------------------------------
      1          6           0        0.000577   -0.009710   -0.001812
      2          6           0       -0.000591   -0.014473    1.393494
      3          6           0        1.205493   -0.011956    2.096763
      4          6           0        2.410737   -0.004197    1.395510
      5          6           0        2.421254    0.002654    0.001377
      6          6           0        1.210462   -0.000378   -0.692077
      7          1           0        1.203850    0.006146   -1.774388
      8          1           0        3.358968    0.011019   -0.537476
      9          1           0        3.342651   -0.000490    1.946168
     10          1           0        1.194716   -0.012666    3.179078
     11          8           0       -1.213733   -0.014444    2.026857
     12          1           0       -1.088015   -0.027376    3.003603
     13          1           0       -0.943619   -0.011578   -0.531084
     14          8           0       -0.926415   -0.054212    4.722834
     15          1           0       -1.323643    0.694583    5.182862
     16          1           0       -1.301432   -0.830121    5.155931
     17          8           0       -3.167075    1.762953    1.019302
     18          1           0       -2.521591    1.117908    1.357644
     19          1           0       -3.831645    1.223767    0.579250
 ---------------------------------------------------------------------
                    Distance matrix (angstroms):
                    1          2          3          4          5
     1  C    0.000000
     2  C    1.395315   0.000000
     3  C    2.419885   1.396149   0.000000
     4  C    2.785932   2.411351   1.394428   0.000000
     5  C    2.420711   2.793495   2.422587   1.394189   0.000000
     6  C    1.392973   2.411732   2.788868   2.408048   1.395315
     7  H    2.142462   3.389186   3.871194   3.391893   2.153004
     8  H    3.400906   3.875039   3.402528   2.153093   1.081546
     9  H    3.868356   3.388644   2.142488   1.082452   2.152021
    10  H    3.397652   2.148738   1.082369   2.158679   3.406232
    11  O    2.364333   1.368526   2.420237   3.679061   4.161249
    12  H    3.196539   1.942964   2.466328   3.850684   4.618357
    13  H    1.082422   2.143201   3.394740   3.868272   3.406771
    14  O    4.814932   3.455899   3.382760   4.712767   5.788115
    15  H    5.397262   4.075848   4.052127   5.364506   6.430459
    16  H    5.382436   4.063669   4.038883   5.348188   6.412591
    17  O    3.770813   3.650464   4.840514   5.863134   5.946785
    18  H    3.079120   2.763877   3.964095   5.058500   5.245472
    19  H    4.067557   4.107701   5.403944   6.414165   6.397171
                    6          7          8          9         10
     6  C    0.000000
     7  H    1.082351   0.000000
     8  H    2.154092   2.484856   0.000000
     9  H    3.392133   4.291510   2.483724   0.000000
    10  H    3.871207   4.953511   4.300851   2.476659   0.000000
    11  O    3.642736   4.504953   5.242714   4.557120   2.669877
    12  H    4.352214   5.299336   5.684749   4.555183   2.289512
    13  H    2.160118   2.481480   4.302651   4.950658   4.282263
    14  O    5.821546   6.837804   6.785250   5.092905   2.623758
    15  H    6.435803   7.434077   7.424040   5.721329   3.295069
    16  H    6.418511   7.416543   7.405520   5.705994   3.287390
    17  O    5.020059   5.476867   6.934124   6.807742   5.180992
    18  H    4.402289   4.992450   6.276756   5.998876   4.290310
    19  H    5.342064   5.690205   7.377178   7.405255   5.792424
                   11         12         13         14         15
    11  O    0.000000
    12  H    0.984888   0.000000
    13  H    2.572165   3.537670   0.000000
    14  O    2.711535   1.727018   5.254119   0.000000
    15  H    3.236536   2.307795   5.769945   0.964422   0.000000
    16  H    3.234830   2.307047   5.756751   0.964493   1.525104
    17  O    2.826633   3.386033   3.239818   4.694549   4.677060
    18  H    1.854875   2.464953   2.707957   3.904222   4.030704
    19  H    3.237622   3.869154   3.331608   5.219471   5.269094
                   16         17         18         19
    16  H    0.000000
    17  O    5.226506   0.000000
    18  H    4.439661   0.973246   0.000000
    19  H    5.618402   0.962300   1.527529   0.000000
 Stoichiometry    C6H10O3
 Framework group  C1[X(C6H10O3)]
 Deg. of freedom    51
 Full point group                 C1      NOp   1
 Largest Abelian subgroup         C1      NOp   1
 Largest concise Abelian subgroup C1      NOp   1
                         Standard orientation:                         
 ---------------------------------------------------------------------
 Center     Atomic      Atomic             Coordinates (Angstroms)
 Number     Number       Type             X           Y           Z
 ---------------------------------------------------------------------
      1          6           0        0.873391    1.165774   -0.426305
      2          6           0        0.100378    0.019650   -0.237219
      3          6           0        0.700914   -1.173124    0.170062
      4          6           0        2.077853   -1.211061    0.386925
      5          6           0        2.857605   -0.070143    0.202381
      6          6           0        2.247839    1.116847   -0.205227
      7          1           0        2.840886    2.010435   -0.351104
      8          1           0        3.924848   -0.104599    0.374272
      9          1           0        2.537611   -2.138199    0.704318
     10          1           0        0.092783   -2.056350    0.317075
     11          8           0       -1.246525    0.119343   -0.458077
     12          1           0       -1.682424   -0.750051   -0.302676
     13          1           0        0.391450    2.082097   -0.742092
     14          8           0       -2.498125   -2.250880   -0.048243
     15          1           0       -3.182438   -2.234593    0.631139
     16          1           0       -2.938788   -2.612862   -0.826080
     17          8           0       -2.537876    2.397768    0.605430
     18          1           0       -2.106169    1.625708    0.199522
     19          1           0       -2.765436    2.960917   -0.140961
 ---------------------------------------------------------------------
 Rotational constants (GHZ):           1.6972278           0.9438267           0.6336891
 Standard basis: Aug-CC-pVTZ (5D, 7F)
 There are   745 symmetry adapted cartesian basis functions of A   symmetry.
 There are   644 symmetry adapted basis functions of A   symmetry.
   644 basis functions,   918 primitive gaussians,   745 cartesian basis functions
    35 alpha electrons       35 beta electrons
       nuclear repulsion energy       429.4046936189 Hartrees.
 NAtoms=   19 NActive=   19 NUniq=   19 SFac= 1.00D+00 NAtFMM=   60 NAOKFM=F Big=F
 Integral buffers will be    131072 words long.
 Raffenetti 1 integral format.
 Two-electron integral symmetry is turned on.
 ------------------------------------------------------------------------------
 Polarizable Continuum Model (PCM)
 =================================
 Model                : PCM.
 Atomic radii         : UFF (Universal Force Field).
 Polarization charges : Total charges.
 Charge compensation  : None.
 Solution method      : On-the-fly selection.
 Cavity type          : Scaled VdW (van der Waals Surface) (Alpha=1.100).
 Cavity algorithm     : GePol (No added spheres)
                        Default sphere list used, NSphG=   19.
                        Lebedev-Laikov grids with approx.  5.0 points / Ang**2.
                        Smoothing algorithm: York/Karplus (Gamma=1.0000).
                        Polarization charges: spherical gaussians, with
                                              point-specific exponents (IZeta= 3).
                        Self-potential: point-specific (ISelfS= 7).
                        Self-field    : sphere-specific E.n sum rule (ISelfD= 2).
 1st derivatives      : Analytical E(r).r(x)/FMM algorithm (CHGder, D1EAlg=3).
                        Cavity 1st derivative terms included.
 Solvent              : Water, Eps=  78.355300 Eps(inf)=   1.777849
 ------------------------------------------------------------------------------
 Spheres list:
 ISph  on   Nord     Re0    Alpha      Xe            Ye            Ze
    1   C      1    1.9255  1.100      0.873391      1.165774     -0.426305
    2   C      2    1.9255  1.100      0.100378      0.019650     -0.237219
    3   C      3    1.9255  1.100      0.700914     -1.173124      0.170062
    4   C      4    1.9255  1.100      2.077853     -1.211061      0.386925
    5   C      5    1.9255  1.100      2.857605     -0.070143      0.202381
    6   C      6    1.9255  1.100      2.247839      1.116847     -0.205227
    7   H      7    1.4430  1.100      2.840886      2.010435     -0.351104
    8   H      8    1.4430  1.100      3.924848     -0.104599      0.374272
    9   H      9    1.4430  1.100      2.537611     -2.138199      0.704318
   10   H     10    1.4430  1.100      0.092783     -2.056350      0.317075
   11   O     11    1.7500  1.100     -1.246525      0.119343     -0.458077
   12   H     12    1.4430  1.100     -1.682424     -0.750051     -0.302676
   13   H     13    1.4430  1.100      0.391450      2.082097     -0.742092
   14   O     14    1.7500  1.100     -2.498125     -2.250880     -0.048243
   15   H     15    1.4430  1.100     -3.182438     -2.234593      0.631139
   16   H     16    1.4430  1.100     -2.938788     -2.612862     -0.826080
   17   O     17    1.7500  1.100     -2.537876      2.397768      0.605430
   18   H     18    1.4430  1.100     -2.106169      1.625708      0.199522
   19   H     19    1.4430  1.100     -2.765436      2.960917     -0.140961
 ------------------------------------------------------------------------------
 One-electron integrals computed using PRISM.
 NBasis=   644 RedAO= T EigKep=  1.31D-06  NBF=   644
 NBsUse=   642 1.00D-06 EigRej=  9.71D-07 NBFU=   642
 Initial guess from the checkpoint file:  "output.chk"
 B after Tr=     0.000000    0.000000   -0.000000
         Rot=    0.999996   -0.000125    0.000249   -0.002889 Ang=  -0.33 deg.
 ExpMin= 2.53D-02 ExpMax= 1.53D+04 ExpMxC= 5.22D+02 IAcc=3 IRadAn=         5 AccDes= 0.00D+00
 Harris functional with IExCor=  205 and IRadAn=       5 diagonalized for initial guess.
 HarFok:  IExCor=  205 AccDes= 0.00D+00 IRadAn=         5 IDoV= 1 UseB2=F ITyADJ=14
 ICtDFT=  3500011 ScaDFX=  1.000000  1.000000  1.000000  1.000000
 FoFCou: FMM=F IPFlag=           0 FMFlag=      100000 FMFlg1=           0
         NFxFlg=           0 DoJE=T BraDBF=F KetDBF=T FulRan=T
         wScrn=  0.000000 ICntrl=       500 IOpCl=  0 I1Cent=   200000004 NGrid=           0
         NMat0=    1 NMatS0=      1 NMatT0=    0 NMatD0=    1 NMtDS0=    0 NMtDT0=    0
 Petite list used in FoFCou.
 Requested convergence on RMS density matrix=1.00D-08 within 128 cycles.
 Requested convergence on MAX density matrix=1.00D-06.
 Requested convergence on             energy=1.00D-06.
 No special actions if energy rises.
 Inv3:  Mode=1 IEnd=     9072363.
 Iteration    1 A*A^-1 deviation from unit magnitude is 3.11D-15 for    910.
 Iteration    1 A*A^-1 deviation from orthogonality  is 1.65D-15 for   1670     39.
 Iteration    1 A^-1*A deviation from unit magnitude is 3.11D-15 for    910.
 Iteration    1 A^-1*A deviation from orthogonality  is 3.29D-15 for   1270    225.
 Error on total polarization charges =  0.01399
 SCF Done:  E(RHF) =  -457.819699415     A.U. after    9 cycles
            NFock=  9  Conv=0.53D-08     -V/T= 2.0016
 ExpMin= 2.53D-02 ExpMax= 1.53D+04 ExpMxC= 5.22D+02 IAcc=3 IRadAn=         5 AccDes= 0.00D+00
 HarFok:  IExCor=  205 AccDes= 0.00D+00 IRadAn=         5 IDoV=-2 UseB2=F ITyADJ=14
 ICtDFT= 12500011 ScaDFX=  1.000000  1.000000  1.000000  1.000000
 Range of M.O.s used for correlation:    10   642
 NBasis=   644 NAE=    35 NBE=    35 NFC=     9 NFV=     0
 NROrb=    633 NOA=    26 NOB=    26 NVA=   607 NVB=   607

 **** Warning!!: The largest alpha MO coefficient is  0.16397250D+03

 Disk-based method using ON**2 memory for 26 occupieds at a time.
 Estimated scratch disk usage= 22004122154 words.
 Actual    scratch disk usage= 19902587946 words.
 JobTyp=1 Pass  1:  I=  10 to  35 NPSUse= 15 ParTrn=T ParDer=T DoDerP=T.
 (rs|ai) integrals will be sorted in core.
 Spin components of T(2) and E(2):
     alpha-alpha T2 =       0.7048952476D-01 E2=     -0.2210754258D+00
     alpha-beta  T2 =       0.3752879468D+00 E2=     -0.1309849696D+01
     beta-beta   T2 =       0.7048952476D-01 E2=     -0.2210754258D+00
 ANorm=    0.1231367937D+01
 E2 =    -0.1752000548D+01 EUMP2 =    -0.45957169996320D+03
          IDoAtm=1111111111111111111
 NEqPCM:  Using equilibrium solvation (IEInf=0, Eps=  78.3553, EpsInf=   1.7778)
          Differentiating once with respect to electric field.
                with respect to dipole field.
          Differentiating once with respect to nuclear coordinates.
          There are     1 degrees of freedom in the 1st order CPHF.  IDoFFX=0 NUNeed=     1.
 LinEq1:  Iter=  0 NonCon=     1 RMS=1.92D-03 Max=3.03D-02 NDo=     1
 AX will form     1 AO Fock derivatives at one time.
 LinEq1:  Iter=  1 NonCon=     1 RMS=4.53D-04 Max=8.37D-03 NDo=     1
 LinEq1:  Iter=  2 NonCon=     1 RMS=1.77D-04 Max=6.26D-03 NDo=     1
 LinEq1:  Iter=  3 NonCon=     1 RMS=6.28D-05 Max=2.65D-03 NDo=     1
 LinEq1:  Iter=  4 NonCon=     1 RMS=2.71D-05 Max=8.88D-04 NDo=     1
 LinEq1:  Iter=  5 NonCon=     1 RMS=9.04D-06 Max=1.77D-04 NDo=     1
 LinEq1:  Iter=  6 NonCon=     1 RMS=2.22D-06 Max=3.42D-05 NDo=     1
 LinEq1:  Iter=  7 NonCon=     1 RMS=5.46D-07 Max=9.45D-06 NDo=     1
 LinEq1:  Iter=  8 NonCon=     1 RMS=1.90D-07 Max=3.99D-06 NDo=     1
 LinEq1:  Iter=  9 NonCon=     1 RMS=3.97D-08 Max=7.63D-07 NDo=     1
 LinEq1:  Iter= 10 NonCon=     1 RMS=1.49D-08 Max=4.47D-07 NDo=     1
 LinEq1:  Iter= 11 NonCon=     1 RMS=4.54D-09 Max=1.19D-07 NDo=     1
 LinEq1:  Iter= 12 NonCon=     1 RMS=1.23D-09 Max=6.00D-08 NDo=     1
 LinEq1:  Iter= 13 NonCon=     1 RMS=3.74D-10 Max=1.19D-08 NDo=     1
 LinEq1:  Iter= 14 NonCon=     1 RMS=1.48D-10 Max=4.77D-09 NDo=     1
 LinEq1:  Iter= 15 NonCon=     0 RMS=3.27D-11 Max=5.15D-10 NDo=     1
 Linear equations converged to 1.000D-10 1.000D-09 after    15 iterations.
 End of Minotr F.D. properties file   721 does not exist.
 End of Minotr F.D. properties file   722 does not exist.
 End of Minotr F.D. properties file   788 does not exist.
 D1PCM: PCM CHGder 1st derivatives, ID1Alg=3 FixD1E=F DoIter=F DoCFld=F I1PDM=2.
 Calling FoFJK, ICntrl=  10002127 FMM=F ISym2X=0 I1Cent= 0 IOpClX= 0 NMat=1 NMatS=1 NMatT=0.
 ***** Axes restored to original set *****
 -------------------------------------------------------------------
 Center     Atomic                   Forces (Hartrees/Bohr)
 Number     Number              X              Y              Z
 -------------------------------------------------------------------
      1        6          -0.000034014    0.000048139   -0.000011914
      2        6          -0.000058834    0.000422316   -0.000026268
      3        6          -0.000045985    0.000167990    0.000071280
      4        6           0.000147293   -0.000050761    0.000127784
      5        6           0.000012808   -0.000000277   -0.000080250
      6        6          -0.000051773    0.000054794   -0.000110317
      7        1          -0.000011476   -0.000083624   -0.000018633
      8        1           0.000012674   -0.000031228   -0.000013124
      9        1           0.000015535   -0.000058020    0.000012994
     10        1           0.000012104   -0.000079646    0.000029532
     11        8           0.000172372   -0.000385674   -0.000118218
     12        1          -0.000136964    0.000038735    0.000043381
     13        1          -0.000023613   -0.000075147   -0.000026806
     14        8           0.000032739   -0.000066410    0.000015115
     15        1           0.000013095   -0.000027956   -0.000015026
     16        1          -0.000040553    0.000093653    0.000035531
     17        8           0.000123807    0.000027625    0.000012323
     18        1          -0.000140000    0.000047265    0.000088199
     19        1           0.000000785   -0.000041773   -0.000015582
 -------------------------------------------------------------------
 Cartesian Forces:  Max     0.000422316 RMS     0.000102120

 GradGradGradGradGradGradGradGradGradGradGradGradGradGradGradGradGradGrad
 Berny optimization.
 Using GEDIIS/GDIIS optimizer.
 FormGI is forming the generalized inverse of G from B-inverse, IUseBI=4.
 Internal  Forces:  Max     0.000183620 RMS     0.000064884
 Search for a local minimum.
 Step number   5 out of a maximum of   92
 All quantities printed in internal units (Hartrees-Bohrs-Radians)
 Mixed Optimization -- En-DIIS/RFO-DIIS
 Swapping is turned off.
 Update second derivatives using D2CorX and points    1    2    3    4    5
 DE= -2.47D-05 DEPred=-2.42D-05 R= 1.02D+00
 TightC=F SS=  1.41D+00  RLast= 8.25D-02 DXNew= 8.4090D-02 2.4758D-01
 Trust test= 1.02D+00 RLast= 8.25D-02 DXMaxT set to 8.41D-02
 ITU=  1 -1 -1 -1  0
     Eigenvalues ---    0.00102   0.00230   0.01302   0.01326   0.01426
     Eigenvalues ---    0.01958   0.02139   0.02144   0.02153   0.02154
     Eigenvalues ---    0.02158   0.02160   0.02163   0.02169   0.02275
     Eigenvalues ---    0.02445   0.03087   0.04500   0.05529   0.07033
     Eigenvalues ---    0.13641   0.15002   0.15951   0.16000   0.16000
     Eigenvalues ---    0.16000   0.16000   0.16009   0.16023   0.16067
     Eigenvalues ---    0.22017   0.22059   0.23515   0.25817   0.35696
     Eigenvalues ---    0.35703   0.35713   0.35788   0.35801   0.42205
     Eigenvalues ---    0.42325   0.46315   0.46467   0.46609   0.46960
     Eigenvalues ---    0.50435   0.51129   0.52815   0.54532   0.54562
     Eigenvalues ---    0.54970
 En-DIIS/RFO-DIIS/Sim-DIIS IScMMF=       -3 using points:     5    4    3    2    1
 RFO step:  Lambda=-8.37374061D-06.
 DidBck=T Rises=F RFO-DIIS coefs:   -2.00000    0.82751    0.79030    0.49229    0.88991
 Iteration  1 RMS(Cart)=  0.00473346 RMS(Int)=  0.00002543
 Iteration  2 RMS(Cart)=  0.00002437 RMS(Int)=  0.00001875
 Iteration  3 RMS(Cart)=  0.00000000 RMS(Int)=  0.00001875
 Variable       Old X    -DE/DX   Delta X   Delta X   Delta X     New X
                                 (Linear)    (Quad)   (Total)
    R1        2.63676   0.00008   0.00006   0.00000   0.00006   2.63682
    R2        2.63234   0.00003   0.00001   0.00002   0.00003   2.63237
    R3        2.04548   0.00003   0.00002   0.00003   0.00005   2.04553
    R4        2.63834   0.00010   0.00006   0.00007   0.00012   2.63846
    R5        2.58614   0.00000  -0.00011   0.00029   0.00018   2.58632
    R6        2.63509   0.00011   0.00008   0.00003   0.00011   2.63520
    R7        2.04538   0.00003   0.00003   0.00002   0.00004   2.04542
    R8        2.63464   0.00018   0.00010   0.00010   0.00020   2.63483
    R9        2.04554   0.00002   0.00001   0.00003   0.00004   2.04558
   R10        2.63676   0.00011   0.00006   0.00006   0.00012   2.63689
   R11        2.04382   0.00002   0.00002  -0.00001   0.00001   2.04384
   R12        2.04535   0.00002   0.00001   0.00002   0.00003   2.04538
   R13        1.86117   0.00006   0.00005   0.00001   0.00006   1.86122
   R14        3.50521   0.00000  -0.00016   0.00048   0.00032   3.50553
   R15        3.26359   0.00003  -0.00017   0.00138   0.00121   3.26480
   R16        1.82249  -0.00004   0.00000   0.00000   0.00001   1.82250
   R17        1.82263  -0.00004  -0.00000  -0.00007  -0.00007   1.82255
   R18        1.83917  -0.00009  -0.00004  -0.00005  -0.00009   1.83908
   R19        1.81848   0.00003   0.00002  -0.00000   0.00002   1.81850
    A1        2.09010   0.00001   0.00002   0.00000   0.00002   2.09013
    A2        2.08086   0.00001  -0.00004   0.00007   0.00005   2.08091
    A3        2.11222  -0.00002  -0.00002  -0.00007  -0.00007   2.11215
    A4        2.09785   0.00004   0.00000   0.00007   0.00007   2.09792
    A5        2.05279  -0.00006  -0.00006  -0.00022  -0.00026   2.05252
    A6        2.13253   0.00003   0.00002   0.00017   0.00021   2.13274
    A7        2.08674  -0.00001   0.00001  -0.00006  -0.00005   2.08669
    A8        2.08874   0.00002   0.00000   0.00013   0.00014   2.08888
    A9        2.10770  -0.00000  -0.00005  -0.00006  -0.00009   2.10761
   A10        2.10531  -0.00005  -0.00007   0.00001  -0.00006   2.10525
   A11        2.08095   0.00002   0.00003  -0.00003   0.00000   2.08096
   A12        2.09692   0.00003   0.00003   0.00003   0.00006   2.09698
   A13        2.08336   0.00004   0.00006   0.00002   0.00008   2.08344
   A14        2.09993  -0.00002  -0.00003   0.00001  -0.00002   2.09990
   A15        2.09990  -0.00002  -0.00003  -0.00003  -0.00006   2.09984
   A16        2.10301  -0.00002  -0.00003  -0.00003  -0.00007   2.10294
   A17        2.08317   0.00000   0.00001  -0.00005  -0.00003   2.08314
   A18        2.09700   0.00002   0.00000   0.00008   0.00010   2.09710
   A19        1.92392   0.00018   0.00023   0.00081   0.00106   1.92497
   A20        2.04662  -0.00006   0.00027  -0.00140  -0.00110   2.04553
   A21        2.04409  -0.00014   0.00034  -0.00204  -0.00166   2.04243
   A22        2.00892  -0.00003   0.00011  -0.00059  -0.00043   2.00850
   A23        2.00770   0.00006  -0.00016   0.00041   0.00031   2.00801
   A24        1.82375  -0.00005  -0.00019  -0.00013  -0.00022   1.82353
   A25        1.81898  -0.00006  -0.00001  -0.00025  -0.00026   1.81872
   A26        3.17588   0.00002   0.00338   0.00097   0.00433   3.18022
   A27        3.14884  -0.00011  -0.00176  -0.00223  -0.00399   3.14485
   A28        3.14400  -0.00005   0.00013  -0.00180  -0.00166   3.14234
   A29        3.21631   0.00008   0.00201  -0.00042   0.00160   3.21790
    D1       -0.00169   0.00002   0.00036  -0.00001   0.00035  -0.00134
    D2        3.13402   0.00015   0.00152   0.00237   0.00390   3.13792
    D3       -3.14141  -0.00007  -0.00063  -0.00132  -0.00194   3.13983
    D4       -0.00570   0.00005   0.00053   0.00107   0.00160  -0.00409
    D5        0.00132   0.00000  -0.00003   0.00011   0.00008   0.00140
    D6       -3.13855  -0.00007  -0.00074  -0.00117  -0.00191  -3.14045
    D7        3.14100   0.00009   0.00098   0.00143   0.00241  -3.13977
    D8        0.00113   0.00002   0.00027   0.00016   0.00043   0.00156
    D9        0.00038  -0.00004  -0.00053  -0.00020  -0.00073  -0.00035
   D10        3.13838   0.00008   0.00056   0.00161   0.00217   3.14055
   D11       -3.13506  -0.00017  -0.00174  -0.00270  -0.00444  -3.13950
   D12        0.00294  -0.00006  -0.00065  -0.00089  -0.00154   0.00140
   D13        3.13145  -0.00006  -0.00097  -0.00125  -0.00220   3.12925
   D14       -0.75315  -0.00014   0.00027  -0.00506  -0.00480  -0.75795
   D15       -0.01614   0.00007   0.00022   0.00119   0.00142  -0.01472
   D16        2.38244  -0.00001   0.00146  -0.00262  -0.00118   2.38126
   D17        0.00133   0.00003   0.00036   0.00032   0.00068   0.00202
   D18        3.13970   0.00008   0.00075   0.00121   0.00196  -3.14153
   D19       -3.13663  -0.00008  -0.00074  -0.00151  -0.00225  -3.13888
   D20        0.00174  -0.00004  -0.00035  -0.00063  -0.00098   0.00076
   D21       -0.00170  -0.00001  -0.00003  -0.00023  -0.00026  -0.00196
   D22        3.13906   0.00004   0.00040   0.00048   0.00088   3.13994
   D23       -3.14004  -0.00005  -0.00042  -0.00112  -0.00154  -3.14158
   D24        0.00073  -0.00001   0.00001  -0.00042  -0.00041   0.00032
   D25        0.00037  -0.00001  -0.00014   0.00001  -0.00012   0.00024
   D26        3.14022   0.00007   0.00058   0.00130   0.00188  -3.14109
   D27       -3.14040  -0.00005  -0.00057  -0.00069  -0.00126   3.14153
   D28       -0.00054   0.00002   0.00015   0.00059   0.00074   0.00019
   D29        2.10806  -0.00004   0.00665  -0.01972  -0.01304   2.09501
   D30       -2.06310  -0.00008   0.00566  -0.02031  -0.01469  -2.07779
   D31       -0.30034   0.00002   0.00469  -0.01557  -0.01084  -0.31118
   D32        1.81169  -0.00002   0.00370  -0.01616  -0.01249   1.79920
   D33        1.89361  -0.00004   0.00020  -0.00380  -0.00362   1.88998
   D34       -2.06380   0.00001   0.00092  -0.00626  -0.00532  -2.06912
         Item               Value     Threshold  Converged?
 Maximum Force            0.000184     0.000450     YES
 RMS     Force            0.000065     0.000300     YES
 Maximum Displacement     0.029874     0.001800     NO 
 RMS     Displacement     0.004728     0.001200     NO 
 Predicted change in Energy=-3.473464D-06
 GradGradGradGradGradGradGradGradGradGradGradGradGradGradGradGradGradGrad

                          Input orientation:                          
 ---------------------------------------------------------------------
 Center     Atomic      Atomic             Coordinates (Angstroms)
 Number     Number       Type             X           Y           Z
 ---------------------------------------------------------------------
      1          6           0        0.000822   -0.008683   -0.001646
      2          6           0        0.001130   -0.012673    1.393696
      3          6           0        1.207958   -0.009284    2.095809
      4          6           0        2.412532   -0.002313    1.393281
      5          6           0        2.421528    0.003709   -0.000970
      6          6           0        1.209978    0.000326   -0.693230
      7          1           0        1.202177    0.004453   -1.775561
      8          1           0        3.358678    0.010646   -0.540838
      9          1           0        3.345040    0.000230    1.942980
     10          1           0        1.198409   -0.011440    3.178156
     11          8           0       -1.211595   -0.017079    2.028051
     12          1           0       -1.086101   -0.031002    3.004842
     13          1           0       -0.943920   -0.013060   -0.529985
     14          8           0       -0.932297   -0.057008    4.725445
     15          1           0       -1.324085    0.696578    5.182311
     16          1           0       -1.317241   -0.828161    5.158240
     17          8           0       -3.164588    1.762105    1.022777
     18          1           0       -2.520762    1.116237    1.362567
     19          1           0       -3.826718    1.223848    0.577914
 ---------------------------------------------------------------------
                    Distance matrix (angstroms):
                    1          2          3          4          5
     1  C    0.000000
     2  C    1.395348   0.000000
     3  C    2.420020   1.396213   0.000000
     4  C    2.786074   2.411425   1.394487   0.000000
     5  C    2.420737   2.793508   2.422685   1.394293   0.000000
     6  C    1.392992   2.411792   2.789056   2.408250   1.395381
     7  H    2.142475   3.389247   3.871399   3.392133   2.153135
     8  H    3.400926   3.875060   3.402631   2.153178   1.081552
     9  H    3.868520   3.388749   2.142561   1.082473   2.152168
    10  H    3.397848   2.148902   1.082392   2.158694   3.406331
    11  O    2.364254   1.368622   2.420514   3.679327   4.161363
    12  H    3.197010   1.943759   2.467695   3.852062   4.619477
    13  H    1.082450   2.143284   3.394906   3.868441   3.406813
    14  O    4.818551   3.460319   3.390863   4.721672   5.795759
    15  H    5.396868   4.075885   4.054131   5.367262   6.432424
    16  H    5.388252   4.071230   4.052860   5.363595   6.425562
    17  O    3.768946   3.648176   4.838220   5.861289   5.945141
    18  H    3.079758   2.763212   3.963306   5.058605   5.246253
    19  H    4.062646   4.104498   5.401165   6.410658   6.392529
                    6          7          8          9         10
     6  C    0.000000
     7  H    1.082368   0.000000
     8  H    2.154122   2.484970   0.000000
     9  H    3.392358   4.291786   2.483877   0.000000
    10  H    3.871421   4.953744   4.300949   2.476655   0.000000
    11  O    3.642758   4.504911   5.242838   4.557462   2.670373
    12  H    4.353009   5.299974   5.685915   4.556703   2.291158
    13  H    2.160116   2.481430   4.302676   4.950850   4.282510
    14  O    5.827063   6.842721   6.793436   5.103038   2.633645
    15  H    6.436475   7.434582   7.426520   5.725286   3.298621
    16  H    6.427513   7.424171   7.419387   5.723722   3.303976
    17  O    5.018502   5.476191   6.932928   6.806338   5.179466
    18  H    4.403405   4.994415   6.277984   5.999165   4.289552
    19  H    5.336771   5.684677   7.372475   7.402349   5.791295
                   11         12         13         14         15
    11  O    0.000000
    12  H    0.984918   0.000000
    13  H    2.572006   3.537731   0.000000
    14  O    2.712109   1.727659   5.255627   0.000000
    15  H    3.235941   2.308112   5.768747   0.964425   0.000000
    16  H    3.235290   2.307815   5.758443   0.964454   1.524944
    17  O    2.826704   3.385842   3.239390   4.690634   4.671672
    18  H    1.855045   2.464037   2.709888   3.899830   4.024748
    19  H    3.237540   3.869834   3.326847   5.217306   5.267034
                   16         17         18         19
    16  H    0.000000
    17  O    5.217684   0.000000
    18  H    4.431285   0.973198   0.000000
    19  H    5.611381   0.962310   1.527345   0.000000
 Stoichiometry    C6H10O3
 Framework group  C1[X(C6H10O3)]
 Deg. of freedom    51
 Full point group                 C1      NOp   1
 Largest Abelian subgroup         C1      NOp   1
 Largest concise Abelian subgroup C1      NOp   1
                         Standard orientation:                         
 ---------------------------------------------------------------------
 Center     Atomic      Atomic             Coordinates (Angstroms)
 Number     Number       Type             X           Y           Z
 ---------------------------------------------------------------------
      1          6           0        0.875766    1.163996   -0.426136
      2          6           0        0.101243    0.019153   -0.235235
      3          6           0        0.700335   -1.174165    0.172799
      4          6           0        2.077576   -1.214124    0.387747
      5          6           0        2.858844   -0.074425    0.201309
      6          6           0        2.250404    1.113239   -0.206544
      7          1           0        2.844839    2.005406   -0.355556
      8          1           0        3.926401   -0.110612    0.370920
      9          1           0        2.536510   -2.142098    0.703961
     10          1           0        0.091393   -2.056947    0.319287
     11          8           0       -1.245153    0.119822   -0.459311
     12          1           0       -1.683086   -0.748683   -0.304472
     13          1           0        0.395182    2.080266   -0.744235
     14          8           0       -2.509449   -2.244443   -0.050241
     15          1           0       -3.187755   -2.225372    0.635071
     16          1           0       -2.960053   -2.598989   -0.825756
     17          8           0       -2.531709    2.399919    0.606610
     18          1           0       -2.104120    1.626211    0.199598
     19          1           0       -2.753835    2.966381   -0.138924
 ---------------------------------------------------------------------
 Rotational constants (GHZ):           1.6991865           0.9424455           0.6334349
 Standard basis: Aug-CC-pVTZ (5D, 7F)
 There are   745 symmetry adapted cartesian basis functions of A   symmetry.
 There are   644 symmetry adapted basis functions of A   symmetry.
   644 basis functions,   918 primitive gaussians,   745 cartesian basis functions
    35 alpha electrons       35 beta electrons
       nuclear repulsion energy       429.3457727112 Hartrees.
 NAtoms=   19 NActive=   19 NUniq=   19 SFac= 1.00D+00 NAtFMM=   60 NAOKFM=F Big=F
 Integral buffers will be    131072 words long.
 Raffenetti 1 integral format.
 Two-electron integral symmetry is turned on.
 ------------------------------------------------------------------------------
 Polarizable Continuum Model (PCM)
 =================================
 Model                : PCM.
 Atomic radii         : UFF (Universal Force Field).
 Polarization charges : Total charges.
 Charge compensation  : None.
 Solution method      : On-the-fly selection.
 Cavity type          : Scaled VdW (van der Waals Surface) (Alpha=1.100).
 Cavity algorithm     : GePol (No added spheres)
                        Default sphere list used, NSphG=   19.
                        Lebedev-Laikov grids with approx.  5.0 points / Ang**2.
                        Smoothing algorithm: York/Karplus (Gamma=1.0000).
                        Polarization charges: spherical gaussians, with
                                              point-specific exponents (IZeta= 3).
                        Self-potential: point-specific (ISelfS= 7).
                        Self-field    : sphere-specific E.n sum rule (ISelfD= 2).
 1st derivatives      : Analytical E(r).r(x)/FMM algorithm (CHGder, D1EAlg=3).
                        Cavity 1st derivative terms included.
 Solvent              : Water, Eps=  78.355300 Eps(inf)=   1.777849
 ------------------------------------------------------------------------------
 Spheres list:
 ISph  on   Nord     Re0    Alpha      Xe            Ye            Ze
    1   C      1    1.9255  1.100      0.875766      1.163996     -0.426136
    2   C      2    1.9255  1.100      0.101243      0.019153     -0.235235
    3   C      3    1.9255  1.100      0.700335     -1.174165      0.172799
    4   C      4    1.9255  1.100      2.077576     -1.214124      0.387747
    5   C      5    1.9255  1.100      2.858844     -0.074425      0.201309
    6   C      6    1.9255  1.100      2.250404      1.113239     -0.206544
    7   H      7    1.4430  1.100      2.844839      2.005406     -0.355556
    8   H      8    1.4430  1.100      3.926401     -0.110612      0.370920
    9   H      9    1.4430  1.100      2.536510     -2.142098      0.703961
   10   H     10    1.4430  1.100      0.091393     -2.056947      0.319287
   11   O     11    1.7500  1.100     -1.245153      0.119822     -0.459311
   12   H     12    1.4430  1.100     -1.683086     -0.748683     -0.304472
   13   H     13    1.4430  1.100      0.395182      2.080266     -0.744235
   14   O     14    1.7500  1.100     -2.509449     -2.244443     -0.050241
   15   H     15    1.4430  1.100     -3.187755     -2.225372      0.635071
   16   H     16    1.4430  1.100     -2.960053     -2.598989     -0.825756
   17   O     17    1.7500  1.100     -2.531709      2.399919      0.606610
   18   H     18    1.4430  1.100     -2.104120      1.626211      0.199598
   19   H     19    1.4430  1.100     -2.753835      2.966381     -0.138924
 ------------------------------------------------------------------------------
 One-electron integrals computed using PRISM.
 NBasis=   644 RedAO= T EigKep=  1.31D-06  NBF=   644
 NBsUse=   642 1.00D-06 EigRej=  9.69D-07 NBFU=   642
 Initial guess from the checkpoint file:  "output.chk"
 B after Tr=     0.000000   -0.000000    0.000000
         Rot=    0.999999   -0.000037   -0.000091    0.001084 Ang=  -0.12 deg.
 ExpMin= 2.53D-02 ExpMax= 1.53D+04 ExpMxC= 5.22D+02 IAcc=3 IRadAn=         5 AccDes= 0.00D+00
 Harris functional with IExCor=  205 and IRadAn=       5 diagonalized for initial guess.
 HarFok:  IExCor=  205 AccDes= 0.00D+00 IRadAn=         5 IDoV= 1 UseB2=F ITyADJ=14
 ICtDFT=  3500011 ScaDFX=  1.000000  1.000000  1.000000  1.000000
 FoFCou: FMM=F IPFlag=           0 FMFlag=      100000 FMFlg1=           0
         NFxFlg=           0 DoJE=T BraDBF=F KetDBF=T FulRan=T
         wScrn=  0.000000 ICntrl=       500 IOpCl=  0 I1Cent=   200000004 NGrid=           0
         NMat0=    1 NMatS0=      1 NMatT0=    0 NMatD0=    1 NMtDS0=    0 NMtDT0=    0
 Petite list used in FoFCou.
 Requested convergence on RMS density matrix=1.00D-08 within 128 cycles.
 Requested convergence on MAX density matrix=1.00D-06.
 Requested convergence on             energy=1.00D-06.
 No special actions if energy rises.
 Inv3:  Mode=1 IEnd=     9061932.
 Iteration    1 A*A^-1 deviation from unit magnitude is 3.55D-15 for   1459.
 Iteration    1 A*A^-1 deviation from orthogonality  is 1.85D-15 for   1399    182.
 Iteration    1 A^-1*A deviation from unit magnitude is 3.55D-15 for   1459.
 Iteration    1 A^-1*A deviation from orthogonality  is 1.74D-15 for   1294    662.
 Error on total polarization charges =  0.01399
 SCF Done:  E(RHF) =  -457.819716774     A.U. after    8 cycles
            NFock=  8  Conv=0.39D-08     -V/T= 2.0016
 ExpMin= 2.53D-02 ExpMax= 1.53D+04 ExpMxC= 5.22D+02 IAcc=3 IRadAn=         5 AccDes= 0.00D+00
 HarFok:  IExCor=  205 AccDes= 0.00D+00 IRadAn=         5 IDoV=-2 UseB2=F ITyADJ=14
 ICtDFT= 12500011 ScaDFX=  1.000000  1.000000  1.000000  1.000000
 Range of M.O.s used for correlation:    10   642
 NBasis=   644 NAE=    35 NBE=    35 NFC=     9 NFV=     0
 NROrb=    633 NOA=    26 NOB=    26 NVA=   607 NVB=   607

 **** Warning!!: The largest alpha MO coefficient is  0.16714249D+03

 Disk-based method using ON**2 memory for 26 occupieds at a time.
 Estimated scratch disk usage= 22011514642 words.
 Actual    scratch disk usage= 19909055250 words.
 JobTyp=1 Pass  1:  I=  10 to  35 NPSUse= 15 ParTrn=T ParDer=T DoDerP=T.
 (rs|ai) integrals will be sorted in core.
 Spin components of T(2) and E(2):
     alpha-alpha T2 =       0.7049066270D-01 E2=     -0.2210698462D+00
     alpha-beta  T2 =       0.3753042361D+00 E2=     -0.1309848339D+01
     beta-beta   T2 =       0.7049066270D-01 E2=     -0.2210698462D+00
 ANorm=    0.1231375475D+01
 E2 =    -0.1751988031D+01 EUMP2 =    -0.45957170480567D+03
          IDoAtm=1111111111111111111
 NEqPCM:  Using equilibrium solvation (IEInf=0, Eps=  78.3553, EpsInf=   1.7778)
          Differentiating once with respect to electric field.
                with respect to dipole field.
          Differentiating once with respect to nuclear coordinates.
          There are     1 degrees of freedom in the 1st order CPHF.  IDoFFX=0 NUNeed=     1.
 LinEq1:  Iter=  0 NonCon=     1 RMS=1.92D-03 Max=3.05D-02 NDo=     1
 AX will form     1 AO Fock derivatives at one time.
 LinEq1:  Iter=  1 NonCon=     1 RMS=4.53D-04 Max=8.46D-03 NDo=     1
 LinEq1:  Iter=  2 NonCon=     1 RMS=1.77D-04 Max=6.30D-03 NDo=     1
 LinEq1:  Iter=  3 NonCon=     1 RMS=6.29D-05 Max=2.67D-03 NDo=     1
 LinEq1:  Iter=  4 NonCon=     1 RMS=2.71D-05 Max=8.97D-04 NDo=     1
 LinEq1:  Iter=  5 NonCon=     1 RMS=9.04D-06 Max=1.78D-04 NDo=     1
 LinEq1:  Iter=  6 NonCon=     1 RMS=2.22D-06 Max=3.43D-05 NDo=     1
 LinEq1:  Iter=  7 NonCon=     1 RMS=5.46D-07 Max=9.38D-06 NDo=     1
 LinEq1:  Iter=  8 NonCon=     1 RMS=1.90D-07 Max=4.00D-06 NDo=     1
 LinEq1:  Iter=  9 NonCon=     1 RMS=3.97D-08 Max=7.72D-07 NDo=     1
 LinEq1:  Iter= 10 NonCon=     1 RMS=1.49D-08 Max=4.49D-07 NDo=     1
 LinEq1:  Iter= 11 NonCon=     1 RMS=4.54D-09 Max=1.20D-07 NDo=     1
 LinEq1:  Iter= 12 NonCon=     1 RMS=1.23D-09 Max=6.07D-08 NDo=     1
 LinEq1:  Iter= 13 NonCon=     1 RMS=3.75D-10 Max=1.20D-08 NDo=     1
 LinEq1:  Iter= 14 NonCon=     1 RMS=1.48D-10 Max=4.83D-09 NDo=     1
 LinEq1:  Iter= 15 NonCon=     0 RMS=3.30D-11 Max=5.21D-10 NDo=     1
 Linear equations converged to 1.000D-10 1.000D-09 after    15 iterations.
 End of Minotr F.D. properties file   721 does not exist.
 End of Minotr F.D. properties file   722 does not exist.
 End of Minotr F.D. properties file   788 does not exist.
 D1PCM: PCM CHGder 1st derivatives, ID1Alg=3 FixD1E=F DoIter=F DoCFld=F I1PDM=2.
 Calling FoFJK, ICntrl=  10002127 FMM=F ISym2X=0 I1Cent= 0 IOpClX= 0 NMat=1 NMatS=1 NMatT=0.
 ***** Axes restored to original set *****
 -------------------------------------------------------------------
 Center     Atomic                   Forces (Hartrees/Bohr)
 Number     Number              X              Y              Z
 -------------------------------------------------------------------
      1        6          -0.000019588    0.000026302   -0.000010700
      2        6          -0.000098983    0.000150235    0.000045127
      3        6          -0.000085957    0.000088288    0.000017557
      4        6           0.000105989   -0.000024449    0.000070699
      5        6          -0.000014241   -0.000004004   -0.000035324
      6        6          -0.000028275    0.000017338   -0.000055235
      7        1          -0.000001759   -0.000025097   -0.000004394
      8        1           0.000011153   -0.000015348   -0.000006416
      9        1           0.000002104   -0.000013275   -0.000001353
     10        1          -0.000002685   -0.000028005    0.000038453
     11        8           0.000204907   -0.000247066   -0.000099769
     12        1          -0.000106888    0.000082626   -0.000002785
     13        1          -0.000009051   -0.000031565   -0.000003072
     14        8           0.000065419   -0.000042302   -0.000022871
     15        1           0.000018594   -0.000023600   -0.000027538
     16        1          -0.000036686    0.000054124    0.000035429
     17        8           0.000065681    0.000026930    0.000018790
     18        1          -0.000059642    0.000031350    0.000060074
     19        1          -0.000010091   -0.000022483   -0.000016671
 -------------------------------------------------------------------
 Cartesian Forces:  Max     0.000247066 RMS     0.000064561

 GradGradGradGradGradGradGradGradGradGradGradGradGradGradGradGradGradGrad
 Berny optimization.
 Using GEDIIS/GDIIS optimizer.
 FormGI is forming the generalized inverse of G from B-inverse, IUseBI=4.
 Internal  Forces:  Max     0.000148539 RMS     0.000038425
 Search for a local minimum.
 Step number   6 out of a maximum of   92
 All quantities printed in internal units (Hartrees-Bohrs-Radians)
 Mixed Optimization -- En-DIIS/RFO-DIIS
 Swapping is turned off.
 Update second derivatives using D2CorX and points    1    2    3    4    5
                                                      6
 DE= -4.84D-06 DEPred=-3.47D-06 R= 1.39D+00
 TightC=F SS=  1.41D+00  RLast= 2.93D-02 DXNew= 1.4142D-01 8.7860D-02
 Trust test= 1.39D+00 RLast= 2.93D-02 DXMaxT set to 8.79D-02
 ITU=  1  1 -1 -1 -1  0
     Eigenvalues ---    0.00064   0.00229   0.01245   0.01316   0.01403
     Eigenvalues ---    0.01844   0.02121   0.02144   0.02153   0.02153
     Eigenvalues ---    0.02158   0.02159   0.02163   0.02169   0.02255
     Eigenvalues ---    0.02404   0.02750   0.04474   0.05529   0.06994
     Eigenvalues ---    0.13340   0.14522   0.15933   0.15999   0.16000
     Eigenvalues ---    0.16000   0.16001   0.16006   0.16019   0.16059
     Eigenvalues ---    0.21982   0.22029   0.23500   0.25801   0.35696
     Eigenvalues ---    0.35703   0.35713   0.35778   0.35799   0.42168
     Eigenvalues ---    0.42270   0.46301   0.46343   0.46520   0.46676
     Eigenvalues ---    0.50411   0.51892   0.52804   0.54532   0.54559
     Eigenvalues ---    0.54958
 En-DIIS/RFO-DIIS/Sim-DIIS IScMMF=       -3 using points:     6    5    4    3    2    1
 RFO step:  Lambda=-1.06473157D-05.
 DidBck=T Rises=F RFO-DIIS coefs:    0.41599   -2.00000    0.71744    0.71929    0.39517
                  RFO-DIIS coefs:    0.75211
 Iteration  1 RMS(Cart)=  0.00975668 RMS(Int)=  0.00015045
 Iteration  2 RMS(Cart)=  0.00015745 RMS(Int)=  0.00001486
 Iteration  3 RMS(Cart)=  0.00000003 RMS(Int)=  0.00001486
 Variable       Old X    -DE/DX   Delta X   Delta X   Delta X     New X
                                 (Linear)    (Quad)   (Total)
    R1        2.63682   0.00002  -0.00001  -0.00000  -0.00001   2.63681
    R2        2.63237   0.00002  -0.00001   0.00006   0.00005   2.63242
    R3        2.04553   0.00001  -0.00002   0.00005   0.00003   2.04556
    R4        2.63846   0.00000  -0.00004   0.00005   0.00000   2.63846
    R5        2.58632  -0.00015  -0.00016   0.00021   0.00006   2.58638
    R6        2.63520   0.00006  -0.00003   0.00016   0.00013   2.63533
    R7        2.04542   0.00004  -0.00001   0.00007   0.00006   2.04548
    R8        2.63483   0.00009  -0.00007   0.00026   0.00019   2.63502
    R9        2.04558   0.00000  -0.00002   0.00004   0.00002   2.04560
   R10        2.63689   0.00006  -0.00005   0.00016   0.00012   2.63701
   R11        2.04384   0.00001   0.00000   0.00002   0.00002   2.04386
   R12        2.04538   0.00000  -0.00001   0.00003   0.00002   2.04539
   R13        1.86122  -0.00003  -0.00001  -0.00012  -0.00013   1.86109
   R14        3.50553   0.00000  -0.00026   0.00118   0.00092   3.50645
   R15        3.26480  -0.00001  -0.00078   0.00296   0.00218   3.26698
   R16        1.82250  -0.00004  -0.00000  -0.00001  -0.00001   1.82249
   R17        1.82255  -0.00001   0.00004  -0.00012  -0.00007   1.82248
   R18        1.83908  -0.00003   0.00003  -0.00009  -0.00006   1.83902
   R19        1.81850   0.00003  -0.00000   0.00004   0.00004   1.81854
    A1        2.09013  -0.00001  -0.00001  -0.00006  -0.00006   2.09006
    A2        2.08091   0.00001  -0.00005   0.00010   0.00007   2.08097
    A3        2.11215   0.00001   0.00002  -0.00005  -0.00001   2.11214
    A4        2.09792   0.00005  -0.00004   0.00026   0.00022   2.09815
    A5        2.05252   0.00003   0.00012  -0.00044  -0.00030   2.05222
    A6        2.13274  -0.00008  -0.00012   0.00018   0.00008   2.13282
    A7        2.08669  -0.00000   0.00003  -0.00015  -0.00012   2.08657
    A8        2.08888  -0.00000  -0.00009   0.00021   0.00014   2.08902
    A9        2.10761   0.00001   0.00002  -0.00006  -0.00002   2.10759
   A10        2.10525  -0.00004   0.00001  -0.00008  -0.00007   2.10518
   A11        2.08096   0.00002   0.00001   0.00001   0.00002   2.08098
   A12        2.09698   0.00002  -0.00002   0.00007   0.00005   2.09703
   A13        2.08344   0.00003  -0.00002   0.00012   0.00010   2.08354
   A14        2.09990  -0.00002  -0.00000  -0.00005  -0.00005   2.09985
   A15        2.09984  -0.00001   0.00002  -0.00008  -0.00006   2.09979
   A16        2.10294  -0.00001   0.00002  -0.00010  -0.00007   2.10287
   A17        2.08314   0.00001   0.00002  -0.00005  -0.00002   2.08312
   A18        2.09710   0.00001  -0.00006   0.00015   0.00010   2.09720
   A19        1.92497  -0.00001  -0.00052   0.00072   0.00019   1.92517
   A20        2.04553   0.00002   0.00074  -0.00375  -0.00300   2.04253
   A21        2.04243  -0.00006   0.00110  -0.00547  -0.00435   2.03808
   A22        2.00850  -0.00004   0.00027  -0.00156  -0.00125   2.00725
   A23        2.00801   0.00004  -0.00027   0.00104   0.00081   2.00882
   A24        1.82353  -0.00004   0.00000  -0.00048  -0.00040   1.82313
   A25        1.81872  -0.00002   0.00014  -0.00044  -0.00030   1.81842
   A26        3.18022  -0.00012  -0.00113   0.00153   0.00038   3.18060
   A27        3.14485  -0.00004   0.00152  -0.00414  -0.00262   3.14223
   A28        3.14234   0.00000   0.00154  -0.00130   0.00025   3.14259
   A29        3.21790   0.00004  -0.00003   0.00214   0.00212   3.22002
    D1       -0.00134   0.00001  -0.00004   0.00046   0.00042  -0.00093
    D2        3.13792   0.00005  -0.00158   0.00417   0.00259   3.14051
    D3        3.13983  -0.00002   0.00085  -0.00216  -0.00132   3.13852
    D4       -0.00409   0.00001  -0.00069   0.00155   0.00086  -0.00323
    D5        0.00140  -0.00000  -0.00006   0.00010   0.00004   0.00144
    D6       -3.14045  -0.00003   0.00077  -0.00218  -0.00141   3.14132
    D7       -3.13977   0.00004  -0.00096   0.00276   0.00181  -3.13796
    D8        0.00156   0.00001  -0.00013   0.00048   0.00036   0.00192
    D9       -0.00035  -0.00002   0.00018  -0.00086  -0.00067  -0.00102
   D10        3.14055   0.00002  -0.00101   0.00261   0.00160  -3.14104
   D11       -3.13950  -0.00005   0.00179  -0.00475  -0.00295   3.14073
   D12        0.00140  -0.00001   0.00060  -0.00128  -0.00068   0.00072
   D13        3.12925  -0.00000   0.00084  -0.00117  -0.00032   3.12894
   D14       -0.75795  -0.00008   0.00291  -0.01308  -0.01018  -0.76814
   D15       -0.01472   0.00003  -0.00073   0.00262   0.00191  -0.01282
   D16        2.38126  -0.00005   0.00134  -0.00929  -0.00796   2.37329
   D17        0.00202   0.00001  -0.00023   0.00071   0.00048   0.00249
   D18       -3.14153   0.00003  -0.00080   0.00215   0.00136  -3.14018
   D19       -3.13888  -0.00003   0.00097  -0.00279  -0.00182  -3.14069
   D20        0.00076  -0.00002   0.00041  -0.00135  -0.00094  -0.00018
   D21       -0.00196   0.00000   0.00014  -0.00016  -0.00003  -0.00199
   D22        3.13994   0.00001  -0.00033   0.00090   0.00057   3.14051
   D23       -3.14158  -0.00001   0.00071  -0.00162  -0.00091   3.14069
   D24        0.00032  -0.00000   0.00024  -0.00056  -0.00032   0.00000
   D25        0.00024  -0.00001   0.00001  -0.00025  -0.00024   0.00001
   D26       -3.14109   0.00002  -0.00083   0.00205   0.00122  -3.13986
   D27        3.14153  -0.00002   0.00048  -0.00131  -0.00083   3.14069
   D28        0.00019   0.00001  -0.00036   0.00099   0.00063   0.00082
   D29        2.09501  -0.00005   0.01061  -0.05011  -0.03947   2.05554
   D30       -2.07779  -0.00007   0.01119  -0.05162  -0.04046  -2.11825
   D31       -0.31118   0.00002   0.00825  -0.03871  -0.03043  -0.34161
   D32        1.79920  -0.00000   0.00883  -0.04023  -0.03142   1.76778
   D33        1.88998   0.00003   0.00220  -0.00855  -0.00637   1.88361
   D34       -2.06912  -0.00004   0.00349  -0.01857  -0.01506  -2.08417
         Item               Value     Threshold  Converged?
 Maximum Force            0.000149     0.000450     YES
 RMS     Force            0.000038     0.000300     YES
 Maximum Displacement     0.053547     0.001800     NO 
 RMS     Displacement     0.009754     0.001200     NO 
 Predicted change in Energy=-4.644922D-06
 GradGradGradGradGradGradGradGradGradGradGradGradGradGradGradGradGradGrad

                          Input orientation:                          
 ---------------------------------------------------------------------
 Center     Atomic      Atomic             Coordinates (Angstroms)
 Number     Number       Type             X           Y           Z
 ---------------------------------------------------------------------
      1          6           0        0.000049   -0.011812   -0.002166
      2          6           0        0.000614   -0.015512    1.393170
      3          6           0        1.207392   -0.007830    2.095342
      4          6           0        2.411952    0.002321    1.392691
      5          6           0        2.420731    0.007844   -0.001662
      6          6           0        1.209114    0.000708   -0.693903
      7          1           0        1.201162    0.003258   -1.776247
      8          1           0        3.357820    0.016724   -0.541629
      9          1           0        3.344514    0.006906    1.942308
     10          1           0        1.197955   -0.011297    3.177716
     11          8           0       -1.212178   -0.026598    2.027378
     12          1           0       -1.086936   -0.039910    3.004139
     13          1           0       -0.944730   -0.020789   -0.530413
     14          8           0       -0.934109   -0.065578    4.725991
     15          1           0       -1.300338    0.702867    5.179284
     16          1           0       -1.345577   -0.821036    5.161964
     17          8           0       -3.159313    1.763457    1.029009
     18          1           0       -2.519122    1.113473    1.367728
     19          1           0       -3.818051    1.230233    0.573137
 ---------------------------------------------------------------------
                    Distance matrix (angstroms):
                    1          2          3          4          5
     1  C    0.000000
     2  C    1.395342   0.000000
     3  C    2.420172   1.396215   0.000000
     4  C    2.786234   2.411404   1.394556   0.000000
     5  C    2.420762   2.793398   2.422781   1.394392   0.000000
     6  C    1.393017   2.411765   2.789259   2.408464   1.395445
     7  H    2.142490   3.389229   3.871610   3.392371   2.153259
     8  H    3.400951   3.874961   3.402729   2.153246   1.081563
     9  H    3.868692   3.388764   2.142646   1.082485   2.152300
    10  H    3.398034   2.149011   1.082421   2.158770   3.406464
    11  O    2.364056   1.368652   2.420597   3.679400   4.161276
    12  H    3.196904   1.943857   2.467971   3.852371   4.619616
    13  H    1.082465   2.143332   3.395053   3.868614   3.406865
    14  O    4.819857   3.461779   3.392591   4.723518   5.797504
    15  H    5.389731   4.067334   4.037883   5.348846   6.416511
    16  H    5.397573   4.082267   4.072237   5.385569   6.444777
    17  O    3.767820   3.644514   4.831421   5.854302   5.939811
    18  H    3.080438   2.761218   3.958996   5.054777   5.244025
    19  H    4.056049   4.099577   5.394903   6.402528   6.383340
                    6          7          8          9         10
     6  C    0.000000
     7  H    1.082376   0.000000
     8  H    2.154155   2.485084   0.000000
     9  H    3.392578   4.292042   2.483992   0.000000
    10  H    3.871654   4.953986   4.301085   2.476748   0.000000
    11  O    3.642633   4.504738   5.242763   4.557610   2.670629
    12  H    4.353046   5.299938   5.686083   4.557130   2.291654
    13  H    2.160147   2.481437   4.302728   4.951033   4.282687
    14  O    5.828641   6.844211   6.795238   5.104975   2.635489
    15  H    6.425318   7.424713   7.409324   5.704124   3.279905
    16  H    6.441497   7.436673   7.440078   5.748793   3.326029
    17  O    5.015861   5.475536   6.927554   6.798482   5.172280
    18  H    4.403217   4.995765   6.275903   5.994737   4.284604
    19  H    5.328181   5.676052   7.362638   7.394153   5.786670
                   11         12         13         14         15
    11  O    0.000000
    12  H    0.984848   0.000000
    13  H    2.571741   3.537463   0.000000
    14  O    2.713182   1.728812   5.256605   0.000000
    15  H    3.236419   2.308358   5.766348   0.964420   0.000000
    16  H    3.236442   2.309385   5.762311   0.964414   1.524672
    17  O    2.827078   3.383492   3.243410   4.686638   4.669628
    18  H    1.855533   2.461562   2.714443   3.896198   4.022684
    19  H    3.238057   3.870661   3.322477   5.219429   5.275754
                   16         17         18         19
    16  H    0.000000
    17  O    5.201015   0.000000
    18  H    4.417664   0.973167   0.000000
    19  H    5.601622   0.962332   1.527162   0.000000
 Stoichiometry    C6H10O3
 Framework group  C1[X(C6H10O3)]
 Deg. of freedom    51
 Full point group                 C1      NOp   1
 Largest Abelian subgroup         C1      NOp   1
 Largest concise Abelian subgroup C1      NOp   1
                         Standard orientation:                         
 ---------------------------------------------------------------------
 Center     Atomic      Atomic             Coordinates (Angstroms)
 Number     Number       Type             X           Y           Z
 ---------------------------------------------------------------------
      1          6           0        0.878750    1.161894   -0.429768
      2          6           0        0.101314    0.019341   -0.237044
      3          6           0        0.696760   -1.174405    0.175064
      4          6           0        2.073747   -1.217302    0.391519
      5          6           0        2.858040   -0.079896    0.203050
      6          6           0        2.253018    1.108358   -0.208369
      7          1           0        2.849955    1.998409   -0.360074
      8          1           0        3.925421   -0.118465    0.373318
      9          1           0        2.530168   -2.145865    0.709675
     10          1           0        0.085691   -2.055762    0.321485
     11          8           0       -1.244106    0.122220   -0.466103
     12          1           0       -1.684644   -0.744624   -0.309790
     13          1           0        0.400997    2.078140   -0.752222
     14          8           0       -2.516580   -2.238287   -0.053581
     15          1           0       -3.173145   -2.223317    0.652678
     16          1           0       -2.994684   -2.576859   -0.819662
     17          8           0       -2.523404    2.400716    0.612890
     18          1           0       -2.100331    1.627250    0.200804
     19          1           0       -2.736488    2.975968   -0.128570
 ---------------------------------------------------------------------
 Rotational constants (GHZ):           1.7001222           0.9422086           0.6340573
 Standard basis: Aug-CC-pVTZ (5D, 7F)
 There are   745 symmetry adapted cartesian basis functions of A   symmetry.
 There are   644 symmetry adapted basis functions of A   symmetry.
   644 basis functions,   918 primitive gaussians,   745 cartesian basis functions
    35 alpha electrons       35 beta electrons
       nuclear repulsion energy       429.3617899104 Hartrees.
 NAtoms=   19 NActive=   19 NUniq=   19 SFac= 1.00D+00 NAtFMM=   60 NAOKFM=F Big=F
 Integral buffers will be    131072 words long.
 Raffenetti 1 integral format.
 Two-electron integral symmetry is turned on.
 ------------------------------------------------------------------------------
 Polarizable Continuum Model (PCM)
 =================================
 Model                : PCM.
 Atomic radii         : UFF (Universal Force Field).
 Polarization charges : Total charges.
 Charge compensation  : None.
 Solution method      : On-the-fly selection.
 Cavity type          : Scaled VdW (van der Waals Surface) (Alpha=1.100).
 Cavity algorithm     : GePol (No added spheres)
                        Default sphere list used, NSphG=   19.
                        Lebedev-Laikov grids with approx.  5.0 points / Ang**2.
                        Smoothing algorithm: York/Karplus (Gamma=1.0000).
                        Polarization charges: spherical gaussians, with
                                              point-specific exponents (IZeta= 3).
                        Self-potential: point-specific (ISelfS= 7).
                        Self-field    : sphere-specific E.n sum rule (ISelfD= 2).
 1st derivatives      : Analytical E(r).r(x)/FMM algorithm (CHGder, D1EAlg=3).
                        Cavity 1st derivative terms included.
 Solvent              : Water, Eps=  78.355300 Eps(inf)=   1.777849
 ------------------------------------------------------------------------------
 Spheres list:
 ISph  on   Nord     Re0    Alpha      Xe            Ye            Ze
    1   C      1    1.9255  1.100      0.878750      1.161894     -0.429768
    2   C      2    1.9255  1.100      0.101314      0.019341     -0.237044
    3   C      3    1.9255  1.100      0.696760     -1.174405      0.175064
    4   C      4    1.9255  1.100      2.073747     -1.217302      0.391519
    5   C      5    1.9255  1.100      2.858040     -0.079896      0.203050
    6   C      6    1.9255  1.100      2.253018      1.108358     -0.208369
    7   H      7    1.4430  1.100      2.849955      1.998409     -0.360074
    8   H      8    1.4430  1.100      3.925421     -0.118465      0.373318
    9   H      9    1.4430  1.100      2.530168     -2.145865      0.709675
   10   H     10    1.4430  1.100      0.085691     -2.055762      0.321485
   11   O     11    1.7500  1.100     -1.244106      0.122220     -0.466103
   12   H     12    1.4430  1.100     -1.684644     -0.744624     -0.309790
   13   H     13    1.4430  1.100      0.400997      2.078140     -0.752222
   14   O     14    1.7500  1.100     -2.516580     -2.238287     -0.053581
   15   H     15    1.4430  1.100     -3.173145     -2.223317      0.652678
   16   H     16    1.4430  1.100     -2.994684     -2.576859     -0.819662
   17   O     17    1.7500  1.100     -2.523404      2.400716      0.612890
   18   H     18    1.4430  1.100     -2.100331      1.627250      0.200804
   19   H     19    1.4430  1.100     -2.736488      2.975968     -0.128570
 ------------------------------------------------------------------------------
 One-electron integrals computed using PRISM.
 NBasis=   644 RedAO= T EigKep=  1.31D-06  NBF=   644
 NBsUse=   642 1.00D-06 EigRej=  9.67D-07 NBFU=   642
 Initial guess from the checkpoint file:  "output.chk"
 B after Tr=    -0.000000    0.000000   -0.000000
         Rot=    0.999999   -0.000182   -0.000129    0.001207 Ang=  -0.14 deg.
 ExpMin= 2.53D-02 ExpMax= 1.53D+04 ExpMxC= 5.22D+02 IAcc=3 IRadAn=         5 AccDes= 0.00D+00
 Harris functional with IExCor=  205 and IRadAn=       5 diagonalized for initial guess.
 HarFok:  IExCor=  205 AccDes= 0.00D+00 IRadAn=         5 IDoV= 1 UseB2=F ITyADJ=14
 ICtDFT=  3500011 ScaDFX=  1.000000  1.000000  1.000000  1.000000
 FoFCou: FMM=F IPFlag=           0 FMFlag=      100000 FMFlg1=           0
         NFxFlg=           0 DoJE=T BraDBF=F KetDBF=T FulRan=T
         wScrn=  0.000000 ICntrl=       500 IOpCl=  0 I1Cent=   200000004 NGrid=           0
         NMat0=    1 NMatS0=      1 NMatT0=    0 NMatD0=    1 NMtDS0=    0 NMtDT0=    0
 Petite list used in FoFCou.
 Requested convergence on RMS density matrix=1.00D-08 within 128 cycles.
 Requested convergence on MAX density matrix=1.00D-06.
 Requested convergence on             energy=1.00D-06.
 No special actions if energy rises.
 Inv3:  Mode=1 IEnd=     8968323.
 Iteration    1 A*A^-1 deviation from unit magnitude is 2.89D-15 for    756.
 Iteration    1 A*A^-1 deviation from orthogonality  is 1.70D-15 for    720    358.
 Iteration    1 A^-1*A deviation from unit magnitude is 3.11D-15 for    756.
 Iteration    1 A^-1*A deviation from orthogonality  is 2.26D-15 for    733    102.
 Error on total polarization charges =  0.01400
 SCF Done:  E(RHF) =  -457.819722569     A.U. after    8 cycles
            NFock=  8  Conv=0.39D-08     -V/T= 2.0016
 ExpMin= 2.53D-02 ExpMax= 1.53D+04 ExpMxC= 5.22D+02 IAcc=3 IRadAn=         5 AccDes= 0.00D+00
 HarFok:  IExCor=  205 AccDes= 0.00D+00 IRadAn=         5 IDoV=-2 UseB2=F ITyADJ=14
 ICtDFT= 12500011 ScaDFX=  1.000000  1.000000  1.000000  1.000000
 Range of M.O.s used for correlation:    10   642
 NBasis=   644 NAE=    35 NBE=    35 NFC=     9 NFV=     0
 NROrb=    633 NOA=    26 NOB=    26 NVA=   607 NVB=   607

 **** Warning!!: The largest alpha MO coefficient is  0.16663942D+03

 Disk-based method using ON**2 memory for 26 occupieds at a time.
 Estimated scratch disk usage= 22013362764 words.
 Actual    scratch disk usage= 19910671948 words.
 JobTyp=1 Pass  1:  I=  10 to  35 NPSUse= 15 ParTrn=T ParDer=T DoDerP=T.
 (rs|ai) integrals will be sorted in core.
 Spin components of T(2) and E(2):
     alpha-alpha T2 =       0.7049208459D-01 E2=     -0.2210674957D+00
     alpha-beta  T2 =       0.3753167312D+00 E2=     -0.1309852033D+01
     beta-beta   T2 =       0.7049208459D-01 E2=     -0.2210674957D+00
 ANorm=    0.1231381704D+01
 E2 =    -0.1751987024D+01 EUMP2 =    -0.45957170959363D+03
          IDoAtm=1111111111111111111
 NEqPCM:  Using equilibrium solvation (IEInf=0, Eps=  78.3553, EpsInf=   1.7778)
          Differentiating once with respect to electric field.
                with respect to dipole field.
          Differentiating once with respect to nuclear coordinates.
          There are     1 degrees of freedom in the 1st order CPHF.  IDoFFX=0 NUNeed=     1.
 LinEq1:  Iter=  0 NonCon=     1 RMS=1.92D-03 Max=3.05D-02 NDo=     1
 AX will form     1 AO Fock derivatives at one time.
 LinEq1:  Iter=  1 NonCon=     1 RMS=4.53D-04 Max=8.68D-03 NDo=     1
 LinEq1:  Iter=  2 NonCon=     1 RMS=1.77D-04 Max=6.36D-03 NDo=     1
 LinEq1:  Iter=  3 NonCon=     1 RMS=6.28D-05 Max=2.71D-03 NDo=     1
 LinEq1:  Iter=  4 NonCon=     1 RMS=2.71D-05 Max=9.17D-04 NDo=     1
 LinEq1:  Iter=  5 NonCon=     1 RMS=9.04D-06 Max=1.78D-04 NDo=     1
 LinEq1:  Iter=  6 NonCon=     1 RMS=2.22D-06 Max=3.38D-05 NDo=     1
 LinEq1:  Iter=  7 NonCon=     1 RMS=5.45D-07 Max=9.35D-06 NDo=     1
 LinEq1:  Iter=  8 NonCon=     1 RMS=1.90D-07 Max=4.00D-06 NDo=     1
 LinEq1:  Iter=  9 NonCon=     1 RMS=3.97D-08 Max=7.88D-07 NDo=     1
 LinEq1:  Iter= 10 NonCon=     1 RMS=1.50D-08 Max=4.52D-07 NDo=     1
 LinEq1:  Iter= 11 NonCon=     1 RMS=4.55D-09 Max=1.20D-07 NDo=     1
 LinEq1:  Iter= 12 NonCon=     1 RMS=1.24D-09 Max=6.22D-08 NDo=     1
 LinEq1:  Iter= 13 NonCon=     1 RMS=3.76D-10 Max=1.23D-08 NDo=     1
 LinEq1:  Iter= 14 NonCon=     1 RMS=1.49D-10 Max=4.86D-09 NDo=     1
 LinEq1:  Iter= 15 NonCon=     0 RMS=3.31D-11 Max=5.28D-10 NDo=     1
 Linear equations converged to 1.000D-10 1.000D-09 after    15 iterations.
 End of Minotr F.D. properties file   721 does not exist.
 End of Minotr F.D. properties file   722 does not exist.
 End of Minotr F.D. properties file   788 does not exist.
 D1PCM: PCM CHGder 1st derivatives, ID1Alg=3 FixD1E=F DoIter=F DoCFld=F I1PDM=2.
 Calling FoFJK, ICntrl=  10002127 FMM=F ISym2X=0 I1Cent= 0 IOpClX= 0 NMat=1 NMatS=1 NMatT=0.
 ***** Axes restored to original set *****
 -------------------------------------------------------------------
 Center     Atomic                   Forces (Hartrees/Bohr)
 Number     Number              X              Y              Z
 -------------------------------------------------------------------
      1        6           0.000035719   -0.000001264   -0.000030817
      2        6          -0.000137578   -0.000012046    0.000066819
      3        6          -0.000043047    0.000022188   -0.000028508
      4        6           0.000048841   -0.000011870    0.000014869
      5        6          -0.000034591    0.000013570    0.000004560
      6        6          -0.000009790   -0.000025067   -0.000002125
      7        1           0.000009635    0.000016927    0.000003847
      8        1           0.000006611   -0.000006166   -0.000001549
      9        1          -0.000004905    0.000015400   -0.000011574
     10        1          -0.000012203    0.000008825    0.000019808
     11        8           0.000157387   -0.000135707   -0.000066566
     12        1          -0.000070091    0.000082945    0.000030337
     13        1          -0.000002327    0.000002610    0.000014403
     14        8           0.000069449   -0.000004048   -0.000064826
     15        1          -0.000002777    0.000004182   -0.000007062
     16        1          -0.000020004   -0.000006925    0.000017564
     17        8           0.000014501    0.000002677    0.000018801
     18        1           0.000010420    0.000028386    0.000036633
     19        1          -0.000015250    0.000005382   -0.000014611
 -------------------------------------------------------------------
 Cartesian Forces:  Max     0.000157387 RMS     0.000043733

 GradGradGradGradGradGradGradGradGradGradGradGradGradGradGradGradGradGrad
 Berny optimization.
 Using GEDIIS/GDIIS optimizer.
 FormGI is forming the generalized inverse of G from B-inverse, IUseBI=4.
 Internal  Forces:  Max     0.000148879 RMS     0.000032807
 Search for a local minimum.
 Step number   7 out of a maximum of   92
 All quantities printed in internal units (Hartrees-Bohrs-Radians)
 Mixed Optimization -- En-DIIS/RFO-DIIS
 Swapping is turned off.
 Update second derivatives using D2CorX and points    1    2    3    4    5
                                                      6    7
 DE= -4.79D-06 DEPred=-4.64D-06 R= 1.03D+00
 TightC=F SS=  1.41D+00  RLast= 7.50D-02 DXNew= 1.4776D-01 2.2514D-01
 Trust test= 1.03D+00 RLast= 7.50D-02 DXMaxT set to 1.48D-01
 ITU=  1  1  1 -1 -1 -1  0
     Eigenvalues ---    0.00059   0.00230   0.01197   0.01329   0.01407
     Eigenvalues ---    0.01715   0.02121   0.02145   0.02152   0.02153
     Eigenvalues ---    0.02157   0.02160   0.02163   0.02169   0.02249
     Eigenvalues ---    0.02394   0.02560   0.04459   0.05527   0.07027
     Eigenvalues ---    0.13101   0.14339   0.15943   0.15999   0.16000
     Eigenvalues ---    0.16000   0.16001   0.16009   0.16029   0.16093
     Eigenvalues ---    0.21986   0.22038   0.23544   0.25815   0.35696
     Eigenvalues ---    0.35703   0.35711   0.35776   0.35801   0.42173
     Eigenvalues ---    0.42310   0.46299   0.46351   0.46504   0.46689
     Eigenvalues ---    0.50401   0.52310   0.52791   0.54530   0.54618
     Eigenvalues ---    0.54969
 En-DIIS/RFO-DIIS/Sim-DIIS IScMMF=       -3 using points:     7    6    5    4    3    2    1
 RFO step:  Lambda=-3.74390273D-06.
 DIIS inversion failure, remove point   7.
 RFO-DIIS uses    6 points instead of    7
 DidBck=F Rises=F RFO-DIIS coefs:    2.03109   -2.00000    1.24070   -0.12166   -0.11494
                  RFO-DIIS coefs:   -0.03518    0.00000
 Iteration  1 RMS(Cart)=  0.00920589 RMS(Int)=  0.00009092
 Iteration  2 RMS(Cart)=  0.00010466 RMS(Int)=  0.00000675
 Iteration  3 RMS(Cart)=  0.00000001 RMS(Int)=  0.00000675
 Variable       Old X    -DE/DX   Delta X   Delta X   Delta X     New X
                                 (Linear)    (Quad)   (Total)
    R1        2.63681   0.00001  -0.00002   0.00005   0.00003   2.63685
    R2        2.63242  -0.00000   0.00002  -0.00002   0.00000   2.63242
    R3        2.04556  -0.00001  -0.00000  -0.00001  -0.00001   2.04555
    R4        2.63846  -0.00003  -0.00006   0.00003  -0.00004   2.63842
    R5        2.58638  -0.00015  -0.00024   0.00012  -0.00012   2.58626
    R6        2.63533   0.00001   0.00011  -0.00005   0.00005   2.63538
    R7        2.04548   0.00002   0.00004  -0.00004   0.00000   2.04548
    R8        2.63502  -0.00000   0.00010  -0.00011  -0.00001   2.63501
    R9        2.04560  -0.00001  -0.00001  -0.00001  -0.00002   2.04558
   R10        2.63701  -0.00000   0.00006  -0.00009  -0.00002   2.63698
   R11        2.04386   0.00001   0.00003  -0.00001   0.00002   2.04388
   R12        2.04539  -0.00000  -0.00000  -0.00001  -0.00001   2.04538
   R13        1.86109  -0.00003  -0.00014   0.00003  -0.00011   1.86098
   R14        3.50645   0.00000   0.00047   0.00031   0.00079   3.50723
   R15        3.26698  -0.00005   0.00087  -0.00019   0.00067   3.26766
   R16        1.82249   0.00000  -0.00001   0.00009   0.00007   1.82256
   R17        1.82248   0.00002  -0.00001   0.00005   0.00004   1.82252
   R18        1.83902   0.00001  -0.00001   0.00002   0.00001   1.83903
   R19        1.81854   0.00001   0.00005  -0.00001   0.00004   1.81858
    A1        2.09006  -0.00001  -0.00007   0.00007   0.00000   2.09007
    A2        2.08097  -0.00001   0.00000  -0.00010  -0.00010   2.08088
    A3        2.11214   0.00002   0.00006   0.00003   0.00009   2.11224
    A4        2.09815   0.00000   0.00017  -0.00019  -0.00002   2.09813
    A5        2.05222   0.00009  -0.00008   0.00024   0.00016   2.05238
    A6        2.13282  -0.00009  -0.00009  -0.00005  -0.00014   2.13268
    A7        2.08657   0.00002  -0.00006   0.00011   0.00005   2.08663
    A8        2.08902  -0.00002   0.00002  -0.00013  -0.00011   2.08890
    A9        2.10759   0.00000   0.00004   0.00002   0.00006   2.10765
   A10        2.10518  -0.00002  -0.00008  -0.00000  -0.00008   2.10509
   A11        2.08098   0.00002   0.00005   0.00004   0.00009   2.08107
   A12        2.09703   0.00001   0.00003  -0.00004  -0.00001   2.09703
   A13        2.08354   0.00002   0.00009  -0.00001   0.00007   2.08361
   A14        2.09985  -0.00001  -0.00006   0.00000  -0.00006   2.09980
   A15        2.09979  -0.00000  -0.00003   0.00001  -0.00002   2.09977
   A16        2.10287  -0.00000  -0.00004   0.00002  -0.00003   2.10284
   A17        2.08312   0.00001   0.00003   0.00007   0.00009   2.08321
   A18        2.09720  -0.00001   0.00002  -0.00008  -0.00007   2.09713
   A19        1.92517  -0.00005  -0.00061  -0.00002  -0.00066   1.92451
   A20        2.04253   0.00003  -0.00167  -0.00144  -0.00314   2.03939
   A21        2.03808  -0.00003  -0.00244  -0.00204  -0.00450   2.03357
   A22        2.00725  -0.00003  -0.00070  -0.00036  -0.00107   2.00617
   A23        2.00882   0.00000   0.00042   0.00005   0.00045   2.00928
   A24        1.82313  -0.00001  -0.00029   0.00002  -0.00029   1.82284
   A25        1.81842   0.00003  -0.00006   0.00023   0.00017   1.81859
   A26        3.18060  -0.00012  -0.00392  -0.00007  -0.00398   3.17662
   A27        3.14223   0.00001  -0.00048   0.00169   0.00121   3.14344
   A28        3.14259   0.00003   0.00072   0.00115   0.00186   3.14445
   A29        3.22002   0.00003   0.00262   0.00101   0.00363   3.22366
    D1       -0.00093   0.00001   0.00045  -0.00017   0.00028  -0.00065
    D2        3.14051  -0.00001   0.00032  -0.00021   0.00011   3.14062
    D3        3.13852   0.00001  -0.00005   0.00018   0.00013   3.13865
    D4       -0.00323  -0.00001  -0.00017   0.00013  -0.00004  -0.00328
    D5        0.00144  -0.00000  -0.00007  -0.00024  -0.00031   0.00113
    D6        3.14132   0.00001  -0.00029   0.00044   0.00014   3.14147
    D7       -3.13796  -0.00001   0.00044  -0.00059  -0.00015  -3.13812
    D8        0.00192   0.00000   0.00021   0.00008   0.00030   0.00222
    D9       -0.00102  -0.00000  -0.00050   0.00035  -0.00015  -0.00117
   D10       -3.14104  -0.00001   0.00004  -0.00005  -0.00001  -3.14105
   D11        3.14073   0.00001  -0.00037   0.00040   0.00003   3.14077
   D12        0.00072   0.00001   0.00017   0.00000   0.00017   0.00089
   D13        3.12894   0.00002   0.00088   0.00022   0.00110   3.13003
   D14       -0.76814  -0.00005  -0.00545  -0.00453  -0.00998  -0.77811
   D15       -0.01282   0.00001   0.00076   0.00017   0.00092  -0.01189
   D16        2.37329  -0.00007  -0.00557  -0.00458  -0.01015   2.36314
   D17        0.00249   0.00000   0.00017  -0.00014   0.00004   0.00253
   D18       -3.14018  -0.00001   0.00020  -0.00043  -0.00023  -3.14041
   D19       -3.14069   0.00001  -0.00037   0.00027  -0.00010  -3.14080
   D20       -0.00018   0.00000  -0.00035  -0.00002  -0.00037  -0.00055
   D21       -0.00199   0.00000   0.00020  -0.00026  -0.00006  -0.00205
   D22        3.14051  -0.00000   0.00012  -0.00008   0.00004   3.14055
   D23        3.14069   0.00001   0.00018   0.00003   0.00021   3.14090
   D24        0.00000   0.00001   0.00009   0.00022   0.00031   0.00031
   D25        0.00001   0.00000  -0.00026   0.00045   0.00020   0.00020
   D26       -3.13986  -0.00001  -0.00003  -0.00023  -0.00026  -3.14012
   D27        3.14069   0.00000  -0.00017   0.00027   0.00010   3.14079
   D28        0.00082  -0.00001   0.00006  -0.00041  -0.00035   0.00047
   D29        2.05554  -0.00003  -0.02210  -0.00830  -0.03041   2.02513
   D30       -2.11825  -0.00004  -0.02161  -0.00849  -0.03010  -2.14835
   D31       -0.34161   0.00002  -0.01564  -0.00436  -0.02001  -0.36162
   D32        1.76778   0.00002  -0.01516  -0.00454  -0.01969   1.74808
   D33        1.88361   0.00004  -0.00281  -0.00299  -0.00582   1.87779
   D34       -2.08417  -0.00005  -0.00927  -0.00742  -0.01667  -2.10085
         Item               Value     Threshold  Converged?
 Maximum Force            0.000149     0.000450     YES
 RMS     Force            0.000033     0.000300     YES
 Maximum Displacement     0.047133     0.001800     NO 
 RMS     Displacement     0.009228     0.001200     NO 
 Predicted change in Energy=-1.801227D-06
 GradGradGradGradGradGradGradGradGradGradGradGradGradGradGradGradGradGrad

                          Input orientation:                          
 ---------------------------------------------------------------------
 Center     Atomic      Atomic             Coordinates (Angstroms)
 Number     Number       Type             X           Y           Z
 ---------------------------------------------------------------------
      1          6           0       -0.001259   -0.018023   -0.003120
      2          6           0       -0.002082   -0.020847    1.392237
      3          6           0        1.203937   -0.007401    2.095581
      4          6           0        2.409199    0.007449    1.394160
      5          6           0        2.419289    0.012006   -0.000183
      6          6           0        1.208439   -0.000938   -0.693657
      7          1           0        1.201660    0.001039   -1.776004
      8          1           0        3.356887    0.024512   -0.539215
      9          1           0        3.341196    0.016712    1.944652
     10          1           0        1.193323   -0.010229    3.177947
     11          8           0       -1.215299   -0.036678    2.025400
     12          1           0       -1.090200   -0.047826    3.002146
     13          1           0       -0.945504   -0.031377   -0.532214
     14          8           0       -0.930677   -0.072980    4.723757
     15          1           0       -1.275397    0.706223    5.175632
     16          1           0       -1.360081   -0.815929    5.163952
     17          8           0       -3.153672    1.767718    1.035060
     18          1           0       -2.517902    1.111433    1.369953
     19          1           0       -3.810908    1.242566    0.567754
 ---------------------------------------------------------------------
                    Distance matrix (angstroms):
                    1          2          3          4          5
     1  C    0.000000
     2  C    1.395360   0.000000
     3  C    2.420157   1.396194   0.000000
     4  C    2.786278   2.411448   1.394585   0.000000
     5  C    2.420735   2.793376   2.422743   1.394387   0.000000
     6  C    1.393018   2.411786   2.789250   2.408500   1.395432
     7  H    2.142544   3.389281   3.871596   3.392364   2.153202
     8  H    3.400934   3.874951   3.402700   2.153217   1.081575
     9  H    3.868724   3.388818   2.142717   1.082473   2.152282
    10  H    3.397981   2.148923   1.082421   2.158834   3.406464
    11  O    2.364135   1.368591   2.420431   3.679320   4.161199
    12  H    3.196608   1.943331   2.467095   3.851554   4.618882
    13  H    1.082459   2.143283   3.394993   3.868650   3.406870
    14  O    4.817697   3.458906   3.386470   4.716720   5.791813
    15  H    5.382140   4.057590   4.017844   5.325792   6.397007
    16  H    5.402008   4.086827   4.079560   5.394141   6.452705
    17  O    3.768872   3.641299   4.823330   5.845770   5.933982
    18  H    3.081314   2.758968   3.953532   5.049325   5.240407
    19  H    4.053198   4.096723   5.389374   6.395169   6.375907
                    6          7          8          9         10
     6  C    0.000000
     7  H    1.082370   0.000000
     8  H    2.154143   2.484995   0.000000
     9  H    3.392586   4.291986   2.483929   0.000000
    10  H    3.871645   4.953971   4.301106   2.476914   0.000000
    11  O    3.642671   4.504863   5.242698   4.557523   2.670304
    12  H    4.352574   5.299597   5.685337   4.556285   2.290589
    13  H    2.160199   2.481608   4.302760   4.951058   4.282560
    14  O    5.824893   6.840997   6.789078   5.097094   2.627706
    15  H    6.412337   7.413390   7.387981   5.676935   3.255553
    16  H    6.447720   7.442644   7.448641   5.758402   3.333653
    17  O    5.014441   5.476510   6.921307   6.787981   5.162308
    18  H    4.402439   4.996515   6.272118   5.988132   4.277869
    19  H    5.322716   5.671017   7.354341   7.385876   5.781430
                   11         12         13         14         15
    11  O    0.000000
    12  H    0.984788   0.000000
    13  H    2.571809   3.537358   0.000000
    14  O    2.713569   1.729169   5.256156   0.000000
    15  H    3.237202   2.308014   5.764754   0.964459   0.000000
    16  H    3.237083   2.310027   5.764868   0.964434   1.524551
    17  O    2.827350   3.379873   3.251015   4.683626   4.668942
    18  H    1.855948   2.458916   2.719685   3.894884   4.023830
    19  H    3.240121   3.872160   3.323162   5.224821   5.286683
                   16         17         18         19
    16  H    0.000000
    17  O    5.190370   0.000000
    18  H    4.410181   0.973173   0.000000
    19  H    5.600802   0.962351   1.527280   0.000000
 Stoichiometry    C6H10O3
 Framework group  C1[X(C6H10O3)]
 Deg. of freedom    51
 Full point group                 C1      NOp   1
 Largest Abelian subgroup         C1      NOp   1
 Largest concise Abelian subgroup C1      NOp   1
                         Standard orientation:                         
 ---------------------------------------------------------------------
 Center     Atomic      Atomic             Coordinates (Angstroms)
 Number     Number       Type             X           Y           Z
 ---------------------------------------------------------------------
      1          6           0        0.880838    1.160626   -0.435742
      2          6           0        0.100425    0.020338   -0.241501
      3          6           0        0.692154   -1.173234    0.176349
      4          6           0        2.068454   -1.218381    0.396868
      5          6           0        2.855650   -0.083259    0.206776
      6          6           0        2.254382    1.104871   -0.210422
      7          1           0        2.853691    1.993140   -0.363174
      8          1           0        3.922474   -0.123542    0.380171
      9          1           0        2.521998   -2.146733    0.719681
     10          1           0        0.078718   -2.052760    0.323883
     11          8           0       -1.244090    0.125105   -0.474619
     12          1           0       -1.686321   -0.740312   -0.315581
     13          1           0        0.405858    2.076763   -0.762550
     14          8           0       -2.514947   -2.235641   -0.055980
     15          1           0       -3.154125   -2.226442    0.666201
     16          1           0       -3.012755   -2.564807   -0.813589
     17          8           0       -2.518356    2.398792    0.621055
     18          1           0       -2.097393    1.628231    0.201420
     19          1           0       -2.724416    2.984656   -0.114079
 ---------------------------------------------------------------------
 Rotational constants (GHZ):           1.6999392           0.9431601           0.6352789
 Standard basis: Aug-CC-pVTZ (5D, 7F)
 There are   745 symmetry adapted cartesian basis functions of A   symmetry.
 There are   644 symmetry adapted basis functions of A   symmetry.
   644 basis functions,   918 primitive gaussians,   745 cartesian basis functions
    35 alpha electrons       35 beta electrons
       nuclear repulsion energy       429.4503051359 Hartrees.
 NAtoms=   19 NActive=   19 NUniq=   19 SFac= 1.00D+00 NAtFMM=   60 NAOKFM=F Big=F
 Integral buffers will be    131072 words long.
 Raffenetti 1 integral format.
 Two-electron integral symmetry is turned on.
 ------------------------------------------------------------------------------
 Polarizable Continuum Model (PCM)
 =================================
 Model                : PCM.
 Atomic radii         : UFF (Universal Force Field).
 Polarization charges : Total charges.
 Charge compensation  : None.
 Solution method      : On-the-fly selection.
 Cavity type          : Scaled VdW (van der Waals Surface) (Alpha=1.100).
 Cavity algorithm     : GePol (No added spheres)
                        Default sphere list used, NSphG=   19.
                        Lebedev-Laikov grids with approx.  5.0 points / Ang**2.
                        Smoothing algorithm: York/Karplus (Gamma=1.0000).
                        Polarization charges: spherical gaussians, with
                                              point-specific exponents (IZeta= 3).
                        Self-potential: point-specific (ISelfS= 7).
                        Self-field    : sphere-specific E.n sum rule (ISelfD= 2).
 1st derivatives      : Analytical E(r).r(x)/FMM algorithm (CHGder, D1EAlg=3).
                        Cavity 1st derivative terms included.
 Solvent              : Water, Eps=  78.355300 Eps(inf)=   1.777849
 ------------------------------------------------------------------------------
 Spheres list:
 ISph  on   Nord     Re0    Alpha      Xe            Ye            Ze
    1   C      1    1.9255  1.100      0.880838      1.160626     -0.435742
    2   C      2    1.9255  1.100      0.100425      0.020338     -0.241501
    3   C      3    1.9255  1.100      0.692154     -1.173234      0.176349
    4   C      4    1.9255  1.100      2.068454     -1.218381      0.396868
    5   C      5    1.9255  1.100      2.855650     -0.083259      0.206776
    6   C      6    1.9255  1.100      2.254382      1.104871     -0.210422
    7   H      7    1.4430  1.100      2.853691      1.993140     -0.363174
    8   H      8    1.4430  1.100      3.922474     -0.123542      0.380171
    9   H      9    1.4430  1.100      2.521998     -2.146733      0.719681
   10   H     10    1.4430  1.100      0.078718     -2.052760      0.323883
   11   O     11    1.7500  1.100     -1.244090      0.125105     -0.474619
   12   H     12    1.4430  1.100     -1.686321     -0.740312     -0.315581
   13   H     13    1.4430  1.100      0.405858      2.076763     -0.762550
   14   O     14    1.7500  1.100     -2.514947     -2.235641     -0.055980
   15   H     15    1.4430  1.100     -3.154125     -2.226442      0.666201
   16   H     16    1.4430  1.100     -3.012755     -2.564807     -0.813589
   17   O     17    1.7500  1.100     -2.518356      2.398792      0.621055
   18   H     18    1.4430  1.100     -2.097393      1.628231      0.201420
   19   H     19    1.4430  1.100     -2.724416      2.984656     -0.114079
 ------------------------------------------------------------------------------
 One-electron integrals computed using PRISM.
 NBasis=   644 RedAO= T EigKep=  1.31D-06  NBF=   644
 NBsUse=   642 1.00D-06 EigRej=  9.67D-07 NBFU=   642
 Initial guess from the checkpoint file:  "output.chk"
 B after Tr=     0.000000    0.000000   -0.000000
         Rot=    1.000000   -0.000196   -0.000035    0.000576 Ang=  -0.07 deg.
 ExpMin= 2.53D-02 ExpMax= 1.53D+04 ExpMxC= 5.22D+02 IAcc=3 IRadAn=         5 AccDes= 0.00D+00
 Harris functional with IExCor=  205 and IRadAn=       5 diagonalized for initial guess.
 HarFok:  IExCor=  205 AccDes= 0.00D+00 IRadAn=         5 IDoV= 1 UseB2=F ITyADJ=14
 ICtDFT=  3500011 ScaDFX=  1.000000  1.000000  1.000000  1.000000
 FoFCou: FMM=F IPFlag=           0 FMFlag=      100000 FMFlg1=           0
         NFxFlg=           0 DoJE=T BraDBF=F KetDBF=T FulRan=T
         wScrn=  0.000000 ICntrl=       500 IOpCl=  0 I1Cent=   200000004 NGrid=           0
         NMat0=    1 NMatS0=      1 NMatT0=    0 NMatD0=    1 NMtDS0=    0 NMtDT0=    0
 Petite list used in FoFCou.
 Requested convergence on RMS density matrix=1.00D-08 within 128 cycles.
 Requested convergence on MAX density matrix=1.00D-06.
 Requested convergence on             energy=1.00D-06.
 No special actions if energy rises.
 Inv3:  Mode=1 IEnd=     8916528.
 Iteration    1 A*A^-1 deviation from unit magnitude is 3.33D-15 for   1494.
 Iteration    1 A*A^-1 deviation from orthogonality  is 1.67D-15 for   1610   1333.
 Iteration    1 A^-1*A deviation from unit magnitude is 3.44D-15 for   1494.
 Iteration    1 A^-1*A deviation from orthogonality  is 1.90D-15 for    787    361.
 Error on total polarization charges =  0.01399
 SCF Done:  E(RHF) =  -457.819704121     A.U. after    8 cycles
            NFock=  8  Conv=0.65D-08     -V/T= 2.0016
 ExpMin= 2.53D-02 ExpMax= 1.53D+04 ExpMxC= 5.22D+02 IAcc=3 IRadAn=         5 AccDes= 0.00D+00
 HarFok:  IExCor=  205 AccDes= 0.00D+00 IRadAn=         5 IDoV=-2 UseB2=F ITyADJ=14
 ICtDFT= 12500011 ScaDFX=  1.000000  1.000000  1.000000  1.000000
 Range of M.O.s used for correlation:    10   642
 NBasis=   644 NAE=    35 NBE=    35 NFC=     9 NFV=     0
 NROrb=    633 NOA=    26 NOB=    26 NVA=   607 NVB=   607

 **** Warning!!: The largest alpha MO coefficient is  0.16270102D+03

 Disk-based method using ON**2 memory for 26 occupieds at a time.
 Estimated scratch disk usage= 22011667034 words.
 Actual    scratch disk usage= 19909362778 words.
 JobTyp=1 Pass  1:  I=  10 to  35 NPSUse= 15 ParTrn=T ParDer=T DoDerP=T.
 (rs|ai) integrals will be sorted in core.
 Spin components of T(2) and E(2):
     alpha-alpha T2 =       0.7049389489D-01 E2=     -0.2210719539D+00
     alpha-beta  T2 =       0.3753205255D+00 E2=     -0.1309863513D+01
     beta-beta   T2 =       0.7049389489D-01 E2=     -0.2210719539D+00
 ANorm=    0.1231384715D+01
 E2 =    -0.1752007421D+01 EUMP2 =    -0.45957171154225D+03
          IDoAtm=1111111111111111111
 NEqPCM:  Using equilibrium solvation (IEInf=0, Eps=  78.3553, EpsInf=   1.7778)
          Differentiating once with respect to electric field.
                with respect to dipole field.
          Differentiating once with respect to nuclear coordinates.
          There are     1 degrees of freedom in the 1st order CPHF.  IDoFFX=0 NUNeed=     1.
 LinEq1:  Iter=  0 NonCon=     1 RMS=1.92D-03 Max=3.03D-02 NDo=     1
 AX will form     1 AO Fock derivatives at one time.
 LinEq1:  Iter=  1 NonCon=     1 RMS=4.53D-04 Max=8.90D-03 NDo=     1
 LinEq1:  Iter=  2 NonCon=     1 RMS=1.77D-04 Max=6.40D-03 NDo=     1
 LinEq1:  Iter=  3 NonCon=     1 RMS=6.28D-05 Max=2.75D-03 NDo=     1
 LinEq1:  Iter=  4 NonCon=     1 RMS=2.70D-05 Max=9.38D-04 NDo=     1
 LinEq1:  Iter=  5 NonCon=     1 RMS=9.04D-06 Max=1.77D-04 NDo=     1
 LinEq1:  Iter=  6 NonCon=     1 RMS=2.22D-06 Max=3.28D-05 NDo=     1
 LinEq1:  Iter=  7 NonCon=     1 RMS=5.46D-07 Max=9.21D-06 NDo=     1
 LinEq1:  Iter=  8 NonCon=     1 RMS=1.90D-07 Max=3.99D-06 NDo=     1
 LinEq1:  Iter=  9 NonCon=     1 RMS=3.97D-08 Max=8.02D-07 NDo=     1
 LinEq1:  Iter= 10 NonCon=     1 RMS=1.50D-08 Max=4.53D-07 NDo=     1
 LinEq1:  Iter= 11 NonCon=     1 RMS=4.55D-09 Max=1.20D-07 NDo=     1
 LinEq1:  Iter= 12 NonCon=     1 RMS=1.24D-09 Max=6.37D-08 NDo=     1
 LinEq1:  Iter= 13 NonCon=     1 RMS=3.76D-10 Max=1.26D-08 NDo=     1
 LinEq1:  Iter= 14 NonCon=     1 RMS=1.49D-10 Max=4.84D-09 NDo=     1
 LinEq1:  Iter= 15 NonCon=     0 RMS=3.30D-11 Max=5.30D-10 NDo=     1
 Linear equations converged to 1.000D-10 1.000D-09 after    15 iterations.
 End of Minotr F.D. properties file   721 does not exist.
 End of Minotr F.D. properties file   722 does not exist.
 End of Minotr F.D. properties file   788 does not exist.
 D1PCM: PCM CHGder 1st derivatives, ID1Alg=3 FixD1E=F DoIter=F DoCFld=F I1PDM=2.
 Calling FoFJK, ICntrl=  10002127 FMM=F ISym2X=0 I1Cent= 0 IOpClX= 0 NMat=1 NMatS=1 NMatT=0.
 ***** Axes restored to original set *****
 -------------------------------------------------------------------
 Center     Atomic                   Forces (Hartrees/Bohr)
 Number     Number              X              Y              Z
 -------------------------------------------------------------------
      1        6           0.000016183   -0.000018135   -0.000005956
      2        6          -0.000062829   -0.000005348    0.000007428
      3        6           0.000024296    0.000021213   -0.000012881
      4        6          -0.000000269    0.000002015    0.000008932
      5        6          -0.000004276    0.000001700   -0.000000508
      6        6          -0.000014219    0.000001778    0.000003301
      7        1           0.000000293    0.000005737    0.000000638
      8        1          -0.000000345   -0.000002271   -0.000002619
      9        1          -0.000001455    0.000005953   -0.000003179
     10        1          -0.000000701    0.000004308    0.000000837
     11        8           0.000061811   -0.000110359   -0.000072687
     12        1          -0.000037099    0.000043512    0.000079743
     13        1          -0.000006155    0.000001354    0.000002933
     14        8           0.000006589    0.000028502   -0.000029506
     15        1          -0.000013238    0.000003401    0.000006042
     16        1           0.000010104   -0.000023367   -0.000017846
     17        8          -0.000005517   -0.000017350    0.000008038
     18        1           0.000025603    0.000045550    0.000032076
     19        1           0.000001222    0.000011806   -0.000004785
 -------------------------------------------------------------------
 Cartesian Forces:  Max     0.000110359 RMS     0.000027939

 GradGradGradGradGradGradGradGradGradGradGradGradGradGradGradGradGradGrad
 Berny optimization.
 Using GEDIIS/GDIIS optimizer.
 FormGI is forming the generalized inverse of G from B-inverse, IUseBI=4.
 Internal  Forces:  Max     0.000071935 RMS     0.000018324
 Search for a local minimum.
 Step number   8 out of a maximum of   92
 All quantities printed in internal units (Hartrees-Bohrs-Radians)
 Mixed Optimization -- En-DIIS/RFO-DIIS
 Swapping is turned off.
 Update second derivatives using D2CorX and points    1    2    3    4    5
                                                      6    7    8
 DE= -1.95D-06 DEPred=-1.80D-06 R= 1.08D+00
 TightC=F SS=  1.41D+00  RLast= 5.66D-02 DXNew= 2.4851D-01 1.6980D-01
 Trust test= 1.08D+00 RLast= 5.66D-02 DXMaxT set to 1.70D-01
 ITU=  1  1  1  1 -1 -1 -1  0
     Eigenvalues ---    0.00070   0.00238   0.00985   0.01326   0.01408
     Eigenvalues ---    0.01633   0.02125   0.02146   0.02152   0.02154
     Eigenvalues ---    0.02158   0.02161   0.02163   0.02170   0.02265
     Eigenvalues ---    0.02402   0.02657   0.04474   0.05526   0.06977
     Eigenvalues ---    0.13087   0.14644   0.15972   0.15999   0.16000
     Eigenvalues ---    0.16000   0.16001   0.16010   0.16045   0.16287
     Eigenvalues ---    0.21977   0.22021   0.23555   0.25914   0.35696
     Eigenvalues ---    0.35703   0.35712   0.35778   0.35801   0.42177
     Eigenvalues ---    0.42336   0.46312   0.46356   0.46511   0.46702
     Eigenvalues ---    0.50485   0.51990   0.52787   0.54531   0.54628
     Eigenvalues ---    0.54971
 En-DIIS/RFO-DIIS/Sim-DIIS IScMMF=       -3 using points:     8    7    6    5    4    3    2    1
 RFO step:  Lambda=-9.35727737D-07.
 DIIS inversion failure, remove point   8.
 DIIS inversion failure, remove point   7.
 DIIS inversion failure, remove point   6.
 RFO-DIIS uses    5 points instead of    8
 DidBck=F Rises=F RFO-DIIS coefs:    1.36439   -0.48089    0.31711   -0.12665   -0.07397
                  RFO-DIIS coefs:    0.00000    0.00000    0.00000
 Iteration  1 RMS(Cart)=  0.00361193 RMS(Int)=  0.00000839
 Iteration  2 RMS(Cart)=  0.00001123 RMS(Int)=  0.00000324
 Iteration  3 RMS(Cart)=  0.00000000 RMS(Int)=  0.00000324
 Variable       Old X    -DE/DX   Delta X   Delta X   Delta X     New X
                                 (Linear)    (Quad)   (Total)
    R1        2.63685  -0.00000   0.00005  -0.00005  -0.00000   2.63684
    R2        2.63242  -0.00001   0.00001  -0.00003  -0.00002   2.63240
    R3        2.04555   0.00000   0.00001   0.00001   0.00002   2.04557
    R4        2.63842   0.00001   0.00002   0.00001   0.00003   2.63845
    R5        2.58626  -0.00004  -0.00007  -0.00002  -0.00008   2.58618
    R6        2.63538  -0.00001   0.00005  -0.00006  -0.00000   2.63538
    R7        2.04548   0.00000   0.00001   0.00001   0.00002   2.04550
    R8        2.63501   0.00000   0.00005  -0.00002   0.00003   2.63504
    R9        2.04558  -0.00000  -0.00000  -0.00000  -0.00000   2.04557
   R10        2.63698   0.00000   0.00002  -0.00001   0.00002   2.63700
   R11        2.04388   0.00000   0.00002  -0.00001   0.00001   2.04389
   R12        2.04538  -0.00000   0.00000  -0.00000  -0.00000   2.04538
   R13        1.86098   0.00003   0.00000   0.00003   0.00003   1.86101
   R14        3.50723  -0.00000   0.00017   0.00009   0.00027   3.50750
   R15        3.26766  -0.00004   0.00013  -0.00044  -0.00031   3.26734
   R16        1.82256   0.00001   0.00003  -0.00000   0.00003   1.82259
   R17        1.82252   0.00001   0.00001  -0.00001   0.00000   1.82252
   R18        1.83903   0.00000  -0.00002   0.00001  -0.00001   1.83902
   R19        1.81858  -0.00001   0.00002  -0.00002  -0.00000   1.81858
    A1        2.09007   0.00000   0.00002  -0.00002  -0.00000   2.09007
    A2        2.08088  -0.00001  -0.00004   0.00001  -0.00004   2.08084
    A3        2.11224   0.00000   0.00002   0.00001   0.00004   2.11227
    A4        2.09813  -0.00001  -0.00002   0.00003   0.00001   2.09813
    A5        2.05238  -0.00001   0.00004  -0.00008  -0.00004   2.05234
    A6        2.13268   0.00002  -0.00002   0.00006   0.00003   2.13271
    A7        2.08663   0.00000   0.00003  -0.00002   0.00001   2.08664
    A8        2.08890  -0.00000  -0.00002   0.00000  -0.00002   2.08888
    A9        2.10765  -0.00000  -0.00001   0.00002   0.00001   2.10766
   A10        2.10509  -0.00000  -0.00006   0.00001  -0.00005   2.10504
   A11        2.08107   0.00000   0.00005  -0.00002   0.00003   2.08110
   A12        2.09703   0.00000   0.00002   0.00000   0.00002   2.09704
   A13        2.08361   0.00000   0.00005  -0.00001   0.00004   2.08365
   A14        2.09980  -0.00000  -0.00003   0.00001  -0.00002   2.09978
   A15        2.09977  -0.00000  -0.00002   0.00000  -0.00002   2.09975
   A16        2.10284   0.00000  -0.00003   0.00001  -0.00001   2.10283
   A17        2.08321   0.00000   0.00004  -0.00002   0.00002   2.08324
   A18        2.09713  -0.00000  -0.00001   0.00001  -0.00001   2.09712
   A19        1.92451   0.00007   0.00002  -0.00002  -0.00001   1.92450
   A20        2.03939  -0.00003  -0.00082  -0.00089  -0.00172   2.03767
   A21        2.03357  -0.00007  -0.00125  -0.00111  -0.00237   2.03121
   A22        2.00617   0.00001  -0.00025  -0.00009  -0.00033   2.00584
   A23        2.00928  -0.00003   0.00006  -0.00011  -0.00004   2.00924
   A24        1.82284   0.00002  -0.00014   0.00011  -0.00002   1.82283
   A25        1.81859   0.00002   0.00005   0.00007   0.00012   1.81871
   A26        3.17662   0.00002  -0.00238   0.00209  -0.00030   3.17632
   A27        3.14344   0.00001  -0.00060   0.00077   0.00018   3.14362
   A28        3.14445   0.00002  -0.00193   0.00245   0.00052   3.14497
   A29        3.22366   0.00001   0.00215  -0.00044   0.00171   3.22536
    D1       -0.00065   0.00000   0.00026  -0.00011   0.00015  -0.00049
    D2        3.14062  -0.00001   0.00099  -0.00086   0.00013   3.14074
    D3        3.13865   0.00000  -0.00037   0.00036  -0.00001   3.13863
    D4       -0.00328  -0.00000   0.00037  -0.00040  -0.00004  -0.00331
    D5        0.00113   0.00000  -0.00012   0.00012   0.00000   0.00114
    D6        3.14147   0.00000  -0.00039   0.00029  -0.00010   3.14137
    D7       -3.13812  -0.00000   0.00052  -0.00035   0.00017  -3.13795
    D8        0.00222  -0.00000   0.00025  -0.00018   0.00007   0.00229
    D9       -0.00117  -0.00000  -0.00030   0.00012  -0.00019  -0.00136
   D10       -3.14105  -0.00001   0.00039  -0.00035   0.00005  -3.14100
   D11        3.14077   0.00001  -0.00107   0.00091  -0.00016   3.14060
   D12        0.00089   0.00000  -0.00037   0.00045   0.00007   0.00096
   D13        3.13003   0.00001  -0.00035   0.00044   0.00009   3.13013
   D14       -0.77811  -0.00005  -0.00313  -0.00224  -0.00537  -0.78348
   D15       -0.01189   0.00000   0.00040  -0.00034   0.00007  -0.01183
   D16        2.36314  -0.00006  -0.00238  -0.00301  -0.00539   2.35775
   D17        0.00253  -0.00000   0.00021  -0.00014   0.00007   0.00260
   D18       -3.14041  -0.00000   0.00038  -0.00028   0.00009  -3.14031
   D19       -3.14080   0.00000  -0.00049   0.00033  -0.00017  -3.14096
   D20       -0.00055   0.00000  -0.00033   0.00019  -0.00014  -0.00069
   D21       -0.00205   0.00000  -0.00007   0.00015   0.00008  -0.00197
   D22        3.14055   0.00000   0.00025  -0.00011   0.00014   3.14069
   D23        3.14090   0.00000  -0.00024   0.00030   0.00006   3.14096
   D24        0.00031   0.00000   0.00009   0.00003   0.00012   0.00043
   D25        0.00020  -0.00000   0.00002  -0.00014  -0.00012   0.00009
   D26       -3.14012  -0.00000   0.00030  -0.00031  -0.00001  -3.14014
   D27        3.14079  -0.00000  -0.00030   0.00012  -0.00018   3.14062
   D28        0.00047  -0.00000  -0.00002  -0.00005  -0.00007   0.00039
   D29        2.02513  -0.00000  -0.00722   0.00140  -0.00581   2.01932
   D30       -2.14835  -0.00000  -0.00686   0.00082  -0.00603  -2.15438
   D31       -0.36162   0.00003  -0.00323   0.00240  -0.00084  -0.36246
   D32        1.74808   0.00003  -0.00288   0.00183  -0.00106   1.74702
   D33        1.87779  -0.00001  -0.00195  -0.00259  -0.00455   1.87325
   D34       -2.10085  -0.00001  -0.00481  -0.00480  -0.00961  -2.11046
         Item               Value     Threshold  Converged?
 Maximum Force            0.000072     0.000450     YES
 RMS     Force            0.000018     0.000300     YES
 Maximum Displacement     0.012986     0.001800     NO 
 RMS     Displacement     0.003616     0.001200     NO 
 Predicted change in Energy=-4.646254D-07
 GradGradGradGradGradGradGradGradGradGradGradGradGradGradGradGradGradGrad

                          Input orientation:                          
 ---------------------------------------------------------------------
 Center     Atomic      Atomic             Coordinates (Angstroms)
 Number     Number       Type             X           Y           Z
 ---------------------------------------------------------------------
      1          6           0       -0.001985   -0.021385   -0.003250
      2          6           0       -0.002840   -0.023056    1.392106
      3          6           0        1.203136   -0.006353    2.095488
      4          6           0        2.408399    0.010360    1.394113
      5          6           0        2.418484    0.013643   -0.000249
      6          6           0        1.207683   -0.002373   -0.693763
      7          1           0        1.200956   -0.001399   -1.776111
      8          1           0        3.356072    0.027475   -0.539276
      9          1           0        3.340361    0.022057    1.944614
     10          1           0        1.192467   -0.008351    3.177866
     11          8           0       -1.216024   -0.041023    2.025182
     12          1           0       -1.090958   -0.051003    3.001962
     13          1           0       -0.946210   -0.037283   -0.532326
     14          8           0       -0.930966   -0.075088    4.723379
     15          1           0       -1.272725    0.705966    5.174340
     16          1           0       -1.363241   -0.815865    5.164426
     17          8           0       -3.149768    1.770497    1.038623
     18          1           0       -2.516348    1.111172    1.371979
     19          1           0       -3.805546    1.249438    0.564736
 ---------------------------------------------------------------------
                    Distance matrix (angstroms):
                    1          2          3          4          5
     1  C    0.000000
     2  C    1.395358   0.000000
     3  C    2.420175   1.396210   0.000000
     4  C    2.786320   2.411471   1.394585   0.000000
     5  C    2.420724   2.793351   2.422722   1.394401   0.000000
     6  C    1.393007   2.411773   2.789258   2.408548   1.395442
     7  H    2.142546   3.389277   3.871603   3.392400   2.153204
     8  H    3.400920   3.874929   3.402684   2.153222   1.081578
     9  H    3.868764   3.388848   2.142732   1.082470   2.152305
    10  H    3.397997   2.148933   1.082432   2.158846   3.406466
    11  O    2.364067   1.368547   2.420429   3.679311   4.161130
    12  H    3.196567   1.943300   2.467094   3.851551   4.618834
    13  H    1.082467   2.143266   3.395004   3.868700   3.406885
    14  O    4.817355   3.458540   3.385989   4.716214   5.791316
    15  H    5.380637   4.055782   4.014550   5.322091   6.393801
    16  H    5.402694   4.087742   4.081664   5.396590   6.454719
    17  O    3.768936   3.639359   4.818913   5.841033   5.930533
    18  H    3.081552   2.757644   3.950555   5.046327   5.238335
    19  H    4.050269   4.094429   5.385824   6.390328   6.370632
                    6          7          8          9         10
     6  C    0.000000
     7  H    1.082369   0.000000
     8  H    2.154142   2.484979   0.000000
     9  H    3.392631   4.292015   2.483945   0.000000
    10  H    3.871663   4.953989   4.301117   2.476950   0.000000
    11  O    3.642597   4.504796   5.242632   4.557534   2.670314
    12  H    4.352528   5.299558   5.685296   4.556304   2.290587
    13  H    2.160217   2.481655   4.302774   4.951105   4.282558
    14  O    5.824477   6.840606   6.788574   5.096588   2.627172
    15  H    6.410055   7.411358   7.384545   5.672691   3.251666
    16  H    6.449016   7.443757   7.450862   5.761352   3.336187
    17  O    5.013144   5.476417   6.917646   6.782303   5.157099
    18  H    4.401783   4.996663   6.269977   5.984574   4.274327
    19  H    5.318207   5.666500   7.348524   7.380685   5.778461
                   11         12         13         14         15
    11  O    0.000000
    12  H    0.984805   0.000000
    13  H    2.571704   3.537278   0.000000
    14  O    2.713427   1.729004   5.255863   0.000000
    15  H    3.237036   2.307654   5.764119   0.964474   0.000000
    16  H    3.236806   2.309849   5.764815   0.964435   1.524552
    17  O    2.827414   3.378056   3.254476   4.680459   4.664833
    18  H    1.856090   2.457485   2.722253   3.892625   4.021036
    19  H    3.240959   3.873010   3.321897   5.226078   5.287626
                   16         17         18         19
    16  H    0.000000
    17  O    5.186830   0.000000
    18  H    4.407469   0.973168   0.000000
    19  H    5.602453   0.962349   1.527347   0.000000
 Stoichiometry    C6H10O3
 Framework group  C1[X(C6H10O3)]
 Deg. of freedom    51
 Full point group                 C1      NOp   1
 Largest Abelian subgroup         C1      NOp   1
 Largest concise Abelian subgroup C1      NOp   1
                         Standard orientation:                         
 ---------------------------------------------------------------------
 Center     Atomic      Atomic             Coordinates (Angstroms)
 Number     Number       Type             X           Y           Z
 ---------------------------------------------------------------------
      1          6           0        0.882410    1.159252   -0.439101
      2          6           0        0.100298    0.020379   -0.243415
      3          6           0        0.689961   -1.173052    0.177802
      4          6           0        2.065942   -1.219554    0.400016
      5          6           0        2.854827   -0.085851    0.208355
      6          6           0        2.255600    1.102198   -0.212032
      7          1           0        2.856269    1.989336   -0.366002
      8          1           0        3.921420   -0.127182    0.382945
      9          1           0        2.517902   -2.147795    0.725351
     10          1           0        0.075192   -2.051482    0.326386
     11          8           0       -1.243731    0.126399   -0.478505
     12          1           0       -1.687315   -0.738092   -0.318101
     13          1           0        0.408985    2.075264   -0.768531
     14          8           0       -2.517584   -2.232047   -0.056943
     15          1           0       -3.154009   -2.222113    0.667677
     16          1           0       -3.019008   -2.559386   -0.812958
     17          8           0       -2.514138    2.398432    0.625217
     18          1           0       -2.094899    1.628886    0.202022
     19          1           0       -2.715135    2.990058   -0.106694
 ---------------------------------------------------------------------
 Rotational constants (GHZ):           1.7006462           0.9432068           0.6358252
 Standard basis: Aug-CC-pVTZ (5D, 7F)
 There are   745 symmetry adapted cartesian basis functions of A   symmetry.
 There are   644 symmetry adapted basis functions of A   symmetry.
   644 basis functions,   918 primitive gaussians,   745 cartesian basis functions
    35 alpha electrons       35 beta electrons
       nuclear repulsion energy       429.4845675203 Hartrees.
 NAtoms=   19 NActive=   19 NUniq=   19 SFac= 1.00D+00 NAtFMM=   60 NAOKFM=F Big=F
 Integral buffers will be    131072 words long.
 Raffenetti 1 integral format.
 Two-electron integral symmetry is turned on.
 ------------------------------------------------------------------------------
 Polarizable Continuum Model (PCM)
 =================================
 Model                : PCM.
 Atomic radii         : UFF (Universal Force Field).
 Polarization charges : Total charges.
 Charge compensation  : None.
 Solution method      : On-the-fly selection.
 Cavity type          : Scaled VdW (van der Waals Surface) (Alpha=1.100).
 Cavity algorithm     : GePol (No added spheres)
                        Default sphere list used, NSphG=   19.
                        Lebedev-Laikov grids with approx.  5.0 points / Ang**2.
                        Smoothing algorithm: York/Karplus (Gamma=1.0000).
                        Polarization charges: spherical gaussians, with
                                              point-specific exponents (IZeta= 3).
                        Self-potential: point-specific (ISelfS= 7).
                        Self-field    : sphere-specific E.n sum rule (ISelfD= 2).
 1st derivatives      : Analytical E(r).r(x)/FMM algorithm (CHGder, D1EAlg=3).
                        Cavity 1st derivative terms included.
 Solvent              : Water, Eps=  78.355300 Eps(inf)=   1.777849
 ------------------------------------------------------------------------------
 Spheres list:
 ISph  on   Nord     Re0    Alpha      Xe            Ye            Ze
    1   C      1    1.9255  1.100      0.882410      1.159252     -0.439101
    2   C      2    1.9255  1.100      0.100298      0.020379     -0.243415
    3   C      3    1.9255  1.100      0.689961     -1.173052      0.177802
    4   C      4    1.9255  1.100      2.065942     -1.219554      0.400016
    5   C      5    1.9255  1.100      2.854827     -0.085851      0.208355
    6   C      6    1.9255  1.100      2.255600      1.102198     -0.212032
    7   H      7    1.4430  1.100      2.856269      1.989336     -0.366002
    8   H      8    1.4430  1.100      3.921420     -0.127182      0.382945
    9   H      9    1.4430  1.100      2.517902     -2.147795      0.725351
   10   H     10    1.4430  1.100      0.075192     -2.051482      0.326386
   11   O     11    1.7500  1.100     -1.243731      0.126399     -0.478505
   12   H     12    1.4430  1.100     -1.687315     -0.738092     -0.318101
   13   H     13    1.4430  1.100      0.408985      2.075264     -0.768531
   14   O     14    1.7500  1.100     -2.517584     -2.232047     -0.056943
   15   H     15    1.4430  1.100     -3.154009     -2.222113      0.667677
   16   H     16    1.4430  1.100     -3.019008     -2.559386     -0.812958
   17   O     17    1.7500  1.100     -2.514138      2.398432      0.625217
   18   H     18    1.4430  1.100     -2.094899      1.628886      0.202022
   19   H     19    1.4430  1.100     -2.715135      2.990058     -0.106694
 ------------------------------------------------------------------------------
 One-electron integrals computed using PRISM.
 NBasis=   644 RedAO= T EigKep=  1.31D-06  NBF=   644
 NBsUse=   642 1.00D-06 EigRej=  9.66D-07 NBFU=   642
 Initial guess from the checkpoint file:  "output.chk"
 B after Tr=    -0.000000    0.000000    0.000000
         Rot=    1.000000   -0.000054   -0.000010    0.000573 Ang=  -0.07 deg.
 Requested convergence on RMS density matrix=1.00D-08 within 128 cycles.
 Requested convergence on MAX density matrix=1.00D-06.
 Requested convergence on             energy=1.00D-06.
 No special actions if energy rises.
 Inv3:  Mode=1 IEnd=     8926875.
 Iteration    1 A*A^-1 deviation from unit magnitude is 2.78D-15 for    366.
 Iteration    1 A*A^-1 deviation from orthogonality  is 2.28D-15 for    859     99.
 Iteration    1 A^-1*A deviation from unit magnitude is 2.89D-15 for    992.
 Iteration    1 A^-1*A deviation from orthogonality  is 2.47D-15 for   1340    631.
 Error on total polarization charges =  0.01399
 SCF Done:  E(RHF) =  -457.819697628     A.U. after    7 cycles
            NFock=  7  Conv=0.91D-08     -V/T= 2.0016
 ExpMin= 2.53D-02 ExpMax= 1.53D+04 ExpMxC= 5.22D+02 IAcc=3 IRadAn=         5 AccDes= 0.00D+00
 HarFok:  IExCor=  205 AccDes= 0.00D+00 IRadAn=         5 IDoV=-2 UseB2=F ITyADJ=14
 ICtDFT= 12500011 ScaDFX=  1.000000  1.000000  1.000000  1.000000
 Range of M.O.s used for correlation:    10   642
 NBasis=   644 NAE=    35 NBE=    35 NFC=     9 NFV=     0
 NROrb=    633 NOA=    26 NOB=    26 NVA=   607 NVB=   607

 **** Warning!!: The largest alpha MO coefficient is  0.16172193D+03

 Disk-based method using ON**2 memory for 26 occupieds at a time.
 Estimated scratch disk usage= 22013896136 words.
 Actual    scratch disk usage= 19911749576 words.
 JobTyp=1 Pass  1:  I=  10 to  35 NPSUse= 15 ParTrn=T ParDer=T DoDerP=T.
 (rs|ai) integrals will be sorted in core.
 Spin components of T(2) and E(2):
     alpha-alpha T2 =       0.7049462631D-01 E2=     -0.2210735666D+00
     alpha-beta  T2 =       0.3753224725D+00 E2=     -0.1309867433D+01
     beta-beta   T2 =       0.7049462631D-01 E2=     -0.2210735666D+00
 ANorm=    0.1231386099D+01
 E2 =    -0.1752014566D+01 EUMP2 =    -0.45957171219415D+03
          IDoAtm=1111111111111111111
 NEqPCM:  Using equilibrium solvation (IEInf=0, Eps=  78.3553, EpsInf=   1.7778)
          Differentiating once with respect to electric field.
                with respect to dipole field.
          Differentiating once with respect to nuclear coordinates.
          There are     1 degrees of freedom in the 1st order CPHF.  IDoFFX=0 NUNeed=     1.
 LinEq1:  Iter=  0 NonCon=     1 RMS=1.92D-03 Max=3.03D-02 NDo=     1
 AX will form     1 AO Fock derivatives at one time.
 LinEq1:  Iter=  1 NonCon=     1 RMS=4.53D-04 Max=9.01D-03 NDo=     1
 LinEq1:  Iter=  2 NonCon=     1 RMS=1.77D-04 Max=6.42D-03 NDo=     1
 LinEq1:  Iter=  3 NonCon=     1 RMS=6.28D-05 Max=2.77D-03 NDo=     1
 LinEq1:  Iter=  4 NonCon=     1 RMS=2.70D-05 Max=9.47D-04 NDo=     1
 LinEq1:  Iter=  5 NonCon=     1 RMS=9.04D-06 Max=1.77D-04 NDo=     1
 LinEq1:  Iter=  6 NonCon=     1 RMS=2.22D-06 Max=3.22D-05 NDo=     1
 LinEq1:  Iter=  7 NonCon=     1 RMS=5.46D-07 Max=9.12D-06 NDo=     1
 LinEq1:  Iter=  8 NonCon=     1 RMS=1.90D-07 Max=3.99D-06 NDo=     1
 LinEq1:  Iter=  9 NonCon=     1 RMS=3.97D-08 Max=8.11D-07 NDo=     1
 LinEq1:  Iter= 10 NonCon=     1 RMS=1.50D-08 Max=4.52D-07 NDo=     1
 LinEq1:  Iter= 11 NonCon=     1 RMS=4.55D-09 Max=1.20D-07 NDo=     1
 LinEq1:  Iter= 12 NonCon=     1 RMS=1.24D-09 Max=6.43D-08 NDo=     1
 LinEq1:  Iter= 13 NonCon=     1 RMS=3.76D-10 Max=1.28D-08 NDo=     1
 LinEq1:  Iter= 14 NonCon=     1 RMS=1.49D-10 Max=4.86D-09 NDo=     1
 LinEq1:  Iter= 15 NonCon=     0 RMS=3.31D-11 Max=5.34D-10 NDo=     1
 Linear equations converged to 1.000D-10 1.000D-09 after    15 iterations.
 End of Minotr F.D. properties file   721 does not exist.
 End of Minotr F.D. properties file   722 does not exist.
 End of Minotr F.D. properties file   788 does not exist.
 D1PCM: PCM CHGder 1st derivatives, ID1Alg=3 FixD1E=F DoIter=F DoCFld=F I1PDM=2.
 Calling FoFJK, ICntrl=  10002127 FMM=F ISym2X=0 I1Cent= 0 IOpClX= 0 NMat=1 NMatS=1 NMatT=0.
 ***** Axes restored to original set *****
 -------------------------------------------------------------------
 Center     Atomic                   Forces (Hartrees/Bohr)
 Number     Number              X              Y              Z
 -------------------------------------------------------------------
      1        6           0.000005757   -0.000021990   -0.000004218
      2        6          -0.000025611   -0.000002973   -0.000002670
      3        6           0.000016875    0.000011140   -0.000003857
      4        6          -0.000014446    0.000001494   -0.000010001
      5        6           0.000003278    0.000006395    0.000003203
      6        6           0.000000406   -0.000007056    0.000005399
      7        1           0.000000424    0.000006753    0.000000343
      8        1          -0.000002095    0.000003056   -0.000002329
      9        1          -0.000000797    0.000005068   -0.000003170
     10        1           0.000000187    0.000007872   -0.000008451
     11        8           0.000018949   -0.000098516   -0.000047873
     12        1          -0.000027133    0.000029252    0.000073499
     13        1          -0.000001693    0.000004411    0.000004088
     14        8          -0.000001863    0.000044527   -0.000019203
     15        1          -0.000011923   -0.000004742    0.000007081
     16        1           0.000012903   -0.000026629   -0.000021232
     17        8          -0.000016835   -0.000010090    0.000009228
     18        1           0.000038582    0.000044671    0.000023942
     19        1           0.000005035    0.000007356   -0.000003779
 -------------------------------------------------------------------
 Cartesian Forces:  Max     0.000098516 RMS     0.000023027

 GradGradGradGradGradGradGradGradGradGradGradGradGradGradGradGradGradGrad
 Berny optimization.
 Using GEDIIS/GDIIS optimizer.
 FormGI is forming the generalized inverse of G from B-inverse, IUseBI=4.
 Internal  Forces:  Max     0.000077045 RMS     0.000018140
 Search for a local minimum.
 Step number   9 out of a maximum of   92
 All quantities printed in internal units (Hartrees-Bohrs-Radians)
 Mixed Optimization -- En-DIIS/RFO-DIIS
 Swapping is turned off.
 Update second derivatives using D2CorX and points    1    2    3    4    5
                                                      6    7    8    9
 DE= -6.52D-07 DEPred=-4.65D-07 R= 1.40D+00
 Trust test= 1.40D+00 RLast= 1.60D-02 DXMaxT set to 1.70D-01
 ITU=  0  1  1  1  1 -1 -1 -1  0
     Eigenvalues ---    0.00035   0.00160   0.00469   0.01389   0.01460
     Eigenvalues ---    0.01513   0.02128   0.02150   0.02153   0.02153
     Eigenvalues ---    0.02158   0.02161   0.02169   0.02201   0.02298
     Eigenvalues ---    0.02410   0.02664   0.04553   0.05526   0.06791
     Eigenvalues ---    0.12673   0.14449   0.15921   0.15979   0.16000
     Eigenvalues ---    0.16000   0.16001   0.16008   0.16019   0.16265
     Eigenvalues ---    0.22000   0.22239   0.23577   0.25963   0.35699
     Eigenvalues ---    0.35706   0.35714   0.35800   0.35873   0.42216
     Eigenvalues ---    0.42414   0.46348   0.46417   0.46630   0.46760
     Eigenvalues ---    0.50330   0.52782   0.53337   0.54533   0.54613
     Eigenvalues ---    0.54980
 En-DIIS/RFO-DIIS/Sim-DIIS IScMMF=       -3 using points:     9    8    7    6    5    4    3    2    1
 RFO step:  Lambda=-8.78899098D-06.
 DIIS inversion failure, remove point   9.
 DIIS inversion failure, remove point   8.
 DIIS inversion failure, remove point   7.
 DIIS inversion failure, remove point   6.
 DIIS inversion failure, remove point   5.
 RFO-DIIS uses    3 points instead of    9
 DidBck=F Rises=F RFO-DIIS coefs:    2.13496    0.00000   -2.00000    0.86504    0.00000
                  RFO-DIIS coefs:    0.00000    0.00000    0.00000    0.00000
 Iteration  1 RMS(Cart)=  0.03122118 RMS(Int)=  0.00060464
 Iteration  2 RMS(Cart)=  0.00084120 RMS(Int)=  0.00009271
 Iteration  3 RMS(Cart)=  0.00000036 RMS(Int)=  0.00009271
 Variable       Old X    -DE/DX   Delta X   Delta X   Delta X     New X
                                 (Linear)    (Quad)   (Total)
    R1        2.63684   0.00000   0.00004   0.00000   0.00005   2.63689
    R2        2.63240  -0.00000  -0.00006  -0.00004  -0.00010   2.63230
    R3        2.04557  -0.00000  -0.00002   0.00011   0.00009   2.04565
    R4        2.63845   0.00000  -0.00001   0.00020   0.00019   2.63864
    R5        2.58618  -0.00001  -0.00027  -0.00032  -0.00059   2.58559
    R6        2.63538  -0.00001  -0.00005   0.00007   0.00001   2.63540
    R7        2.04550  -0.00001  -0.00002   0.00012   0.00009   2.04559
    R8        2.63504  -0.00001  -0.00014   0.00029   0.00015   2.63519
    R9        2.04557  -0.00000  -0.00005   0.00001  -0.00004   2.04553
   R10        2.63700  -0.00001  -0.00011   0.00020   0.00009   2.63709
   R11        2.04389  -0.00000   0.00001   0.00004   0.00005   2.04394
   R12        2.04538  -0.00000  -0.00003   0.00001  -0.00002   2.04537
   R13        1.86101   0.00003   0.00002   0.00040   0.00043   1.86144
   R14        3.50750  -0.00000   0.00040   0.00163   0.00202   3.50953
   R15        3.26734  -0.00004  -0.00147  -0.00230  -0.00377   3.26357
   R16        1.82259   0.00000   0.00013   0.00006   0.00019   1.82278
   R17        1.82252   0.00000   0.00011  -0.00008   0.00003   1.82255
   R18        1.83902   0.00001   0.00005  -0.00010  -0.00004   1.83898
   R19        1.81858  -0.00001   0.00000  -0.00003  -0.00003   1.81855
    A1        2.09007   0.00000   0.00006   0.00000   0.00006   2.09013
    A2        2.08084  -0.00001  -0.00021  -0.00016  -0.00037   2.08047
    A3        2.11227   0.00000   0.00015   0.00015   0.00031   2.11258
    A4        2.09813  -0.00001  -0.00021   0.00015  -0.00006   2.09808
    A5        2.05234  -0.00001   0.00040  -0.00062  -0.00022   2.05212
    A6        2.13271   0.00002  -0.00019   0.00047   0.00028   2.13299
    A7        2.08664   0.00000   0.00018  -0.00004   0.00014   2.08678
    A8        2.08888  -0.00000  -0.00027   0.00008  -0.00019   2.08869
    A9        2.10766  -0.00000   0.00009  -0.00004   0.00005   2.10771
   A10        2.10504   0.00001  -0.00009  -0.00017  -0.00026   2.10478
   A11        2.08110  -0.00000   0.00012   0.00008   0.00020   2.08130
   A12        2.09704  -0.00000  -0.00003   0.00009   0.00006   2.09711
   A13        2.08365  -0.00000   0.00004   0.00018   0.00021   2.08387
   A14        2.09978   0.00000  -0.00004  -0.00004  -0.00008   2.09970
   A15        2.09975   0.00000   0.00001  -0.00014  -0.00013   2.09962
   A16        2.10283   0.00000   0.00002  -0.00011  -0.00009   2.10274
   A17        2.08324   0.00000   0.00015   0.00007   0.00022   2.08345
   A18        2.09712  -0.00000  -0.00017   0.00004  -0.00013   2.09699
   A19        1.92450   0.00008  -0.00092   0.00099  -0.00043   1.92407
   A20        2.03767  -0.00004  -0.00292  -0.01241  -0.01568   2.02199
   A21        2.03121  -0.00006  -0.00403  -0.01648  -0.02085   2.01035
   A22        2.00584   0.00002  -0.00052  -0.00181  -0.00233   2.00351
   A23        2.00924  -0.00003  -0.00023  -0.00068  -0.00092   2.00832
   A24        1.82283   0.00002  -0.00000  -0.00007  -0.00007   1.82275
   A25        1.81871   0.00001   0.00058   0.00035   0.00093   1.81964
   A26        3.17632   0.00004  -0.00520   0.00400  -0.00119   3.17512
   A27        3.14362   0.00001   0.00384  -0.00032   0.00354   3.14716
   A28        3.14497   0.00002   0.00249   0.00007   0.00255   3.14752
   A29        3.22536  -0.00000   0.00423   0.00813   0.01244   3.23781
    D1       -0.00049  -0.00000   0.00013   0.00090   0.00103   0.00053
    D2        3.14074  -0.00001  -0.00198   0.00276   0.00078   3.14153
    D3        3.13863   0.00000   0.00127  -0.00132  -0.00004   3.13859
    D4       -0.00331  -0.00000  -0.00083   0.00055  -0.00029  -0.00360
    D5        0.00114  -0.00000  -0.00038  -0.00000  -0.00038   0.00076
    D6        3.14137   0.00000   0.00127  -0.00172  -0.00045   3.14092
    D7       -3.13795  -0.00001  -0.00154   0.00225   0.00071  -3.13724
    D8        0.00229  -0.00000   0.00010   0.00054   0.00064   0.00293
    D9       -0.00136   0.00000   0.00020  -0.00131  -0.00111  -0.00247
   D10       -3.14100  -0.00001  -0.00134   0.00142   0.00009  -3.14091
   D11        3.14060   0.00001   0.00241  -0.00327  -0.00086   3.13974
   D12        0.00096   0.00000   0.00087  -0.00053   0.00034   0.00131
   D13        3.13013   0.00001   0.00162  -0.00172  -0.00009   3.13003
   D14       -0.78348  -0.00005  -0.00861  -0.03889  -0.04750  -0.83098
   D15       -0.01183   0.00000  -0.00053   0.00018  -0.00034  -0.01217
   D16        2.35775  -0.00006  -0.01076  -0.03699  -0.04774   2.31000
   D17        0.00260  -0.00000  -0.00029   0.00084   0.00055   0.00316
   D18       -3.14031  -0.00000  -0.00133   0.00168   0.00035  -3.13996
   D19       -3.14096   0.00001   0.00127  -0.00193  -0.00066   3.14156
   D20       -0.00069   0.00000   0.00023  -0.00109  -0.00086  -0.00155
   D21       -0.00197  -0.00000   0.00004   0.00004   0.00009  -0.00188
   D22        3.14069  -0.00000  -0.00030   0.00102   0.00072   3.14141
   D23        3.14096   0.00000   0.00109  -0.00080   0.00029   3.14125
   D24        0.00043   0.00000   0.00075   0.00017   0.00093   0.00136
   D25        0.00009   0.00000   0.00029  -0.00047  -0.00017  -0.00009
   D26       -3.14014  -0.00000  -0.00137   0.00126  -0.00011  -3.14024
   D27        3.14062   0.00000   0.00063  -0.00144  -0.00081   3.13980
   D28        0.00039  -0.00000  -0.00103   0.00029  -0.00075  -0.00035
   D29        2.01932   0.00000  -0.00697  -0.02291  -0.02987   1.98946
   D30       -2.15438  -0.00000  -0.00600  -0.02616  -0.03215  -2.18653
   D31       -0.36246   0.00003   0.00266   0.01139   0.01404  -0.34841
   D32        1.74702   0.00003   0.00363   0.00814   0.01176   1.75878
   D33        1.87325  -0.00001  -0.00625  -0.03758  -0.04416   1.82908
   D34       -2.11046  -0.00001  -0.01681  -0.07029  -0.08678  -2.19724
         Item               Value     Threshold  Converged?
 Maximum Force            0.000077     0.000450     YES
 RMS     Force            0.000018     0.000300     YES
 Maximum Displacement     0.117403     0.001800     NO 
 RMS     Displacement     0.031558     0.001200     NO 
 Predicted change in Energy=-4.264230D-06
 GradGradGradGradGradGradGradGradGradGradGradGradGradGradGradGradGradGrad

                          Input orientation:                          
 ---------------------------------------------------------------------
 Center     Atomic      Atomic             Coordinates (Angstroms)
 Number     Number       Type             X           Y           Z
 ---------------------------------------------------------------------
      1          6           0       -0.008222   -0.051778   -0.004419
      2          6           0       -0.009464   -0.042139    1.390930
      3          6           0        1.195890    0.003204    2.094308
      4          6           0        2.400933    0.035793    1.393098
      5          6           0        2.411142    0.027262   -0.001322
      6          6           0        1.201027   -0.016618   -0.694924
      7          1           0        1.194790   -0.024965   -1.777235
      8          1           0        3.348482    0.052822   -0.540406
      9          1           0        3.332395    0.069351    1.943500
     10          1           0        1.184798    0.009700    3.176714
     11          8           0       -1.222152   -0.077737    2.023538
     12          1           0       -1.096978   -0.077523    3.000585
     13          1           0       -0.952050   -0.089969   -0.533157
     14          8           0       -0.934711   -0.088935    4.719914
     15          1           0       -1.267082    0.700859    5.162808
     16          1           0       -1.377361   -0.819741    5.167297
     17          8           0       -3.115019    1.795457    1.072129
     18          1           0       -2.501005    1.110820    1.390363
     19          1           0       -3.754468    1.311565    0.540116
 ---------------------------------------------------------------------
                    Distance matrix (angstroms):
                    1          2          3          4          5
     1  C    0.000000
     2  C    1.395382   0.000000
     3  C    2.420241   1.396308   0.000000
     4  C    2.786530   2.411658   1.394592   0.000000
     5  C    2.420656   2.793298   2.422618   1.394483   0.000000
     6  C    1.392953   2.411789   2.789308   2.408809   1.395489
     7  H    2.142624   3.389365   3.871646   3.392563   2.153162
     8  H    3.400836   3.874904   3.402622   2.153271   1.081606
     9  H    3.868951   3.389069   2.142842   1.082447   2.152397
    10  H    3.398041   2.148947   1.082482   2.158924   3.406485
    11  O    2.363664   1.368237   2.420431   3.679278   4.160758
    12  H    3.196263   1.942917   2.466799   3.851264   4.618368
    13  H    1.082513   2.143097   3.394982   3.868950   3.407000
    14  O    4.814466   3.455490   3.382567   4.712726   5.787772
    15  H    5.371352   4.044838   3.996078   5.301638   6.375837
    16  H    5.404716   4.091058   4.091714   5.408515   6.464115
    17  O    3.771395   3.622549   4.779221   5.798721   5.900615
    18  H    3.083994   2.745376   3.922931   5.018435   5.219202
    19  H    4.023628   4.072033   5.351015   6.343827   6.321181
                    6          7          8          9         10
     6  C    0.000000
     7  H    1.082361   0.000000
     8  H    2.154127   2.484791   0.000000
     9  H    3.392847   4.292100   2.484013   0.000000
    10  H    3.871762   4.954080   4.301206   2.477206   0.000000
    11  O    3.642193   4.504473   5.242285   4.557624   2.670368
    12  H    4.352163   5.299295   5.684867   4.556133   2.290224
    13  H    2.160391   2.482112   4.302908   4.951332   4.282429
    14  O    5.821261   6.837530   6.785043   5.093302   2.623645
    15  H    6.396824   7.399448   7.365462   5.649596   3.230168
    16  H    6.454358   7.448098   7.461423   5.776258   3.348888
    17  O    5.003433   5.477889   6.885774   6.731112   5.109464
    18  H    4.395973   4.998258   6.250098   5.951401   4.241303
    19  H    5.276961   5.625974   7.294097   7.330499   5.748290
                   11         12         13         14         15
    11  O    0.000000
    12  H    0.985032   0.000000
    13  H    2.570953   3.536734   0.000000
    14  O    2.711677   1.727008   5.253100   0.000000
    15  H    3.234694   2.304349   5.759225   0.964573   0.000000
    16  H    3.233864   2.307411   5.762694   0.964452   1.524600
    17  O    2.827893   3.361470   3.287888   4.648764   4.620245
    18  H    1.857161   2.444640   2.746104   3.870220   3.990235
    19  H    3.247049   3.878882   3.312062   5.232891   5.284821
                   16         17         18         19
    16  H    0.000000
    17  O    5.160340   0.000000
    18  H    4.388037   0.973146   0.000000
    19  H    5.621735   0.962333   1.527870   0.000000
 Stoichiometry    C6H10O3
 Framework group  C1[X(C6H10O3)]
 Deg. of freedom    51
 Full point group                 C1      NOp   1
 Largest Abelian subgroup         C1      NOp   1
 Largest concise Abelian subgroup C1      NOp   1
                         Standard orientation:                         
 ---------------------------------------------------------------------
 Center     Atomic      Atomic             Coordinates (Angstroms)
 Number     Number       Type             X           Y           Z
 ---------------------------------------------------------------------
      1          6           0        0.897100    1.146593   -0.468934
      2          6           0        0.099573    0.020754   -0.260295
      3          6           0        0.670619   -1.171045    0.190480
      4          6           0        2.043605   -1.229524    0.427919
      5          6           0        2.847731   -0.108868    0.222755
      6          6           0        2.267061    1.077909   -0.226433
      7          1           0        2.879940    1.954736   -0.390929
      8          1           0        3.912059   -0.159439    0.408557
      9          1           0        2.481180   -2.156443    0.775828
     10          1           0        0.043869   -2.039310    0.348810
     11          8           0       -1.240122    0.137979   -0.512378
     12          1           0       -1.695458   -0.718410   -0.340462
     13          1           0        0.437751    2.061282   -0.821320
     14          8           0       -2.542238   -2.197962   -0.063974
     15          1           0       -3.167398   -2.175092    0.670228
     16          1           0       -3.060918   -2.517785   -0.811538
     17          8           0       -2.478003    2.393422    0.661337
     18          1           0       -2.071882    1.633907    0.208331
     19          1           0       -2.630375    3.034133   -0.040344
 ---------------------------------------------------------------------
 Rotational constants (GHZ):           1.7085739           0.9429650           0.6407359
 Standard basis: Aug-CC-pVTZ (5D, 7F)
 There are   745 symmetry adapted cartesian basis functions of A   symmetry.
 There are   644 symmetry adapted basis functions of A   symmetry.
   644 basis functions,   918 primitive gaussians,   745 cartesian basis functions
    35 alpha electrons       35 beta electrons
       nuclear repulsion energy       429.7900137409 Hartrees.
 NAtoms=   19 NActive=   19 NUniq=   19 SFac= 1.00D+00 NAtFMM=   60 NAOKFM=F Big=F
 Integral buffers will be    131072 words long.
 Raffenetti 1 integral format.
 Two-electron integral symmetry is turned on.
 ------------------------------------------------------------------------------
 Polarizable Continuum Model (PCM)
 =================================
 Model                : PCM.
 Atomic radii         : UFF (Universal Force Field).
 Polarization charges : Total charges.
 Charge compensation  : None.
 Solution method      : On-the-fly selection.
 Cavity type          : Scaled VdW (van der Waals Surface) (Alpha=1.100).
 Cavity algorithm     : GePol (No added spheres)
                        Default sphere list used, NSphG=   19.
                        Lebedev-Laikov grids with approx.  5.0 points / Ang**2.
                        Smoothing algorithm: York/Karplus (Gamma=1.0000).
                        Polarization charges: spherical gaussians, with
                                              point-specific exponents (IZeta= 3).
                        Self-potential: point-specific (ISelfS= 7).
                        Self-field    : sphere-specific E.n sum rule (ISelfD= 2).
 1st derivatives      : Analytical E(r).r(x)/FMM algorithm (CHGder, D1EAlg=3).
                        Cavity 1st derivative terms included.
 Solvent              : Water, Eps=  78.355300 Eps(inf)=   1.777849
 ------------------------------------------------------------------------------
 Spheres list:
 ISph  on   Nord     Re0    Alpha      Xe            Ye            Ze
    1   C      1    1.9255  1.100      0.897100      1.146593     -0.468934
    2   C      2    1.9255  1.100      0.099573      0.020754     -0.260295
    3   C      3    1.9255  1.100      0.670619     -1.171045      0.190480
    4   C      4    1.9255  1.100      2.043605     -1.229524      0.427919
    5   C      5    1.9255  1.100      2.847731     -0.108868      0.222755
    6   C      6    1.9255  1.100      2.267061      1.077909     -0.226433
    7   H      7    1.4430  1.100      2.879940      1.954736     -0.390929
    8   H      8    1.4430  1.100      3.912059     -0.159439      0.408557
    9   H      9    1.4430  1.100      2.481180     -2.156443      0.775828
   10   H     10    1.4430  1.100      0.043869     -2.039310      0.348810
   11   O     11    1.7500  1.100     -1.240122      0.137979     -0.512378
   12   H     12    1.4430  1.100     -1.695458     -0.718410     -0.340462
   13   H     13    1.4430  1.100      0.437751      2.061282     -0.821320
   14   O     14    1.7500  1.100     -2.542238     -2.197962     -0.063974
   15   H     15    1.4430  1.100     -3.167398     -2.175092      0.670228
   16   H     16    1.4430  1.100     -3.060918     -2.517785     -0.811538
   17   O     17    1.7500  1.100     -2.478003      2.393422      0.661337
   18   H     18    1.4430  1.100     -2.071882      1.633907      0.208331
   19   H     19    1.4430  1.100     -2.630375      3.034133     -0.040344
 ------------------------------------------------------------------------------
 One-electron integrals computed using PRISM.
 NBasis=   644 RedAO= T EigKep=  1.31D-06  NBF=   644
 NBsUse=   642 1.00D-06 EigRej=  9.59D-07 NBFU=   642
 Initial guess from the checkpoint file:  "output.chk"
 B after Tr=    -0.000000   -0.000000    0.000000
         Rot=    0.999987   -0.000451    0.000013    0.005137 Ang=  -0.59 deg.
 ExpMin= 2.53D-02 ExpMax= 1.53D+04 ExpMxC= 5.22D+02 IAcc=3 IRadAn=         5 AccDes= 0.00D+00
 Harris functional with IExCor=  205 and IRadAn=       5 diagonalized for initial guess.
 HarFok:  IExCor=  205 AccDes= 0.00D+00 IRadAn=         5 IDoV= 1 UseB2=F ITyADJ=14
 ICtDFT=  3500011 ScaDFX=  1.000000  1.000000  1.000000  1.000000
 FoFCou: FMM=F IPFlag=           0 FMFlag=      100000 FMFlg1=           0
         NFxFlg=           0 DoJE=T BraDBF=F KetDBF=T FulRan=T
         wScrn=  0.000000 ICntrl=       500 IOpCl=  0 I1Cent=   200000004 NGrid=           0
         NMat0=    1 NMatS0=      1 NMatT0=    0 NMatD0=    1 NMtDS0=    0 NMtDT0=    0
 Petite list used in FoFCou.
 Requested convergence on RMS density matrix=1.00D-08 within 128 cycles.
 Requested convergence on MAX density matrix=1.00D-06.
 Requested convergence on             energy=1.00D-06.
 No special actions if energy rises.
 Inv3:  Mode=1 IEnd=     9072363.
 Iteration    1 A*A^-1 deviation from unit magnitude is 3.33D-15 for    401.
 Iteration    1 A*A^-1 deviation from orthogonality  is 2.19D-15 for   1093    493.
 Iteration    1 A^-1*A deviation from unit magnitude is 2.78D-15 for   1515.
 Iteration    1 A^-1*A deviation from orthogonality  is 1.94D-14 for   1165    970.
 Error on total polarization charges =  0.01396
 SCF Done:  E(RHF) =  -457.819630590     A.U. after    9 cycles
            NFock=  9  Conv=0.91D-08     -V/T= 2.0016
 ExpMin= 2.53D-02 ExpMax= 1.53D+04 ExpMxC= 5.22D+02 IAcc=3 IRadAn=         5 AccDes= 0.00D+00
 HarFok:  IExCor=  205 AccDes= 0.00D+00 IRadAn=         5 IDoV=-2 UseB2=F ITyADJ=14
 ICtDFT= 12500011 ScaDFX=  1.000000  1.000000  1.000000  1.000000
 Range of M.O.s used for correlation:    10   642
 NBasis=   644 NAE=    35 NBE=    35 NFC=     9 NFV=     0
 NROrb=    633 NOA=    26 NOB=    26 NVA=   607 NVB=   607

 **** Warning!!: The largest alpha MO coefficient is  0.15014927D+03

 Disk-based method using ON**2 memory for 26 occupieds at a time.
 Estimated scratch disk usage= 22036797462 words.
 Actual    scratch disk usage= 19932614166 words.
 JobTyp=1 Pass  1:  I=  10 to  35 NPSUse= 15 ParTrn=T ParDer=T DoDerP=T.
 (rs|ai) integrals will be sorted in core.
 Spin components of T(2) and E(2):
     alpha-alpha T2 =       0.7050155260D-01 E2=     -0.2210893596D+00
     alpha-beta  T2 =       0.3753405011D+00 E2=     -0.1309906835D+01
     beta-beta   T2 =       0.7050155260D-01 E2=     -0.2210893596D+00
 ANorm=    0.1231399044D+01
 E2 =    -0.1752085554D+01 EUMP2 =    -0.45957171614337D+03
          IDoAtm=1111111111111111111
 NEqPCM:  Using equilibrium solvation (IEInf=0, Eps=  78.3553, EpsInf=   1.7778)
          Differentiating once with respect to electric field.
                with respect to dipole field.
          Differentiating once with respect to nuclear coordinates.
          There are     1 degrees of freedom in the 1st order CPHF.  IDoFFX=0 NUNeed=     1.
 LinEq1:  Iter=  0 NonCon=     1 RMS=1.92D-03 Max=3.01D-02 NDo=     1
 AX will form     1 AO Fock derivatives at one time.
 LinEq1:  Iter=  1 NonCon=     1 RMS=4.53D-04 Max=9.69D-03 NDo=     1
 LinEq1:  Iter=  2 NonCon=     1 RMS=1.77D-04 Max=6.52D-03 NDo=     1
 LinEq1:  Iter=  3 NonCon=     1 RMS=6.28D-05 Max=2.88D-03 NDo=     1
 LinEq1:  Iter=  4 NonCon=     1 RMS=2.70D-05 Max=1.01D-03 NDo=     1
 LinEq1:  Iter=  5 NonCon=     1 RMS=9.04D-06 Max=1.97D-04 NDo=     1
 LinEq1:  Iter=  6 NonCon=     1 RMS=2.23D-06 Max=2.88D-05 NDo=     1
 LinEq1:  Iter=  7 NonCon=     1 RMS=5.47D-07 Max=8.24D-06 NDo=     1
 LinEq1:  Iter=  8 NonCon=     1 RMS=1.90D-07 Max=3.89D-06 NDo=     1
 LinEq1:  Iter=  9 NonCon=     1 RMS=3.97D-08 Max=8.67D-07 NDo=     1
 LinEq1:  Iter= 10 NonCon=     1 RMS=1.50D-08 Max=4.47D-07 NDo=     1
 LinEq1:  Iter= 11 NonCon=     1 RMS=4.56D-09 Max=1.22D-07 NDo=     1
 LinEq1:  Iter= 12 NonCon=     1 RMS=1.24D-09 Max=6.85D-08 NDo=     1
 LinEq1:  Iter= 13 NonCon=     1 RMS=3.79D-10 Max=1.37D-08 NDo=     1
 LinEq1:  Iter= 14 NonCon=     1 RMS=1.51D-10 Max=4.93D-09 NDo=     1
 LinEq1:  Iter= 15 NonCon=     0 RMS=3.39D-11 Max=5.57D-10 NDo=     1
 Linear equations converged to 1.000D-10 1.000D-09 after    15 iterations.
 End of Minotr F.D. properties file   721 does not exist.
 End of Minotr F.D. properties file   722 does not exist.
 End of Minotr F.D. properties file   788 does not exist.
 D1PCM: PCM CHGder 1st derivatives, ID1Alg=3 FixD1E=F DoIter=F DoCFld=F I1PDM=2.
 Calling FoFJK, ICntrl=  10002127 FMM=F ISym2X=0 I1Cent= 0 IOpClX= 0 NMat=1 NMatS=1 NMatT=0.
 ***** Axes restored to original set *****
 -------------------------------------------------------------------
 Center     Atomic                   Forces (Hartrees/Bohr)
 Number     Number              X              Y              Z
 -------------------------------------------------------------------
      1        6          -0.000044597   -0.000052815    0.000027654
      2        6           0.000252230    0.000000093   -0.000131209
      3        6          -0.000006451   -0.000043732    0.000034264
      4        6          -0.000100885    0.000020312   -0.000110743
      5        6           0.000034107   -0.000001820    0.000020081
      6        6           0.000066895   -0.000011627    0.000024162
      7        1          -0.000010166    0.000004612   -0.000004361
      8        1          -0.000016475    0.000034037    0.000004394
      9        1           0.000006308   -0.000003644    0.000006134
     10        1           0.000014824    0.000021319   -0.000049712
     11        8          -0.000247354   -0.000011979    0.000162391
     12        1          -0.000002662   -0.000062826   -0.000014622
     13        1           0.000015589    0.000024414    0.000001206
     14        8          -0.000058600    0.000134634    0.000072532
     15        1           0.000006742   -0.000059207    0.000009805
     16        1           0.000027200   -0.000037787   -0.000032550
     17        8          -0.000089249    0.000042718    0.000022536
     18        1           0.000121433    0.000040038   -0.000039973
     19        1           0.000031113   -0.000036740   -0.000001991
 -------------------------------------------------------------------
 Cartesian Forces:  Max     0.000252230 RMS     0.000070203

 GradGradGradGradGradGradGradGradGradGradGradGradGradGradGradGradGradGrad
 Berny optimization.
 Using GEDIIS/GDIIS optimizer.
 FormGI is forming the generalized inverse of G from B-inverse, IUseBI=4.
 Internal  Forces:  Max     0.000268876 RMS     0.000051410
 Search for a local minimum.
 Step number  10 out of a maximum of   92
 All quantities printed in internal units (Hartrees-Bohrs-Radians)
 Mixed Optimization -- En-DIIS/RFO-DIIS
 Swapping is turned off.
 Update second derivatives using D2CorX and points    1    2    3    4    5
                                                      6    7    8    9   10
 DE= -3.95D-06 DEPred=-4.26D-06 R= 9.26D-01
 TightC=F SS=  1.41D+00  RLast= 1.31D-01 DXNew= 2.8557D-01 3.9310D-01
 Trust test= 9.26D-01 RLast= 1.31D-01 DXMaxT set to 2.86D-01
 ITU=  1  0  1  1  1  1 -1 -1 -1  0
     Eigenvalues ---    0.00030   0.00101   0.00483   0.01405   0.01483
     Eigenvalues ---    0.01628   0.02135   0.02150   0.02153   0.02155
     Eigenvalues ---    0.02158   0.02162   0.02169   0.02227   0.02346
     Eigenvalues ---    0.02427   0.02753   0.04577   0.05527   0.06866
     Eigenvalues ---    0.12467   0.14437   0.15856   0.15984   0.16000
     Eigenvalues ---    0.16000   0.16001   0.16007   0.16020   0.16482
     Eigenvalues ---    0.22002   0.22353   0.23554   0.26185   0.35700
     Eigenvalues ---    0.35707   0.35714   0.35801   0.35892   0.42222
     Eigenvalues ---    0.42413   0.46370   0.46448   0.46727   0.46779
     Eigenvalues ---    0.50336   0.52787   0.54527   0.54533   0.54940
     Eigenvalues ---    0.55404
 En-DIIS/RFO-DIIS/Sim-DIIS IScMMF=       -3 using points:    10    9    8    7    6    5    4    3    2    1
 RFO step:  Lambda=-3.79039763D-06.
 DIIS inversion failure, remove point  10.
 DIIS inversion failure, remove point   9.
 DIIS inversion failure, remove point   8.
 DIIS inversion failure, remove point   7.
 DIIS inversion failure, remove point   6.
 DIIS inversion failure, remove point   5.
 DIIS inversion failure, remove point   4.
 RFO-DIIS uses    2 points instead of   10
 DidBck=F Rises=F RFO-DIIS coefs:    1.44620    0.00000   -0.44620    0.00000    0.00000
                  RFO-DIIS coefs:    0.00000    0.00000    0.00000    0.00000    0.00000
 Iteration  1 RMS(Cart)=  0.01605759 RMS(Int)=  0.00018549
 Iteration  2 RMS(Cart)=  0.00021805 RMS(Int)=  0.00007426
 Iteration  3 RMS(Cart)=  0.00000004 RMS(Int)=  0.00007426
 Variable       Old X    -DE/DX   Delta X   Delta X   Delta X     New X
                                 (Linear)    (Quad)   (Total)
    R1        2.63689  -0.00001   0.00002   0.00001   0.00003   2.63692
    R2        2.63230   0.00003  -0.00006   0.00003  -0.00002   2.63228
    R3        2.04565  -0.00002   0.00005  -0.00002   0.00003   2.04568
    R4        2.63864  -0.00005   0.00010  -0.00006   0.00003   2.63867
    R5        2.58559   0.00027  -0.00030   0.00019  -0.00011   2.58548
    R6        2.63540  -0.00001   0.00001   0.00001   0.00001   2.63541
    R7        2.04559  -0.00005   0.00005  -0.00004   0.00001   2.04561
    R8        2.63519  -0.00007   0.00008  -0.00004   0.00004   2.63523
    R9        2.04553   0.00001  -0.00002   0.00002  -0.00000   2.04552
   R10        2.63709  -0.00006   0.00005  -0.00004   0.00001   2.63710
   R11        2.04394  -0.00002   0.00003  -0.00002   0.00001   2.04395
   R12        2.04537   0.00000  -0.00001   0.00001   0.00000   2.04537
   R13        1.86144   0.00003   0.00021   0.00007   0.00028   1.86172
   R14        3.50953  -0.00000   0.00102  -0.00028   0.00074   3.51027
   R15        3.26357   0.00005  -0.00182  -0.00045  -0.00227   3.26130
   R16        1.82278  -0.00004   0.00010  -0.00010  -0.00001   1.82277
   R17        1.82255   0.00000   0.00001   0.00001   0.00002   1.82257
   R18        1.83898   0.00004  -0.00002   0.00003   0.00000   1.83898
   R19        1.81855  -0.00000  -0.00002   0.00001  -0.00000   1.81854
    A1        2.09013   0.00002   0.00003   0.00005   0.00007   2.09020
    A2        2.08047  -0.00000  -0.00018  -0.00001  -0.00019   2.08028
    A3        2.11258  -0.00002   0.00015  -0.00004   0.00012   2.11270
    A4        2.09808  -0.00002  -0.00002  -0.00002  -0.00004   2.09804
    A5        2.05212  -0.00007  -0.00012  -0.00010  -0.00022   2.05190
    A6        2.13299   0.00009   0.00014   0.00012   0.00026   2.13325
    A7        2.08678  -0.00002   0.00007  -0.00006   0.00001   2.08678
    A8        2.08869   0.00002  -0.00009   0.00008  -0.00001   2.08869
    A9        2.10771  -0.00000   0.00003  -0.00002   0.00000   2.10771
   A10        2.10478   0.00007  -0.00014   0.00012  -0.00002   2.10476
   A11        2.08130  -0.00004   0.00010  -0.00008   0.00002   2.08132
   A12        2.09711  -0.00003   0.00004  -0.00004  -0.00000   2.09710
   A13        2.08387  -0.00004   0.00011  -0.00007   0.00004   2.08391
   A14        2.09970   0.00002  -0.00004   0.00004  -0.00001   2.09969
   A15        2.09962   0.00002  -0.00007   0.00004  -0.00003   2.09958
   A16        2.10274  -0.00000  -0.00005  -0.00001  -0.00006   2.10268
   A17        2.08345  -0.00001   0.00011  -0.00003   0.00008   2.08353
   A18        2.09699   0.00001  -0.00006   0.00004  -0.00002   2.09697
   A19        1.92407   0.00016  -0.00020   0.00064   0.00004   1.92411
   A20        2.02199  -0.00013  -0.00777  -0.00044  -0.00850   2.01349
   A21        2.01035  -0.00002  -0.01036   0.00023  -0.01040   1.99995
   A22        2.00351   0.00007  -0.00119   0.00051  -0.00068   2.00282
   A23        2.00832  -0.00005  -0.00043  -0.00039  -0.00083   2.00749
   A24        1.82275   0.00002  -0.00004   0.00006   0.00001   1.82277
   A25        1.81964  -0.00008   0.00047  -0.00034   0.00013   1.81977
   A26        3.17512   0.00012  -0.00067   0.00174   0.00107   3.17619
   A27        3.14716   0.00004   0.00166   0.00068   0.00236   3.14951
   A28        3.14752  -0.00001   0.00137  -0.00198  -0.00062   3.14690
   A29        3.23781  -0.00010   0.00631  -0.00471   0.00166   3.23947
    D1        0.00053  -0.00001   0.00053  -0.00023   0.00029   0.00083
    D2        3.14153  -0.00003   0.00041  -0.00053  -0.00012   3.14141
    D3        3.13859   0.00001  -0.00002   0.00018   0.00015   3.13874
    D4       -0.00360  -0.00000  -0.00014  -0.00012  -0.00026  -0.00386
    D5        0.00076  -0.00000  -0.00017  -0.00000  -0.00017   0.00059
    D6        3.14092   0.00002  -0.00024   0.00020  -0.00004   3.14088
    D7       -3.13724  -0.00003   0.00039  -0.00042  -0.00003  -3.13726
    D8        0.00293  -0.00001   0.00032  -0.00022   0.00010   0.00303
    D9       -0.00247   0.00002  -0.00058   0.00027  -0.00031  -0.00278
   D10       -3.14091  -0.00001   0.00006  -0.00025  -0.00018  -3.14110
   D11        3.13974   0.00003  -0.00046   0.00058   0.00013   3.13987
   D12        0.00131   0.00001   0.00019   0.00006   0.00025   0.00156
   D13        3.13003  -0.00000  -0.00000  -0.00054  -0.00055   3.12949
   D14       -0.83098  -0.00000  -0.02359   0.00002  -0.02357  -0.85455
   D15       -0.01217  -0.00002  -0.00012  -0.00084  -0.00097  -0.01314
   D16        2.31000  -0.00002  -0.02371  -0.00028  -0.02399   2.28601
   D17        0.00316  -0.00001   0.00028  -0.00008   0.00020   0.00335
   D18       -3.13996  -0.00001   0.00020  -0.00015   0.00005  -3.13991
   D19        3.14156   0.00002  -0.00037   0.00044   0.00007  -3.14155
   D20       -0.00155   0.00001  -0.00045   0.00037  -0.00008  -0.00163
   D21       -0.00188  -0.00001   0.00007  -0.00014  -0.00007  -0.00195
   D22        3.14141  -0.00002   0.00038  -0.00036   0.00002   3.14143
   D23        3.14125  -0.00000   0.00015  -0.00007   0.00008   3.14133
   D24        0.00136  -0.00001   0.00047  -0.00029   0.00017   0.00153
   D25       -0.00009   0.00001  -0.00013   0.00019   0.00006  -0.00003
   D26       -3.14024  -0.00000  -0.00005  -0.00002  -0.00007  -3.14031
   D27        3.13980   0.00002  -0.00044   0.00041  -0.00003   3.13977
   D28       -0.00035   0.00001  -0.00037   0.00020  -0.00016  -0.00051
   D29        1.98946   0.00001  -0.01592   0.01522  -0.00069   1.98877
   D30       -2.18653   0.00001  -0.01704   0.01480  -0.00222  -2.18875
   D31       -0.34841   0.00004   0.00589   0.01548   0.02136  -0.32705
   D32        1.75878   0.00005   0.00477   0.01507   0.01983   1.77861
   D33        1.82908  -0.00007  -0.02173  -0.00663  -0.02862   1.80047
   D34       -2.19724   0.00004  -0.04301  -0.00473  -0.04749  -2.24472
         Item               Value     Threshold  Converged?
 Maximum Force            0.000269     0.000450     YES
 RMS     Force            0.000051     0.000300     YES
 Maximum Displacement     0.058335     0.001800     NO 
 RMS     Displacement     0.016156     0.001200     NO 
 Predicted change in Energy=-1.881204D-06
 GradGradGradGradGradGradGradGradGradGradGradGradGradGradGradGradGradGrad

                          Input orientation:                          
 ---------------------------------------------------------------------
 Center     Atomic      Atomic             Coordinates (Angstroms)
 Number     Number       Type             X           Y           Z
 ---------------------------------------------------------------------
      1          6           0       -0.011458   -0.066970   -0.004600
      2          6           0       -0.012310   -0.051387    1.390709
      3          6           0        1.192868    0.007918    2.093387
      4          6           0        2.397323    0.048095    1.391545
      5          6           0        2.407063    0.033566   -0.002849
      6          6           0        1.197140   -0.024123   -0.695788
      7          1           0        1.190619   -0.037183   -1.778051
      8          1           0        3.343939    0.065037   -0.542435
      9          1           0        3.328660    0.092430    1.941390
     10          1           0        1.182114    0.019108    3.175764
     11          8           0       -1.224512   -0.094813    2.023629
     12          1           0       -1.099229   -0.089855    3.000799
     13          1           0       -0.955199   -0.115856   -0.532643
     14          8           0       -0.938681   -0.092487    4.719118
     15          1           0       -1.277827    0.696857    5.157651
     16          1           0       -1.377193   -0.824476    5.168660
     17          8           0       -3.097604    1.807456    1.090000
     18          1           0       -2.491168    1.112648    1.400635
     19          1           0       -3.723598    1.341464    0.526917
 ---------------------------------------------------------------------
                    Distance matrix (angstroms):
                    1          2          3          4          5
     1  C    0.000000
     2  C    1.395396   0.000000
     3  C    2.420240   1.396326   0.000000
     4  C    2.786519   2.411685   1.394600   0.000000
     5  C    2.420610   2.793311   2.422629   1.394503   0.000000
     6  C    1.392941   2.411842   2.789362   2.408861   1.395495
     7  H    2.142663   3.389437   3.871702   3.392601   2.153157
     8  H    3.400791   3.874920   3.402635   2.153287   1.081610
     9  H    3.868937   3.389102   2.142861   1.082444   2.152411
    10  H    3.398050   2.148963   1.082488   2.158937   3.406507
    11  O    2.363470   1.368177   2.420567   3.679353   4.160701
    12  H    3.196278   1.943003   2.467116   3.851571   4.618573
    13  H    1.082527   2.143007   3.394929   3.868951   3.407024
    14  O    4.813928   3.455164   3.383496   4.713961   5.788511
    15  H    5.369912   4.043668   3.996083   5.301997   6.375666
    16  H    5.403856   4.090658   4.093335   5.410632   6.465394
    17  O    3.773052   3.614521   4.759545   5.777586   5.885776
    18  H    3.084663   2.738579   3.907999   5.003069   5.208344
    19  H    4.005768   4.057071   5.329522   6.315540   6.290966
                    6          7          8          9         10
     6  C    0.000000
     7  H    1.082362   0.000000
     8  H    2.154115   2.484750   0.000000
     9  H    3.392885   4.292117   2.484023   0.000000
    10  H    3.871822   4.954142   4.301232   2.477239   0.000000
    11  O    3.642063   4.504326   5.242230   4.557762   2.670626
    12  H    4.352285   5.299395   5.685089   4.556509   2.290636
    13  H    2.160462   2.482291   4.302954   4.951330   4.282360
    14  O    5.821306   6.837411   6.785984   5.095112   2.625294
    15  H    6.395938   7.398378   7.365520   5.650609   3.230871
    16  H    6.454417   7.447837   7.463037   5.779362   3.351614
    17  O    4.998855   5.478802   6.869814   6.705449   5.085724
    18  H    4.392136   4.998171   6.238709   5.933267   4.223733
    19  H    5.251047   5.600275   7.261051   7.300354   5.729836
                   11         12         13         14         15
    11  O    0.000000
    12  H    0.985180   0.000000
    13  H    2.570505   3.536471   0.000000
    14  O    2.710602   1.725805   5.251838   0.000000
    15  H    3.232905   2.302786   5.757085   0.964570   0.000000
    16  H    3.232172   2.305765   5.760648   0.964463   1.524615
    17  O    2.828209   3.353274   3.304844   4.630467   4.592472
    18  H    1.857553   2.438039   2.757895   3.856798   3.969918
    19  H    3.247841   3.880216   3.303101   5.233213   5.276457
                   16         17         18         19
    16  H    0.000000
    17  O    5.149985   0.000000
    18  H    4.380799   0.973148   0.000000
    19  H    5.634065   0.962330   1.527947   0.000000
 Stoichiometry    C6H10O3
 Framework group  C1[X(C6H10O3)]
 Deg. of freedom    51
 Full point group                 C1      NOp   1
 Largest Abelian subgroup         C1      NOp   1
 Largest concise Abelian subgroup C1      NOp   1
                         Standard orientation:                         
 ---------------------------------------------------------------------
 Center     Atomic      Atomic             Coordinates (Angstroms)
 Number     Number       Type             X           Y           Z
 ---------------------------------------------------------------------
      1          6           0        0.905092    1.139448   -0.483614
      2          6           0        0.099694    0.020423   -0.268563
      3          6           0        0.661212   -1.170410    0.196560
      4          6           0        2.032615   -1.234895    0.441518
      5          6           0        2.844530   -0.121055    0.229875
      6          6           0        2.273367    1.064883   -0.233516
      7          1           0        2.892395    1.936410   -0.403081
      8          1           0        3.907591   -0.176259    0.421534
      9          1           0        2.462810   -2.161040    0.800507
     10          1           0        0.028408   -2.033338    0.359946
     11          8           0       -1.237897    0.143672   -0.528503
     12          1           0       -1.699496   -0.708482   -0.351473
     13          1           0        0.452924    2.053433   -0.846989
     14          8           0       -2.558003   -2.178186   -0.066271
     15          1           0       -3.186146   -2.143630    0.664918
     16          1           0       -3.076273   -2.499447   -0.813517
     17          8           0       -2.459341    2.390945    0.678396
     18          1           0       -2.058502    1.635891    0.213382
     19          1           0       -2.580844    3.054650   -0.007763
 ---------------------------------------------------------------------
 Rotational constants (GHZ):           1.7137676           0.9422141           0.6431100
 Standard basis: Aug-CC-pVTZ (5D, 7F)
 There are   745 symmetry adapted cartesian basis functions of A   symmetry.
 There are   644 symmetry adapted basis functions of A   symmetry.
   644 basis functions,   918 primitive gaussians,   745 cartesian basis functions
    35 alpha electrons       35 beta electrons
       nuclear repulsion energy       429.9303905790 Hartrees.
 NAtoms=   19 NActive=   19 NUniq=   19 SFac= 1.00D+00 NAtFMM=   60 NAOKFM=F Big=F
 Integral buffers will be    131072 words long.
 Raffenetti 1 integral format.
 Two-electron integral symmetry is turned on.
 ------------------------------------------------------------------------------
 Polarizable Continuum Model (PCM)
 =================================
 Model                : PCM.
 Atomic radii         : UFF (Universal Force Field).
 Polarization charges : Total charges.
 Charge compensation  : None.
 Solution method      : On-the-fly selection.
 Cavity type          : Scaled VdW (van der Waals Surface) (Alpha=1.100).
 Cavity algorithm     : GePol (No added spheres)
                        Default sphere list used, NSphG=   19.
                        Lebedev-Laikov grids with approx.  5.0 points / Ang**2.
                        Smoothing algorithm: York/Karplus (Gamma=1.0000).
                        Polarization charges: spherical gaussians, with
                                              point-specific exponents (IZeta= 3).
                        Self-potential: point-specific (ISelfS= 7).
                        Self-field    : sphere-specific E.n sum rule (ISelfD= 2).
 1st derivatives      : Analytical E(r).r(x)/FMM algorithm (CHGder, D1EAlg=3).
                        Cavity 1st derivative terms included.
 Solvent              : Water, Eps=  78.355300 Eps(inf)=   1.777849
 ------------------------------------------------------------------------------
 Spheres list:
 ISph  on   Nord     Re0    Alpha      Xe            Ye            Ze
    1   C      1    1.9255  1.100      0.905092      1.139448     -0.483614
    2   C      2    1.9255  1.100      0.099694      0.020423     -0.268563
    3   C      3    1.9255  1.100      0.661212     -1.170410      0.196560
    4   C      4    1.9255  1.100      2.032615     -1.234895      0.441518
    5   C      5    1.9255  1.100      2.844530     -0.121055      0.229875
    6   C      6    1.9255  1.100      2.273367      1.064883     -0.233516
    7   H      7    1.4430  1.100      2.892395      1.936410     -0.403081
    8   H      8    1.4430  1.100      3.907591     -0.176259      0.421534
    9   H      9    1.4430  1.100      2.462810     -2.161040      0.800507
   10   H     10    1.4430  1.100      0.028408     -2.033338      0.359946
   11   O     11    1.7500  1.100     -1.237897      0.143672     -0.528503
   12   H     12    1.4430  1.100     -1.699496     -0.708482     -0.351473
   13   H     13    1.4430  1.100      0.452924      2.053433     -0.846989
   14   O     14    1.7500  1.100     -2.558003     -2.178186     -0.066271
   15   H     15    1.4430  1.100     -3.186146     -2.143630      0.664918
   16   H     16    1.4430  1.100     -3.076273     -2.499447     -0.813517
   17   O     17    1.7500  1.100     -2.459341      2.390945      0.678396
   18   H     18    1.4430  1.100     -2.058502      1.635891      0.213382
   19   H     19    1.4430  1.100     -2.580844      3.054650     -0.007763
 ------------------------------------------------------------------------------
 One-electron integrals computed using PRISM.
 NBasis=   644 RedAO= T EigKep=  1.32D-06  NBF=   644
 NBsUse=   642 1.00D-06 EigRej=  9.54D-07 NBFU=   642
 Initial guess from the checkpoint file:  "output.chk"
 B after Tr=     0.000000    0.000000   -0.000000
         Rot=    0.999996   -0.000179    0.000044    0.002836 Ang=  -0.33 deg.
 ExpMin= 2.53D-02 ExpMax= 1.53D+04 ExpMxC= 5.22D+02 IAcc=3 IRadAn=         5 AccDes= 0.00D+00
 Harris functional with IExCor=  205 and IRadAn=       5 diagonalized for initial guess.
 HarFok:  IExCor=  205 AccDes= 0.00D+00 IRadAn=         5 IDoV= 1 UseB2=F ITyADJ=14
 ICtDFT=  3500011 ScaDFX=  1.000000  1.000000  1.000000  1.000000
 FoFCou: FMM=F IPFlag=           0 FMFlag=      100000 FMFlg1=           0
         NFxFlg=           0 DoJE=T BraDBF=F KetDBF=T FulRan=T
         wScrn=  0.000000 ICntrl=       500 IOpCl=  0 I1Cent=   200000004 NGrid=           0
         NMat0=    1 NMatS0=      1 NMatT0=    0 NMatD0=    1 NMtDS0=    0 NMtDT0=    0
 Petite list used in FoFCou.
 Requested convergence on RMS density matrix=1.00D-08 within 128 cycles.
 Requested convergence on MAX density matrix=1.00D-06.
 Requested convergence on             energy=1.00D-06.
 No special actions if energy rises.
 Inv3:  Mode=1 IEnd=     8968323.
 Iteration    1 A*A^-1 deviation from unit magnitude is 2.89D-15 for    543.
 Iteration    1 A*A^-1 deviation from orthogonality  is 1.42D-15 for   1264    212.
 Iteration    1 A^-1*A deviation from unit magnitude is 2.89D-15 for    543.
 Iteration    1 A^-1*A deviation from orthogonality  is 2.30D-15 for   1624   1277.
 Error on total polarization charges =  0.01396
 SCF Done:  E(RHF) =  -457.819598366     A.U. after    9 cycles
            NFock=  9  Conv=0.47D-08     -V/T= 2.0016
 ExpMin= 2.53D-02 ExpMax= 1.53D+04 ExpMxC= 5.22D+02 IAcc=3 IRadAn=         5 AccDes= 0.00D+00
 HarFok:  IExCor=  205 AccDes= 0.00D+00 IRadAn=         5 IDoV=-2 UseB2=F ITyADJ=14
 ICtDFT= 12500011 ScaDFX=  1.000000  1.000000  1.000000  1.000000
 Range of M.O.s used for correlation:    10   642
 NBasis=   644 NAE=    35 NBE=    35 NFC=     9 NFV=     0
 NROrb=    633 NOA=    26 NOB=    26 NVA=   607 NVB=   607

 **** Warning!!: The largest alpha MO coefficient is  0.14424845D+03

 Disk-based method using ON**2 memory for 26 occupieds at a time.
 Estimated scratch disk usage= 22045466602 words.
 Actual    scratch disk usage= 19939543018 words.
 JobTyp=1 Pass  1:  I=  10 to  35 NPSUse= 15 ParTrn=T ParDer=T DoDerP=T.
 (rs|ai) integrals will be sorted in core.
 Spin components of T(2) and E(2):
     alpha-alpha T2 =       0.7050476324D-01 E2=     -0.2210965060D+00
     alpha-beta  T2 =       0.3753493677D+00 E2=     -0.1309926250D+01
     beta-beta   T2 =       0.7050476324D-01 E2=     -0.2210965060D+00
 ANorm=    0.1231405252D+01
 E2 =    -0.1752119262D+01 EUMP2 =    -0.45957171762837D+03
          IDoAtm=1111111111111111111
 NEqPCM:  Using equilibrium solvation (IEInf=0, Eps=  78.3553, EpsInf=   1.7778)
          Differentiating once with respect to electric field.
                with respect to dipole field.
          Differentiating once with respect to nuclear coordinates.
          There are     1 degrees of freedom in the 1st order CPHF.  IDoFFX=0 NUNeed=     1.
 LinEq1:  Iter=  0 NonCon=     1 RMS=1.92D-03 Max=3.00D-02 NDo=     1
 AX will form     1 AO Fock derivatives at one time.
 LinEq1:  Iter=  1 NonCon=     1 RMS=4.53D-04 Max=9.89D-03 NDo=     1
 LinEq1:  Iter=  2 NonCon=     1 RMS=1.77D-04 Max=6.51D-03 NDo=     1
 LinEq1:  Iter=  3 NonCon=     1 RMS=6.28D-05 Max=2.90D-03 NDo=     1
 LinEq1:  Iter=  4 NonCon=     1 RMS=2.70D-05 Max=1.02D-03 NDo=     1
 LinEq1:  Iter=  5 NonCon=     1 RMS=9.04D-06 Max=2.05D-04 NDo=     1
 LinEq1:  Iter=  6 NonCon=     1 RMS=2.23D-06 Max=3.00D-05 NDo=     1
 LinEq1:  Iter=  7 NonCon=     1 RMS=5.47D-07 Max=8.07D-06 NDo=     1
 LinEq1:  Iter=  8 NonCon=     1 RMS=1.90D-07 Max=3.84D-06 NDo=     1
 LinEq1:  Iter=  9 NonCon=     1 RMS=3.97D-08 Max=8.84D-07 NDo=     1
 LinEq1:  Iter= 10 NonCon=     1 RMS=1.50D-08 Max=4.44D-07 NDo=     1
 LinEq1:  Iter= 11 NonCon=     1 RMS=4.57D-09 Max=1.25D-07 NDo=     1
 LinEq1:  Iter= 12 NonCon=     1 RMS=1.25D-09 Max=6.99D-08 NDo=     1
 LinEq1:  Iter= 13 NonCon=     1 RMS=3.81D-10 Max=1.39D-08 NDo=     1
 LinEq1:  Iter= 14 NonCon=     1 RMS=1.53D-10 Max=4.94D-09 NDo=     1
 LinEq1:  Iter= 15 NonCon=     0 RMS=3.43D-11 Max=5.65D-10 NDo=     1
 Linear equations converged to 1.000D-10 1.000D-09 after    15 iterations.
 End of Minotr F.D. properties file   721 does not exist.
 End of Minotr F.D. properties file   722 does not exist.
 End of Minotr F.D. properties file   788 does not exist.
 D1PCM: PCM CHGder 1st derivatives, ID1Alg=3 FixD1E=F DoIter=F DoCFld=F I1PDM=2.
 Calling FoFJK, ICntrl=  10002127 FMM=F ISym2X=0 I1Cent= 0 IOpClX= 0 NMat=1 NMatS=1 NMatT=0.
 ***** Axes restored to original set *****
 -------------------------------------------------------------------
 Center     Atomic                   Forces (Hartrees/Bohr)
 Number     Number              X              Y              Z
 -------------------------------------------------------------------
      1        6          -0.000057710   -0.000054555    0.000039676
      2        6           0.000315930    0.000014009   -0.000181135
      3        6          -0.000018047   -0.000060812    0.000041730
      4        6          -0.000112591    0.000024584   -0.000127306
      5        6           0.000041207   -0.000006929    0.000031610
      6        6           0.000073622   -0.000004683    0.000026506
      7        1          -0.000013186    0.000002790   -0.000002717
      8        1          -0.000017941    0.000036933    0.000007182
      9        1           0.000006795   -0.000004804    0.000007883
     10        1           0.000017029    0.000021064   -0.000049863
     11        8          -0.000302843    0.000014328    0.000245798
     12        1           0.000002222   -0.000078469   -0.000081239
     13        1           0.000019713    0.000023632   -0.000004911
     14        8          -0.000060044    0.000119746    0.000096676
     15        1           0.000009937   -0.000053692    0.000020455
     16        1           0.000032880   -0.000031388   -0.000030467
     17        8          -0.000100523    0.000068354    0.000019647
     18        1           0.000134130    0.000024426   -0.000065787
     19        1           0.000029419   -0.000054533    0.000006262
 -------------------------------------------------------------------
 Cartesian Forces:  Max     0.000315930 RMS     0.000087040

 GradGradGradGradGradGradGradGradGradGradGradGradGradGradGradGradGradGrad
 Berny optimization.
 Using GEDIIS/GDIIS optimizer.
 FormGI is forming the generalized inverse of G from B-inverse, IUseBI=4.
 Internal  Forces:  Max     0.000322604 RMS     0.000054780
 Search for a local minimum.
 Step number  11 out of a maximum of   92
 All quantities printed in internal units (Hartrees-Bohrs-Radians)
 Mixed Optimization -- En-DIIS/RFO-DIIS
 Swapping is turned off.
 Update second derivatives using D2CorX and points    1    2    3    4    5
                                                      6    7    8    9   10
                                                     11
 DE= -1.49D-06 DEPred=-1.88D-06 R= 7.89D-01
 TightC=F SS=  1.41D+00  RLast= 7.25D-02 DXNew= 4.8027D-01 2.1756D-01
 Trust test= 7.89D-01 RLast= 7.25D-02 DXMaxT set to 2.86D-01
 ITU=  1  1  0  1  1  1  1 -1 -1 -1  0
     Eigenvalues ---    0.00044   0.00075   0.00501   0.01403   0.01489
     Eigenvalues ---    0.01639   0.02138   0.02151   0.02153   0.02156
     Eigenvalues ---    0.02158   0.02163   0.02169   0.02246   0.02362
     Eigenvalues ---    0.02415   0.02618   0.04529   0.05528   0.06977
     Eigenvalues ---    0.12472   0.13989   0.15816   0.15985   0.16000
     Eigenvalues ---    0.16000   0.16002   0.16007   0.16020   0.16364
     Eigenvalues ---    0.22005   0.22265   0.23530   0.25859   0.35700
     Eigenvalues ---    0.35706   0.35713   0.35801   0.35840   0.42237
     Eigenvalues ---    0.42379   0.46376   0.46452   0.46735   0.46760
     Eigenvalues ---    0.50409   0.52789   0.54450   0.54562   0.54847
     Eigenvalues ---    0.55047
 En-DIIS/RFO-DIIS/Sim-DIIS IScMMF=       -3 using points:    11   10    9    8    7    6    5    4    3    2
 RFO step:  Lambda=-4.24649245D-06.
 DIIS inversion failure, remove point  10.
 DIIS inversion failure, remove point   9.
 DIIS inversion failure, remove point   8.
 DIIS inversion failure, remove point   7.
 DIIS inversion failure, remove point   6.
 DIIS inversion failure, remove point   5.
 RFO-DIIS uses    4 points instead of   10
 DidBck=T Rises=F RFO-DIIS coefs:    0.53264   -0.17414   -2.00000    2.64149    0.00000
                  RFO-DIIS coefs:    0.00000    0.00000    0.00000    0.00000    0.00000
 Iteration  1 RMS(Cart)=  0.01714278 RMS(Int)=  0.00028067
 Iteration  2 RMS(Cart)=  0.00026883 RMS(Int)=  0.00019496
 Iteration  3 RMS(Cart)=  0.00000004 RMS(Int)=  0.00019496
 Variable       Old X    -DE/DX   Delta X   Delta X   Delta X     New X
                                 (Linear)    (Quad)   (Total)
    R1        2.63692  -0.00002  -0.00003   0.00000  -0.00003   2.63689
    R2        2.63228   0.00003   0.00013  -0.00006   0.00007   2.63235
    R3        2.04568  -0.00002  -0.00011   0.00006  -0.00005   2.04563
    R4        2.63867  -0.00006  -0.00021   0.00007  -0.00014   2.63853
    R5        2.58548   0.00032   0.00065  -0.00013   0.00052   2.58600
    R6        2.63541  -0.00002  -0.00001  -0.00002  -0.00003   2.63538
    R7        2.04561  -0.00005  -0.00012   0.00003  -0.00009   2.04552
    R8        2.63523  -0.00009  -0.00019   0.00004  -0.00015   2.63507
    R9        2.04552   0.00001   0.00004  -0.00000   0.00004   2.04556
   R10        2.63710  -0.00005  -0.00011   0.00005  -0.00006   2.63704
   R11        2.04395  -0.00002  -0.00006   0.00001  -0.00005   2.04390
   R12        2.04537   0.00000   0.00002  -0.00001   0.00001   2.04538
   R13        1.86172   0.00000  -0.00049   0.00039  -0.00010   1.86162
   R14        3.51027   0.00000  -0.00235   0.00103  -0.00132   3.50895
   R15        3.26130   0.00008   0.00431  -0.00334   0.00097   3.26227
   R16        1.82277  -0.00004  -0.00019   0.00003  -0.00016   1.82261
   R17        1.82257  -0.00001  -0.00003   0.00003  -0.00000   1.82257
   R18        1.83898   0.00005   0.00005   0.00003   0.00008   1.83906
   R19        1.81854   0.00000   0.00003   0.00001   0.00003   1.81858
    A1        2.09020   0.00001  -0.00007   0.00005  -0.00002   2.09018
    A2        2.08028   0.00001   0.00042  -0.00020   0.00022   2.08051
    A3        2.11270  -0.00002  -0.00035   0.00014  -0.00021   2.11249
    A4        2.09804  -0.00002   0.00003  -0.00001   0.00002   2.09806
    A5        2.05190  -0.00004   0.00035  -0.00026   0.00009   2.05199
    A6        2.13325   0.00006  -0.00039   0.00028  -0.00011   2.13314
    A7        2.08678  -0.00002  -0.00013   0.00001  -0.00012   2.08667
    A8        2.08869   0.00003   0.00018  -0.00000   0.00018   2.08887
    A9        2.10771  -0.00001  -0.00005  -0.00001  -0.00006   2.10765
   A10        2.10476   0.00007   0.00030  -0.00006   0.00024   2.10500
   A11        2.08132  -0.00004  -0.00021   0.00003  -0.00019   2.08113
   A12        2.09710  -0.00003  -0.00009   0.00004  -0.00005   2.09705
   A13        2.08391  -0.00004  -0.00026   0.00008  -0.00018   2.08373
   A14        2.09969   0.00002   0.00010  -0.00005   0.00005   2.09975
   A15        2.09958   0.00002   0.00015  -0.00003   0.00012   2.09971
   A16        2.10268   0.00000   0.00012  -0.00007   0.00005   2.10273
   A17        2.08353  -0.00001  -0.00023   0.00008  -0.00016   2.08338
   A18        2.09697   0.00001   0.00012  -0.00001   0.00011   2.09708
   A19        1.92411   0.00012   0.00028   0.00007   0.00141   1.92552
   A20        2.01349  -0.00013   0.01858  -0.01262   0.00672   2.02021
   A21        1.99995   0.00002   0.02449  -0.01497   0.01025   2.01020
   A22        2.00282   0.00008   0.00270  -0.00062   0.00209   2.00491
   A23        2.00749  -0.00004   0.00108  -0.00142  -0.00034   2.00715
   A24        1.82277   0.00001   0.00009   0.00010   0.00020   1.82297
   A25        1.81977  -0.00011  -0.00098   0.00001  -0.00097   1.81881
   A26        3.17619   0.00010   0.00107   0.00015   0.00123   3.17742
   A27        3.14951   0.00004  -0.00384   0.00347  -0.00041   3.14910
   A28        3.14690  -0.00000  -0.00272   0.00059  -0.00210   3.14480
   A29        3.23947  -0.00013  -0.01327   0.00017  -0.01327   3.22620
    D1        0.00083  -0.00002  -0.00120   0.00036  -0.00084  -0.00001
    D2        3.14141  -0.00003  -0.00078  -0.00039  -0.00118   3.14023
    D3        3.13874   0.00001  -0.00001   0.00024   0.00022   3.13897
    D4       -0.00386  -0.00000   0.00040  -0.00052  -0.00012  -0.00398
    D5        0.00059   0.00000   0.00032   0.00007   0.00038   0.00097
    D6        3.14088   0.00002   0.00057  -0.00007   0.00049   3.14138
    D7       -3.13726  -0.00003  -0.00089   0.00019  -0.00070  -3.13796
    D8        0.00303  -0.00001  -0.00064   0.00006  -0.00058   0.00245
    D9       -0.00278   0.00002   0.00136  -0.00050   0.00086  -0.00192
   D10       -3.14110  -0.00001  -0.00009  -0.00032  -0.00041  -3.14151
   D11        3.13987   0.00004   0.00092   0.00029   0.00121   3.14108
   D12        0.00156   0.00001  -0.00053   0.00047  -0.00006   0.00150
   D13        3.12949  -0.00001   0.00007  -0.00103  -0.00095   3.12854
   D14       -0.85455   0.00002   0.05567  -0.03404   0.02161  -0.83293
   D15       -0.01314  -0.00002   0.00050  -0.00180  -0.00130  -0.01444
   D16        2.28601   0.00000   0.05609  -0.03481   0.02127   2.30728
   D17        0.00335  -0.00001  -0.00064   0.00022  -0.00042   0.00293
   D18       -3.13991  -0.00002  -0.00050   0.00014  -0.00036  -3.14027
   D19       -3.14155   0.00002   0.00083   0.00003   0.00086  -3.14069
   D20       -0.00163   0.00001   0.00097  -0.00005   0.00092  -0.00071
   D21       -0.00195  -0.00001  -0.00023   0.00020  -0.00003  -0.00198
   D22        3.14143  -0.00002  -0.00084   0.00016  -0.00068   3.14075
   D23        3.14133  -0.00000  -0.00037   0.00028  -0.00009   3.14124
   D24        0.00153  -0.00001  -0.00098   0.00024  -0.00074   0.00079
   D25       -0.00003   0.00001   0.00039  -0.00035   0.00005   0.00002
   D26       -3.14031  -0.00000   0.00014  -0.00021  -0.00007  -3.14038
   D27        3.13977   0.00002   0.00100  -0.00030   0.00070   3.14047
   D28       -0.00051   0.00001   0.00075  -0.00017   0.00058   0.00007
   D29        1.98877   0.00000   0.03483   0.00792   0.04272   2.03148
   D30       -2.18875   0.00002   0.03760   0.00636   0.04392  -2.14483
   D31       -0.32705   0.00003  -0.01678   0.03937   0.02262  -0.30443
   D32        1.77861   0.00005  -0.01401   0.03781   0.02383   1.80244
   D33        1.80047  -0.00006   0.05371  -0.03833   0.01604   1.81650
   D34       -2.24472   0.00005   0.10325  -0.06462   0.03797  -2.20675
         Item               Value     Threshold  Converged?
 Maximum Force            0.000323     0.000450     YES
 RMS     Force            0.000055     0.000300     YES
 Maximum Displacement     0.059318     0.001800     NO 
 RMS     Displacement     0.017084     0.001200     NO 
 Predicted change in Energy=-1.805681D-06
 GradGradGradGradGradGradGradGradGradGradGradGradGradGradGradGradGradGrad

                          Input orientation:                          
 ---------------------------------------------------------------------
 Center     Atomic      Atomic             Coordinates (Angstroms)
 Number     Number       Type             X           Y           Z
 ---------------------------------------------------------------------
      1          6           0       -0.008969   -0.052955   -0.003430
      2          6           0       -0.008635   -0.041174    1.391901
      3          6           0        1.197506    0.004404    2.093800
      4          6           0        2.401661    0.035734    1.391030
      5          6           0        2.410410    0.025451   -0.003326
      6          6           0        1.199490   -0.019048   -0.695432
      7          1           0        1.191873   -0.028632   -1.777730
      8          1           0        3.347132    0.050657   -0.543456
      9          1           0        3.333753    0.069780    1.940373
     10          1           0        1.187824    0.013136    3.176165
     11          8           0       -1.220935   -0.074048    2.025860
     12          1           0       -1.096166   -0.073938    3.003055
     13          1           0       -0.953401   -0.090942   -0.531082
     14          8           0       -0.938798   -0.081086    4.722170
     15          1           0       -1.303780    0.693435    5.166169
     16          1           0       -1.352823   -0.830441    5.166283
     17          8           0       -3.114583    1.798460    1.073831
     18          1           0       -2.495280    1.118564    1.392112
     19          1           0       -3.745332    1.310074    0.535546
 ---------------------------------------------------------------------
                    Distance matrix (angstroms):
                    1          2          3          4          5
     1  C    0.000000
     2  C    1.395380   0.000000
     3  C    2.420175   1.396251   0.000000
     4  C    2.786310   2.411523   1.394581   0.000000
     5  C    2.420649   2.793362   2.422709   1.394421   0.000000
     6  C    1.392978   2.411848   2.789332   2.408639   1.395463
     7  H    2.142604   3.389385   3.871675   3.392458   2.153199
     8  H    3.400849   3.874946   3.402668   2.153224   1.081584
     9  H    3.868750   3.388906   2.142747   1.082466   2.152323
    10  H    3.398015   2.148967   1.082443   2.158846   3.406469
    11  O    2.363752   1.368450   2.420667   3.679438   4.161028
    12  H    3.197091   1.944124   2.468565   3.852979   4.619987
    13  H    1.082502   2.143110   3.394922   3.868721   3.406948
    14  O    4.816292   3.457961   3.388131   4.718984   5.793001
    15  H    5.381300   4.057358   4.021274   5.330529   6.400398
    16  H    5.397810   4.083595   4.079374   5.394344   6.451304
    17  O    3.772674   3.623857   4.780490   5.799721   5.901641
    18  H    3.082489   2.743792   3.920508   5.015232   5.216122
    19  H    4.013572   4.064741   5.344584   6.335718   6.311402
                    6          7          8          9         10
     6  C    0.000000
     7  H    1.082367   0.000000
     8  H    2.154141   2.484926   0.000000
     9  H    3.392704   4.292042   2.483939   0.000000
    10  H    3.871748   4.954072   4.301115   2.476974   0.000000
    11  O    3.642377   4.504553   5.242534   4.557760   2.670753
    12  H    4.353373   5.300290   5.686489   4.557865   2.292196
    13  H    2.160351   2.481978   4.302881   4.951122   4.282447
    14  O    5.824649   6.840410   6.790682   5.100573   2.630880
    15  H    6.413452   7.414000   7.392155   5.683434   3.260524
    16  H    6.444561   7.438930   7.447619   5.760285   3.335728
    17  O    5.004483   5.478615   6.886522   6.732033   5.110567
    18  H    4.393555   4.995903   6.246649   5.947954   4.239112
    19  H    5.266226   5.614212   7.283778   7.322931   5.743774
                   11         12         13         14         15
    11  O    0.000000
    12  H    0.985128   0.000000
    13  H    2.570955   3.537060   0.000000
    14  O    2.711041   1.726318   5.253281   0.000000
    15  H    3.233796   2.304566   5.761656   0.964485   0.000000
    16  H    3.232921   2.306019   5.759024   0.964461   1.524665
    17  O    2.828170   3.361813   3.288813   4.645117   4.609481
    18  H    1.856856   2.444324   2.745718   3.866663   3.980441
    19  H    3.241822   3.875844   3.300821   5.228746   5.271061
                   16         17         18         19
    16  H    0.000000
    17  O    5.173304   0.000000
    18  H    4.398658   0.973190   0.000000
    19  H    5.634680   0.962349   1.527420   0.000000
 Stoichiometry    C6H10O3
 Framework group  C1[X(C6H10O3)]
 Deg. of freedom    51
 Full point group                 C1      NOp   1
 Largest Abelian subgroup         C1      NOp   1
 Largest concise Abelian subgroup C1      NOp   1
                         Standard orientation:                         
 ---------------------------------------------------------------------
 Center     Atomic      Atomic             Coordinates (Angstroms)
 Number     Number       Type             X           Y           Z
 ---------------------------------------------------------------------
      1          6           0        0.898333    1.144936   -0.470103
      2          6           0        0.100471    0.019598   -0.260065
      3          6           0        0.671275   -1.171957    0.191484
      4          6           0        2.044258   -1.230394    0.428887
      5          6           0        2.848727   -0.110241    0.222740
      6          6           0        2.268318    1.076196   -0.227604
      7          1           0        2.881280    1.952835   -0.392827
      8          1           0        3.912927   -0.160787    0.409148
      9          1           0        2.481570   -2.157119    0.777700
     10          1           0        0.044366   -2.039752    0.351484
     11          8           0       -1.239627    0.137566   -0.510822
     12          1           0       -1.696398   -0.718330   -0.339708
     13          1           0        0.439153    2.059599   -0.822748
     14          8           0       -2.549351   -2.193213   -0.061565
     15          1           0       -3.200409   -2.157492    0.649124
     16          1           0       -3.039956   -2.529753   -0.820665
     17          8           0       -2.476885    2.394836    0.660703
     18          1           0       -2.067332    1.633380    0.213994
     19          1           0       -2.616584    3.035071   -0.044065
 ---------------------------------------------------------------------
 Rotational constants (GHZ):           1.7102993           0.9417670           0.6404064
 Standard basis: Aug-CC-pVTZ (5D, 7F)
 There are   745 symmetry adapted cartesian basis functions of A   symmetry.
 There are   644 symmetry adapted basis functions of A   symmetry.
   644 basis functions,   918 primitive gaussians,   745 cartesian basis functions
    35 alpha electrons       35 beta electrons
       nuclear repulsion energy       429.7503428734 Hartrees.
 NAtoms=   19 NActive=   19 NUniq=   19 SFac= 1.00D+00 NAtFMM=   60 NAOKFM=F Big=F
 Integral buffers will be    131072 words long.
 Raffenetti 1 integral format.
 Two-electron integral symmetry is turned on.
 ------------------------------------------------------------------------------
 Polarizable Continuum Model (PCM)
 =================================
 Model                : PCM.
 Atomic radii         : UFF (Universal Force Field).
 Polarization charges : Total charges.
 Charge compensation  : None.
 Solution method      : On-the-fly selection.
 Cavity type          : Scaled VdW (van der Waals Surface) (Alpha=1.100).
 Cavity algorithm     : GePol (No added spheres)
                        Default sphere list used, NSphG=   19.
                        Lebedev-Laikov grids with approx.  5.0 points / Ang**2.
                        Smoothing algorithm: York/Karplus (Gamma=1.0000).
                        Polarization charges: spherical gaussians, with
                                              point-specific exponents (IZeta= 3).
                        Self-potential: point-specific (ISelfS= 7).
                        Self-field    : sphere-specific E.n sum rule (ISelfD= 2).
 1st derivatives      : Analytical E(r).r(x)/FMM algorithm (CHGder, D1EAlg=3).
                        Cavity 1st derivative terms included.
 Solvent              : Water, Eps=  78.355300 Eps(inf)=   1.777849
 ------------------------------------------------------------------------------
 Spheres list:
 ISph  on   Nord     Re0    Alpha      Xe            Ye            Ze
    1   C      1    1.9255  1.100      0.898333      1.144936     -0.470103
    2   C      2    1.9255  1.100      0.100471      0.019598     -0.260065
    3   C      3    1.9255  1.100      0.671275     -1.171957      0.191484
    4   C      4    1.9255  1.100      2.044258     -1.230394      0.428887
    5   C      5    1.9255  1.100      2.848727     -0.110241      0.222740
    6   C      6    1.9255  1.100      2.268318      1.076196     -0.227604
    7   H      7    1.4430  1.100      2.881280      1.952835     -0.392827
    8   H      8    1.4430  1.100      3.912927     -0.160787      0.409148
    9   H      9    1.4430  1.100      2.481570     -2.157119      0.777700
   10   H     10    1.4430  1.100      0.044366     -2.039752      0.351484
   11   O     11    1.7500  1.100     -1.239627      0.137566     -0.510822
   12   H     12    1.4430  1.100     -1.696398     -0.718330     -0.339708
   13   H     13    1.4430  1.100      0.439153      2.059599     -0.822748
   14   O     14    1.7500  1.100     -2.549351     -2.193213     -0.061565
   15   H     15    1.4430  1.100     -3.200409     -2.157492      0.649124
   16   H     16    1.4430  1.100     -3.039956     -2.529753     -0.820665
   17   O     17    1.7500  1.100     -2.476885      2.394836      0.660703
   18   H     18    1.4430  1.100     -2.067332      1.633380      0.213994
   19   H     19    1.4430  1.100     -2.616584      3.035071     -0.044065
 ------------------------------------------------------------------------------
 One-electron integrals computed using PRISM.
 NBasis=   644 RedAO= T EigKep=  1.32D-06  NBF=   644
 NBsUse=   642 1.00D-06 EigRej=  9.59D-07 NBFU=   642
 Initial guess from the checkpoint file:  "output.chk"
 B after Tr=     0.000000    0.000000    0.000000
         Rot=    0.999997    0.000373    0.000069   -0.002330 Ang=   0.27 deg.
 ExpMin= 2.53D-02 ExpMax= 1.53D+04 ExpMxC= 5.22D+02 IAcc=3 IRadAn=         5 AccDes= 0.00D+00
 Harris functional with IExCor=  205 and IRadAn=       5 diagonalized for initial guess.
 HarFok:  IExCor=  205 AccDes= 0.00D+00 IRadAn=         5 IDoV= 1 UseB2=F ITyADJ=14
 ICtDFT=  3500011 ScaDFX=  1.000000  1.000000  1.000000  1.000000
 FoFCou: FMM=F IPFlag=           0 FMFlag=      100000 FMFlg1=           0
         NFxFlg=           0 DoJE=T BraDBF=F KetDBF=T FulRan=T
         wScrn=  0.000000 ICntrl=       500 IOpCl=  0 I1Cent=   200000004 NGrid=           0
         NMat0=    1 NMatS0=      1 NMatT0=    0 NMatD0=    1 NMtDS0=    0 NMtDT0=    0
 Petite list used in FoFCou.
 Requested convergence on RMS density matrix=1.00D-08 within 128 cycles.
 Requested convergence on MAX density matrix=1.00D-06.
 Requested convergence on             energy=1.00D-06.
 No special actions if energy rises.
 Inv3:  Mode=1 IEnd=     9030675.
 Iteration    1 A*A^-1 deviation from unit magnitude is 3.33D-15 for   1096.
 Iteration    1 A*A^-1 deviation from orthogonality  is 2.03D-15 for   1087    492.
 Iteration    1 A^-1*A deviation from unit magnitude is 3.33D-15 for   1096.
 Iteration    1 A^-1*A deviation from orthogonality  is 2.21D-14 for   1160    965.
 Error on total polarization charges =  0.01398
 SCF Done:  E(RHF) =  -457.819642011     A.U. after    9 cycles
            NFock=  9  Conv=0.49D-08     -V/T= 2.0016
 ExpMin= 2.53D-02 ExpMax= 1.53D+04 ExpMxC= 5.22D+02 IAcc=3 IRadAn=         5 AccDes= 0.00D+00
 HarFok:  IExCor=  205 AccDes= 0.00D+00 IRadAn=         5 IDoV=-2 UseB2=F ITyADJ=14
 ICtDFT= 12500011 ScaDFX=  1.000000  1.000000  1.000000  1.000000
 Range of M.O.s used for correlation:    10   642
 NBasis=   644 NAE=    35 NBE=    35 NFC=     9 NFV=     0
 NROrb=    633 NOA=    26 NOB=    26 NVA=   607 NVB=   607

 **** Warning!!: The largest alpha MO coefficient is  0.15354887D+03

 Disk-based method using ON**2 memory for 26 occupieds at a time.
 Estimated scratch disk usage= 22036683168 words.
 Actual    scratch disk usage= 19932383136 words.
 JobTyp=1 Pass  1:  I=  10 to  35 NPSUse= 15 ParTrn=T ParDer=T DoDerP=T.
 (rs|ai) integrals will be sorted in core.
 Spin components of T(2) and E(2):
     alpha-alpha T2 =       0.7050083323D-01 E2=     -0.2210873162D+00
     alpha-beta  T2 =       0.3753395664D+00 E2=     -0.1309904135D+01
     beta-beta   T2 =       0.7050083323D-01 E2=     -0.2210873162D+00
 ANorm=    0.1231398081D+01
 E2 =    -0.1752078768D+01 EUMP2 =    -0.45957172077870D+03
          IDoAtm=1111111111111111111
 NEqPCM:  Using equilibrium solvation (IEInf=0, Eps=  78.3553, EpsInf=   1.7778)
          Differentiating once with respect to electric field.
                with respect to dipole field.
          Differentiating once with respect to nuclear coordinates.
          There are     1 degrees of freedom in the 1st order CPHF.  IDoFFX=0 NUNeed=     1.
 LinEq1:  Iter=  0 NonCon=     1 RMS=1.92D-03 Max=3.00D-02 NDo=     1
 AX will form     1 AO Fock derivatives at one time.
 LinEq1:  Iter=  1 NonCon=     1 RMS=4.53D-04 Max=9.59D-03 NDo=     1
 LinEq1:  Iter=  2 NonCon=     1 RMS=1.77D-04 Max=6.51D-03 NDo=     1
 LinEq1:  Iter=  3 NonCon=     1 RMS=6.28D-05 Max=2.86D-03 NDo=     1
 LinEq1:  Iter=  4 NonCon=     1 RMS=2.70D-05 Max=9.98D-04 NDo=     1
 LinEq1:  Iter=  5 NonCon=     1 RMS=9.04D-06 Max=1.97D-04 NDo=     1
 LinEq1:  Iter=  6 NonCon=     1 RMS=2.23D-06 Max=2.97D-05 NDo=     1
 LinEq1:  Iter=  7 NonCon=     1 RMS=5.47D-07 Max=8.33D-06 NDo=     1
 LinEq1:  Iter=  8 NonCon=     1 RMS=1.90D-07 Max=3.90D-06 NDo=     1
 LinEq1:  Iter=  9 NonCon=     1 RMS=3.97D-08 Max=8.61D-07 NDo=     1
 LinEq1:  Iter= 10 NonCon=     1 RMS=1.50D-08 Max=4.49D-07 NDo=     1
 LinEq1:  Iter= 11 NonCon=     1 RMS=4.57D-09 Max=1.23D-07 NDo=     1
 LinEq1:  Iter= 12 NonCon=     1 RMS=1.25D-09 Max=6.81D-08 NDo=     1
 LinEq1:  Iter= 13 NonCon=     1 RMS=3.80D-10 Max=1.35D-08 NDo=     1
 LinEq1:  Iter= 14 NonCon=     1 RMS=1.53D-10 Max=4.98D-09 NDo=     1
 LinEq1:  Iter= 15 NonCon=     0 RMS=3.42D-11 Max=5.61D-10 NDo=     1
 Linear equations converged to 1.000D-10 1.000D-09 after    15 iterations.
 End of Minotr F.D. properties file   721 does not exist.
 End of Minotr F.D. properties file   722 does not exist.
 End of Minotr F.D. properties file   788 does not exist.
 D1PCM: PCM CHGder 1st derivatives, ID1Alg=3 FixD1E=F DoIter=F DoCFld=F I1PDM=2.
 Calling FoFJK, ICntrl=  10002127 FMM=F ISym2X=0 I1Cent= 0 IOpClX= 0 NMat=1 NMatS=1 NMatT=0.
 ***** Axes restored to original set *****
 -------------------------------------------------------------------
 Center     Atomic                   Forces (Hartrees/Bohr)
 Number     Number              X              Y              Z
 -------------------------------------------------------------------
      1        6          -0.000037738   -0.000015448    0.000022267
      2        6           0.000099789    0.000029431    0.000015484
      3        6          -0.000013823   -0.000012709    0.000008285
      4        6          -0.000026552    0.000001756   -0.000028301
      5        6           0.000003107    0.000011613    0.000006012
      6        6           0.000029435   -0.000014866    0.000011204
      7        1          -0.000005768    0.000001917    0.000000017
      8        1          -0.000005627    0.000010716   -0.000001802
      9        1           0.000000770   -0.000000069   -0.000002277
     10        1          -0.000000075    0.000008130   -0.000010657
     11        8          -0.000174435   -0.000039487    0.000035868
     12        1           0.000090786   -0.000013872   -0.000096197
     13        1           0.000005951    0.000003533    0.000000857
     14        8          -0.000014719    0.000032354    0.000035275
     15        1           0.000007331   -0.000020585    0.000013283
     16        1           0.000011596    0.000002019   -0.000001872
     17        8          -0.000031098    0.000019858    0.000006973
     18        1           0.000045916   -0.000004422   -0.000005010
     19        1           0.000015154    0.000000130   -0.000009411
 -------------------------------------------------------------------
 Cartesian Forces:  Max     0.000174435 RMS     0.000036301

 GradGradGradGradGradGradGradGradGradGradGradGradGradGradGradGradGradGrad
 Berny optimization.
 Using GEDIIS/GDIIS optimizer.
 FormGI is forming the generalized inverse of G from B-inverse, IUseBI=4.
 Internal  Forces:  Max     0.000075206 RMS     0.000018743
 Search for a local minimum.
 Step number  12 out of a maximum of   92
 All quantities printed in internal units (Hartrees-Bohrs-Radians)
 Mixed Optimization -- En-DIIS/RFO-DIIS
 Swapping is turned off.
 Update second derivatives using D2CorX and points    1    2    3    4    5
                                                      6    7    8    9   10
                                                     11   12
 DE= -3.15D-06 DEPred=-1.81D-06 R= 1.74D+00
 TightC=F SS=  1.41D+00  RLast= 8.84D-02 DXNew= 4.8027D-01 2.6508D-01
 Trust test= 1.74D+00 RLast= 8.84D-02 DXMaxT set to 2.86D-01
 ITU=  1  1  1  0  1  1  1  1 -1 -1 -1  0
     Eigenvalues ---    0.00018   0.00069   0.00506   0.01288   0.01420
     Eigenvalues ---    0.01498   0.02119   0.02146   0.02151   0.02154
     Eigenvalues ---    0.02158   0.02161   0.02169   0.02186   0.02311
     Eigenvalues ---    0.02409   0.02521   0.04497   0.05531   0.06830
     Eigenvalues ---    0.13078   0.14732   0.15732   0.15983   0.15996
     Eigenvalues ---    0.16000   0.16001   0.16009   0.16028   0.16105
     Eigenvalues ---    0.21995   0.22057   0.23590   0.25808   0.35698
     Eigenvalues ---    0.35705   0.35712   0.35780   0.35801   0.42201
     Eigenvalues ---    0.42352   0.46304   0.46386   0.46501   0.46756
     Eigenvalues ---    0.50354   0.52462   0.52969   0.54544   0.54632
     Eigenvalues ---    0.54982
 En-DIIS/RFO-DIIS/Sim-DIIS IScMMF=       -3 using points:    12   11   10    9    8    7    6    5    4    3
 RFO step:  Lambda=-1.11418331D-05.
 DIIS inversion failure, remove point  10.
 DIIS inversion failure, remove point   9.
 DIIS inversion failure, remove point   8.
 DIIS inversion failure, remove point   7.
 DIIS inversion failure, remove point   6.
 DIIS inversion failure, remove point   5.
 RFO-DIIS uses    4 points instead of   10
 DidBck=F Rises=F RFO-DIIS coefs:    1.10479    1.51861   -1.76669    0.14329    0.00000
                  RFO-DIIS coefs:    0.00000    0.00000    0.00000    0.00000    0.00000
 Iteration  1 RMS(Cart)=  0.02001623 RMS(Int)=  0.00027167
 Iteration  2 RMS(Cart)=  0.00034366 RMS(Int)=  0.00001936
 Iteration  3 RMS(Cart)=  0.00000010 RMS(Int)=  0.00001936
 Variable       Old X    -DE/DX   Delta X   Delta X   Delta X     New X
                                 (Linear)    (Quad)   (Total)
    R1        2.63689  -0.00002   0.00003  -0.00007  -0.00004   2.63685
    R2        2.63235   0.00001  -0.00001   0.00002   0.00001   2.63236
    R3        2.04563  -0.00001   0.00003  -0.00001   0.00002   2.04565
    R4        2.63853  -0.00003   0.00001  -0.00006  -0.00005   2.63848
    R5        2.58600   0.00003  -0.00004   0.00016   0.00011   2.58611
    R6        2.63538  -0.00001   0.00002  -0.00004  -0.00002   2.63535
    R7        2.04552  -0.00001  -0.00000  -0.00003  -0.00003   2.04549
    R8        2.63507  -0.00002   0.00003  -0.00007  -0.00005   2.63503
    R9        2.04556   0.00000   0.00000   0.00000   0.00000   2.04557
   R10        2.63704  -0.00002   0.00000  -0.00002  -0.00002   2.63703
   R11        2.04390  -0.00000  -0.00000  -0.00001  -0.00001   2.04388
   R12        2.04538  -0.00000   0.00001  -0.00001  -0.00000   2.04537
   R13        1.86162  -0.00004   0.00038  -0.00015   0.00023   1.86186
   R14        3.50895  -0.00001   0.00078  -0.00000   0.00077   3.50972
   R15        3.26227   0.00004  -0.00305   0.00126  -0.00179   3.26048
   R16        1.82261  -0.00001  -0.00005   0.00002  -0.00003   1.82258
   R17        1.82257  -0.00001   0.00003  -0.00002   0.00001   1.82257
   R18        1.83906   0.00003   0.00002   0.00007   0.00009   1.83916
   R19        1.81858  -0.00001   0.00000   0.00000   0.00000   1.81858
    A1        2.09018  -0.00001   0.00011  -0.00008   0.00002   2.09020
    A2        2.08051   0.00001  -0.00023   0.00012  -0.00010   2.08040
    A3        2.11249   0.00000   0.00012  -0.00004   0.00008   2.11257
    A4        2.09806   0.00001  -0.00006   0.00009   0.00003   2.09809
    A5        2.05199  -0.00003  -0.00031   0.00002  -0.00029   2.05170
    A6        2.13314   0.00001   0.00037  -0.00011   0.00026   2.13340
    A7        2.08667  -0.00001  -0.00002  -0.00005  -0.00007   2.08660
    A8        2.08887   0.00000   0.00003   0.00002   0.00005   2.08891
    A9        2.10765   0.00001  -0.00001   0.00004   0.00002   2.10767
   A10        2.10500   0.00001   0.00003   0.00005   0.00008   2.10508
   A11        2.08113  -0.00001  -0.00001  -0.00003  -0.00004   2.08109
   A12        2.09705  -0.00001  -0.00002  -0.00002  -0.00004   2.09701
   A13        2.08373  -0.00001   0.00002  -0.00004  -0.00002   2.08371
   A14        2.09975   0.00001   0.00000   0.00002   0.00002   2.09976
   A15        2.09971   0.00000  -0.00002   0.00002   0.00000   2.09971
   A16        2.10273   0.00000  -0.00008   0.00004  -0.00004   2.10269
   A17        2.08338  -0.00001   0.00008  -0.00007   0.00002   2.08339
   A18        2.09708   0.00000  -0.00000   0.00003   0.00002   2.09711
   A19        1.92552  -0.00008   0.00028  -0.00111  -0.00074   1.92479
   A20        2.02021  -0.00003  -0.01084  -0.00034  -0.01115   2.00906
   A21        2.01020   0.00006  -0.01283   0.00063  -0.01217   1.99803
   A22        2.00491   0.00003  -0.00056   0.00032  -0.00024   2.00467
   A23        2.00715  -0.00000  -0.00125   0.00015  -0.00110   2.00606
   A24        1.82297  -0.00001   0.00005   0.00003   0.00008   1.82304
   A25        1.81881  -0.00001  -0.00003  -0.00022  -0.00024   1.81856
   A26        3.17742   0.00001   0.00203  -0.00143   0.00060   3.17802
   A27        3.14910  -0.00000   0.00327   0.00013   0.00339   3.15249
   A28        3.14480   0.00000  -0.00159   0.00076  -0.00083   3.14397
   A29        3.22620  -0.00001  -0.00047  -0.00152  -0.00201   3.22419
    D1       -0.00001  -0.00001   0.00024  -0.00039  -0.00015  -0.00016
    D2        3.14023  -0.00001  -0.00043  -0.00034  -0.00077   3.13947
    D3        3.13897   0.00000   0.00028  -0.00018   0.00010   3.13906
    D4       -0.00398  -0.00000  -0.00039  -0.00012  -0.00052  -0.00450
    D5        0.00097  -0.00000  -0.00018   0.00001  -0.00017   0.00080
    D6        3.14138   0.00000   0.00005   0.00018   0.00023  -3.14158
    D7       -3.13796  -0.00001  -0.00022  -0.00020  -0.00042  -3.13838
    D8        0.00245  -0.00000   0.00001  -0.00003  -0.00002   0.00243
    D9       -0.00192   0.00001  -0.00025   0.00050   0.00025  -0.00167
   D10       -3.14151  -0.00000  -0.00036   0.00008  -0.00028   3.14140
   D11        3.14108   0.00001   0.00046   0.00044   0.00089  -3.14121
   D12        0.00150   0.00000   0.00035   0.00002   0.00037   0.00187
   D13        3.12854  -0.00001  -0.00097   0.00034  -0.00065   3.12789
   D14       -0.83293  -0.00001  -0.02919  -0.00018  -0.02935  -0.86229
   D15       -0.01444  -0.00001  -0.00166   0.00040  -0.00128  -0.01572
   D16        2.30728  -0.00002  -0.02988  -0.00012  -0.02998   2.27730
   D17        0.00293  -0.00000   0.00019  -0.00023  -0.00003   0.00290
   D18       -3.14027  -0.00001  -0.00001  -0.00025  -0.00027  -3.14054
   D19       -3.14069   0.00001   0.00030   0.00019   0.00050  -3.14020
   D20       -0.00071   0.00000   0.00009   0.00017   0.00026  -0.00045
   D21       -0.00198  -0.00001  -0.00013  -0.00015  -0.00028  -0.00226
   D22        3.14075  -0.00001  -0.00014  -0.00016  -0.00030   3.14045
   D23        3.14124  -0.00000   0.00008  -0.00012  -0.00004   3.14119
   D24        0.00079  -0.00000   0.00007  -0.00013  -0.00007   0.00072
   D25        0.00002   0.00001   0.00012   0.00025   0.00038   0.00040
   D26       -3.14038   0.00000  -0.00011   0.00009  -0.00002  -3.14040
   D27        3.14047   0.00001   0.00014   0.00027   0.00040   3.14087
   D28        0.00007   0.00000  -0.00010   0.00010   0.00000   0.00007
   D29        2.03148  -0.00002   0.00764  -0.00095   0.00670   2.03818
   D30       -2.14483  -0.00001   0.00561  -0.00009   0.00552  -2.13931
   D31       -0.30443   0.00002   0.03503   0.00001   0.03503  -0.26940
   D32        1.80244   0.00003   0.03300   0.00086   0.03386   1.83630
   D33        1.81650   0.00002  -0.03845   0.00084  -0.03751   1.77899
   D34       -2.20675  -0.00005  -0.06068  -0.00017  -0.06094  -2.26769
         Item               Value     Threshold  Converged?
 Maximum Force            0.000075     0.000450     YES
 RMS     Force            0.000019     0.000300     YES
 Maximum Displacement     0.075191     0.001800     NO 
 RMS     Displacement     0.020182     0.001200     NO 
 Predicted change in Energy=-3.717540D-06
 GradGradGradGradGradGradGradGradGradGradGradGradGradGradGradGradGradGrad

                          Input orientation:                          
 ---------------------------------------------------------------------
 Center     Atomic      Atomic             Coordinates (Angstroms)
 Number     Number       Type             X           Y           Z
 ---------------------------------------------------------------------
      1          6           0       -0.013477   -0.071901   -0.003577
      2          6           0       -0.012927   -0.052518    1.391650
      3          6           0        1.192781    0.009825    2.092950
      4          6           0        2.396307    0.050551    1.389607
      5          6           0        2.404866    0.033032   -0.004653
      6          6           0        1.194361   -0.028612   -0.696151
      7          1           0        1.186567   -0.043956   -1.778379
      8          1           0        3.341114    0.065864   -0.545181
      9          1           0        3.328106    0.097841    1.938471
     10          1           0        1.183277    0.024607    3.175232
     11          8           0       -1.224917   -0.094218    2.025812
     12          1           0       -1.099450   -0.088109    3.003023
     13          1           0       -0.957642   -0.122806   -0.530635
     14          8           0       -0.941975   -0.084019    4.721188
     15          1           0       -1.319914    0.686563    5.161148
     16          1           0       -1.344427   -0.837923    5.168235
     17          8           0       -3.093910    1.813897    1.094380
     18          1           0       -2.482247    1.122987    1.403741
     19          1           0       -3.705543    1.346325    0.516974
 ---------------------------------------------------------------------
                    Distance matrix (angstroms):
                    1          2          3          4          5
     1  C    0.000000
     2  C    1.395362   0.000000
     3  C    2.420157   1.396224   0.000000
     4  C    2.786219   2.411439   1.394569   0.000000
     5  C    2.420619   2.793332   2.422731   1.394396   0.000000
     6  C    1.392984   2.411852   2.789366   2.408595   1.395454
     7  H    2.142617   3.389387   3.871707   3.392423   2.153203
     8  H    3.400822   3.874909   3.402676   2.153207   1.081577
     9  H    3.868661   3.388823   2.142714   1.082468   2.152279
    10  H    3.397994   2.148958   1.082425   2.158835   3.406467
    11  O    2.363579   1.368510   2.420867   3.679535   4.161046
    12  H    3.196755   1.943790   2.468227   3.852616   4.619634
    13  H    1.082511   2.143037   3.394865   3.868638   3.406964
    14  O    4.815149   3.456869   3.387274   4.718227   5.792117
    15  H    5.381118   4.057533   4.023114   5.332854   6.402077
    16  H    5.394985   4.080729   4.075964   5.390780   6.447832
    17  O    3.775025   3.614462   4.756841   5.773996   5.883527
    18  H    3.082714   2.734867   3.901277   4.995058   5.201485
    19  H    3.989196   4.044407   5.316343   6.298657   6.271676
                    6          7          8          9         10
     6  C    0.000000
     7  H    1.082365   0.000000
     8  H    2.154127   2.484936   0.000000
     9  H    3.392653   4.292001   2.483892   0.000000
    10  H    3.871765   4.954087   4.301096   2.476939   0.000000
    11  O    3.642293   4.504404   5.242544   4.557909   2.671084
    12  H    4.353044   5.299965   5.686129   4.557531   2.291987
    13  H    2.160413   2.482079   4.302919   4.951041   4.282373
    14  O    5.823621   6.839347   6.789842   5.100017   2.630300
    15  H    6.414126   7.414387   7.394094   5.686504   3.263130
    16  H    6.441386   7.435843   7.444074   5.756700   3.332463
    17  O    4.999011   5.479676   6.866827   6.700719   5.081913
    18  H    4.387844   4.994781   6.231158   5.924277   4.216715
    19  H    5.231747   5.579808   7.240381   7.283651   5.719601
                   11         12         13         14         15
    11  O    0.000000
    12  H    0.985252   0.000000
    13  H    2.570540   3.536673   0.000000
    14  O    2.710205   1.725371   5.251989   0.000000
    15  H    3.232487   2.303525   5.760444   0.964469   0.000000
    16  H    3.231440   2.304426   5.756572   0.964464   1.524700
    17  O    2.828711   3.352375   3.309855   4.624570   4.577832
    18  H    1.857266   2.436510   2.760115   3.851590   3.957220
    19  H    3.241182   3.876824   3.287368   5.230545   5.262591
                   16         17         18         19
    16  H    0.000000
    17  O    5.166154   0.000000
    18  H    4.394453   0.973239   0.000000
    19  H    5.655090   0.962349   1.527315   0.000000
 Stoichiometry    C6H10O3
 Framework group  C1[X(C6H10O3)]
 Deg. of freedom    51
 Full point group                 C1      NOp   1
 Largest Abelian subgroup         C1      NOp   1
 Largest concise Abelian subgroup C1      NOp   1
                         Standard orientation:                         
 ---------------------------------------------------------------------
 Center     Atomic      Atomic             Coordinates (Angstroms)
 Number     Number       Type             X           Y           Z
 ---------------------------------------------------------------------
      1          6           0        0.907753    1.136346   -0.488337
      2          6           0        0.100285    0.019401   -0.270479
      3          6           0        0.659339   -1.171001    0.198395
      4          6           0        2.030271   -1.236605    0.445511
      5          6           0        2.844281   -0.124804    0.231909
      6          6           0        2.275612    1.060460   -0.236127
      7          1           0        2.896037    1.930682   -0.407296
      8          1           0        3.906788   -0.180855    0.426190
      9          1           0        2.458463   -2.162343    0.807999
     10          1           0        0.025011   -2.032191    0.364600
     11          8           0       -1.237409    0.144882   -0.530572
     12          1           0       -1.701150   -0.706088   -0.353051
     13          1           0        0.457475    2.050196   -0.854338
     14          8           0       -2.566540   -2.170380   -0.063471
     15          1           0       -3.225373   -2.119821    0.639083
     16          1           0       -3.051011   -2.513541   -0.823549
     17          8           0       -2.454527    2.392446    0.681320
     18          1           0       -2.050180    1.635763    0.221835
     19          1           0       -2.553496    3.059822   -0.004925
 ---------------------------------------------------------------------
 Rotational constants (GHZ):           1.7156329           0.9413133           0.6433815
 Standard basis: Aug-CC-pVTZ (5D, 7F)
 There are   745 symmetry adapted cartesian basis functions of A   symmetry.
 There are   644 symmetry adapted basis functions of A   symmetry.
   644 basis functions,   918 primitive gaussians,   745 cartesian basis functions
    35 alpha electrons       35 beta electrons
       nuclear repulsion energy       429.9319670928 Hartrees.
 NAtoms=   19 NActive=   19 NUniq=   19 SFac= 1.00D+00 NAtFMM=   60 NAOKFM=F Big=F
 Integral buffers will be    131072 words long.
 Raffenetti 1 integral format.
 Two-electron integral symmetry is turned on.
 ------------------------------------------------------------------------------
 Polarizable Continuum Model (PCM)
 =================================
 Model                : PCM.
 Atomic radii         : UFF (Universal Force Field).
 Polarization charges : Total charges.
 Charge compensation  : None.
 Solution method      : On-the-fly selection.
 Cavity type          : Scaled VdW (van der Waals Surface) (Alpha=1.100).
 Cavity algorithm     : GePol (No added spheres)
                        Default sphere list used, NSphG=   19.
                        Lebedev-Laikov grids with approx.  5.0 points / Ang**2.
                        Smoothing algorithm: York/Karplus (Gamma=1.0000).
                        Polarization charges: spherical gaussians, with
                                              point-specific exponents (IZeta= 3).
                        Self-potential: point-specific (ISelfS= 7).
                        Self-field    : sphere-specific E.n sum rule (ISelfD= 2).
 1st derivatives      : Analytical E(r).r(x)/FMM algorithm (CHGder, D1EAlg=3).
                        Cavity 1st derivative terms included.
 Solvent              : Water, Eps=  78.355300 Eps(inf)=   1.777849
 ------------------------------------------------------------------------------
 Spheres list:
 ISph  on   Nord     Re0    Alpha      Xe            Ye            Ze
    1   C      1    1.9255  1.100      0.907753      1.136346     -0.488337
    2   C      2    1.9255  1.100      0.100285      0.019401     -0.270479
    3   C      3    1.9255  1.100      0.659339     -1.171001      0.198395
    4   C      4    1.9255  1.100      2.030271     -1.236605      0.445511
    5   C      5    1.9255  1.100      2.844281     -0.124804      0.231909
    6   C      6    1.9255  1.100      2.275612      1.060460     -0.236127
    7   H      7    1.4430  1.100      2.896037      1.930682     -0.407296
    8   H      8    1.4430  1.100      3.906788     -0.180855      0.426190
    9   H      9    1.4430  1.100      2.458463     -2.162343      0.807999
   10   H     10    1.4430  1.100      0.025011     -2.032191      0.364600
   11   O     11    1.7500  1.100     -1.237409      0.144882     -0.530572
   12   H     12    1.4430  1.100     -1.701150     -0.706088     -0.353051
   13   H     13    1.4430  1.100      0.457475      2.050196     -0.854338
   14   O     14    1.7500  1.100     -2.566540     -2.170380     -0.063471
   15   H     15    1.4430  1.100     -3.225373     -2.119821      0.639083
   16   H     16    1.4430  1.100     -3.051011     -2.513541     -0.823549
   17   O     17    1.7500  1.100     -2.454527      2.392446      0.681320
   18   H     18    1.4430  1.100     -2.050180      1.635763      0.221835
   19   H     19    1.4430  1.100     -2.553496      3.059822     -0.004925
 ------------------------------------------------------------------------------
 One-electron integrals computed using PRISM.
 NBasis=   644 RedAO= T EigKep=  1.32D-06  NBF=   644
 NBsUse=   642 1.00D-06 EigRej=  9.54D-07 NBFU=   642
 Initial guess from the checkpoint file:  "output.chk"
 B after Tr=    -0.000000    0.000000   -0.000000
         Rot=    0.999994   -0.000173    0.000088    0.003357 Ang=  -0.39 deg.
 ExpMin= 2.53D-02 ExpMax= 1.53D+04 ExpMxC= 5.22D+02 IAcc=3 IRadAn=         5 AccDes= 0.00D+00
 Harris functional with IExCor=  205 and IRadAn=       5 diagonalized for initial guess.
 HarFok:  IExCor=  205 AccDes= 0.00D+00 IRadAn=         5 IDoV= 1 UseB2=F ITyADJ=14
 ICtDFT=  3500011 ScaDFX=  1.000000  1.000000  1.000000  1.000000
 FoFCou: FMM=F IPFlag=           0 FMFlag=      100000 FMFlg1=           0
         NFxFlg=           0 DoJE=T BraDBF=F KetDBF=T FulRan=T
         wScrn=  0.000000 ICntrl=       500 IOpCl=  0 I1Cent=   200000004 NGrid=           0
         NMat0=    1 NMatS0=      1 NMatT0=    0 NMatD0=    1 NMtDS0=    0 NMtDT0=    0
 Petite list used in FoFCou.
 Requested convergence on RMS density matrix=1.00D-08 within 128 cycles.
 Requested convergence on MAX density matrix=1.00D-06.
 Requested convergence on             energy=1.00D-06.
 No special actions if energy rises.
 Inv3:  Mode=1 IEnd=     8937228.
 Iteration    1 A*A^-1 deviation from unit magnitude is 3.44D-15 for    368.
 Iteration    1 A*A^-1 deviation from orthogonality  is 1.89D-15 for   1494    575.
 Iteration    1 A^-1*A deviation from unit magnitude is 3.44D-15 for    368.
 Iteration    1 A^-1*A deviation from orthogonality  is 1.99D-15 for    810    377.
 Error on total polarization charges =  0.01398
 SCF Done:  E(RHF) =  -457.819597703     A.U. after    9 cycles
            NFock=  9  Conv=0.57D-08     -V/T= 2.0016
 ExpMin= 2.53D-02 ExpMax= 1.53D+04 ExpMxC= 5.22D+02 IAcc=3 IRadAn=         5 AccDes= 0.00D+00
 HarFok:  IExCor=  205 AccDes= 0.00D+00 IRadAn=         5 IDoV=-2 UseB2=F ITyADJ=14
 ICtDFT= 12500011 ScaDFX=  1.000000  1.000000  1.000000  1.000000
 Range of M.O.s used for correlation:    10   642
 NBasis=   644 NAE=    35 NBE=    35 NFC=     9 NFV=     0
 NROrb=    633 NOA=    26 NOB=    26 NVA=   607 NVB=   607

 **** Warning!!: The largest alpha MO coefficient is  0.14622532D+03

 Disk-based method using ON**2 memory for 26 occupieds at a time.
 Estimated scratch disk usage= 22044075656 words.
 Actual    scratch disk usage= 19938849928 words.
 JobTyp=1 Pass  1:  I=  10 to  35 NPSUse= 15 ParTrn=T ParDer=T DoDerP=T.
 (rs|ai) integrals will be sorted in core.
 Spin components of T(2) and E(2):
     alpha-alpha T2 =       0.7050460394D-01 E2=     -0.2210966920D+00
     alpha-beta  T2 =       0.3753488601D+00 E2=     -0.1309931319D+01
     beta-beta   T2 =       0.7050460394D-01 E2=     -0.2210966920D+00
 ANorm=    0.1231404916D+01
 E2 =    -0.1752124703D+01 EUMP2 =    -0.45957172240549D+03
          IDoAtm=1111111111111111111
 NEqPCM:  Using equilibrium solvation (IEInf=0, Eps=  78.3553, EpsInf=   1.7778)
          Differentiating once with respect to electric field.
                with respect to dipole field.
          Differentiating once with respect to nuclear coordinates.
          There are     1 degrees of freedom in the 1st order CPHF.  IDoFFX=0 NUNeed=     1.
 LinEq1:  Iter=  0 NonCon=     1 RMS=1.92D-03 Max=2.99D-02 NDo=     1
 AX will form     1 AO Fock derivatives at one time.
 LinEq1:  Iter=  1 NonCon=     1 RMS=4.53D-04 Max=9.83D-03 NDo=     1
 LinEq1:  Iter=  2 NonCon=     1 RMS=1.77D-04 Max=6.50D-03 NDo=     1
 LinEq1:  Iter=  3 NonCon=     1 RMS=6.28D-05 Max=2.89D-03 NDo=     1
 LinEq1:  Iter=  4 NonCon=     1 RMS=2.70D-05 Max=1.02D-03 NDo=     1
 LinEq1:  Iter=  5 NonCon=     1 RMS=9.04D-06 Max=2.06D-04 NDo=     1
 LinEq1:  Iter=  6 NonCon=     1 RMS=2.23D-06 Max=3.12D-05 NDo=     1
 LinEq1:  Iter=  7 NonCon=     1 RMS=5.47D-07 Max=8.05D-06 NDo=     1
 LinEq1:  Iter=  8 NonCon=     1 RMS=1.90D-07 Max=3.85D-06 NDo=     1
 LinEq1:  Iter=  9 NonCon=     1 RMS=3.98D-08 Max=8.77D-07 NDo=     1
 LinEq1:  Iter= 10 NonCon=     1 RMS=1.50D-08 Max=4.46D-07 NDo=     1
 LinEq1:  Iter= 11 NonCon=     1 RMS=4.58D-09 Max=1.25D-07 NDo=     1
 LinEq1:  Iter= 12 NonCon=     1 RMS=1.25D-09 Max=6.98D-08 NDo=     1
 LinEq1:  Iter= 13 NonCon=     1 RMS=3.83D-10 Max=1.38D-08 NDo=     1
 LinEq1:  Iter= 14 NonCon=     1 RMS=1.54D-10 Max=4.99D-09 NDo=     1
 LinEq1:  Iter= 15 NonCon=     0 RMS=3.46D-11 Max=5.67D-10 NDo=     1
 Linear equations converged to 1.000D-10 1.000D-09 after    15 iterations.
 End of Minotr F.D. properties file   721 does not exist.
 End of Minotr F.D. properties file   722 does not exist.
 End of Minotr F.D. properties file   788 does not exist.
 D1PCM: PCM CHGder 1st derivatives, ID1Alg=3 FixD1E=F DoIter=F DoCFld=F I1PDM=2.
 Calling FoFJK, ICntrl=  10002127 FMM=F ISym2X=0 I1Cent= 0 IOpClX= 0 NMat=1 NMatS=1 NMatT=0.
 ***** Axes restored to original set *****
 -------------------------------------------------------------------
 Center     Atomic                   Forces (Hartrees/Bohr)
 Number     Number              X              Y              Z
 -------------------------------------------------------------------
      1        6          -0.000018404    0.000000506    0.000005650
      2        6           0.000085396    0.000032732   -0.000042921
      3        6          -0.000010760    0.000002785    0.000009970
      4        6           0.000003020    0.000003039   -0.000002753
      5        6          -0.000004052   -0.000002882   -0.000005135
      6        6           0.000007414    0.000004139   -0.000001421
      7        1          -0.000003827   -0.000002826   -0.000001554
      8        1          -0.000001410    0.000002908   -0.000002701
      9        1           0.000000189   -0.000000562   -0.000001509
     10        1           0.000001335   -0.000001565   -0.000000921
     11        8          -0.000125617   -0.000007221    0.000119420
     12        1           0.000043861   -0.000032206   -0.000132312
     13        1           0.000003899   -0.000004226   -0.000002833
     14        8          -0.000006435    0.000007146    0.000047603
     15        1           0.000007045   -0.000009346    0.000023300
     16        1           0.000004651    0.000009884    0.000014101
     17        8           0.000004401    0.000009277    0.000000495
     18        1           0.000014022   -0.000008975   -0.000023542
     19        1          -0.000004726   -0.000002610   -0.000002937
 -------------------------------------------------------------------
 Cartesian Forces:  Max     0.000132312 RMS     0.000034011

 GradGradGradGradGradGradGradGradGradGradGradGradGradGradGradGradGradGrad
 Berny optimization.
 Using GEDIIS/GDIIS optimizer.
 FormGI is forming the generalized inverse of G from B-inverse, IUseBI=4.
 Internal  Forces:  Max     0.000082328 RMS     0.000018352
 Search for a local minimum.
 Step number  13 out of a maximum of   92
 All quantities printed in internal units (Hartrees-Bohrs-Radians)
 Mixed Optimization -- En-DIIS/RFO-DIIS
 Swapping is turned off.
 Update second derivatives using D2CorX and points    1    2    3    4    5
                                                      6    7    8    9   10
                                                     11   12   13
 DE= -1.63D-06 DEPred=-3.72D-06 R= 4.38D-01
 Trust test= 4.38D-01 RLast= 9.81D-02 DXMaxT set to 2.86D-01
 ITU=  0  1  1  1  0  1  1  1  1 -1 -1 -1  0
     Eigenvalues ---    0.00041   0.00062   0.00487   0.01248   0.01423
     Eigenvalues ---    0.01504   0.02120   0.02146   0.02152   0.02154
     Eigenvalues ---    0.02158   0.02161   0.02170   0.02186   0.02343
     Eigenvalues ---    0.02409   0.02605   0.04518   0.05530   0.06730
     Eigenvalues ---    0.12806   0.14584   0.15722   0.15951   0.15995
     Eigenvalues ---    0.16001   0.16002   0.16007   0.16015   0.16209
     Eigenvalues ---    0.21991   0.22055   0.23561   0.25864   0.35697
     Eigenvalues ---    0.35705   0.35713   0.35783   0.35801   0.42184
     Eigenvalues ---    0.42349   0.46278   0.46395   0.46494   0.46775
     Eigenvalues ---    0.50116   0.52235   0.52943   0.54542   0.54633
     Eigenvalues ---    0.54986
 En-DIIS/RFO-DIIS/Sim-DIIS IScMMF=       -3 using points:    13   12   11   10    9    8    7    6    5    4
 RFO step:  Lambda=-2.76478615D-07.
 DIIS inversion failure, remove point  10.
 DIIS inversion failure, remove point   9.
 DIIS inversion failure, remove point   8.
 DIIS inversion failure, remove point   7.
 DIIS inversion failure, remove point   6.
 RFO-DIIS uses    5 points instead of   10
 DidBck=F Rises=F RFO-DIIS coefs:    1.10823   -0.18359    0.02648    0.01434    0.03454
                  RFO-DIIS coefs:    0.00000    0.00000    0.00000    0.00000    0.00000
 Iteration  1 RMS(Cart)=  0.00168055 RMS(Int)=  0.00000262
 Iteration  2 RMS(Cart)=  0.00000215 RMS(Int)=  0.00000226
 Iteration  3 RMS(Cart)=  0.00000000 RMS(Int)=  0.00000226
 Variable       Old X    -DE/DX   Delta X   Delta X   Delta X     New X
                                 (Linear)    (Quad)   (Total)
    R1        2.63685  -0.00000  -0.00000   0.00000  -0.00000   2.63685
    R2        2.63236   0.00000   0.00000   0.00001   0.00001   2.63237
    R3        2.04565  -0.00000   0.00000  -0.00001  -0.00001   2.04564
    R4        2.63848  -0.00000  -0.00000  -0.00001  -0.00002   2.63846
    R5        2.58611   0.00008  -0.00000   0.00021   0.00021   2.58632
    R6        2.63535   0.00001  -0.00000   0.00001   0.00001   2.63536
    R7        2.04549  -0.00000  -0.00000  -0.00001  -0.00001   2.04548
    R8        2.63503   0.00000  -0.00000   0.00000   0.00000   2.63503
    R9        2.04557   0.00000  -0.00000   0.00000   0.00000   2.04557
   R10        2.63703  -0.00000  -0.00000  -0.00001  -0.00001   2.63702
   R11        2.04388   0.00000   0.00000  -0.00000  -0.00000   2.04388
   R12        2.04537   0.00000  -0.00000   0.00000   0.00000   2.04538
   R13        1.86186  -0.00004   0.00000  -0.00009  -0.00008   1.86177
   R14        3.50972   0.00000   0.00008   0.00004   0.00011   3.50984
   R15        3.26048   0.00008  -0.00003   0.00128   0.00125   3.26173
   R16        1.82258   0.00000   0.00000  -0.00000   0.00000   1.82258
   R17        1.82257  -0.00000  -0.00000  -0.00000  -0.00000   1.82257
   R18        1.83916   0.00001   0.00001   0.00002   0.00002   1.83918
   R19        1.81858   0.00001  -0.00000   0.00002   0.00001   1.81859
    A1        2.09020  -0.00000  -0.00000  -0.00001  -0.00001   2.09019
    A2        2.08040   0.00001  -0.00001   0.00005   0.00004   2.08044
    A3        2.11257  -0.00000   0.00001  -0.00004  -0.00003   2.11255
    A4        2.09809   0.00001   0.00001   0.00003   0.00003   2.09812
    A5        2.05170  -0.00001  -0.00002  -0.00002  -0.00004   2.05166
    A6        2.13340  -0.00000   0.00001  -0.00001   0.00001   2.13341
    A7        2.08660  -0.00001  -0.00000  -0.00003  -0.00004   2.08656
    A8        2.08891   0.00000  -0.00000   0.00003   0.00003   2.08894
    A9        2.10767   0.00000   0.00001   0.00000   0.00001   2.10768
   A10        2.10508   0.00000   0.00000   0.00002   0.00002   2.10510
   A11        2.08109  -0.00000   0.00000  -0.00002  -0.00001   2.08108
   A12        2.09701   0.00000  -0.00000  -0.00000  -0.00000   2.09701
   A13        2.08371   0.00000   0.00000  -0.00000   0.00000   2.08371
   A14        2.09976   0.00000   0.00000   0.00000   0.00000   2.09977
   A15        2.09971  -0.00000  -0.00000   0.00000  -0.00000   2.09971
   A16        2.10269  -0.00000  -0.00000  -0.00000  -0.00001   2.10268
   A17        2.08339  -0.00000   0.00000  -0.00002  -0.00001   2.08338
   A18        2.09711   0.00000  -0.00000   0.00002   0.00002   2.09713
   A19        1.92479  -0.00002  -0.00017  -0.00002  -0.00018   1.92461
   A20        2.00906  -0.00005  -0.00076  -0.00057  -0.00132   2.00775
   A21        1.99803   0.00007  -0.00086   0.00039  -0.00046   1.99757
   A22        2.00467   0.00003  -0.00007   0.00028   0.00021   2.00488
   A23        2.00606   0.00002  -0.00002   0.00015   0.00013   2.00618
   A24        1.82304  -0.00002  -0.00000  -0.00004  -0.00005   1.82300
   A25        1.81856   0.00000   0.00001  -0.00004  -0.00003   1.81853
   A26        3.17802   0.00001  -0.00004   0.00000  -0.00003   3.17798
   A27        3.15249  -0.00001   0.00016  -0.00029  -0.00013   3.15236
   A28        3.14397   0.00001   0.00001  -0.00030  -0.00029   3.14368
   A29        3.22419   0.00001   0.00027   0.00009   0.00036   3.22454
    D1       -0.00016  -0.00000  -0.00000  -0.00006  -0.00007  -0.00022
    D2        3.13947   0.00000  -0.00002  -0.00008  -0.00010   3.13937
    D3        3.13906  -0.00000  -0.00001  -0.00007  -0.00008   3.13899
    D4       -0.00450  -0.00000  -0.00002  -0.00008  -0.00011  -0.00460
    D5        0.00080   0.00000  -0.00003   0.00006   0.00003   0.00084
    D6       -3.14158  -0.00000   0.00001  -0.00003  -0.00002   3.14158
    D7       -3.13838   0.00000  -0.00002   0.00006   0.00005  -3.13833
    D8        0.00243   0.00000   0.00001  -0.00002  -0.00001   0.00242
    D9       -0.00167   0.00000   0.00002   0.00004   0.00006  -0.00161
   D10        3.14140   0.00000   0.00001   0.00006   0.00007   3.14147
   D11       -3.14121  -0.00000   0.00003   0.00006   0.00009  -3.14111
   D12        0.00187   0.00000   0.00002   0.00008   0.00010   0.00197
   D13        3.12789  -0.00001   0.00003  -0.00004  -0.00001   3.12787
   D14       -0.86229   0.00001  -0.00201  -0.00002  -0.00203  -0.86432
   D15       -0.01572  -0.00001   0.00002  -0.00006  -0.00004  -0.01576
   D16        2.27730   0.00001  -0.00203  -0.00004  -0.00206   2.27524
   D17        0.00290  -0.00000  -0.00000  -0.00002  -0.00002   0.00287
   D18       -3.14054   0.00000  -0.00002   0.00003   0.00002  -3.14052
   D19       -3.14020  -0.00000   0.00001  -0.00004  -0.00003  -3.14023
   D20       -0.00045  -0.00000  -0.00001   0.00002   0.00001  -0.00044
   D21       -0.00226  -0.00000  -0.00003   0.00002  -0.00001  -0.00227
   D22        3.14045  -0.00000  -0.00001  -0.00005  -0.00006   3.14040
   D23        3.14119  -0.00000  -0.00001  -0.00004  -0.00005   3.14115
   D24        0.00072  -0.00000   0.00001  -0.00011  -0.00010   0.00062
   D25        0.00040   0.00000   0.00004  -0.00004   0.00000   0.00040
   D26       -3.14040   0.00000   0.00001   0.00005   0.00006  -3.14034
   D27        3.14087   0.00000   0.00002   0.00003   0.00005   3.14092
   D28        0.00007   0.00000  -0.00001   0.00012   0.00011   0.00018
   D29        2.03818  -0.00002  -0.00143  -0.00042  -0.00185   2.03633
   D30       -2.13931  -0.00001  -0.00149  -0.00014  -0.00163  -2.14094
   D31       -0.26940   0.00001   0.00056   0.00017   0.00073  -0.26867
   D32        1.83630   0.00002   0.00049   0.00045   0.00094   1.83724
   D33        1.77899   0.00001  -0.00234   0.00030  -0.00204   1.77696
   D34       -2.26769  -0.00001  -0.00414   0.00010  -0.00405  -2.27174
         Item               Value     Threshold  Converged?
 Maximum Force            0.000082     0.000450     YES
 RMS     Force            0.000018     0.000300     YES
 Maximum Displacement     0.006415     0.001800     NO 
 RMS     Displacement     0.001681     0.001200     NO 
 Predicted change in Energy=-1.344992D-07
 GradGradGradGradGradGradGradGradGradGradGradGradGradGradGradGradGradGrad

                          Input orientation:                          
 ---------------------------------------------------------------------
 Center     Atomic      Atomic             Coordinates (Angstroms)
 Number     Number       Type             X           Y           Z
 ---------------------------------------------------------------------
      1          6           0       -0.013985   -0.073284   -0.003602
      2          6           0       -0.013413   -0.053581    1.391618
      3          6           0        1.192227    0.010004    2.092907
      4          6           0        2.395696    0.051721    1.389515
      5          6           0        2.404253    0.033935   -0.004743
      6          6           0        1.193803   -0.028990   -0.696210
      7          1           0        1.185991   -0.044610   -1.778435
      8          1           0        3.340458    0.067591   -0.545292
      9          1           0        3.327462    0.099956    1.938355
     10          1           0        1.182737    0.024962    3.175183
     11          8           0       -1.225472   -0.096191    2.025823
     12          1           0       -1.099852   -0.089756    3.002968
     13          1           0       -0.958091   -0.125229   -0.530657
     14          8           0       -0.941993   -0.084663    4.721761
     15          1           0       -1.319128    0.686463    5.161459
     16          1           0       -1.344815   -0.837971    5.169475
     17          8           0       -3.091619    1.814993    1.094801
     18          1           0       -2.481163    1.122958    1.404069
     19          1           0       -3.702148    1.349124    0.514844
 ---------------------------------------------------------------------
                    Distance matrix (angstroms):
                    1          2          3          4          5
     1  C    0.000000
     2  C    1.395360   0.000000
     3  C    2.420172   1.396214   0.000000
     4  C    2.786210   2.411410   1.394575   0.000000
     5  C    2.420615   2.793312   2.422749   1.394397   0.000000
     6  C    1.392989   2.411846   2.789390   2.408591   1.395449
     7  H    2.142614   3.389379   3.871732   3.392429   2.153211
     8  H    3.400818   3.874888   3.402691   2.153208   1.081575
     9  H    3.868653   3.388796   2.142710   1.082469   2.152278
    10  H    3.398010   2.148964   1.082422   2.158842   3.406481
    11  O    2.363640   1.368619   2.420960   3.679623   4.161134
    12  H    3.196692   1.943735   2.468155   3.852545   4.619565
    13  H    1.082507   2.143057   3.394885   3.868625   3.406946
    14  O    4.815640   3.457322   3.387437   4.718329   5.792345
    15  H    5.381307   4.057616   4.022500   5.332014   6.401484
    16  H    5.395979   4.081679   4.076876   5.391760   6.448896
    17  O    3.774110   3.613173   4.754527   5.771188   5.880967
    18  H    3.082125   2.733896   3.899609   4.993146   5.199809
    19  H    3.986800   4.042658   5.313984   6.295396   6.268001
                    6          7          8          9         10
     6  C    0.000000
     7  H    1.082366   0.000000
     8  H    2.154120   2.484947   0.000000
     9  H    3.392648   4.292007   2.483892   0.000000
    10  H    3.871785   4.954108   4.301106   2.476937   0.000000
    11  O    3.642372   4.504464   5.242631   4.557997   2.671176
    12  H    4.352983   5.299899   5.686058   4.557466   2.291949
    13  H    2.160398   2.482043   4.302897   4.951030   4.282401
    14  O    5.824014   6.839771   6.790023   5.099969   2.630285
    15  H    6.413967   7.414325   7.393358   5.685348   3.262238
    16  H    6.442460   7.436925   7.445159   5.757605   3.333222
    17  O    4.997283   5.478280   6.864032   6.697577   5.079598
    18  H    4.386745   4.993953   6.229372   5.922171   4.215044
    19  H    5.228402   5.576336   7.236333   7.280263   5.717772
                   11         12         13         14         15
    11  O    0.000000
    12  H    0.985208   0.000000
    13  H    2.570589   3.536645   0.000000
    14  O    2.710826   1.726034   5.252599   0.000000
    15  H    3.233192   2.304274   5.761022   0.964469   0.000000
    16  H    3.232187   2.305122   5.757522   0.964462   1.524672
    17  O    2.828768   3.352060   3.310364   4.624329   4.577446
    18  H    1.857326   2.436221   2.760594   3.851554   3.957124
    19  H    3.241283   3.877252   3.285823   5.231859   5.263928
                   16         17         18         19
    16  H    0.000000
    17  O    5.166480   0.000000
    18  H    4.394862   0.973250   0.000000
    19  H    5.657385   0.962357   1.527311   0.000000
 Stoichiometry    C6H10O3
 Framework group  C1[X(C6H10O3)]
 Deg. of freedom    51
 Full point group                 C1      NOp   1
 Largest Abelian subgroup         C1      NOp   1
 Largest concise Abelian subgroup C1      NOp   1
                         Standard orientation:                         
 ---------------------------------------------------------------------
 Center     Atomic      Atomic             Coordinates (Angstroms)
 Number     Number       Type             X           Y           Z
 ---------------------------------------------------------------------
      1          6           0        0.908677    1.135417   -0.489788
      2          6           0        0.100127    0.019353   -0.271440
      3          6           0        0.657850   -1.171155    0.198719
      4          6           0        2.028585   -1.237716    0.446700
      5          6           0        2.843685   -0.126796    0.232663
      6          6           0        2.276324    1.058565   -0.236696
      7          1           0        2.897596    1.928104   -0.408273
      8          1           0        3.906019   -0.183588    0.427671
      9          1           0        2.455771   -2.163535    0.810171
     10          1           0        0.022695   -2.031671    0.365233
     11          8           0       -1.237422    0.145852   -0.532363
     12          1           0       -1.701853   -0.704594   -0.354372
     13          1           0        0.459439    2.049347   -0.856857
     14          8           0       -2.568818   -2.168463   -0.063421
     15          1           0       -3.226837   -2.117260    0.639849
     16          1           0       -3.054419   -2.511433   -0.822862
     17          8           0       -2.450658    2.393693    0.683036
     18          1           0       -2.047835    1.636987    0.222225
     19          1           0       -2.546878    3.062987   -0.001740
 ---------------------------------------------------------------------
 Rotational constants (GHZ):           1.7153354           0.9414864           0.6436237
 Standard basis: Aug-CC-pVTZ (5D, 7F)
 There are   745 symmetry adapted cartesian basis functions of A   symmetry.
 There are   644 symmetry adapted basis functions of A   symmetry.
   644 basis functions,   918 primitive gaussians,   745 cartesian basis functions
    35 alpha electrons       35 beta electrons
       nuclear repulsion energy       429.9392577490 Hartrees.
 NAtoms=   19 NActive=   19 NUniq=   19 SFac= 1.00D+00 NAtFMM=   60 NAOKFM=F Big=F
 Integral buffers will be    131072 words long.
 Raffenetti 1 integral format.
 Two-electron integral symmetry is turned on.
 ------------------------------------------------------------------------------
 Polarizable Continuum Model (PCM)
 =================================
 Model                : PCM.
 Atomic radii         : UFF (Universal Force Field).
 Polarization charges : Total charges.
 Charge compensation  : None.
 Solution method      : On-the-fly selection.
 Cavity type          : Scaled VdW (van der Waals Surface) (Alpha=1.100).
 Cavity algorithm     : GePol (No added spheres)
                        Default sphere list used, NSphG=   19.
                        Lebedev-Laikov grids with approx.  5.0 points / Ang**2.
                        Smoothing algorithm: York/Karplus (Gamma=1.0000).
                        Polarization charges: spherical gaussians, with
                                              point-specific exponents (IZeta= 3).
                        Self-potential: point-specific (ISelfS= 7).
                        Self-field    : sphere-specific E.n sum rule (ISelfD= 2).
 1st derivatives      : Analytical E(r).r(x)/FMM algorithm (CHGder, D1EAlg=3).
                        Cavity 1st derivative terms included.
 Solvent              : Water, Eps=  78.355300 Eps(inf)=   1.777849
 ------------------------------------------------------------------------------
 Spheres list:
 ISph  on   Nord     Re0    Alpha      Xe            Ye            Ze
    1   C      1    1.9255  1.100      0.908677      1.135417     -0.489788
    2   C      2    1.9255  1.100      0.100127      0.019353     -0.271440
    3   C      3    1.9255  1.100      0.657850     -1.171155      0.198719
    4   C      4    1.9255  1.100      2.028585     -1.237716      0.446700
    5   C      5    1.9255  1.100      2.843685     -0.126796      0.232663
    6   C      6    1.9255  1.100      2.276324      1.058565     -0.236696
    7   H      7    1.4430  1.100      2.897596      1.928104     -0.408273
    8   H      8    1.4430  1.100      3.906019     -0.183588      0.427671
    9   H      9    1.4430  1.100      2.455771     -2.163535      0.810171
   10   H     10    1.4430  1.100      0.022695     -2.031671      0.365233
   11   O     11    1.7500  1.100     -1.237422      0.145852     -0.532363
   12   H     12    1.4430  1.100     -1.701853     -0.704594     -0.354372
   13   H     13    1.4430  1.100      0.459439      2.049347     -0.856857
   14   O     14    1.7500  1.100     -2.568818     -2.168463     -0.063421
   15   H     15    1.4430  1.100     -3.226837     -2.117260      0.639849
   16   H     16    1.4430  1.100     -3.054419     -2.511433     -0.822862
   17   O     17    1.7500  1.100     -2.450658      2.393693      0.683036
   18   H     18    1.4430  1.100     -2.047835      1.636987      0.222225
   19   H     19    1.4430  1.100     -2.546878      3.062987     -0.001740
 ------------------------------------------------------------------------------
 One-electron integrals computed using PRISM.
 NBasis=   644 RedAO= T EigKep=  1.32D-06  NBF=   644
 NBsUse=   642 1.00D-06 EigRej=  9.54D-07 NBFU=   642
 Initial guess from the checkpoint file:  "output.chk"
 B after Tr=    -0.000000   -0.000000    0.000000
         Rot=    1.000000    0.000004   -0.000029    0.000454 Ang=   0.05 deg.
 Requested convergence on RMS density matrix=1.00D-08 within 128 cycles.
 Requested convergence on MAX density matrix=1.00D-06.
 Requested convergence on             energy=1.00D-06.
 No special actions if energy rises.
 Inv3:  Mode=1 IEnd=     8916528.
 Iteration    1 A*A^-1 deviation from unit magnitude is 2.89D-15 for    970.
 Iteration    1 A*A^-1 deviation from orthogonality  is 2.55D-15 for   1493    574.
 Iteration    1 A^-1*A deviation from unit magnitude is 2.66D-15 for    211.
 Iteration    1 A^-1*A deviation from orthogonality  is 2.29D-15 for    867    105.
 Error on total polarization charges =  0.01398
 SCF Done:  E(RHF) =  -457.819596204     A.U. after    7 cycles
            NFock=  7  Conv=0.41D-08     -V/T= 2.0016
 ExpMin= 2.53D-02 ExpMax= 1.53D+04 ExpMxC= 5.22D+02 IAcc=3 IRadAn=         5 AccDes= 0.00D+00
 HarFok:  IExCor=  205 AccDes= 0.00D+00 IRadAn=         5 IDoV=-2 UseB2=F ITyADJ=14
 ICtDFT= 12500011 ScaDFX=  1.000000  1.000000  1.000000  1.000000
 Range of M.O.s used for correlation:    10   642
 NBasis=   644 NAE=    35 NBE=    35 NFC=     9 NFV=     0
 NROrb=    633 NOA=    26 NOB=    26 NVA=   607 NVB=   607

 **** Warning!!: The largest alpha MO coefficient is  0.14516953D+03

 Disk-based method using ON**2 memory for 26 occupieds at a time.
 Estimated scratch disk usage= 22044075656 words.
 Actual    scratch disk usage= 19938849928 words.
 JobTyp=1 Pass  1:  I=  10 to  35 NPSUse= 15 ParTrn=T ParDer=T DoDerP=T.
 (rs|ai) integrals will be sorted in core.
 Spin components of T(2) and E(2):
     alpha-alpha T2 =       0.7050510487D-01 E2=     -0.2210960244D+00
     alpha-beta  T2 =       0.3753530895D+00 E2=     -0.1309934200D+01
     beta-beta   T2 =       0.7050510487D-01 E2=     -0.2210960244D+00
 ANorm=    0.1231407040D+01
 E2 =    -0.1752126249D+01 EUMP2 =    -0.45957172245252D+03
          IDoAtm=1111111111111111111
 NEqPCM:  Using equilibrium solvation (IEInf=0, Eps=  78.3553, EpsInf=   1.7778)
          Differentiating once with respect to electric field.
                with respect to dipole field.
          Differentiating once with respect to nuclear coordinates.
          There are     1 degrees of freedom in the 1st order CPHF.  IDoFFX=0 NUNeed=     1.
 LinEq1:  Iter=  0 NonCon=     1 RMS=1.92D-03 Max=2.99D-02 NDo=     1
 AX will form     1 AO Fock derivatives at one time.
 LinEq1:  Iter=  1 NonCon=     1 RMS=4.53D-04 Max=9.85D-03 NDo=     1
 LinEq1:  Iter=  2 NonCon=     1 RMS=1.77D-04 Max=6.50D-03 NDo=     1
 LinEq1:  Iter=  3 NonCon=     1 RMS=6.28D-05 Max=2.89D-03 NDo=     1
 LinEq1:  Iter=  4 NonCon=     1 RMS=2.70D-05 Max=1.02D-03 NDo=     1
 LinEq1:  Iter=  5 NonCon=     1 RMS=9.04D-06 Max=2.07D-04 NDo=     1
 LinEq1:  Iter=  6 NonCon=     1 RMS=2.23D-06 Max=3.13D-05 NDo=     1
 LinEq1:  Iter=  7 NonCon=     1 RMS=5.47D-07 Max=8.07D-06 NDo=     1
 LinEq1:  Iter=  8 NonCon=     1 RMS=1.90D-07 Max=3.84D-06 NDo=     1
 LinEq1:  Iter=  9 NonCon=     1 RMS=3.98D-08 Max=8.76D-07 NDo=     1
 LinEq1:  Iter= 10 NonCon=     1 RMS=1.50D-08 Max=4.46D-07 NDo=     1
 LinEq1:  Iter= 11 NonCon=     1 RMS=4.58D-09 Max=1.25D-07 NDo=     1
 LinEq1:  Iter= 12 NonCon=     1 RMS=1.25D-09 Max=6.99D-08 NDo=     1
 LinEq1:  Iter= 13 NonCon=     1 RMS=3.83D-10 Max=1.39D-08 NDo=     1
 LinEq1:  Iter= 14 NonCon=     1 RMS=1.54D-10 Max=4.97D-09 NDo=     1
 LinEq1:  Iter= 15 NonCon=     0 RMS=3.46D-11 Max=5.66D-10 NDo=     1
 Linear equations converged to 1.000D-10 1.000D-09 after    15 iterations.
 End of Minotr F.D. properties file   721 does not exist.
 End of Minotr F.D. properties file   722 does not exist.
 End of Minotr F.D. properties file   788 does not exist.
 D1PCM: PCM CHGder 1st derivatives, ID1Alg=3 FixD1E=F DoIter=F DoCFld=F I1PDM=2.
 Calling FoFJK, ICntrl=  10002127 FMM=F ISym2X=0 I1Cent= 0 IOpClX= 0 NMat=1 NMatS=1 NMatT=0.
 ***** Axes restored to original set *****
 -------------------------------------------------------------------
 Center     Atomic                   Forces (Hartrees/Bohr)
 Number     Number              X              Y              Z
 -------------------------------------------------------------------
      1        6          -0.000014613    0.000001543    0.000009657
      2        6           0.000032762    0.000029268   -0.000031141
      3        6          -0.000008915    0.000002903    0.000002825
      4        6           0.000003833   -0.000000643    0.000001500
      5        6          -0.000002003    0.000002249   -0.000001168
      6        6          -0.000000049   -0.000001097   -0.000002316
      7        1          -0.000002340   -0.000000900    0.000000124
      8        1          -0.000000422    0.000000488   -0.000002019
      9        1          -0.000000117    0.000000978   -0.000001974
     10        1           0.000000505   -0.000000286    0.000001601
     11        8          -0.000062325   -0.000008257    0.000096173
     12        1           0.000036988   -0.000026705   -0.000110478
     13        1           0.000000192   -0.000002558   -0.000000847
     14        8          -0.000008425    0.000005958    0.000032480
     15        1           0.000006510   -0.000007862    0.000020363
     16        1           0.000006541    0.000006764    0.000011086
     17        8           0.000005458   -0.000004434   -0.000000163
     18        1           0.000009357    0.000001333   -0.000027139
     19        1          -0.000002935    0.000001258    0.000001436
 -------------------------------------------------------------------
 Cartesian Forces:  Max     0.000110478 RMS     0.000024291

 GradGradGradGradGradGradGradGradGradGradGradGradGradGradGradGradGradGrad
 Berny optimization.
 Using GEDIIS/GDIIS optimizer.
 FormGI is forming the generalized inverse of G from B-inverse, IUseBI=4.
 Internal  Forces:  Max     0.000061358 RMS     0.000014299
 Search for a local minimum.
 Step number  14 out of a maximum of   92
 All quantities printed in internal units (Hartrees-Bohrs-Radians)
 Mixed Optimization -- En-DIIS/RFO-DIIS
 Swapping is turned off.
 Update second derivatives using D2CorX and points    1    2    3    4    5
                                                      6    7    8    9   10
                                                     11   12   13   14
 DE= -4.70D-08 DEPred=-1.34D-07 R= 3.50D-01
 Trust test= 3.50D-01 RLast= 6.36D-03 DXMaxT set to 2.86D-01
 ITU=  0  0  1  1  1  0  1  1  1  1 -1 -1 -1  0
     Eigenvalues ---    0.00042   0.00083   0.00476   0.01227   0.01379
     Eigenvalues ---    0.01480   0.01839   0.02146   0.02151   0.02155
     Eigenvalues ---    0.02158   0.02161   0.02169   0.02188   0.02223
     Eigenvalues ---    0.02352   0.02534   0.02848   0.04586   0.05539
     Eigenvalues ---    0.10412   0.14573   0.15707   0.15834   0.15977
     Eigenvalues ---    0.15998   0.16001   0.16005   0.16016   0.16060
     Eigenvalues ---    0.21989   0.22095   0.23495   0.25923   0.35698
     Eigenvalues ---    0.35709   0.35714   0.35791   0.35801   0.42185
     Eigenvalues ---    0.42333   0.46274   0.46434   0.46493   0.46794
     Eigenvalues ---    0.49003   0.52838   0.54530   0.54626   0.54938
     Eigenvalues ---    0.55284
 En-DIIS/RFO-DIIS/Sim-DIIS IScMMF=       -3 using points:    14   13   12   11   10    9    8    7    6    5
 RFO step:  Lambda=-7.16910421D-07.
 DIIS inversion failure, remove point  10.
 DIIS inversion failure, remove point   9.
 DIIS inversion failure, remove point   8.
 DIIS inversion failure, remove point   7.
 DIIS inversion failure, remove point   6.
 DIIS inversion failure, remove point   5.
 RFO-DIIS uses    4 points instead of   10
 DidBck=F Rises=F RFO-DIIS coefs:    2.97837   -2.00000    0.13617   -0.11454    0.00000
                  RFO-DIIS coefs:    0.00000    0.00000    0.00000    0.00000    0.00000
 Iteration  1 RMS(Cart)=  0.00345369 RMS(Int)=  0.00000526
 Iteration  2 RMS(Cart)=  0.00000621 RMS(Int)=  0.00000427
 Iteration  3 RMS(Cart)=  0.00000000 RMS(Int)=  0.00000427
 Variable       Old X    -DE/DX   Delta X   Delta X   Delta X     New X
                                 (Linear)    (Quad)   (Total)
    R1        2.63685  -0.00001  -0.00001  -0.00007  -0.00008   2.63677
    R2        2.63237   0.00000   0.00003   0.00000   0.00003   2.63240
    R3        2.04564  -0.00000  -0.00002   0.00001  -0.00001   2.04563
    R4        2.63846  -0.00001  -0.00005  -0.00003  -0.00008   2.63838
    R5        2.58632   0.00002   0.00046  -0.00002   0.00045   2.58676
    R6        2.63536   0.00000   0.00002  -0.00001   0.00001   2.63537
    R7        2.04548   0.00000  -0.00002   0.00002  -0.00000   2.04548
    R8        2.63503   0.00000  -0.00001   0.00001   0.00000   2.63503
    R9        2.04557  -0.00000   0.00001  -0.00000   0.00000   2.04558
   R10        2.63702   0.00000  -0.00003   0.00004   0.00001   2.63703
   R11        2.04388   0.00000  -0.00001   0.00001  -0.00000   2.04388
   R12        2.04538  -0.00000   0.00001  -0.00001  -0.00000   2.04537
   R13        1.86177  -0.00004  -0.00018  -0.00020  -0.00038   1.86139
   R14        3.50984   0.00000   0.00006   0.00020   0.00025   3.51009
   R15        3.26173   0.00006   0.00263   0.00179   0.00442   3.26615
   R16        1.82258   0.00000  -0.00002   0.00001  -0.00001   1.82257
   R17        1.82257  -0.00000  -0.00001  -0.00001  -0.00002   1.82255
   R18        1.83918  -0.00000   0.00005  -0.00003   0.00002   1.83919
   R19        1.81859  -0.00000   0.00003  -0.00001   0.00002   1.81861
    A1        2.09019  -0.00001  -0.00003  -0.00008  -0.00011   2.09008
    A2        2.08044   0.00001   0.00011   0.00004   0.00014   2.08059
    A3        2.11255   0.00000  -0.00008   0.00004  -0.00004   2.11251
    A4        2.09812   0.00001   0.00007   0.00012   0.00019   2.09831
    A5        2.05166  -0.00000  -0.00007  -0.00003  -0.00010   2.05155
    A6        2.13341  -0.00001  -0.00000  -0.00009  -0.00009   2.13332
    A7        2.08656  -0.00000  -0.00008  -0.00003  -0.00011   2.08645
    A8        2.08894   0.00000   0.00008   0.00000   0.00008   2.08902
    A9        2.10768   0.00000   0.00001   0.00002   0.00003   2.10771
   A10        2.10510  -0.00000   0.00006  -0.00005   0.00001   2.10511
   A11        2.08108   0.00000  -0.00005   0.00003  -0.00002   2.08105
   A12        2.09701   0.00000  -0.00001   0.00002   0.00001   2.09702
   A13        2.08371   0.00000  -0.00002   0.00004   0.00002   2.08373
   A14        2.09977  -0.00000   0.00001  -0.00003  -0.00002   2.09975
   A15        2.09971  -0.00000   0.00001  -0.00001   0.00000   2.09971
   A16        2.10268  -0.00000  -0.00000   0.00000  -0.00000   2.10268
   A17        2.08338  -0.00000  -0.00005   0.00000  -0.00004   2.08333
   A18        2.09713   0.00000   0.00005  -0.00001   0.00005   2.09717
   A19        1.92461  -0.00002  -0.00018  -0.00041  -0.00057   1.92404
   A20        2.00775  -0.00005  -0.00160  -0.00175  -0.00333   2.00442
   A21        1.99757   0.00006   0.00053   0.00020   0.00075   1.99831
   A22        2.00488   0.00003   0.00065   0.00052   0.00117   2.00605
   A23        2.00618   0.00001   0.00024   0.00025   0.00049   2.00667
   A24        1.82300  -0.00002  -0.00007  -0.00002  -0.00009   1.82291
   A25        1.81853   0.00001  -0.00017   0.00012  -0.00005   1.81848
   A26        3.17798   0.00000   0.00006  -0.00045  -0.00039   3.17759
   A27        3.15236  -0.00000  -0.00038  -0.00006  -0.00044   3.15192
   A28        3.14368   0.00001  -0.00080   0.00080   0.00001   3.14369
   A29        3.22454   0.00001  -0.00077   0.00139   0.00062   3.22516
    D1       -0.00022   0.00000  -0.00022   0.00013  -0.00009  -0.00032
    D2        3.13937   0.00000  -0.00031   0.00041   0.00010   3.13947
    D3        3.13899  -0.00000  -0.00013  -0.00011  -0.00024   3.13875
    D4       -0.00460   0.00000  -0.00021   0.00017  -0.00005  -0.00465
    D5        0.00084  -0.00000   0.00011  -0.00010   0.00002   0.00086
    D6        3.14158  -0.00000   0.00001  -0.00012  -0.00011   3.14147
    D7       -3.13833   0.00000   0.00002   0.00015   0.00017  -3.13816
    D8        0.00242   0.00000  -0.00008   0.00012   0.00004   0.00246
    D9       -0.00161  -0.00000   0.00021  -0.00013   0.00008  -0.00153
   D10        3.14147   0.00000   0.00009   0.00011   0.00020  -3.14152
   D11       -3.14111  -0.00000   0.00030  -0.00042  -0.00012  -3.14123
   D12        0.00197  -0.00000   0.00018  -0.00019  -0.00001   0.00196
   D13        3.12787  -0.00001  -0.00012  -0.00024  -0.00036   3.12751
   D14       -0.86432   0.00001  -0.00091  -0.00192  -0.00282  -0.86714
   D15       -0.01576  -0.00001  -0.00020   0.00004  -0.00017  -0.01592
   D16        2.27524   0.00001  -0.00099  -0.00163  -0.00262   2.27261
   D17        0.00287   0.00000  -0.00010   0.00010  -0.00000   0.00287
   D18       -3.14052   0.00000  -0.00000   0.00011   0.00011  -3.14041
   D19       -3.14023  -0.00000   0.00003  -0.00014  -0.00012  -3.14034
   D20       -0.00044  -0.00000   0.00012  -0.00013  -0.00001  -0.00044
   D21       -0.00227  -0.00000  -0.00001  -0.00006  -0.00007  -0.00234
   D22        3.14040   0.00000  -0.00018   0.00010  -0.00008   3.14032
   D23        3.14115  -0.00000  -0.00010  -0.00008  -0.00018   3.14097
   D24        0.00062   0.00000  -0.00028   0.00009  -0.00019   0.00044
   D25        0.00040   0.00000  -0.00000   0.00006   0.00006   0.00046
   D26       -3.14034   0.00000   0.00011   0.00009   0.00020  -3.14015
   D27        3.14092  -0.00000   0.00017  -0.00010   0.00007   3.14099
   D28        0.00018   0.00000   0.00028  -0.00008   0.00020   0.00038
   D29        2.03633  -0.00002   0.00108  -0.00063   0.00045   2.03678
   D30       -2.14094  -0.00001   0.00168   0.00012   0.00179  -2.13915
   D31       -0.26867   0.00001   0.00327   0.00179   0.00506  -0.26362
   D32        1.83724   0.00002   0.00386   0.00253   0.00640   1.84364
   D33        1.77696   0.00001  -0.00138  -0.00023  -0.00160   1.77535
   D34       -2.27174  -0.00001  -0.00234  -0.00260  -0.00496  -2.27670
         Item               Value     Threshold  Converged?
 Maximum Force            0.000061     0.000450     YES
 RMS     Force            0.000014     0.000300     YES
 Maximum Displacement     0.011460     0.001800     NO 
 RMS     Displacement     0.003455     0.001200     NO 
 Predicted change in Energy=-3.549075D-07
 GradGradGradGradGradGradGradGradGradGradGradGradGradGradGradGradGradGrad

                          Input orientation:                          
 ---------------------------------------------------------------------
 Center     Atomic      Atomic             Coordinates (Angstroms)
 Number     Number       Type             X           Y           Z
 ---------------------------------------------------------------------
      1          6           0       -0.015409   -0.075264   -0.003446
      2          6           0       -0.014710   -0.054676    1.391719
      3          6           0        1.190756    0.010889    2.093039
      4          6           0        2.394150    0.053799    1.389581
      5          6           0        2.402701    0.035243   -0.004668
      6          6           0        1.192329   -0.029753   -0.696095
      7          1           0        1.184492   -0.046174   -1.778306
      8          1           0        3.338853    0.069903   -0.545241
      9          1           0        3.325864    0.103468    1.938386
     10          1           0        1.181255    0.026331    3.175308
     11          8           0       -1.226908   -0.098677    2.026074
     12          1           0       -1.100747   -0.091757    3.002941
     13          1           0       -0.959413   -0.128973   -0.530493
     14          8           0       -0.940992   -0.085875    4.723905
     15          1           0       -1.318757    0.684281    5.164750
     16          1           0       -1.340939   -0.840144    5.172559
     17          8           0       -3.086638    1.817462    1.092041
     18          1           0       -2.478856    1.123623    1.402559
     19          1           0       -3.696083    1.353724    0.509224
 ---------------------------------------------------------------------
                    Distance matrix (angstroms):
                    1          2          3          4          5
     1  C    0.000000
     2  C    1.395316   0.000000
     3  C    2.420229   1.396173   0.000000
     4  C    2.786244   2.411302   1.394580   0.000000
     5  C    2.420634   2.793180   2.422762   1.394398   0.000000
     6  C    1.393006   2.411748   2.789430   2.408609   1.395455
     7  H    2.142601   3.389279   3.871771   3.392459   2.153243
     8  H    3.400837   3.874754   3.402694   2.153197   1.081574
     9  H    3.868690   3.388700   2.142703   1.082472   2.152288
    10  H    3.398058   2.148973   1.082420   2.158863   3.406501
    11  O    2.363731   1.368856   2.421072   3.679733   4.161239
    12  H    3.196340   1.943422   2.467680   3.852068   4.619089
    13  H    1.082500   2.143101   3.394954   3.868653   3.406944
    14  O    4.817121   3.458676   3.387502   4.718093   5.792611
    15  H    5.383852   4.059847   4.023247   5.332456   6.402607
    16  H    5.397508   4.082964   4.076417   5.390821   6.448629
    17  O    3.770272   3.609910   4.749927   5.765248   5.874685
    18  H    3.079407   2.731395   3.896279   4.989076   5.195619
    19  H    3.981482   4.039170   5.309697   6.289339   6.260802
                    6          7          8          9         10
     6  C    0.000000
     7  H    1.082364   0.000000
     8  H    2.154125   2.484994   0.000000
     9  H    3.392670   4.292048   2.483888   0.000000
    10  H    3.871824   4.954145   4.301117   2.476948   0.000000
    11  O    3.642480   4.504543   5.242734   4.558101   2.671257
    12  H    4.352575   5.299502   5.685577   4.557003   2.291547
    13  H    2.160385   2.481979   4.302890   4.951060   4.282469
    14  O    5.824998   6.840907   6.790084   5.099120   2.629577
    15  H    6.415987   7.416592   7.394240   5.685004   3.262029
    16  H    6.443235   7.437924   7.444587   5.755808   3.331855
    17  O    4.991913   5.473078   6.857230   6.691357   5.075733
    18  H    4.383175   4.990635   6.224949   5.917989   4.212256
    19  H    5.221435   5.568889   7.228446   7.274159   5.714753
                   11         12         13         14         15
    11  O    0.000000
    12  H    0.985005   0.000000
    13  H    2.570702   3.536456   0.000000
    14  O    2.712970   1.728373   5.254607   0.000000
    15  H    3.236162   2.307202   5.764226   0.964464   0.000000
    16  H    3.234679   2.307599   5.759872   0.964453   1.524606
    17  O    2.828887   3.352674   3.308522   4.627842   4.582189
    18  H    1.857460   2.436710   2.759419   3.854769   3.961430
    19  H    3.241470   3.878635   3.281580   5.237032   5.270081
                   16         17         18         19
    16  H    0.000000
    17  O    5.173099   0.000000
    18  H    4.400470   0.973259   0.000000
    19  H    5.666255   0.962368   1.527297   0.000000
 Stoichiometry    C6H10O3
 Framework group  C1[X(C6H10O3)]
 Deg. of freedom    51
 Full point group                 C1      NOp   1
 Largest Abelian subgroup         C1      NOp   1
 Largest concise Abelian subgroup C1      NOp   1
                         Standard orientation:                         
 ---------------------------------------------------------------------
 Center     Atomic      Atomic             Coordinates (Angstroms)
 Number     Number       Type             X           Y           Z
 ---------------------------------------------------------------------
      1          6           0        0.910119    1.133452   -0.492314
      2          6           0        0.099323    0.019325   -0.272686
      3          6           0        0.654225   -1.171577    0.199686
      4          6           0        2.024658   -1.240447    0.448727
      5          6           0        2.842103   -0.131472    0.233546
      6          6           0        2.277446    1.054270   -0.238125
      7          1           0        2.900559    1.922274   -0.410790
      8          1           0        3.904171   -0.190057    0.429459
      9          1           0        2.449764   -2.166584    0.813832
     10          1           0        0.017255   -2.030598    0.366975
     11          8           0       -1.237998    0.148057   -0.534923
     12          1           0       -1.703622   -0.701319   -0.356066
     13          1           0        0.463035    2.047651   -0.861318
     14          8           0       -2.573395   -2.165867   -0.063037
     15          1           0       -3.232317   -2.113928    0.639327
     16          1           0       -3.057844   -2.510641   -0.822386
     17          8           0       -2.440307    2.399056    0.685754
     18          1           0       -2.041697    1.641332    0.222939
     19          1           0       -2.532941    3.070597    0.002670
 ---------------------------------------------------------------------
 Rotational constants (GHZ):           1.7129825           0.9424237           0.6440551
 Standard basis: Aug-CC-pVTZ (5D, 7F)
 There are   745 symmetry adapted cartesian basis functions of A   symmetry.
 There are   644 symmetry adapted basis functions of A   symmetry.
   644 basis functions,   918 primitive gaussians,   745 cartesian basis functions
    35 alpha electrons       35 beta electrons
       nuclear repulsion energy       429.9493012255 Hartrees.
 NAtoms=   19 NActive=   19 NUniq=   19 SFac= 1.00D+00 NAtFMM=   60 NAOKFM=F Big=F
 Integral buffers will be    131072 words long.
 Raffenetti 1 integral format.
 Two-electron integral symmetry is turned on.
 ------------------------------------------------------------------------------
 Polarizable Continuum Model (PCM)
 =================================
 Model                : PCM.
 Atomic radii         : UFF (Universal Force Field).
 Polarization charges : Total charges.
 Charge compensation  : None.
 Solution method      : On-the-fly selection.
 Cavity type          : Scaled VdW (van der Waals Surface) (Alpha=1.100).
 Cavity algorithm     : GePol (No added spheres)
                        Default sphere list used, NSphG=   19.
                        Lebedev-Laikov grids with approx.  5.0 points / Ang**2.
                        Smoothing algorithm: York/Karplus (Gamma=1.0000).
                        Polarization charges: spherical gaussians, with
                                              point-specific exponents (IZeta= 3).
                        Self-potential: point-specific (ISelfS= 7).
                        Self-field    : sphere-specific E.n sum rule (ISelfD= 2).
 1st derivatives      : Analytical E(r).r(x)/FMM algorithm (CHGder, D1EAlg=3).
                        Cavity 1st derivative terms included.
 Solvent              : Water, Eps=  78.355300 Eps(inf)=   1.777849
 ------------------------------------------------------------------------------
 Spheres list:
 ISph  on   Nord     Re0    Alpha      Xe            Ye            Ze
    1   C      1    1.9255  1.100      0.910119      1.133452     -0.492314
    2   C      2    1.9255  1.100      0.099323      0.019325     -0.272686
    3   C      3    1.9255  1.100      0.654225     -1.171577      0.199686
    4   C      4    1.9255  1.100      2.024658     -1.240447      0.448727
    5   C      5    1.9255  1.100      2.842103     -0.131472      0.233546
    6   C      6    1.9255  1.100      2.277446      1.054270     -0.238125
    7   H      7    1.4430  1.100      2.900559      1.922274     -0.410790
[truncated: 267,500 more chars]
