# Supplementary material for: Interplay of Noncovalent Interactions in Phase Separation Mediated by Tyrosine-Rich and Arginine-Rich Polypeptides
Source: J Am Chem Soc. 2026 Jun 17;148(25):26585–98. doi: 10.1021/jacs.6c06972 (PMC13339138; doi:10.1021/jacs.6c06972)
Supplement: Supplementary file 2 [file ja6c06972_si_002.zip › output/Li.txt]

 Entering Gaussian System, Link 0=/share/apps/gaussian/g16/g16
 Initial command:
 /share/apps/gaussian/g16/l1.exe "/scratch/webmo-77271/1321/Gau-3462025.inp" -scrdir="/scratch/webmo-77271/1321/"
 Entering Link 1 = /share/apps/gaussian/g16/l1.exe PID=   3462026.
  
 Copyright (c) 1988-2019, Gaussian, Inc.  All Rights Reserved.
  
 This is part of the Gaussian(R) 16 program.  It is based on
 the Gaussian(R) 09 system (copyright 2009, Gaussian, Inc.),
 the Gaussian(R) 03 system (copyright 2003, Gaussian, Inc.),
 the Gaussian(R) 98 system (copyright 1998, Gaussian, Inc.),
 the Gaussian(R) 94 system (copyright 1995, Gaussian, Inc.),
 the Gaussian 92(TM) system (copyright 1992, Gaussian, Inc.),
 the Gaussian 90(TM) system (copyright 1990, Gaussian, Inc.),
 the Gaussian 88(TM) system (copyright 1988, Gaussian, Inc.),
 the Gaussian 86(TM) system (copyright 1986, Carnegie Mellon
 University), and the Gaussian 82(TM) system (copyright 1983,
 Carnegie Mellon University). Gaussian is a federally registered
 trademark of Gaussian, Inc.
  
 This software contains proprietary and confidential information,
 including trade secrets, belonging to Gaussian, Inc.
  
 This software is provided under written license and may be
 used, copied, transmitted, or stored only in accord with that
 written license.
  
 The following legend is applicable only to US Government
 contracts under FAR:
  
                    RESTRICTED RIGHTS LEGEND
  
 Use, reproduction and disclosure by the US Government is
 subject to restrictions as set forth in subparagraphs (a)
 and (c) of the Commercial Computer Software - Restricted
 Rights clause in FAR 52.227-19.
  
 Gaussian, Inc.
 340 Quinnipiac St., Bldg. 40, Wallingford CT 06492
  
  
 ---------------------------------------------------------------
 Warning -- This program may not be used in any manner that
 competes with the business of Gaussian, Inc. or will provide
 assistance to any competitor of Gaussian, Inc.  The licensee
 of this program is prohibited from giving any competitor of
 Gaussian, Inc. access to this program.  By using this program,
 the user acknowledges that Gaussian, Inc. is engaged in the
 business of creating and licensing software in the field of
 computational chemistry and represents and warrants to the
 licensee that it is not a competitor of Gaussian, Inc. and that
 it will not use this program in any manner prohibited above.
 ---------------------------------------------------------------
  

 Cite this work as:
 Gaussian 16, Revision C.01,
 M. J. Frisch, G. W. Trucks, H. B. Schlegel, G. E. Scuseria, 
 M. A. Robb, J. R. Cheeseman, G. Scalmani, V. Barone, 
 G. A. Petersson, H. Nakatsuji, X. Li, M. Caricato, A. V. Marenich, 
 J. Bloino, B. G. Janesko, R. Gomperts, B. Mennucci, H. P. Hratchian, 
 J. V. Ortiz, A. F. Izmaylov, J. L. Sonnenberg, D. Williams-Young, 
 F. Ding, F. Lipparini, F. Egidi, J. Goings, B. Peng, A. Petrone, 
 T. Henderson, D. Ranasinghe, V. G. Zakrzewski, J. Gao, N. Rega, 
 G. Zheng, W. Liang, M. Hada, M. Ehara, K. Toyota, R. Fukuda, 
 J. Hasegawa, M. Ishida, T. Nakajima, Y. Honda, O. Kitao, H. Nakai, 
 T. Vreven, K. Throssell, J. A. Montgomery, Jr., J. E. Peralta, 
 F. Ogliaro, M. J. Bearpark, J. J. Heyd, E. N. Brothers, K. N. Kudin, 
 V. N. Staroverov, T. A. Keith, R. Kobayashi, J. Normand, 
 K. Raghavachari, A. P. Rendell, J. C. Burant, S. S. Iyengar, 
 J. Tomasi, M. Cossi, J. M. Millam, M. Klene, C. Adamo, R. Cammi, 
 J. W. Ochterski, R. L. Martin, K. Morokuma, O. Farkas, 
 J. B. Foresman, and D. J. Fox, Gaussian, Inc., Wallingford CT, 2019.
 
 ******************************************
 Gaussian 16:  ES64L-G16RevC.01  3-Jul-2019
                13-Nov-2025 
 ******************************************
 %NProcShared=12
 Will use up to   12 processors via shared memory.
 %CHK=output.chk
 %Mem=36GB
 ----------------------------------------------------
 #N MP2/aug-cc-pvtz OPT FREQ SCRF=(PCM,Solvent=Water)
 ----------------------------------------------------
 1/18=20,19=15,26=6,38=1/1,3;
 2/9=110,12=2,17=6,18=5,40=1/2;
 3/5=16,6=1,7=10,11=9,25=1,30=1,70=2201,71=1,72=1/1,2,3;
 4//1;
 5/5=2,38=5,53=1/2;
 8/6=4,10=1/1;
 9/15=2,16=-3/6;
 10/5=1/2;
 6/7=2,8=2,9=2,10=2/1;
 7/12=2/1,2,3,16;
 1/18=20,19=15,26=6/3(2);
 2/9=110/2;
 99//99;
 2/9=110/2;
 3/5=16,6=1,7=10,11=9,25=1,30=1,70=2205,71=1,72=1/1,2,3;
 4/5=5,16=3,69=1/1;
 5/5=2,38=5,53=1/2;
 8/6=4,10=1/1;
 9/15=2,16=-3/6;
 10/5=1/2;
 7/12=2/1,2,3,16;
 1/18=20,19=15,26=6/3(-8);
 2/9=110/2;
 6/7=2,8=2,9=2,10=2/1;
 99/9=10/99;
 --
 Li
 --
 Symbolic Z-matrix:
 Charge =  1 Multiplicity = 1
 Li
 

 GradGradGradGradGradGradGradGradGradGradGradGradGradGradGradGradGradGrad
 Berny optimization.
 Initialization pass.
 No Z-matrix variables, so optimization will use Cartesian coordinates.
 Trust Radius=3.00D-01 FncErr=5.00D-06 GrdErr=5.00D-06 EigMax=2.50D+02 EigMin=1.00D-04
 Number of steps in this run=     20 maximum allowed number of steps=    100.
 GradGradGradGradGradGradGradGradGradGradGradGradGradGradGradGradGradGrad

                          Input orientation:                          
 ---------------------------------------------------------------------
 Center     Atomic      Atomic             Coordinates (Angstroms)
 Number     Number       Type             X           Y           Z
 ---------------------------------------------------------------------
      1          3           0        0.000000    0.000000    0.000000
 ---------------------------------------------------------------------
 Stoichiometry    Li(1+)
 Framework group  OH[O(Li)]
 Deg. of freedom     0
 Full point group                 OH      NOp  48
 Largest Abelian subgroup         D2H     NOp   8
 Largest concise Abelian subgroup C1      NOp   1
                         Standard orientation:                         
 ---------------------------------------------------------------------
 Center     Atomic      Atomic             Coordinates (Angstroms)
 Number     Number       Type             X           Y           Z
 ---------------------------------------------------------------------
      1          3           0        0.000000    0.000000    0.000000
 ---------------------------------------------------------------------
 Standard basis: Aug-CC-pVTZ (5D, 7F)
 There are    14 symmetry adapted cartesian basis functions of AG  symmetry.
 There are     3 symmetry adapted cartesian basis functions of B1G symmetry.
 There are     3 symmetry adapted cartesian basis functions of B2G symmetry.
 There are     3 symmetry adapted cartesian basis functions of B3G symmetry.
 There are     2 symmetry adapted cartesian basis functions of AU  symmetry.
 There are    10 symmetry adapted cartesian basis functions of B1U symmetry.
 There are    10 symmetry adapted cartesian basis functions of B2U symmetry.
 There are    10 symmetry adapted cartesian basis functions of B3U symmetry.
 There are    11 symmetry adapted basis functions of AG  symmetry.
 There are     3 symmetry adapted basis functions of B1G symmetry.
 There are     3 symmetry adapted basis functions of B2G symmetry.
 There are     3 symmetry adapted basis functions of B3G symmetry.
 There are     2 symmetry adapted basis functions of AU  symmetry.
 There are     8 symmetry adapted basis functions of B1U symmetry.
 There are     8 symmetry adapted basis functions of B2U symmetry.
 There are     8 symmetry adapted basis functions of B3U symmetry.
    46 basis functions,    74 primitive gaussians,    55 cartesian basis functions
     1 alpha electrons        1 beta electrons
       nuclear repulsion energy         0.0000000000 Hartrees.
 NAtoms=    1 NActive=    1 NUniq=    1 SFac= 1.00D+00 NAtFMM=   60 NAOKFM=F Big=F
 Integral buffers will be    131072 words long.
 Raffenetti 1 integral format.
 Two-electron integral symmetry is turned on.
 ------------------------------------------------------------------------------
 Polarizable Continuum Model (PCM)
 =================================
 Model                : PCM.
 Atomic radii         : UFF (Universal Force Field).
 Polarization charges : Total charges.
 Charge compensation  : None.
 Solution method      : On-the-fly selection.
 Cavity type          : Scaled VdW (van der Waals Surface) (Alpha=1.100).
 Cavity algorithm     : GePol (No added spheres)
                        Default sphere list used, NSphG=    1.
                        Lebedev-Laikov grids with approx.  5.0 points / Ang**2.
                        Smoothing algorithm: York/Karplus (Gamma=1.0000).
                        Polarization charges: spherical gaussians, with
                                              point-specific exponents (IZeta= 3).
                        Self-potential: point-specific (ISelfS= 7).
                        Self-field    : sphere-specific E.n sum rule (ISelfD= 2).
 1st derivatives      : Analytical E(r).r(x)/FMM algorithm (CHGder, D1EAlg=3).
                        Cavity 1st derivative terms included.
 Solvent              : Water, Eps=  78.355300 Eps(inf)=   1.777849
 ------------------------------------------------------------------------------
 Spheres list:
 ISph  on   Nord     Re0    Alpha      Xe            Ye            Ze
    1  Li      1    1.2255  1.100      0.000000      0.000000      0.000000
 ------------------------------------------------------------------------------
 One-electron integrals computed using PRISM.
 NBasis=    46 RedAO= T EigKep=  5.38D-02  NBF=    11     3     3     3     2     8     8     8
 NBsUse=    46 1.00D-06 EigRej= -1.00D+00 NBFU=    11     3     3     3     2     8     8     8
 ExpMin= 7.59D-03 ExpMax= 5.99D+03 ExpMxC= 5.92D+01 IAcc=3 IRadAn=         5 AccDes= 0.00D+00
 Harris functional with IExCor=  205 and IRadAn=       5 diagonalized for initial guess.
 HarFok:  IExCor=  205 AccDes= 0.00D+00 IRadAn=         5 IDoV= 1 UseB2=F ITyADJ=14
 ICtDFT=  3500011 ScaDFX=  1.000000  1.000000  1.000000  1.000000
 FoFCou: FMM=F IPFlag=           0 FMFlag=      100000 FMFlg1=           0
         NFxFlg=           0 DoJE=T BraDBF=F KetDBF=T FulRan=T
         wScrn=  0.000000 ICntrl=       500 IOpCl=  0 I1Cent=   200000004 NGrid=           0
         NMat0=    1 NMatS0=      1 NMatT0=    0 NMatD0=    1 NMtDS0=    0 NMtDT0=    0
 Petite list used in FoFCou.
 Initial guess orbital symmetries:
       Occupied  (A1G)
       Virtual   (A1G) (T1U) (T1U) (T1U) (A1G) (T1U) (T1U) (T1U)
                 (T2G) (T2G) (T2G) (EG) (EG) (T1U) (T1U) (T1U)
                 (A1G) (T2G) (T2G) (T2G) (EG) (EG) (T2U) (T2U)
                 (T2U) (A2U) (T1U) (T1U) (T1U) (T1U) (T1U) (T1U)
                 (T2G) (T2G) (T2G) (EG) (EG) (T2U) (T2U) (T2U)
                 (A2U) (T1U) (T1U) (T1U) (A1G)
 The electronic state of the initial guess is 1-A1G.
 Keep R1 ints in memory in symmetry-blocked form, NReq=6433803.
 Requested convergence on RMS density matrix=1.00D-08 within 128 cycles.
 Requested convergence on MAX density matrix=1.00D-06.
 Requested convergence on             energy=1.00D-06.
 No special actions if energy rises.
 Inv3:  Mode=1 IEnd=       63948.
 Iteration    1 A*A^-1 deviation from unit magnitude is 2.22D-15 for     28.
 Iteration    1 A*A^-1 deviation from orthogonality  is 1.14D-15 for     43      7.
 Iteration    1 A^-1*A deviation from unit magnitude is 2.33D-15 for     29.
 Iteration    1 A^-1*A deviation from orthogonality  is 6.42D-16 for    141     69.
 Error on total polarization charges =  0.00005
 SCF Done:  E(RHF) =  -7.43017010650     A.U. after    5 cycles
            NFock=  5  Conv=0.12D-08     -V/T= 2.0268
 Range of M.O.s used for correlation:     2    46
 NBasis=    46 NAE=     1 NBE=     1 NFC=     1 NFV=     0
 NROrb=     45 NOA=     0 NOB=     0 NVA=    45 NVB=    45
 *** There is no correlation energy for this system ***
 Fully direct method using O(ONN) memory.
 No occupied orbitals for this spin space.
 Spin components of T(2) and E(2):
     alpha-alpha T2 =       0.0000000000D+00 E2=      0.0000000000D+00
     alpha-beta  T2 =       0.0000000000D+00 E2=      0.0000000000D+00
     beta-beta   T2 =       0.0000000000D+00 E2=      0.0000000000D+00
 ANorm=    0.1000000000D+01
 E2 =     0.0000000000D+00 EUMP2 =    -0.74301701064981D+01
          IDoAtm=1
 NEqPCM:  Using equilibrium solvation (IEInf=0, Eps=  78.3553, EpsInf=   1.7778)
          Differentiating once with respect to electric field.
                with respect to dipole field.
          Differentiating once with respect to nuclear coordinates.
 Keep R1 ints in memory in symmetry-blocked form, NReq=6434275.
          There are     1 degrees of freedom in the 1st order CPHF.  IDoFFX=0 NUNeed=     1.
 LinEq1:  Iter=  0 NonCon=     0 RMS=0.00D+00 Max=0.00D+00 NDo=     0
 End of Minotr F.D. properties file   721 does not exist.
 End of Minotr F.D. properties file   722 does not exist.
 End of Minotr F.D. properties file   788 does not exist.

 **********************************************************************

            Population analysis using the SCF Density.

 **********************************************************************

 Orbital symmetries:
       Occupied  (A1G)
       Virtual   (A1G) (T1U) (T1U) (T1U) (A1G) (T1U) (T1U) (T1U)
                 (EG) (EG) (T2G) (T2G) (T2G) (T1U) (T1U) (T1U)
                 (A1G) (T1U) (T1U) (T1U) (T2U) (T2U) (T2U) (A2U)
                 (EG) (EG) (T2G) (T2G) (T2G) (T1U) (T1U) (T1U)
                 (EG) (EG) (T2G) (T2G) (T2G) (T1U) (T1U) (T1U)
                 (T2U) (T2U) (T2U) (A2U) (A1G)
 The electronic state is 1-A1G.
 Alpha  occ. eigenvalues --   -2.40484
 Alpha virt. eigenvalues --    0.00918   0.01805   0.01805   0.01805   0.06041
 Alpha virt. eigenvalues --    0.06750   0.06750   0.06750   0.10977   0.10977
 Alpha virt. eigenvalues --    0.10977   0.10977   0.10977   0.19829   0.19829
 Alpha virt. eigenvalues --    0.19829   0.24964   0.33295   0.33295   0.33295
 Alpha virt. eigenvalues --    0.33295   0.33295   0.33295   0.33295   0.34652
 Alpha virt. eigenvalues --    0.34652   0.34652   0.34652   0.34652   0.55016
 Alpha virt. eigenvalues --    0.55016   0.55016   0.88438   0.88438   0.88439
 Alpha virt. eigenvalues --    0.88439   0.88439   0.99678   0.99678   0.99678
 Alpha virt. eigenvalues --    0.99679   0.99679   0.99679   0.99679   2.76163
          Condensed to atoms (all electrons):
               1
     1  Li   2.000000
 Mulliken charges:
               1
     1  Li   1.000000
 Sum of Mulliken charges =   1.00000
 Mulliken charges with hydrogens summed into heavy atoms:
               1
     1  Li   1.000000
 Electronic spatial extent (au):  <R**2>=              0.8910
 Charge=              1.0000 electrons
 Dipole moment (field-independent basis, Debye):
    X=              0.0000    Y=              0.0000    Z=              0.0000  Tot=              0.0000
 Quadrupole moment (field-independent basis, Debye-Ang):
   XX=             -0.3995   YY=             -0.3995   ZZ=             -0.3995
   XY=              0.0000   XZ=              0.0000   YZ=             -0.0000
 Traceless Quadrupole moment (field-independent basis, Debye-Ang):
   XX=              0.0000   YY=              0.0000   ZZ=              0.0000
   XY=              0.0000   XZ=              0.0000   YZ=             -0.0000
 Octapole moment (field-independent basis, Debye-Ang**2):
  XXX=              0.0000  YYY=              0.0000  ZZZ=              0.0000  XYY=              0.0000
  XXY=              0.0000  XXZ=              0.0000  XZZ=              0.0000  YZZ=              0.0000
  YYZ=              0.0000  XYZ=              0.0000
 Hexadecapole moment (field-independent basis, Debye-Ang**3):
 XXXX=             -0.0798 YYYY=             -0.0798 ZZZZ=             -0.0798 XXXY=              0.0000
 XXXZ=              0.0000 YYYX=              0.0000 YYYZ=              0.0000 ZZZX=              0.0000
 ZZZY=              0.0000 XXYY=             -0.0266 XXZZ=             -0.0266 YYZZ=             -0.0266
 XXYZ=              0.0000 YYXZ=              0.0000 ZZXY=              0.0000
 N-N= 0.000000000000D+00 E-N=-1.612452555095D+01  KE= 7.236543406445D+00
 Symmetry AG   KE= 7.236543406445D+00
 Symmetry B1G  KE= 6.260105967535D-64
 Symmetry B2G  KE= 7.402062890880D-64
 Symmetry B3G  KE= 5.996259612707D-64
 Symmetry AU   KE= 0.000000000000D+00
 Symmetry B1U  KE= 0.000000000000D+00
 Symmetry B2U  KE= 0.000000000000D+00
 Symmetry B3U  KE= 0.000000000000D+00
 D1PCM: PCM CHGder 1st derivatives, ID1Alg=3 FixD1E=F DoIter=F DoCFld=F I1PDM=2.
 Calling FoFJK, ICntrl=  10002127 FMM=F ISym2X=1 I1Cent= 0 IOpClX= 0 NMat=1 NMatS=1 NMatT=0.
 ***** Axes restored to original set *****
 -------------------------------------------------------------------
 Center     Atomic                   Forces (Hartrees/Bohr)
 Number     Number              X              Y              Z
 -------------------------------------------------------------------
      1        3           0.000000000    0.000000000   -0.000000000
 -------------------------------------------------------------------
 Cartesian Forces:  Max     0.000000000 RMS     0.000000000

 GradGradGradGradGradGradGradGradGradGradGradGradGradGradGradGradGradGrad
 Berny optimization.
 Search for a local minimum.
 Step number   1 out of a maximum of   20
 All quantities printed in internal units (Hartrees-Bohrs-Radians)
 Mixed Optimization -- En-DIIS/RFO-DIIS
 Second derivative matrix not updated -- first step.
 The second derivative matrix:
                          X1        Y1        Z1
           X1           0.00000
           Y1           0.00000   0.00000
           Z1           0.00000   0.00000   0.00000
 ITU=  0
     Eigenvalues --- 
 RFO step:  Lambda=-5.96046448D-09 EMin= 0.00000000D+00
 ClnCor:  largest displacement from symmetrization is 0.00D+00 for atom     0.
 Linear search not attempted -- first point.
 ClnCor:  largest displacement from symmetrization is 0.00D+00 for atom     0.
 B after Tr=     0.000000    0.000000    0.000000
         Rot=    1.000000    0.000000    0.000000    0.000000 Ang=   0.00 deg.
 Variable       Old X    -DE/DX   Delta X   Delta X   Delta X     New X
                                 (Linear)    (Quad)   (Total)
    X1        0.00000   0.00000   0.00000   0.00000   0.00000   0.00000
    Y1        0.00000   0.00000   0.00000   0.00000   0.00000   0.00000
    Z1        0.00000  -0.00000   0.00000   0.00000   0.00000   0.00000
         Item               Value     Threshold  Converged?
 Maximum Force            0.000000     0.000450     YES
 RMS     Force            0.000000     0.000300     YES
 Maximum Displacement     0.000000     0.001800     YES
 RMS     Displacement     0.000000     0.001200     YES
 Predicted change in Energy=-0.000000D+00
 Optimization completed.
    -- Stationary point found.
 GradGradGradGradGradGradGradGradGradGradGradGradGradGradGradGradGradGrad

                          Input orientation:                          
 ---------------------------------------------------------------------
 Center     Atomic      Atomic             Coordinates (Angstroms)
 Number     Number       Type             X           Y           Z
 ---------------------------------------------------------------------
      1          3           0        0.000000    0.000000    0.000000
 ---------------------------------------------------------------------
 Stoichiometry    Li(1+)
 Framework group  OH[O(Li)]
 Deg. of freedom     0
 Full point group                 OH      NOp  48
 Largest Abelian subgroup         D2H     NOp   8
 Largest concise Abelian subgroup C1      NOp   1
                         Standard orientation:                         
 ---------------------------------------------------------------------
 Center     Atomic      Atomic             Coordinates (Angstroms)
 Number     Number       Type             X           Y           Z
 ---------------------------------------------------------------------
      1          3           0        0.000000    0.000000    0.000000
 ---------------------------------------------------------------------
 Unable to Open any file for archive entry.
 1\1\GINC-COMPUTE-0-40\FOpt\RMP2-FC\Aug-CC-pVTZ\Li1(1+)\DBATES2\13-Nov-
 2025\0\\#N MP2/aug-cc-pvtz OPT FREQ SCRF=(PCM,Solvent=Water)\\Li\\1,1\
 Li,0.,0.,0.\\Version=ES64L-G16RevC.01\State=1-A1G\HF=-7.4301701\MP2=-7
 .4301701\RMSD=1.203e-09\RMSF=1.731e-17\Dipole=0.,0.,0.\PG=OH [O(Li1)]\
 \@
 The archive entry for this job was punched.


 I FIND THAT THE THREE TRULY GREAT TIMES FOR THINKING THOUGHTS
 ARE WHEN I AM STANDING IN THE SHOWER, SITTING ON THE JOHN, OR WALKING.

                                    -- COLIN FLETCHER
 Job cpu time:       0 days  0 hours  1 minutes 18.7 seconds.
 Elapsed time:       0 days  0 hours  0 minutes  8.4 seconds.
 File lengths (MBytes):  RWF=      6 Int=      0 D2E=      0 Chk=      2 Scr=      1
 Normal termination of Gaussian 16 at Thu Nov 13 16:29:11 2025.
 Link1:  Proceeding to internal job step number  2.
 ----------------------------------------------------------------------
 #N Geom=AllCheck Guess=TCheck SCRF=Check GenChk RMP2(FC)/Aug-CC-pVTZ F
 req
 ----------------------------------------------------------------------
 1/10=4,29=7,30=1,38=1,40=1/1,3;
 2/12=2,40=1/2;
 3/5=16,6=1,7=10,11=1,14=-4,25=1,30=1,70=2,71=2,116=1,140=1/1,2,3;
 4/5=101/1;
 5/5=2,38=6,98=1/2;
 8/6=3,8=1,10=1,19=11,30=-1/1;
 9/15=3,16=-3/6;
 11/6=1,8=1,15=11,17=12,24=-1,27=1,28=-2,29=300,32=6,42=3/1,2,10;
 10/6=2,21=1/2;
 8/6=4,8=1,10=1,19=11,30=-1/11,4;
 10/5=1,20=4/2;
 11/12=2,14=11,16=1,17=2,28=-2,42=3,76=2/2,10,12;
 6/7=2,8=2,9=2,10=2/1;
 7/8=1,10=1,12=2,25=1,44=2/1,2,3,16;
 1/10=4,30=1/3;
 99//99;
 Structure from the checkpoint file:  "output.chk"
 --
 Li
 --
 Charge =  1 Multiplicity = 1
 No Z-Matrix found in chk file; cartesian coordinates used.
  Li                                                0.000000000000      0.000000000000      0.000000000000
 Recover connectivity data from disk.

 GradGradGradGradGradGradGradGradGradGradGradGradGradGradGradGradGradGrad
 Berny optimization.
 Initialization pass.
 Trust Radius=3.00D-01 FncErr=1.00D-07 GrdErr=1.00D-07 EigMax=2.50D+02 EigMin=1.00D-04
 Number of steps in this run=      2 maximum allowed number of steps=      2.
 GradGradGradGradGradGradGradGradGradGradGradGradGradGradGradGradGradGrad

                          Input orientation:                          
 ---------------------------------------------------------------------
 Center     Atomic      Atomic             Coordinates (Angstroms)
 Number     Number       Type             X           Y           Z
 ---------------------------------------------------------------------
      1          3           0        0.000000    0.000000    0.000000
 ---------------------------------------------------------------------
 Stoichiometry    Li(1+)
 Framework group  OH[O(Li)]
 Deg. of freedom     0
 Full point group                 OH      NOp  48
 Largest Abelian subgroup         D2H     NOp   8
 Largest concise Abelian subgroup C1      NOp   1
                         Standard orientation:                         
 ---------------------------------------------------------------------
 Center     Atomic      Atomic             Coordinates (Angstroms)
 Number     Number       Type             X           Y           Z
 ---------------------------------------------------------------------
      1          3           0        0.000000    0.000000    0.000000
 ---------------------------------------------------------------------
 Standard basis: Aug-CC-pVTZ (5D, 7F)
 There are    14 symmetry adapted cartesian basis functions of AG  symmetry.
 There are     3 symmetry adapted cartesian basis functions of B1G symmetry.
 There are     3 symmetry adapted cartesian basis functions of B2G symmetry.
 There are     3 symmetry adapted cartesian basis functions of B3G symmetry.
 There are     2 symmetry adapted cartesian basis functions of AU  symmetry.
 There are    10 symmetry adapted cartesian basis functions of B1U symmetry.
 There are    10 symmetry adapted cartesian basis functions of B2U symmetry.
 There are    10 symmetry adapted cartesian basis functions of B3U symmetry.
 There are    11 symmetry adapted basis functions of AG  symmetry.
 There are     3 symmetry adapted basis functions of B1G symmetry.
 There are     3 symmetry adapted basis functions of B2G symmetry.
 There are     3 symmetry adapted basis functions of B3G symmetry.
 There are     2 symmetry adapted basis functions of AU  symmetry.
 There are     8 symmetry adapted basis functions of B1U symmetry.
 There are     8 symmetry adapted basis functions of B2U symmetry.
 There are     8 symmetry adapted basis functions of B3U symmetry.
    46 basis functions,    74 primitive gaussians,    55 cartesian basis functions
     1 alpha electrons        1 beta electrons
       nuclear repulsion energy         0.0000000000 Hartrees.
 NAtoms=    1 NActive=    1 NUniq=    1 SFac= 1.00D+00 NAtFMM=   60 NAOKFM=F Big=F
 Integral buffers will be    131072 words long.
 Raffenetti 1 integral format.
 Two-electron integral symmetry is turned on.
 Force inversion solution in PCM.
 ------------------------------------------------------------------------------
 Polarizable Continuum Model (PCM)
 =================================
 Model                : PCM.
 Atomic radii         : UFF (Universal Force Field).
 Polarization charges : Total charges.
 Charge compensation  : None.
 Solution method      : Matrix inversion.
 Cavity type          : Scaled VdW (van der Waals Surface) (Alpha=1.100).
 Cavity algorithm     : GePol (No added spheres)
                        Default sphere list used, NSphG=    1.
                        Lebedev-Laikov grids with approx.  5.0 points / Ang**2.
                        Smoothing algorithm: York/Karplus (Gamma=1.0000).
                        Polarization charges: spherical gaussians, with
                                              point-specific exponents (IZeta= 3).
                        Self-potential: point-specific (ISelfS= 7).
                        Self-field    : sphere-specific E.n sum rule (ISelfD= 2).
 1st derivatives      : Analytical E(r).r(x)/FMM algorithm (CHGder, D1EAlg=3).
                        Cavity 1st derivative terms included.
 2nd derivatives      : Analytical E(r).r(xy)/FMM algorithm (CHGder, D2EAlg=3).
                        Cavity 2nd derivative terms included.
 Solvent              : Water, Eps=  78.355300 Eps(inf)=   1.777849
 ------------------------------------------------------------------------------
 Spheres list:
 ISph  on   Nord     Re0    Alpha      Xe            Ye            Ze
    1  Li      1    1.2255  1.100      0.000000      0.000000      0.000000
 ------------------------------------------------------------------------------
 One-electron integrals computed using PRISM.
 NBasis=    46 RedAO= T EigKep=  5.38D-02  NBF=    11     3     3     3     2     8     8     8
 NBsUse=    46 1.00D-06 EigRej= -1.00D+00 NBFU=    11     3     3     3     2     8     8     8
 Initial guess from the checkpoint file:  "output.chk"
 B after Tr=     0.000000    0.000000    0.000000
         Rot=    1.000000    0.000000    0.000000    0.000000 Ang=   0.00 deg.
 Initial guess orbital symmetries:
       Occupied  (A1G)
       Virtual   (A1G) (T1U) (T1U) (T1U) (A1G) (T1U) (T1U) (T1U)
                 (EG) (EG) (T2G) (T2G) (T2G) (T1U) (T1U) (T1U)
                 (A1G) (T1U) (T1U) (T1U) (T2U) (T2U) (T2U) (A2U)
                 (EG) (EG) (T2G) (T2G) (T2G) (T1U) (T1U) (T1U)
                 (EG) (EG) (T2G) (T2G) (T2G) (T1U) (T1U) (T1U)
                 (T2U) (T2U) (T2U) (A2U) (A1G)
 Keep R1 ints in memory in symmetry-blocked form, NReq=6433803.
 Requested convergence on RMS density matrix=1.00D-08 within 128 cycles.
 Requested convergence on MAX density matrix=1.00D-06.
 Requested convergence on             energy=1.00D-06.
 No special actions if energy rises.
 Inv3:  Mode=1 IEnd=       63948.
 Iteration    1 A*A^-1 deviation from unit magnitude is 2.22D-15 for     28.
 Iteration    1 A*A^-1 deviation from orthogonality  is 1.14D-15 for     43      7.
 Iteration    1 A^-1*A deviation from unit magnitude is 2.33D-15 for     29.
 Iteration    1 A^-1*A deviation from orthogonality  is 6.42D-16 for    141     69.
 Skip diagonalization as Alpha Fock matrix is already diagonal.
 Error on total polarization charges =  0.00005
 SCF Done:  E(RHF) =  -7.43017010650     A.U. after    1 cycles
            NFock=  1  Conv=0.00D+00     -V/T= 2.0268
 Range of M.O.s used for correlation:     2    46
 NBasis=    46 NAE=     1 NBE=     1 NFC=     1 NFV=     0
 NROrb=     45 NOA=     0 NOB=     0 NVA=    45 NVB=    45
 *** There is no correlation energy for this system ***
 Disk-based method using ON**2 memory for  1 occupieds at a time.
 Permanent disk used for amplitudes=        2025 words.
 Estimated scratch disk usage=      893888 words.
 No occupied orbitals for this spin space.
 Spin components of T(2) and E(2):
     alpha-alpha T2 =       0.0000000000D+00 E2=      0.0000000000D+00
     alpha-beta  T2 =       0.0000000000D+00 E2=      0.0000000000D+00
     beta-beta   T2 =       0.0000000000D+00 E2=      0.0000000000D+00
 ANorm=    0.1000000000D+01
 E2 =     0.0000000000D+00 EUMP2 =    -0.74301701064981D+01
 G2DrvN: will do     2 centers at a time, making    1 passes.
 Calling FoFCou, ICntrl=  3107 FMM=F I1Cent=   0 AccDes= 0.00D+00.
 NEqPCM:  Using equilibrium solvation (IEInf=0, Eps=  78.3553, EpsInf=   1.7778)
 G2PCM: DoFxE=T DoFxN=T DoGrad=T DoDP/DQ/DG/TGxP=FFFF NFrqRd=   0 IEInf=0 SqF1=F DoCFld=F IF1Alg=4.
 End of G2Drv F.D. properties file   721 does not exist.
 End of G2Drv F.D. properties file   722 does not exist.
 End of G2Drv F.D. properties file   788 does not exist.
          IDoAtm=1
 NEqPCM:  Using equilibrium solvation (IEInf=0, Eps=  78.3553, EpsInf=   1.7778)
          Differentiating once with respect to electric field.
                with respect to dipole field.
          Differentiating once with respect to nuclear coordinates.
 Keep R1 ints in memory in symmetry-blocked form, NReq=6434275.
          There are     6 degrees of freedom in the 1st order CPHF.  IDoFFX=6 NUNeed=     6.
      3 vectors produced by pass  0 Test12= 7.50D-16 1.67D-08 XBig12= 8.70D-03 8.70D-02.
 AX will form     3 AO Fock derivatives at one time.
      3 vectors produced by pass  1 Test12= 7.50D-16 1.67D-08 XBig12= 2.51D-06 1.48D-03.
      3 vectors produced by pass  2 Test12= 7.50D-16 1.67D-08 XBig12= 7.81D-10 2.76D-05.
      3 vectors produced by pass  3 Test12= 7.50D-16 1.67D-08 XBig12= 7.60D-14 2.75D-07.
 InvSVY:  IOpt=1 It=  1 EMax= 1.11D-16
 Solved reduced A of dimension    12 with     3 vectors.
 End of Minotr F.D. properties file   721 does not exist.
 End of Minotr F.D. properties file   722 does not exist.
 End of Minotr F.D. properties file   788 does not exist.
 MDV=  4831838208.
 Form MO integral derivatives with frozen-active canonical formalism.
 Discarding MO integrals.
 Reordered first order wavefunction length =         4050
 In DefCFB: NBatch=  1 ICI=  1 ICA= 45 LFMax= 45
            Large arrays: LIAPS=      455400 LIARS=      952875 words.
 Semi-Direct transformation.
 ModeAB=           2 MOrb=             1 LenV=    4831571645
 LASXX=        46575 LTotXX=       46575 LenRXX=       46575
 LTotAB=       49681 MaxLAS=       70840 LenRXY=       70840
 NonZer=       93150 LenScr=      785920 LnRSAI=           0
 LnScr1=           0 LExtra=           0 Total=       903335
 MaxDsk=          -1 SrtSym=           F ITran=            4
 JobTyp=0 Pass  1:  I=   1 to   1.
 (rs|ai) integrals will be sorted in core.
 Spin components of T(2) and E(2):
     alpha-alpha T2 =       0.0000000000D+00 E2=      0.0000000000D+00
     alpha-beta  T2 =       0.0000000000D+00 E2=      0.0000000000D+00
     beta-beta   T2 =       0.0000000000D+00 E2=      0.0000000000D+00
 ANorm=    0.1414213562D+01
 E2 =     0.0000000000D+00 EUMP2 =    -0.74301701064981D+01
          IDoAtm=1
 NEqPCM:  Using equilibrium solvation (IEInf=0, Eps=  78.3553, EpsInf=   1.7778)
          Differentiating once with respect to electric field.
                with respect to dipole field.
          Differentiating once with respect to nuclear coordinates.
          There are     1 degrees of freedom in the 1st order CPHF.  IDoFFX=0 NUNeed=     1.
 LinEq1:  Iter=  0 NonCon=     0 RMS=0.00D+00 Max=0.00D+00 NDo=     0
 End of Minotr F.D. properties file   721 does not exist.
 End of Minotr F.D. properties file   722 does not exist.
 End of Minotr F.D. properties file   788 does not exist.
 Symmetrizing basis deriv contribution to polar:
 IMax=3 JMax=2 DiffMx= 0.00D+00
 G2DrvN: will do     2 centers at a time, making    1 passes.
 Calling FoFCou, ICntrl=  3107 FMM=F I1Cent=   0 AccDes= 0.00D+00.
 NEqPCM:  Using equilibrium solvation (IEInf=0, Eps=  78.3553, EpsInf=   1.7778)
 G2PCM: DoFxE=T DoFxN=F DoGrad=F DoDP/DQ/DG/TGxP=FFFF NFrqRd=   0 IEInf=0 SqF1=F DoCFld=F IF1Alg=4.
 End of G2Drv F.D. properties file   721 does not exist.
 End of G2Drv F.D. properties file   722 does not exist.
 End of G2Drv F.D. properties file   788 does not exist.
 R2 and R3 integrals will be kept in memory, NReq=     4313140.
 DD1Dir will call FoFMem   1 times, MxPair=         2
 NAB=     1 NAA=     0 NBB=     0.
 G2PCM: DoFxE=F DoFxN=F DoGrad=T DoDP/DQ/DG/TGxP=FFFF NFrqRd=   0 IEInf=0 SqF1=F DoCFld=F IF1Alg=4.
 Discarding MO integrals.

 **********************************************************************

            Population analysis using the SCF Density.

 **********************************************************************

 Orbital symmetries:
       Occupied  (A1G)
       Virtual   (A1G) (T1U) (T1U) (T1U) (A1G) (T1U) (T1U) (T1U)
                 (EG) (EG) (T2G) (T2G) (T2G) (T1U) (T1U) (T1U)
                 (A1G) (T1U) (T1U) (T1U) (T2U) (T2U) (T2U) (A2U)
                 (EG) (EG) (T2G) (T2G) (T2G) (T1U) (T1U) (T1U)
                 (EG) (EG) (T2G) (T2G) (T2G) (T1U) (T1U) (T1U)
                 (T2U) (T2U) (T2U) (A2U) (A1G)
 The electronic state is 1-A1G.
 Alpha  occ. eigenvalues --   -2.40484
 Alpha virt. eigenvalues --    0.00918   0.01805   0.01805   0.01805   0.06041
 Alpha virt. eigenvalues --    0.06750   0.06750   0.06750   0.10977   0.10977
 Alpha virt. eigenvalues --    0.10977   0.10977   0.10977   0.19829   0.19829
 Alpha virt. eigenvalues --    0.19829   0.24964   0.33295   0.33295   0.33295
 Alpha virt. eigenvalues --    0.33295   0.33295   0.33295   0.33295   0.34652
 Alpha virt. eigenvalues --    0.34652   0.34652   0.34652   0.34652   0.55016
 Alpha virt. eigenvalues --    0.55016   0.55016   0.88438   0.88438   0.88439
 Alpha virt. eigenvalues --    0.88439   0.88439   0.99678   0.99678   0.99678
 Alpha virt. eigenvalues --    0.99679   0.99679   0.99679   0.99679   2.76163
          Condensed to atoms (all electrons):
               1
     1  Li   2.000000
 Mulliken charges:
               1
     1  Li   1.000000
 Sum of Mulliken charges =   1.00000
 Mulliken charges with hydrogens summed into heavy atoms:
               1
     1  Li   1.000000
 APT charges:
               1
     1  Li   1.000009
 Sum of APT charges =   1.00001
 APT charges with hydrogens summed into heavy atoms:
               1
     1  Li   1.000009
 Electronic spatial extent (au):  <R**2>=              0.8910
 Charge=              1.0000 electrons
 Dipole moment (field-independent basis, Debye):
    X=              0.0000    Y=              0.0000    Z=              0.0000  Tot=              0.0000
 Quadrupole moment (field-independent basis, Debye-Ang):
   XX=             -0.3995   YY=             -0.3995   ZZ=             -0.3995
   XY=              0.0000   XZ=              0.0000   YZ=             -0.0000
 Traceless Quadrupole moment (field-independent basis, Debye-Ang):
   XX=              0.0000   YY=              0.0000   ZZ=              0.0000
   XY=              0.0000   XZ=              0.0000   YZ=             -0.0000
 Octapole moment (field-independent basis, Debye-Ang**2):
  XXX=              0.0000  YYY=              0.0000  ZZZ=              0.0000  XYY=              0.0000
  XXY=              0.0000  XXZ=              0.0000  XZZ=              0.0000  YZZ=              0.0000
  YYZ=              0.0000  XYZ=              0.0000
 Hexadecapole moment (field-independent basis, Debye-Ang**3):
 XXXX=             -0.0798 YYYY=             -0.0798 ZZZZ=             -0.0798 XXXY=              0.0000
 XXXZ=              0.0000 YYYX=              0.0000 YYYZ=              0.0000 ZZZX=              0.0000
 ZZZY=              0.0000 XXYY=             -0.0266 XXZZ=             -0.0266 YYZZ=             -0.0266
 XXYZ=              0.0000 YYXZ=              0.0000 ZZXY=              0.0000
 N-N= 0.000000000000D+00 E-N=-1.612452555095D+01  KE= 7.236543406445D+00
 Symmetry AG   KE= 7.236543406445D+00
 Symmetry B1G  KE= 5.173389035731D-64
 Symmetry B2G  KE= 6.138451993857D-64
 Symmetry B3G  KE= 4.772911832339D-64
 Symmetry AU   KE= 0.000000000000D+00
 Symmetry B1U  KE= 0.000000000000D+00
 Symmetry B2U  KE= 0.000000000000D+00
 Symmetry B3U  KE= 0.000000000000D+00
  Exact polarizability:       0.122       0.000       0.122       0.000      -0.000       0.122
 Approx polarizability:       0.101      -0.000       0.101      -0.000      -0.000       0.101
 D2PCM: PCM CHGder 2nd derivatives, FixD1E=F FixD2E=F DoIter=F DoCFld=F I1PDM=2
 Calling FoFJK, ICntrl=  10100127 FMM=F ISym2X=1 I1Cent= 0 IOpClX= 0 NMat=1 NMatS=1 NMatT=0.
 Full mass-weighted force constant matrix:
 Low frequencies ---    0.0000    0.0000    0.0000
 Diagonal vibrational polarizability:
        0.0000000       0.0000000       0.0000000
 Harmonic frequencies (cm**-1), IR intensities (KM/Mole), Raman scattering
 activities (A**4/AMU), depolarization ratios for plane and unpolarized
 incident light, reduced masses (AMU), force constants (mDyne/A),
 and normal coordinates:

 -------------------
 - Thermochemistry -
 -------------------
 Temperature   298.150 Kelvin.  Pressure   1.00000 Atm.
 Atom     1 has atomic number  3 and mass   7.01600
 Molecular mass:     7.01600 amu.
 Zero-point vibrational energy          0.0 (Joules/Mol)
                                    0.00000 (Kcal/Mol)
 Vibrational temperatures: 
          (Kelvin)
 
 Zero-point correction=                           0.000000 (Hartree/Particle)
 Thermal correction to Energy=                    0.001416
 Thermal correction to Enthalpy=                  0.002360
 Thermal correction to Gibbs Free Energy=        -0.012748
 Sum of electronic and zero-point Energies=             -7.430170
 Sum of electronic and thermal Energies=                -7.428754
 Sum of electronic and thermal Enthalpies=              -7.427810
 Sum of electronic and thermal Free Energies=           -7.442918
 
                     E (Thermal)             CV                S
                      KCal/Mol        Cal/Mol-Kelvin    Cal/Mol-Kelvin
 Total                    0.889              2.981             31.798
 Electronic               0.000              0.000              0.000
 Translational            0.889              2.981             31.798
 Rotational               0.000              0.000              0.000
 Vibrational              0.000              0.000              0.000
                       Q            Log10(Q)             Ln(Q)
 Total Bot       0.730447D+06          5.863589         13.501412
 Total V=0       0.730447D+06          5.863589         13.501412
 Vib (Bot)       0.100000D+01          0.000000          0.000000
 Vib (V=0)       0.100000D+01          0.000000          0.000000
 Electronic      0.100000D+01          0.000000          0.000000
 Translational   0.730447D+06          5.863589         13.501412
 Rotational      0.100000D+01          0.000000          0.000000
 ***** Axes restored to original set *****
 -------------------------------------------------------------------
 Center     Atomic                   Forces (Hartrees/Bohr)
 Number     Number              X              Y              Z
 -------------------------------------------------------------------
      1        3           1.500000000   -0.000000000    0.000000000
 -------------------------------------------------------------------
 Cartesian Forces:  Max     1.500000000 RMS     0.866025404

 GradGradGradGradGradGradGradGradGradGradGradGradGradGradGradGradGradGrad
 Berny optimization.
 Search for a local minimum.
 Step number   1 out of a maximum of    2
 All quantities printed in internal units (Hartrees-Bohrs-Radians)
 Second derivative matrix not updated -- analytic derivatives used.
 The second derivative matrix:
                          X1        Y1        Z1
           X1           0.00000
           Y1           0.00000   0.00000
           Z1          -0.00000   0.00000   0.00000
 ITU=  0
     Eigenvalues --- 
 Angle between quadratic step and forces=  90.00 degrees.
 ClnCor:  largest displacement from symmetrization is 0.00D+00 for atom     0.
 Linear search not attempted -- first point.
 ClnCor:  largest displacement from symmetrization is 0.00D+00 for atom     0.
 B after Tr=     0.000000    0.000000    0.000000
         Rot=    1.000000    0.000000    0.000000    0.000000 Ang=   0.00 deg.
 Variable       Old X    -DE/DX   Delta X   Delta X   Delta X     New X
                                 (Linear)    (Quad)   (Total)
    X1        0.00000   1.50000   0.00000   0.00000   0.00000   0.00000
    Y1        0.00000  -0.00000   0.00000   0.00000   0.00000   0.00000
    Z1        0.00000   0.00000   0.00000   0.00000   0.00000   0.00000
         Item               Value     Threshold  Converged?
 Maximum Force            1.500000     0.000450     NO 
 RMS     Force            0.866025     0.000300     NO 
 Maximum Displacement     0.000000     0.001800     YES
 RMS     Displacement     0.000000     0.001200     YES
 Predicted change in Energy=-0.000000D+00
 GradGradGradGradGradGradGradGradGradGradGradGradGradGradGradGradGradGrad

 Dipole is zero, so no output in dipole orientation.

 ----------------------------------------------------------------------

 Electric dipole moment (input orientation):
 (Debye = 10**-18 statcoulomb cm , SI units = C m)
                  (au)            (Debye)         (10**-30 SI)
   Tot        0.000000D+00      0.000000D+00      0.000000D+00
   x          0.000000D+00      0.000000D+00      0.000000D+00
   y          0.000000D+00      0.000000D+00      0.000000D+00
   z          0.000000D+00      0.000000D+00      0.000000D+00

 Dipole polarizability, Alpha (input orientation).
 (esu units = cm**3 , SI units = C**2 m**2 J**-1)
 Alpha(0;0):
               (au)            (10**-24 esu)      (10**-40 SI)
   iso        0.121811D+00      0.180505D-01      0.200839D-01
   aniso      0.000000D+00      0.000000D+00      0.000000D+00
   xx         0.121811D+00      0.180505D-01      0.200839D-01
   yx         0.000000D+00      0.000000D+00      0.000000D+00
   yy         0.121811D+00      0.180505D-01      0.200839D-01
   zx         0.000000D+00      0.000000D+00      0.000000D+00
   zy         0.000000D+00      0.000000D+00      0.000000D+00
   zz         0.121811D+00      0.180505D-01      0.200839D-01

 ----------------------------------------------------------------------
 Unable to Open any file for archive entry.
 1\1\GINC-COMPUTE-0-40\Freq\RMP2-FC\Aug-CC-pVTZ\Li1(1+)\DBATES2\13-Nov-
 2025\0\\#N Geom=AllCheck Guess=TCheck SCRF=Check GenChk RMP2(FC)/Aug-C
 C-pVTZ Freq\\Li\\1,1\Li,0.,0.,0.\\Version=ES64L-G16RevC.01\State=1-A1G
 \HF=-7.4301701\MP2=-7.4301701\RMSD=0.000e+00\RMSF=8.660e-01\Thermal=0.
 0014163\ETot=-7.4287538\HTot=-7.4278096\GTot=-7.4429179\Dipole=0.,0.,0
 .\DipoleDeriv=1.0000265,0.,0.,0.,1.,0.,0.,0.,1.\Polar=0.1218109,0.,0.1
 218109,0.,0.,0.1218109\PG=OH [O(Li1)]\NImag=0\\0.,0.,0.,0.,0.,0.\\-1.5
 0000000,0.,0.\\\@
 The archive entry for this job was punched.


 IT WAS A GAME, A VERY INTERESTING GAME ONE COULD
 PLAY.  WHENEVER ONE SOLVED ONE OF THE LITTLE PROBLEMS,
 ONE COULD WRITE A PAPER ABOUT IT.  IT WAS VERY EASY IN
 THOSE DAYS FOR ANY SECOND-RATE PHYSICIST TO DO
 FIRST-RATE WORK.  THERE HAS NOT BEEN SUCH A GLORIOUS
 TIME SINCE.  IT IS VERY DIFFICULT NOW FOR A FIRST-RATE
 PHYSICIST TO DO SECOND-RATE WORK.
     P.A.M. DIRAC, ON THE EARLY DAYS OF QUANTUM MECHANICS
                   DIRECTIONS IN PHYSICS, 1978, P. 7
 Job cpu time:       0 days  0 hours  2 minutes  5.6 seconds.
 Elapsed time:       0 days  0 hours  0 minutes 12.1 seconds.
 File lengths (MBytes):  RWF=     16 Int=      0 D2E=      0 Chk=      2 Scr=      1
 Normal termination of Gaussian 16 at Thu Nov 13 16:29:24 2025.
