# Supplementary material for: Interplay of Noncovalent Interactions in Phase Separation Mediated by Tyrosine-Rich and Arginine-Rich Polypeptides
Source: J Am Chem Soc. 2026 Jun 17;148(25):26585–98. doi: 10.1021/jacs.6c06972 (PMC13339138; doi:10.1021/jacs.6c06972)
Supplement: Supplementary file 2 [file ja6c06972_si_002.zip › output/B.txt]

 Entering Gaussian System, Link 0=/share/apps/gaussian/g16/g16
 Initial command:
 /share/apps/gaussian/g16/l1.exe "/scratch/webmo-77271/1310/Gau-2913948.inp" -scrdir="/scratch/webmo-77271/1310/"
 Entering Link 1 = /share/apps/gaussian/g16/l1.exe PID=   2913949.
  
 Copyright (c) 1988-2019, Gaussian, Inc.  All Rights Reserved.
  
 This is part of the Gaussian(R) 16 program.  It is based on
 the Gaussian(R) 09 system (copyright 2009, Gaussian, Inc.),
 the Gaussian(R) 03 system (copyright 2003, Gaussian, Inc.),
 the Gaussian(R) 98 system (copyright 1998, Gaussian, Inc.),
 the Gaussian(R) 94 system (copyright 1995, Gaussian, Inc.),
 the Gaussian 92(TM) system (copyright 1992, Gaussian, Inc.),
 the Gaussian 90(TM) system (copyright 1990, Gaussian, Inc.),
 the Gaussian 88(TM) system (copyright 1988, Gaussian, Inc.),
 the Gaussian 86(TM) system (copyright 1986, Carnegie Mellon
 University), and the Gaussian 82(TM) system (copyright 1983,
 Carnegie Mellon University). Gaussian is a federally registered
 trademark of Gaussian, Inc.
  
 This software contains proprietary and confidential information,
 including trade secrets, belonging to Gaussian, Inc.
  
 This software is provided under written license and may be
 used, copied, transmitted, or stored only in accord with that
 written license.
  
 The following legend is applicable only to US Government
 contracts under FAR:
  
                    RESTRICTED RIGHTS LEGEND
  
 Use, reproduction and disclosure by the US Government is
 subject to restrictions as set forth in subparagraphs (a)
 and (c) of the Commercial Computer Software - Restricted
 Rights clause in FAR 52.227-19.
  
 Gaussian, Inc.
 340 Quinnipiac St., Bldg. 40, Wallingford CT 06492
  
  
 ---------------------------------------------------------------
 Warning -- This program may not be used in any manner that
 competes with the business of Gaussian, Inc. or will provide
 assistance to any competitor of Gaussian, Inc.  The licensee
 of this program is prohibited from giving any competitor of
 Gaussian, Inc. access to this program.  By using this program,
 the user acknowledges that Gaussian, Inc. is engaged in the
 business of creating and licensing software in the field of
 computational chemistry and represents and warrants to the
 licensee that it is not a competitor of Gaussian, Inc. and that
 it will not use this program in any manner prohibited above.
 ---------------------------------------------------------------
  

 Cite this work as:
 Gaussian 16, Revision C.01,
 M. J. Frisch, G. W. Trucks, H. B. Schlegel, G. E. Scuseria, 
 M. A. Robb, J. R. Cheeseman, G. Scalmani, V. Barone, 
 G. A. Petersson, H. Nakatsuji, X. Li, M. Caricato, A. V. Marenich, 
 J. Bloino, B. G. Janesko, R. Gomperts, B. Mennucci, H. P. Hratchian, 
 J. V. Ortiz, A. F. Izmaylov, J. L. Sonnenberg, D. Williams-Young, 
 F. Ding, F. Lipparini, F. Egidi, J. Goings, B. Peng, A. Petrone, 
 T. Henderson, D. Ranasinghe, V. G. Zakrzewski, J. Gao, N. Rega, 
 G. Zheng, W. Liang, M. Hada, M. Ehara, K. Toyota, R. Fukuda, 
 J. Hasegawa, M. Ishida, T. Nakajima, Y. Honda, O. Kitao, H. Nakai, 
 T. Vreven, K. Throssell, J. A. Montgomery, Jr., J. E. Peralta, 
 F. Ogliaro, M. J. Bearpark, J. J. Heyd, E. N. Brothers, K. N. Kudin, 
 V. N. Staroverov, T. A. Keith, R. Kobayashi, J. Normand, 
 K. Raghavachari, A. P. Rendell, J. C. Burant, S. S. Iyengar, 
 J. Tomasi, M. Cossi, J. M. Millam, M. Klene, C. Adamo, R. Cammi, 
 J. W. Ochterski, R. L. Martin, K. Morokuma, O. Farkas, 
 J. B. Foresman, and D. J. Fox, Gaussian, Inc., Wallingford CT, 2019.
 
 ******************************************
 Gaussian 16:  ES64L-G16RevC.01  3-Jul-2019
                13-Nov-2025 
 ******************************************
 %NProcShared=15
 Will use up to   15 processors via shared memory.
 %CHK=output.chk
 %Mem=45GB
 ----------------------------------------------------------------------
 #N MP2/aug-cc-pvtz OPT(CalcAll,maxstep=5) FREQ(noraman) SCRF=(PCM,Solv
 ent=Water)
 ----------------------------------------------------------------------
 1/8=5,10=4,18=20,19=15,26=6,38=1/1,3;
 2/9=110,12=2,17=6,18=5,40=1/2;
 3/5=16,6=1,7=10,11=9,25=1,30=1,70=2201,71=2,72=1,140=1/1,2,3;
 4//1;
 5/5=2,38=5,53=1/2;
 8/6=3,8=1,10=1,19=11,30=-1/1;
 9/15=3,16=-3/6;
 11/6=1,8=1,15=11,17=12,24=-1,27=1,28=-2,29=300,32=6,42=3/1,2,10;
 10/6=2,21=1/2;
 8/6=4,8=1,10=1,19=11,30=-1/11,4;
 10/5=1,20=4/2;
 11/12=2,14=11,16=1,17=2,28=-2,42=3,76=2/2,10,12;
 6/7=2,8=2,9=2,10=2,18=1/1;
 7/10=1,12=2,25=1,44=2/1,2,3,16;
 1/8=5,10=4,18=20,19=15,26=6/3(3);
 2/9=110/2;
 7/8=1,9=1,25=1,44=-1/16;
 99//99;
 2/9=110/2;
 3/5=16,6=1,7=10,11=9,25=1,30=1,70=2205,71=2,72=1,140=1/1,2,3;
 4/5=5,16=3,69=1/1;
 5/5=2,38=5,53=1/2;
 8/6=3,8=1,10=1,19=11,30=-1/1;
 9/15=3,16=-3/6;
 11/6=1,8=1,15=11,17=12,24=-1,27=1,28=-2,29=300,32=6,42=3/1,2,10;
 10/6=2,21=1/2;
 8/6=4,8=1,10=1,19=11,30=-1/11,4;
 10/5=1,20=4/2;
 11/12=2,14=11,16=1,17=2,28=-2,42=3,76=2/2,10,12;
 7/10=1,12=2,25=1,44=2/1,2,3,16;
 1/8=5,10=4,18=20,19=15,26=6/3(-12);
 2/9=110/2;
 6/7=2,8=2,9=2,10=2,18=1/1;
 7/8=1,9=1,25=1,44=-1/16;
 99//99;
 --------
 C6H8O2Li
 --------
 Symbolic Z-matrix:
 Charge =  1 Multiplicity = 1
 C
 C                    1    B1
 C                    2    B2       1    A1
 C                    3    B3       2    A2       1    D1       0
 C                    4    B4       3    A3       2    D2       0
 C                    1    B5       2    A4       3    D3       0
 H                    6    B6       1    A5       2    D4       0
 H                    5    B7       4    A6       3    D5       0
 H                    4    B8       3    A7       2    D6       0
 H                    3    B9       2    A8       1    D7       0
 O                    2    B10      1    A9       6    D8       0
 H                    11   B11      2    A10      1    D9       0
 H                    1    B12      2    A11      3    D10      0
 O                    1    B13      2    A12      3    D11      0
 H                    14   B14      1    A13      2    D12      0
 H                    14   B15      15   A14      1    D13      0
 Li                   1    B16      2    A15      3    D14      0
       Variables:
  B1                    1.39686                  
  B2                    1.39828                  
  B3                    1.3945                   
  B4                    1.39445                  
  B5                    1.39304                  
  B6                    1.08253                  
  B7                    1.08165                  
  B8                    1.08265                  
  B9                    1.08269                  
  B10                   1.3621                   
  B11                   0.98128                  
  B12                   1.08252                  
  B13                   4.83982                  
  B14                   0.96434                  
  B15                   0.9643                   
  B16                   3.6022                   
  A1                  119.77999                  
  A2                  119.80518                  
  A3                  120.63654                  
  A4                  119.98473                  
  A5                  119.34972                  
  A6                  120.35864                  
  A7                  119.23521                  
  A8                  119.57928                  
  A9                  117.67688                  
  A10                 109.79958                  
  A11                 119.02781                  
  A12                  10.62121                  
  A13                 126.60999                  
  A14                 104.32666                  
  A15                  78.40217                  
  D1                   -0.12295                  
  D2                    0.02985                  
  D3                    0.13341                  
  D4                  179.79197                  
  D5                 -179.87532                  
  D6                 -179.8847                   
  D7                  179.95878                  
  D8                 -179.78972                  
  D9                  179.24822                  
  D10                 179.87968                  
  D11                 178.3137                   
  D12                 128.01268                  
  D13                -140.82822                  
  D14                 -66.28424                  
 
 Add virtual bond connecting atoms O14        and H12        Dist= 3.33D+00.
 Add virtual bond connecting atoms Li17       and C1         Dist= 6.81D+00.
 Add virtual bond connecting atoms Li17       and C2         Dist= 6.79D+00.
 Add virtual bond connecting atoms Li17       and C3         Dist= 6.64D+00.
 Add virtual bond connecting atoms Li17       and C4         Dist= 6.51D+00.
 Add virtual bond connecting atoms Li17       and C5         Dist= 6.55D+00.

 GradGradGradGradGradGradGradGradGradGradGradGradGradGradGradGradGradGrad
 Berny optimization.
 Initialization pass.
                           ----------------------------
                           !    Initial Parameters    !
                           ! (Angstroms and Degrees)  !
 --------------------------                            --------------------------
 ! Name  Definition              Value          Derivative Info.                !
 --------------------------------------------------------------------------------
 ! R1    R(1,2)                  1.3969         calculate D2E/DX2 analytically  !
 ! R2    R(1,6)                  1.393          calculate D2E/DX2 analytically  !
 ! R3    R(1,13)                 1.0825         calculate D2E/DX2 analytically  !
 ! R4    R(1,17)                 3.6022         calculate D2E/DX2 analytically  !
 ! R5    R(2,3)                  1.3983         calculate D2E/DX2 analytically  !
 ! R6    R(2,11)                 1.3621         calculate D2E/DX2 analytically  !
 ! R7    R(2,17)                 3.5922         calculate D2E/DX2 analytically  !
 ! R8    R(3,4)                  1.3945         calculate D2E/DX2 analytically  !
 ! R9    R(3,10)                 1.0827         calculate D2E/DX2 analytically  !
 ! R10   R(3,17)                 3.5141         calculate D2E/DX2 analytically  !
 ! R11   R(4,5)                  1.3945         calculate D2E/DX2 analytically  !
 ! R12   R(4,9)                  1.0826         calculate D2E/DX2 analytically  !
 ! R13   R(4,17)                 3.4475         calculate D2E/DX2 analytically  !
 ! R14   R(5,6)                  1.3959         calculate D2E/DX2 analytically  !
 ! R15   R(5,8)                  1.0817         calculate D2E/DX2 analytically  !
 ! R16   R(5,17)                 3.4654         calculate D2E/DX2 analytically  !
 ! R17   R(6,7)                  1.0825         calculate D2E/DX2 analytically  !
 ! R18   R(11,12)                0.9813         calculate D2E/DX2 analytically  !
 ! R19   R(12,14)                1.7647         calculate D2E/DX2 analytically  !
 ! R20   R(14,15)                0.9643         calculate D2E/DX2 analytically  !
 ! R21   R(14,16)                0.9643         calculate D2E/DX2 analytically  !
 ! A1    A(2,1,6)              119.9847         calculate D2E/DX2 analytically  !
 ! A2    A(2,1,13)             119.0278         calculate D2E/DX2 analytically  !
 ! A3    A(6,1,13)             120.987          calculate D2E/DX2 analytically  !
 ! A4    A(6,1,17)              76.1741         calculate D2E/DX2 analytically  !
 ! A5    A(13,1,17)            116.3399         calculate D2E/DX2 analytically  !
 ! A6    A(1,2,3)              119.78           calculate D2E/DX2 analytically  !
 ! A7    A(1,2,11)             117.6769         calculate D2E/DX2 analytically  !
 ! A8    A(3,2,11)             122.5431         calculate D2E/DX2 analytically  !
 ! A9    A(11,2,17)            115.9717         calculate D2E/DX2 analytically  !
 ! A10   A(2,3,4)              119.8052         calculate D2E/DX2 analytically  !
 ! A11   A(2,3,10)             119.5793         calculate D2E/DX2 analytically  !
 ! A12   A(4,3,10)             120.6155         calculate D2E/DX2 analytically  !
 ! A13   A(10,3,17)            112.8724         calculate D2E/DX2 analytically  !
 ! A14   A(3,4,5)              120.6365         calculate D2E/DX2 analytically  !
 ! A15   A(3,4,9)              119.2352         calculate D2E/DX2 analytically  !
 ! A16   A(5,4,9)              120.1282         calculate D2E/DX2 analytically  !
 ! A17   A(9,4,17)             110.3707         calculate D2E/DX2 analytically  !
 ! A18   A(4,5,6)              119.2676         calculate D2E/DX2 analytically  !
 ! A19   A(4,5,8)              120.3586         calculate D2E/DX2 analytically  !
 ! A20   A(6,5,8)              120.3737         calculate D2E/DX2 analytically  !
 ! A21   A(6,5,17)              81.4427         calculate D2E/DX2 analytically  !
 ! A22   A(8,5,17)             111.0924         calculate D2E/DX2 analytically  !
 ! A23   A(1,6,5)              120.5258         calculate D2E/DX2 analytically  !
 ! A24   A(1,6,7)              119.3497         calculate D2E/DX2 analytically  !
 ! A25   A(5,6,7)              120.1243         calculate D2E/DX2 analytically  !
 ! A26   A(2,11,12)            109.7996         calculate D2E/DX2 analytically  !
 ! A27   A(12,14,15)           115.1714         calculate D2E/DX2 analytically  !
 ! A28   A(12,14,16)           114.9559         calculate D2E/DX2 analytically  !
 ! A29   A(15,14,16)           104.3267         calculate D2E/DX2 analytically  !
 ! A30   A(1,17,3)              39.7027         calculate D2E/DX2 analytically  !
 ! A31   A(1,17,4)              46.4778         calculate D2E/DX2 analytically  !
 ! A32   A(1,17,5)              40.0162         calculate D2E/DX2 analytically  !
 ! A33   A(2,17,4)              40.0814         calculate D2E/DX2 analytically  !
 ! A34   A(2,17,5)              46.7081         calculate D2E/DX2 analytically  !
 ! A35   A(3,17,5)              40.6201         calculate D2E/DX2 analytically  !
 ! A36   L(11,12,14,3,-1)      182.0172         calculate D2E/DX2 analytically  !
 ! A37   L(11,12,14,3,-2)      179.6991         calculate D2E/DX2 analytically  !
 ! D1    D(6,1,2,3)              0.1334         calculate D2E/DX2 analytically  !
 ! D2    D(6,1,2,11)          -179.7897         calculate D2E/DX2 analytically  !
 ! D3    D(13,1,2,3)           179.8797         calculate D2E/DX2 analytically  !
 ! D4    D(13,1,2,11)           -0.0434         calculate D2E/DX2 analytically  !
 ! D5    D(2,1,6,5)             -0.0507         calculate D2E/DX2 analytically  !
 ! D6    D(2,1,6,7)            179.792          calculate D2E/DX2 analytically  !
 ! D7    D(13,1,6,5)          -179.7919         calculate D2E/DX2 analytically  !
 ! D8    D(13,1,6,7)             0.0508         calculate D2E/DX2 analytically  !
 ! D9    D(17,1,6,5)            67.5517         calculate D2E/DX2 analytically  !
 ! D10   D(17,1,6,7)          -112.6056         calculate D2E/DX2 analytically  !
 ! D11   D(6,1,17,3)           -95.4953         calculate D2E/DX2 analytically  !
 ! D12   D(6,1,17,4)           -62.8685         calculate D2E/DX2 analytically  !
 ! D13   D(6,1,17,5)           -29.9148         calculate D2E/DX2 analytically  !
 ! D14   D(13,1,17,3)          146.4844         calculate D2E/DX2 analytically  !
 ! D15   D(13,1,17,4)          179.1112         calculate D2E/DX2 analytically  !
 ! D16   D(13,1,17,5)         -147.9351         calculate D2E/DX2 analytically  !
 ! D17   D(1,2,3,4)             -0.123          calculate D2E/DX2 analytically  !
 ! D18   D(1,2,3,10)           179.9588         calculate D2E/DX2 analytically  !
 ! D19   D(11,2,3,4)           179.7963         calculate D2E/DX2 analytically  !
 ! D20   D(11,2,3,10)           -0.122          calculate D2E/DX2 analytically  !
 ! D21   D(1,2,11,12)          179.2482         calculate D2E/DX2 analytically  !
 ! D22   D(3,2,11,12)           -0.6726         calculate D2E/DX2 analytically  !
 ! D23   D(17,2,11,12)         -89.5893         calculate D2E/DX2 analytically  !
 ! D24   D(11,2,17,4)          149.9365         calculate D2E/DX2 analytically  !
 ! D25   D(11,2,17,5)         -177.2712         calculate D2E/DX2 analytically  !
 ! D26   D(2,3,4,5)              0.0299         calculate D2E/DX2 analytically  !
 ! D27   D(2,3,4,9)           -179.8847         calculate D2E/DX2 analytically  !
 ! D28   D(10,3,4,5)           179.9473         calculate D2E/DX2 analytically  !
 ! D29   D(10,3,4,9)             0.0327         calculate D2E/DX2 analytically  !
 ! D30   D(10,3,17,1)         -148.0215         calculate D2E/DX2 analytically  !
 ! D31   D(10,3,17,5)          147.9119         calculate D2E/DX2 analytically  !
 ! D32   D(3,4,5,6)              0.0527         calculate D2E/DX2 analytically  !
 ! D33   D(3,4,5,8)           -179.8753         calculate D2E/DX2 analytically  !
 ! D34   D(9,4,5,6)            179.9665         calculate D2E/DX2 analytically  !
 ! D35   D(9,4,5,8)              0.0385         calculate D2E/DX2 analytically  !
 ! D36   D(9,4,17,1)          -179.4448         calculate D2E/DX2 analytically  !
 ! D37   D(9,4,17,2)          -147.8587         calculate D2E/DX2 analytically  !
 ! D38   D(4,5,6,1)             -0.0423         calculate D2E/DX2 analytically  !
 ! D39   D(4,5,6,7)           -179.8838         calculate D2E/DX2 analytically  !
 ! D40   D(8,5,6,1)            179.8857         calculate D2E/DX2 analytically  !
 ! D41   D(8,5,6,7)              0.0442         calculate D2E/DX2 analytically  !
 ! D42   D(17,5,6,1)           -70.6249         calculate D2E/DX2 analytically  !
 ! D43   D(17,5,6,7)           109.5336         calculate D2E/DX2 analytically  !
 ! D44   D(6,5,17,1)            29.2571         calculate D2E/DX2 analytically  !
 ! D45   D(6,5,17,2)            60.6658         calculate D2E/DX2 analytically  !
 ! D46   D(6,5,17,3)            92.5644         calculate D2E/DX2 analytically  !
 ! D47   D(8,5,17,1)           148.5983         calculate D2E/DX2 analytically  !
 ! D48   D(8,5,17,2)          -179.993          calculate D2E/DX2 analytically  !
 ! D49   D(8,5,17,3)          -148.0944         calculate D2E/DX2 analytically  !
 ! D50   D(2,11,14,15)         137.2835         calculate D2E/DX2 analytically  !
 ! D51   D(2,11,14,16)        -101.8969         calculate D2E/DX2 analytically  !
 ! D52   D(12,14,15,16)        126.9543         calculate D2E/DX2 analytically  !
 --------------------------------------------------------------------------------
 Trust Radius=5.00D-02 FncErr=5.00D-06 GrdErr=5.00D-06 EigMax=2.50D+02 EigMin=1.00D-04
 Number of steps in this run=    102 maximum allowed number of steps=    102.
 GradGradGradGradGradGradGradGradGradGradGradGradGradGradGradGradGradGrad

                          Input orientation:                          
 ---------------------------------------------------------------------
 Center     Atomic      Atomic             Coordinates (Angstroms)
 Number     Number       Type             X           Y           Z
 ---------------------------------------------------------------------
      1          6           0        0.000000    0.000000    0.000000
      2          6           0        0.000000    0.000000    1.396858
      3          6           0        1.213619    0.000000    2.091341
      4          6           0        2.416209   -0.002597    1.385369
      5          6           0        2.421604   -0.004575   -0.009074
      6          6           0        1.206592   -0.002809   -0.696199
      7          1           0        1.194590   -0.006207   -1.778655
      8          1           0        3.357040   -0.008617   -0.552132
      9          1           0        3.350483   -0.004475    1.932412
     10          1           0        1.209826    0.000677    3.174021
     11          8           0       -1.206248   -0.001618    2.029532
     12          1           0       -1.071783   -0.013552    3.001480
     13          1           0       -0.946535   -0.001988   -0.525275
     14          8           0       -0.891666   -0.026251    4.756897
     15          1           0       -1.483908    0.566463    5.234277
     16          1           0       -1.026987   -0.885288    5.173573
     17          3           0        1.419224    3.230669    0.724190
 ---------------------------------------------------------------------
                    Distance matrix (angstroms):
                    1          2          3          4          5
     1  C    0.000000
     2  C    1.396858   0.000000
     3  C    2.417970   1.398277   0.000000
     4  C    2.785197   2.416238   1.394499   0.000000
     5  C    2.421626   2.800149   2.423013   1.394455   0.000000
     6  C    1.393042   2.415939   2.787551   2.407509   1.395851
     7  H    2.142591   3.392781   3.870047   3.391668   2.153365
     8  H    3.402153   3.881798   3.403275   2.153859   1.081651
     9  H    3.867812   3.393019   2.142771   1.082648   2.152251
    10  H    3.396776   2.149881   1.082686   2.157463   3.405954
    11  O    2.360940   1.362099   2.420657   3.679286   4.161398
    12  H    3.187128   1.929693   2.459999   3.844219   4.611645
    13  H    1.082519   2.142552   3.393074   3.867636   3.407467
    14  O    4.839817   3.476438   3.396778   4.723325   5.804542
    15  H    5.469965   4.153149   4.180379   5.508977   6.562914
    16  H    5.348298   4.012731   3.912058   5.194731   6.287151
    17  Li   3.602203   3.592200   3.514057   3.447483   3.465435
                    6          7          8          9         10
     6  C    0.000000
     7  H    1.082527   0.000000
     8  H    2.155277   2.486072   0.000000
     9  H    3.392030   4.291840   2.484556   0.000000
    10  H    3.870223   4.952703   4.300561   2.474678   0.000000
    11  O    3.640249   4.501814   5.242961   4.557767   2.673439
    12  H    4.343264   5.290197   5.678262   4.549662   2.288168
    13  H    2.159901   2.481007   4.303664   4.950212   4.281902
    14  O    5.842901   6.860488   6.799824   5.096471   2.631063
    15  H    6.537080   7.528845   7.566242   5.882144   3.438164
    16  H    6.342072   7.351303   7.264430   5.517536   3.128335
    17  Li   3.538092   4.097811   3.984608   3.956730   4.059355
                   11         12         13         14         15
    11  O    0.000000
    12  H    0.981278   0.000000
    13  H    2.567974   3.528998   0.000000
    14  O    2.745558   1.764678   5.282512   0.000000
    15  H    3.266527   2.343426   5.812430   0.964340   0.000000
    16  H    3.270780   2.340922   5.767457   0.964301   1.523168
    17  Li   4.364023   4.681467   4.196194   5.675426   5.988911
                   16         17
    16  H    0.000000
    17  Li   6.536211   0.000000
 Stoichiometry    C6H8LiO2(1+)
 Framework group  C1[X(C6H8LiO2)]
 Deg. of freedom    45
 Full point group                 C1      NOp   1
 Largest Abelian subgroup         C1      NOp   1
 Largest concise Abelian subgroup C1      NOp   1
                         Standard orientation:                         
 ---------------------------------------------------------------------
 Center     Atomic      Atomic             Coordinates (Angstroms)
 Number     Number       Type             X           Y           Z
 ---------------------------------------------------------------------
      1          6           0        0.978104    1.320892   -0.125618
      2          6           0       -0.193046    0.559952   -0.101331
      3          6           0       -0.117536   -0.833790   -0.184751
      4          6           0        1.126014   -1.455258   -0.294241
      5          6           0        2.297950   -0.700036   -0.320882
      6          6           0        2.215617    0.690764   -0.235465
      7          1           0        3.116466    1.290667   -0.256728
      8          1           0        3.260030   -1.186645   -0.407959
      9          1           0        1.173629   -2.534851   -0.360116
     10          1           0       -1.027290   -1.420446   -0.164953
     11          8           0       -1.377366    1.224648    0.002971
     12          1           0       -2.120070    0.583347   -0.002605
     13          1           0        0.905371    2.399104   -0.062253
     14          8           0       -3.494948   -0.522902    0.001086
     15          1           0       -4.182156   -0.320950    0.646773
     16          1           0       -3.966959   -0.588088   -0.837265
     17          3           0        1.325623   -0.443749    2.995462
 ---------------------------------------------------------------------
 Rotational constants (GHZ):           2.7195065           0.9772566           0.8905256
 Standard basis: Aug-CC-pVTZ (5D, 7F)
 There are   695 symmetry adapted cartesian basis functions of A   symmetry.
 There are   598 symmetry adapted basis functions of A   symmetry.
   598 basis functions,   866 primitive gaussians,   695 cartesian basis functions
    31 alpha electrons       31 beta electrons
       nuclear repulsion energy       369.2047848665 Hartrees.
 NAtoms=   17 NActive=   17 NUniq=   17 SFac= 1.00D+00 NAtFMM=   60 NAOKFM=F Big=F
 Integral buffers will be    131072 words long.
 Raffenetti 1 integral format.
 Two-electron integral symmetry is turned on.
 Force inversion solution in PCM.
 ------------------------------------------------------------------------------
 Polarizable Continuum Model (PCM)
 =================================
 Model                : PCM.
 Atomic radii         : UFF (Universal Force Field).
 Polarization charges : Total charges.
 Charge compensation  : None.
 Solution method      : Matrix inversion.
 Cavity type          : Scaled VdW (van der Waals Surface) (Alpha=1.100).
 Cavity algorithm     : GePol (No added spheres)
                        Default sphere list used, NSphG=   17.
                        Lebedev-Laikov grids with approx.  5.0 points / Ang**2.
                        Smoothing algorithm: York/Karplus (Gamma=1.0000).
                        Polarization charges: spherical gaussians, with
                                              point-specific exponents (IZeta= 3).
                        Self-potential: point-specific (ISelfS= 7).
                        Self-field    : sphere-specific E.n sum rule (ISelfD= 2).
 1st derivatives      : Analytical E(r).r(x)/FMM algorithm (CHGder, D1EAlg=3).
                        Cavity 1st derivative terms included.
 2nd derivatives      : Analytical E(r).r(xy)/FMM algorithm (CHGder, D2EAlg=3).
                        Cavity 2nd derivative terms included.
 Solvent              : Water, Eps=  78.355300 Eps(inf)=   1.777849
 ------------------------------------------------------------------------------
 Spheres list:
 ISph  on   Nord     Re0    Alpha      Xe            Ye            Ze
    1   C      1    1.9255  1.100      0.978104      1.320892     -0.125618
    2   C      2    1.9255  1.100     -0.193046      0.559952     -0.101331
    3   C      3    1.9255  1.100     -0.117536     -0.833790     -0.184751
    4   C      4    1.9255  1.100      1.126014     -1.455258     -0.294241
    5   C      5    1.9255  1.100      2.297950     -0.700036     -0.320882
    6   C      6    1.9255  1.100      2.215617      0.690764     -0.235465
    7   H      7    1.4430  1.100      3.116466      1.290667     -0.256728
    8   H      8    1.4430  1.100      3.260030     -1.186645     -0.407959
    9   H      9    1.4430  1.100      1.173629     -2.534851     -0.360116
   10   H     10    1.4430  1.100     -1.027290     -1.420446     -0.164953
   11   O     11    1.7500  1.100     -1.377366      1.224648      0.002971
   12   H     12    1.4430  1.100     -2.120070      0.583347     -0.002605
   13   H     13    1.4430  1.100      0.905371      2.399104     -0.062253
   14   O     14    1.7500  1.100     -3.494948     -0.522902      0.001086
   15   H     15    1.4430  1.100     -4.182156     -0.320950      0.646773
   16   H     16    1.4430  1.100     -3.966959     -0.588088     -0.837265
   17  Li     17    1.2255  1.100      1.325623     -0.443749      2.995462
 ------------------------------------------------------------------------------
 One-electron integrals computed using PRISM.
 NBasis=   598 RedAO= T EigKep=  1.15D-06  NBF=   598
 NBsUse=   596 1.00D-06 EigRej=  9.29D-07 NBFU=   596
 ExpMin= 7.59D-03 ExpMax= 1.53D+04 ExpMxC= 5.22D+02 IAcc=3 IRadAn=         5 AccDes= 0.00D+00
 Harris functional with IExCor=  205 and IRadAn=       5 diagonalized for initial guess.
 HarFok:  IExCor=  205 AccDes= 0.00D+00 IRadAn=         5 IDoV= 1 UseB2=F ITyADJ=14
 ICtDFT=  3500011 ScaDFX=  1.000000  1.000000  1.000000  1.000000
 FoFCou: FMM=F IPFlag=           0 FMFlag=      100000 FMFlg1=           0
         NFxFlg=           0 DoJE=T BraDBF=F KetDBF=T FulRan=T
         wScrn=  0.000000 ICntrl=       500 IOpCl=  0 I1Cent=   200000004 NGrid=           0
         NMat0=    1 NMatS0=      1 NMatT0=    0 NMatD0=    1 NMtDS0=    0 NMtDT0=    0
 Petite list used in FoFCou.
 Requested convergence on RMS density matrix=1.00D-08 within 128 cycles.
 Requested convergence on MAX density matrix=1.00D-06.
 Requested convergence on             energy=1.00D-06.
 No special actions if energy rises.
 Inv3:  Mode=1 IEnd=     7460787.
 Iteration    1 A*A^-1 deviation from unit magnitude is 3.11D-15 for    183.
 Iteration    1 A*A^-1 deviation from orthogonality  is 2.41D-15 for    763    587.
 Iteration    1 A^-1*A deviation from unit magnitude is 3.11D-15 for    183.
 Iteration    1 A^-1*A deviation from orthogonality  is 3.65D-14 for    814    739.
 Error on total polarization charges =  0.01228
 SCF Done:  E(RHF) =  -389.181006901     A.U. after   13 cycles
            NFock= 13  Conv=0.86D-08     -V/T= 2.0020
 ExpMin= 7.59D-03 ExpMax= 1.53D+04 ExpMxC= 5.22D+02 IAcc=3 IRadAn=         5 AccDes= 0.00D+00
 HarFok:  IExCor=  205 AccDes= 0.00D+00 IRadAn=         5 IDoV=-2 UseB2=F ITyADJ=14
 ICtDFT= 12500011 ScaDFX=  1.000000  1.000000  1.000000  1.000000
 Range of M.O.s used for correlation:    10   596
 NBasis=   598 NAE=    31 NBE=    31 NFC=     9 NFV=     0
 NROrb=    587 NOA=    22 NOB=    22 NVA=   565 NVB=   565

 **** Warning!!: The largest alpha MO coefficient is  0.17875471D+03

 Disk-based method using ON**2 memory for 22 occupieds at a time.
 Permanent disk used for amplitudes=   380863675 words.
 Estimated scratch disk usage= 14892850912 words.
 Actual    scratch disk usage= 14325228768 words.
 JobTyp=1 Pass  1:  I=  10 to  31 NPSUse= 15 ParTrn=T ParDer=T DoDerP=T.
 Spin components of T(2) and E(2):
     alpha-alpha T2 =       0.6200262334D-01 E2=     -0.1872373387D+00
     alpha-beta  T2 =       0.3277604011D+00 E2=     -0.1103993605D+01
     beta-beta   T2 =       0.6200262334D-01 E2=     -0.1872373387D+00
 ANorm=    0.1204892380D+01
 E2 =    -0.1478468283D+01 EUMP2 =    -0.39065947518348D+03
 G2DrvN: will do    18 centers at a time, making    1 passes.
 Calling FoFCou, ICntrl=  3107 FMM=F I1Cent=   0 AccDes= 0.00D+00.
 NEqPCM:  Using equilibrium solvation (IEInf=0, Eps=  78.3553, EpsInf=   1.7778)
 G2PCM: DoFxE=T DoFxN=T DoGrad=T DoDP/DQ/DG/TGxP=FFFF NFrqRd=   0 IEInf=0 SqF1=F DoCFld=F IF1Alg=4.
 End of G2Drv F.D. properties file   721 does not exist.
 End of G2Drv F.D. properties file   722 does not exist.
 End of G2Drv F.D. properties file   788 does not exist.
          IDoAtm=11111111111111111
 NEqPCM:  Using equilibrium solvation (IEInf=0, Eps=  78.3553, EpsInf=   1.7778)
          Differentiating once with respect to electric field.
                with respect to dipole field.
          Differentiating once with respect to nuclear coordinates.
          There are    54 degrees of freedom in the 1st order CPHF.  IDoFFX=6 NUNeed=    54.
     51 vectors produced by pass  0 Test12= 3.24D-14 1.85D-09 XBig12= 3.48D+01 2.49D+00.
 AX will form    51 AO Fock derivatives at one time.
     51 vectors produced by pass  1 Test12= 3.24D-14 1.85D-09 XBig12= 1.58D+00 1.51D-01.
     51 vectors produced by pass  2 Test12= 3.24D-14 1.85D-09 XBig12= 3.82D-02 2.15D-02.
     51 vectors produced by pass  3 Test12= 3.24D-14 1.85D-09 XBig12= 4.52D-04 1.74D-03.
     51 vectors produced by pass  4 Test12= 3.24D-14 1.85D-09 XBig12= 3.85D-06 1.62D-04.
     51 vectors produced by pass  5 Test12= 3.24D-14 1.85D-09 XBig12= 3.01D-08 1.43D-05.
     47 vectors produced by pass  6 Test12= 3.24D-14 1.85D-09 XBig12= 2.21D-10 1.10D-06.
     24 vectors produced by pass  7 Test12= 3.24D-14 1.85D-09 XBig12= 1.46D-12 1.04D-07.
      3 vectors produced by pass  8 Test12= 3.24D-14 1.85D-09 XBig12= 9.13D-15 7.82D-09.
 InvSVY:  IOpt=1 It=  1 EMax= 1.55D-15
 Solved reduced A of dimension   380 with    54 vectors.
 End of Minotr F.D. properties file   721 does not exist.
 End of Minotr F.D. properties file   722 does not exist.
 End of Minotr F.D. properties file   788 does not exist.
 MDV=  6039797760.
 Form MO integral derivatives with frozen-active canonical formalism.
 Discarding MO integrals.
 Reordered first order wavefunction length =    613550450
 In DefCFB: NBatch=  1 ICI= 31 ICA=565 LFMax= 63
            Large arrays: LIAPS= 29020253200 LIARS=  4686576125 words.
 Semi-Direct transformation.
 ModeAB=           4 MOrb=            31 LenV=    6031260229
 LASXX=   3179781445 LTotXX=  3179781445 LenRXX=  6375358971
 LTotAB=  3195577526 MaxLAS=  4270838256 LenRXY=           0
 NonZer=  9555140416 LenScr= 19185223680 LnRSAI=  4270838256
 LnScr1=  8575173632 LExtra=           0 Total=  38406594539
 MaxDsk=          -1 SrtSym=           T ITran=            4
 JobTyp=0 Pass  1:  I=   1 to  31.
 (rs|ai) integrals will be sorted in core.
 SymMOI:  orbitals are not symmetric.
 Spin components of T(2) and E(2):
     alpha-alpha T2 =       0.6200262334D-01 E2=     -0.1872373387D+00
     alpha-beta  T2 =       0.3277604011D+00 E2=     -0.1103993605D+01
     beta-beta   T2 =       0.6200262334D-01 E2=     -0.1872373387D+00
 ANorm=    0.1703975145D+01
 E2 =    -0.1478468283D+01 EUMP2 =    -0.39065947518348D+03
          IDoAtm=11111111111111111
 NEqPCM:  Using equilibrium solvation (IEInf=0, Eps=  78.3553, EpsInf=   1.7778)
          Differentiating once with respect to electric field.
                with respect to dipole field.
          Differentiating once with respect to nuclear coordinates.
          There are     1 degrees of freedom in the 1st order CPHF.  IDoFFX=0 NUNeed=     1.
 LinEq1:  Iter=  0 NonCon=     1 RMS=1.98D-03 Max=3.77D-02 NDo=     1
 AX will form     1 AO Fock derivatives at one time.
 LinEq1:  Iter=  1 NonCon=     1 RMS=4.98D-04 Max=9.64D-03 NDo=     1
 LinEq1:  Iter=  2 NonCon=     1 RMS=1.90D-04 Max=7.58D-03 NDo=     1
 LinEq1:  Iter=  3 NonCon=     1 RMS=6.85D-05 Max=2.90D-03 NDo=     1
 LinEq1:  Iter=  4 NonCon=     1 RMS=2.95D-05 Max=7.89D-04 NDo=     1
 LinEq1:  Iter=  5 NonCon=     1 RMS=9.76D-06 Max=1.90D-04 NDo=     1
 LinEq1:  Iter=  6 NonCon=     1 RMS=2.34D-06 Max=3.92D-05 NDo=     1
 LinEq1:  Iter=  7 NonCon=     1 RMS=5.73D-07 Max=7.95D-06 NDo=     1
 LinEq1:  Iter=  8 NonCon=     1 RMS=2.11D-07 Max=5.17D-06 NDo=     1
 LinEq1:  Iter=  9 NonCon=     1 RMS=4.35D-08 Max=5.80D-07 NDo=     1
 LinEq1:  Iter= 10 NonCon=     1 RMS=1.72D-08 Max=3.99D-07 NDo=     1
 LinEq1:  Iter= 11 NonCon=     1 RMS=5.13D-09 Max=1.61D-07 NDo=     1
 LinEq1:  Iter= 12 NonCon=     1 RMS=1.49D-09 Max=6.51D-08 NDo=     1
 LinEq1:  Iter= 13 NonCon=     1 RMS=5.02D-10 Max=2.30D-08 NDo=     1
 LinEq1:  Iter= 14 NonCon=     1 RMS=1.87D-10 Max=2.84D-09 NDo=     1
 LinEq1:  Iter= 15 NonCon=     1 RMS=4.80D-11 Max=1.27D-09 NDo=     1
 LinEq1:  Iter= 16 NonCon=     0 RMS=1.73D-11 Max=2.94D-10 NDo=     1
 Linear equations converged to 1.000D-10 1.000D-09 after    16 iterations.
 End of Minotr F.D. properties file   721 does not exist.
 End of Minotr F.D. properties file   722 does not exist.
 End of Minotr F.D. properties file   788 does not exist.
 Symmetrizing basis deriv contribution to polar:
 IMax=3 JMax=2 DiffMx= 0.00D+00
 G2DrvN: will do    18 centers at a time, making    1 passes.
 Calling FoFCou, ICntrl=  3107 FMM=F I1Cent=   0 AccDes= 0.00D+00.
 NEqPCM:  Using equilibrium solvation (IEInf=0, Eps=  78.3553, EpsInf=   1.7778)
 G2PCM: DoFxE=T DoFxN=F DoGrad=F DoDP/DQ/DG/TGxP=FFFF NFrqRd=   0 IEInf=0 SqF1=F DoCFld=F IF1Alg=4.
 End of G2Drv F.D. properties file   721 does not exist.
 End of G2Drv F.D. properties file   722 does not exist.
 End of G2Drv F.D. properties file   788 does not exist.
 Would need an additional 52625282316 words for in-memory AO integral storage.
 DD1Dir will call FoFJK   2 times, MxPair=       496
 NAB=   496 NAA=     0 NBB=     0 NumPrc= 15.
 FoFJK:  IHMeth= 1 ICntrl=     200 DoSepK=F KAlg= 0 I1Cent=           0 FoldK=F
 IRaf= 990000000 NMat=     496 IRICut=     620 DoRegI=T DoRafI=T ISym2E= 2 IDoP0=3 IntGTp=3.
 FoFCou: FMM=F IPFlag=           0 FMFlag=           0 FMFlg1=           0
         NFxFlg=           0 DoJE=F BraDBF=F KetDBF=F FulRan=T
         wScrn=  0.000000 ICntrl=       200 IOpCl=  0 I1Cent=           0 NGrid=           0
         NMat0=  496 NMatS0=      0 NMatT0=  248 NMatD0=  496 NMtDS0=    0 NMtDT0=    0
 Integrals replicated using symmetry in FoFCou.
 Raff kept on since  95.87% of shell-pairs survive, threshold=   0.20 IRatSp=96.
 G2PCM: DoFxE=F DoFxN=F DoGrad=T DoDP/DQ/DG/TGxP=FFFF NFrqRd=   0 IEInf=0 SqF1=F DoCFld=F IF1Alg=4.
 Discarding MO integrals.

 **********************************************************************

            Population analysis using the SCF Density.

 **********************************************************************

 Orbital symmetries:
       Occupied  (A) (A) (A) (A) (A) (A) (A) (A) (A) (A) (A) (A)
                 (A) (A) (A) (A) (A) (A) (A) (A) (A) (A) (A) (A)
                 (A) (A) (A) (A) (A) (A) (A)
       Virtual   (A) (A) (A) (A) (A) (A) (A) (A) (A) (A) (A) (A)
                 (A) (A) (A) (A) (A) (A) (A) (A) (A) (A) (A) (A)
                 (A) (A) (A) (A) (A) (A) (A) (A) (A) (A) (A) (A)
                 (A) (A) (A) (A) (A) (A) (A) (A) (A) (A) (A) (A)
                 (A) (A) (A) (A) (A) (A) (A) (A) (A) (A) (A) (A)
                 (A) (A) (A) (A) (A) (A) (A) (A) (A) (A) (A) (A)
                 (A) (A) (A) (A) (A) (A) (A) (A) (A) (A) (A) (A)
                 (A) (A) (A) (A) (A) (A) (A) (A) (A) (A) (A) (A)
                 (A) (A) (A) (A) (A) (A) (A) (A) (A) (A) (A) (A)
                 (A) (A) (A) (A) (A) (A) (A) (A) (A) (A) (A) (A)
                 (A) (A) (A) (A) (A) (A) (A) (A) (A) (A) (A) (A)
                 (A) (A) (A) (A) (A) (A) (A) (A) (A) (A) (A) (A)
                 (A) (A) (A) (A) (A) (A) (A) (A) (A) (A) (A) (A)
                 (A) (A) (A) (A) (A) (A) (A) (A) (A) (A) (A) (A)
                 (A) (A) (A) (A) (A) (A) (A) (A) (A) (A) (A) (A)
                 (A) (A) (A) (A) (A) (A) (A) (A) (A) (A) (A) (A)
                 (A) (A) (A) (A) (A) (A) (A) (A) (A) (A) (A) (A)
                 (A) (A) (A) (A) (A) (A) (A) (A) (A) (A) (A) (A)
                 (A) (A) (A) (A) (A) (A) (A) (A) (A) (A) (A) (A)
                 (A) (A) (A) (A) (A) (A) (A) (A) (A) (A) (A) (A)
                 (A) (A) (A) (A) (A) (A) (A) (A) (A) (A) (A) (A)
                 (A) (A) (A) (A) (A) (A) (A) (A) (A) (A) (A) (A)
                 (A) (A) (A) (A) (A) (A) (A) (A) (A) (A) (A) (A)
                 (A) (A) (A) (A) (A) (A) (A) (A) (A) (A) (A) (A)
                 (A) (A) (A) (A) (A) (A) (A) (A) (A) (A) (A) (A)
                 (A) (A) (A) (A) (A) (A) (A) (A) (A) (A) (A) (A)
                 (A) (A) (A) (A) (A) (A) (A) (A) (A) (A) (A) (A)
                 (A) (A) (A) (A) (A) (A) (A) (A) (A) (A) (A) (A)
                 (A) (A) (A) (A) (A) (A) (A) (A) (A) (A) (A) (A)
                 (A) (A) (A) (A) (A) (A) (A) (A) (A) (A) (A) (A)
                 (A) (A) (A) (A) (A) (A) (A) (A) (A) (A) (A) (A)
                 (A) (A) (A) (A) (A) (A) (A) (A) (A) (A) (A) (A)
                 (A) (A) (A) (A) (A) (A) (A) (A) (A) (A) (A) (A)
                 (A) (A) (A) (A) (A) (A) (A) (A) (A) (A) (A) (A)
                 (A) (A) (A) (A) (A) (A) (A) (A) (A) (A) (A) (A)
                 (A) (A) (A) (A) (A) (A) (A) (A) (A) (A) (A) (A)
                 (A) (A) (A) (A) (A) (A) (A) (A) (A) (A) (A) (A)
                 (A) (A) (A) (A) (A) (A) (A) (A) (A) (A) (A) (A)
                 (A) (A) (A) (A) (A) (A) (A) (A) (A) (A) (A) (A)
                 (A) (A) (A) (A) (A) (A) (A) (A) (A) (A) (A) (A)
                 (A) (A) (A) (A) (A) (A) (A) (A) (A) (A) (A) (A)
                 (A) (A) (A) (A) (A) (A) (A) (A) (A) (A) (A) (A)
                 (A) (A) (A) (A) (A) (A) (A) (A) (A) (A) (A) (A)
                 (A) (A) (A) (A) (A) (A) (A) (A) (A) (A) (A) (A)
                 (A) (A) (A) (A) (A) (A) (A) (A) (A) (A) (A) (A)
                 (A) (A) (A) (A) (A) (A) (A) (A) (A) (A) (A) (A)
                 (A) (A) (A) (A) (A) (A) (A) (A) (A) (A) (A) (A)
                 (A)
 The electronic state is 1-A.
 Alpha  occ. eigenvalues --  -20.58840 -20.57631 -11.30407 -11.24367 -11.24331
 Alpha  occ. eigenvalues --  -11.23146 -11.23029 -11.22913  -2.40514  -1.39660
 Alpha  occ. eigenvalues --   -1.37287  -1.14826  -1.02105  -1.00501  -0.84635
 Alpha  occ. eigenvalues --   -0.82247  -0.73504  -0.73301  -0.68881  -0.65089
 Alpha  occ. eigenvalues --   -0.61967  -0.61019  -0.58867  -0.58541  -0.56468
 Alpha  occ. eigenvalues --   -0.53128  -0.51637  -0.48988  -0.48455  -0.34603
 Alpha  occ. eigenvalues --   -0.31664
 Alpha virt. eigenvalues --    0.01132   0.01877   0.01883   0.02005   0.04186
 Alpha virt. eigenvalues --    0.04616   0.04678   0.04778   0.05069   0.05683
 Alpha virt. eigenvalues --    0.06558   0.06649   0.06683   0.06871   0.07367
 Alpha virt. eigenvalues --    0.08734   0.09762   0.09871   0.10893   0.11180
 Alpha virt. eigenvalues --    0.12026   0.12417   0.12908   0.13366   0.13622
 Alpha virt. eigenvalues --    0.13713   0.14120   0.14317   0.14668   0.15187
 Alpha virt. eigenvalues --    0.15292   0.15392   0.15662   0.15766   0.15949
 Alpha virt. eigenvalues --    0.16217   0.16738   0.16968   0.17216   0.17502
 Alpha virt. eigenvalues --    0.17974   0.19520   0.20017   0.20870   0.21930
 Alpha virt. eigenvalues --    0.22815   0.23310   0.24409   0.24724   0.25458
 Alpha virt. eigenvalues --    0.26024   0.26776   0.26923   0.27683   0.28039
 Alpha virt. eigenvalues --    0.28396   0.28802   0.29382   0.29889   0.30909
 Alpha virt. eigenvalues --    0.31673   0.31980   0.32289   0.32414   0.32603
 Alpha virt. eigenvalues --    0.33562   0.33718   0.34273   0.34550   0.35045
 Alpha virt. eigenvalues --    0.35332   0.36038   0.36433   0.36801   0.37228
 Alpha virt. eigenvalues --    0.37285   0.38068   0.38564   0.39151   0.39375
 Alpha virt. eigenvalues --    0.40035   0.40896   0.41612   0.42040   0.42546
 Alpha virt. eigenvalues --    0.43110   0.43701   0.44119   0.44484   0.44569
 Alpha virt. eigenvalues --    0.45158   0.45465   0.46075   0.46248   0.46481
 Alpha virt. eigenvalues --    0.46783   0.47374   0.47836   0.48118   0.48491
 Alpha virt. eigenvalues --    0.49140   0.49851   0.50485   0.50841   0.51475
 Alpha virt. eigenvalues --    0.52221   0.52525   0.52610   0.53348   0.53762
 Alpha virt. eigenvalues --    0.54151   0.54706   0.54766   0.55070   0.55577
 Alpha virt. eigenvalues --    0.56747   0.57413   0.57908   0.58645   0.60196
 Alpha virt. eigenvalues --    0.60252   0.61626   0.61747   0.63877   0.65283
 Alpha virt. eigenvalues --    0.66356   0.66983   0.67398   0.67560   0.68280
 Alpha virt. eigenvalues --    0.68508   0.68805   0.69896   0.70137   0.70414
 Alpha virt. eigenvalues --    0.71678   0.72773   0.73561   0.74784   0.75115
 Alpha virt. eigenvalues --    0.75861   0.76350   0.77774   0.78178   0.79053
 Alpha virt. eigenvalues --    0.79927   0.81005   0.81711   0.82531   0.83495
 Alpha virt. eigenvalues --    0.84089   0.84659   0.85048   0.85421   0.86048
 Alpha virt. eigenvalues --    0.86680   0.86959   0.87681   0.88407   0.89214
 Alpha virt. eigenvalues --    0.89725   0.90228   0.90543   0.91968   0.92361
 Alpha virt. eigenvalues --    0.92867   0.93256   0.93588   0.94111   0.94400
 Alpha virt. eigenvalues --    0.95727   0.96251   0.96842   0.96967   0.97555
 Alpha virt. eigenvalues --    0.98185   0.98916   0.99193   1.00297   1.00594
 Alpha virt. eigenvalues --    1.01202   1.01785   1.02081   1.02651   1.02913
 Alpha virt. eigenvalues --    1.03930   1.04295   1.05383   1.06251   1.06762
 Alpha virt. eigenvalues --    1.06987   1.07466   1.09050   1.09163   1.09840
 Alpha virt. eigenvalues --    1.10681   1.11156   1.11565   1.11951   1.12705
 Alpha virt. eigenvalues --    1.13208   1.13713   1.14370   1.14613   1.15191
 Alpha virt. eigenvalues --    1.15999   1.16477   1.17311   1.17635   1.18702
 Alpha virt. eigenvalues --    1.19214   1.19819   1.20257   1.20636   1.21518
 Alpha virt. eigenvalues --    1.22077   1.22799   1.23211   1.23991   1.24753
 Alpha virt. eigenvalues --    1.25802   1.26202   1.26499   1.27407   1.28105
 Alpha virt. eigenvalues --    1.28463   1.29134   1.30216   1.31189   1.31371
 Alpha virt. eigenvalues --    1.31897   1.33454   1.34127   1.35326   1.35766
 Alpha virt. eigenvalues --    1.37908   1.39049   1.39559   1.40759   1.42434
 Alpha virt. eigenvalues --    1.42584   1.43733   1.44810   1.45680   1.47012
 Alpha virt. eigenvalues --    1.47907   1.49579   1.50446   1.51595   1.52308
 Alpha virt. eigenvalues --    1.53922   1.55194   1.55523   1.56888   1.57843
 Alpha virt. eigenvalues --    1.58578   1.60548   1.60920   1.63235   1.65583
 Alpha virt. eigenvalues --    1.67690   1.69599   1.70523   1.71375   1.71903
 Alpha virt. eigenvalues --    1.72904   1.74462   1.74749   1.75949   1.76644
 Alpha virt. eigenvalues --    1.76982   1.79460   1.80103   1.81317   1.82460
 Alpha virt. eigenvalues --    1.85063   1.85684   1.86313   1.87036   1.87821
 Alpha virt. eigenvalues --    1.88322   1.88898   1.89695   1.90027   1.92656
 Alpha virt. eigenvalues --    1.94835   1.96555   1.97349   1.99307   2.00223
 Alpha virt. eigenvalues --    2.01570   2.02467   2.03206   2.03794   2.04187
 Alpha virt. eigenvalues --    2.06349   2.07235   2.08293   2.08698   2.09975
 Alpha virt. eigenvalues --    2.11299   2.12368   2.12875   2.14441   2.15461
 Alpha virt. eigenvalues --    2.16032   2.16857   2.18450   2.19195   2.20592
 Alpha virt. eigenvalues --    2.21664   2.26335   2.28044   2.29755   2.32552
 Alpha virt. eigenvalues --    2.34570   2.36657   2.38239   2.38682   2.39395
 Alpha virt. eigenvalues --    2.42755   2.43211   2.44504   2.45154   2.46677
 Alpha virt. eigenvalues --    2.48790   2.51156   2.54396   2.55922   2.56536
 Alpha virt. eigenvalues --    2.57967   2.58769   2.60854   2.61832   2.62778
 Alpha virt. eigenvalues --    2.65064   2.67712   2.69069   2.71840   2.72976
 Alpha virt. eigenvalues --    2.73529   2.75199   2.77304   2.78136   2.79834
 Alpha virt. eigenvalues --    2.81133   2.82158   2.85008   2.90610   2.91296
 Alpha virt. eigenvalues --    2.93648   2.94621   2.95939   3.00065   3.02096
 Alpha virt. eigenvalues --    3.05405   3.06427   3.10868   3.13180   3.16514
 Alpha virt. eigenvalues --    3.18685   3.22256   3.25028   3.25451   3.26489
 Alpha virt. eigenvalues --    3.27716   3.29047   3.32226   3.32779   3.35749
 Alpha virt. eigenvalues --    3.37387   3.40234   3.41641   3.42065   3.43426
 Alpha virt. eigenvalues --    3.44161   3.45344   3.46519   3.46972   3.48238
 Alpha virt. eigenvalues --    3.50217   3.54419   3.54892   3.55295   3.58856
 Alpha virt. eigenvalues --    3.59649   3.60834   3.62382   3.63625   3.65404
 Alpha virt. eigenvalues --    3.65796   3.68142   3.69459   3.71116   3.71966
 Alpha virt. eigenvalues --    3.75842   3.75907   3.77670   3.83781   3.85181
 Alpha virt. eigenvalues --    3.86351   3.87621   3.88749   3.89079   3.89887
 Alpha virt. eigenvalues --    3.91184   3.91977   3.93056   3.94184   3.95603
 Alpha virt. eigenvalues --    3.96194   3.98290   3.99196   4.01360   4.03831
 Alpha virt. eigenvalues --    4.04500   4.07985   4.09205   4.10126   4.11000
 Alpha virt. eigenvalues --    4.12327   4.12536   4.15336   4.15505   4.17978
 Alpha virt. eigenvalues --    4.20604   4.22175   4.24696   4.24825   4.26999
 Alpha virt. eigenvalues --    4.27457   4.28287   4.28695   4.30298   4.31078
 Alpha virt. eigenvalues --    4.32731   4.34583   4.35990   4.36797   4.38839
 Alpha virt. eigenvalues --    4.40729   4.41854   4.43385   4.43770   4.44495
 Alpha virt. eigenvalues --    4.45200   4.46953   4.48521   4.49108   4.52238
 Alpha virt. eigenvalues --    4.53189   4.54802   4.56403   4.58644   4.59846
 Alpha virt. eigenvalues --    4.60514   4.63089   4.64620   4.66857   4.69823
 Alpha virt. eigenvalues --    4.71392   4.72047   4.75058   4.76375   4.76405
 Alpha virt. eigenvalues --    4.79230   4.81269   4.82048   4.86657   4.89617
 Alpha virt. eigenvalues --    4.92226   4.93765   4.95250   4.97141   4.98431
 Alpha virt. eigenvalues --    4.99357   5.02633   5.05740   5.06021   5.09215
 Alpha virt. eigenvalues --    5.12914   5.13846   5.14383   5.15036   5.15915
 Alpha virt. eigenvalues --    5.16381   5.17267   5.17807   5.19102   5.19880
 Alpha virt. eigenvalues --    5.24247   5.28231   5.29552   5.30506   5.32126
 Alpha virt. eigenvalues --    5.33284   5.34195   5.35200   5.37371   5.42080
 Alpha virt. eigenvalues --    5.43692   5.44965   5.47827   5.54054   5.57629
 Alpha virt. eigenvalues --    5.60370   5.64195   5.68914   5.72405   5.77540
 Alpha virt. eigenvalues --    5.79151   5.80674   5.83793   5.89904   5.94314
 Alpha virt. eigenvalues --    6.08744   6.14745   6.16871   6.24615   6.27272
 Alpha virt. eigenvalues --    6.31936   6.35360   6.40313   6.46954   6.48639
 Alpha virt. eigenvalues --    6.59233   6.60166   6.70211   6.77937   6.87174
 Alpha virt. eigenvalues --    6.88748   6.89213   6.93830   6.98953   7.04846
 Alpha virt. eigenvalues --    7.05855   7.11673   7.20846   7.25555   7.30130
 Alpha virt. eigenvalues --    7.31607   7.37146   7.43948   7.44447   7.50418
 Alpha virt. eigenvalues --    7.52407   7.56945   7.70013   7.75915   7.80283
 Alpha virt. eigenvalues --    7.83773   7.94319   8.01436   8.08445   8.47813
 Alpha virt. eigenvalues --    8.82955   8.88555  16.09541  16.11357  16.24751
 Alpha virt. eigenvalues --   17.64085  18.53213  19.45983  19.56148  20.07037
          Condensed to atoms (all electrons):
               1          2          3          4          5          6
     1  C    6.847266  -0.471852   0.291567  -0.168072   0.319020  -0.132885
     2  C   -0.471852   5.620937  -0.118133   0.097482  -0.286103   0.105047
     3  C    0.291567  -0.118133   6.693005  -0.244283   0.291178  -0.208639
     4  C   -0.168072   0.097482  -0.244283   6.807927  -0.346074   0.275348
     5  C    0.319020  -0.286103   0.291178  -0.346074   6.624199  -0.496283
     6  C   -0.132885   0.105047  -0.208639   0.275348  -0.496283   6.607937
     7  H   -0.134344   0.041412  -0.025105   0.022092  -0.157019   0.497258
     8  H    0.043464  -0.044896   0.040623  -0.132839   0.552770  -0.171112
     9  H   -0.006023   0.020366  -0.137665   0.450589  -0.156536   0.018959
    10  H   -0.041219  -0.019741   0.265734  -0.189336   0.005608  -0.003417
    11  O    0.047574  -0.075333  -0.220710   0.025927   0.000492   0.050072
    12  H   -0.140978   0.188326  -0.024268  -0.001671   0.004599  -0.014672
    13  H    0.417214  -0.109713   0.007271  -0.001676   0.006584  -0.110942
    14  O   -0.025242  -0.001772   0.048593   0.008847   0.004807  -0.003692
    15  H   -0.000034   0.002824  -0.000791  -0.001375  -0.000104   0.000088
    16  H    0.000608  -0.003809   0.001335  -0.001304   0.000050  -0.000151
    17  Li  -0.012693   0.001749  -0.017027  -0.010848  -0.003161  -0.005936
               7          8          9         10         11         12
     1  C   -0.134344   0.043464  -0.006023  -0.041219   0.047574  -0.140978
     2  C    0.041412  -0.044896   0.020366  -0.019741  -0.075333   0.188326
     3  C   -0.025105   0.040623  -0.137665   0.265734  -0.220710  -0.024268
     4  C    0.022092  -0.132839   0.450589  -0.189336   0.025927  -0.001671
     5  C   -0.157019   0.552770  -0.156536   0.005608   0.000492   0.004599
     6  C    0.497258  -0.171112   0.018959  -0.003417   0.050072  -0.014672
     7  H    0.358994  -0.025186  -0.001409   0.001622  -0.005714   0.000479
     8  H   -0.025186   0.414921  -0.006376  -0.006358   0.001202  -0.000544
     9  H   -0.001409  -0.006376   0.386604  -0.022116   0.005896  -0.002435
    10  H    0.001622  -0.006358  -0.022116   0.540248  -0.059017   0.051947
    11  O   -0.005714   0.001202   0.005896  -0.059017   9.091920   0.012071
    12  H    0.000479  -0.000544  -0.002435   0.051947   0.012071   0.570916
    13  H   -0.008962   0.000312   0.000937  -0.005041   0.016474  -0.011302
    14  O   -0.000142   0.000080  -0.000434  -0.068070  -0.039641   0.029616
    15  H   -0.000018   0.000043  -0.000093   0.006072  -0.007880  -0.000374
    16  H   -0.000041   0.000031  -0.000078   0.002715  -0.003248   0.006039
    17  Li  -0.000386  -0.000993  -0.000666  -0.000859  -0.001611   0.001060
              13         14         15         16         17
     1  C    0.417214  -0.025242  -0.000034   0.000608  -0.012693
     2  C   -0.109713  -0.001772   0.002824  -0.003809   0.001749
     3  C    0.007271   0.048593  -0.000791   0.001335  -0.017027
     4  C   -0.001676   0.008847  -0.001375  -0.001304  -0.010848
     5  C    0.006584   0.004807  -0.000104   0.000050  -0.003161
     6  C   -0.110942  -0.003692   0.000088  -0.000151  -0.005936
     7  H   -0.008962  -0.000142  -0.000018  -0.000041  -0.000386
     8  H    0.000312   0.000080   0.000043   0.000031  -0.000993
     9  H    0.000937  -0.000434  -0.000093  -0.000078  -0.000666
    10  H   -0.005041  -0.068070   0.006072   0.002715  -0.000859
    11  O    0.016474  -0.039641  -0.007880  -0.003248  -0.001611
    12  H   -0.011302   0.029616  -0.000374   0.006039   0.001060
    13  H    0.352499   0.000178  -0.000131   0.000139  -0.000455
    14  O    0.000178   7.803617   0.303910   0.342712  -0.000782
    15  H   -0.000131   0.303910   0.492755  -0.015056   0.000332
    16  H    0.000139   0.342712  -0.015056   0.447092   0.000041
    17  Li  -0.000455  -0.000782   0.000332   0.000041   2.010176
 Mulliken charges:
               1
     1  C   -0.833373
     2  C    1.053208
     3  C   -0.642683
     4  C   -0.590733
     5  C   -0.364027
     6  C   -0.406979
     7  H    0.436468
     8  H    0.334858
     9  H    0.450481
    10  H    0.541227
    11  O   -0.838476
    12  H    0.331190
    13  H    0.446614
    14  O   -0.402588
    15  H    0.219831
    16  H    0.222923
    17  Li   1.042058
 Sum of Mulliken charges =   1.00000
 Mulliken charges with hydrogens summed into heavy atoms:
               1
     1  C   -0.386758
     2  C    1.053208
     3  C   -0.101456
     4  C   -0.140253
     5  C   -0.029169
     6  C    0.029489
    11  O   -0.507286
    14  O    0.040166
    17  Li   1.042058
 APT charges:
               1
     1  C   -0.157830
     2  C    0.755711
     3  C   -0.193020
     4  C    0.026532
     5  C   -0.162531
     6  C    0.026348
     7  H    0.048276
     8  H    0.047708
     9  H    0.046835
    10  H    0.082559
    11  O   -1.090684
    12  H    0.574292
    13  H    0.064586
    14  O   -0.725622
    15  H    0.325528
    16  H    0.325840
    17  Li   1.005474
 Sum of APT charges =   1.00000
 APT charges with hydrogens summed into heavy atoms:
               1
     1  C   -0.093244
     2  C    0.755711
     3  C   -0.110461
     4  C    0.073367
     5  C   -0.114824
     6  C    0.074624
    11  O   -0.516393
    14  O   -0.074255
    17  Li   1.005474
 Electronic spatial extent (au):  <R**2>=           1309.2345
 Charge=              1.0000 electrons
 Dipole moment (field-independent basis, Debye):
    X=              2.4369    Y=             -3.8555    Z=             13.8415  Tot=             14.5736
 Quadrupole moment (field-independent basis, Debye-Ang):
   XX=            -12.9831   YY=            -47.4380   ZZ=             -7.8807
   XY=              1.0774   XZ=             19.7563   YZ=             -5.2004
 Traceless Quadrupole moment (field-independent basis, Debye-Ang):
   XX=              9.7842   YY=            -24.6707   ZZ=             14.8865
   XY=              1.0774   XZ=             19.7563   YZ=             -5.2004
 Octapole moment (field-independent basis, Debye-Ang**2):
  XXX=           -116.2755  YYY=             -7.6882  ZZZ=            150.6159  XYY=              7.6766
  XXY=            -11.4629  XXZ=             26.1634  XZZ=             34.0640  YZZ=            -20.3765
  YYZ=              7.2039  XYZ=            -10.6385
 Hexadecapole moment (field-independent basis, Debye-Ang**3):
 XXXX=           -497.3464 YYYY=           -344.7285 ZZZZ=            290.1353 XXXY=             32.7385
 XXXZ=             57.7773 YYYX=              5.0232 YYYZ=             -4.8209 ZZZX=            204.7804
 ZZZY=            -65.5875 XXYY=           -248.3126 XXZZ=            -99.7276 YYZZ=            -75.7084
 XXYZ=             -1.5682 YYXZ=             12.5259 ZZXY=            -19.5088
 N-N= 3.692047848665D+02 E-N=-1.642605249697D+03  KE= 3.883895002226D+02
  Exact polarizability:     140.077      -2.520     128.460      -3.665       3.185      77.289
 Approx polarizability:      89.292      -0.759      86.256      -1.842       1.882      59.456
 D2PCM: PCM CHGder 2nd derivatives, FixD1E=F FixD2E=F DoIter=F DoCFld=F I1PDM=2
 Calling FoFJK, ICntrl=  10100127 FMM=F ISym2X=0 I1Cent= 0 IOpClX= 0 NMat=1 NMatS=1 NMatT=0.
 ***** Axes restored to original set *****
 -------------------------------------------------------------------
 Center     Atomic                   Forces (Hartrees/Bohr)
 Number     Number              X              Y              Z
 -------------------------------------------------------------------
      1        6           0.000111963   -0.000021872    0.000046322
      2        6          -0.000001237    0.000186698   -0.000040271
      3        6          -0.000086337   -0.000002815    0.000039090
      4        6           0.000093092   -0.000364279    0.000084275
      5        6          -0.000027252    0.000027063   -0.000075923
      6        6          -0.000029852   -0.000009342    0.000020854
      7        1           0.000003943    0.000025319   -0.000003191
      8        1          -0.000014309   -0.000017714   -0.000017763
      9        1          -0.000012650   -0.000029027    0.000010651
     10        1          -0.000012448   -0.000011888    0.000001656
     11        8           0.000019924    0.000088819   -0.000021573
     12        1          -0.000001777   -0.000053337    0.000016926
     13        1           0.000006774    0.000025202   -0.000002514
     14        8           0.000013841    0.000025447   -0.000004862
     15        1           0.000001545    0.000008947    0.000006702
     16        1          -0.000001259   -0.000016319   -0.000002388
     17        3          -0.000063963    0.000139099   -0.000057991
 -------------------------------------------------------------------
 Cartesian Forces:  Max     0.000364279 RMS     0.000071579
 FormGI is forming the generalized inverse of G from B-inverse, IUseBI=4.

 GradGradGradGradGradGradGradGradGradGradGradGradGradGradGradGradGradGrad
 Berny optimization.
 Internal  Forces:  Max     0.000152610 RMS     0.000033796
 Search for a local minimum.
 Step number   1 out of a maximum of  102
 All quantities printed in internal units (Hartrees-Bohrs-Radians)
 Mixed Optimization -- En-DIIS/RFO-DIIS
 Second derivative matrix not updated -- analytic derivatives used.
 ITU=  0
     Eigenvalues ---   -0.00018   0.00054   0.00141   0.00150   0.00299
     Eigenvalues ---    0.00396   0.01088   0.01265   0.01396   0.01512
     Eigenvalues ---    0.01566   0.01664   0.01800   0.01861   0.01921
     Eigenvalues ---    0.02027   0.02371   0.02656   0.02697   0.03346
     Eigenvalues ---    0.03796   0.04566   0.05513   0.08582   0.09884
     Eigenvalues ---    0.11410   0.12634   0.15465   0.17244   0.18931
     Eigenvalues ---    0.30857   0.32363   0.33605   0.36295   0.36409
     Eigenvalues ---    0.36501   0.36558   0.36646   0.40461   0.41307
     Eigenvalues ---    0.43309   0.46761   0.47630   0.52728   0.53756
 RFO step:  Lambda=-2.26719341D-04 EMin=-1.84078178D-04
 Linear search not attempted -- first point.
 Maximum step size (   0.050) exceeded in Quadratic search.
    -- Step size scaled by   0.100
 Iteration  1 RMS(Cart)=  0.00480782 RMS(Int)=  0.00002777
 Iteration  2 RMS(Cart)=  0.00001479 RMS(Int)=  0.00000713
 Iteration  3 RMS(Cart)=  0.00000000 RMS(Int)=  0.00000713
 Variable       Old X    -DE/DX   Delta X   Delta X   Delta X     New X
                                 (Linear)    (Quad)   (Total)
    R1        2.63968  -0.00002   0.00000  -0.00000  -0.00001   2.63967
    R2        2.63247  -0.00005   0.00000  -0.00002  -0.00002   2.63245
    R3        2.04566  -0.00001   0.00000   0.00000   0.00000   2.04566
    R4        6.80718  -0.00006   0.00000  -0.03435  -0.03436   6.77281
    R5        2.64236  -0.00005   0.00000   0.00003   0.00004   2.64240
    R6        2.57399  -0.00004   0.00000  -0.00001  -0.00001   2.57399
    R7        6.78827  -0.00005   0.00000  -0.02889  -0.02889   6.75939
    R8        2.63522   0.00003   0.00000   0.00003   0.00003   2.63525
    R9        2.04598   0.00000   0.00000   0.00000   0.00000   2.04598
   R10        6.64060   0.00007   0.00000  -0.00642  -0.00641   6.63419
   R11        2.63514   0.00007   0.00000  -0.00000  -0.00001   2.63513
   R12        2.04591  -0.00000   0.00000  -0.00001  -0.00001   2.04590
   R13        6.51480   0.00015   0.00000   0.01071   0.01070   6.52550
   R14        2.63778  -0.00004   0.00000  -0.00001  -0.00000   2.63777
   R15        2.04402  -0.00000   0.00000   0.00000   0.00000   2.04403
   R16        6.54872   0.00004   0.00000   0.00365   0.00365   6.55238
   R17        2.04568   0.00000   0.00000  -0.00000  -0.00000   2.04568
   R18        1.85435   0.00002   0.00000   0.00001   0.00001   1.85436
   R19        3.33476   0.00000   0.00000  -0.00002  -0.00002   3.33474
   R20        1.82234   0.00000   0.00000   0.00000   0.00000   1.82234
   R21        1.82226   0.00002   0.00000   0.00001   0.00001   1.82227
    A1        2.09413   0.00002   0.00000   0.00001   0.00000   2.09413
    A2        2.07743  -0.00001   0.00000  -0.00000   0.00000   2.07743
    A3        2.11162  -0.00002   0.00000  -0.00001  -0.00000   2.11162
    A4        1.32949   0.00001   0.00000   0.00513   0.00513   1.33462
    A5        2.03051  -0.00002   0.00000  -0.00666  -0.00667   2.02385
    A6        2.09056   0.00001   0.00000  -0.00002  -0.00002   2.09054
    A7        2.05385   0.00005   0.00000   0.00002   0.00002   2.05387
    A8        2.13878  -0.00006   0.00000  -0.00001  -0.00000   2.13878
    A9        2.02409   0.00000   0.00000  -0.00515  -0.00515   2.01894
   A10        2.09099  -0.00001   0.00000   0.00004   0.00004   2.09104
   A11        2.08705   0.00000   0.00000  -0.00003  -0.00002   2.08703
   A12        2.10514   0.00000   0.00000  -0.00001  -0.00002   2.10512
   A13        1.96999   0.00002   0.00000   0.00292   0.00292   1.97292
   A14        2.10550  -0.00002   0.00000  -0.00008  -0.00008   2.10542
   A15        2.08105   0.00000   0.00000   0.00002   0.00003   2.08108
   A16        2.09663   0.00002   0.00000   0.00006   0.00005   2.09668
   A17        1.92633   0.00003   0.00000   0.00872   0.00871   1.93504
   A18        2.08161  -0.00000   0.00000   0.00007   0.00007   2.08168
   A19        2.10065   0.00001   0.00000  -0.00002  -0.00003   2.10062
   A20        2.10092  -0.00000   0.00000  -0.00005  -0.00004   2.10088
   A21        1.42144  -0.00002   0.00000  -0.00852  -0.00851   1.41293
   A22        1.93893   0.00000   0.00000   0.00644   0.00644   1.94537
   A23        2.10357  -0.00000   0.00000  -0.00002  -0.00001   2.10356
   A24        2.08305   0.00001   0.00000   0.00003   0.00002   2.08307
   A25        2.09656  -0.00001   0.00000  -0.00001  -0.00002   2.09655
   A26        1.91636  -0.00013   0.00000  -0.00002  -0.00002   1.91634
   A27        2.01012   0.00001   0.00000  -0.00015  -0.00015   2.00997
   A28        2.00636  -0.00001   0.00000  -0.00000  -0.00000   2.00636
   A29        1.82084   0.00000   0.00000   0.00000   0.00000   1.82085
   A30        0.69294  -0.00001   0.00000   0.00233   0.00233   0.69527
   A31        0.81119  -0.00001   0.00000   0.00188   0.00187   0.81306
   A32        0.69841  -0.00001   0.00000   0.00197   0.00196   0.70037
   A33        0.69955  -0.00001   0.00000   0.00135   0.00133   0.70088
   A34        0.81521  -0.00000   0.00000   0.00183   0.00182   0.81703
   A35        0.70896   0.00000   0.00000   0.00017   0.00017   0.70912
   A36        3.17680  -0.00008   0.00000  -0.00007  -0.00007   3.17673
   A37        3.13634   0.00004   0.00000  -0.00009  -0.00009   3.13625
    D1        0.00233  -0.00004   0.00000  -0.00031  -0.00031   0.00201
    D2       -3.13792   0.00001   0.00000  -0.00007  -0.00007  -3.13799
    D3        3.13949  -0.00003   0.00000  -0.00046  -0.00046   3.13903
    D4       -0.00076   0.00002   0.00000  -0.00021  -0.00021  -0.00097
    D5       -0.00088   0.00002   0.00000  -0.00014  -0.00014  -0.00102
    D6        3.13796   0.00002   0.00000   0.00013   0.00014   3.13810
    D7       -3.13796   0.00001   0.00000   0.00001   0.00001  -3.13795
    D8        0.00089   0.00001   0.00000   0.00028   0.00028   0.00117
    D9        1.17900   0.00003   0.00000   0.00497   0.00497   1.18397
   D10       -1.96534   0.00003   0.00000   0.00524   0.00524  -1.96010
   D11       -1.66671  -0.00002   0.00000   0.00350   0.00348  -1.66323
   D12       -1.09726  -0.00002   0.00000   0.00235   0.00234  -1.09492
   D13       -0.52211  -0.00000   0.00000   0.00048   0.00048  -0.52163
   D14        2.55663  -0.00001   0.00000   0.00121   0.00120   2.55784
   D15        3.12608  -0.00000   0.00000   0.00006   0.00006   3.12614
   D16       -2.58196   0.00001   0.00000  -0.00181  -0.00180  -2.58375
   D17       -0.00215   0.00001   0.00000   0.00016   0.00016  -0.00199
   D18        3.14087   0.00002   0.00000   0.00025   0.00025   3.14112
   D19        3.13804  -0.00005   0.00000  -0.00010  -0.00010   3.13793
   D20       -0.00213  -0.00003   0.00000  -0.00001  -0.00001  -0.00214
   D21        3.12847  -0.00009   0.00000  -0.00118  -0.00119   3.12729
   D22       -0.01174  -0.00003   0.00000  -0.00093  -0.00093  -0.01267
   D23       -1.56363  -0.00006   0.00000  -0.00757  -0.00757  -1.57120
   D24        2.61689  -0.00005   0.00000   0.00178   0.00177   2.61866
   D25       -3.09397  -0.00004   0.00000  -0.00010  -0.00010  -3.09407
   D26        0.00052   0.00004   0.00000   0.00045   0.00045   0.00098
   D27       -3.13958  -0.00001   0.00000  -0.00019  -0.00019  -3.13977
   D28        3.14067   0.00003   0.00000   0.00036   0.00036   3.14103
   D29        0.00057  -0.00002   0.00000  -0.00028  -0.00028   0.00029
   D30       -2.58346   0.00000   0.00000   0.00177   0.00176  -2.58170
   D31        2.58155   0.00002   0.00000   0.00018   0.00019   2.58174
   D32        0.00092  -0.00006   0.00000  -0.00089  -0.00090   0.00002
   D33       -3.13942  -0.00004   0.00000  -0.00039  -0.00039  -3.13981
   D34        3.14101  -0.00001   0.00000  -0.00025  -0.00025   3.14076
   D35        0.00067   0.00002   0.00000   0.00026   0.00026   0.00093
   D36       -3.13190   0.00000   0.00000   0.00004   0.00004  -3.13186
   D37       -2.58062   0.00001   0.00000   0.00172   0.00173  -2.57889
   D38       -0.00074   0.00003   0.00000   0.00074   0.00074  -0.00000
   D39       -3.13956   0.00003   0.00000   0.00047   0.00046  -3.13910
   D40        3.13960   0.00000   0.00000   0.00023   0.00023   3.13983
   D41        0.00077   0.00000   0.00000  -0.00004  -0.00005   0.00073
   D42       -1.23264  -0.00001   0.00000   0.00286   0.00287  -1.22977
   D43        1.91172  -0.00001   0.00000   0.00259   0.00260   1.91432
   D44        0.51063   0.00000   0.00000   0.00095   0.00096   0.51160
   D45        1.05882   0.00001   0.00000   0.00276   0.00278   1.06160
   D46        1.61555  -0.00000   0.00000   0.00342   0.00343   1.61898
   D47        2.59353  -0.00001   0.00000  -0.00186  -0.00187   2.59166
   D48       -3.14147  -0.00001   0.00000  -0.00006  -0.00005  -3.14152
   D49       -2.58473  -0.00001   0.00000   0.00060   0.00059  -2.58414
   D50        2.39605   0.00001   0.00000   0.00435   0.00435   2.40040
   D51       -1.77844   0.00003   0.00000   0.00427   0.00427  -1.77416
   D52        2.21577  -0.00000   0.00000  -0.00010  -0.00010   2.21567
         Item               Value     Threshold  Converged?
 Maximum Force            0.000153     0.000450     YES
 RMS     Force            0.000034     0.000300     YES
 Maximum Displacement     0.039107     0.001800     NO 
 RMS     Displacement     0.004805     0.001200     NO 
 Predicted change in Energy=-6.746356D-06
 GradGradGradGradGradGradGradGradGradGradGradGradGradGradGradGradGradGrad

                          Input orientation:                          
 ---------------------------------------------------------------------
 Center     Atomic      Atomic             Coordinates (Angstroms)
 Number     Number       Type             X           Y           Z
 ---------------------------------------------------------------------
      1          6           0        0.001621    0.003707    0.000238
      2          6           0        0.001304    0.002930    1.397091
      3          6           0        1.214793   -0.000798    2.091838
      4          6           0        2.417566   -0.006124    1.386158
      5          6           0        2.423195   -0.006606   -0.008280
      6          6           0        1.208352   -0.001659   -0.695687
      7          1           0        1.196614   -0.004298   -1.778146
      8          1           0        3.358729   -0.012415   -0.551157
      9          1           0        3.351708   -0.010705    1.933403
     10          1           0        1.210748   -0.000945    3.174519
     11          8           0       -1.205073    0.003984    2.029512
     12          1           0       -1.070829   -0.009921    3.001469
     13          1           0       -0.944797    0.004183   -0.525252
     14          8           0       -0.890964   -0.025858    4.756874
     15          1           0       -1.484130    0.565160    5.235211
     16          1           0       -1.025305   -0.885881    5.171838
     17          3           0        1.398530    3.225079    0.718985
 ---------------------------------------------------------------------
                    Distance matrix (angstroms):
                    1          2          3          4          5
     1  C    0.000000
     2  C    1.396854   0.000000
     3  C    2.417974   1.398299   0.000000
     4  C    2.785257   2.416303   1.394516   0.000000
     5  C    2.421611   2.800128   2.422967   1.394450   0.000000
     6  C    1.393032   2.415927   2.787532   2.407549   1.395849
     7  H    2.142597   3.392779   3.870028   3.391687   2.153353
     8  H    3.402127   3.881779   3.403237   2.153838   1.081653
     9  H    3.867869   3.393084   2.142803   1.082644   2.152274
    10  H    3.396774   2.149888   1.082689   2.157469   3.405917
    11  O    2.360945   1.362095   2.420673   3.679336   4.161374
    12  H    3.187119   1.929680   2.459996   3.844235   4.611595
    13  H    1.082519   2.142549   3.393084   3.867697   3.407455
    14  O    4.839749   3.476365   3.396654   4.723186   5.804371
    15  H    5.470615   4.153767   4.181541   5.510426   6.564168
    16  H    5.347092   4.011561   3.909963   5.192178   6.284815
    17  Li   3.584019   3.576914   3.510665   3.453147   3.467369
                    6          7          8          9         10
     6  C    0.000000
     7  H    1.082526   0.000000
     8  H    2.155255   2.486022   0.000000
     9  H    3.392074   4.291860   2.484570   0.000000
    10  H    3.870207   4.952686   4.300537   2.474707   0.000000
    11  O    3.640242   4.501825   5.242939   4.557817   2.673435
    12  H    4.343236   5.290184   5.678217   4.549681   2.288148
    13  H    2.159892   2.481019   4.303636   4.950269   4.281905
    14  O    5.842785   6.860389   6.799652   5.096321   2.630905
    15  H    6.538064   7.529797   7.567623   5.883781   3.439373
    16  H    6.340262   7.349584   7.261912   5.514675   3.126072
    17  Li   3.528357   4.087213   3.992119   3.969888   4.058589
                   11         12         13         14         15
    11  O    0.000000
    12  H    0.981283   0.000000
    13  H    2.567988   3.529001   0.000000
    14  O    2.745553   1.764668   5.282486   0.000000
    15  H    3.266389   2.343318   5.812789   0.964341   0.000000
    16  H    3.270839   2.340914   5.766761   0.964304   1.523173
    17  Li   4.344155   4.666122   4.172946   5.667003   5.981738
                   16         17
    16  H    0.000000
    17  Li   6.527087   0.000000
 Stoichiometry    C6H8LiO2(1+)
 Framework group  C1[X(C6H8LiO2)]
 Deg. of freedom    45
 Full point group                 C1      NOp   1
 Largest Abelian subgroup         C1      NOp   1
 Largest concise Abelian subgroup C1      NOp   1
                         Standard orientation:                         
 ---------------------------------------------------------------------
 Center     Atomic      Atomic             Coordinates (Angstroms)
 Number     Number       Type             X           Y           Z
 ---------------------------------------------------------------------
      1          6           0        0.979501    1.317783   -0.135316
      2          6           0       -0.192177    0.557881   -0.104962
      3          6           0       -0.117643   -0.836531   -0.177759
      4          6           0        1.125454   -1.459745   -0.282590
      5          6           0        2.297912   -0.705550   -0.314516
      6          6           0        2.216558    0.685946   -0.240246
      7          1           0        3.117847    1.285003   -0.266165
      8          1           0        3.259675   -1.193489   -0.397584
      9          1           0        1.172309   -2.539848   -0.340059
     10          1           0       -1.027826   -1.422359   -0.153513
     11          8           0       -1.376029    1.224183   -0.005772
     12          1           0       -2.119217    0.583413   -0.007348
     13          1           0        0.907518    2.396520   -0.080601
     14          8           0       -3.494838   -0.521849    0.003317
     15          1           0       -4.183894   -0.312708    0.644733
     16          1           0       -3.964276   -0.595272   -0.835801
     17          3           0        1.315726   -0.392879    2.996102
 ---------------------------------------------------------------------
 Rotational constants (GHZ):           2.7238765           0.9777431           0.8912106
 Standard basis: Aug-CC-pVTZ (5D, 7F)
 There are   695 symmetry adapted cartesian basis functions of A   symmetry.
 There are   598 symmetry adapted basis functions of A   symmetry.
   598 basis functions,   866 primitive gaussians,   695 cartesian basis functions
    31 alpha electrons       31 beta electrons
       nuclear repulsion energy       369.2544701681 Hartrees.
 NAtoms=   17 NActive=   17 NUniq=   17 SFac= 1.00D+00 NAtFMM=   60 NAOKFM=F Big=F
 Integral buffers will be    131072 words long.
 Raffenetti 1 integral format.
 Two-electron integral symmetry is turned on.
 Force inversion solution in PCM.
 ------------------------------------------------------------------------------
 Polarizable Continuum Model (PCM)
 =================================
 Model                : PCM.
 Atomic radii         : UFF (Universal Force Field).
 Polarization charges : Total charges.
 Charge compensation  : None.
 Solution method      : Matrix inversion.
 Cavity type          : Scaled VdW (van der Waals Surface) (Alpha=1.100).
 Cavity algorithm     : GePol (No added spheres)
                        Default sphere list used, NSphG=   17.
                        Lebedev-Laikov grids with approx.  5.0 points / Ang**2.
                        Smoothing algorithm: York/Karplus (Gamma=1.0000).
                        Polarization charges: spherical gaussians, with
                                              point-specific exponents (IZeta= 3).
                        Self-potential: point-specific (ISelfS= 7).
                        Self-field    : sphere-specific E.n sum rule (ISelfD= 2).
 1st derivatives      : Analytical E(r).r(x)/FMM algorithm (CHGder, D1EAlg=3).
                        Cavity 1st derivative terms included.
 2nd derivatives      : Analytical E(r).r(xy)/FMM algorithm (CHGder, D2EAlg=3).
                        Cavity 2nd derivative terms included.
 Solvent              : Water, Eps=  78.355300 Eps(inf)=   1.777849
 ------------------------------------------------------------------------------
 Spheres list:
 ISph  on   Nord     Re0    Alpha      Xe            Ye            Ze
    1   C      1    1.9255  1.100      0.979501      1.317783     -0.135316
    2   C      2    1.9255  1.100     -0.192177      0.557881     -0.104962
    3   C      3    1.9255  1.100     -0.117643     -0.836531     -0.177759
    4   C      4    1.9255  1.100      1.125454     -1.459745     -0.282590
    5   C      5    1.9255  1.100      2.297912     -0.705550     -0.314516
    6   C      6    1.9255  1.100      2.216558      0.685946     -0.240246
    7   H      7    1.4430  1.100      3.117847      1.285003     -0.266165
    8   H      8    1.4430  1.100      3.259675     -1.193489     -0.397584
    9   H      9    1.4430  1.100      1.172309     -2.539848     -0.340059
   10   H     10    1.4430  1.100     -1.027826     -1.422359     -0.153513
   11   O     11    1.7500  1.100     -1.376029      1.224183     -0.005772
   12   H     12    1.4430  1.100     -2.119217      0.583413     -0.007348
   13   H     13    1.4430  1.100      0.907518      2.396520     -0.080601
   14   O     14    1.7500  1.100     -3.494838     -0.521849      0.003317
   15   H     15    1.4430  1.100     -4.183894     -0.312708      0.644733
   16   H     16    1.4430  1.100     -3.964276     -0.595272     -0.835801
   17  Li     17    1.2255  1.100      1.315726     -0.392879      2.996102
 ------------------------------------------------------------------------------
 One-electron integrals computed using PRISM.
 NBasis=   598 RedAO= T EigKep=  1.15D-06  NBF=   598
 NBsUse=   596 1.00D-06 EigRej=  9.28D-07 NBFU=   596
 Initial guess from the checkpoint file:  "output.chk"
 B after Tr=    -0.000000   -0.000000    0.000000
         Rot=    0.999987    0.005169    0.000330    0.000185 Ang=   0.59 deg.
 ExpMin= 7.59D-03 ExpMax= 1.53D+04 ExpMxC= 5.22D+02 IAcc=3 IRadAn=         5 AccDes= 0.00D+00
 Harris functional with IExCor=  205 and IRadAn=       5 diagonalized for initial guess.
 HarFok:  IExCor=  205 AccDes= 0.00D+00 IRadAn=         5 IDoV= 1 UseB2=F ITyADJ=14
 ICtDFT=  3500011 ScaDFX=  1.000000  1.000000  1.000000  1.000000
 FoFCou: FMM=F IPFlag=           0 FMFlag=      100000 FMFlg1=           0
         NFxFlg=           0 DoJE=T BraDBF=F KetDBF=T FulRan=T
         wScrn=  0.000000 ICntrl=       500 IOpCl=  0 I1Cent=   200000004 NGrid=           0
         NMat0=    1 NMatS0=      1 NMatT0=    0 NMatD0=    1 NMtDS0=    0 NMtDT0=    0
 Petite list used in FoFCou.
 Requested convergence on RMS density matrix=1.00D-08 within 128 cycles.
 Requested convergence on MAX density matrix=1.00D-06.
 Requested convergence on             energy=1.00D-06.
 No special actions if energy rises.
 Inv3:  Mode=1 IEnd=     7422987.
 Iteration    1 A*A^-1 deviation from unit magnitude is 2.78D-15 for    363.
 Iteration    1 A*A^-1 deviation from orthogonality  is 2.67D-15 for   1122    136.
 Iteration    1 A^-1*A deviation from unit magnitude is 2.55D-15 for   1147.
 Iteration    1 A^-1*A deviation from orthogonality  is 3.35D-14 for    811    737.
 Error on total polarization charges =  0.01226
 SCF Done:  E(RHF) =  -389.180998953     A.U. after    8 cycles
            NFock=  8  Conv=0.31D-08     -V/T= 2.0020
 ExpMin= 7.59D-03 ExpMax= 1.53D+04 ExpMxC= 5.22D+02 IAcc=3 IRadAn=         5 AccDes= 0.00D+00
 HarFok:  IExCor=  205 AccDes= 0.00D+00 IRadAn=         5 IDoV=-2 UseB2=F ITyADJ=14
 ICtDFT= 12500011 ScaDFX=  1.000000  1.000000  1.000000  1.000000
 Range of M.O.s used for correlation:    10   596
 NBasis=   598 NAE=    31 NBE=    31 NFC=     9 NFV=     0
 NROrb=    587 NOA=    22 NOB=    22 NVA=   565 NVB=   565

 **** Warning!!: The largest alpha MO coefficient is  0.17751314D+03

 Disk-based method using ON**2 memory for 22 occupieds at a time.
 Permanent disk used for amplitudes=   380863675 words.
 Estimated scratch disk usage= 14893030816 words.
 Actual    scratch disk usage= 14325592992 words.
 JobTyp=1 Pass  1:  I=  10 to  31 NPSUse= 15 ParTrn=T ParDer=T DoDerP=T.
 Spin components of T(2) and E(2):
     alpha-alpha T2 =       0.6200267218D-01 E2=     -0.1872375072D+00
     alpha-beta  T2 =       0.3277604931D+00 E2=     -0.1103994948D+01
     beta-beta   T2 =       0.6200267218D-01 E2=     -0.1872375072D+00
 ANorm=    0.1204892459D+01
 E2 =    -0.1478469962D+01 EUMP2 =    -0.39065946891519D+03
 G2DrvN: will do    18 centers at a time, making    1 passes.
 Calling FoFCou, ICntrl=  3107 FMM=F I1Cent=   0 AccDes= 0.00D+00.
 NEqPCM:  Using equilibrium solvation (IEInf=0, Eps=  78.3553, EpsInf=   1.7778)
 G2PCM: DoFxE=T DoFxN=T DoGrad=T DoDP/DQ/DG/TGxP=FFFF NFrqRd=   0 IEInf=0 SqF1=F DoCFld=F IF1Alg=4.
 End of G2Drv F.D. properties file   721 does not exist.
 End of G2Drv F.D. properties file   722 does not exist.
 End of G2Drv F.D. properties file   788 does not exist.
          IDoAtm=11111111111111111
 NEqPCM:  Using equilibrium solvation (IEInf=0, Eps=  78.3553, EpsInf=   1.7778)
          Differentiating once with respect to electric field.
                with respect to dipole field.
          Differentiating once with respect to nuclear coordinates.
          There are    54 degrees of freedom in the 1st order CPHF.  IDoFFX=6 NUNeed=    54.
     51 vectors produced by pass  0 Test12= 3.24D-14 1.85D-09 XBig12= 3.48D+01 2.49D+00.
 AX will form    51 AO Fock derivatives at one time.
     51 vectors produced by pass  1 Test12= 3.24D-14 1.85D-09 XBig12= 1.58D+00 1.51D-01.
     51 vectors produced by pass  2 Test12= 3.24D-14 1.85D-09 XBig12= 3.82D-02 2.15D-02.
     51 vectors produced by pass  3 Test12= 3.24D-14 1.85D-09 XBig12= 4.52D-04 1.74D-03.
     51 vectors produced by pass  4 Test12= 3.24D-14 1.85D-09 XBig12= 3.85D-06 1.64D-04.
     51 vectors produced by pass  5 Test12= 3.24D-14 1.85D-09 XBig12= 3.00D-08 1.44D-05.
     47 vectors produced by pass  6 Test12= 3.24D-14 1.85D-09 XBig12= 2.21D-10 1.10D-06.
     26 vectors produced by pass  7 Test12= 3.24D-14 1.85D-09 XBig12= 1.46D-12 1.05D-07.
      3 vectors produced by pass  8 Test12= 3.24D-14 1.85D-09 XBig12= 9.06D-15 7.93D-09.
 InvSVY:  IOpt=1 It=  1 EMax= 3.55D-15
 Solved reduced A of dimension   382 with    54 vectors.
 End of Minotr F.D. properties file   721 does not exist.
 End of Minotr F.D. properties file   722 does not exist.
 End of Minotr F.D. properties file   788 does not exist.
 MDV=  6039797760.
 Form MO integral derivatives with frozen-active canonical formalism.
 Discarding MO integrals.
 Reordered first order wavefunction length =    613550450
 In DefCFB: NBatch=  1 ICI= 31 ICA=565 LFMax= 63
            Large arrays: LIAPS= 29020253200 LIARS=  4686576125 words.
 Semi-Direct transformation.
 ModeAB=           4 MOrb=            31 LenV=    6031260149
 LASXX=   3179781445 LTotXX=  3179781445 LenRXX=  6375358971
 LTotAB=  3195577526 MaxLAS=  4270930636 LenRXY=           0
 NonZer=  9555140416 LenScr= 19185223680 LnRSAI=  4270930636
 LnScr1=  8575358976 LExtra=           0 Total=  38406872263
 MaxDsk=          -1 SrtSym=           T ITran=            4
 JobTyp=0 Pass  1:  I=   1 to  31.
 (rs|ai) integrals will be sorted in core.
 SymMOI:  orbitals are not symmetric.
 Spin components of T(2) and E(2):
     alpha-alpha T2 =       0.6200267218D-01 E2=     -0.1872375072D+00
     alpha-beta  T2 =       0.3277604931D+00 E2=     -0.1103994948D+01
     beta-beta   T2 =       0.6200267218D-01 E2=     -0.1872375072D+00
 ANorm=    0.1703975257D+01
 E2 =    -0.1478469962D+01 EUMP2 =    -0.39065946891519D+03
          IDoAtm=11111111111111111
 NEqPCM:  Using equilibrium solvation (IEInf=0, Eps=  78.3553, EpsInf=   1.7778)
          Differentiating once with respect to electric field.
                with respect to dipole field.
          Differentiating once with respect to nuclear coordinates.
          There are     1 degrees of freedom in the 1st order CPHF.  IDoFFX=0 NUNeed=     1.
 LinEq1:  Iter=  0 NonCon=     1 RMS=1.98D-03 Max=3.78D-02 NDo=     1
 AX will form     1 AO Fock derivatives at one time.
 LinEq1:  Iter=  1 NonCon=     1 RMS=4.98D-04 Max=9.65D-03 NDo=     1
 LinEq1:  Iter=  2 NonCon=     1 RMS=1.90D-04 Max=7.55D-03 NDo=     1
 LinEq1:  Iter=  3 NonCon=     1 RMS=6.85D-05 Max=2.89D-03 NDo=     1
 LinEq1:  Iter=  4 NonCon=     1 RMS=2.95D-05 Max=7.89D-04 NDo=     1
 LinEq1:  Iter=  5 NonCon=     1 RMS=9.76D-06 Max=1.91D-04 NDo=     1
 LinEq1:  Iter=  6 NonCon=     1 RMS=2.34D-06 Max=3.93D-05 NDo=     1
 LinEq1:  Iter=  7 NonCon=     1 RMS=5.73D-07 Max=8.00D-06 NDo=     1
 LinEq1:  Iter=  8 NonCon=     1 RMS=2.11D-07 Max=5.17D-06 NDo=     1
 LinEq1:  Iter=  9 NonCon=     1 RMS=4.35D-08 Max=5.83D-07 NDo=     1
 LinEq1:  Iter= 10 NonCon=     1 RMS=1.72D-08 Max=3.97D-07 NDo=     1
 LinEq1:  Iter= 11 NonCon=     1 RMS=5.13D-09 Max=1.61D-07 NDo=     1
 LinEq1:  Iter= 12 NonCon=     1 RMS=1.49D-09 Max=6.48D-08 NDo=     1
 LinEq1:  Iter= 13 NonCon=     1 RMS=5.02D-10 Max=2.31D-08 NDo=     1
 LinEq1:  Iter= 14 NonCon=     1 RMS=1.87D-10 Max=2.83D-09 NDo=     1
 LinEq1:  Iter= 15 NonCon=     1 RMS=4.80D-11 Max=1.28D-09 NDo=     1
 LinEq1:  Iter= 16 NonCon=     0 RMS=1.73D-11 Max=2.94D-10 NDo=     1
 Linear equations converged to 1.000D-10 1.000D-09 after    16 iterations.
 End of Minotr F.D. properties file   721 does not exist.
 End of Minotr F.D. properties file   722 does not exist.
 End of Minotr F.D. properties file   788 does not exist.
 Symmetrizing basis deriv contribution to polar:
 IMax=3 JMax=2 DiffMx= 0.00D+00
 G2DrvN: will do    18 centers at a time, making    1 passes.
 Calling FoFCou, ICntrl=  3107 FMM=F I1Cent=   0 AccDes= 0.00D+00.
 NEqPCM:  Using equilibrium solvation (IEInf=0, Eps=  78.3553, EpsInf=   1.7778)
 G2PCM: DoFxE=T DoFxN=F DoGrad=F DoDP/DQ/DG/TGxP=FFFF NFrqRd=   0 IEInf=0 SqF1=F DoCFld=F IF1Alg=4.
 End of G2Drv F.D. properties file   721 does not exist.
 End of G2Drv F.D. properties file   722 does not exist.
 End of G2Drv F.D. properties file   788 does not exist.
 Would need an additional 52625282316 words for in-memory AO integral storage.
 DD1Dir will call FoFJK   2 times, MxPair=       496
 NAB=   496 NAA=     0 NBB=     0 NumPrc= 15.
 FoFJK:  IHMeth= 1 ICntrl=     200 DoSepK=F KAlg= 0 I1Cent=           0 FoldK=F
 IRaf= 990000000 NMat=     496 IRICut=     620 DoRegI=T DoRafI=T ISym2E= 2 IDoP0=3 IntGTp=3.
 FoFCou: FMM=F IPFlag=           0 FMFlag=           0 FMFlg1=           0
         NFxFlg=           0 DoJE=F BraDBF=F KetDBF=F FulRan=T
         wScrn=  0.000000 ICntrl=       200 IOpCl=  0 I1Cent=           0 NGrid=           0
         NMat0=  496 NMatS0=      0 NMatT0=  248 NMatD0=  496 NMtDS0=    0 NMtDT0=    0
 Integrals replicated using symmetry in FoFCou.
 Raff kept on since  95.88% of shell-pairs survive, threshold=   0.20 IRatSp=96.
 G2PCM: DoFxE=F DoFxN=F DoGrad=T DoDP/DQ/DG/TGxP=FFFF NFrqRd=   0 IEInf=0 SqF1=F DoCFld=F IF1Alg=4.
 Discarding MO integrals.
 D2PCM: PCM CHGder 2nd derivatives, FixD1E=F FixD2E=F DoIter=F DoCFld=F I1PDM=2
 Calling FoFJK, ICntrl=  10100127 FMM=F ISym2X=0 I1Cent= 0 IOpClX= 0 NMat=1 NMatS=1 NMatT=0.
 ***** Axes restored to original set *****
 -------------------------------------------------------------------
 Center     Atomic                   Forces (Hartrees/Bohr)
 Number     Number              X              Y              Z
 -------------------------------------------------------------------
      1        6           0.000069153   -0.000030282    0.000027573
      2        6          -0.000048757    0.000155160   -0.000041669
      3        6          -0.000040891    0.000047705    0.000027952
      4        6           0.000110888   -0.000381028    0.000106065
      5        6          -0.000036434    0.000057510   -0.000051023
      6        6          -0.000025422   -0.000044683    0.000010042
      7        1           0.000002250    0.000025085   -0.000002978
      8        1          -0.000015390   -0.000020982   -0.000018103
      9        1          -0.000013143   -0.000034885    0.000009897
     10        1          -0.000011697   -0.000013549   -0.000000006
     11        8           0.000021179    0.000089156   -0.000021174
     12        1          -0.000002153   -0.000047270    0.000015481
     13        1           0.000006085    0.000029639   -0.000001961
     14        8           0.000011867    0.000022667   -0.000006329
     15        1           0.000004101    0.000009993    0.000006746
     16        1          -0.000002389   -0.000015184   -0.000000509
     17        3          -0.000029246    0.000150949   -0.000060003
 -------------------------------------------------------------------
 Cartesian Forces:  Max     0.000381028 RMS     0.000071691
 FormGI is forming the generalized inverse of G from B-inverse, IUseBI=4.

 GradGradGradGradGradGradGradGradGradGradGradGradGradGradGradGradGradGrad
 Berny optimization.
 Using GEDIIS/GDIIS optimizer.
 Internal  Forces:  Max     0.000146618 RMS     0.000034446
 Search for a local minimum.
 Step number   2 out of a maximum of  102
 All quantities printed in internal units (Hartrees-Bohrs-Radians)
 Mixed Optimization -- En-DIIS/RFO-DIIS
 Swapping is turned off.
 Second derivative matrix not updated -- analytic derivatives used.
 DE=  6.27D-06 DEPred=-6.75D-06 R=-9.29D-01
 Trust test=-9.29D-01 RLast= 5.22D-02 DXMaxT set to 5.00D-02
 ITU= -1  0
     Eigenvalues ---    0.00055   0.00080   0.00087   0.00175   0.00297
     Eigenvalues ---    0.00355   0.01047   0.01262   0.01394   0.01514
     Eigenvalues ---    0.01566   0.01666   0.01789   0.01803   0.01894
     Eigenvalues ---    0.02039   0.02378   0.02655   0.02692   0.03355
     Eigenvalues ---    0.03786   0.04556   0.05497   0.08601   0.09886
     Eigenvalues ---    0.11410   0.12641   0.15477   0.17234   0.18945
     Eigenvalues ---    0.30860   0.32365   0.33593   0.36295   0.36409
     Eigenvalues ---    0.36502   0.36557   0.36644   0.40464   0.41312
     Eigenvalues ---    0.43304   0.46752   0.47620   0.52726   0.53758
 En-DIIS/RFO-DIIS/Sim-DIIS IScMMF=       -3 using points:     2    1
 RFO step:  Lambda=-4.27074415D-05.
 DidBck=T Rises=F RFO-DIIS coefs:    0.78244    0.21756
 Iteration  1 RMS(Cart)=  0.04221993 RMS(Int)=  0.00149284
 Iteration  2 RMS(Cart)=  0.00137782 RMS(Int)=  0.00011007
 Iteration  3 RMS(Cart)=  0.00000150 RMS(Int)=  0.00011007
 Iteration  4 RMS(Cart)=  0.00000000 RMS(Int)=  0.00011007
 Variable       Old X    -DE/DX   Delta X   Delta X   Delta X     New X
                                 (Linear)    (Quad)   (Total)
    R1        2.63967  -0.00002   0.00000   0.00028   0.00048   2.64015
    R2        2.63245  -0.00003   0.00000   0.00022   0.00021   2.63266
    R3        2.04566  -0.00001  -0.00000   0.00001   0.00001   2.04567
    R4        6.77281  -0.00004   0.00748  -0.09265  -0.08537   6.68744
    R5        2.64240  -0.00001  -0.00001   0.00007   0.00020   2.64260
    R6        2.57399  -0.00004   0.00000   0.00008   0.00008   2.57407
    R7        6.75939  -0.00002   0.00628  -0.01095  -0.00447   6.75491
    R8        2.63525   0.00002  -0.00001   0.00030   0.00019   2.63544
    R9        2.04598   0.00000  -0.00000  -0.00007  -0.00007   2.04591
   R10        6.63419   0.00006   0.00139   0.07445   0.07574   6.70993
   R11        2.63513   0.00007   0.00000   0.00053   0.00061   2.63574
   R12        2.04590  -0.00000   0.00000  -0.00003  -0.00002   2.04588
   R13        6.52550   0.00015  -0.00233   0.07948   0.07702   6.60252
   R14        2.63777  -0.00002   0.00000   0.00017   0.00025   2.63803
   R15        2.04403  -0.00000  -0.00000  -0.00001  -0.00001   2.04401
   R16        6.55238   0.00002  -0.00079  -0.00714  -0.00784   6.54454
   R17        2.04568   0.00000   0.00000   0.00003   0.00003   2.04571
   R18        1.85436   0.00002  -0.00000   0.00004   0.00004   1.85439
   R19        3.33474   0.00000   0.00000   0.00228   0.00228   3.33702
   R20        1.82234  -0.00000  -0.00000  -0.00004  -0.00004   1.82230
   R21        1.82227   0.00002  -0.00000   0.00012   0.00012   1.82239
    A1        2.09413   0.00001  -0.00000   0.00004   0.00000   2.09413
    A2        2.07743  -0.00000  -0.00000   0.00003   0.00017   2.07759
    A3        2.11162  -0.00001   0.00000  -0.00007  -0.00017   2.11145
    A4        1.33462   0.00001  -0.00112  -0.00243  -0.00362   1.33100
    A5        2.02385  -0.00001   0.00145  -0.02776  -0.02640   1.99745
    A6        2.09054   0.00001   0.00000  -0.00006   0.00005   2.09059
    A7        2.05387   0.00005  -0.00000   0.00058   0.00059   2.05446
    A8        2.13878  -0.00006   0.00000  -0.00052  -0.00064   2.13814
    A9        2.01894   0.00002   0.00112  -0.00130  -0.00018   2.01876
   A10        2.09104   0.00001  -0.00001   0.00009  -0.00000   2.09104
   A11        2.08703   0.00000   0.00001  -0.00014   0.00003   2.08706
   A12        2.10512  -0.00001   0.00000   0.00004  -0.00003   2.10508
   A13        1.97292   0.00002  -0.00064   0.03056   0.02984   2.00275
   A14        2.10542  -0.00004   0.00002  -0.00002  -0.00005   2.10537
   A15        2.08108   0.00001  -0.00001  -0.00005  -0.00011   2.08097
   A16        2.09668   0.00003  -0.00001   0.00007   0.00016   2.09684
   A17        1.93504   0.00003  -0.00190   0.03151   0.02950   1.96455
   A18        2.08168   0.00001  -0.00001  -0.00015   0.00004   2.08172
   A19        2.10062  -0.00000   0.00001   0.00033   0.00025   2.10087
   A20        2.10088  -0.00001   0.00001  -0.00018  -0.00029   2.10059
   A21        1.41293  -0.00001   0.00185  -0.03333  -0.03152   1.38141
   A22        1.94537  -0.00000  -0.00140   0.00123  -0.00022   1.94515
   A23        2.10356  -0.00000   0.00000   0.00010  -0.00005   2.10352
   A24        2.08307   0.00001  -0.00001  -0.00010  -0.00003   2.08304
   A25        2.09655  -0.00001   0.00000   0.00000   0.00008   2.09663
   A26        1.91634  -0.00013   0.00000  -0.00116  -0.00116   1.91519
   A27        2.00997   0.00001   0.00003   0.00418   0.00423   2.01420
   A28        2.00636  -0.00001   0.00000  -0.00640  -0.00640   1.99996
   A29        1.82085  -0.00000  -0.00000   0.00009   0.00014   1.82099
   A30        0.69527  -0.00000  -0.00051   0.00173   0.00091   0.69619
   A31        0.81306  -0.00000  -0.00041   0.00204   0.00136   0.81441
   A32        0.70037  -0.00001  -0.00043   0.00613   0.00564   0.70601
   A33        0.70088  -0.00000  -0.00029  -0.00305  -0.00343   0.69745
   A34        0.81703  -0.00000  -0.00040   0.00132   0.00086   0.81789
   A35        0.70912  -0.00000  -0.00004  -0.00387  -0.00401   0.70511
   A36        3.17673  -0.00009   0.00002  -0.00602  -0.00602   3.17071
   A37        3.13625   0.00008   0.00002   0.02063   0.02064   3.15689
    D1        0.00201  -0.00003   0.00007  -0.00006  -0.00006   0.00195
    D2       -3.13799   0.00003   0.00001   0.00049   0.00048  -3.13750
    D3        3.13903  -0.00002   0.00010  -0.00070  -0.00066   3.13837
    D4       -0.00097   0.00003   0.00005  -0.00016  -0.00012  -0.00109
    D5       -0.00102   0.00002   0.00003   0.00001   0.00008  -0.00094
    D6        3.13810   0.00002  -0.00003   0.00099   0.00097   3.13907
    D7       -3.13795   0.00001  -0.00000   0.00067   0.00070  -3.13725
    D8        0.00117   0.00001  -0.00006   0.00165   0.00159   0.00275
    D9        1.18397   0.00002  -0.00108   0.03439   0.03348   1.21745
   D10       -1.96010   0.00002  -0.00114   0.03537   0.03437  -1.92573
   D11       -1.66323  -0.00001  -0.00076   0.00828   0.00755  -1.65568
   D12       -1.09492  -0.00001  -0.00051  -0.00040  -0.00063  -1.09555
   D13       -0.52163  -0.00000  -0.00011  -0.00450  -0.00442  -0.52605
   D14        2.55784  -0.00000  -0.00026   0.00904   0.00858   2.56641
   D15        3.12614  -0.00000  -0.00001   0.00037   0.00040   3.12654
   D16       -2.58375   0.00001   0.00039  -0.00373  -0.00339  -2.58715
   D17       -0.00199  -0.00000  -0.00003  -0.00098  -0.00097  -0.00296
   D18        3.14112   0.00002  -0.00005   0.00120   0.00121  -3.14085
   D19        3.13793  -0.00006   0.00002  -0.00156  -0.00155   3.13639
   D20       -0.00214  -0.00004   0.00000   0.00063   0.00064  -0.00150
   D21        3.12729  -0.00011   0.00026  -0.04738  -0.04715   3.08013
   D22       -0.01267  -0.00005   0.00020  -0.04682  -0.04659  -0.05926
   D23       -1.57120  -0.00008   0.00165  -0.08708  -0.08542  -1.65662
   D24        2.61866  -0.00005  -0.00039   0.00408   0.00391   2.62257
   D25       -3.09407  -0.00004   0.00002  -0.00042  -0.00048  -3.09455
   D26        0.00098   0.00005  -0.00010   0.00208   0.00201   0.00298
   D27       -3.13977  -0.00000   0.00004   0.00076   0.00082  -3.13894
   D28        3.14103   0.00003  -0.00008  -0.00012  -0.00020   3.14083
   D29        0.00029  -0.00003   0.00006  -0.00145  -0.00139  -0.00109
   D30       -2.58170   0.00001  -0.00038   0.00802   0.00785  -2.57385
   D31        2.58174   0.00002  -0.00004  -0.00424  -0.00428   2.57747
   D32        0.00002  -0.00006   0.00020  -0.00211  -0.00198  -0.00195
   D33       -3.13981  -0.00004   0.00008  -0.00118  -0.00109  -3.14090
   D34        3.14076  -0.00001   0.00005  -0.00078  -0.00078   3.13997
   D35        0.00093   0.00002  -0.00006   0.00016   0.00010   0.00103
   D36       -3.13186   0.00000  -0.00001   0.00021   0.00016  -3.13171
   D37       -2.57889   0.00000  -0.00038   0.00327   0.00280  -2.57609
   D38       -0.00000   0.00003  -0.00016   0.00106   0.00093   0.00093
   D39       -3.13910   0.00003  -0.00010   0.00008   0.00003  -3.13907
   D40        3.13983   0.00000  -0.00005   0.00013   0.00004   3.13987
   D41        0.00073   0.00000   0.00001  -0.00086  -0.00085  -0.00013
   D42       -1.22977  -0.00001  -0.00062  -0.01729  -0.01784  -1.24761
   D43        1.91432  -0.00001  -0.00056  -0.01828  -0.01874   1.89558
   D44        0.51160   0.00000  -0.00021   0.00706   0.00696   0.51855
   D45        1.06160   0.00000  -0.00061   0.01184   0.01110   1.07270
   D46        1.61898   0.00000  -0.00075   0.00854   0.00740   1.62639
   D47        2.59166  -0.00001   0.00041  -0.00513  -0.00446   2.58720
   D48       -3.14152  -0.00001   0.00001  -0.00035  -0.00032   3.14134
   D49       -2.58414  -0.00001  -0.00013  -0.00365  -0.00401  -2.58815
   D50        2.40040   0.00001  -0.00095   0.04648   0.04559   2.44599
   D51       -1.77416   0.00003  -0.00093   0.04484   0.04385  -1.73031
   D52        2.21567  -0.00000   0.00002  -0.00539  -0.00533   2.21034
         Item               Value     Threshold  Converged?
 Maximum Force            0.000147     0.000450     YES
 RMS     Force            0.000034     0.000300     YES
 Maximum Displacement     0.276375     0.001800     NO 
 RMS     Displacement     0.042796     0.001200     NO 
 Predicted change in Energy=-2.222496D-05
 GradGradGradGradGradGradGradGradGradGradGradGradGradGradGradGradGradGrad

                          Input orientation:                          
 ---------------------------------------------------------------------
 Center     Atomic      Atomic             Coordinates (Angstroms)
 Number     Number       Type             X           Y           Z
 ---------------------------------------------------------------------
      1          6           0        0.003275    0.024604    0.009294
      2          6           0        0.000259    0.045194    1.406247
      3          6           0        1.212257    0.033083    2.103708
      4          6           0        2.416250   -0.003049    1.400824
      5          6           0        2.424581   -0.023716    0.006229
      6          6           0        1.211202   -0.010229   -0.683917
      7          1           0        1.201482   -0.028317   -1.766264
      8          1           0        3.360810   -0.052379   -0.534703
      9          1           0        3.349037   -0.014656    1.950246
     10          1           0        1.206085    0.048410    3.186231
     11          8           0       -1.206842    0.074158    2.036711
     12          1           0       -1.074464    0.029534    3.008019
     13          1           0       -0.941934    0.031238   -0.518337
     14          8           0       -0.887764   -0.076229    4.760809
     15          1           0       -1.477015    0.488457    5.274445
     16          1           0       -1.023632   -0.958235    5.126339
     17          3           0        1.388474    3.231964    0.572734
 ---------------------------------------------------------------------
                    Distance matrix (angstroms):
                    1          2          3          4          5
     1  C    0.000000
     2  C    1.397108   0.000000
     3  C    2.418322   1.398405   0.000000
     4  C    2.785600   2.416479   1.394615   0.000000
     5  C    2.421790   2.800381   2.423297   1.394772   0.000000
     6  C    1.393142   2.416245   2.787962   2.407974   1.395984
     7  H    2.142688   3.393106   3.870474   3.392159   2.153538
     8  H    3.402191   3.882025   3.403645   2.154273   1.081645
     9  H    3.868199   3.393204   2.142815   1.082632   2.152650
    10  H    3.397094   2.149970   1.082649   2.157505   3.406221
    11  O    2.361622   1.362137   2.420375   3.679281   4.161690
    12  H    3.186518   1.928976   2.459041   3.843074   4.610519
    13  H    1.082524   2.142882   3.393473   3.868042   3.407581
    14  O    4.835392   3.472235   3.388543   4.712893   5.794861
    15  H    5.488919   4.164346   4.182478   5.513985   6.575627
    16  H    5.310806   3.986767   3.888214   5.159906   6.243318
    17  Li   3.538841   3.574547   3.550742   3.493904   3.463221
                    6          7          8          9         10
     6  C    0.000000
     7  H    1.082542   0.000000
     8  H    2.155193   2.485964   0.000000
     9  H    3.392517   4.292392   2.485263   0.000000
    10  H    3.870596   4.953092   4.300971   2.474647   0.000000
    11  O    3.640862   4.502572   5.243246   4.557565   2.672878
    12  H    4.342378   5.289335   5.677081   4.548428   2.287579
    13  H    2.159891   2.480948   4.303588   4.950600   4.282301
    14  O    5.835671   6.853461   6.789212   5.084637   2.622791
    15  H    6.555706   7.550695   7.579133   5.881684   3.428310
    16  H    6.297005   7.302319   7.217431   5.486177   3.122337
    17  Li   3.481726   4.016878   3.987911   4.035082   4.122942
                   11         12         13         14         15
    11  O    0.000000
    12  H    0.981302   0.000000
    13  H    2.569103   3.528846   0.000000
    14  O    2.746841   1.765875   5.280517   0.000000
    15  H    3.275295   2.347199   5.835382   0.964318   0.000000
    16  H    3.262699   2.337852   5.731326   0.964369   1.523289
    17  Li   4.341731   4.717228   4.106809   5.802187   6.151744
                   16         17
    16  H    0.000000
    17  Li   6.641637   0.000000
 Stoichiometry    C6H8LiO2(1+)
 Framework group  C1[X(C6H8LiO2)]
 Deg. of freedom    45
 Full point group                 C1      NOp   1
 Largest Abelian subgroup         C1      NOp   1
 Largest concise Abelian subgroup C1      NOp   1
                         Standard orientation:                         
 ---------------------------------------------------------------------
 Center     Atomic      Atomic             Coordinates (Angstroms)
 Number     Number       Type             X           Y           Z
 ---------------------------------------------------------------------
      1          6           0        0.975540    1.302582   -0.198892
      2          6           0       -0.196671    0.549125   -0.098217
      3          6           0       -0.127517   -0.847543   -0.106676
      4          6           0        1.110515   -1.479673   -0.219098
      5          6           0        2.283615   -0.731962   -0.319875
      6          6           0        2.207668    0.661917   -0.309583
      7          1           0        3.109233    1.255814   -0.389354
      8          1           0        3.241552   -1.226560   -0.407537
      9          1           0        1.152989   -2.561441   -0.227166
     10          1           0       -1.037997   -1.428189   -0.029174
     11          8           0       -1.376092    1.223024    0.002996
     12          1           0       -2.122253    0.585728    0.010147
     13          1           0        0.907752    2.382971   -0.194167
     14          8           0       -3.498579   -0.520584   -0.000566
     15          1           0       -4.211569   -0.299845    0.610032
     16          1           0       -3.935457   -0.609317   -0.855710
     17          3           0        1.458072   -0.148455    2.992510
 ---------------------------------------------------------------------
 Rotational constants (GHZ):           2.7320970           0.9751547           0.8901280
 Standard basis: Aug-CC-pVTZ (5D, 7F)
 There are   695 symmetry adapted cartesian basis functions of A   symmetry.
 There are   598 symmetry adapted basis functions of A   symmetry.
   598 basis functions,   866 primitive gaussians,   695 cartesian basis functions
    31 alpha electrons       31 beta electrons
       nuclear repulsion energy       369.2546150026 Hartrees.
 NAtoms=   17 NActive=   17 NUniq=   17 SFac= 1.00D+00 NAtFMM=   60 NAOKFM=F Big=F
 Integral buffers will be    131072 words long.
 Raffenetti 1 integral format.
 Two-electron integral symmetry is turned on.
 Force inversion solution in PCM.
 ------------------------------------------------------------------------------
 Polarizable Continuum Model (PCM)
 =================================
 Model                : PCM.
 Atomic radii         : UFF (Universal Force Field).
 Polarization charges : Total charges.
 Charge compensation  : None.
 Solution method      : Matrix inversion.
 Cavity type          : Scaled VdW (van der Waals Surface) (Alpha=1.100).
 Cavity algorithm     : GePol (No added spheres)
                        Default sphere list used, NSphG=   17.
                        Lebedev-Laikov grids with approx.  5.0 points / Ang**2.
                        Smoothing algorithm: York/Karplus (Gamma=1.0000).
                        Polarization charges: spherical gaussians, with
                                              point-specific exponents (IZeta= 3).
                        Self-potential: point-specific (ISelfS= 7).
                        Self-field    : sphere-specific E.n sum rule (ISelfD= 2).
 1st derivatives      : Analytical E(r).r(x)/FMM algorithm (CHGder, D1EAlg=3).
                        Cavity 1st derivative terms included.
 2nd derivatives      : Analytical E(r).r(xy)/FMM algorithm (CHGder, D2EAlg=3).
                        Cavity 2nd derivative terms included.
 Solvent              : Water, Eps=  78.355300 Eps(inf)=   1.777849
 ------------------------------------------------------------------------------
 Spheres list:
 ISph  on   Nord     Re0    Alpha      Xe            Ye            Ze
    1   C      1    1.9255  1.100      0.975540      1.302582     -0.198892
    2   C      2    1.9255  1.100     -0.196671      0.549125     -0.098217
    3   C      3    1.9255  1.100     -0.127517     -0.847543     -0.106676
    4   C      4    1.9255  1.100      1.110515     -1.479673     -0.219098
    5   C      5    1.9255  1.100      2.283615     -0.731962     -0.319875
    6   C      6    1.9255  1.100      2.207668      0.661917     -0.309583
    7   H      7    1.4430  1.100      3.109233      1.255814     -0.389354
    8   H      8    1.4430  1.100      3.241552     -1.226560     -0.407537
    9   H      9    1.4430  1.100      1.152989     -2.561441     -0.227166
   10   H     10    1.4430  1.100     -1.037997     -1.428189     -0.029174
   11   O     11    1.7500  1.100     -1.376092      1.223024      0.002996
   12   H     12    1.4430  1.100     -2.122253      0.585728      0.010147
   13   H     13    1.4430  1.100      0.907752      2.382971     -0.194167
   14   O     14    1.7500  1.100     -3.498579     -0.520584     -0.000566
   15   H     15    1.4430  1.100     -4.211569     -0.299845      0.610032
   16   H     16    1.4430  1.100     -3.935457     -0.609317     -0.855710
   17  Li     17    1.2255  1.100      1.458072     -0.148455      2.992510
 ------------------------------------------------------------------------------
 One-electron integrals computed using PRISM.
 NBasis=   598 RedAO= T EigKep=  1.14D-06  NBF=   598
 NBsUse=   596 1.00D-06 EigRej=  9.26D-07 NBFU=   596
 Initial guess from the checkpoint file:  "output.chk"
 B after Tr=     0.000000    0.000000   -0.000000
         Rot=    0.999689    0.024499   -0.004688    0.000389 Ang=   2.86 deg.
 ExpMin= 7.59D-03 ExpMax= 1.53D+04 ExpMxC= 5.22D+02 IAcc=3 IRadAn=         5 AccDes= 0.00D+00
 Harris functional with IExCor=  205 and IRadAn=       5 diagonalized for initial guess.
 HarFok:  IExCor=  205 AccDes= 0.00D+00 IRadAn=         5 IDoV= 1 UseB2=F ITyADJ=14
 ICtDFT=  3500011 ScaDFX=  1.000000  1.000000  1.000000  1.000000
 FoFCou: FMM=F IPFlag=           0 FMFlag=      100000 FMFlg1=           0
         NFxFlg=           0 DoJE=T BraDBF=F KetDBF=T FulRan=T
         wScrn=  0.000000 ICntrl=       500 IOpCl=  0 I1Cent=   200000004 NGrid=           0
         NMat0=    1 NMatS0=      1 NMatT0=    0 NMatD0=    1 NMtDS0=    0 NMtDT0=    0
 Petite list used in FoFCou.
 Requested convergence on RMS density matrix=1.00D-08 within 128 cycles.
 Requested convergence on MAX density matrix=1.00D-06.
 Requested convergence on             energy=1.00D-06.
 No special actions if energy rises.
 Inv3:  Mode=1 IEnd=     7508172.
 Iteration    1 A*A^-1 deviation from unit magnitude is 2.78D-15 for    732.
 Iteration    1 A*A^-1 deviation from orthogonality  is 1.96D-15 for    755    581.
 Iteration    1 A^-1*A deviation from unit magnitude is 2.78D-15 for    732.
 Iteration    1 A^-1*A deviation from orthogonality  is 7.22D-15 for    776    729.
 Error on total polarization charges =  0.01224
 SCF Done:  E(RHF) =  -389.181001675     A.U. after    9 cycles
            NFock=  9  Conv=0.99D-08     -V/T= 2.0020
 ExpMin= 7.59D-03 ExpMax= 1.53D+04 ExpMxC= 5.22D+02 IAcc=3 IRadAn=         5 AccDes= 0.00D+00
 HarFok:  IExCor=  205 AccDes= 0.00D+00 IRadAn=         5 IDoV=-2 UseB2=F ITyADJ=14
 ICtDFT= 12500011 ScaDFX=  1.000000  1.000000  1.000000  1.000000
 Range of M.O.s used for correlation:    10   596
 NBasis=   598 NAE=    31 NBE=    31 NFC=     9 NFV=     0
 NROrb=    587 NOA=    22 NOB=    22 NVA=   565 NVB=   565

 **** Warning!!: The largest alpha MO coefficient is  0.18087431D+03

 Disk-based method using ON**2 memory for 22 occupieds at a time.
 Permanent disk used for amplitudes=   380863675 words.
 Estimated scratch disk usage= 14890783904 words.
 Actual    scratch disk usage= 14323165344 words.
 JobTyp=1 Pass  1:  I=  10 to  31 NPSUse= 15 ParTrn=T ParDer=T DoDerP=T.
 Spin components of T(2) and E(2):
     alpha-alpha T2 =       0.6201100320D-01 E2=     -0.1872417391D+00
     alpha-beta  T2 =       0.3278036066D+00 E2=     -0.1104024885D+01
     beta-beta   T2 =       0.6201100320D-01 E2=     -0.1872417391D+00
 ANorm=    0.1204917264D+01
 E2 =    -0.1478508364D+01 EUMP2 =    -0.39065951003897D+03
 G2DrvN: will do    18 centers at a time, making    1 passes.
 Calling FoFCou, ICntrl=  3107 FMM=F I1Cent=   0 AccDes= 0.00D+00.
 NEqPCM:  Using equilibrium solvation (IEInf=0, Eps=  78.3553, EpsInf=   1.7778)
 G2PCM: DoFxE=T DoFxN=T DoGrad=T DoDP/DQ/DG/TGxP=FFFF NFrqRd=   0 IEInf=0 SqF1=F DoCFld=F IF1Alg=4.
 End of G2Drv F.D. properties file   721 does not exist.
 End of G2Drv F.D. properties file   722 does not exist.
 End of G2Drv F.D. properties file   788 does not exist.
          IDoAtm=11111111111111111
 NEqPCM:  Using equilibrium solvation (IEInf=0, Eps=  78.3553, EpsInf=   1.7778)
          Differentiating once with respect to electric field.
                with respect to dipole field.
          Differentiating once with respect to nuclear coordinates.
          There are    54 degrees of freedom in the 1st order CPHF.  IDoFFX=6 NUNeed=    54.
     51 vectors produced by pass  0 Test12= 3.24D-14 1.85D-09 XBig12= 3.48D+01 2.46D+00.
 AX will form    51 AO Fock derivatives at one time.
     51 vectors produced by pass  1 Test12= 3.24D-14 1.85D-09 XBig12= 1.57D+00 1.49D-01.
     51 vectors produced by pass  2 Test12= 3.24D-14 1.85D-09 XBig12= 3.80D-02 2.14D-02.
     51 vectors produced by pass  3 Test12= 3.24D-14 1.85D-09 XBig12= 4.46D-04 1.59D-03.
     51 vectors produced by pass  4 Test12= 3.24D-14 1.85D-09 XBig12= 3.82D-06 1.41D-04.
     51 vectors produced by pass  5 Test12= 3.24D-14 1.85D-09 XBig12= 2.97D-08 1.26D-05.
     47 vectors produced by pass  6 Test12= 3.24D-14 1.85D-09 XBig12= 2.19D-10 1.09D-06.
     25 vectors produced by pass  7 Test12= 3.24D-14 1.85D-09 XBig12= 1.50D-12 1.07D-07.
      3 vectors produced by pass  8 Test12= 3.24D-14 1.85D-09 XBig12= 9.15D-15 6.54D-09.
 InvSVY:  IOpt=1 It=  1 EMax= 3.55D-15
 Solved reduced A of dimension   381 with    54 vectors.
 End of Minotr F.D. properties file   721 does not exist.
 End of Minotr F.D. properties file   722 does not exist.
 End of Minotr F.D. properties file   788 does not exist.
 MDV=  6039797760.
 Form MO integral derivatives with frozen-active canonical formalism.
 Discarding MO integrals.
 Reordered first order wavefunction length =    613550450
 In DefCFB: NBatch=  1 ICI= 31 ICA=565 LFMax= 63
            Large arrays: LIAPS= 29020253200 LIARS=  4686576125 words.
 Semi-Direct transformation.
 ModeAB=           4 MOrb=            31 LenV=    6031260155
 LASXX=   3179781445 LTotXX=  3179781445 LenRXX=  6375358971
 LTotAB=  3195577526 MaxLAS=  4271521868 LenRXY=           0
 NonZer=  9555140416 LenScr= 19185223680 LnRSAI=  4271521868
 LnScr1=  8576546304 LExtra=           0 Total=  38408650823
 MaxDsk=          -1 SrtSym=           T ITran=            4
 JobTyp=0 Pass  1:  I=   1 to  31.
 (rs|ai) integrals will be sorted in core.
 SymMOI:  orbitals are not symmetric.
 Spin components of T(2) and E(2):
     alpha-alpha T2 =       0.6201100320D-01 E2=     -0.1872417391D+00
     alpha-beta  T2 =       0.3278036066D+00 E2=     -0.1104024885D+01
     beta-beta   T2 =       0.6201100320D-01 E2=     -0.1872417391D+00
 ANorm=    0.1704010336D+01
 E2 =    -0.1478508364D+01 EUMP2 =    -0.39065951003897D+03
          IDoAtm=11111111111111111
 NEqPCM:  Using equilibrium solvation (IEInf=0, Eps=  78.3553, EpsInf=   1.7778)
          Differentiating once with respect to electric field.
                with respect to dipole field.
          Differentiating once with respect to nuclear coordinates.
          There are     1 degrees of freedom in the 1st order CPHF.  IDoFFX=0 NUNeed=     1.
 LinEq1:  Iter=  0 NonCon=     1 RMS=1.98D-03 Max=3.83D-02 NDo=     1
 AX will form     1 AO Fock derivatives at one time.
 LinEq1:  Iter=  1 NonCon=     1 RMS=4.98D-04 Max=9.58D-03 NDo=     1
 LinEq1:  Iter=  2 NonCon=     1 RMS=1.90D-04 Max=7.36D-03 NDo=     1
 LinEq1:  Iter=  3 NonCon=     1 RMS=6.85D-05 Max=2.84D-03 NDo=     1
 LinEq1:  Iter=  4 NonCon=     1 RMS=2.95D-05 Max=7.84D-04 NDo=     1
 LinEq1:  Iter=  5 NonCon=     1 RMS=9.77D-06 Max=1.91D-04 NDo=     1
 LinEq1:  Iter=  6 NonCon=     1 RMS=2.34D-06 Max=4.03D-05 NDo=     1
 LinEq1:  Iter=  7 NonCon=     1 RMS=5.74D-07 Max=8.34D-06 NDo=     1
 LinEq1:  Iter=  8 NonCon=     1 RMS=2.12D-07 Max=5.13D-06 NDo=     1
 LinEq1:  Iter=  9 NonCon=     1 RMS=4.36D-08 Max=5.85D-07 NDo=     1
 LinEq1:  Iter= 10 NonCon=     1 RMS=1.73D-08 Max=3.97D-07 NDo=     1
 LinEq1:  Iter= 11 NonCon=     1 RMS=5.13D-09 Max=1.55D-07 NDo=     1
 LinEq1:  Iter= 12 NonCon=     1 RMS=1.48D-09 Max=6.23D-08 NDo=     1
 LinEq1:  Iter= 13 NonCon=     1 RMS=5.03D-10 Max=2.32D-08 NDo=     1
 LinEq1:  Iter= 14 NonCon=     1 RMS=1.88D-10 Max=2.89D-09 NDo=     1
 LinEq1:  Iter= 15 NonCon=     1 RMS=4.82D-11 Max=1.33D-09 NDo=     1
 LinEq1:  Iter= 16 NonCon=     0 RMS=1.74D-11 Max=3.03D-10 NDo=     1
 Linear equations converged to 1.000D-10 1.000D-09 after    16 iterations.
 End of Minotr F.D. properties file   721 does not exist.
 End of Minotr F.D. properties file   722 does not exist.
 End of Minotr F.D. properties file   788 does not exist.
 Symmetrizing basis deriv contribution to polar:
 IMax=3 JMax=2 DiffMx= 0.00D+00
 G2DrvN: will do    18 centers at a time, making    1 passes.
 Calling FoFCou, ICntrl=  3107 FMM=F I1Cent=   0 AccDes= 0.00D+00.
 NEqPCM:  Using equilibrium solvation (IEInf=0, Eps=  78.3553, EpsInf=   1.7778)
 G2PCM: DoFxE=T DoFxN=F DoGrad=F DoDP/DQ/DG/TGxP=FFFF NFrqRd=   0 IEInf=0 SqF1=F DoCFld=F IF1Alg=4.
 End of G2Drv F.D. properties file   721 does not exist.
 End of G2Drv F.D. properties file   722 does not exist.
 End of G2Drv F.D. properties file   788 does not exist.
 Would need an additional 52625282316 words for in-memory AO integral storage.
 DD1Dir will call FoFJK   2 times, MxPair=       496
 NAB=   496 NAA=     0 NBB=     0 NumPrc= 15.
 FoFJK:  IHMeth= 1 ICntrl=     200 DoSepK=F KAlg= 0 I1Cent=           0 FoldK=F
 IRaf= 990000000 NMat=     496 IRICut=     620 DoRegI=T DoRafI=T ISym2E= 2 IDoP0=3 IntGTp=3.
 FoFCou: FMM=F IPFlag=           0 FMFlag=           0 FMFlg1=           0
         NFxFlg=           0 DoJE=F BraDBF=F KetDBF=F FulRan=T
         wScrn=  0.000000 ICntrl=       200 IOpCl=  0 I1Cent=           0 NGrid=           0
         NMat0=  496 NMatS0=      0 NMatT0=  248 NMatD0=  496 NMtDS0=    0 NMtDT0=    0
 Integrals replicated using symmetry in FoFCou.
 Raff kept on since  95.91% of shell-pairs survive, threshold=   0.20 IRatSp=96.
 G2PCM: DoFxE=F DoFxN=F DoGrad=T DoDP/DQ/DG/TGxP=FFFF NFrqRd=   0 IEInf=0 SqF1=F DoCFld=F IF1Alg=4.
 Discarding MO integrals.
 D2PCM: PCM CHGder 2nd derivatives, FixD1E=F FixD2E=F DoIter=F DoCFld=F I1PDM=2
 Calling FoFJK, ICntrl=  10100127 FMM=F ISym2X=0 I1Cent= 0 IOpClX= 0 NMat=1 NMatS=1 NMatT=0.
 ***** Axes restored to original set *****
 -------------------------------------------------------------------
 Center     Atomic                   Forces (Hartrees/Bohr)
 Number     Number              X              Y              Z
 -------------------------------------------------------------------
      1        6           0.000156540    0.000088836    0.000160949
      2        6           0.000204169   -0.000220290   -0.000064585
      3        6          -0.000071460   -0.000015071   -0.000107319
      4        6          -0.000068750    0.000237137   -0.000180446
      5        6          -0.000051752   -0.000305965    0.000015496
      6        6          -0.000043644   -0.000017566   -0.000014034
      7        1           0.000010089   -0.000023633    0.000004679
      8        1           0.000007759   -0.000034192    0.000006518
      9        1           0.000004043   -0.000021173   -0.000008408
     10        1          -0.000024490    0.000003958    0.000004804
     11        8          -0.000034010    0.000038339   -0.000001273
     12        1           0.000000604    0.000021760   -0.000017223
     13        1          -0.000005907    0.000003997    0.000017511
     14        8          -0.000004306    0.000040488   -0.000024212
     15        1          -0.000001787    0.000039584    0.000003009
     16        1          -0.000015978    0.000021917    0.000018779
     17        3          -0.000061121    0.000141871    0.000185754
 -------------------------------------------------------------------
 Cartesian Forces:  Max     0.000305965 RMS     0.000092053
 FormGI is forming the generalized inverse of G from B-inverse, IUseBI=4.

 GradGradGradGradGradGradGradGradGradGradGradGradGradGradGradGradGradGrad
 Berny optimization.
 Using GEDIIS/GDIIS optimizer.
 Internal  Forces:  Max     0.000262325 RMS     0.000063516
 Search for a local minimum.
 Step number   3 out of a maximum of  102
 All quantities printed in internal units (Hartrees-Bohrs-Radians)
 Mixed Optimization -- En-DIIS/RFO-DIIS
 Swapping is turned off.
 Second derivative matrix not updated -- analytic derivatives used.
 DE= -4.11D-05 DEPred=-2.22D-05 R= 1.85D+00
 TightC=F SS=  1.41D+00  RLast= 2.06D-01 DXNew= 8.4090D-02 6.1730D-01
 Trust test= 1.85D+00 RLast= 2.06D-01 DXMaxT set to 8.41D-02
 ITU=  1 -1  0
     Eigenvalues ---    0.00048   0.00063   0.00100   0.00303   0.00402
     Eigenvalues ---    0.00529   0.01076   0.01265   0.01404   0.01522
     Eigenvalues ---    0.01556   0.01672   0.01821   0.01833   0.01976
     Eigenvalues ---    0.02079   0.02400   0.02708   0.02766   0.03395
     Eigenvalues ---    0.03791   0.04499   0.05431   0.08629   0.09898
     Eigenvalues ---    0.11410   0.12600   0.15499   0.17271   0.19202
     Eigenvalues ---    0.30812   0.32319   0.33578   0.36294   0.36408
     Eigenvalues ---    0.36505   0.36555   0.36640   0.40455   0.41250
     Eigenvalues ---    0.43293   0.46745   0.47653   0.52709   0.53755
 En-DIIS/RFO-DIIS/Sim-DIIS IScMMF=       -3 using points:     3    2    1
 RFO step:  Lambda=-1.01828766D-04.
 DidBck=T Rises=F RFO-DIIS coefs:    0.44226    2.55774   -2.00000
 Iteration  1 RMS(Cart)=  0.02033244 RMS(Int)=  0.00044831
 Iteration  2 RMS(Cart)=  0.00024621 RMS(Int)=  0.00007109
 Iteration  3 RMS(Cart)=  0.00000002 RMS(Int)=  0.00007109
 Variable       Old X    -DE/DX   Delta X   Delta X   Delta X     New X
                                 (Linear)    (Quad)   (Total)
    R1        2.64015  -0.00016  -0.00028  -0.00017  -0.00049   2.63966
    R2        2.63266  -0.00010  -0.00015  -0.00007  -0.00020   2.63246
    R3        2.04567  -0.00000  -0.00000  -0.00001  -0.00001   2.04566
    R4        6.68744   0.00007  -0.02111   0.00928  -0.01193   6.67551
    R5        2.64260  -0.00014  -0.00003   0.00005   0.00014   2.64275
    R6        2.57407   0.00004  -0.00006   0.00004  -0.00002   2.57404
    R7        6.75491  -0.00005  -0.05528   0.00220  -0.05308   6.70183
    R8        2.63544  -0.00001  -0.00004  -0.00004  -0.00003   2.63541
    R9        2.04591   0.00001   0.00005   0.00000   0.00005   2.04597
   R10        6.70993  -0.00010  -0.05506   0.00188  -0.05307   6.65686
   R11        2.63574  -0.00012  -0.00036  -0.00005  -0.00046   2.63527
   R12        2.04588   0.00000  -0.00000  -0.00002  -0.00003   2.04585
   R13        6.60252  -0.00004  -0.02155   0.01206  -0.00960   6.59292
   R14        2.63803  -0.00010  -0.00015  -0.00004  -0.00012   2.63791
   R15        2.04401   0.00001   0.00001   0.00001   0.00003   2.04404
   R16        6.54454   0.00023   0.01168   0.01893   0.03064   6.57518
   R17        2.04571  -0.00000  -0.00002  -0.00001  -0.00003   2.04568
   R18        1.85439  -0.00003  -0.00000  -0.00001  -0.00002   1.85437
   R19        3.33702  -0.00001  -0.00131   0.00002  -0.00130   3.33572
   R20        1.82230   0.00002   0.00003   0.00000   0.00003   1.82233
   R21        1.82239  -0.00000  -0.00006   0.00004  -0.00002   1.82237
    A1        2.09413   0.00006  -0.00000  -0.00005  -0.00018   2.09395
    A2        2.07759  -0.00003  -0.00009  -0.00002  -0.00010   2.07749
    A3        2.11145  -0.00003   0.00009   0.00008   0.00029   2.11173
    A4        1.33100   0.00009   0.01228   0.00343   0.01576   1.34676
    A5        1.99745  -0.00003   0.00139  -0.00100   0.00036   1.99780
    A6        2.09059   0.00000  -0.00006   0.00001  -0.00006   2.09053
    A7        2.05446  -0.00006  -0.00029   0.00006  -0.00029   2.05417
    A8        2.13814   0.00006   0.00036  -0.00006   0.00035   2.13849
    A9        2.01876  -0.00013  -0.01020  -0.00369  -0.01391   2.00484
   A10        2.09104  -0.00004   0.00009   0.00015   0.00032   2.09136
   A11        2.08706   0.00000  -0.00007  -0.00025  -0.00031   2.08675
   A12        2.10508   0.00003  -0.00002   0.00010  -0.00001   2.10507
   A13        2.00275  -0.00008  -0.01080  -0.00333  -0.01415   1.98860
   A14        2.10537   0.00002  -0.00014  -0.00029  -0.00049   2.10488
   A15        2.08097  -0.00000   0.00012   0.00012   0.00035   2.08132
   A16        2.09684  -0.00002   0.00002   0.00017   0.00014   2.09698
   A17        1.96455  -0.00004   0.00097  -0.00015   0.00072   1.96527
   A18        2.08172  -0.00000   0.00011   0.00021   0.00025   2.08197
   A19        2.10087   0.00000  -0.00020   0.00000  -0.00026   2.10061
   A20        2.10059  -0.00000   0.00009  -0.00021   0.00001   2.10060
   A21        1.38141   0.00003   0.00056   0.00002   0.00067   1.38209
   A22        1.94515   0.00003   0.01300   0.00244   0.01540   1.96055
   A23        2.10352  -0.00004   0.00001  -0.00002   0.00016   2.10367
   A24        2.08304   0.00003   0.00007   0.00010   0.00009   2.08313
   A25        2.09663   0.00001  -0.00008  -0.00008  -0.00024   2.09639
   A26        1.91519   0.00014   0.00061  -0.00014   0.00046   1.91565
   A27        2.01420  -0.00002  -0.00266   0.00069  -0.00198   2.01223
   A28        1.99996   0.00002   0.00357   0.00081   0.00438   2.00433
   A29        1.82099  -0.00000  -0.00007   0.00004  -0.00005   1.82094
   A30        0.69619  -0.00004   0.00415  -0.00061   0.00348   0.69967
   A31        0.81441  -0.00005   0.00298  -0.00133   0.00148   0.81590
   A32        0.70601  -0.00005   0.00076  -0.00155  -0.00089   0.70512
   A33        0.69745  -0.00002   0.00457  -0.00070   0.00369   0.70114
   A34        0.81789  -0.00004   0.00316  -0.00134   0.00174   0.81963
   A35        0.70511  -0.00002   0.00257  -0.00114   0.00140   0.70651
   A36        3.17071   0.00009   0.00321  -0.00091   0.00231   3.17302
   A37        3.15689  -0.00026  -0.01170   0.00097  -0.01073   3.14615
    D1        0.00195   0.00003  -0.00059   0.00062   0.00001   0.00196
    D2       -3.13750  -0.00006  -0.00040  -0.00031  -0.00072  -3.13822
    D3        3.13837   0.00002  -0.00055   0.00053  -0.00001   3.13836
    D4       -0.00109  -0.00007  -0.00036  -0.00039  -0.00074  -0.00183
    D5       -0.00094  -0.00002  -0.00032   0.00018  -0.00012  -0.00106
    D6        3.13907  -0.00001  -0.00027   0.00025   0.00002   3.13909
    D7       -3.13725  -0.00001  -0.00037   0.00026  -0.00009  -3.13735
    D8        0.00275  -0.00000  -0.00032   0.00034   0.00004   0.00280
    D9        1.21745  -0.00003  -0.00874  -0.00045  -0.00921   1.20824
   D10       -1.92573  -0.00002  -0.00869  -0.00037  -0.00908  -1.93480
   D11       -1.65568  -0.00004   0.00276   0.00105   0.00364  -1.65204
   D12       -1.09555   0.00000   0.00503   0.00138   0.00628  -1.08928
   D13       -0.52605  -0.00000   0.00343   0.00072   0.00416  -0.52189
   D14        2.56641  -0.00004  -0.00238  -0.00039  -0.00280   2.56361
   D15        3.12654   0.00000  -0.00010  -0.00005  -0.00016   3.12638
   D16       -2.58715  -0.00000  -0.00170  -0.00072  -0.00228  -2.58942
   D17       -0.00296   0.00000   0.00086  -0.00150  -0.00066  -0.00362
   D18       -3.14085  -0.00002  -0.00018  -0.00031  -0.00047  -3.14132
   D19        3.13639   0.00010   0.00066  -0.00053   0.00010   3.13649
   D20       -0.00150   0.00008  -0.00038   0.00066   0.00029  -0.00121
   D21        3.08013   0.00017   0.02393  -0.00624   0.01768   3.09781
   D22       -0.05926   0.00008   0.02412  -0.00720   0.01693  -0.04233
   D23       -1.65662   0.00015   0.03250  -0.00469   0.02781  -1.62881
   D24        2.62257   0.00010   0.00137   0.00034   0.00163   2.62420
   D25       -3.09455   0.00009   0.00006  -0.00023  -0.00019  -3.09474
   D26        0.00298  -0.00005  -0.00021   0.00161   0.00143   0.00442
   D27       -3.13894   0.00001  -0.00083   0.00084   0.00005  -3.13890
   D28        3.14083  -0.00003   0.00084   0.00040   0.00124  -3.14111
   D29       -0.00109   0.00003   0.00022  -0.00037  -0.00015  -0.00124
   D30       -2.57385  -0.00001  -0.00085  -0.00007  -0.00098  -2.57483
   D31        2.57747   0.00003   0.00277   0.00127   0.00418   2.58165
   D32       -0.00195   0.00006  -0.00069  -0.00081  -0.00153  -0.00349
   D33       -3.14090   0.00003  -0.00017  -0.00055  -0.00072   3.14156
   D34        3.13997   0.00001  -0.00007  -0.00003  -0.00013   3.13984
   D35        0.00103  -0.00003   0.00046   0.00023   0.00068   0.00171
   D36       -3.13171   0.00000  -0.00001   0.00002  -0.00001  -3.13172
   D37       -2.57609  -0.00000   0.00190   0.00038   0.00245  -2.57364
   D38        0.00093  -0.00003   0.00096  -0.00008   0.00087   0.00180
   D39       -3.13907  -0.00004   0.00091  -0.00016   0.00074  -3.13833
   D40        3.13987   0.00000   0.00043  -0.00035   0.00006   3.13993
   D41       -0.00013  -0.00001   0.00038  -0.00043  -0.00007  -0.00020
   D42       -1.24761   0.00006   0.01569   0.00250   0.01828  -1.22933
   D43        1.89558   0.00005   0.01564   0.00242   0.01814   1.91372
   D44        0.51855   0.00001  -0.00195  -0.00024  -0.00207   0.51648
   D45        1.07270  -0.00000  -0.00062   0.00001  -0.00037   1.07233
   D46        1.62639  -0.00000   0.00273   0.00067   0.00349   1.62988
   D47        2.58720   0.00002  -0.00126  -0.00047  -0.00182   2.58538
   D48        3.14134   0.00000   0.00007  -0.00022  -0.00012   3.14123
   D49       -2.58815   0.00000   0.00343   0.00044   0.00375  -2.58441
   D50        2.44599  -0.00003  -0.01673   0.00560  -0.01114   2.43485
   D51       -1.73031  -0.00003  -0.01591   0.00703  -0.00887  -1.73918
   D52        2.21034   0.00001   0.00277   0.00154   0.00430   2.21464
         Item               Value     Threshold  Converged?
 Maximum Force            0.000262     0.000450     YES
 RMS     Force            0.000064     0.000300     YES
 Maximum Displacement     0.136847     0.001800     NO 
 RMS     Displacement     0.020332     0.001200     NO 
 Predicted change in Energy=-2.768206D-05
 GradGradGradGradGradGradGradGradGradGradGradGradGradGradGradGradGradGrad

                          Input orientation:                          
 ---------------------------------------------------------------------
 Center     Atomic      Atomic             Coordinates (Angstroms)
 Number     Number       Type             X           Y           Z
 ---------------------------------------------------------------------
      1          6           0        0.005702    0.020452    0.004385
      2          6           0        0.003173    0.031277    1.401187
      3          6           0        1.215573    0.017351    2.098068
      4          6           0        2.419539   -0.011634    1.394837
      5          6           0        2.427086   -0.021614    0.000365
      6          6           0        1.213480   -0.006501   -0.689224
      7          1           0        1.203681   -0.017042   -1.771656
      8          1           0        3.363209   -0.044086   -0.541074
      9          1           0        3.352598   -0.024763    1.943736
     10          1           0        1.209515    0.025548    3.180699
     11          8           0       -1.203916    0.053666    2.031917
     12          1           0       -1.071197    0.018818    3.003568
     13          1           0       -0.939772    0.028373   -0.522738
     14          8           0       -0.887632   -0.051069    4.757795
     15          1           0       -1.480714    0.522272    5.257266
     16          1           0       -1.018609   -0.924808    5.144334
     17          3           0        1.350346    3.223593    0.645150
 ---------------------------------------------------------------------
                    Distance matrix (angstroms):
                    1          2          3          4          5
     1  C    0.000000
     2  C    1.396846   0.000000
     3  C    2.418121   1.398482   0.000000
     4  C    2.785856   2.416755   1.394600   0.000000
     5  C    2.421753   2.800081   2.422734   1.394527   0.000000
     6  C    1.393036   2.415800   2.787396   2.407886   1.395923
     7  H    2.142634   3.392711   3.869895   3.391904   2.153323
     8  H    3.402139   3.881740   3.403115   2.153907   1.081660
     9  H    3.868442   3.393545   2.143005   1.082618   2.152504
    10  H    3.396787   2.149873   1.082678   2.157509   3.405763
    11  O    2.361178   1.362125   2.420666   3.679614   4.161375
    12  H    3.186661   1.929261   2.459522   3.843719   4.610731
    13  H    1.082517   2.142578   3.393267   3.868290   3.407619
    14  O    4.837155   3.473777   3.391504   4.716824   5.798393
    15  H    5.482155   4.160811   4.183951   5.515016   6.572802
    16  H    5.325581   3.996159   3.893452   5.168509   6.256915
    17  Li   3.532529   3.546457   3.522659   3.488825   3.479437
                    6          7          8          9         10
     6  C    0.000000
     7  H    1.082527   0.000000
     8  H    2.155156   2.485684   0.000000
     9  H    3.392439   4.292090   2.484908   0.000000
    10  H    3.870058   4.952541   4.300563   2.474958   0.000000
    11  O    3.640334   4.502076   5.242945   4.558042   2.673039
    12  H    4.342477   5.289529   5.677359   4.549188   2.287589
    13  H    2.159961   2.481179   4.303631   4.950835   4.281925
    14  O    5.838380   6.856273   6.793211   5.089123   2.625096
    15  H    6.549736   7.543380   7.576616   5.885546   3.434560
    16  H    6.313154   7.320760   7.231865   5.491936   3.118265
    17  Li   3.497541   4.045266   4.017023   4.030777   4.083667
                   11         12         13         14         15
    11  O    0.000000
    12  H    0.981292   0.000000
    13  H    2.568398   3.528766   0.000000
    14  O    2.746164   1.765189   5.281388   0.000000
    15  H    3.270946   2.345278   5.826234   0.964333   0.000000
    16  H    3.267858   2.340102   5.747215   0.964358   1.523265
    17  Li   4.300676   4.657960   4.100980   5.713651   6.048443
                   16         17
    16  H    0.000000
    17  Li   6.562305   0.000000
 Stoichiometry    C6H8LiO2(1+)
 Framework group  C1[X(C6H8LiO2)]
 Deg. of freedom    45
 Full point group                 C1      NOp   1
 Largest Abelian subgroup         C1      NOp   1
 Largest concise Abelian subgroup C1      NOp   1
                         Standard orientation:                         
 ---------------------------------------------------------------------
 Center     Atomic      Atomic             Coordinates (Angstroms)
 Number     Number       Type             X           Y           Z
 ---------------------------------------------------------------------
      1          6           0        0.980835    1.304271   -0.185655
      2          6           0       -0.192131    0.549825   -0.107282
      3          6           0       -0.122256   -0.846777   -0.126560
      4          6           0        1.117190   -1.477921   -0.228245
      5          6           0        2.290962   -0.728956   -0.305823
      6          6           0        2.214385    0.664709   -0.284968
      7          1           0        3.116875    1.259242   -0.347473
      8          1           0        3.250190   -1.222587   -0.384564
      9          1           0        1.160267   -2.559554   -0.244882
     10          1           0       -1.033623   -1.428086   -0.065876
     11          8           0       -1.372803    1.222870   -0.015584
     12          1           0       -2.118498    0.585053   -0.007704
     13          1           0        0.912468    2.384550   -0.172765
     14          8           0       -3.495492   -0.519347    0.001369
     15          1           0       -4.202042   -0.291847    0.616974
     16          1           0       -3.941427   -0.617821   -0.848002
     17          3           0        1.356077   -0.176012    2.999737
 ---------------------------------------------------------------------
 Rotational constants (GHZ):           2.7310058           0.9777252           0.8923074
 Standard basis: Aug-CC-pVTZ (5D, 7F)
 There are   695 symmetry adapted cartesian basis functions of A   symmetry.
 There are   598 symmetry adapted basis functions of A   symmetry.
   598 basis functions,   866 primitive gaussians,   695 cartesian basis functions
    31 alpha electrons       31 beta electrons
       nuclear repulsion energy       369.3397333785 Hartrees.
 NAtoms=   17 NActive=   17 NUniq=   17 SFac= 1.00D+00 NAtFMM=   60 NAOKFM=F Big=F
 Integral buffers will be    131072 words long.
 Raffenetti 1 integral format.
 Two-electron integral symmetry is turned on.
 Force inversion solution in PCM.
 ------------------------------------------------------------------------------
 Polarizable Continuum Model (PCM)
 =================================
 Model                : PCM.
 Atomic radii         : UFF (Universal Force Field).
 Polarization charges : Total charges.
 Charge compensation  : None.
 Solution method      : Matrix inversion.
 Cavity type          : Scaled VdW (van der Waals Surface) (Alpha=1.100).
 Cavity algorithm     : GePol (No added spheres)
                        Default sphere list used, NSphG=   17.
                        Lebedev-Laikov grids with approx.  5.0 points / Ang**2.
                        Smoothing algorithm: York/Karplus (Gamma=1.0000).
                        Polarization charges: spherical gaussians, with
                                              point-specific exponents (IZeta= 3).
                        Self-potential: point-specific (ISelfS= 7).
                        Self-field    : sphere-specific E.n sum rule (ISelfD= 2).
 1st derivatives      : Analytical E(r).r(x)/FMM algorithm (CHGder, D1EAlg=3).
                        Cavity 1st derivative terms included.
 2nd derivatives      : Analytical E(r).r(xy)/FMM algorithm (CHGder, D2EAlg=3).
                        Cavity 2nd derivative terms included.
 Solvent              : Water, Eps=  78.355300 Eps(inf)=   1.777849
 ------------------------------------------------------------------------------
 Spheres list:
 ISph  on   Nord     Re0    Alpha      Xe            Ye            Ze
    1   C      1    1.9255  1.100      0.980835      1.304271     -0.185655
    2   C      2    1.9255  1.100     -0.192131      0.549825     -0.107282
    3   C      3    1.9255  1.100     -0.122256     -0.846777     -0.126560
    4   C      4    1.9255  1.100      1.117190     -1.477921     -0.228245
    5   C      5    1.9255  1.100      2.290962     -0.728956     -0.305823
    6   C      6    1.9255  1.100      2.214385      0.664709     -0.284968
    7   H      7    1.4430  1.100      3.116875      1.259242     -0.347473
    8   H      8    1.4430  1.100      3.250190     -1.222587     -0.384564
    9   H      9    1.4430  1.100      1.160267     -2.559554     -0.244882
   10   H     10    1.4430  1.100     -1.033623     -1.428086     -0.065876
   11   O     11    1.7500  1.100     -1.372803      1.222870     -0.015584
   12   H     12    1.4430  1.100     -2.118498      0.585053     -0.007704
   13   H     13    1.4430  1.100      0.912468      2.384550     -0.172765
   14   O     14    1.7500  1.100     -3.495492     -0.519347      0.001369
   15   H     15    1.4430  1.100     -4.202042     -0.291847      0.616974
   16   H     16    1.4430  1.100     -3.941427     -0.617821     -0.848002
   17  Li     17    1.2255  1.100      1.356077     -0.176012      2.999737
 ------------------------------------------------------------------------------
 Separa: There are  2 disjoint cavities,
 One-electron integrals computed using PRISM.
 NBasis=   598 RedAO= T EigKep=  1.14D-06  NBF=   598
 NBsUse=   596 1.00D-06 EigRej=  9.25D-07 NBFU=   596
 Initial guess from the checkpoint file:  "output.chk"
 B after Tr=     0.000000   -0.000000    0.000000
         Rot=    0.999991   -0.002606    0.003383    0.000069 Ang=  -0.49 deg.
 ExpMin= 7.59D-03 ExpMax= 1.53D+04 ExpMxC= 5.22D+02 IAcc=3 IRadAn=         5 AccDes= 0.00D+00
 Harris functional with IExCor=  205 and IRadAn=       5 diagonalized for initial guess.
 HarFok:  IExCor=  205 AccDes= 0.00D+00 IRadAn=         5 IDoV= 1 UseB2=F ITyADJ=14
 ICtDFT=  3500011 ScaDFX=  1.000000  1.000000  1.000000  1.000000
 FoFCou: FMM=F IPFlag=           0 FMFlag=      100000 FMFlg1=           0
         NFxFlg=           0 DoJE=T BraDBF=F KetDBF=T FulRan=T
         wScrn=  0.000000 ICntrl=       500 IOpCl=  0 I1Cent=   200000004 NGrid=           0
         NMat0=    1 NMatS0=      1 NMatT0=    0 NMatD0=    1 NMtDS0=    0 NMtDT0=    0
 Petite list used in FoFCou.
 Requested convergence on RMS density matrix=1.00D-08 within 128 cycles.
 Requested convergence on MAX density matrix=1.00D-06.
 Requested convergence on             energy=1.00D-06.
 No special actions if energy rises.
 Inv3:  Mode=1 IEnd=     7451328.
 Iteration    1 A*A^-1 deviation from unit magnitude is 2.66D-15 for    630.
 Iteration    1 A*A^-1 deviation from orthogonality  is 2.87D-15 for    730    395.
 Iteration    1 A^-1*A deviation from unit magnitude is 3.00D-15 for    310.
 Iteration    1 A^-1*A deviation from orthogonality  is 4.89D-15 for    787    730.
 Error on total polarization charges =  0.01229
 SCF Done:  E(RHF) =  -389.181029847     A.U. after    9 cycles
            NFock=  9  Conv=0.39D-08     -V/T= 2.0020
 ExpMin= 7.59D-03 ExpMax= 1.53D+04 ExpMxC= 5.22D+02 IAcc=3 IRadAn=         5 AccDes= 0.00D+00
 HarFok:  IExCor=  205 AccDes= 0.00D+00 IRadAn=         5 IDoV=-2 UseB2=F ITyADJ=14
 ICtDFT= 12500011 ScaDFX=  1.000000  1.000000  1.000000  1.000000
 Range of M.O.s used for correlation:    10   596
 NBasis=   598 NAE=    31 NBE=    31 NFC=     9 NFV=     0
 NROrb=    587 NOA=    22 NOB=    22 NVA=   565 NVB=   565

 **** Warning!!: The largest alpha MO coefficient is  0.17580602D+03

 Disk-based method using ON**2 memory for 22 occupieds at a time.
 Permanent disk used for amplitudes=   380863675 words.
 Estimated scratch disk usage= 14891938464 words.
 Actual    scratch disk usage= 14324136608 words.
 JobTyp=1 Pass  1:  I=  10 to  31 NPSUse= 15 ParTrn=T ParDer=T DoDerP=T.
 Spin components of T(2) and E(2):
     alpha-alpha T2 =       0.6200720559D-01 E2=     -0.1872410673D+00
     alpha-beta  T2 =       0.3277820957D+00 E2=     -0.1104014538D+01
     beta-beta   T2 =       0.6200720559D-01 E2=     -0.1872410673D+00
 ANorm=    0.1204905186D+01
 E2 =    -0.1478496673D+01 EUMP2 =    -0.39065952651988D+03
 G2DrvN: will do    18 centers at a time, making    1 passes.
 Calling FoFCou, ICntrl=  3107 FMM=F I1Cent=   0 AccDes= 0.00D+00.
 NEqPCM:  Using equilibrium solvation (IEInf=0, Eps=  78.3553, EpsInf=   1.7778)
 G2PCM: DoFxE=T DoFxN=T DoGrad=T DoDP/DQ/DG/TGxP=FFFF NFrqRd=   0 IEInf=0 SqF1=F DoCFld=F IF1Alg=4.
 End of G2Drv F.D. properties file   721 does not exist.
 End of G2Drv F.D. properties file   722 does not exist.
 End of G2Drv F.D. properties file   788 does not exist.
          IDoAtm=11111111111111111
 NEqPCM:  Using equilibrium solvation (IEInf=0, Eps=  78.3553, EpsInf=   1.7778)
          Differentiating once with respect to electric field.
                with respect to dipole field.
          Differentiating once with respect to nuclear coordinates.
          There are    54 degrees of freedom in the 1st order CPHF.  IDoFFX=6 NUNeed=    54.
     51 vectors produced by pass  0 Test12= 3.24D-14 1.85D-09 XBig12= 3.48D+01 2.47D+00.
 AX will form    51 AO Fock derivatives at one time.
     51 vectors produced by pass  1 Test12= 3.24D-14 1.85D-09 XBig12= 1.57D+00 1.50D-01.
     51 vectors produced by pass  2 Test12= 3.24D-14 1.85D-09 XBig12= 3.81D-02 2.14D-02.
     51 vectors produced by pass  3 Test12= 3.24D-14 1.85D-09 XBig12= 4.49D-04 1.67D-03.
     51 vectors produced by pass  4 Test12= 3.24D-14 1.85D-09 XBig12= 3.82D-06 1.50D-04.
     51 vectors produced by pass  5 Test12= 3.24D-14 1.85D-09 XBig12= 2.97D-08 1.33D-05.
     47 vectors produced by pass  6 Test12= 3.24D-14 1.85D-09 XBig12= 2.18D-10 1.09D-06.
     26 vectors produced by pass  7 Test12= 3.24D-14 1.85D-09 XBig12= 1.45D-12 1.08D-07.
      3 vectors produced by pass  8 Test12= 3.24D-14 1.85D-09 XBig12= 8.72D-15 7.58D-09.
 InvSVY:  IOpt=1 It=  1 EMax= 1.89D-15
 Solved reduced A of dimension   382 with    54 vectors.
 End of Minotr F.D. properties file   721 does not exist.
 End of Minotr F.D. properties file   722 does not exist.
 End of Minotr F.D. properties file   788 does not exist.
 MDV=  6039797760.
 Form MO integral derivatives with frozen-active canonical formalism.
 Discarding MO integrals.
 Reordered first order wavefunction length =    613550450
 In DefCFB: NBatch=  1 ICI= 31 ICA=565 LFMax= 63
            Large arrays: LIAPS= 29020253200 LIARS=  4686576125 words.
 Semi-Direct transformation.
 ModeAB=           4 MOrb=            31 LenV=    6031259993
 LASXX=   3179781445 LTotXX=  3179781445 LenRXX=  6375358971
 LTotAB=  3195577526 MaxLAS=  4271466440 LenRXY=           0
 NonZer=  9555140416 LenScr= 19185223680 LnRSAI=  4271466440
 LnScr1=  8576434688 LExtra=           0 Total=  38408483779
 MaxDsk=          -1 SrtSym=           T ITran=            4
 JobTyp=0 Pass  1:  I=   1 to  31.
 (rs|ai) integrals will be sorted in core.
 SymMOI:  orbitals are not symmetric.
 Spin components of T(2) and E(2):
     alpha-alpha T2 =       0.6200720559D-01 E2=     -0.1872410673D+00
     alpha-beta  T2 =       0.3277820957D+00 E2=     -0.1104014538D+01
     beta-beta   T2 =       0.6200720559D-01 E2=     -0.1872410673D+00
 ANorm=    0.1703993255D+01
 E2 =    -0.1478496673D+01 EUMP2 =    -0.39065952651988D+03
          IDoAtm=11111111111111111
 NEqPCM:  Using equilibrium solvation (IEInf=0, Eps=  78.3553, EpsInf=   1.7778)
          Differentiating once with respect to electric field.
                with respect to dipole field.
          Differentiating once with respect to nuclear coordinates.
          There are     1 degrees of freedom in the 1st order CPHF.  IDoFFX=0 NUNeed=     1.
 LinEq1:  Iter=  0 NonCon=     1 RMS=1.98D-03 Max=3.83D-02 NDo=     1
 AX will form     1 AO Fock derivatives at one time.
 LinEq1:  Iter=  1 NonCon=     1 RMS=4.98D-04 Max=9.64D-03 NDo=     1
 LinEq1:  Iter=  2 NonCon=     1 RMS=1.89D-04 Max=7.41D-03 NDo=     1
 LinEq1:  Iter=  3 NonCon=     1 RMS=6.85D-05 Max=2.86D-03 NDo=     1
 LinEq1:  Iter=  4 NonCon=     1 RMS=2.95D-05 Max=7.89D-04 NDo=     1
 LinEq1:  Iter=  5 NonCon=     1 RMS=9.76D-06 Max=1.92D-04 NDo=     1
 LinEq1:  Iter=  6 NonCon=     1 RMS=2.34D-06 Max=4.01D-05 NDo=     1
 LinEq1:  Iter=  7 NonCon=     1 RMS=5.74D-07 Max=8.32D-06 NDo=     1
 LinEq1:  Iter=  8 NonCon=     1 RMS=2.12D-07 Max=5.14D-06 NDo=     1
 LinEq1:  Iter=  9 NonCon=     1 RMS=4.35D-08 Max=5.84D-07 NDo=     1
 LinEq1:  Iter= 10 NonCon=     1 RMS=1.72D-08 Max=3.96D-07 NDo=     1
 LinEq1:  Iter= 11 NonCon=     1 RMS=5.11D-09 Max=1.55D-07 NDo=     1
 LinEq1:  Iter= 12 NonCon=     1 RMS=1.48D-09 Max=6.27D-08 NDo=     1
 LinEq1:  Iter= 13 NonCon=     1 RMS=4.99D-10 Max=2.32D-08 NDo=     1
 LinEq1:  Iter= 14 NonCon=     1 RMS=1.87D-10 Max=2.87D-09 NDo=     1
 LinEq1:  Iter= 15 NonCon=     1 RMS=4.80D-11 Max=1.32D-09 NDo=     1
 LinEq1:  Iter= 16 NonCon=     0 RMS=1.72D-11 Max=2.98D-10 NDo=     1
 Linear equations converged to 1.000D-10 1.000D-09 after    16 iterations.
 End of Minotr F.D. properties file   721 does not exist.
 End of Minotr F.D. properties file   722 does not exist.
 End of Minotr F.D. properties file   788 does not exist.
 Symmetrizing basis deriv contribution to polar:
 IMax=3 JMax=2 DiffMx= 0.00D+00
 G2DrvN: will do    18 centers at a time, making    1 passes.
 Calling FoFCou, ICntrl=  3107 FMM=F I1Cent=   0 AccDes= 0.00D+00.
 NEqPCM:  Using equilibrium solvation (IEInf=0, Eps=  78.3553, EpsInf=   1.7778)
 G2PCM: DoFxE=T DoFxN=F DoGrad=F DoDP/DQ/DG/TGxP=FFFF NFrqRd=   0 IEInf=0 SqF1=F DoCFld=F IF1Alg=4.
 End of G2Drv F.D. properties file   721 does not exist.
 End of G2Drv F.D. properties file   722 does not exist.
 End of G2Drv F.D. properties file   788 does not exist.
 Would need an additional 52625282316 words for in-memory AO integral storage.
 DD1Dir will call FoFJK   2 times, MxPair=       496
 NAB=   496 NAA=     0 NBB=     0 NumPrc= 15.
 FoFJK:  IHMeth= 1 ICntrl=     200 DoSepK=F KAlg= 0 I1Cent=           0 FoldK=F
 IRaf= 990000000 NMat=     496 IRICut=     620 DoRegI=T DoRafI=T ISym2E= 2 IDoP0=3 IntGTp=3.
 FoFCou: FMM=F IPFlag=           0 FMFlag=           0 FMFlg1=           0
         NFxFlg=           0 DoJE=F BraDBF=F KetDBF=F FulRan=T
         wScrn=  0.000000 ICntrl=       200 IOpCl=  0 I1Cent=           0 NGrid=           0
         NMat0=  496 NMatS0=      0 NMatT0=  248 NMatD0=  496 NMtDS0=    0 NMtDT0=    0
 Integrals replicated using symmetry in FoFCou.
 Raff kept on since  95.90% of shell-pairs survive, threshold=   0.20 IRatSp=96.
 G2PCM: DoFxE=F DoFxN=F DoGrad=T DoDP/DQ/DG/TGxP=FFFF NFrqRd=   0 IEInf=0 SqF1=F DoCFld=F IF1Alg=4.
 Discarding MO integrals.
 D2PCM: PCM CHGder 2nd derivatives, FixD1E=F FixD2E=F DoIter=F DoCFld=F I1PDM=2
 Calling FoFJK, ICntrl=  10100127 FMM=F ISym2X=0 I1Cent= 0 IOpClX= 0 NMat=1 NMatS=1 NMatT=0.
 ***** Axes restored to original set *****
 -------------------------------------------------------------------
 Center     Atomic                   Forces (Hartrees/Bohr)
 Number     Number              X              Y              Z
 -------------------------------------------------------------------
      1        6           0.000104619   -0.000073604    0.000009786
      2        6           0.000236526    0.000005085    0.000178898
      3        6          -0.000158026   -0.000158680    0.000038796
      4        6          -0.000148725    0.000343872   -0.000000128
      5        6          -0.000006441   -0.000266504   -0.000099368
      6        6           0.000047262    0.000017818   -0.000084962
      7        1          -0.000002075   -0.000005963   -0.000006318
      8        1          -0.000011251   -0.000032544   -0.000014884
      9        1          -0.000007710   -0.000033410    0.000011222
     10        1          -0.000009945   -0.000004767    0.000001582
     11        8          -0.000000924    0.000025362    0.000014114
     12        1          -0.000001019    0.000026353   -0.000004850
     13        1           0.000003090    0.000022064   -0.000007729
     14        8          -0.000002649    0.000015319    0.000004532
     15        1           0.000007098    0.000025777   -0.000001184
     16        1          -0.000013324    0.000018087    0.000002516
     17        3          -0.000036506    0.000075735   -0.000042022
 -------------------------------------------------------------------
 Cartesian Forces:  Max     0.000343872 RMS     0.000088840
 FormGI is forming the generalized inverse of G from B-inverse, IUseBI=4.

 GradGradGradGradGradGradGradGradGradGradGradGradGradGradGradGradGradGrad
 Berny optimization.
 Using GEDIIS/GDIIS optimizer.
 Internal  Forces:  Max     0.000202290 RMS     0.000039222
 Search for a local minimum.
 Step number   4 out of a maximum of  102
 All quantities printed in internal units (Hartrees-Bohrs-Radians)
 Mixed Optimization -- En-DIIS/RFO-DIIS
 Swapping is turned off.
 Second derivative matrix not updated -- analytic derivatives used.
 DE= -1.65D-05 DEPred=-2.77D-05 R= 5.95D-01
 TightC=F SS=  1.41D+00  RLast= 1.02D-01 DXNew= 1.4142D-01 3.0664D-01
 Trust test= 5.95D-01 RLast= 1.02D-01 DXMaxT set to 1.41D-01
 ITU=  1  1 -1  0
     Eigenvalues ---    0.00055   0.00136   0.00143   0.00304   0.00429
     Eigenvalues ---    0.00592   0.01159   0.01267   0.01421   0.01523
     Eigenvalues ---    0.01561   0.01672   0.01820   0.01867   0.02068
     Eigenvalues ---    0.02243   0.02377   0.02725   0.02858   0.03389
     Eigenvalues ---    0.03769   0.04518   0.05437   0.08700   0.09893
     Eigenvalues ---    0.11413   0.12679   0.15505   0.17273   0.19191
     Eigenvalues ---    0.30837   0.32383   0.33596   0.36296   0.36411
     Eigenvalues ---    0.36505   0.36554   0.36640   0.40503   0.41303
     Eigenvalues ---    0.43308   0.46759   0.47678   0.52710   0.53758
 En-DIIS/RFO-DIIS/Sim-DIIS IScMMF=       -3 using points:     4    3    2    1
 RFO step:  Lambda=-6.13592515D-06.
 DidBck=T Rises=F RFO-DIIS coefs:    0.53713    0.14461    2.20629   -1.88803
 Iteration  1 RMS(Cart)=  0.00514360 RMS(Int)=  0.00009106
 Iteration  2 RMS(Cart)=  0.00002539 RMS(Int)=  0.00008666
 Iteration  3 RMS(Cart)=  0.00000000 RMS(Int)=  0.00008666
 Variable       Old X    -DE/DX   Delta X   Delta X   Delta X     New X
                                 (Linear)    (Quad)   (Total)
    R1        2.63966   0.00008   0.00006   0.00009   0.00011   2.63977
    R2        2.63246  -0.00001  -0.00001   0.00001   0.00003   2.63249
    R3        2.04566   0.00000   0.00001   0.00001   0.00001   2.04567
    R4        6.67551  -0.00003  -0.03219   0.01204  -0.02028   6.65524
    R5        2.64275  -0.00020  -0.00005  -0.00016  -0.00005   2.64269
    R6        2.57404   0.00001  -0.00003   0.00006   0.00003   2.57407
    R7        6.70183   0.00000  -0.02854   0.00872  -0.01981   6.68203
    R8        2.63541  -0.00002   0.00002  -0.00006  -0.00000   2.63541
    R9        2.04597   0.00000   0.00001  -0.00002  -0.00001   2.04596
   R10        6.65686   0.00007  -0.01164   0.00715  -0.00437   6.65250
   R11        2.63527   0.00008   0.00000   0.00009   0.00003   2.63530
   R12        2.04585  -0.00000   0.00001  -0.00000   0.00000   2.04585
   R13        6.59292  -0.00005   0.00014   0.01052   0.01051   6.60344
   R14        2.63791  -0.00008  -0.00003  -0.00004   0.00003   2.63794
   R15        2.04404  -0.00000  -0.00000   0.00000  -0.00000   2.04404
   R16        6.57518   0.00009  -0.00479   0.01621   0.01147   6.58665
   R17        2.04568   0.00001  -0.00000  -0.00000  -0.00000   2.04568
   R18        1.85437  -0.00001   0.00001  -0.00002  -0.00000   1.85437
   R19        3.33572  -0.00000  -0.00016   0.00037   0.00021   3.33593
   R20        1.82233  -0.00001   0.00000  -0.00001  -0.00001   1.82232
   R21        1.82237   0.00001  -0.00002   0.00002  -0.00000   1.82237
    A1        2.09395   0.00003   0.00008   0.00012   0.00005   2.09400
    A2        2.07749   0.00001  -0.00000  -0.00008  -0.00006   2.07743
    A3        2.11173  -0.00004  -0.00008  -0.00004   0.00001   2.11174
    A4        1.34676   0.00004   0.00354   0.00181   0.00542   1.35218
    A5        1.99780  -0.00004  -0.00435  -0.00109  -0.00549   1.99232
    A6        2.09053   0.00003  -0.00002   0.00004   0.00002   2.09055
    A7        2.05417   0.00000  -0.00002   0.00003  -0.00006   2.05411
    A8        2.13849  -0.00003   0.00004  -0.00007   0.00003   2.13852
    A9        2.00484  -0.00001  -0.00323  -0.00200  -0.00525   1.99960
   A10        2.09136  -0.00005  -0.00007  -0.00012  -0.00009   2.09127
   A11        2.08675   0.00001   0.00009  -0.00007   0.00004   2.08679
   A12        2.10507   0.00004  -0.00002   0.00019   0.00004   2.10512
   A13        1.98860   0.00001   0.00257  -0.00204   0.00051   1.98911
   A14        2.10488   0.00007   0.00009   0.00009   0.00010   2.10498
   A15        2.08132  -0.00004  -0.00007  -0.00007  -0.00001   2.08131
   A16        2.09698  -0.00003  -0.00002  -0.00002  -0.00009   2.09689
   A17        1.96527  -0.00000   0.00672  -0.00072   0.00588   1.97114
   A18        2.08197  -0.00003  -0.00001   0.00007   0.00000   2.08197
   A19        2.10061   0.00006  -0.00002   0.00008  -0.00003   2.10059
   A20        2.10060  -0.00002   0.00002  -0.00014   0.00003   2.10062
   A21        1.38209   0.00000  -0.00634   0.00035  -0.00589   1.37619
   A22        1.96055   0.00001   0.00510   0.00082   0.00586   1.96641
   A23        2.10367  -0.00005  -0.00007  -0.00021  -0.00009   2.10359
   A24        2.08313   0.00002   0.00002   0.00008   0.00001   2.08313
   A25        2.09639   0.00003   0.00006   0.00012   0.00008   2.09647
   A26        1.91565   0.00005   0.00012  -0.00017  -0.00005   1.91560
   A27        2.01223   0.00001  -0.00072   0.00188   0.00116   2.01339
   A28        2.00433  -0.00002   0.00001  -0.00143  -0.00142   2.00291
   A29        1.82094   0.00000  -0.00002   0.00002   0.00000   1.82094
   A30        0.69967  -0.00001   0.00250  -0.00105   0.00137   0.70104
   A31        0.81590  -0.00003   0.00241  -0.00152   0.00067   0.81657
   A32        0.70512  -0.00002   0.00231  -0.00160   0.00056   0.70568
   A33        0.70114  -0.00004   0.00190  -0.00111   0.00057   0.70171
   A34        0.81963  -0.00001   0.00236  -0.00163   0.00064   0.82027
   A35        0.70651   0.00001   0.00095  -0.00126  -0.00034   0.70617
   A36        3.17302   0.00003   0.00071  -0.00115  -0.00043   3.17258
   A37        3.14615   0.00011  -0.00178   0.00523   0.00345   3.14960
    D1        0.00196   0.00001  -0.00058   0.00089   0.00028   0.00224
    D2       -3.13822   0.00001   0.00005   0.00002   0.00005  -3.13817
    D3        3.13836   0.00002  -0.00065   0.00109   0.00044   3.13879
    D4       -0.00183   0.00001  -0.00002   0.00022   0.00020  -0.00162
    D5       -0.00106  -0.00001  -0.00023   0.00014  -0.00005  -0.00111
    D6        3.13909  -0.00000  -0.00006  -0.00002  -0.00004   3.13905
    D7       -3.13735  -0.00001  -0.00016  -0.00006  -0.00021  -3.13755
    D8        0.00280  -0.00001   0.00001  -0.00022  -0.00019   0.00261
    D9        1.20824   0.00001   0.00299   0.00020   0.00318   1.21141
   D10       -1.93480   0.00001   0.00316   0.00004   0.00319  -1.93161
   D11       -1.65204  -0.00006   0.00249   0.00039   0.00267  -1.64937
   D12       -1.08928  -0.00005   0.00171   0.00055   0.00212  -1.08715
   D13       -0.52189  -0.00001   0.00039   0.00023   0.00066  -0.52123
   D14        2.56361  -0.00003   0.00084  -0.00029   0.00047   2.56408
   D15        3.12638  -0.00002   0.00006  -0.00014  -0.00007   3.12630
   D16       -2.58942   0.00002  -0.00126  -0.00045  -0.00154  -2.59096
   D17       -0.00362   0.00003   0.00091  -0.00085   0.00005  -0.00357
   D18       -3.14132   0.00000   0.00030  -0.00024   0.00008  -3.14124
   D19        3.13649   0.00003   0.00025   0.00007   0.00029   3.13678
   D20       -0.00121   0.00000  -0.00036   0.00068   0.00033  -0.00088
   D21        3.09781  -0.00003   0.00459  -0.00865  -0.00407   3.09374
   D22       -0.04233  -0.00003   0.00523  -0.00955  -0.00431  -0.04664
   D23       -1.62881  -0.00006   0.00002  -0.00780  -0.00777  -1.63658
   D24        2.62420   0.00002   0.00135   0.00018   0.00144   2.62564
   D25       -3.09474   0.00004   0.00005  -0.00001  -0.00001  -3.09475
   D26        0.00442  -0.00007  -0.00044  -0.00023  -0.00062   0.00379
   D27       -3.13890   0.00001  -0.00063   0.00080   0.00021  -3.13868
   D28       -3.14111  -0.00005   0.00017  -0.00084  -0.00066   3.14142
   D29       -0.00124   0.00003  -0.00002   0.00019   0.00018  -0.00106
   D30       -2.57483  -0.00003   0.00128  -0.00027   0.00095  -2.57387
   D31        2.58165   0.00002  -0.00021   0.00076   0.00074   2.58239
   D32       -0.00349   0.00008  -0.00036   0.00125   0.00085  -0.00264
   D33        3.14156   0.00004  -0.00005   0.00052   0.00045  -3.14117
   D34        3.13984  -0.00000  -0.00016   0.00022   0.00001   3.13985
   D35        0.00171  -0.00004   0.00014  -0.00052  -0.00039   0.00132
   D36       -3.13172  -0.00001   0.00003  -0.00004  -0.00005  -3.13176
   D37       -2.57364   0.00003   0.00125  -0.00001   0.00144  -2.57220
   D38        0.00180  -0.00004   0.00069  -0.00121  -0.00051   0.00129
   D39       -3.13833  -0.00004   0.00052  -0.00104  -0.00053  -3.13886
   D40        3.13993  -0.00000   0.00039  -0.00047  -0.00011   3.13982
   D41       -0.00020  -0.00001   0.00022  -0.00031  -0.00013  -0.00033
   D42       -1.22933   0.00001   0.00264   0.00067   0.00343  -1.22590
   D43        1.91372   0.00001   0.00247   0.00083   0.00341   1.91713
   D44        0.51648   0.00003   0.00057  -0.00002   0.00069   0.51717
   D45        1.07233   0.00005   0.00190   0.00003   0.00220   1.07452
   D46        1.62988   0.00001   0.00250   0.00027   0.00287   1.63275
   D47        2.58538   0.00001  -0.00127  -0.00004  -0.00141   2.58397
   D48        3.14123   0.00003   0.00006   0.00001   0.00009   3.14132
   D49       -2.58441  -0.00001   0.00066   0.00025   0.00076  -2.58364
   D50        2.43485  -0.00000  -0.00114  -0.00599  -0.00713   2.42772
   D51       -1.73918  -0.00002  -0.00178  -0.00577  -0.00755  -1.74673
   D52        2.21464  -0.00001  -0.00048  -0.00057  -0.00106   2.21358
         Item               Value     Threshold  Converged?
 Maximum Force            0.000202     0.000450     YES
 RMS     Force            0.000039     0.000300     YES
 Maximum Displacement     0.030384     0.001800     NO 
 RMS     Displacement     0.005142     0.001200     NO 
 Predicted change in Energy=-1.386196D-06
 GradGradGradGradGradGradGradGradGradGradGradGradGradGradGradGradGradGrad

                          Input orientation:                          
 ---------------------------------------------------------------------
 Center     Atomic      Atomic             Coordinates (Angstroms)
 Number     Number       Type             X           Y           Z
 ---------------------------------------------------------------------
      1          6           0        0.007072    0.022705    0.004774
      2          6           0        0.004472    0.035445    1.401618
      3          6           0        1.216757    0.020136    2.098613
      4          6           0        2.420667   -0.012069    1.395430
      5          6           0        2.428324   -0.024658    0.000966
      6          6           0        1.214813   -0.007868   -0.688782
      7          1           0        1.205014   -0.019901   -1.771197
      8          1           0        3.364464   -0.050047   -0.540314
      9          1           0        3.353688   -0.026446    1.944364
     10          1           0        1.210663    0.029749    3.181227
     11          8           0       -1.202658    0.061304    2.032171
     12          1           0       -1.070226    0.023738    3.003757
     13          1           0       -0.938383    0.032140   -0.522372
     14          8           0       -0.886526   -0.056819    4.757622
     15          1           0       -1.471512    0.521271    5.261142
     16          1           0       -1.028835   -0.931110    5.138868
     17          3           0        1.334268    3.222264    0.640729
 ---------------------------------------------------------------------
                    Distance matrix (angstroms):
                    1          2          3          4          5
     1  C    0.000000
     2  C    1.396904   0.000000
     3  C    2.418162   1.398453   0.000000
     4  C    2.785780   2.416670   1.394598   0.000000
     5  C    2.421718   2.800088   2.422814   1.394542   0.000000
     6  C    1.393051   2.415899   2.787537   2.407911   1.395938
     7  H    2.142650   3.392803   3.870035   3.391961   2.153386
     8  H    3.402131   3.881746   3.403162   2.153903   1.081659
     9  H    3.868368   3.393472   2.142998   1.082620   2.152464
    10  H    3.396842   2.149869   1.082673   2.157528   3.405836
    11  O    2.361202   1.362142   2.420677   3.679580   4.161396
    12  H    3.186609   1.929240   2.459591   3.843740   4.610743
    13  H    1.082523   2.142597   3.393278   3.868220   3.407612
    14  O    4.836777   3.473493   3.391171   4.716340   5.797848
    15  H    5.483082   4.160587   4.180850   5.511555   6.570861
    16  H    5.323701   3.996123   3.897525   5.172720   6.258725
    17  Li   3.521800   3.535976   3.520349   3.494388   3.485508
                    6          7          8          9         10
     6  C    0.000000
     7  H    1.082526   0.000000
     8  H    2.155184   2.485800   0.000000
     9  H    3.392431   4.292113   2.484814   0.000000
    10  H    3.870193   4.952676   4.300592   2.474983   0.000000
    11  O    3.640403   4.502120   5.242965   4.558037   2.673097
    12  H    4.342493   5.289500   5.677355   4.549269   2.287792
    13  H    2.159987   2.481214   4.303668   4.950767   4.281944
    14  O    5.837922   6.855755   6.792576   5.088689   2.625018
    15  H    6.549650   7.543901   7.574296   5.880779   3.429534
    16  H    6.312514   7.319111   7.233980   5.498162   3.125854
    17  Li   3.495086   4.042985   4.027975   4.041243   4.081858
                   11         12         13         14         15
    11  O    0.000000
    12  H    0.981290   0.000000
    13  H    2.568342   3.528603   0.000000
    14  O    2.746266   1.765298   5.280998   0.000000
    15  H    3.272630   2.346136   5.828594   0.964328   0.000000
    16  H    3.265987   2.339262   5.743316   0.964358   1.523261
    17  Li   4.285298   4.647157   4.085907   5.712540   6.042845
                   16         17
    16  H    0.000000
    17  Li   6.562624   0.000000
 Stoichiometry    C6H8LiO2(1+)
 Framework group  C1[X(C6H8LiO2)]
 Deg. of freedom    45
 Full point group                 C1      NOp   1
 Largest Abelian subgroup         C1      NOp   1
 Largest concise Abelian subgroup C1      NOp   1
                         Standard orientation:                         
 ---------------------------------------------------------------------
 Center     Atomic      Atomic             Coordinates (Angstroms)
 Number     Number       Type             X           Y           Z
 ---------------------------------------------------------------------
      1          6           0        0.981663    1.301540   -0.193657
      2          6           0       -0.191499    0.548102   -0.107852
      3          6           0       -0.122267   -0.848600   -0.117874
      4          6           0        1.116757   -1.480858   -0.217745
      5          6           0        2.290664   -0.732960   -0.303405
      6          6           0        2.214770    0.660862   -0.291492
      7          1           0        3.117345    1.254623   -0.359835
      8          1           0        3.249468   -1.227573   -0.381120
      9          1           0        1.159399   -2.562595   -0.227396
     10          1           0       -1.033736   -1.429119   -0.051528
     11          8           0       -1.371665    1.222320   -0.018031
     12          1           0       -2.117806    0.585056   -0.008149
     13          1           0        0.913726    2.381911   -0.187479
     14          8           0       -3.495363   -0.518833   -0.001611
     15          1           0       -4.200706   -0.295424    0.616863
     16          1           0       -3.942887   -0.611239   -0.850828
     17          3           0        1.350298   -0.137350    2.999582
 ---------------------------------------------------------------------
 Rotational constants (GHZ):           2.7322878           0.9780561           0.8927054
 Standard basis: Aug-CC-pVTZ (5D, 7F)
 There are   695 symmetry adapted cartesian basis functions of A   symmetry.
 There are   598 symmetry adapted basis functions of A   symmetry.
   598 basis functions,   866 primitive gaussians,   695 cartesian basis functions
    31 alpha electrons       31 beta electrons
       nuclear repulsion energy       369.3627040863 Hartrees.
 NAtoms=   17 NActive=   17 NUniq=   17 SFac= 1.00D+00 NAtFMM=   60 NAOKFM=F Big=F
 Integral buffers will be    131072 words long.
 Raffenetti 1 integral format.
 Two-electron integral symmetry is turned on.
 Force inversion solution in PCM.
 ------------------------------------------------------------------------------
 Polarizable Continuum Model (PCM)
 =================================
 Model                : PCM.
 Atomic radii         : UFF (Universal Force Field).
 Polarization charges : Total charges.
 Charge compensation  : None.
 Solution method      : Matrix inversion.
 Cavity type          : Scaled VdW (van der Waals Surface) (Alpha=1.100).
 Cavity algorithm     : GePol (No added spheres)
                        Default sphere list used, NSphG=   17.
                        Lebedev-Laikov grids with approx.  5.0 points / Ang**2.
                        Smoothing algorithm: York/Karplus (Gamma=1.0000).
                        Polarization charges: spherical gaussians, with
                                              point-specific exponents (IZeta= 3).
                        Self-potential: point-specific (ISelfS= 7).
                        Self-field    : sphere-specific E.n sum rule (ISelfD= 2).
 1st derivatives      : Analytical E(r).r(x)/FMM algorithm (CHGder, D1EAlg=3).
                        Cavity 1st derivative terms included.
 2nd derivatives      : Analytical E(r).r(xy)/FMM algorithm (CHGder, D2EAlg=3).
                        Cavity 2nd derivative terms included.
 Solvent              : Water, Eps=  78.355300 Eps(inf)=   1.777849
 ------------------------------------------------------------------------------
 Spheres list:
 ISph  on   Nord     Re0    Alpha      Xe            Ye            Ze
    1   C      1    1.9255  1.100      0.981663      1.301540     -0.193657
    2   C      2    1.9255  1.100     -0.191499      0.548102     -0.107852
    3   C      3    1.9255  1.100     -0.122267     -0.848600     -0.117874
    4   C      4    1.9255  1.100      1.116757     -1.480858     -0.217745
    5   C      5    1.9255  1.100      2.290664     -0.732960     -0.303405
    6   C      6    1.9255  1.100      2.214770      0.660862     -0.291492
    7   H      7    1.4430  1.100      3.117345      1.254623     -0.359835
    8   H      8    1.4430  1.100      3.249468     -1.227573     -0.381120
    9   H      9    1.4430  1.100      1.159399     -2.562595     -0.227396
   10   H     10    1.4430  1.100     -1.033736     -1.429119     -0.051528
   11   O     11    1.7500  1.100     -1.371665      1.222320     -0.018031
   12   H     12    1.4430  1.100     -2.117806      0.585056     -0.008149
   13   H     13    1.4430  1.100      0.913726      2.381911     -0.187479
   14   O     14    1.7500  1.100     -3.495363     -0.518833     -0.001611
   15   H     15    1.4430  1.100     -4.200706     -0.295424      0.616863
   16   H     16    1.4430  1.100     -3.942887     -0.611239     -0.850828
   17  Li     17    1.2255  1.100      1.350298     -0.137350      2.999582
 ------------------------------------------------------------------------------
 Separa: There are  2 disjoint cavities,
 One-electron integrals computed using PRISM.
 NBasis=   598 RedAO= T EigKep=  1.14D-06  NBF=   598
 NBsUse=   596 1.00D-06 EigRej=  9.24D-07 NBFU=   596
 Initial guess from the checkpoint file:  "output.chk"
 B after Tr=     0.000000    0.000000   -0.000000
         Rot=    0.999993    0.003767    0.000179    0.000113 Ang=   0.43 deg.
 ExpMin= 7.59D-03 ExpMax= 1.53D+04 ExpMxC= 5.22D+02 IAcc=3 IRadAn=         5 AccDes= 0.00D+00
 Harris functional with IExCor=  205 and IRadAn=       5 diagonalized for initial guess.
 HarFok:  IExCor=  205 AccDes= 0.00D+00 IRadAn=         5 IDoV= 1 UseB2=F ITyADJ=14
 ICtDFT=  3500011 ScaDFX=  1.000000  1.000000  1.000000  1.000000
 FoFCou: FMM=F IPFlag=           0 FMFlag=      100000 FMFlg1=           0
         NFxFlg=           0 DoJE=T BraDBF=F KetDBF=T FulRan=T
         wScrn=  0.000000 ICntrl=       500 IOpCl=  0 I1Cent=   200000004 NGrid=           0
         NMat0=    1 NMatS0=      1 NMatT0=    0 NMatD0=    1 NMtDS0=    0 NMtDT0=    0
 Petite list used in FoFCou.
 Requested convergence on RMS density matrix=1.00D-08 within 128 cycles.
 Requested convergence on MAX density matrix=1.00D-06.
 Requested convergence on             energy=1.00D-06.
 No special actions if energy rises.
 Inv3:  Mode=1 IEnd=     7498683.
 Iteration    1 A*A^-1 deviation from unit magnitude is 4.00D-15 for    728.
 Iteration    1 A*A^-1 deviation from orthogonality  is 2.89D-15 for   1349    619.
 Iteration    1 A^-1*A deviation from unit magnitude is 3.33D-15 for     45.
 Iteration    1 A^-1*A deviation from orthogonality  is 5.15D-15 for    775    728.
 Error on total polarization charges =  0.01229
 SCF Done:  E(RHF) =  -389.181026781     A.U. after    8 cycles
            NFock=  8  Conv=0.42D-08     -V/T= 2.0020
 ExpMin= 7.59D-03 ExpMax= 1.53D+04 ExpMxC= 5.22D+02 IAcc=3 IRadAn=         5 AccDes= 0.00D+00
 HarFok:  IExCor=  205 AccDes= 0.00D+00 IRadAn=         5 IDoV=-2 UseB2=F ITyADJ=14
 ICtDFT= 12500011 ScaDFX=  1.000000  1.000000  1.000000  1.000000
 Range of M.O.s used for correlation:    10   596
 NBasis=   598 NAE=    31 NBE=    31 NFC=     9 NFV=     0
 NROrb=    587 NOA=    22 NOB=    22 NVA=   565 NVB=   565

 **** Warning!!: The largest alpha MO coefficient is  0.17552762D+03

 Disk-based method using ON**2 memory for 22 occupieds at a time.
 Permanent disk used for amplitudes=   380863675 words.
 Estimated scratch disk usage= 14892118368 words.
 Actual    scratch disk usage= 14324500832 words.
 JobTyp=1 Pass  1:  I=  10 to  31 NPSUse= 15 ParTrn=T ParDer=T DoDerP=T.
 Spin components of T(2) and E(2):
     alpha-alpha T2 =       0.6200775194D-01 E2=     -0.1872412011D+00
     alpha-beta  T2 =       0.3277852225D+00 E2=     -0.1104017239D+01
     beta-beta   T2 =       0.6200775194D-01 E2=     -0.1872412011D+00
 ANorm=    0.1204906937D+01
 E2 =    -0.1478499641D+01 EUMP2 =    -0.39065952642177D+03
 G2DrvN: will do    18 centers at a time, making    1 passes.
 Calling FoFCou, ICntrl=  3107 FMM=F I1Cent=   0 AccDes= 0.00D+00.
 NEqPCM:  Using equilibrium solvation (IEInf=0, Eps=  78.3553, EpsInf=   1.7778)
 G2PCM: DoFxE=T DoFxN=T DoGrad=T DoDP/DQ/DG/TGxP=FFFF NFrqRd=   0 IEInf=0 SqF1=F DoCFld=F IF1Alg=4.
 End of G2Drv F.D. properties file   721 does not exist.
 End of G2Drv F.D. properties file   722 does not exist.
 End of G2Drv F.D. properties file   788 does not exist.
          IDoAtm=11111111111111111
 NEqPCM:  Using equilibrium solvation (IEInf=0, Eps=  78.3553, EpsInf=   1.7778)
          Differentiating once with respect to electric field.
                with respect to dipole field.
          Differentiating once with respect to nuclear coordinates.
          There are    54 degrees of freedom in the 1st order CPHF.  IDoFFX=6 NUNeed=    54.
     51 vectors produced by pass  0 Test12= 3.24D-14 1.85D-09 XBig12= 3.48D+01 2.47D+00.
 AX will form    51 AO Fock derivatives at one time.
     51 vectors produced by pass  1 Test12= 3.24D-14 1.85D-09 XBig12= 1.57D+00 1.50D-01.
     51 vectors produced by pass  2 Test12= 3.24D-14 1.85D-09 XBig12= 3.81D-02 2.15D-02.
     51 vectors produced by pass  3 Test12= 3.24D-14 1.85D-09 XBig12= 4.49D-04 1.67D-03.
     51 vectors produced by pass  4 Test12= 3.24D-14 1.85D-09 XBig12= 3.84D-06 1.51D-04.
     51 vectors produced by pass  5 Test12= 3.24D-14 1.85D-09 XBig12= 2.98D-08 1.32D-05.
     47 vectors produced by pass  6 Test12= 3.24D-14 1.85D-09 XBig12= 2.19D-10 1.10D-06.
     26 vectors produced by pass  7 Test12= 3.24D-14 1.85D-09 XBig12= 1.47D-12 1.08D-07.
      3 vectors produced by pass  8 Test12= 3.24D-14 1.85D-09 XBig12= 8.84D-15 7.52D-09.
 InvSVY:  IOpt=1 It=  1 EMax= 2.66D-15
 Solved reduced A of dimension   382 with    54 vectors.
 End of Minotr F.D. properties file   721 does not exist.
 End of Minotr F.D. properties file   722 does not exist.
 End of Minotr F.D. properties file   788 does not exist.
 MDV=  6039797760.
 Form MO integral derivatives with frozen-active canonical formalism.
 Discarding MO integrals.
 Reordered first order wavefunction length =    613550450
 In DefCFB: NBatch=  1 ICI= 31 ICA=565 LFMax= 63
            Large arrays: LIAPS= 29020253200 LIARS=  4686576125 words.
 Semi-Direct transformation.
 ModeAB=           4 MOrb=            31 LenV=    6031259969
 LASXX=   3179781445 LTotXX=  3179781445 LenRXX=  6375358971
 LTotAB=  3195577526 MaxLAS=  4271558820 LenRXY=           0
 NonZer=  9555140416 LenScr= 19185223680 LnRSAI=  4271558820
 LnScr1=  8576620544 LExtra=           0 Total=  38408762015
 MaxDsk=          -1 SrtSym=           T ITran=            4
 JobTyp=0 Pass  1:  I=   1 to  31.
 (rs|ai) integrals will be sorted in core.
 SymMOI:  orbitals are not symmetric.
 Spin components of T(2) and E(2):
     alpha-alpha T2 =       0.6200775194D-01 E2=     -0.1872412011D+00
     alpha-beta  T2 =       0.3277852225D+00 E2=     -0.1104017239D+01
     beta-beta   T2 =       0.6200775194D-01 E2=     -0.1872412011D+00
 ANorm=    0.1703995731D+01
 E2 =    -0.1478499641D+01 EUMP2 =    -0.39065952642177D+03
          IDoAtm=11111111111111111
 NEqPCM:  Using equilibrium solvation (IEInf=0, Eps=  78.3553, EpsInf=   1.7778)
          Differentiating once with respect to electric field.
                with respect to dipole field.
          Differentiating once with respect to nuclear coordinates.
          There are     1 degrees of freedom in the 1st order CPHF.  IDoFFX=0 NUNeed=     1.
 LinEq1:  Iter=  0 NonCon=     1 RMS=1.98D-03 Max=3.84D-02 NDo=     1
 AX will form     1 AO Fock derivatives at one time.
 LinEq1:  Iter=  1 NonCon=     1 RMS=4.98D-04 Max=9.64D-03 NDo=     1
 LinEq1:  Iter=  2 NonCon=     1 RMS=1.90D-04 Max=7.38D-03 NDo=     1
 LinEq1:  Iter=  3 NonCon=     1 RMS=6.85D-05 Max=2.85D-03 NDo=     1
 LinEq1:  Iter=  4 NonCon=     1 RMS=2.95D-05 Max=7.89D-04 NDo=     1
 LinEq1:  Iter=  5 NonCon=     1 RMS=9.76D-06 Max=1.92D-04 NDo=     1
 LinEq1:  Iter=  6 NonCon=     1 RMS=2.34D-06 Max=4.02D-05 NDo=     1
 LinEq1:  Iter=  7 NonCon=     1 RMS=5.74D-07 Max=8.38D-06 NDo=     1
 LinEq1:  Iter=  8 NonCon=     1 RMS=2.12D-07 Max=5.14D-06 NDo=     1
 LinEq1:  Iter=  9 NonCon=     1 RMS=4.35D-08 Max=5.89D-07 NDo=     1
 LinEq1:  Iter= 10 NonCon=     1 RMS=1.72D-08 Max=3.97D-07 NDo=     1
 LinEq1:  Iter= 11 NonCon=     1 RMS=5.12D-09 Max=1.56D-07 NDo=     1
 LinEq1:  Iter= 12 NonCon=     1 RMS=1.48D-09 Max=6.28D-08 NDo=     1
 LinEq1:  Iter= 13 NonCon=     1 RMS=5.00D-10 Max=2.31D-08 NDo=     1
 LinEq1:  Iter= 14 NonCon=     1 RMS=1.88D-10 Max=2.87D-09 NDo=     1
 LinEq1:  Iter= 15 NonCon=     1 RMS=4.80D-11 Max=1.32D-09 NDo=     1
 LinEq1:  Iter= 16 NonCon=     0 RMS=1.73D-11 Max=2.99D-10 NDo=     1
 Linear equations converged to 1.000D-10 1.000D-09 after    16 iterations.
 End of Minotr F.D. properties file   721 does not exist.
 End of Minotr F.D. properties file   722 does not exist.
 End of Minotr F.D. properties file   788 does not exist.
 Symmetrizing basis deriv contribution to polar:
 IMax=3 JMax=2 DiffMx= 0.00D+00
 G2DrvN: will do    18 centers at a time, making    1 passes.
 Calling FoFCou, ICntrl=  3107 FMM=F I1Cent=   0 AccDes= 0.00D+00.
 NEqPCM:  Using equilibrium solvation (IEInf=0, Eps=  78.3553, EpsInf=   1.7778)
 G2PCM: DoFxE=T DoFxN=F DoGrad=F DoDP/DQ/DG/TGxP=FFFF NFrqRd=   0 IEInf=0 SqF1=F DoCFld=F IF1Alg=4.
 End of G2Drv F.D. properties file   721 does not exist.
 End of G2Drv F.D. properties file   722 does not exist.
 End of G2Drv F.D. properties file   788 does not exist.
 Would need an additional 52625282316 words for in-memory AO integral storage.
 DD1Dir will call FoFJK   2 times, MxPair=       496
 NAB=   496 NAA=     0 NBB=     0 NumPrc= 15.
 FoFJK:  IHMeth= 1 ICntrl=     200 DoSepK=F KAlg= 0 I1Cent=           0 FoldK=F
 IRaf= 990000000 NMat=     496 IRICut=     620 DoRegI=T DoRafI=T ISym2E= 2 IDoP0=3 IntGTp=3.
 FoFCou: FMM=F IPFlag=           0 FMFlag=           0 FMFlg1=           0
         NFxFlg=           0 DoJE=F BraDBF=F KetDBF=F FulRan=T
         wScrn=  0.000000 ICntrl=       200 IOpCl=  0 I1Cent=           0 NGrid=           0
         NMat0=  496 NMatS0=      0 NMatT0=  248 NMatD0=  496 NMtDS0=    0 NMtDT0=    0
 Integrals replicated using symmetry in FoFCou.
 Raff kept on since  95.91% of shell-pairs survive, threshold=   0.20 IRatSp=96.
 G2PCM: DoFxE=F DoFxN=F DoGrad=T DoDP/DQ/DG/TGxP=FFFF NFrqRd=   0 IEInf=0 SqF1=F DoCFld=F IF1Alg=4.
 Discarding MO integrals.
 D2PCM: PCM CHGder 2nd derivatives, FixD1E=F FixD2E=F DoIter=F DoCFld=F I1PDM=2
 Calling FoFJK, ICntrl=  10100127 FMM=F ISym2X=0 I1Cent= 0 IOpClX= 0 NMat=1 NMatS=1 NMatT=0.
 ***** Axes restored to original set *****
 -------------------------------------------------------------------
 Center     Atomic                   Forces (Hartrees/Bohr)
 Number     Number              X              Y              Z
 -------------------------------------------------------------------
      1        6           0.000130106   -0.000033728    0.000048822
      2        6           0.000192139   -0.000022294    0.000110394
      3        6          -0.000154096   -0.000168872    0.000019261
      4        6          -0.000250915    0.000281370   -0.000061292
      5        6          -0.000003441   -0.000265322   -0.000081949
      6        6           0.000038953    0.000023355   -0.000075899
      7        1           0.000001307   -0.000013981   -0.000005676
      8        1          -0.000011480   -0.000027318   -0.000015527
      9        1          -0.000008666   -0.000019703    0.000013841
     10        1          -0.000013526    0.000001317    0.000003420
     11        8           0.000001638    0.000018511    0.000020378
     12        1          -0.000001404    0.000021774   -0.000003543
     13        1           0.000006108    0.000008596   -0.000007395
     14        8          -0.000001716    0.000020727    0.000001823
     15        1           0.000003298    0.000026828   -0.000002763
     16        1          -0.000010122    0.000021399    0.000005415
     17        3           0.000081817    0.000127340    0.000030690
 -------------------------------------------------------------------
 Cartesian Forces:  Max     0.000281370 RMS     0.000086630
 FormGI is forming the generalized inverse of G from B-inverse, IUseBI=4.

 GradGradGradGradGradGradGradGradGradGradGradGradGradGradGradGradGradGrad
 Berny optimization.
 Using GEDIIS/GDIIS optimizer.
 Internal  Forces:  Max     0.000231513 RMS     0.000041652
 Search for a local minimum.
 Step number   5 out of a maximum of  102
 All quantities printed in internal units (Hartrees-Bohrs-Radians)
 Mixed Optimization -- En-DIIS/RFO-DIIS
 Swapping is turned off.
 Second derivative matrix not updated -- analytic derivatives used.
 DE=  9.81D-08 DEPred=-1.39D-06 R=-7.08D-02
 Trust test=-7.08D-02 RLast= 3.95D-02 DXMaxT set to 7.07D-02
 ITU= -1  1  1 -1  0
     Eigenvalues ---    0.00053   0.00117   0.00189   0.00304   0.00435
     Eigenvalues ---    0.00544   0.01116   0.01261   0.01417   0.01523
     Eigenvalues ---    0.01556   0.01672   0.01828   0.01850   0.02056
     Eigenvalues ---    0.02154   0.02371   0.02717   0.02815   0.03394
     Eigenvalues ---    0.03762   0.04513   0.05428   0.08697   0.09890
     Eigenvalues ---    0.11412   0.12687   0.15514   0.17270   0.19160
     Eigenvalues ---    0.30827   0.32379   0.33596   0.36296   0.36410
     Eigenvalues ---    0.36504   0.36553   0.36639   0.40496   0.41294
     Eigenvalues ---    0.43303   0.46758   0.47675   0.52710   0.53758
 En-DIIS/RFO-DIIS/Sim-DIIS IScMMF=       -3 using points:     5    4    3    2    1
 RFO step:  Lambda=-6.25581214D-06.
 DidBck=T Rises=F RFO-DIIS coefs:    0.39666    0.27849    0.12939    0.84190   -0.64644
 Iteration  1 RMS(Cart)=  0.00312824 RMS(Int)=  0.00002338
 Iteration  2 RMS(Cart)=  0.00000822 RMS(Int)=  0.00002193
 Iteration  3 RMS(Cart)=  0.00000000 RMS(Int)=  0.00002193
 Variable       Old X    -DE/DX   Delta X   Delta X   Delta X     New X
                                 (Linear)    (Quad)   (Total)
    R1        2.63977   0.00003  -0.00000   0.00003   0.00001   2.63977
    R2        2.63249  -0.00002  -0.00000  -0.00005  -0.00006   2.63243
    R3        2.04567  -0.00000  -0.00000   0.00001   0.00001   2.04568
    R4        6.65524   0.00005   0.01058   0.01290   0.02345   6.67868
    R5        2.64269  -0.00023  -0.00003  -0.00038  -0.00037   2.64232
    R6        2.57407   0.00000  -0.00003   0.00006   0.00003   2.57411
    R7        6.68203   0.00005   0.01139   0.00984   0.02124   6.70327
    R8        2.63541  -0.00006  -0.00000  -0.00008  -0.00008   2.63533
    R9        2.04596   0.00000   0.00001  -0.00002  -0.00001   2.04594
   R10        6.65250   0.00004   0.00093   0.00864   0.00960   6.66209
   R11        2.63530   0.00003   0.00001   0.00005   0.00004   2.63534
   R12        2.04585   0.00000   0.00001   0.00002   0.00003   2.04588
   R13        6.60344  -0.00010  -0.01136   0.01004  -0.00136   6.60207
   R14        2.63794  -0.00011  -0.00003  -0.00011  -0.00012   2.63782
   R15        2.04404  -0.00000  -0.00000  -0.00001  -0.00001   2.04403
   R16        6.58665   0.00009  -0.01298   0.01661   0.00365   6.59030
   R17        2.04568   0.00001   0.00000  -0.00000   0.00000   2.04568
   R18        1.85437   0.00000   0.00001  -0.00002  -0.00001   1.85436
   R19        3.33593   0.00001  -0.00016   0.00023   0.00007   3.33600
   R20        1.82232  -0.00000   0.00001  -0.00000   0.00000   1.82232
   R21        1.82237   0.00000  -0.00001   0.00001  -0.00001   1.82237
    A1        2.09400   0.00005   0.00003   0.00034   0.00032   2.09433
    A2        2.07743  -0.00000   0.00004  -0.00018  -0.00013   2.07730
    A3        2.11174  -0.00005  -0.00007  -0.00016  -0.00019   2.11155
    A4        1.35218   0.00004  -0.00436   0.00181  -0.00255   1.34963
    A5        1.99232  -0.00001   0.00405  -0.00109   0.00296   1.99528
    A6        2.09055   0.00002  -0.00002   0.00002   0.00000   2.09056
    A7        2.05411   0.00004   0.00002  -0.00002  -0.00002   2.05409
    A8        2.13852  -0.00005  -0.00001   0.00001   0.00001   2.13853
    A9        1.99960  -0.00001   0.00439  -0.00184   0.00256   2.00215
   A10        2.09127  -0.00006  -0.00002  -0.00032  -0.00032   2.09095
   A11        2.08679   0.00001   0.00005   0.00012   0.00018   2.08697
   A12        2.10512   0.00005  -0.00003   0.00020   0.00014   2.10526
   A13        1.98911  -0.00002   0.00035  -0.00223  -0.00188   1.98723
   A14        2.10498   0.00010   0.00005   0.00040   0.00044   2.10542
   A15        2.08131  -0.00005  -0.00007  -0.00024  -0.00027   2.08104
   A16        2.09689  -0.00005   0.00001  -0.00016  -0.00017   2.09673
   A17        1.97114  -0.00005  -0.00392  -0.00128  -0.00522   1.96592
   A18        2.08197  -0.00005  -0.00005  -0.00011  -0.00017   2.08180
   A19        2.10059   0.00007   0.00003   0.00010   0.00010   2.10069
   A20        2.10062  -0.00002   0.00002   0.00001   0.00007   2.10069
   A21        1.37619   0.00003   0.00400   0.00050   0.00452   1.38072
   A22        1.96641  -0.00000  -0.00434   0.00044  -0.00390   1.96251
   A23        2.10359  -0.00005   0.00001  -0.00032  -0.00027   2.10332
   A24        2.08313   0.00003  -0.00001   0.00012   0.00008   2.08321
   A25        2.09647   0.00002   0.00000   0.00021   0.00019   2.09665
   A26        1.91560  -0.00002   0.00009  -0.00010  -0.00000   1.91559
   A27        2.01339  -0.00000  -0.00098   0.00080  -0.00018   2.01321
   A28        2.00291   0.00000   0.00069  -0.00043   0.00026   2.00317
   A29        1.82094  -0.00000  -0.00001   0.00000  -0.00001   1.82093
   A30        0.70104  -0.00003  -0.00063  -0.00123  -0.00186   0.69917
   A31        0.81657  -0.00005   0.00006  -0.00168  -0.00167   0.81490
   A32        0.70568  -0.00004   0.00011  -0.00172  -0.00163   0.70405
   A33        0.70171  -0.00005  -0.00001  -0.00123  -0.00129   0.70043
   A34        0.82027  -0.00002   0.00006  -0.00173  -0.00167   0.81860
   A35        0.70617   0.00001   0.00064  -0.00131  -0.00066   0.70551
   A36        3.17258  -0.00002   0.00064  -0.00055   0.00009   3.17267
   A37        3.14960  -0.00000  -0.00269   0.00174  -0.00095   3.14865
    D1        0.00224   0.00002  -0.00037   0.00068   0.00030   0.00255
    D2       -3.13817   0.00002   0.00006   0.00016   0.00022  -3.13795
    D3        3.13879  -0.00000  -0.00042   0.00081   0.00038   3.13917
    D4       -0.00162   0.00000   0.00000   0.00029   0.00030  -0.00132
    D5       -0.00111  -0.00001  -0.00003   0.00004   0.00002  -0.00109
    D6        3.13905  -0.00001  -0.00009  -0.00030  -0.00037   3.13868
    D7       -3.13755   0.00001   0.00003  -0.00009  -0.00006  -3.13761
    D8        0.00261   0.00001  -0.00003  -0.00043  -0.00045   0.00215
    D9        1.21141  -0.00001  -0.00226   0.00017  -0.00209   1.20932
   D10       -1.93161  -0.00001  -0.00231  -0.00017  -0.00248  -1.93410
   D11       -1.64937  -0.00008  -0.00202   0.00020  -0.00187  -1.65125
   D12       -1.08715  -0.00005  -0.00168   0.00038  -0.00133  -1.08849
   D13       -0.52123  -0.00001  -0.00057   0.00016  -0.00040  -0.52163
   D14        2.56408  -0.00004  -0.00027  -0.00034  -0.00064   2.56345
   D15        3.12630  -0.00001   0.00006  -0.00016  -0.00010   3.12621
   D16       -2.59096   0.00003   0.00117  -0.00038   0.00084  -2.59012
   D17       -0.00357   0.00002   0.00048   0.00007   0.00054  -0.00303
   D18       -3.14124  -0.00000   0.00003  -0.00043  -0.00040   3.14155
   D19        3.13678   0.00002   0.00003   0.00060   0.00062   3.13741
   D20       -0.00088  -0.00001  -0.00042   0.00010  -0.00032  -0.00120
   D21        3.09374  -0.00000   0.00517  -0.00258   0.00259   3.09632
   D22       -0.04664  -0.00000   0.00561  -0.00310   0.00250  -0.04414
   D23       -1.63658   0.00001   0.00746  -0.00174   0.00571  -1.63087
   D24        2.62564  -0.00001  -0.00102   0.00033  -0.00070   2.62494
   D25       -3.09475   0.00001   0.00009   0.00020   0.00028  -3.09447
   D26        0.00379  -0.00006  -0.00019  -0.00154  -0.00172   0.00207
   D27       -3.13868  -0.00000  -0.00042   0.00006  -0.00036  -3.13904
   D28        3.14142  -0.00004   0.00027  -0.00104  -0.00077   3.14065
   D29       -0.00106   0.00002   0.00003   0.00056   0.00060  -0.00046
   D30       -2.57387  -0.00004  -0.00065  -0.00051  -0.00117  -2.57504
   D31        2.58239   0.00002  -0.00084   0.00056  -0.00024   2.58215
   D32       -0.00264   0.00007  -0.00021   0.00225   0.00203  -0.00061
   D33       -3.14117   0.00003  -0.00008   0.00093   0.00085  -3.14032
   D34        3.13985   0.00001   0.00003   0.00064   0.00065   3.14050
   D35        0.00132  -0.00003   0.00016  -0.00068  -0.00052   0.00079
   D36       -3.13176  -0.00001   0.00003  -0.00002  -0.00001  -3.13177
   D37       -2.57220   0.00003  -0.00109  -0.00000  -0.00104  -2.57323
   D38        0.00129  -0.00003   0.00032  -0.00150  -0.00118   0.00011
   D39       -3.13886  -0.00003   0.00037  -0.00115  -0.00078  -3.13964
   D40        3.13982   0.00000   0.00019  -0.00018   0.00000   3.13982
   D41       -0.00033   0.00000   0.00024   0.00016   0.00039   0.00007
   D42       -1.22590   0.00002  -0.00266   0.00061  -0.00202  -1.22793
   D43        1.91713   0.00002  -0.00261   0.00095  -0.00163   1.91550
   D44        0.51717   0.00003  -0.00048   0.00002  -0.00042   0.51676
   D45        1.07452   0.00004  -0.00157   0.00001  -0.00148   1.07304
   D46        1.63275   0.00000  -0.00209   0.00015  -0.00192   1.63082
   D47        2.58397   0.00002   0.00110   0.00022   0.00130   2.58527
   D48        3.14132   0.00003   0.00001   0.00021   0.00023   3.14155
   D49       -2.58364  -0.00001  -0.00051   0.00035  -0.00020  -2.58385
   D50        2.42772  -0.00000   0.00182  -0.00530  -0.00348   2.42424
   D51       -1.74673   0.00000   0.00163  -0.00500  -0.00337  -1.75010
   D52        2.21358   0.00000   0.00022  -0.00001   0.00020   2.21378
         Item               Value     Threshold  Converged?
 Maximum Force            0.000232     0.000450     YES
 RMS     Force            0.000042     0.000300     YES
 Maximum Displacement     0.019788     0.001800     NO 
 RMS     Displacement     0.003133     0.001200     NO 
 Predicted change in Energy=-2.833841D-06
 GradGradGradGradGradGradGradGradGradGradGradGradGradGradGradGradGradGrad

                          Input orientation:                          
 ---------------------------------------------------------------------
 Center     Atomic      Atomic             Coordinates (Angstroms)
 Number     Number       Type             X           Y           Z
 ---------------------------------------------------------------------
      1          6           0        0.006488    0.020443    0.004539
      2          6           0        0.003883    0.032239    1.401394
      3          6           0        1.216027    0.018502    2.098273
      4          6           0        2.419734   -0.010554    1.394686
      5          6           0        2.427532   -0.023602    0.000205
      6          6           0        1.214013   -0.007996   -0.689423
      7          1           0        1.203955   -0.019659   -1.771840
      8          1           0        3.363703   -0.047336   -0.541084
      9          1           0        3.352830   -0.023403    1.943558
     10          1           0        1.210129    0.027752    3.180884
     11          8           0       -1.203306    0.055743    2.031963
     12          1           0       -1.070730    0.020123    3.003598
     13          1           0       -0.939055    0.029007   -0.522473
     14          8           0       -0.886875   -0.055391    4.757707
     15          1           0       -1.471757    0.524342    5.259457
     16          1           0       -1.029250   -0.928457    5.141720
     17          3           0        1.344739    3.228079    0.645451
 ---------------------------------------------------------------------
                    Distance matrix (angstroms):
                    1          2          3          4          5
     1  C    0.000000
     2  C    1.396907   0.000000
     3  C    2.417997   1.398257   0.000000
     4  C    2.785179   2.416240   1.394557   0.000000
     5  C    2.421448   2.800093   2.423098   1.394563   0.000000
     6  C    1.393021   2.416102   2.787823   2.407754   1.395872
     7  H    2.142675   3.392975   3.870320   3.391915   2.153439
     8  H    3.401939   3.881745   3.403388   2.153981   1.081654
     9  H    3.867780   3.393006   2.142807   1.082633   2.152393
    10  H    3.396760   2.149799   1.082667   2.157572   3.406086
    11  O    2.361207   1.362158   2.420528   3.679258   4.161408
    12  H    3.186652   1.929247   2.459446   3.843550   4.610869
    13  H    1.082528   2.142523   3.393051   3.867625   3.407326
    14  O    4.836989   3.473610   3.391202   4.716523   5.798286
    15  H    5.482088   4.159847   4.180089   5.510560   6.569964
    16  H    5.325767   3.997542   3.898791   5.174775   6.261252
    17  Li   3.534206   3.547216   3.525429   3.493667   3.487437
                    6          7          8          9         10
     6  C    0.000000
     7  H    1.082527   0.000000
     8  H    2.155161   2.485968   0.000000
     9  H    3.392251   4.292070   2.484781   0.000000
    10  H    3.870474   4.952955   4.300763   2.474825   0.000000
    11  O    3.640527   4.502168   5.242973   4.557681   2.673102
    12  H    4.342723   5.289667   5.677456   4.549007   2.287751
    13  H    2.159848   2.481085   4.303476   4.950186   4.281804
    14  O    5.838425   6.856226   6.792986   5.088768   2.625016
    15  H    6.548734   7.542846   7.573293   5.879784   3.429225
    16  H    6.315196   7.321915   7.236620   5.499999   3.126345
    17  Li   3.503022   4.051040   4.026465   4.036044   4.085173
                   11         12         13         14         15
    11  O    0.000000
    12  H    0.981284   0.000000
    13  H    2.568207   3.528539   0.000000
    14  O    2.746299   1.765334   5.281112   0.000000
    15  H    3.272364   2.346053   5.827507   0.964329   0.000000
    16  H    3.266425   2.339464   5.745255   0.964355   1.523253
    17  Li   4.298682   4.656859   4.100466   5.715937   6.044163
                   16         17
    16  H    0.000000
    17  Li   6.567272   0.000000
 Stoichiometry    C6H8LiO2(1+)
 Framework group  C1[X(C6H8LiO2)]
 Deg. of freedom    45
 Full point group                 C1      NOp   1
 Largest Abelian subgroup         C1      NOp   1
 Largest concise Abelian subgroup C1      NOp   1
                         Standard orientation:                         
 ---------------------------------------------------------------------
 Center     Atomic      Atomic             Coordinates (Angstroms)
 Number     Number       Type             X           Y           Z
 ---------------------------------------------------------------------
      1          6           0        0.981200    1.303295   -0.187585
      2          6           0       -0.191900    0.549183   -0.106963
      3          6           0       -0.122370   -0.847241   -0.124032
      4          6           0        1.117116   -1.478313   -0.225073
      5          6           0        2.290957   -0.729852   -0.306990
      6          6           0        2.214708    0.663801   -0.287656
      7          1           0        3.117063    1.258312   -0.352272
      8          1           0        3.249922   -1.223869   -0.386416
      9          1           0        1.160082   -2.559992   -0.239872
     10          1           0       -1.033654   -1.428443   -0.061320
     11          8           0       -1.372309    1.222714   -0.014950
     12          1           0       -2.118210    0.585154   -0.006798
     13          1           0        0.912909    2.383601   -0.175601
     14          8           0       -3.495445   -0.519201   -0.001545
     15          1           0       -4.198972   -0.298824    0.620078
     16          1           0       -3.945528   -0.607886   -0.849802
     17          3           0        1.353387   -0.167131    3.004584
 ---------------------------------------------------------------------
 Rotational constants (GHZ):           2.7284977           0.9773926           0.8924733
 Standard basis: Aug-CC-pVTZ (5D, 7F)
 There are   695 symmetry adapted cartesian basis functions of A   symmetry.
 There are   598 symmetry adapted basis functions of A   symmetry.
   598 basis functions,   866 primitive gaussians,   695 cartesian basis functions
    31 alpha electrons       31 beta electrons
       nuclear repulsion energy       369.3247141640 Hartrees.
 NAtoms=   17 NActive=   17 NUniq=   17 SFac= 1.00D+00 NAtFMM=   60 NAOKFM=F Big=F
 Integral buffers will be    131072 words long.
 Raffenetti 1 integral format.
 Two-electron integral symmetry is turned on.
 Force inversion solution in PCM.
 ------------------------------------------------------------------------------
 Polarizable Continuum Model (PCM)
 =================================
 Model                : PCM.
 Atomic radii         : UFF (Universal Force Field).
 Polarization charges : Total charges.
 Charge compensation  : None.
 Solution method      : Matrix inversion.
 Cavity type          : Scaled VdW (van der Waals Surface) (Alpha=1.100).
 Cavity algorithm     : GePol (No added spheres)
                        Default sphere list used, NSphG=   17.
                        Lebedev-Laikov grids with approx.  5.0 points / Ang**2.
                        Smoothing algorithm: York/Karplus (Gamma=1.0000).
                        Polarization charges: spherical gaussians, with
                                              point-specific exponents (IZeta= 3).
                        Self-potential: point-specific (ISelfS= 7).
                        Self-field    : sphere-specific E.n sum rule (ISelfD= 2).
 1st derivatives      : Analytical E(r).r(x)/FMM algorithm (CHGder, D1EAlg=3).
                        Cavity 1st derivative terms included.
 2nd derivatives      : Analytical E(r).r(xy)/FMM algorithm (CHGder, D2EAlg=3).
                        Cavity 2nd derivative terms included.
 Solvent              : Water, Eps=  78.355300 Eps(inf)=   1.777849
 ------------------------------------------------------------------------------
 Spheres list:
 ISph  on   Nord     Re0    Alpha      Xe            Ye            Ze
    1   C      1    1.9255  1.100      0.981200      1.303295     -0.187585
    2   C      2    1.9255  1.100     -0.191900      0.549183     -0.106963
    3   C      3    1.9255  1.100     -0.122370     -0.847241     -0.124032
    4   C      4    1.9255  1.100      1.117116     -1.478313     -0.225073
    5   C      5    1.9255  1.100      2.290957     -0.729852     -0.306990
    6   C      6    1.9255  1.100      2.214708      0.663801     -0.287656
    7   H      7    1.4430  1.100      3.117063      1.258312     -0.352272
    8   H      8    1.4430  1.100      3.249922     -1.223869     -0.386416
    9   H      9    1.4430  1.100      1.160082     -2.559992     -0.239872
   10   H     10    1.4430  1.100     -1.033654     -1.428443     -0.061320
   11   O     11    1.7500  1.100     -1.372309      1.222714     -0.014950
   12   H     12    1.4430  1.100     -2.118210      0.585154     -0.006798
   13   H     13    1.4430  1.100      0.912909      2.383601     -0.175601
   14   O     14    1.7500  1.100     -3.495445     -0.519201     -0.001545
   15   H     15    1.4430  1.100     -4.198972     -0.298824      0.620078
   16   H     16    1.4430  1.100     -3.945528     -0.607886     -0.849802
   17  Li     17    1.2255  1.100      1.353387     -0.167131      3.004584
 ------------------------------------------------------------------------------
 Separa: There are  2 disjoint cavities,
 One-electron integrals computed using PRISM.
 NBasis=   598 RedAO= T EigKep=  1.14D-06  NBF=   598
 NBsUse=   596 1.00D-06 EigRej=  9.24D-07 NBFU=   596
 Initial guess from the checkpoint file:  "output.chk"
 B after Tr=    -0.000000   -0.000000    0.000000
         Rot=    0.999995   -0.003012   -0.000109   -0.000063 Ang=  -0.35 deg.
 Requested convergence on RMS density matrix=1.00D-08 within 128 cycles.
 Requested convergence on MAX density matrix=1.00D-06.
 Requested convergence on             energy=1.00D-06.
 No special actions if energy rises.
 Inv3:  Mode=1 IEnd=     7451328.
 Iteration    1 A*A^-1 deviation from unit magnitude is 3.44D-15 for    213.
 Iteration    1 A*A^-1 deviation from orthogonality  is 2.38D-15 for    747    425.
 Iteration    1 A^-1*A deviation from unit magnitude is 3.22D-15 for    213.
 Iteration    1 A^-1*A deviation from orthogonality  is 7.90D-15 for    775    728.
 Error on total polarization charges =  0.01228
 SCF Done:  E(RHF) =  -389.181038778     A.U. after    7 cycles
            NFock=  7  Conv=0.79D-08     -V/T= 2.0020
 ExpMin= 7.59D-03 ExpMax= 1.53D+04 ExpMxC= 5.22D+02 IAcc=3 IRadAn=         5 AccDes= 0.00D+00
 HarFok:  IExCor=  205 AccDes= 0.00D+00 IRadAn=         5 IDoV=-2 UseB2=F ITyADJ=14
 ICtDFT= 12500011 ScaDFX=  1.000000  1.000000  1.000000  1.000000
 Range of M.O.s used for correlation:    10   596
 NBasis=   598 NAE=    31 NBE=    31 NFC=     9 NFV=     0
 NROrb=    587 NOA=    22 NOB=    22 NVA=   565 NVB=   565

 **** Warning!!: The largest alpha MO coefficient is  0.17664919D+03

 Disk-based method using ON**2 memory for 22 occupieds at a time.
 Permanent disk used for amplitudes=   380863675 words.
 Estimated scratch disk usage= 14892118368 words.
 Actual    scratch disk usage= 14324500832 words.
 JobTyp=1 Pass  1:  I=  10 to  31 NPSUse= 15 ParTrn=T ParDer=T DoDerP=T.
 Spin components of T(2) and E(2):
     alpha-alpha T2 =       0.6200579393D-01 E2=     -0.1872405682D+00
     alpha-beta  T2 =       0.3277740600D+00 E2=     -0.1104009434D+01
     beta-beta   T2 =       0.6200579393D-01 E2=     -0.1872405682D+00
 ANorm=    0.1204900680D+01
 E2 =    -0.1478490570D+01 EUMP2 =    -0.39065952934807D+03
 G2DrvN: will do    18 centers at a time, making    1 passes.
 Calling FoFCou, ICntrl=  3107 FMM=F I1Cent=   0 AccDes= 0.00D+00.
 NEqPCM:  Using equilibrium solvation (IEInf=0, Eps=  78.3553, EpsInf=   1.7778)
 G2PCM: DoFxE=T DoFxN=T DoGrad=T DoDP/DQ/DG/TGxP=FFFF NFrqRd=   0 IEInf=0 SqF1=F DoCFld=F IF1Alg=4.
 End of G2Drv F.D. properties file   721 does not exist.
 End of G2Drv F.D. properties file   722 does not exist.
 End of G2Drv F.D. properties file   788 does not exist.
          IDoAtm=11111111111111111
 NEqPCM:  Using equilibrium solvation (IEInf=0, Eps=  78.3553, EpsInf=   1.7778)
          Differentiating once with respect to electric field.
                with respect to dipole field.
          Differentiating once with respect to nuclear coordinates.
          There are    54 degrees of freedom in the 1st order CPHF.  IDoFFX=6 NUNeed=    54.
     51 vectors produced by pass  0 Test12= 3.24D-14 1.85D-09 XBig12= 3.48D+01 2.47D+00.
 AX will form    51 AO Fock derivatives at one time.
     51 vectors produced by pass  1 Test12= 3.24D-14 1.85D-09 XBig12= 1.57D+00 1.50D-01.
     51 vectors produced by pass  2 Test12= 3.24D-14 1.85D-09 XBig12= 3.81D-02 2.14D-02.
     51 vectors produced by pass  3 Test12= 3.24D-14 1.85D-09 XBig12= 4.50D-04 1.68D-03.
     51 vectors produced by pass  4 Test12= 3.24D-14 1.85D-09 XBig12= 3.84D-06 1.52D-04.
     51 vectors produced by pass  5 Test12= 3.24D-14 1.85D-09 XBig12= 2.98D-08 1.34D-05.
     47 vectors produced by pass  6 Test12= 3.24D-14 1.85D-09 XBig12= 2.19D-10 1.09D-06.
     26 vectors produced by pass  7 Test12= 3.24D-14 1.85D-09 XBig12= 1.46D-12 1.07D-07.
      3 vectors produced by pass  8 Test12= 3.24D-14 1.85D-09 XBig12= 8.79D-15 7.80D-09.
 InvSVY:  IOpt=1 It=  1 EMax= 1.78D-15
 Solved reduced A of dimension   382 with    54 vectors.
 End of Minotr F.D. properties file   721 does not exist.
 End of Minotr F.D. properties file   722 does not exist.
 End of Minotr F.D. properties file   788 does not exist.
 MDV=  6039797760.
 Form MO integral derivatives with frozen-active canonical formalism.
 Discarding MO integrals.
 Reordered first order wavefunction length =    613550450
 In DefCFB: NBatch=  1 ICI= 31 ICA=565 LFMax= 63
            Large arrays: LIAPS= 29020253200 LIARS=  4686576125 words.
 Semi-Direct transformation.
 ModeAB=           4 MOrb=            31 LenV=    6031260021
 LASXX=   3179781445 LTotXX=  3179781445 LenRXX=  6375358971
 LTotAB=  3195577526 MaxLAS=  4271466440 LenRXY=           0
 NonZer=  9555140416 LenScr= 19185223680 LnRSAI=  4271466440
 LnScr1=  8576434688 LExtra=           0 Total=  38408483779
 MaxDsk=          -1 SrtSym=           T ITran=            4
 JobTyp=0 Pass  1:  I=   1 to  31.
 (rs|ai) integrals will be sorted in core.
 SymMOI:  orbitals are not symmetric.
 Spin components of T(2) and E(2):
     alpha-alpha T2 =       0.6200579393D-01 E2=     -0.1872405682D+00
     alpha-beta  T2 =       0.3277740600D+00 E2=     -0.1104009434D+01
     beta-beta   T2 =       0.6200579393D-01 E2=     -0.1872405682D+00
 ANorm=    0.1703986883D+01
 E2 =    -0.1478490570D+01 EUMP2 =    -0.39065952934807D+03
          IDoAtm=11111111111111111
 NEqPCM:  Using equilibrium solvation (IEInf=0, Eps=  78.3553, EpsInf=   1.7778)
          Differentiating once with respect to electric field.
                with respect to dipole field.
          Differentiating once with respect to nuclear coordinates.
          There are     1 degrees of freedom in the 1st order CPHF.  IDoFFX=0 NUNeed=     1.
 LinEq1:  Iter=  0 NonCon=     1 RMS=1.98D-03 Max=3.83D-02 NDo=     1
 AX will form     1 AO Fock derivatives at one time.
 LinEq1:  Iter=  1 NonCon=     1 RMS=4.98D-04 Max=9.64D-03 NDo=     1
 LinEq1:  Iter=  2 NonCon=     1 RMS=1.89D-04 Max=7.40D-03 NDo=     1
 LinEq1:  Iter=  3 NonCon=     1 RMS=6.84D-05 Max=2.86D-03 NDo=     1
 LinEq1:  Iter=  4 NonCon=     1 RMS=2.95D-05 Max=7.89D-04 NDo=     1
 LinEq1:  Iter=  5 NonCon=     1 RMS=9.76D-06 Max=1.92D-04 NDo=     1
 LinEq1:  Iter=  6 NonCon=     1 RMS=2.34D-06 Max=4.01D-05 NDo=     1
 LinEq1:  Iter=  7 NonCon=     1 RMS=5.74D-07 Max=8.28D-06 NDo=     1
 LinEq1:  Iter=  8 NonCon=     1 RMS=2.12D-07 Max=5.15D-06 NDo=     1
 LinEq1:  Iter=  9 NonCon=     1 RMS=4.36D-08 Max=5.91D-07 NDo=     1
 LinEq1:  Iter= 10 NonCon=     1 RMS=1.72D-08 Max=3.96D-07 NDo=     1
 LinEq1:  Iter= 11 NonCon=     1 RMS=5.14D-09 Max=1.58D-07 NDo=     1
 LinEq1:  Iter= 12 NonCon=     1 RMS=1.49D-09 Max=6.34D-08 NDo=     1
 LinEq1:  Iter= 13 NonCon=     1 RMS=5.02D-10 Max=2.31D-08 NDo=     1
 LinEq1:  Iter= 14 NonCon=     1 RMS=1.88D-10 Max=2.87D-09 NDo=     1
 LinEq1:  Iter= 15 NonCon=     1 RMS=4.80D-11 Max=1.31D-09 NDo=     1
 LinEq1:  Iter= 16 NonCon=     0 RMS=1.73D-11 Max=2.99D-10 NDo=     1
 Linear equations converged to 1.000D-10 1.000D-09 after    16 iterations.
 End of Minotr F.D. properties file   721 does not exist.
 End of Minotr F.D. properties file   722 does not exist.
 End of Minotr F.D. properties file   788 does not exist.
 Symmetrizing basis deriv contribution to polar:
 IMax=3 JMax=2 DiffMx= 0.00D+00
 G2DrvN: will do    18 centers at a time, making    1 passes.
 Calling FoFCou, ICntrl=  3107 FMM=F I1Cent=   0 AccDes= 0.00D+00.
 NEqPCM:  Using equilibrium solvation (IEInf=0, Eps=  78.3553, EpsInf=   1.7778)
 G2PCM: DoFxE=T DoFxN=F DoGrad=F DoDP/DQ/DG/TGxP=FFFF NFrqRd=   0 IEInf=0 SqF1=F DoCFld=F IF1Alg=4.
 End of G2Drv F.D. properties file   721 does not exist.
 End of G2Drv F.D. properties file   722 does not exist.
 End of G2Drv F.D. properties file   788 does not exist.
 Would need an additional 52625282316 words for in-memory AO integral storage.
 DD1Dir will call FoFJK   2 times, MxPair=       496
 NAB=   496 NAA=     0 NBB=     0 NumPrc= 15.
 FoFJK:  IHMeth= 1 ICntrl=     200 DoSepK=F KAlg= 0 I1Cent=           0 FoldK=F
 IRaf= 990000000 NMat=     496 IRICut=     620 DoRegI=T DoRafI=T ISym2E= 2 IDoP0=3 IntGTp=3.
 FoFCou: FMM=F IPFlag=           0 FMFlag=           0 FMFlg1=           0
         NFxFlg=           0 DoJE=F BraDBF=F KetDBF=F FulRan=T
         wScrn=  0.000000 ICntrl=       200 IOpCl=  0 I1Cent=           0 NGrid=           0
         NMat0=  496 NMatS0=      0 NMatT0=  248 NMatD0=  496 NMtDS0=    0 NMtDT0=    0
 Integrals replicated using symmetry in FoFCou.
 Raff kept on since  95.91% of shell-pairs survive, threshold=   0.20 IRatSp=96.
 G2PCM: DoFxE=F DoFxN=F DoGrad=T DoDP/DQ/DG/TGxP=FFFF NFrqRd=   0 IEInf=0 SqF1=F DoCFld=F IF1Alg=4.
 Discarding MO integrals.
 D2PCM: PCM CHGder 2nd derivatives, FixD1E=F FixD2E=F DoIter=F DoCFld=F I1PDM=2
 Calling FoFJK, ICntrl=  10100127 FMM=F ISym2X=0 I1Cent= 0 IOpClX= 0 NMat=1 NMatS=1 NMatT=0.
 ***** Axes restored to original set *****
 -------------------------------------------------------------------
 Center     Atomic                   Forces (Hartrees/Bohr)
 Number     Number              X              Y              Z
 -------------------------------------------------------------------
      1        6           0.000025722   -0.000040647    0.000001179
      2        6           0.000082746    0.000007034    0.000065395
      3        6          -0.000057628   -0.000047590    0.000018495
      4        6          -0.000019479    0.000115231    0.000005041
      5        6          -0.000005399   -0.000084582   -0.000032223
      6        6           0.000014519   -0.000001620   -0.000024941
      7        1          -0.000000268   -0.000012868   -0.000001356
      8        1          -0.000003582   -0.000025426   -0.000003552
      9        1          -0.000003001   -0.000019076    0.000004690
     10        1          -0.000005040    0.000000955    0.000001022
     11        8          -0.000001768    0.000014779    0.000005206
     12        1          -0.000001142    0.000017821   -0.000001717
     13        1           0.000000703    0.000006644   -0.000001870
     14        8          -0.000002177    0.000018513    0.000001550
     15        1           0.000002401    0.000024942   -0.000001726
     16        1          -0.000009144    0.000021505    0.000003039
     17        3          -0.000017464    0.000004386   -0.000038233
 -------------------------------------------------------------------
 Cartesian Forces:  Max     0.000115231 RMS     0.000030473
 FormGI is forming the generalized inverse of G from B-inverse, IUseBI=4.

 GradGradGradGradGradGradGradGradGradGradGradGradGradGradGradGradGradGrad
 Berny optimization.
 Using GEDIIS/GDIIS optimizer.
 Internal  Forces:  Max     0.000058582 RMS     0.000013790
 Search for a local minimum.
 Step number   6 out of a maximum of  102
 All quantities printed in internal units (Hartrees-Bohrs-Radians)
 Mixed Optimization -- En-DIIS/RFO-DIIS
 Swapping is turned off.
 Second derivative matrix not updated -- analytic derivatives used.
 DE= -2.93D-06 DEPred=-2.83D-06 R= 1.03D+00
 TightC=F SS=  1.41D+00  RLast= 3.65D-02 DXNew= 1.1892D-01 1.0938D-01
 Trust test= 1.03D+00 RLast= 3.65D-02 DXMaxT set to 1.09D-01
 ITU=  1 -1  1  1 -1  0
     Eigenvalues ---    0.00053   0.00132   0.00143   0.00303   0.00393
     Eigenvalues ---    0.00577   0.01152   0.01267   0.01420   0.01523
     Eigenvalues ---    0.01558   0.01671   0.01821   0.01866   0.02065
     Eigenvalues ---    0.02235   0.02375   0.02723   0.02846   0.03393
     Eigenvalues ---    0.03767   0.04519   0.05438   0.08708   0.09889
     Eigenvalues ---    0.11411   0.12687   0.15509   0.17277   0.19194
     Eigenvalues ---    0.30848   0.32384   0.33611   0.36296   0.36408
     Eigenvalues ---    0.36503   0.36555   0.36642   0.40504   0.41325
     Eigenvalues ---    0.43318   0.46764   0.47686   0.52711   0.53758
 En-DIIS/RFO-DIIS/Sim-DIIS IScMMF=       -3 using points:     6    5    4    3    2    1
 RFO step:  Lambda=-1.14926500D-06.
 DidBck=F Rises=F RFO-DIIS coefs:    1.40111    0.17558   -0.68041    0.05129    0.11608
                  RFO-DIIS coefs:   -0.06364
 Iteration  1 RMS(Cart)=  0.00182384 RMS(Int)=  0.00000711
 Iteration  2 RMS(Cart)=  0.00000690 RMS(Int)=  0.00000174
 Iteration  3 RMS(Cart)=  0.00000000 RMS(Int)=  0.00000174
 Variable       Old X    -DE/DX   Delta X   Delta X   Delta X     New X
                                 (Linear)    (Quad)   (Total)
    R1        2.63977   0.00003   0.00009  -0.00004   0.00005   2.63982
    R2        2.63243   0.00000   0.00000  -0.00002  -0.00002   2.63241
    R3        2.04568   0.00000   0.00001  -0.00000   0.00001   2.04569
    R4        6.67868  -0.00002   0.00124   0.00013   0.00137   6.68006
    R5        2.64232  -0.00006  -0.00020   0.00002  -0.00018   2.64214
    R6        2.57411   0.00001   0.00003  -0.00001   0.00002   2.57413
    R7        6.70327  -0.00000   0.00100   0.00003   0.00103   6.70430
    R8        2.63533   0.00001  -0.00004   0.00004   0.00001   2.63534
    R9        2.04594  -0.00000  -0.00001   0.00001  -0.00000   2.04594
   R10        6.66209   0.00003   0.00246   0.00003   0.00249   6.66459
   R11        2.63534   0.00003   0.00005  -0.00001   0.00003   2.63538
   R12        2.04588  -0.00000   0.00002  -0.00000   0.00001   2.04589
   R13        6.60207  -0.00001   0.00315   0.00031   0.00347   6.60554
   R14        2.63782  -0.00002  -0.00004   0.00000  -0.00003   2.63778
   R15        2.04403  -0.00000  -0.00001   0.00000  -0.00000   2.04402
   R16        6.59030   0.00002   0.00554  -0.00013   0.00542   6.59572
   R17        2.04568   0.00000   0.00000  -0.00000   0.00000   2.04568
   R18        1.85436  -0.00001  -0.00001   0.00001  -0.00000   1.85436
   R19        3.33600  -0.00000   0.00016  -0.00022  -0.00006   3.33594
   R20        1.82232  -0.00000  -0.00001   0.00000  -0.00000   1.82232
   R21        1.82237   0.00000  -0.00001   0.00000  -0.00000   1.82236
    A1        2.09433   0.00001   0.00018  -0.00003   0.00015   2.09448
    A2        2.07730   0.00000  -0.00009   0.00000  -0.00009   2.07721
    A3        2.11155  -0.00001  -0.00009   0.00003  -0.00006   2.11149
    A4        1.34963   0.00001   0.00098  -0.00007   0.00091   1.35055
    A5        1.99528  -0.00002  -0.00105   0.00002  -0.00104   1.99424
    A6        2.09056   0.00001   0.00002   0.00000   0.00002   2.09058
    A7        2.05409  -0.00001  -0.00004  -0.00003  -0.00007   2.05402
    A8        2.13853  -0.00000   0.00002   0.00003   0.00005   2.13858
    A9        2.00215  -0.00000  -0.00087  -0.00008  -0.00095   2.00120
   A10        2.09095  -0.00001  -0.00021   0.00004  -0.00017   2.09078
   A11        2.08697   0.00000   0.00013  -0.00005   0.00007   2.08704
   A12        2.10526   0.00001   0.00008   0.00001   0.00010   2.10536
   A13        1.98723   0.00001  -0.00037   0.00003  -0.00034   1.98688
   A14        2.10542   0.00001   0.00028  -0.00008   0.00020   2.10562
   A15        2.08104  -0.00001  -0.00014   0.00003  -0.00011   2.08093
   A16        2.09673  -0.00001  -0.00014   0.00005  -0.00009   2.09664
   A17        1.96592   0.00001   0.00023   0.00008   0.00031   1.96624
   A18        2.08180  -0.00001  -0.00009   0.00003  -0.00006   2.08174
   A19        2.10069   0.00001   0.00004  -0.00001   0.00003   2.10072
   A20        2.10069  -0.00001   0.00005  -0.00002   0.00003   2.10072
   A21        1.38072  -0.00000  -0.00054   0.00002  -0.00052   1.38019
   A22        1.96251   0.00001   0.00064  -0.00002   0.00062   1.96313
   A23        2.10332  -0.00001  -0.00017   0.00003  -0.00015   2.10317
   A24        2.08321   0.00001   0.00003   0.00002   0.00005   2.08326
   A25        2.09665   0.00001   0.00014  -0.00004   0.00010   2.09675
   A26        1.91559   0.00004  -0.00002   0.00006   0.00004   1.91563
   A27        2.01321   0.00001   0.00057  -0.00020   0.00037   2.01358
   A28        2.00317  -0.00001  -0.00084  -0.00007  -0.00091   2.00226
   A29        1.82093   0.00000  -0.00001  -0.00001  -0.00002   1.82091
   A30        0.69917  -0.00000  -0.00022  -0.00001  -0.00023   0.69895
   A31        0.81490  -0.00001  -0.00039  -0.00001  -0.00039   0.81451
   A32        0.70405  -0.00000  -0.00041   0.00000  -0.00040   0.70364
   A33        0.70043  -0.00001  -0.00030  -0.00000  -0.00030   0.70013
   A34        0.81860  -0.00000  -0.00041  -0.00000  -0.00041   0.81819
   A35        0.70551   0.00001  -0.00038  -0.00001  -0.00039   0.70512
   A36        3.17267   0.00003  -0.00014   0.00030   0.00016   3.17283
   A37        3.14865   0.00005   0.00163  -0.00028   0.00136   3.15001
    D1        0.00255   0.00000   0.00027  -0.00013   0.00014   0.00269
    D2       -3.13795   0.00000   0.00016  -0.00016   0.00000  -3.13795
    D3        3.13917   0.00001   0.00041  -0.00003   0.00038   3.13955
    D4       -0.00132   0.00001   0.00031  -0.00007   0.00024  -0.00108
    D5       -0.00109  -0.00000  -0.00002   0.00009   0.00006  -0.00102
    D6        3.13868   0.00000  -0.00021   0.00012  -0.00010   3.13858
    D7       -3.13761  -0.00001  -0.00017  -0.00001  -0.00018  -3.13780
    D8        0.00215  -0.00000  -0.00036   0.00002  -0.00034   0.00181
    D9        1.20932   0.00001   0.00051   0.00001   0.00052   1.20984
   D10       -1.93410   0.00001   0.00032   0.00004   0.00036  -1.93374
   D11       -1.65125  -0.00002   0.00024   0.00000   0.00024  -1.65101
   D12       -1.08849  -0.00001   0.00022   0.00000   0.00022  -1.08827
   D13       -0.52163  -0.00000   0.00005  -0.00000   0.00005  -0.52158
   D14        2.56345  -0.00001  -0.00006   0.00000  -0.00006   2.56339
   D15        3.12621  -0.00000  -0.00008   0.00000  -0.00008   3.12613
   D16       -2.59012   0.00001  -0.00025  -0.00000  -0.00025  -2.59037
   D17       -0.00303   0.00001   0.00038  -0.00006   0.00032  -0.00271
   D18        3.14155   0.00000  -0.00011   0.00008  -0.00003   3.14151
   D19        3.13741   0.00001   0.00048  -0.00002   0.00046   3.13787
   D20       -0.00120   0.00000  -0.00000   0.00012   0.00011  -0.00109
   D21        3.09632  -0.00002  -0.00075   0.00003  -0.00072   3.09561
   D22       -0.04414  -0.00002  -0.00086  -0.00000  -0.00086  -0.04500
   D23       -1.63087  -0.00003  -0.00108   0.00003  -0.00104  -1.63191
   D24        2.62494   0.00001   0.00029   0.00002   0.00031   2.62524
   D25       -3.09447   0.00002   0.00015   0.00001   0.00016  -3.09432
   D26        0.00207  -0.00002  -0.00127   0.00029  -0.00099   0.00109
   D27       -3.13904   0.00000  -0.00008   0.00009   0.00001  -3.13903
   D28        3.14065  -0.00002  -0.00078   0.00015  -0.00063   3.14002
   D29       -0.00046   0.00001   0.00041  -0.00005   0.00037  -0.00010
   D30       -2.57504  -0.00001  -0.00012   0.00006  -0.00006  -2.57510
   D31        2.58215   0.00001   0.00013   0.00005   0.00018   2.58233
   D32       -0.00061   0.00003   0.00151  -0.00033   0.00118   0.00058
   D33       -3.14032   0.00002   0.00071  -0.00013   0.00058  -3.13974
   D34        3.14050  -0.00000   0.00031  -0.00013   0.00018   3.14068
   D35        0.00079  -0.00001  -0.00049   0.00006  -0.00043   0.00036
   D36       -3.13177  -0.00000  -0.00004   0.00002  -0.00002  -3.13179
   D37       -2.57323   0.00001   0.00012   0.00001   0.00013  -2.57310
   D38        0.00011  -0.00001  -0.00086   0.00014  -0.00072  -0.00061
   D39       -3.13964  -0.00001  -0.00067   0.00011  -0.00056  -3.14020
   D40        3.13982  -0.00000  -0.00006  -0.00006  -0.00011   3.13971
   D41        0.00007  -0.00000   0.00013  -0.00009   0.00005   0.00011
   D42       -1.22793   0.00000   0.00039  -0.00006   0.00032  -1.22761
   D43        1.91550   0.00000   0.00058  -0.00009   0.00048   1.91599
   D44        0.51676   0.00001   0.00014  -0.00001   0.00013   0.51689
   D45        1.07304   0.00002   0.00031  -0.00003   0.00028   1.07332
   D46        1.63082   0.00000   0.00035  -0.00003   0.00033   1.63115
   D47        2.58527   0.00000   0.00001  -0.00003  -0.00002   2.58525
   D48        3.14155   0.00001   0.00017  -0.00005   0.00012  -3.14151
   D49       -2.58385  -0.00000   0.00022  -0.00005   0.00017  -2.58368
   D50        2.42424  -0.00000  -0.00647   0.00005  -0.00642   2.41782
   D51       -1.75010  -0.00001  -0.00681  -0.00024  -0.00705  -1.75715
   D52        2.21378  -0.00000  -0.00070  -0.00023  -0.00094   2.21285
         Item               Value     Threshold  Converged?
 Maximum Force            0.000059     0.000450     YES
 RMS     Force            0.000014     0.000300     YES
 Maximum Displacement     0.013253     0.001800     NO 
 RMS     Displacement     0.001824     0.001200     NO 
 Predicted change in Energy=-3.287544D-07
 GradGradGradGradGradGradGradGradGradGradGradGradGradGradGradGradGradGrad

                          Input orientation:                          
 ---------------------------------------------------------------------
 Center     Atomic      Atomic             Coordinates (Angstroms)
 Number     Number       Type             X           Y           Z
 ---------------------------------------------------------------------
      1          6           0        0.006825    0.020293    0.004781
      2          6           0        0.004373    0.032586    1.401657
      3          6           0        1.216495    0.019076    2.098385
      4          6           0        2.420030   -0.009868    1.394494
      5          6           0        2.427735   -0.024214    0.000008
      6          6           0        1.214157   -0.008584   -0.689480
      7          1           0        1.203865   -0.020719   -1.771890
      8          1           0        3.363853   -0.048393   -0.541348
      9          1           0        3.353210   -0.022554    1.943238
     10          1           0        1.210771    0.028742    3.180991
     11          8           0       -1.202798    0.056505    2.032271
     12          1           0       -1.070252    0.020551    3.003896
     13          1           0       -0.938820    0.029049   -0.522053
     14          8           0       -0.886776   -0.057857    4.757885
     15          1           0       -1.467061    0.525723    5.260511
     16          1           0       -1.036263   -0.930383    5.140414
     17          3           0        1.342718    3.229880    0.644854
 ---------------------------------------------------------------------
                    Distance matrix (angstroms):
                    1          2          3          4          5
     1  C    0.000000
     2  C    1.396932   0.000000
     3  C    2.417950   1.398161   0.000000
     4  C    2.784918   2.416041   1.394559   0.000000
     5  C    2.421323   2.800094   2.423254   1.394580   0.000000
     6  C    1.393012   2.416221   2.788003   2.407712   1.395854
     7  H    2.142696   3.393084   3.870500   3.391925   2.153483
     8  H    3.401854   3.881744   3.403511   2.154012   1.081651
     9  H    3.867524   3.392796   2.142745   1.082639   2.152359
    10  H    3.396744   2.149754   1.082665   2.157631   3.406238
    11  O    2.361189   1.362170   2.420486   3.679137   4.161415
    12  H    3.186658   1.929284   2.459506   3.843588   4.610993
    13  H    1.082532   2.142495   3.392960   3.867369   3.407209
    14  O    4.837007   3.473701   3.391550   4.716956   5.798664
    15  H    5.481833   4.159214   4.178182   5.508396   6.568466
    16  H    5.326025   3.998567   3.902606   5.179307   6.264518
    17  Li   3.534933   3.547761   3.526748   3.495501   3.490303
                    6          7          8          9         10
     6  C    0.000000
     7  H    1.082527   0.000000
     8  H    2.155161   2.486071   0.000000
     9  H    3.392188   4.292069   2.484742   0.000000
    10  H    3.870652   4.953133   4.300874   2.474815   0.000000
    11  O    3.640582   4.502180   5.242978   4.557564   2.673134
    12  H    4.342857   5.289749   5.677570   4.549052   2.287902
    13  H    2.159805   2.481062   4.303413   4.949934   4.281738
    14  O    5.838676   6.856393   6.793365   5.089300   2.625604
    15  H    6.548038   7.542354   7.571585   5.877068   3.426686
    16  H    6.316785   7.322951   7.240258   5.505775   3.131840
    17  Li   3.504943   4.052940   4.029782   4.038095   4.086158
                   11         12         13         14         15
    11  O    0.000000
    12  H    0.981284   0.000000
    13  H    2.568075   3.528409   0.000000
    14  O    2.746257   1.765302   5.280911   0.000000
    15  H    3.272848   2.346266   5.827845   0.964328   0.000000
    16  H    3.265308   2.338833   5.744001   0.964352   1.523238
    17  Li   4.298242   4.656962   4.100294   5.718119   6.042484
                   16         17
    16  H    0.000000
    17  Li   6.570951   0.000000
 Stoichiometry    C6H8LiO2(1+)
 Framework group  C1[X(C6H8LiO2)]
 Deg. of freedom    45
 Full point group                 C1      NOp   1
 Largest Abelian subgroup         C1      NOp   1
 Largest concise Abelian subgroup C1      NOp   1
                         Standard orientation:                         
 ---------------------------------------------------------------------
 Center     Atomic      Atomic             Coordinates (Angstroms)
 Number     Number       Type             X           Y           Z
 ---------------------------------------------------------------------
      1          6           0        0.981131    1.302923   -0.188431
      2          6           0       -0.191880    0.548742   -0.106724
      3          6           0       -0.122264   -0.847590   -0.122932
      4          6           0        1.117352   -1.478436   -0.223827
      5          6           0        2.291076   -0.729967   -0.307627
      6          6           0        2.214721    0.663671   -0.288898
      7          1           0        3.116920    1.258319   -0.354441
      8          1           0        3.250012   -1.223967   -0.387464
      9          1           0        1.160447   -2.560124   -0.237974
     10          1           0       -1.033429   -1.428881   -0.059351
     11          8           0       -1.372254    1.222312   -0.014370
     12          1           0       -2.118200    0.584806   -0.006099
     13          1           0        0.912681    2.383226   -0.176736
     14          8           0       -3.495738   -0.519127   -0.002930
     15          1           0       -4.197157   -0.302774    0.622474
     16          1           0       -3.948563   -0.601413   -0.850370
     17          3           0        1.353470   -0.163576    3.006330
 ---------------------------------------------------------------------
 Rotational constants (GHZ):           2.7277839           0.9771310           0.8924509
 Standard basis: Aug-CC-pVTZ (5D, 7F)
 There are   695 symmetry adapted cartesian basis functions of A   symmetry.
 There are   598 symmetry adapted basis functions of A   symmetry.
   598 basis functions,   866 primitive gaussians,   695 cartesian basis functions
    31 alpha electrons       31 beta electrons
       nuclear repulsion energy       369.3146774333 Hartrees.
 NAtoms=   17 NActive=   17 NUniq=   17 SFac= 1.00D+00 NAtFMM=   60 NAOKFM=F Big=F
 Integral buffers will be    131072 words long.
 Raffenetti 1 integral format.
 Two-electron integral symmetry is turned on.
 Force inversion solution in PCM.
 ------------------------------------------------------------------------------
 Polarizable Continuum Model (PCM)
 =================================
 Model                : PCM.
 Atomic radii         : UFF (Universal Force Field).
 Polarization charges : Total charges.
 Charge compensation  : None.
 Solution method      : Matrix inversion.
 Cavity type          : Scaled VdW (van der Waals Surface) (Alpha=1.100).
 Cavity algorithm     : GePol (No added spheres)
                        Default sphere list used, NSphG=   17.
                        Lebedev-Laikov grids with approx.  5.0 points / Ang**2.
                        Smoothing algorithm: York/Karplus (Gamma=1.0000).
                        Polarization charges: spherical gaussians, with
                                              point-specific exponents (IZeta= 3).
                        Self-potential: point-specific (ISelfS= 7).
                        Self-field    : sphere-specific E.n sum rule (ISelfD= 2).
 1st derivatives      : Analytical E(r).r(x)/FMM algorithm (CHGder, D1EAlg=3).
                        Cavity 1st derivative terms included.
 2nd derivatives      : Analytical E(r).r(xy)/FMM algorithm (CHGder, D2EAlg=3).
                        Cavity 2nd derivative terms included.
 Solvent              : Water, Eps=  78.355300 Eps(inf)=   1.777849
 ------------------------------------------------------------------------------
 Spheres list:
 ISph  on   Nord     Re0    Alpha      Xe            Ye            Ze
    1   C      1    1.9255  1.100      0.981131      1.302923     -0.188431
    2   C      2    1.9255  1.100     -0.191880      0.548742     -0.106724
    3   C      3    1.9255  1.100     -0.122264     -0.847590     -0.122932
    4   C      4    1.9255  1.100      1.117352     -1.478436     -0.223827
    5   C      5    1.9255  1.100      2.291076     -0.729967     -0.307627
    6   C      6    1.9255  1.100      2.214721      0.663671     -0.288898
    7   H      7    1.4430  1.100      3.116920      1.258319     -0.354441
    8   H      8    1.4430  1.100      3.250012     -1.223967     -0.387464
    9   H      9    1.4430  1.100      1.160447     -2.560124     -0.237974
   10   H     10    1.4430  1.100     -1.033429     -1.428881     -0.059351
   11   O     11    1.7500  1.100     -1.372254      1.222312     -0.014370
   12   H     12    1.4430  1.100     -2.118200      0.584806     -0.006099
   13   H     13    1.4430  1.100      0.912681      2.383226     -0.176736
   14   O     14    1.7500  1.100     -3.495738     -0.519127     -0.002930
   15   H     15    1.4430  1.100     -4.197157     -0.302774      0.622474
   16   H     16    1.4430  1.100     -3.948563     -0.601413     -0.850370
   17  Li     17    1.2255  1.100      1.353470     -0.163576      3.006330
 ------------------------------------------------------------------------------
 Separa: There are  2 disjoint cavities,
 One-electron integrals computed using PRISM.
 NBasis=   598 RedAO= T EigKep=  1.14D-06  NBF=   598
 NBsUse=   596 1.00D-06 EigRej=  9.24D-07 NBFU=   596
 Initial guess from the checkpoint file:  "output.chk"
 B after Tr=     0.000000    0.000000   -0.000000
         Rot=    1.000000    0.000264   -0.000013   -0.000008 Ang=   0.03 deg.
 Requested convergence on RMS density matrix=1.00D-08 within 128 cycles.
 Requested convergence on MAX density matrix=1.00D-06.
 Requested convergence on             energy=1.00D-06.
 No special actions if energy rises.
 Inv3:  Mode=1 IEnd=     7489200.
 Iteration    1 A*A^-1 deviation from unit magnitude is 3.11D-15 for    194.
 Iteration    1 A*A^-1 deviation from orthogonality  is 2.24D-15 for    803    394.
 Iteration    1 A^-1*A deviation from unit magnitude is 3.33D-15 for    194.
 Iteration    1 A^-1*A deviation from orthogonality  is 7.05D-15 for    775    728.
 Error on total polarization charges =  0.01227
 SCF Done:  E(RHF) =  -389.181041788     A.U. after    7 cycles
            NFock=  7  Conv=0.49D-08     -V/T= 2.0020
 ExpMin= 7.59D-03 ExpMax= 1.53D+04 ExpMxC= 5.22D+02 IAcc=3 IRadAn=         5 AccDes= 0.00D+00
 HarFok:  IExCor=  205 AccDes= 0.00D+00 IRadAn=         5 IDoV=-2 UseB2=F ITyADJ=14
 ICtDFT= 12500011 ScaDFX=  1.000000  1.000000  1.000000  1.000000
 Range of M.O.s used for correlation:    10   596
 NBasis=   598 NAE=    31 NBE=    31 NFC=     9 NFV=     0
 NROrb=    587 NOA=    22 NOB=    22 NVA=   565 NVB=   565

 **** Warning!!: The largest alpha MO coefficient is  0.17702767D+03

 Disk-based method using ON**2 memory for 22 occupieds at a time.
 Permanent disk used for amplitudes=   380863675 words.
 Estimated scratch disk usage= 14892118368 words.
 Actual    scratch disk usage= 14324500832 words.
 JobTyp=1 Pass  1:  I=  10 to  31 NPSUse= 15 ParTrn=T ParDer=T DoDerP=T.
 Spin components of T(2) and E(2):
     alpha-alpha T2 =       0.6200528624D-01 E2=     -0.1872403240D+00
     alpha-beta  T2 =       0.3277713778D+00 E2=     -0.1104007563D+01
     beta-beta   T2 =       0.6200528624D-01 E2=     -0.1872403240D+00
 ANorm=    0.1204899145D+01
 E2 =    -0.1478488211D+01 EUMP2 =    -0.39065952999880D+03
 G2DrvN: will do    18 centers at a time, making    1 passes.
 Calling FoFCou, ICntrl=  3107 FMM=F I1Cent=   0 AccDes= 0.00D+00.
 NEqPCM:  Using equilibrium solvation (IEInf=0, Eps=  78.3553, EpsInf=   1.7778)
 G2PCM: DoFxE=T DoFxN=T DoGrad=T DoDP/DQ/DG/TGxP=FFFF NFrqRd=   0 IEInf=0 SqF1=F DoCFld=F IF1Alg=4.
 End of G2Drv F.D. properties file   721 does not exist.
 End of G2Drv F.D. properties file   722 does not exist.
 End of G2Drv F.D. properties file   788 does not exist.
          IDoAtm=11111111111111111
 NEqPCM:  Using equilibrium solvation (IEInf=0, Eps=  78.3553, EpsInf=   1.7778)
          Differentiating once with respect to electric field.
                with respect to dipole field.
          Differentiating once with respect to nuclear coordinates.
          There are    54 degrees of freedom in the 1st order CPHF.  IDoFFX=6 NUNeed=    54.
     51 vectors produced by pass  0 Test12= 3.24D-14 1.85D-09 XBig12= 3.48D+01 2.47D+00.
 AX will form    51 AO Fock derivatives at one time.
     51 vectors produced by pass  1 Test12= 3.24D-14 1.85D-09 XBig12= 1.57D+00 1.50D-01.
     51 vectors produced by pass  2 Test12= 3.24D-14 1.85D-09 XBig12= 3.81D-02 2.15D-02.
     51 vectors produced by pass  3 Test12= 3.24D-14 1.85D-09 XBig12= 4.50D-04 1.68D-03.
     51 vectors produced by pass  4 Test12= 3.24D-14 1.85D-09 XBig12= 3.85D-06 1.53D-04.
     51 vectors produced by pass  5 Test12= 3.24D-14 1.85D-09 XBig12= 2.99D-08 1.34D-05.
     47 vectors produced by pass  6 Test12= 3.24D-14 1.85D-09 XBig12= 2.19D-10 1.10D-06.
     26 vectors produced by pass  7 Test12= 3.24D-14 1.85D-09 XBig12= 1.46D-12 1.06D-07.
      3 vectors produced by pass  8 Test12= 3.24D-14 1.85D-09 XBig12= 8.82D-15 7.89D-09.
 InvSVY:  IOpt=1 It=  1 EMax= 3.21D-15
 Solved reduced A of dimension   382 with    54 vectors.
 End of Minotr F.D. properties file   721 does not exist.
 End of Minotr F.D. properties file   722 does not exist.
 End of Minotr F.D. properties file   788 does not exist.
 MDV=  6039797760.
 Form MO integral derivatives with frozen-active canonical formalism.
 Discarding MO integrals.
 Reordered first order wavefunction length =    613550450
 In DefCFB: NBatch=  1 ICI= 31 ICA=565 LFMax= 63
            Large arrays: LIAPS= 29020253200 LIARS=  4686576125 words.
 Semi-Direct transformation.
 ModeAB=           4 MOrb=            31 LenV=    6031260083
 LASXX=   3179781445 LTotXX=  3179781445 LenRXX=  6375358971
 LTotAB=  3195577526 MaxLAS=  4271133872 LenRXY=           0
 NonZer=  9555140416 LenScr= 19185223680 LnRSAI=  4271133872
 LnScr1=  8575767040 LExtra=           0 Total=  38407483563
 MaxDsk=          -1 SrtSym=           T ITran=            4
 JobTyp=0 Pass  1:  I=   1 to  31.
 (rs|ai) integrals will be sorted in core.
 SymMOI:  orbitals are not symmetric.
 Spin components of T(2) and E(2):
     alpha-alpha T2 =       0.6200528624D-01 E2=     -0.1872403240D+00
     alpha-beta  T2 =       0.3277713778D+00 E2=     -0.1104007563D+01
     beta-beta   T2 =       0.6200528624D-01 E2=     -0.1872403240D+00
 ANorm=    0.1703984713D+01
 E2 =    -0.1478488211D+01 EUMP2 =    -0.39065952999880D+03
          IDoAtm=11111111111111111
 NEqPCM:  Using equilibrium solvation (IEInf=0, Eps=  78.3553, EpsInf=   1.7778)
          Differentiating once with respect to electric field.
                with respect to dipole field.
          Differentiating once with respect to nuclear coordinates.
          There are     1 degrees of freedom in the 1st order CPHF.  IDoFFX=0 NUNeed=     1.
 LinEq1:  Iter=  0 NonCon=     1 RMS=1.98D-03 Max=3.83D-02 NDo=     1
 AX will form     1 AO Fock derivatives at one time.
 LinEq1:  Iter=  1 NonCon=     1 RMS=4.98D-04 Max=9.64D-03 NDo=     1
 LinEq1:  Iter=  2 NonCon=     1 RMS=1.89D-04 Max=7.40D-03 NDo=     1
 LinEq1:  Iter=  3 NonCon=     1 RMS=6.84D-05 Max=2.86D-03 NDo=     1
 LinEq1:  Iter=  4 NonCon=     1 RMS=2.95D-05 Max=7.89D-04 NDo=     1
 LinEq1:  Iter=  5 NonCon=     1 RMS=9.76D-06 Max=1.92D-04 NDo=     1
 LinEq1:  Iter=  6 NonCon=     1 RMS=2.34D-06 Max=4.01D-05 NDo=     1
 LinEq1:  Iter=  7 NonCon=     1 RMS=5.74D-07 Max=8.26D-06 NDo=     1
 LinEq1:  Iter=  8 NonCon=     1 RMS=2.12D-07 Max=5.15D-06 NDo=     1
 LinEq1:  Iter=  9 NonCon=     1 RMS=4.36D-08 Max=5.96D-07 NDo=     1
 LinEq1:  Iter= 10 NonCon=     1 RMS=1.72D-08 Max=3.96D-07 NDo=     1
 LinEq1:  Iter= 11 NonCon=     1 RMS=5.15D-09 Max=1.60D-07 NDo=     1
 LinEq1:  Iter= 12 NonCon=     1 RMS=1.50D-09 Max=6.37D-08 NDo=     1
 LinEq1:  Iter= 13 NonCon=     1 RMS=5.04D-10 Max=2.30D-08 NDo=     1
 LinEq1:  Iter= 14 NonCon=     1 RMS=1.88D-10 Max=2.86D-09 NDo=     1
 LinEq1:  Iter= 15 NonCon=     1 RMS=4.81D-11 Max=1.30D-09 NDo=     1
 LinEq1:  Iter= 16 NonCon=     0 RMS=1.73D-11 Max=2.99D-10 NDo=     1
 Linear equations converged to 1.000D-10 1.000D-09 after    16 iterations.
 End of Minotr F.D. properties file   721 does not exist.
 End of Minotr F.D. properties file   722 does not exist.
 End of Minotr F.D. properties file   788 does not exist.
 Symmetrizing basis deriv contribution to polar:
 IMax=3 JMax=2 DiffMx= 0.00D+00
 G2DrvN: will do    18 centers at a time, making    1 passes.
 Calling FoFCou, ICntrl=  3107 FMM=F I1Cent=   0 AccDes= 0.00D+00.
 NEqPCM:  Using equilibrium solvation (IEInf=0, Eps=  78.3553, EpsInf=   1.7778)
 G2PCM: DoFxE=T DoFxN=F DoGrad=F DoDP/DQ/DG/TGxP=FFFF NFrqRd=   0 IEInf=0 SqF1=F DoCFld=F IF1Alg=4.
 End of G2Drv F.D. properties file   721 does not exist.
 End of G2Drv F.D. properties file   722 does not exist.
 End of G2Drv F.D. properties file   788 does not exist.
 Would need an additional 52625282316 words for in-memory AO integral storage.
 DD1Dir will call FoFJK   2 times, MxPair=       496
 NAB=   496 NAA=     0 NBB=     0 NumPrc= 15.
 FoFJK:  IHMeth= 1 ICntrl=     200 DoSepK=F KAlg= 0 I1Cent=           0 FoldK=F
 IRaf= 990000000 NMat=     496 IRICut=     620 DoRegI=T DoRafI=T ISym2E= 2 IDoP0=3 IntGTp=3.
 FoFCou: FMM=F IPFlag=           0 FMFlag=           0 FMFlg1=           0
         NFxFlg=           0 DoJE=F BraDBF=F KetDBF=F FulRan=T
         wScrn=  0.000000 ICntrl=       200 IOpCl=  0 I1Cent=           0 NGrid=           0
         NMat0=  496 NMatS0=      0 NMatT0=  248 NMatD0=  496 NMtDS0=    0 NMtDT0=    0
 Integrals replicated using symmetry in FoFCou.
 Raff kept on since  95.90% of shell-pairs survive, threshold=   0.20 IRatSp=96.
 G2PCM: DoFxE=F DoFxN=F DoGrad=T DoDP/DQ/DG/TGxP=FFFF NFrqRd=   0 IEInf=0 SqF1=F DoCFld=F IF1Alg=4.
 Discarding MO integrals.
 D2PCM: PCM CHGder 2nd derivatives, FixD1E=F FixD2E=F DoIter=F DoCFld=F I1PDM=2
 Calling FoFJK, ICntrl=  10100127 FMM=F ISym2X=0 I1Cent= 0 IOpClX= 0 NMat=1 NMatS=1 NMatT=0.
 ***** Axes restored to original set *****
 -------------------------------------------------------------------
 Center     Atomic                   Forces (Hartrees/Bohr)
 Number     Number              X              Y              Z
 -------------------------------------------------------------------
      1        6          -0.000002206   -0.000013531   -0.000006193
      2        6           0.000011890    0.000006346    0.000016362
      3        6          -0.000006689   -0.000001676    0.000008252
      4        6           0.000016848    0.000013128    0.000012644
      5        6          -0.000002424   -0.000011727   -0.000004420
      6        6           0.000003026   -0.000015144   -0.000002106
      7        1          -0.000000124   -0.000016923    0.000000763
      8        1          -0.000000344   -0.000020592    0.000001350
      9        1          -0.000000779   -0.000009929    0.000001616
     10        1          -0.000000729    0.000004637    0.000000573
     11        8          -0.000001058    0.000009306    0.000000301
     12        1          -0.000000760    0.000013470   -0.000000069
     13        1          -0.000000185   -0.000002676    0.000000060
     14        8          -0.000001856    0.000020080    0.000001087
     15        1           0.000000818    0.000025239   -0.000002261
     16        1          -0.000005164    0.000021768    0.000004660
     17        3          -0.000010265   -0.000021776   -0.000032617
 -------------------------------------------------------------------
 Cartesian Forces:  Max     0.000032617 RMS     0.000010976
 FormGI is forming the generalized inverse of G from B-inverse, IUseBI=4.

 GradGradGradGradGradGradGradGradGradGradGradGradGradGradGradGradGradGrad
 Berny optimization.
 Using GEDIIS/GDIIS optimizer.
 Internal  Forces:  Max     0.000024354 RMS     0.000004915
 Search for a local minimum.
 Step number   7 out of a maximum of  102
 All quantities printed in internal units (Hartrees-Bohrs-Radians)
 Mixed Optimization -- En-DIIS/RFO-DIIS
 Swapping is turned off.
 Second derivative matrix not updated -- analytic derivatives used.
 DE= -6.51D-07 DEPred=-3.29D-07 R= 1.98D+00
 Trust test= 1.98D+00 RLast= 1.26D-02 DXMaxT set to 1.09D-01
 ITU=  0  1 -1  1  1 -1  0
     Eigenvalues ---    0.00053   0.00127   0.00142   0.00303   0.00378
     Eigenvalues ---    0.00570   0.01150   0.01266   0.01420   0.01523
     Eigenvalues ---    0.01558   0.01671   0.01822   0.01865   0.02063
     Eigenvalues ---    0.02229   0.02374   0.02721   0.02837   0.03394
     Eigenvalues ---    0.03767   0.04519   0.05438   0.08710   0.09888
     Eigenvalues ---    0.11410   0.12689   0.15510   0.17278   0.19184
     Eigenvalues ---    0.30852   0.32383   0.33615   0.36296   0.36407
     Eigenvalues ---    0.36502   0.36555   0.36642   0.40503   0.41333
     Eigenvalues ---    0.43320   0.46765   0.47686   0.52712   0.53757
 En-DIIS/RFO-DIIS/Sim-DIIS IScMMF=       -3 using points:     7    6    5    4    3    2    1
 RFO step:  Lambda=-3.60809816D-07.
 DIIS inversion failure, remove point   7.
 DIIS inversion failure, remove point   6.
 RFO-DIIS uses    5 points instead of    7
 DidBck=F Rises=F RFO-DIIS coefs:    1.47894   -0.71841    0.17928    0.04909    0.01109
                  RFO-DIIS coefs:    0.00000    0.00000
 Iteration  1 RMS(Cart)=  0.00102339 RMS(Int)=  0.00000133
 Iteration  2 RMS(Cart)=  0.00000121 RMS(Int)=  0.00000039
 Iteration  3 RMS(Cart)=  0.00000000 RMS(Int)=  0.00000039
 Variable       Old X    -DE/DX   Delta X   Delta X   Delta X     New X
                                 (Linear)    (Quad)   (Total)
    R1        2.63982   0.00001   0.00002   0.00001   0.00003   2.63985
    R2        2.63241   0.00000   0.00001  -0.00000   0.00000   2.63242
    R3        2.04569   0.00000   0.00000   0.00000   0.00000   2.04569
    R4        6.68006  -0.00002  -0.00360  -0.00012  -0.00373   6.67633
    R5        2.64214   0.00000   0.00000  -0.00002  -0.00002   2.64212
    R6        2.57413   0.00000   0.00000   0.00001   0.00001   2.57414
    R7        6.70430  -0.00001  -0.00281   0.00000  -0.00281   6.70149
    R8        2.63534   0.00001   0.00002  -0.00001   0.00001   2.63534
    R9        2.04594  -0.00000   0.00000  -0.00000  -0.00000   2.04594
   R10        6.66459   0.00001  -0.00025   0.00003  -0.00022   6.66436
   R11        2.63538   0.00001   0.00001   0.00001   0.00002   2.63539
   R12        2.04589  -0.00000  -0.00000   0.00000   0.00000   2.04589
   R13        6.60554   0.00001   0.00146  -0.00017   0.00129   6.60683
   R14        2.63778   0.00000   0.00001  -0.00001   0.00000   2.63778
   R15        2.04402  -0.00000   0.00000  -0.00000  -0.00000   2.04402
   R16        6.59572  -0.00001   0.00069   0.00000   0.00069   6.59641
   R17        2.04568   0.00000   0.00000  -0.00000  -0.00000   2.04568
   R18        1.85436  -0.00000   0.00000  -0.00000  -0.00000   1.85436
   R19        3.33594  -0.00000  -0.00004   0.00006   0.00001   3.33595
   R20        1.82232  -0.00000  -0.00000  -0.00000  -0.00000   1.82231
   R21        1.82236   0.00000  -0.00000   0.00000   0.00000   1.82236
    A1        2.09448  -0.00000  -0.00001   0.00003   0.00002   2.09450
    A2        2.07721   0.00000  -0.00001  -0.00001  -0.00002   2.07719
    A3        2.11149   0.00000   0.00001  -0.00001  -0.00000   2.11148
    A4        1.35055  -0.00000   0.00055   0.00005   0.00059   1.35114
    A5        1.99424  -0.00001  -0.00088  -0.00003  -0.00091   1.99333
    A6        2.09058   0.00000   0.00001   0.00000   0.00001   2.09059
    A7        2.05402  -0.00001  -0.00002   0.00001  -0.00002   2.05401
    A8        2.13858   0.00000   0.00001  -0.00001   0.00001   2.13859
    A9        2.00120   0.00000  -0.00060   0.00002  -0.00058   2.00063
   A10        2.09078   0.00000  -0.00000  -0.00003  -0.00003   2.09075
   A11        2.08704   0.00000  -0.00001   0.00002   0.00001   2.08706
   A12        2.10536  -0.00000   0.00001   0.00001   0.00002   2.10537
   A13        1.98688   0.00001   0.00041   0.00002   0.00043   1.98731
   A14        2.10562  -0.00000  -0.00001   0.00004   0.00003   2.10565
   A15        2.08093   0.00000   0.00001  -0.00002  -0.00001   2.08092
   A16        2.09664   0.00000   0.00000  -0.00002  -0.00002   2.09662
   A17        1.96624   0.00001   0.00104  -0.00003   0.00101   1.96724
   A18        2.08174   0.00000   0.00001  -0.00001   0.00000   2.08174
   A19        2.10072  -0.00000  -0.00001   0.00000  -0.00000   2.10072
   A20        2.10072  -0.00000  -0.00000   0.00001   0.00000   2.10073
   A21        1.38019  -0.00000  -0.00099   0.00000  -0.00098   1.37921
   A22        1.96313   0.00000   0.00071   0.00000   0.00071   1.96385
   A23        2.10317   0.00000  -0.00000  -0.00003  -0.00003   2.10314
   A24        2.08326  -0.00000   0.00000   0.00001   0.00001   2.08327
   A25        2.09675   0.00000   0.00000   0.00002   0.00002   2.09678
   A26        1.91563   0.00002   0.00002  -0.00002  -0.00000   1.91563
   A27        2.01358   0.00000   0.00017   0.00005   0.00023   2.01381
   A28        2.00226  -0.00000  -0.00046   0.00013  -0.00033   2.00193
   A29        1.82091   0.00000  -0.00001   0.00001   0.00000   1.82091
   A30        0.69895   0.00000   0.00022   0.00000   0.00022   0.69917
   A31        0.81451   0.00000   0.00016   0.00000   0.00016   0.81467
   A32        0.70364   0.00000   0.00017  -0.00000   0.00017   0.70382
   A33        0.70013   0.00000   0.00009  -0.00000   0.00009   0.70022
   A34        0.81819   0.00000   0.00015  -0.00000   0.00015   0.81834
   A35        0.70512   0.00000  -0.00002   0.00001  -0.00001   0.70511
   A36        3.17283   0.00001   0.00005  -0.00009  -0.00004   3.17279
   A37        3.15001   0.00002   0.00079  -0.00003   0.00076   3.15077
    D1        0.00269  -0.00000  -0.00002   0.00010   0.00007   0.00276
    D2       -3.13795  -0.00000  -0.00005   0.00008   0.00003  -3.13792
    D3        3.13955   0.00000   0.00007   0.00003   0.00010   3.13965
    D4       -0.00108   0.00000   0.00004   0.00001   0.00005  -0.00103
    D5       -0.00102   0.00000   0.00003  -0.00010  -0.00007  -0.00110
    D6        3.13858   0.00000   0.00004  -0.00007  -0.00002   3.13856
    D7       -3.13780  -0.00000  -0.00006  -0.00004  -0.00009  -3.13789
    D8        0.00181  -0.00000  -0.00004   0.00000  -0.00004   0.00177
    D9        1.20984   0.00000   0.00066  -0.00003   0.00063   1.21047
   D10       -1.93374   0.00000   0.00067   0.00001   0.00069  -1.93305
   D11       -1.65101   0.00000   0.00036  -0.00001   0.00035  -1.65066
   D12       -1.08827  -0.00000   0.00023  -0.00001   0.00022  -1.08805
   D13       -0.52158  -0.00000   0.00003  -0.00000   0.00003  -0.52155
   D14        2.56339   0.00000   0.00013  -0.00001   0.00011   2.56350
   D15        3.12613  -0.00000  -0.00001  -0.00001  -0.00002   3.12611
   D16       -2.59037  -0.00000  -0.00020  -0.00000  -0.00021  -2.59058
   D17       -0.00271   0.00000   0.00003   0.00003   0.00006  -0.00266
   D18        3.14151   0.00000   0.00008  -0.00004   0.00004   3.14155
   D19        3.13787   0.00000   0.00005   0.00005   0.00011   3.13798
   D20       -0.00109   0.00000   0.00011  -0.00002   0.00009  -0.00100
   D21        3.09561  -0.00001  -0.00091   0.00007  -0.00085   3.09476
   D22       -0.04500  -0.00001  -0.00094   0.00004  -0.00090  -0.04590
   D23       -1.63191  -0.00002  -0.00171   0.00002  -0.00169  -1.63360
   D24        2.62524   0.00000   0.00021   0.00000   0.00021   2.62546
   D25       -3.09432   0.00001   0.00001   0.00001   0.00002  -3.09430
   D26        0.00109  -0.00000  -0.00004  -0.00015  -0.00019   0.00089
   D27       -3.13903   0.00000   0.00008  -0.00004   0.00003  -3.13900
   D28        3.14002  -0.00000  -0.00009  -0.00008  -0.00018   3.13984
   D29       -0.00010   0.00000   0.00002   0.00003   0.00005  -0.00005
   D30       -2.57510   0.00000   0.00021  -0.00002   0.00019  -2.57491
   D31        2.58233   0.00000   0.00005  -0.00001   0.00004   2.58237
   D32        0.00058   0.00000   0.00005   0.00015   0.00020   0.00077
   D33       -3.13974   0.00000   0.00005   0.00008   0.00014  -3.13960
   D34        3.14068  -0.00000  -0.00007   0.00004  -0.00003   3.14065
   D35        0.00036  -0.00000  -0.00007  -0.00003  -0.00009   0.00027
   D36       -3.13179  -0.00000  -0.00000  -0.00001  -0.00001  -3.13180
   D37       -2.57310   0.00000   0.00020  -0.00001   0.00019  -2.57291
   D38       -0.00061  -0.00000  -0.00004  -0.00002  -0.00006  -0.00067
   D39       -3.14020  -0.00000  -0.00006  -0.00006  -0.00012  -3.14032
   D40        3.13971  -0.00000  -0.00005   0.00005  -0.00000   3.13971
   D41        0.00011  -0.00000  -0.00006   0.00001  -0.00005   0.00006
   D42       -1.22761  -0.00000   0.00023   0.00005   0.00028  -1.22732
   D43        1.91599  -0.00000   0.00022   0.00002   0.00023   1.91622
   D44        0.51689   0.00000   0.00014   0.00001   0.00015   0.51704
   D45        1.07332   0.00000   0.00036   0.00002   0.00038   1.07370
   D46        1.63115   0.00000   0.00040   0.00001   0.00041   1.63157
   D47        2.58525  -0.00000  -0.00022   0.00002  -0.00020   2.58505
   D48       -3.14151   0.00000  -0.00000   0.00002   0.00002  -3.14148
   D49       -2.58368  -0.00000   0.00004   0.00002   0.00006  -2.58361
   D50        2.41782  -0.00000  -0.00169  -0.00014  -0.00183   2.41599
   D51       -1.75715  -0.00000  -0.00202   0.00005  -0.00197  -1.75912
   D52        2.21285  -0.00000  -0.00048   0.00021  -0.00027   2.21257
         Item               Value     Threshold  Converged?
 Maximum Force            0.000024     0.000450     YES
 RMS     Force            0.000005     0.000300     YES
 Maximum Displacement     0.004761     0.001800     NO 
 RMS     Displacement     0.001023     0.001200     YES
 Predicted change in Energy=-1.366517D-07
 GradGradGradGradGradGradGradGradGradGradGradGradGradGradGradGradGradGrad

                          Input orientation:                          
 ---------------------------------------------------------------------
 Center     Atomic      Atomic             Coordinates (Angstroms)
 Number     Number       Type             X           Y           Z
 ---------------------------------------------------------------------
      1          6           0        0.007034    0.020722    0.004947
      2          6           0        0.004594    0.033394    1.401834
      3          6           0        1.216703    0.019698    2.098565
      4          6           0        2.420213   -0.009737    1.394644
      5          6           0        2.427911   -0.024627    0.000155
      6          6           0        1.214339   -0.008804   -0.689340
      7          1           0        1.204020   -0.021247   -1.771746
      8          1           0        3.364024   -0.049313   -0.541188
      9          1           0        3.353400   -0.022595    1.943373
     10          1           0        1.210992    0.029620    3.181167
     11          8           0       -1.202577    0.057911    2.032432
     12          1           0       -1.070079    0.021391    3.004043
     13          1           0       -0.938621    0.029721   -0.521867
     14          8           0       -0.886649   -0.059313    4.757939
     15          1           0       -1.465082    0.525385    5.261397
     16          1           0       -1.038782   -0.931882    5.139326
     17          3           0        1.340622    3.229512    0.642935
 ---------------------------------------------------------------------
                    Distance matrix (angstroms):
                    1          2          3          4          5
     1  C    0.000000
     2  C    1.396946   0.000000
     3  C    2.417960   1.398151   0.000000
     4  C    2.784891   2.416014   1.394564   0.000000
     5  C    2.421306   2.800095   2.423285   1.394589   0.000000
     6  C    1.393015   2.416251   2.788051   2.407721   1.395855
     7  H    2.142703   3.393113   3.870548   3.391943   2.153498
     8  H    3.401845   3.881744   3.403534   2.154017   1.081651
     9  H    3.867497   3.392771   2.142743   1.082639   2.152354
    10  H    3.396759   2.149753   1.082663   2.157645   3.406269
    11  O    2.361194   1.362174   2.420485   3.679124   4.161418
    12  H    3.186651   1.929285   2.459525   3.843601   4.611008
    13  H    1.082533   2.142497   3.392961   3.867342   3.407198
    14  O    4.836942   3.473665   3.391548   4.716942   5.798622
    15  H    5.481977   4.159114   4.177463   5.507599   6.567996
    16  H    5.325696   3.998655   3.903709   5.180506   6.265153
    17  Li   3.532961   3.546275   3.526630   3.496186   3.490671
                    6          7          8          9         10
     6  C    0.000000
     7  H    1.082527   0.000000
     8  H    2.155165   2.486096   0.000000
     9  H    3.392190   4.292079   2.484728   0.000000
    10  H    3.870699   4.953179   4.300896   2.474828   0.000000
    11  O    3.640600   4.502193   5.242982   4.557558   2.673146
    12  H    4.342873   5.289754   5.677581   4.549079   2.287953
    13  H    2.159807   2.481070   4.303414   4.949908   4.281741
    14  O    5.838625   6.856320   6.793310   5.089316   2.625684
    15  H    6.547971   7.542414   7.571033   5.875996   3.425567
    16  H    6.316801   7.322727   7.240986   5.507466   3.133745
    17  Li   3.503940   4.051762   4.030756   4.039630   4.086409
                   11         12         13         14         15
    11  O    0.000000
    12  H    0.981283   0.000000
    13  H    2.568056   3.528369   0.000000
    14  O    2.746260   1.765308   5.280812   0.000000
    15  H    3.273172   2.346420   5.828292   0.964327   0.000000
    16  H    3.264860   2.338620   5.743154   0.964353   1.523240
    17  Li   4.296233   4.656001   4.097606   5.719297   6.042720
                   16         17
    16  H    0.000000
    17  Li   6.572389   0.000000
 Stoichiometry    C6H8LiO2(1+)
 Framework group  C1[X(C6H8LiO2)]
 Deg. of freedom    45
 Full point group                 C1      NOp   1
 Largest Abelian subgroup         C1      NOp   1
 Largest concise Abelian subgroup C1      NOp   1
                         Standard orientation:                         
 ---------------------------------------------------------------------
 Center     Atomic      Atomic             Coordinates (Angstroms)
 Number     Number       Type             X           Y           Z
 ---------------------------------------------------------------------
      1          6           0        0.981157    1.302446   -0.189893
      2          6           0       -0.191857    0.548406   -0.106703
      3          6           0       -0.122323   -0.847939   -0.121277
      4          6           0        1.117240   -1.478933   -0.221965
      5          6           0        2.290953   -0.730618   -0.307405
      6          6           0        2.214680    0.663047   -0.290299
      7          1           0        3.116861    1.257590   -0.357017
      8          1           0        3.249818   -1.224765   -0.387198
      9          1           0        1.160293   -2.560639   -0.234874
     10          1           0       -1.033481   -1.429117   -0.056589
     11          8           0       -1.372145    1.222156   -0.014514
     12          1           0       -2.118164    0.584740   -0.005898
     13          1           0        0.912745    2.382764   -0.179361
     14          8           0       -3.495829   -0.519046   -0.003442
     15          1           0       -4.196809   -0.303851    0.622853
     16          1           0       -3.949219   -0.599578   -0.850749
     17          3           0        1.354217   -0.156826    3.005912
 ---------------------------------------------------------------------
 Rotational constants (GHZ):           2.7282554           0.9771413           0.8924657
 Standard basis: Aug-CC-pVTZ (5D, 7F)
 There are   695 symmetry adapted cartesian basis functions of A   symmetry.
 There are   598 symmetry adapted basis functions of A   symmetry.
   598 basis functions,   866 primitive gaussians,   695 cartesian basis functions
    31 alpha electrons       31 beta electrons
       nuclear repulsion energy       369.3178668319 Hartrees.
 NAtoms=   17 NActive=   17 NUniq=   17 SFac= 1.00D+00 NAtFMM=   60 NAOKFM=F Big=F
 Integral buffers will be    131072 words long.
 Raffenetti 1 integral format.
 Two-electron integral symmetry is turned on.
 Force inversion solution in PCM.
 ------------------------------------------------------------------------------
 Polarizable Continuum Model (PCM)
 =================================
 Model                : PCM.
 Atomic radii         : UFF (Universal Force Field).
 Polarization charges : Total charges.
 Charge compensation  : None.
 Solution method      : Matrix inversion.
 Cavity type          : Scaled VdW (van der Waals Surface) (Alpha=1.100).
 Cavity algorithm     : GePol (No added spheres)
                        Default sphere list used, NSphG=   17.
                        Lebedev-Laikov grids with approx.  5.0 points / Ang**2.
                        Smoothing algorithm: York/Karplus (Gamma=1.0000).
                        Polarization charges: spherical gaussians, with
                                              point-specific exponents (IZeta= 3).
                        Self-potential: point-specific (ISelfS= 7).
                        Self-field    : sphere-specific E.n sum rule (ISelfD= 2).
 1st derivatives      : Analytical E(r).r(x)/FMM algorithm (CHGder, D1EAlg=3).
                        Cavity 1st derivative terms included.
 2nd derivatives      : Analytical E(r).r(xy)/FMM algorithm (CHGder, D2EAlg=3).
                        Cavity 2nd derivative terms included.
 Solvent              : Water, Eps=  78.355300 Eps(inf)=   1.777849
 ------------------------------------------------------------------------------
 Spheres list:
 ISph  on   Nord     Re0    Alpha      Xe            Ye            Ze
    1   C      1    1.9255  1.100      0.981157      1.302446     -0.189893
    2   C      2    1.9255  1.100     -0.191857      0.548406     -0.106703
    3   C      3    1.9255  1.100     -0.122323     -0.847939     -0.121277
    4   C      4    1.9255  1.100      1.117240     -1.478933     -0.221965
    5   C      5    1.9255  1.100      2.290953     -0.730618     -0.307405
    6   C      6    1.9255  1.100      2.214680      0.663047     -0.290299
    7   H      7    1.4430  1.100      3.116861      1.257590     -0.357017
    8   H      8    1.4430  1.100      3.249818     -1.224765     -0.387198
    9   H      9    1.4430  1.100      1.160293     -2.560639     -0.234874
   10   H     10    1.4430  1.100     -1.033481     -1.429117     -0.056589
   11   O     11    1.7500  1.100     -1.372145      1.222156     -0.014514
   12   H     12    1.4430  1.100     -2.118164      0.584740     -0.005898
   13   H     13    1.4430  1.100      0.912745      2.382764     -0.179361
   14   O     14    1.7500  1.100     -3.495829     -0.519046     -0.003442
   15   H     15    1.4430  1.100     -4.196809     -0.303851      0.622853
   16   H     16    1.4430  1.100     -3.949219     -0.599578     -0.850749
   17  Li     17    1.2255  1.100      1.354217     -0.156826      3.005912
 ------------------------------------------------------------------------------
 Separa: There are  2 disjoint cavities,
 One-electron integrals computed using PRISM.
 NBasis=   598 RedAO= T EigKep=  1.14D-06  NBF=   598
 NBsUse=   596 1.00D-06 EigRej=  9.24D-07 NBFU=   596
 Initial guess from the checkpoint file:  "output.chk"
 B after Tr=    -0.000000   -0.000000    0.000000
         Rot=    1.000000    0.000648   -0.000028    0.000013 Ang=   0.07 deg.
 Requested convergence on RMS density matrix=1.00D-08 within 128 cycles.
 Requested convergence on MAX density matrix=1.00D-06.
 Requested convergence on             energy=1.00D-06.
 No special actions if energy rises.
 Inv3:  Mode=1 IEnd=     7508172.
 Iteration    1 A*A^-1 deviation from unit magnitude is 2.89D-15 for     73.
 Iteration    1 A*A^-1 deviation from orthogonality  is 2.39D-15 for    925    409.
 Iteration    1 A^-1*A deviation from unit magnitude is 2.78D-15 for    910.
 Iteration    1 A^-1*A deviation from orthogonality  is 6.86D-15 for    775    728.
 Error on total polarization charges =  0.01227
 SCF Done:  E(RHF) =  -389.181041440     A.U. after    7 cycles
            NFock=  7  Conv=0.22D-08     -V/T= 2.0020
 ExpMin= 7.59D-03 ExpMax= 1.53D+04 ExpMxC= 5.22D+02 IAcc=3 IRadAn=         5 AccDes= 0.00D+00
 HarFok:  IExCor=  205 AccDes= 0.00D+00 IRadAn=         5 IDoV=-2 UseB2=F ITyADJ=14
 ICtDFT= 12500011 ScaDFX=  1.000000  1.000000  1.000000  1.000000
 Range of M.O.s used for correlation:    10   596
 NBasis=   598 NAE=    31 NBE=    31 NFC=     9 NFV=     0
 NROrb=    587 NOA=    22 NOB=    22 NVA=   565 NVB=   565

 **** Warning!!: The largest alpha MO coefficient is  0.17708007D+03

 Disk-based method using ON**2 memory for 22 occupieds at a time.
 Permanent disk used for amplitudes=   380863675 words.
 Estimated scratch disk usage= 14892118368 words.
 Actual    scratch disk usage= 14324500832 words.
 JobTyp=1 Pass  1:  I=  10 to  31 NPSUse= 15 ParTrn=T ParDer=T DoDerP=T.
 Spin components of T(2) and E(2):
     alpha-alpha T2 =       0.6200544347D-01 E2=     -0.1872403480D+00
     alpha-beta  T2 =       0.3277723267D+00 E2=     -0.1104008241D+01
     beta-beta   T2 =       0.6200544347D-01 E2=     -0.1872403480D+00
 ANorm=    0.1204899670D+01
 E2 =    -0.1478488937D+01 EUMP2 =    -0.39065953037712D+03
 G2DrvN: will do    18 centers at a time, making    1 passes.
 Calling FoFCou, ICntrl=  3107 FMM=F I1Cent=   0 AccDes= 0.00D+00.
 NEqPCM:  Using equilibrium solvation (IEInf=0, Eps=  78.3553, EpsInf=   1.7778)
 G2PCM: DoFxE=T DoFxN=T DoGrad=T DoDP/DQ/DG/TGxP=FFFF NFrqRd=   0 IEInf=0 SqF1=F DoCFld=F IF1Alg=4.
 End of G2Drv F.D. properties file   721 does not exist.
 End of G2Drv F.D. properties file   722 does not exist.
 End of G2Drv F.D. properties file   788 does not exist.
          IDoAtm=11111111111111111
 NEqPCM:  Using equilibrium solvation (IEInf=0, Eps=  78.3553, EpsInf=   1.7778)
          Differentiating once with respect to electric field.
                with respect to dipole field.
          Differentiating once with respect to nuclear coordinates.
          There are    54 degrees of freedom in the 1st order CPHF.  IDoFFX=6 NUNeed=    54.
     51 vectors produced by pass  0 Test12= 3.24D-14 1.85D-09 XBig12= 3.48D+01 2.47D+00.
 AX will form    51 AO Fock derivatives at one time.
     51 vectors produced by pass  1 Test12= 3.24D-14 1.85D-09 XBig12= 1.57D+00 1.50D-01.
     51 vectors produced by pass  2 Test12= 3.24D-14 1.85D-09 XBig12= 3.81D-02 2.15D-02.
     51 vectors produced by pass  3 Test12= 3.24D-14 1.85D-09 XBig12= 4.50D-04 1.68D-03.
     51 vectors produced by pass  4 Test12= 3.24D-14 1.85D-09 XBig12= 3.85D-06 1.53D-04.
     51 vectors produced by pass  5 Test12= 3.24D-14 1.85D-09 XBig12= 2.99D-08 1.34D-05.
     47 vectors produced by pass  6 Test12= 3.24D-14 1.85D-09 XBig12= 2.19D-10 1.10D-06.
     26 vectors produced by pass  7 Test12= 3.24D-14 1.85D-09 XBig12= 1.46D-12 1.06D-07.
      3 vectors produced by pass  8 Test12= 3.24D-14 1.85D-09 XBig12= 8.84D-15 7.86D-09.
 InvSVY:  IOpt=1 It=  1 EMax= 4.44D-15
 Solved reduced A of dimension   382 with    54 vectors.
 End of Minotr F.D. properties file   721 does not exist.
 End of Minotr F.D. properties file   722 does not exist.
 End of Minotr F.D. properties file   788 does not exist.
 MDV=  6039797760.
 Form MO integral derivatives with frozen-active canonical formalism.
 Discarding MO integrals.
 Reordered first order wavefunction length =    613550450
 In DefCFB: NBatch=  1 ICI= 31 ICA=565 LFMax= 63
            Large arrays: LIAPS= 29020253200 LIARS=  4686576125 words.
 Semi-Direct transformation.
 ModeAB=           4 MOrb=            31 LenV=    6031260083
 LASXX=   3179781445 LTotXX=  3179781445 LenRXX=  6375358971
 LTotAB=  3195577526 MaxLAS=  4271133872 LenRXY=           0
 NonZer=  9555140416 LenScr= 19185223680 LnRSAI=  4271133872
 LnScr1=  8575767040 LExtra=           0 Total=  38407483563
 MaxDsk=          -1 SrtSym=           T ITran=            4
 JobTyp=0 Pass  1:  I=   1 to  31.
 (rs|ai) integrals will be sorted in core.
 SymMOI:  orbitals are not symmetric.
 Spin components of T(2) and E(2):
     alpha-alpha T2 =       0.6200544347D-01 E2=     -0.1872403480D+00
     alpha-beta  T2 =       0.3277723267D+00 E2=     -0.1104008241D+01
     beta-beta   T2 =       0.6200544347D-01 E2=     -0.1872403480D+00
 ANorm=    0.1703985454D+01
 E2 =    -0.1478488937D+01 EUMP2 =    -0.39065953037712D+03
          IDoAtm=11111111111111111
 NEqPCM:  Using equilibrium solvation (IEInf=0, Eps=  78.3553, EpsInf=   1.7778)
          Differentiating once with respect to electric field.
                with respect to dipole field.
          Differentiating once with respect to nuclear coordinates.
          There are     1 degrees of freedom in the 1st order CPHF.  IDoFFX=0 NUNeed=     1.
 LinEq1:  Iter=  0 NonCon=     1 RMS=1.98D-03 Max=3.83D-02 NDo=     1
 AX will form     1 AO Fock derivatives at one time.
 LinEq1:  Iter=  1 NonCon=     1 RMS=4.98D-04 Max=9.64D-03 NDo=     1
 LinEq1:  Iter=  2 NonCon=     1 RMS=1.89D-04 Max=7.40D-03 NDo=     1
 LinEq1:  Iter=  3 NonCon=     1 RMS=6.84D-05 Max=2.86D-03 NDo=     1
 LinEq1:  Iter=  4 NonCon=     1 RMS=2.95D-05 Max=7.89D-04 NDo=     1
 LinEq1:  Iter=  5 NonCon=     1 RMS=9.76D-06 Max=1.92D-04 NDo=     1
 LinEq1:  Iter=  6 NonCon=     1 RMS=2.34D-06 Max=4.01D-05 NDo=     1
 LinEq1:  Iter=  7 NonCon=     1 RMS=5.74D-07 Max=8.27D-06 NDo=     1
 LinEq1:  Iter=  8 NonCon=     1 RMS=2.12D-07 Max=5.15D-06 NDo=     1
 LinEq1:  Iter=  9 NonCon=     1 RMS=4.36D-08 Max=5.97D-07 NDo=     1
 LinEq1:  Iter= 10 NonCon=     1 RMS=1.72D-08 Max=3.96D-07 NDo=     1
 LinEq1:  Iter= 11 NonCon=     1 RMS=5.15D-09 Max=1.60D-07 NDo=     1
 LinEq1:  Iter= 12 NonCon=     1 RMS=1.50D-09 Max=6.38D-08 NDo=     1
 LinEq1:  Iter= 13 NonCon=     1 RMS=5.04D-10 Max=2.30D-08 NDo=     1
 LinEq1:  Iter= 14 NonCon=     1 RMS=1.88D-10 Max=2.86D-09 NDo=     1
 LinEq1:  Iter= 15 NonCon=     1 RMS=4.81D-11 Max=1.30D-09 NDo=     1
 LinEq1:  Iter= 16 NonCon=     0 RMS=1.73D-11 Max=2.99D-10 NDo=     1
 Linear equations converged to 1.000D-10 1.000D-09 after    16 iterations.
 End of Minotr F.D. properties file   721 does not exist.
 End of Minotr F.D. properties file   722 does not exist.
 End of Minotr F.D. properties file   788 does not exist.
 Symmetrizing basis deriv contribution to polar:
 IMax=3 JMax=2 DiffMx= 0.00D+00
 G2DrvN: will do    18 centers at a time, making    1 passes.
 Calling FoFCou, ICntrl=  3107 FMM=F I1Cent=   0 AccDes= 0.00D+00.
 NEqPCM:  Using equilibrium solvation (IEInf=0, Eps=  78.3553, EpsInf=   1.7778)
 G2PCM: DoFxE=T DoFxN=F DoGrad=F DoDP/DQ/DG/TGxP=FFFF NFrqRd=   0 IEInf=0 SqF1=F DoCFld=F IF1Alg=4.
 End of G2Drv F.D. properties file   721 does not exist.
 End of G2Drv F.D. properties file   722 does not exist.
 End of G2Drv F.D. properties file   788 does not exist.
 Would need an additional 52625282316 words for in-memory AO integral storage.
 DD1Dir will call FoFJK   2 times, MxPair=       496
 NAB=   496 NAA=     0 NBB=     0 NumPrc= 15.
 FoFJK:  IHMeth= 1 ICntrl=     200 DoSepK=F KAlg= 0 I1Cent=           0 FoldK=F
 IRaf= 990000000 NMat=     496 IRICut=     620 DoRegI=T DoRafI=T ISym2E= 2 IDoP0=3 IntGTp=3.
 FoFCou: FMM=F IPFlag=           0 FMFlag=           0 FMFlg1=           0
         NFxFlg=           0 DoJE=F BraDBF=F KetDBF=F FulRan=T
         wScrn=  0.000000 ICntrl=       200 IOpCl=  0 I1Cent=           0 NGrid=           0
         NMat0=  496 NMatS0=      0 NMatT0=  248 NMatD0=  496 NMtDS0=    0 NMtDT0=    0
 Integrals replicated using symmetry in FoFCou.
 Raff kept on since  95.91% of shell-pairs survive, threshold=   0.20 IRatSp=96.
 G2PCM: DoFxE=F DoFxN=F DoGrad=T DoDP/DQ/DG/TGxP=FFFF NFrqRd=   0 IEInf=0 SqF1=F DoCFld=F IF1Alg=4.
 Discarding MO integrals.
 D2PCM: PCM CHGder 2nd derivatives, FixD1E=F FixD2E=F DoIter=F DoCFld=F I1PDM=2
 Calling FoFJK, ICntrl=  10100127 FMM=F ISym2X=0 I1Cent= 0 IOpClX= 0 NMat=1 NMatS=1 NMatT=0.
 ***** Axes restored to original set *****
 -------------------------------------------------------------------
 Center     Atomic                   Forces (Hartrees/Bohr)
 Number     Number              X              Y              Z
 -------------------------------------------------------------------
      1        6           0.000002238   -0.000004184    0.000000230
      2        6          -0.000000521    0.000000548    0.000000630
      3        6          -0.000002600   -0.000000448    0.000001689
      4        6           0.000000931   -0.000005392    0.000001772
      5        6          -0.000000366   -0.000011387    0.000001254
      6        6           0.000000387   -0.000012412   -0.000000311
      7        1           0.000000402   -0.000019089    0.000001068
      8        1          -0.000000017   -0.000019124    0.000001828
      9        1          -0.000000638   -0.000006298    0.000001720
     10        1          -0.000000890    0.000006456    0.000000893
     11        8          -0.000000631    0.000007643    0.000000218
     12        1          -0.000000786    0.000012332    0.000000159
     13        1           0.000000174   -0.000006255    0.000000271
     14        8          -0.000001515    0.000020795    0.000000840
     15        1           0.000000014    0.000025113   -0.000002385
     16        1          -0.000004259    0.000023323    0.000005089
     17        3           0.000008076   -0.000011620   -0.000014965
 -------------------------------------------------------------------
 Cartesian Forces:  Max     0.000025113 RMS     0.000008294
 FormGI is forming the generalized inverse of G from B-inverse, IUseBI=4.

 GradGradGradGradGradGradGradGradGradGradGradGradGradGradGradGradGradGrad
 Berny optimization.
 Using GEDIIS/GDIIS optimizer.
 Internal  Forces:  Max     0.000003873 RMS     0.000000718
 Search for a local minimum.
 Step number   8 out of a maximum of  102
 All quantities printed in internal units (Hartrees-Bohrs-Radians)
 Mixed Optimization -- En-DIIS/RFO-DIIS
 Swapping is turned off.
 Second derivative matrix not updated -- analytic derivatives used.
 DE= -3.78D-07 DEPred=-1.37D-07 R= 2.77D+00
 Trust test= 2.77D+00 RLast= 6.53D-03 DXMaxT set to 1.09D-01
 ITU=  0  0  1 -1  1  1 -1  0
     Eigenvalues ---    0.00055   0.00126   0.00151   0.00303   0.00384
     Eigenvalues ---    0.00564   0.01146   0.01266   0.01420   0.01523
     Eigenvalues ---    0.01558   0.01672   0.01824   0.01863   0.02062
     Eigenvalues ---    0.02216   0.02374   0.02722   0.02827   0.03395
     Eigenvalues ---    0.03766   0.04518   0.05436   0.08709   0.09887
     Eigenvalues ---    0.11410   0.12689   0.15512   0.17278   0.19179
     Eigenvalues ---    0.30850   0.32381   0.33615   0.36296   0.36407
     Eigenvalues ---    0.36502   0.36555   0.36642   0.40501   0.41331
     Eigenvalues ---    0.43318   0.46765   0.47685   0.52712   0.53757
 En-DIIS/RFO-DIIS/Sim-DIIS IScMMF=       -3 using points:     8    7    6    5    4    3    2    1
 RFO step:  Lambda=-7.06672788D-10.
 DIIS inversion failure, remove point   8.
 DIIS inversion failure, remove point   7.
 DIIS inversion failure, remove point   6.
 DIIS inversion failure, remove point   5.
 RFO-DIIS uses    4 points instead of    8
 DidBck=T Rises=F RFO-DIIS coefs:    0.72408    0.35493   -0.13776    0.05875    0.00000
                  RFO-DIIS coefs:    0.00000    0.00000    0.00000
 Iteration  1 RMS(Cart)=  0.00014800 RMS(Int)=  0.00000008
 Iteration  2 RMS(Cart)=  0.00000001 RMS(Int)=  0.00000008
 Variable       Old X    -DE/DX   Delta X   Delta X   Delta X     New X
                                 (Linear)    (Quad)   (Total)
    R1        2.63985   0.00000  -0.00000   0.00001   0.00000   2.63985
    R2        2.63242   0.00000   0.00000  -0.00000   0.00000   2.63242
    R3        2.04569   0.00000  -0.00000   0.00000   0.00000   2.04569
    R4        6.67633  -0.00000  -0.00024  -0.00022  -0.00046   6.67587
    R5        2.64212  -0.00000   0.00001  -0.00001  -0.00000   2.64212
    R6        2.57414   0.00000  -0.00000   0.00000   0.00000   2.57414
    R7        6.70149  -0.00000  -0.00039  -0.00008  -0.00048   6.70101
    R8        2.63534   0.00000   0.00000  -0.00000   0.00000   2.63535
    R9        2.04594   0.00000   0.00000  -0.00000  -0.00000   2.04594
   R10        6.66436  -0.00000  -0.00031  -0.00007  -0.00037   6.66399
   R11        2.63539   0.00000  -0.00000   0.00001   0.00000   2.63539
   R12        2.04589  -0.00000  -0.00000   0.00000  -0.00000   2.04589
   R13        6.60683  -0.00000  -0.00000  -0.00031  -0.00031   6.60652
   R14        2.63778   0.00000   0.00000  -0.00000  -0.00000   2.63778
   R15        2.04402   0.00000   0.00000  -0.00000   0.00000   2.04402
   R16        6.59641  -0.00000   0.00002  -0.00034  -0.00032   6.59609
   R17        2.04568   0.00000   0.00000  -0.00000  -0.00000   2.04568
   R18        1.85436   0.00000   0.00000  -0.00000  -0.00000   1.85436
   R19        3.33595   0.00000  -0.00001   0.00002   0.00001   3.33596
   R20        1.82231   0.00000   0.00000  -0.00000   0.00000   1.82231
   R21        1.82236  -0.00000  -0.00000  -0.00000  -0.00000   1.82236
    A1        2.09450   0.00000  -0.00001   0.00002   0.00000   2.09450
    A2        2.07719  -0.00000   0.00001  -0.00001  -0.00000   2.07719
    A3        2.11148  -0.00000   0.00001  -0.00001  -0.00000   2.11148
    A4        1.35114   0.00000   0.00006  -0.00003   0.00002   1.35116
    A5        1.99333  -0.00000  -0.00000   0.00000  -0.00000   1.99333
    A6        2.09059  -0.00000  -0.00000   0.00000  -0.00000   2.09059
    A7        2.05401   0.00000  -0.00000   0.00000   0.00000   2.05401
    A8        2.13859  -0.00000   0.00000  -0.00000  -0.00000   2.13859
    A9        2.00063  -0.00000  -0.00007   0.00005  -0.00001   2.00061
   A10        2.09075  -0.00000   0.00001  -0.00002  -0.00000   2.09075
   A11        2.08706  -0.00000  -0.00001   0.00001   0.00000   2.08706
   A12        2.10537   0.00000  -0.00001   0.00001   0.00000   2.10537
   A13        1.98731   0.00000  -0.00003   0.00006   0.00002   1.98733
   A14        2.10565  -0.00000  -0.00002   0.00002   0.00000   2.10565
   A15        2.08092   0.00000   0.00001  -0.00001   0.00000   2.08092
   A16        2.09662  -0.00000   0.00001  -0.00001  -0.00000   2.09662
   A17        1.96724   0.00000   0.00005  -0.00000   0.00005   1.96729
   A18        2.08174   0.00000   0.00001  -0.00000   0.00000   2.08174
   A19        2.10072   0.00000  -0.00000   0.00000  -0.00000   2.10071
   A20        2.10073  -0.00000  -0.00000   0.00000  -0.00000   2.10072
   A21        1.37921  -0.00000  -0.00004   0.00001  -0.00003   1.37918
   A22        1.96385   0.00000   0.00008  -0.00003   0.00005   1.96390
   A23        2.10314  -0.00000   0.00001  -0.00002  -0.00000   2.10313
   A24        2.08327   0.00000  -0.00000   0.00000   0.00000   2.08327
   A25        2.09678   0.00000  -0.00001   0.00001   0.00000   2.09678
   A26        1.91563  -0.00000   0.00000  -0.00001  -0.00000   1.91563
   A27        2.01381  -0.00000  -0.00002   0.00003   0.00001   2.01381
   A28        2.00193   0.00000   0.00000   0.00003   0.00004   2.00197
   A29        1.82091  -0.00000  -0.00000   0.00000   0.00000   1.82091
   A30        0.69917   0.00000   0.00003   0.00001   0.00005   0.69921
   A31        0.81467   0.00000   0.00002   0.00003   0.00005   0.81472
   A32        0.70382   0.00000   0.00002   0.00003   0.00004   0.70386
   A33        0.70022   0.00000   0.00003   0.00002   0.00004   0.70026
   A34        0.81834   0.00000   0.00003   0.00003   0.00005   0.81839
   A35        0.70511   0.00000   0.00001   0.00003   0.00004   0.70515
   A36        3.17279  -0.00000   0.00002  -0.00003  -0.00002   3.17278
   A37        3.15077  -0.00000  -0.00005  -0.00004  -0.00009   3.15068
    D1        0.00276  -0.00000  -0.00003   0.00002  -0.00001   0.00275
    D2       -3.13792  -0.00000  -0.00002   0.00002  -0.00000  -3.13792
    D3        3.13965  -0.00000  -0.00002   0.00001  -0.00001   3.13964
    D4       -0.00103  -0.00000  -0.00001   0.00001  -0.00001  -0.00104
    D5       -0.00110   0.00000   0.00002  -0.00004  -0.00001  -0.00111
    D6        3.13856   0.00000   0.00002  -0.00002  -0.00000   3.13856
    D7       -3.13789  -0.00000   0.00002  -0.00003  -0.00001  -3.13791
    D8        0.00177  -0.00000   0.00001  -0.00001  -0.00000   0.00177
    D9        1.21047   0.00000  -0.00001  -0.00001  -0.00002   1.21045
   D10       -1.93305   0.00000  -0.00002   0.00000  -0.00001  -1.93307
   D11       -1.65066  -0.00000   0.00003  -0.00003   0.00000  -1.65066
   D12       -1.08805  -0.00000   0.00004  -0.00003   0.00001  -1.08804
   D13       -0.52155  -0.00000   0.00002  -0.00001   0.00000  -0.52155
   D14        2.56350  -0.00000   0.00000  -0.00001  -0.00000   2.56349
   D15        3.12611  -0.00000   0.00001  -0.00001  -0.00000   3.12610
   D16       -2.59058   0.00000  -0.00001   0.00001  -0.00000  -2.59059
   D17       -0.00266   0.00000  -0.00002   0.00005   0.00003  -0.00263
   D18        3.14155  -0.00000   0.00001  -0.00000   0.00001   3.14156
   D19        3.13798   0.00000  -0.00003   0.00005   0.00002   3.13800
   D20       -0.00100   0.00000   0.00000  -0.00000  -0.00000  -0.00100
   D21        3.09476   0.00000   0.00003   0.00016   0.00018   3.09494
   D22       -0.04590   0.00000   0.00003   0.00015   0.00019  -0.04571
   D23       -1.63360   0.00000   0.00005   0.00012   0.00016  -1.63344
   D24        2.62546  -0.00000   0.00001  -0.00001   0.00000   2.62546
   D25       -3.09430  -0.00000  -0.00001   0.00001  -0.00000  -3.09430
   D26        0.00089  -0.00000   0.00008  -0.00009  -0.00002   0.00088
   D27       -3.13900  -0.00000   0.00001  -0.00003  -0.00001  -3.13901
   D28        3.13984   0.00000   0.00004  -0.00004   0.00000   3.13984
   D29       -0.00005   0.00000  -0.00002   0.00003   0.00001  -0.00004
   D30       -2.57491  -0.00000   0.00001  -0.00000   0.00001  -2.57490
   D31        2.58237   0.00000   0.00002  -0.00002  -0.00000   2.58237
   D32        0.00077  -0.00000  -0.00008   0.00007  -0.00001   0.00076
   D33       -3.13960   0.00000  -0.00004   0.00005   0.00000  -3.13960
   D34        3.14065  -0.00000  -0.00002   0.00000  -0.00001   3.14063
   D35        0.00027   0.00000   0.00002  -0.00002   0.00000   0.00027
   D36       -3.13180  -0.00000   0.00000  -0.00000  -0.00000  -3.13181
   D37       -2.57291   0.00000   0.00002  -0.00001   0.00001  -2.57290
   D38       -0.00067   0.00000   0.00003  -0.00000   0.00002  -0.00065
   D39       -3.14032   0.00000   0.00003  -0.00002   0.00001  -3.14030
   D40        3.13971  -0.00000  -0.00001   0.00002   0.00001   3.13972
   D41        0.00006  -0.00000  -0.00000   0.00000  -0.00000   0.00006
   D42       -1.22732   0.00000   0.00007  -0.00001   0.00005  -1.22727
   D43        1.91622   0.00000   0.00007  -0.00003   0.00004   1.91626
   D44        0.51704   0.00000  -0.00001   0.00001   0.00000   0.51704
   D45        1.07370   0.00000   0.00001   0.00001   0.00001   1.07371
   D46        1.63157   0.00000   0.00002  -0.00000   0.00002   1.63158
   D47        2.58505  -0.00000  -0.00002   0.00001  -0.00001   2.58504
   D48       -3.14148   0.00000  -0.00001   0.00001   0.00000  -3.14148
   D49       -2.58361  -0.00000   0.00001  -0.00000   0.00001  -2.58361
   D50        2.41599  -0.00000   0.00020  -0.00038  -0.00017   2.41582
   D51       -1.75912  -0.00000   0.00018  -0.00031  -0.00013  -1.75925
   D52        2.21257   0.00000  -0.00001   0.00006   0.00005   2.21262
         Item               Value     Threshold  Converged?
 Maximum Force            0.000004     0.000450     YES
 RMS     Force            0.000001     0.000300     YES
 Maximum Displacement     0.000538     0.001800     YES
 RMS     Displacement     0.000148     0.001200     YES
 Predicted change in Energy=-2.396803D-09
 Optimization completed.
    -- Stationary point found.
                           ----------------------------
                           !   Optimized Parameters   !
                           ! (Angstroms and Degrees)  !
 --------------------------                            --------------------------
 ! Name  Definition              Value          Derivative Info.                !
 --------------------------------------------------------------------------------
 ! R1    R(1,2)                  1.3969         -DE/DX =    0.0                 !
 ! R2    R(1,6)                  1.393          -DE/DX =    0.0                 !
 ! R3    R(1,13)                 1.0825         -DE/DX =    0.0                 !
 ! R4    R(1,17)                 3.533          -DE/DX =    0.0                 !
 ! R5    R(2,3)                  1.3982         -DE/DX =    0.0                 !
 ! R6    R(2,11)                 1.3622         -DE/DX =    0.0                 !
 ! R7    R(2,17)                 3.5463         -DE/DX =    0.0                 !
 ! R8    R(3,4)                  1.3946         -DE/DX =    0.0                 !
 ! R9    R(3,10)                 1.0827         -DE/DX =    0.0                 !
 ! R10   R(3,17)                 3.5266         -DE/DX =    0.0                 !
 ! R11   R(4,5)                  1.3946         -DE/DX =    0.0                 !
 ! R12   R(4,9)                  1.0826         -DE/DX =    0.0                 !
 ! R13   R(4,17)                 3.4962         -DE/DX =    0.0                 !
 ! R14   R(5,6)                  1.3959         -DE/DX =    0.0                 !
 ! R15   R(5,8)                  1.0817         -DE/DX =    0.0                 !
 ! R16   R(5,17)                 3.4907         -DE/DX =    0.0                 !
 ! R17   R(6,7)                  1.0825         -DE/DX =    0.0                 !
 ! R18   R(11,12)                0.9813         -DE/DX =    0.0                 !
 ! R19   R(12,14)                1.7653         -DE/DX =    0.0                 !
 ! R20   R(14,15)                0.9643         -DE/DX =    0.0                 !
 ! R21   R(14,16)                0.9644         -DE/DX =    0.0                 !
 ! A1    A(2,1,6)              120.006          -DE/DX =    0.0                 !
 ! A2    A(2,1,13)             119.0143         -DE/DX =    0.0                 !
 ! A3    A(6,1,13)             120.9791         -DE/DX =    0.0                 !
 ! A4    A(6,1,17)              77.4147         -DE/DX =    0.0                 !
 ! A5    A(13,1,17)            114.2094         -DE/DX =    0.0                 !
 ! A6    A(1,2,3)              119.7818         -DE/DX =    0.0                 !
 ! A7    A(1,2,11)             117.686          -DE/DX =    0.0                 !
 ! A8    A(3,2,11)             122.5321         -DE/DX =    0.0                 !
 ! A9    A(11,2,17)            114.6275         -DE/DX =    0.0                 !
 ! A10   A(2,3,4)              119.7912         -DE/DX =    0.0                 !
 ! A11   A(2,3,10)             119.5796         -DE/DX =    0.0                 !
 ! A12   A(4,3,10)             120.629          -DE/DX =    0.0                 !
 ! A13   A(10,3,17)            113.8645         -DE/DX =    0.0                 !
 ! A14   A(3,4,5)              120.6447         -DE/DX =    0.0                 !
 ! A15   A(3,4,9)              119.2279         -DE/DX =    0.0                 !
 ! A16   A(5,4,9)              120.1273         -DE/DX =    0.0                 !
 ! A17   A(9,4,17)             112.7148         -DE/DX =    0.0                 !
 ! A18   A(4,5,6)              119.2751         -DE/DX =    0.0                 !
 ! A19   A(4,5,8)              120.3622         -DE/DX =    0.0                 !
 ! A20   A(6,5,8)              120.3627         -DE/DX =    0.0                 !
 ! A21   A(6,5,17)              79.0229         -DE/DX =    0.0                 !
 ! A22   A(8,5,17)             112.5202         -DE/DX =    0.0                 !
 ! A23   A(1,6,5)              120.501          -DE/DX =    0.0                 !
 ! A24   A(1,6,7)              119.3625         -DE/DX =    0.0                 !
 ! A25   A(5,6,7)              120.1364         -DE/DX =    0.0                 !
 ! A26   A(2,11,12)            109.7576         -DE/DX =    0.0                 !
 ! A27   A(12,14,15)           115.3826         -DE/DX =    0.0                 !
 ! A28   A(12,14,16)           114.7022         -DE/DX =    0.0                 !
 ! A29   A(15,14,16)           104.3306         -DE/DX =    0.0                 !
 ! A30   A(1,17,3)              40.0593         -DE/DX =    0.0                 !
 ! A31   A(1,17,4)              46.677          -DE/DX =    0.0                 !
 ! A32   A(1,17,5)              40.3258         -DE/DX =    0.0                 !
 ! A33   A(2,17,4)              40.1194         -DE/DX =    0.0                 !
 ! A34   A(2,17,5)              46.8873         -DE/DX =    0.0                 !
 ! A35   A(3,17,5)              40.3998         -DE/DX =    0.0                 !
 ! A36   L(11,12,14,3,-1)      181.7876         -DE/DX =    0.0                 !
 ! A37   L(11,12,14,3,-2)      180.5256         -DE/DX =    0.0                 !
 ! D1    D(6,1,2,3)              0.1583         -DE/DX =    0.0                 !
 ! D2    D(6,1,2,11)          -179.7896         -DE/DX =    0.0                 !
 ! D3    D(13,1,2,3)           179.8888         -DE/DX =    0.0                 !
 ! D4    D(13,1,2,11)           -0.0591         -DE/DX =    0.0                 !
 ! D5    D(2,1,6,5)             -0.0628         -DE/DX =    0.0                 !
 ! D6    D(2,1,6,7)            179.8264         -DE/DX =    0.0                 !
 ! D7    D(13,1,6,5)          -179.7879         -DE/DX =    0.0                 !
 ! D8    D(13,1,6,7)             0.1013         -DE/DX =    0.0                 !
 ! D9    D(17,1,6,5)            69.3549         -DE/DX =    0.0                 !
 ! D10   D(17,1,6,7)          -110.7558         -DE/DX =    0.0                 !
 ! D11   D(6,1,17,3)           -94.5758         -DE/DX =    0.0                 !
 ! D12   D(6,1,17,4)           -62.3406         -DE/DX =    0.0                 !
 ! D13   D(6,1,17,5)           -29.8829         -DE/DX =    0.0                 !
 ! D14   D(13,1,17,3)          146.8776         -DE/DX =    0.0                 !
 ! D15   D(13,1,17,4)          179.1127         -DE/DX =    0.0                 !
 ! D16   D(13,1,17,5)         -148.4295         -DE/DX =    0.0                 !
 ! D17   D(1,2,3,4)             -0.1523         -DE/DX =    0.0                 !
 ! D18   D(1,2,3,10)           179.9977         -DE/DX =    0.0                 !
 ! D19   D(11,2,3,4)           179.7929         -DE/DX =    0.0                 !
 ! D20   D(11,2,3,10)           -0.0571         -DE/DX =    0.0                 !
 ! D21   D(1,2,11,12)          177.3167         -DE/DX =    0.0                 !
 ! D22   D(3,2,11,12)           -2.6296         -DE/DX =    0.0                 !
 ! D23   D(17,2,11,12)         -93.5984         -DE/DX =    0.0                 !
 ! D24   D(11,2,17,4)          150.4275         -DE/DX =    0.0                 !
 ! D25   D(11,2,17,5)         -177.2902         -DE/DX =    0.0                 !
 ! D26   D(2,3,4,5)              0.0511         -DE/DX =    0.0                 !
 ! D27   D(2,3,4,9)           -179.8512         -DE/DX =    0.0                 !
 ! D28   D(10,3,4,5)           179.8996         -DE/DX =    0.0                 !
 ! D29   D(10,3,4,9)            -0.0028         -DE/DX =    0.0                 !
 ! D30   D(10,3,17,1)         -147.5315         -DE/DX =    0.0                 !
 ! D31   D(10,3,17,5)          147.9589         -DE/DX =    0.0                 !
 ! D32   D(3,4,5,6)              0.0443         -DE/DX =    0.0                 !
 ! D33   D(3,4,5,8)           -179.8861         -DE/DX =    0.0                 !
 ! D34   D(9,4,5,6)            179.9457         -DE/DX =    0.0                 !
 ! D35   D(9,4,5,8)              0.0154         -DE/DX =    0.0                 !
 ! D36   D(9,4,17,1)          -179.4392         -DE/DX =    0.0                 !
 ! D37   D(9,4,17,2)          -147.4171         -DE/DX =    0.0                 !
 ! D38   D(4,5,6,1)             -0.0385         -DE/DX =    0.0                 !
 ! D39   D(4,5,6,7)           -179.9269         -DE/DX =    0.0                 !
 ! D40   D(8,5,6,1)            179.8919         -DE/DX =    0.0                 !
 ! D41   D(8,5,6,7)              0.0035         -DE/DX =    0.0                 !
 ! D42   D(17,5,6,1)           -70.3205         -DE/DX =    0.0                 !
 ! D43   D(17,5,6,7)           109.7912         -DE/DX =    0.0                 !
 ! D44   D(6,5,17,1)            29.6244         -DE/DX =    0.0                 !
 ! D45   D(6,5,17,2)            61.5182         -DE/DX =    0.0                 !
 ! D46   D(6,5,17,3)            93.4818         -DE/DX =    0.0                 !
 ! D47   D(8,5,17,1)           148.1124         -DE/DX =    0.0                 !
 ! D48   D(8,5,17,2)          -179.9938         -DE/DX =    0.0                 !
 ! D49   D(8,5,17,3)          -148.0302         -DE/DX =    0.0                 !
 ! D50   D(2,11,14,15)         138.426          -DE/DX =    0.0                 !
 ! D51   D(2,11,14,16)        -100.7904         -DE/DX =    0.0                 !
 ! D52   D(12,14,15,16)        126.771          -DE/DX =    0.0                 !
 --------------------------------------------------------------------------------
 GradGradGradGradGradGradGradGradGradGradGradGradGradGradGradGradGradGrad

                          Input orientation:                          
 ---------------------------------------------------------------------
 Center     Atomic      Atomic             Coordinates (Angstroms)
 Number     Number       Type             X           Y           Z
 ---------------------------------------------------------------------
      1          6           0        0.007034    0.020722    0.004947
      2          6           0        0.004594    0.033394    1.401834
      3          6           0        1.216703    0.019698    2.098565
      4          6           0        2.420213   -0.009737    1.394644
      5          6           0        2.427911   -0.024627    0.000155
      6          6           0        1.214339   -0.008804   -0.689340
      7          1           0        1.204020   -0.021247   -1.771746
      8          1           0        3.364024   -0.049313   -0.541188
      9          1           0        3.353400   -0.022595    1.943373
     10          1           0        1.210992    0.029620    3.181167
     11          8           0       -1.202577    0.057911    2.032432
     12          1           0       -1.070079    0.021391    3.004043
     13          1           0       -0.938621    0.029721   -0.521867
     14          8           0       -0.886649   -0.059313    4.757939
     15          1           0       -1.465082    0.525385    5.261397
     16          1           0       -1.038782   -0.931882    5.139326
     17          3           0        1.340622    3.229512    0.642935
 ---------------------------------------------------------------------
                    Distance matrix (angstroms):
                    1          2          3          4          5
     1  C    0.000000
     2  C    1.396946   0.000000
     3  C    2.417960   1.398151   0.000000
     4  C    2.784891   2.416014   1.394564   0.000000
     5  C    2.421306   2.800095   2.423285   1.394589   0.000000
     6  C    1.393015   2.416251   2.788051   2.407721   1.395855
     7  H    2.142703   3.393113   3.870548   3.391943   2.153498
     8  H    3.401845   3.881744   3.403534   2.154017   1.081651
     9  H    3.867497   3.392771   2.142743   1.082639   2.152354
    10  H    3.396759   2.149753   1.082663   2.157645   3.406269
    11  O    2.361194   1.362174   2.420485   3.679124   4.161418
    12  H    3.186651   1.929285   2.459525   3.843601   4.611008
    13  H    1.082533   2.142497   3.392961   3.867342   3.407198
    14  O    4.836942   3.473665   3.391548   4.716942   5.798622
    15  H    5.481977   4.159114   4.177463   5.507599   6.567996
    16  H    5.325696   3.998655   3.903709   5.180506   6.265153
    17  Li   3.532961   3.546275   3.526630   3.496186   3.490671
                    6          7          8          9         10
     6  C    0.000000
     7  H    1.082527   0.000000
     8  H    2.155165   2.486096   0.000000
     9  H    3.392190   4.292079   2.484728   0.000000
    10  H    3.870699   4.953179   4.300896   2.474828   0.000000
    11  O    3.640600   4.502193   5.242982   4.557558   2.673146
    12  H    4.342873   5.289754   5.677581   4.549079   2.287953
    13  H    2.159807   2.481070   4.303414   4.949908   4.281741
    14  O    5.838625   6.856320   6.793310   5.089316   2.625684
    15  H    6.547971   7.542414   7.571033   5.875996   3.425567
    16  H    6.316801   7.322727   7.240986   5.507466   3.133745
    17  Li   3.503940   4.051762   4.030756   4.039630   4.086409
                   11         12         13         14         15
    11  O    0.000000
    12  H    0.981283   0.000000
    13  H    2.568056   3.528369   0.000000
    14  O    2.746260   1.765308   5.280812   0.000000
    15  H    3.273172   2.346420   5.828292   0.964327   0.000000
    16  H    3.264860   2.338620   5.743154   0.964353   1.523240
    17  Li   4.296233   4.656001   4.097606   5.719297   6.042720
                   16         17
    16  H    0.000000
    17  Li   6.572389   0.000000
 Stoichiometry    C6H8LiO2(1+)
 Framework group  C1[X(C6H8LiO2)]
 Deg. of freedom    45
 Full point group                 C1      NOp   1
 Largest Abelian subgroup         C1      NOp   1
 Largest concise Abelian subgroup C1      NOp   1
                         Standard orientation:                         
 ---------------------------------------------------------------------
 Center     Atomic      Atomic             Coordinates (Angstroms)
 Number     Number       Type             X           Y           Z
 ---------------------------------------------------------------------
      1          6           0        0.981157    1.302446   -0.189893
      2          6           0       -0.191857    0.548406   -0.106703
      3          6           0       -0.122323   -0.847939   -0.121277
      4          6           0        1.117240   -1.478933   -0.221965
      5          6           0        2.290953   -0.730618   -0.307405
      6          6           0        2.214680    0.663047   -0.290299
      7          1           0        3.116861    1.257590   -0.357017
      8          1           0        3.249818   -1.224765   -0.387198
      9          1           0        1.160293   -2.560639   -0.234874
     10          1           0       -1.033481   -1.429117   -0.056589
     11          8           0       -1.372145    1.222156   -0.014514
     12          1           0       -2.118164    0.584740   -0.005898
     13          1           0        0.912745    2.382764   -0.179361
     14          8           0       -3.495829   -0.519046   -0.003442
     15          1           0       -4.196809   -0.303851    0.622853
     16          1           0       -3.949219   -0.599578   -0.850749
     17          3           0        1.354217   -0.156826    3.005912
 ---------------------------------------------------------------------
 Rotational constants (GHZ):           2.7282554           0.9771413           0.8924657

 **********************************************************************

            Population analysis using the SCF Density.

 **********************************************************************

 Orbital symmetries:
       Occupied  (A) (A) (A) (A) (A) (A) (A) (A) (A) (A) (A) (A)
                 (A) (A) (A) (A) (A) (A) (A) (A) (A) (A) (A) (A)
                 (A) (A) (A) (A) (A) (A) (A)
       Virtual   (A) (A) (A) (A) (A) (A) (A) (A) (A) (A) (A) (A)
                 (A) (A) (A) (A) (A) (A) (A) (A) (A) (A) (A) (A)
                 (A) (A) (A) (A) (A) (A) (A) (A) (A) (A) (A) (A)
                 (A) (A) (A) (A) (A) (A) (A) (A) (A) (A) (A) (A)
                 (A) (A) (A) (A) (A) (A) (A) (A) (A) (A) (A) (A)
                 (A) (A) (A) (A) (A) (A) (A) (A) (A) (A) (A) (A)
                 (A) (A) (A) (A) (A) (A) (A) (A) (A) (A) (A) (A)
                 (A) (A) (A) (A) (A) (A) (A) (A) (A) (A) (A) (A)
                 (A) (A) (A) (A) (A) (A) (A) (A) (A) (A) (A) (A)
                 (A) (A) (A) (A) (A) (A) (A) (A) (A) (A) (A) (A)
                 (A) (A) (A) (A) (A) (A) (A) (A) (A) (A) (A) (A)
                 (A) (A) (A) (A) (A) (A) (A) (A) (A) (A) (A) (A)
                 (A) (A) (A) (A) (A) (A) (A) (A) (A) (A) (A) (A)
                 (A) (A) (A) (A) (A) (A) (A) (A) (A) (A) (A) (A)
                 (A) (A) (A) (A) (A) (A) (A) (A) (A) (A) (A) (A)
                 (A) (A) (A) (A) (A) (A) (A) (A) (A) (A) (A) (A)
                 (A) (A) (A) (A) (A) (A) (A) (A) (A) (A) (A) (A)
                 (A) (A) (A) (A) (A) (A) (A) (A) (A) (A) (A) (A)
                 (A) (A) (A) (A) (A) (A) (A) (A) (A) (A) (A) (A)
                 (A) (A) (A) (A) (A) (A) (A) (A) (A) (A) (A) (A)
                 (A) (A) (A) (A) (A) (A) (A) (A) (A) (A) (A) (A)
                 (A) (A) (A) (A) (A) (A) (A) (A) (A) (A) (A) (A)
                 (A) (A) (A) (A) (A) (A) (A) (A) (A) (A) (A) (A)
                 (A) (A) (A) (A) (A) (A) (A) (A) (A) (A) (A) (A)
                 (A) (A) (A) (A) (A) (A) (A) (A) (A) (A) (A) (A)
                 (A) (A) (A) (A) (A) (A) (A) (A) (A) (A) (A) (A)
                 (A) (A) (A) (A) (A) (A) (A) (A) (A) (A) (A) (A)
                 (A) (A) (A) (A) (A) (A) (A) (A) (A) (A) (A) (A)
                 (A) (A) (A) (A) (A) (A) (A) (A) (A) (A) (A) (A)
                 (A) (A) (A) (A) (A) (A) (A) (A) (A) (A) (A) (A)
                 (A) (A) (A) (A) (A) (A) (A) (A) (A) (A) (A) (A)
                 (A) (A) (A) (A) (A) (A) (A) (A) (A) (A) (A) (A)
                 (A) (A) (A) (A) (A) (A) (A) (A) (A) (A) (A) (A)
                 (A) (A) (A) (A) (A) (A) (A) (A) (A) (A) (A) (A)
                 (A) (A) (A) (A) (A) (A) (A) (A) (A) (A) (A) (A)
                 (A) (A) (A) (A) (A) (A) (A) (A) (A) (A) (A) (A)
                 (A) (A) (A) (A) (A) (A) (A) (A) (A) (A) (A) (A)
                 (A) (A) (A) (A) (A) (A) (A) (A) (A) (A) (A) (A)
                 (A) (A) (A) (A) (A) (A) (A) (A) (A) (A) (A) (A)
                 (A) (A) (A) (A) (A) (A) (A) (A) (A) (A) (A) (A)
                 (A) (A) (A) (A) (A) (A) (A) (A) (A) (A) (A) (A)
                 (A) (A) (A) (A) (A) (A) (A) (A) (A) (A) (A) (A)
                 (A) (A) (A) (A) (A) (A) (A) (A) (A) (A) (A) (A)
                 (A) (A) (A) (A) (A) (A) (A) (A) (A) (A) (A) (A)
                 (A) (A) (A) (A) (A) (A) (A) (A) (A) (A) (A) (A)
                 (A) (A) (A) (A) (A) (A) (A) (A) (A) (A) (A) (A)
                 (A) (A) (A) (A) (A) (A) (A) (A) (A) (A) (A) (A)
                 (A)
 The electronic state is 1-A.
 Alpha  occ. eigenvalues --  -20.58837 -20.57630 -11.30401 -11.24361 -11.24329
 Alpha  occ. eigenvalues --  -11.23138 -11.23029 -11.22910  -2.40501  -1.39657
 Alpha  occ. eigenvalues --   -1.37282  -1.14819  -1.02099  -1.00495  -0.84628
 Alpha  occ. eigenvalues --   -0.82241  -0.73493  -0.73301  -0.68877  -0.65085
 Alpha  occ. eigenvalues --   -0.61960  -0.61024  -0.58860  -0.58554  -0.56448
 Alpha  occ. eigenvalues --   -0.53124  -0.51631  -0.48988  -0.48443  -0.34597
 Alpha  occ. eigenvalues --   -0.31661
 Alpha virt. eigenvalues --    0.01134   0.01876   0.01885   0.02001   0.04168
 Alpha virt. eigenvalues --    0.04626   0.04675   0.04778   0.05077   0.05658
 Alpha virt. eigenvalues --    0.06561   0.06623   0.06698   0.06863   0.07376
 Alpha virt. eigenvalues --    0.08748   0.09752   0.09876   0.10899   0.11180
 Alpha virt. eigenvalues --    0.12019   0.12416   0.12918   0.13365   0.13615
 Alpha virt. eigenvalues --    0.13724   0.14156   0.14311   0.14675   0.15201
 Alpha virt. eigenvalues --    0.15271   0.15363   0.15624   0.15776   0.15975
 Alpha virt. eigenvalues --    0.16179   0.16745   0.16981   0.17233   0.17501
 Alpha virt. eigenvalues --    0.18005   0.19563   0.19970   0.20941   0.21929
 Alpha virt. eigenvalues --    0.22818   0.23289   0.24309   0.24764   0.25554
 Alpha virt. eigenvalues --    0.26037   0.26714   0.26984   0.27798   0.27976
 Alpha virt. eigenvalues --    0.28391   0.28845   0.29396   0.30069   0.30769
 Alpha virt. eigenvalues --    0.31551   0.31989   0.32321   0.32418   0.32667
 Alpha virt. eigenvalues --    0.33594   0.33738   0.34204   0.34475   0.35113
 Alpha virt. eigenvalues --    0.35449   0.35996   0.36390   0.36701   0.37263
 Alpha virt. eigenvalues --    0.37334   0.38076   0.38616   0.39212   0.39352
 Alpha virt. eigenvalues --    0.39993   0.41010   0.41733   0.42060   0.42685
 Alpha virt. eigenvalues --    0.43125   0.43709   0.44033   0.44311   0.44585
 Alpha virt. eigenvalues --    0.45120   0.45509   0.46160   0.46270   0.46526
 Alpha virt. eigenvalues --    0.46918   0.47350   0.47759   0.48140   0.48411
 Alpha virt. eigenvalues --    0.49155   0.49903   0.50534   0.50943   0.51478
 Alpha virt. eigenvalues --    0.52183   0.52621   0.52709   0.53249   0.53739
 Alpha virt. eigenvalues --    0.54031   0.54746   0.54830   0.54914   0.55660
 Alpha virt. eigenvalues --    0.56716   0.57333   0.57859   0.58644   0.60205
 Alpha virt. eigenvalues --    0.60315   0.61748   0.61880   0.63787   0.65415
 Alpha virt. eigenvalues --    0.66339   0.67081   0.67413   0.67613   0.68085
 Alpha virt. eigenvalues --    0.68498   0.68900   0.69869   0.70059   0.70546
 Alpha virt. eigenvalues --    0.71764   0.72733   0.73604   0.74855   0.75203
 Alpha virt. eigenvalues --    0.75907   0.76422   0.77841   0.78553   0.79125
 Alpha virt. eigenvalues --    0.79968   0.80966   0.81846   0.82537   0.83476
 Alpha virt. eigenvalues --    0.83981   0.84447   0.85363   0.85414   0.85935
 Alpha virt. eigenvalues --    0.86555   0.87041   0.87740   0.88410   0.89330
 Alpha virt. eigenvalues --    0.89600   0.90266   0.90741   0.92073   0.92110
 Alpha virt. eigenvalues --    0.92930   0.93173   0.93439   0.94134   0.94380
 Alpha virt. eigenvalues --    0.95661   0.96338   0.96908   0.97068   0.97437
 Alpha virt. eigenvalues --    0.98258   0.98864   0.99289   1.00532   1.00722
 Alpha virt. eigenvalues --    1.01173   1.01814   1.01985   1.02658   1.02953
 Alpha virt. eigenvalues --    1.04009   1.04322   1.05269   1.06196   1.06737
 Alpha virt. eigenvalues --    1.06886   1.07303   1.09082   1.09286   1.10035
 Alpha virt. eigenvalues --    1.10738   1.11036   1.11806   1.11952   1.12557
 Alpha virt. eigenvalues --    1.13292   1.13743   1.14449   1.14830   1.15419
 Alpha virt. eigenvalues --    1.16441   1.16495   1.16927   1.17641   1.18641
 Alpha virt. eigenvalues --    1.19079   1.19761   1.20514   1.20523   1.21607
 Alpha virt. eigenvalues --    1.22231   1.22772   1.23076   1.24072   1.24538
 Alpha virt. eigenvalues --    1.25637   1.25999   1.26619   1.27298   1.27962
 Alpha virt. eigenvalues --    1.28543   1.29301   1.30071   1.31094   1.31317
 Alpha virt. eigenvalues --    1.32045   1.33439   1.33986   1.35259   1.36055
 Alpha virt. eigenvalues --    1.38009   1.39261   1.39841   1.40743   1.42552
 Alpha virt. eigenvalues --    1.42805   1.43905   1.44673   1.45689   1.46938
 Alpha virt. eigenvalues --    1.48339   1.49662   1.50209   1.51743   1.52332
 Alpha virt. eigenvalues --    1.53880   1.55255   1.55532   1.56826   1.57929
 Alpha virt. eigenvalues --    1.58500   1.60336   1.61054   1.63394   1.65468
 Alpha virt. eigenvalues --    1.67574   1.69795   1.70590   1.71605   1.72025
 Alpha virt. eigenvalues --    1.72846   1.74200   1.74869   1.76296   1.76651
 Alpha virt. eigenvalues --    1.77043   1.79565   1.80507   1.81371   1.82505
 Alpha virt. eigenvalues --    1.85089   1.85727   1.86273   1.87050   1.87748
 Alpha virt. eigenvalues --    1.88541   1.88918   1.89565   1.89825   1.92579
 Alpha virt. eigenvalues --    1.94966   1.96674   1.97297   1.99487   2.00137
 Alpha virt. eigenvalues --    2.01597   2.02451   2.03230   2.03765   2.04198
 Alpha virt. eigenvalues --    2.06346   2.07288   2.08151   2.08665   2.10164
 Alpha virt. eigenvalues --    2.11423   2.12394   2.12875   2.14353   2.15474
 Alpha virt. eigenvalues --    2.15987   2.16652   2.18539   2.19095   2.20479
 Alpha virt. eigenvalues --    2.21789   2.26213   2.28040   2.29671   2.32502
 Alpha virt. eigenvalues --    2.34738   2.36730   2.38306   2.38762   2.39307
 Alpha virt. eigenvalues --    2.42789   2.43403   2.44535   2.45405   2.46719
 Alpha virt. eigenvalues --    2.48414   2.51194   2.54403   2.56152   2.56511
 Alpha virt. eigenvalues --    2.58008   2.58660   2.60828   2.61917   2.63121
 Alpha virt. eigenvalues --    2.65267   2.67528   2.68915   2.71988   2.72763
 Alpha virt. eigenvalues --    2.73765   2.75277   2.77296   2.78060   2.79700
 Alpha virt. eigenvalues --    2.80946   2.82398   2.84935   2.90689   2.91560
 Alpha virt. eigenvalues --    2.93676   2.94633   2.96062   3.00232   3.02287
 Alpha virt. eigenvalues --    3.04991   3.06614   3.11122   3.13345   3.16457
 Alpha virt. eigenvalues --    3.18587   3.22586   3.24870   3.25698   3.26192
 Alpha virt. eigenvalues --    3.27561   3.29218   3.32350   3.32806   3.36236
 Alpha virt. eigenvalues --    3.37242   3.40306   3.41734   3.42317   3.43512
 Alpha virt. eigenvalues --    3.44423   3.45284   3.46528   3.47071   3.48138
 Alpha virt. eigenvalues --    3.50300   3.54425   3.54986   3.55565   3.58789
 Alpha virt. eigenvalues --    3.59594   3.60754   3.62495   3.63504   3.65395
 Alpha virt. eigenvalues --    3.65659   3.68190   3.69458   3.70949   3.71995
 Alpha virt. eigenvalues --    3.75855   3.76140   3.77687   3.83566   3.85120
 Alpha virt. eigenvalues --    3.86380   3.87553   3.88842   3.88928   3.89966
 Alpha virt. eigenvalues --    3.91248   3.92027   3.93209   3.94249   3.95713
 Alpha virt. eigenvalues --    3.96162   3.98253   3.99183   4.01385   4.03903
 Alpha virt. eigenvalues --    4.04419   4.07881   4.09132   4.10180   4.10954
 Alpha virt. eigenvalues --    4.12423   4.12532   4.15296   4.15444   4.17963
 Alpha virt. eigenvalues --    4.20656   4.22126   4.24721   4.24898   4.26872
 Alpha virt. eigenvalues --    4.27443   4.28250   4.28891   4.30284   4.31069
 Alpha virt. eigenvalues --    4.32825   4.34535   4.36030   4.36961   4.38827
 Alpha virt. eigenvalues --    4.40676   4.41740   4.43468   4.43768   4.44534
 Alpha virt. eigenvalues --    4.45200   4.46971   4.48602   4.49243   4.52275
 Alpha virt. eigenvalues --    4.53021   4.54906   4.56679   4.58528   4.59904
 Alpha virt. eigenvalues --    4.60506   4.63163   4.64784   4.66845   4.69759
 Alpha virt. eigenvalues --    4.71478   4.72006   4.74950   4.76238   4.76507
 Alpha virt. eigenvalues --    4.79235   4.81120   4.82312   4.86701   4.89647
 Alpha virt. eigenvalues --    4.92199   4.93791   4.95233   4.97244   4.98491
 Alpha virt. eigenvalues --    4.99097   5.02686   5.05785   5.05994   5.09342
 Alpha virt. eigenvalues --    5.12737   5.13846   5.14503   5.15045   5.16107
 Alpha virt. eigenvalues --    5.16354   5.17088   5.17762   5.19169   5.20031
 Alpha virt. eigenvalues --    5.24179   5.28329   5.29420   5.30732   5.32031
 Alpha virt. eigenvalues --    5.33395   5.34097   5.35251   5.37499   5.42032
 Alpha virt. eigenvalues --    5.43665   5.44963   5.47939   5.54000   5.57411
 Alpha virt. eigenvalues --    5.60360   5.64268   5.68866   5.72447   5.77528
 Alpha virt. eigenvalues --    5.79211   5.80682   5.83807   5.89901   5.94358
 Alpha virt. eigenvalues --    6.08723   6.14760   6.16751   6.24697   6.27337
 Alpha virt. eigenvalues --    6.31882   6.35327   6.40323   6.46998   6.48698
 Alpha virt. eigenvalues --    6.59190   6.60178   6.70229   6.77891   6.87145
 Alpha virt. eigenvalues --    6.88742   6.89161   6.93988   6.98880   7.05029
 Alpha virt. eigenvalues --    7.05845   7.11618   7.20707   7.25804   7.30161
 Alpha virt. eigenvalues --    7.31508   7.37233   7.44023   7.44492   7.50504
 Alpha virt. eigenvalues --    7.53019   7.56523   7.69870   7.75823   7.80062
 Alpha virt. eigenvalues --    7.84040   7.94278   8.01406   8.08331   8.47832
 Alpha virt. eigenvalues --    8.82758   8.88617  16.09534  16.11368  16.25169
 Alpha virt. eigenvalues --   17.63523  18.54637  19.45994  19.56287  20.07135
          Condensed to atoms (all electrons):
               1          2          3          4          5          6
     1  C    6.845209  -0.485900   0.298266  -0.174394   0.320137  -0.127824
     2  C   -0.485900   5.645226  -0.131134   0.107442  -0.291908   0.102653
     3  C    0.298266  -0.131134   6.709170  -0.254569   0.308396  -0.213558
     4  C   -0.174394   0.107442  -0.254569   6.817713  -0.362313   0.283617
     5  C    0.320137  -0.291908   0.308396  -0.362313   6.636741  -0.498897
     6  C   -0.127824   0.102653  -0.213558   0.283617  -0.498897   6.603302
     7  H   -0.130316   0.040354  -0.025034   0.022947  -0.157250   0.498435
     8  H    0.041199  -0.043803   0.040406  -0.131288   0.550848  -0.168673
     9  H   -0.005590   0.018686  -0.134295   0.445326  -0.156935   0.017584
    10  H   -0.040963  -0.018857   0.257090  -0.188103   0.006062  -0.002931
    11  O    0.047996  -0.085030  -0.211560   0.024232   0.000471   0.051344
    12  H   -0.142319   0.191314  -0.027644  -0.000492   0.004878  -0.015471
    13  H    0.420811  -0.109779   0.008666  -0.001772   0.007121  -0.109901
    14  O   -0.025190   0.000331   0.045524   0.008573   0.004610  -0.003543
    15  H   -0.000237   0.002522  -0.000075  -0.001156  -0.000073   0.000049
    16  H    0.000505  -0.004080   0.001551  -0.001309   0.000069  -0.000134
    17  Li  -0.015088   0.003801  -0.017999  -0.009975  -0.003454  -0.005657
               7          8          9         10         11         12
     1  C   -0.130316   0.041199  -0.005590  -0.040963   0.047996  -0.142319
     2  C    0.040354  -0.043803   0.018686  -0.018857  -0.085030   0.191314
     3  C   -0.025034   0.040406  -0.134295   0.257090  -0.211560  -0.027644
     4  C    0.022947  -0.131288   0.445326  -0.188103   0.024232  -0.000492
     5  C   -0.157250   0.550848  -0.156935   0.006062   0.000471   0.004878
     6  C    0.498435  -0.168673   0.017584  -0.002931   0.051344  -0.015471
     7  H    0.356360  -0.023900  -0.001402   0.001614  -0.005603   0.000433
     8  H   -0.023900   0.408671  -0.006510  -0.006338   0.001101  -0.000495
     9  H   -0.001402  -0.006510   0.384513  -0.022133   0.005865  -0.002381
    10  H    0.001614  -0.006338  -0.022133   0.543122  -0.058686   0.050259
    11  O   -0.005603   0.001101   0.005865  -0.058686   9.094117   0.015531
    12  H    0.000433  -0.000495  -0.002381   0.050259   0.015531   0.569372
    13  H   -0.008991   0.000287   0.000986  -0.005051   0.016190  -0.011318
    14  O   -0.000132   0.000064  -0.000401  -0.067971  -0.039502   0.030674
    15  H   -0.000014   0.000042  -0.000094   0.005631  -0.007904  -0.001038
    16  H   -0.000043   0.000032  -0.000062   0.003018  -0.003266   0.005788
    17  Li  -0.000393  -0.000848  -0.000479  -0.000274  -0.001360   0.001151
              13         14         15         16         17
     1  C    0.420811  -0.025190  -0.000237   0.000505  -0.015088
     2  C   -0.109779   0.000331   0.002522  -0.004080   0.003801
     3  C    0.008666   0.045524  -0.000075   0.001551  -0.017999
     4  C   -0.001772   0.008573  -0.001156  -0.001309  -0.009975
     5  C    0.007121   0.004610  -0.000073   0.000069  -0.003454
     6  C   -0.109901  -0.003543   0.000049  -0.000134  -0.005657
     7  H   -0.008991  -0.000132  -0.000014  -0.000043  -0.000393
     8  H    0.000287   0.000064   0.000042   0.000032  -0.000848
     9  H    0.000986  -0.000401  -0.000094  -0.000062  -0.000479
    10  H   -0.005051  -0.067971   0.005631   0.003018  -0.000274
    11  O    0.016190  -0.039502  -0.007904  -0.003266  -0.001360
    12  H   -0.011318   0.030674  -0.001038   0.005788   0.001151
    13  H    0.352488   0.000137  -0.000130   0.000141  -0.000779
    14  O    0.000137   7.802263   0.306208   0.342628  -0.000723
    15  H   -0.000130   0.306208   0.492034  -0.015547   0.000328
    16  H    0.000141   0.342628  -0.015547   0.446145   0.000041
    17  Li  -0.000779  -0.000723   0.000328   0.000041   2.010104
 Mulliken charges:
               1
     1  C   -0.826302
     2  C    1.058162
     3  C   -0.653201
     4  C   -0.584479
     5  C   -0.368504
     6  C   -0.410394
     7  H    0.432934
     8  H    0.339206
     9  H    0.457320
    10  H    0.544510
    11  O   -0.843936
    12  H    0.331759
    13  H    0.440895
    14  O   -0.403552
    15  H    0.219455
    16  H    0.224523
    17  Li   1.041604
 Sum of Mulliken charges =   1.00000
 Mulliken charges with hydrogens summed into heavy atoms:
               1
     1  C   -0.385407
     2  C    1.058162
     3  C   -0.108691
     4  C   -0.127160
     5  C   -0.029298
     6  C    0.022540
    11  O   -0.512177
    14  O    0.040426
    17  Li   1.041604
 APT charges:
               1
     1  C   -0.158707
     2  C    0.754648
     3  C   -0.190730
     4  C    0.030779
     5  C   -0.162330
     6  C    0.026138
     7  H    0.048297
     8  H    0.047688
     9  H    0.046781
    10  H    0.082811
    11  O   -1.090045
    12  H    0.573405
    13  H    0.064354
    14  O   -0.724975
    15  H    0.325331
    16  H    0.325855
    17  Li   1.000701
 Sum of APT charges =   1.00000
 APT charges with hydrogens summed into heavy atoms:
               1
     1  C   -0.094353
     2  C    0.754648
     3  C   -0.107920
     4  C    0.077560
     5  C   -0.114642
     6  C    0.074435
    11  O   -0.516641
    14  O   -0.073789
    17  Li   1.000701
 Electronic spatial extent (au):  <R**2>=           1307.8159
 Charge=              1.0000 electrons
 Dipole moment (field-independent basis, Debye):
    X=              2.5722    Y=             -2.4877    Z=             13.8748  Tot=             14.3289
 Quadrupole moment (field-independent basis, Debye-Ang):
   XX=            -12.6606   YY=            -48.2162   ZZ=             -7.6140
   XY=              2.8088   XZ=             20.1774   YZ=             -1.4298
 Traceless Quadrupole moment (field-independent basis, Debye-Ang):
   XX=             10.1697   YY=            -25.3859   ZZ=             15.2162
   XY=              2.8088   XZ=             20.1774   YZ=             -1.4298
 Octapole moment (field-independent basis, Debye-Ang**2):
  XXX=           -115.2868  YYY=             -5.7902  ZZZ=            151.7098  XYY=              6.5097
  XXY=             -8.3329  XXZ=             26.4624  XZZ=             35.9840  YZZ=             -7.1221
  YYZ=              4.8936  XYZ=             -6.1708
 Hexadecapole moment (field-independent basis, Debye-Ang**3):
 XXXX=           -495.0174 YYYY=           -345.2019 ZZZZ=            296.0652 XXXY=             36.1893
 XXXZ=             60.6611 YYYX=              7.5080 YYYZ=             -1.2986 ZZZX=            211.7936
 ZZZY=            -22.8180 XXYY=           -249.2536 XXZZ=            -95.8160 YYZZ=            -83.4611
 XXYZ=              6.9550 YYXZ=              9.3452 ZZXY=             -2.0578
 N-N= 3.693178668319D+02 E-N=-1.642807121372D+03  KE= 3.883889699592D+02
  Exact polarizability:     134.568      -1.031      76.940      -6.404       0.270     134.334
 Approx polarizability:      89.223      -0.850      86.371      -2.324       0.561      59.429
 Rotating derivatives to standard orientation.
 Full mass-weighted force constant matrix:
 Low frequencies ---  -13.1334    0.0008    0.0009    0.0018   17.3651   30.1173
 Low frequencies ---   54.6534   71.3430   77.7463
 Diagonal vibrational polarizability:
      641.9156303     593.8379304     483.9477585
 Harmonic frequencies (cm**-1), IR intensities (KM/Mole), Raman scattering
 activities (A**4/AMU), depolarization ratios for plane and unpolarized
 incident light, reduced masses (AMU), force constants (mDyne/A),
 and normal coordinates:
                      1                      2                      3
                      A                      A                      A
 Frequencies --     49.6191                65.8966                76.7746
 Red. masses --      4.8037                 6.0353                 1.5559
 Frc consts  --      0.0070                 0.0154                 0.0054
 IR Inten    --     19.8895                76.4331                65.0815
  Atom  AN      X      Y      Z        X      Y      Z        X      Y      Z
     1   6     0.02   0.00   0.05    -0.06   0.03  -0.08    -0.01  -0.02   0.01
     2   6     0.01  -0.01  -0.13    -0.03  -0.00  -0.07     0.01  -0.05   0.00
     3   6     0.02  -0.00  -0.22     0.02  -0.00   0.07     0.05  -0.04  -0.01
     4   6     0.03   0.01  -0.11     0.05   0.03   0.17     0.06  -0.01  -0.02
     5   6     0.04   0.02   0.09     0.02   0.07   0.15     0.04   0.02  -0.01
     6   6     0.03   0.02   0.16    -0.03   0.07   0.02     0.01   0.02   0.00
     7   1     0.04   0.02   0.30    -0.05   0.10   0.00    -0.01   0.04   0.01
     8   1     0.05   0.03   0.17     0.05   0.10   0.23     0.06   0.04  -0.01
     9   1     0.04   0.01  -0.17     0.09   0.03   0.26     0.09  -0.01  -0.03
    10   1     0.01  -0.01  -0.36     0.04  -0.03   0.08     0.06  -0.07  -0.03
    11   8    -0.00  -0.01  -0.23    -0.06  -0.03  -0.18    -0.00  -0.07   0.02
    12   1     0.01  -0.02  -0.13    -0.05  -0.04  -0.13     0.00  -0.07   0.02
    13   1     0.01   0.00   0.11    -0.10   0.03  -0.18    -0.03  -0.02   0.02
    14   8    -0.01   0.02   0.30    -0.13   0.07  -0.01    -0.10   0.07  -0.04
    15   1     0.06   0.23   0.31    -0.04   0.13   0.07     0.19  -0.25   0.40
    16   1    -0.11  -0.23   0.37    -0.23   0.14   0.03    -0.48   0.65   0.11
    17   3    -0.24  -0.08   0.05     0.52  -0.51  -0.04    -0.04   0.10   0.01
                      4                      5                      6
                      A                      A                      A
 Frequencies --     79.8861                88.6915               178.2617
 Red. masses --      1.8911                 5.3917                 6.7807
 Frc consts  --      0.0071                 0.0250                 0.1270
 IR Inten    --     42.4998                80.5615               129.6844
  Atom  AN      X      Y      Z        X      Y      Z        X      Y      Z
     1   6    -0.01  -0.02   0.02    -0.00  -0.03   0.16    -0.00   0.01  -0.09
     2   6     0.01  -0.05   0.02    -0.03  -0.00  -0.01     0.00   0.01  -0.04
     3   6     0.06  -0.05  -0.01    -0.08  -0.00  -0.16     0.01   0.01  -0.01
     4   6     0.08  -0.01  -0.03    -0.09  -0.03  -0.13     0.00   0.01  -0.06
     5   6     0.05   0.03  -0.03    -0.06  -0.06   0.04    -0.01   0.01  -0.13
     6   6     0.01   0.03  -0.00    -0.01  -0.05   0.18    -0.01   0.00  -0.12
     7   1    -0.01   0.06  -0.00     0.01  -0.07   0.31    -0.01   0.00  -0.16
     8   1     0.07   0.06  -0.05    -0.07  -0.08   0.06    -0.01   0.01  -0.18
     9   1     0.11  -0.01  -0.05    -0.12  -0.03  -0.24    -0.00   0.01  -0.06
    10   1     0.08  -0.09  -0.00    -0.10   0.02  -0.30     0.01   0.01   0.04
    11   8    -0.00  -0.09   0.04    -0.03   0.02  -0.05     0.00   0.01  -0.03
    12   1    -0.00  -0.09   0.01    -0.03   0.02  -0.08     0.00   0.00  -0.02
    13   1    -0.05  -0.02   0.04     0.03  -0.03   0.27     0.00   0.01  -0.11
    14   8    -0.15   0.10   0.02    -0.00  -0.04  -0.05    -0.02  -0.01  -0.02
    15   1    -0.39   0.60  -0.43     0.01  -0.08  -0.02    -0.02  -0.01  -0.02
    16   1     0.22  -0.35  -0.14    -0.03  -0.07  -0.03    -0.01  -0.01  -0.02
    17   3     0.01   0.09   0.00     0.57   0.39   0.08     0.04  -0.08   0.93
                      7                      8                      9
                      A                      A                      A
 Frequencies --    186.1165               228.6164               259.8421
 Red. masses --      5.2285                 4.2567                 1.2229
 Frc consts  --      0.1067                 0.1311                 0.0486
 IR Inten    --     11.2996                 2.6300               290.6807
  Atom  AN      X      Y      Z        X      Y      Z        X      Y      Z
     1   6    -0.15  -0.05  -0.01    -0.01   0.00  -0.25     0.01   0.01   0.01
     2   6    -0.11  -0.11  -0.01    -0.01   0.01  -0.13     0.00   0.01   0.00
     3   6    -0.03  -0.11  -0.02    -0.02   0.01  -0.24    -0.00   0.01   0.01
     4   6     0.02  -0.03  -0.01    -0.00   0.00  -0.00    -0.01   0.00   0.00
     5   6    -0.02   0.05   0.01     0.02  -0.00   0.25    -0.01  -0.00  -0.01
     6   6    -0.11   0.05   0.01     0.00  -0.00  -0.01     0.00  -0.00   0.00
     7   1    -0.15   0.11   0.02     0.01  -0.01   0.03     0.01  -0.01   0.01
     8   1     0.01   0.11   0.03     0.04  -0.01   0.55    -0.01  -0.01  -0.02
     9   1     0.10  -0.02  -0.01    -0.00   0.00   0.05    -0.02   0.00  -0.00
    10   1     0.02  -0.18  -0.03    -0.03   0.01  -0.32    -0.01   0.02   0.01
    11   8    -0.10  -0.13   0.01     0.02   0.01   0.26    -0.01   0.00  -0.03
    12   1    -0.12  -0.13   0.00     0.01   0.02   0.25     0.02  -0.04   0.06
    13   1    -0.24  -0.05  -0.00    -0.02   0.00  -0.34     0.02   0.01   0.02
    14   8     0.36   0.25  -0.00    -0.02  -0.02   0.02    -0.00  -0.11   0.03
    15   1     0.37   0.34  -0.02    -0.16  -0.10  -0.11     0.03   0.59  -0.16
    16   1     0.39   0.32  -0.03     0.19   0.22  -0.12     0.18   0.74  -0.15
    17   3     0.02   0.01   0.03     0.02  -0.01   0.03    -0.00  -0.00  -0.00
                     10                     11                     12
                      A                      A                      A
 Frequencies --    292.3776               418.4254               435.8543
 Red. masses --      1.1273                 3.0311                 4.4733
 Frc consts  --      0.0568                 0.3127                 0.5007
 IR Inten    --     20.8287                 0.0701                 8.7994
  Atom  AN      X      Y      Z        X      Y      Z        X      Y      Z
     1   6     0.00   0.01  -0.02    -0.01   0.01  -0.21    -0.12  -0.16  -0.00
     2   6     0.00   0.01   0.00     0.00   0.01  -0.00    -0.08  -0.17   0.01
     3   6    -0.00   0.01  -0.01     0.02   0.00   0.22    -0.06  -0.20   0.02
     4   6    -0.01   0.00   0.00    -0.02   0.00  -0.21     0.08  -0.01  -0.02
     5   6    -0.01  -0.00   0.02    -0.00  -0.00   0.00     0.04   0.08  -0.00
     6   6     0.00  -0.00  -0.01     0.02  -0.00   0.21    -0.05   0.07   0.01
     7   1     0.01  -0.01  -0.01     0.04  -0.01   0.47    -0.13   0.18   0.03
     8   1    -0.01  -0.01   0.03    -0.00  -0.00   0.00     0.06   0.12  -0.01
     9   1    -0.02   0.00   0.00    -0.04   0.00  -0.46     0.23  -0.00  -0.05
    10   1    -0.01   0.02  -0.00     0.03   0.01   0.44     0.02  -0.32   0.02
    11   8    -0.00  -0.01   0.05    -0.01  -0.01   0.00     0.18   0.31  -0.00
    12   1     0.01  -0.03  -0.21     0.00  -0.02  -0.00    -0.05   0.58  -0.03
    13   1     0.01   0.01  -0.04    -0.02   0.01  -0.43    -0.32  -0.17  -0.01
    14   8     0.01  -0.03  -0.05     0.00   0.00   0.00    -0.02  -0.06  -0.00
    15   1     0.42   0.61   0.18    -0.01  -0.02  -0.00     0.04   0.14  -0.00
    16   1    -0.46  -0.30   0.23     0.01   0.01  -0.00    -0.09   0.03   0.02
    17   3    -0.00  -0.00   0.00     0.00   0.01  -0.01     0.00   0.00   0.00
                     13                     14                     15
                      A                      A                      A
 Frequencies --    515.4343               527.1872               618.3275
 Red. masses --      2.7991                 7.2084                 6.3751
 Frc consts  --      0.4381                 1.1804                 1.4361
 IR Inten    --     15.4608                 1.7942                 1.5413
  Atom  AN      X      Y      Z        X      Y      Z        X      Y      Z
     1   6     0.00   0.00   0.01     0.03   0.18  -0.00     0.14  -0.26  -0.02
     2   6     0.02  -0.00   0.29     0.25  -0.13  -0.03    -0.06  -0.10   0.01
     3   6    -0.00  -0.00   0.01    -0.13  -0.12   0.01    -0.29  -0.03   0.02
     4   6    -0.01   0.00  -0.13    -0.19  -0.08   0.02    -0.13   0.35   0.02
     5   6     0.01   0.00   0.19    -0.33   0.17   0.02     0.06   0.11  -0.01
     6   6    -0.01   0.00  -0.13    -0.03   0.20   0.01     0.35   0.09  -0.03
     7   1    -0.04   0.00  -0.51     0.10  -0.01   0.01     0.27   0.21  -0.02
     8   1     0.01   0.00   0.19    -0.33   0.16   0.02    -0.15  -0.31   0.00
     9   1    -0.04   0.00  -0.50     0.05  -0.06   0.01    -0.00   0.35   0.01
    10   1    -0.03   0.00  -0.37    -0.29   0.14   0.04    -0.21  -0.15   0.00
    11   8    -0.00  -0.00  -0.09     0.33  -0.18  -0.02    -0.05  -0.10   0.00
    12   1     0.01  -0.01  -0.01     0.31  -0.13   0.01    -0.03  -0.13   0.00
    13   1    -0.03   0.00  -0.39    -0.28   0.16   0.04     0.01  -0.27  -0.01
    14   8     0.00   0.00  -0.00    -0.01   0.00  -0.00     0.00   0.00   0.00
    15   1     0.00   0.00  -0.00    -0.02  -0.04  -0.00    -0.00  -0.01   0.00
    16   1    -0.00  -0.00  -0.00     0.00  -0.02  -0.00     0.01  -0.00  -0.00
    17   3    -0.00  -0.00   0.01    -0.00   0.00   0.00    -0.00  -0.01   0.00
                     16                     17                     18
                      A                      A                      A
 Frequencies --    697.5390               764.0308               800.6017
 Red. masses --      2.3569                 1.5918                 1.0876
 Frc consts  --      0.6757                 0.5475                 0.4107
 IR Inten    --     39.6216               168.3972                73.7010
  Atom  AN      X      Y      Z        X      Y      Z        X      Y      Z
     1   6    -0.01   0.00  -0.10    -0.01   0.00  -0.07    -0.01  -0.01  -0.01
     2   6     0.01   0.00   0.14     0.01  -0.00   0.17    -0.00   0.00  -0.04
     3   6    -0.01   0.00  -0.10    -0.00   0.00  -0.07     0.00   0.01   0.03
     4   6     0.01  -0.00   0.18    -0.00   0.00  -0.02     0.00   0.01   0.02
     5   6    -0.01   0.00  -0.13    -0.01   0.00  -0.10     0.01  -0.00   0.03
     6   6     0.01  -0.00   0.18    -0.00  -0.00  -0.02    -0.01  -0.01  -0.01
     7   1    -0.01  -0.00  -0.07     0.03  -0.00   0.49    -0.02   0.01   0.03
     8   1    -0.04   0.01  -0.56     0.05  -0.00   0.60    -0.01  -0.00  -0.16
     9   1    -0.01  -0.00  -0.08     0.03  -0.00   0.46    -0.04   0.02  -0.23
    10   1    -0.04   0.00  -0.51     0.01  -0.00   0.11    -0.01   0.00  -0.16
    11   8    -0.00   0.00  -0.01    -0.00   0.00  -0.04     0.01  -0.00  -0.03
    12   1     0.00  -0.00   0.02     0.03  -0.02   0.30     0.07  -0.05   0.89
    13   1    -0.04   0.01  -0.53     0.01  -0.00   0.15     0.01  -0.01   0.18
    14   8     0.00   0.00  -0.00     0.00   0.00  -0.01     0.00   0.00  -0.03
    15   1     0.00   0.00  -0.00     0.03   0.04   0.01     0.09   0.10   0.03
    16   1    -0.00  -0.01   0.00    -0.04  -0.04   0.02    -0.10  -0.12   0.04
    17   3     0.00  -0.00  -0.01     0.00  -0.00   0.00    -0.00   0.00  -0.00
                     19                     20                     21
                      A                      A                      A
 Frequencies --    826.8306               842.6645               904.4504
 Red. masses --      5.3426                 1.2355                 1.4417
 Frc consts  --      2.1519                 0.5169                 0.6949
 IR Inten    --     31.5371                12.4939                 6.6289
  Atom  AN      X      Y      Z        X      Y      Z        X      Y      Z
     1   6    -0.16  -0.13   0.03     0.01   0.00   0.08    -0.01  -0.00  -0.11
     2   6     0.01  -0.01   0.00    -0.00   0.00  -0.01     0.01  -0.00   0.09
     3   6     0.01   0.21  -0.02    -0.01  -0.01  -0.07    -0.01   0.00  -0.11
     4   6    -0.03   0.29  -0.01    -0.00  -0.01  -0.07     0.00   0.00   0.01
     5   6     0.13  -0.07  -0.02    -0.00   0.00   0.01     0.01  -0.00   0.09
     6   6    -0.26  -0.14   0.03     0.01   0.00   0.07    -0.00  -0.00   0.01
     7   1    -0.45   0.13  -0.04    -0.02  -0.00  -0.43    -0.01   0.00  -0.06
     8   1     0.13  -0.06   0.02    -0.01   0.00  -0.04    -0.04   0.00  -0.52
     9   1    -0.36   0.28   0.14     0.05  -0.01   0.40    -0.01   0.00  -0.06
    10   1     0.07   0.16   0.10     0.04  -0.01   0.51     0.04  -0.00   0.58
    11   8     0.26  -0.13  -0.01    -0.01   0.01  -0.01     0.00  -0.00  -0.02
    12   1     0.19  -0.04  -0.18     0.02  -0.02   0.35    -0.00   0.00  -0.08
    13   1    -0.12  -0.13  -0.14    -0.03   0.01  -0.49     0.05  -0.00   0.58
    14   8    -0.00  -0.00   0.01     0.00   0.00  -0.01    -0.00  -0.00   0.00
    15   1    -0.02  -0.03  -0.01     0.03   0.04   0.01    -0.00  -0.01  -0.00
    16   1     0.02   0.02  -0.01    -0.04  -0.04   0.01     0.01   0.01  -0.00
    17   3     0.00  -0.00  -0.00     0.00   0.00  -0.00     0.00  -0.00  -0.00
                     22                     23                     24
                      A                      A                      A
 Frequencies --    970.7371               983.4893              1012.5531
 Red. masses --      1.3426                 1.2232                 6.1194
 Frc consts  --      0.7454                 0.6971                 3.6965
 IR Inten    --      0.1196                 0.0936                 2.6390
  Atom  AN      X      Y      Z        X      Y      Z        X      Y      Z
     1   6     0.01   0.00   0.08    -0.00   0.00  -0.02     0.00   0.40   0.00
     2   6     0.00   0.00  -0.00    -0.00   0.00  -0.01     0.02  -0.01  -0.00
     3   6    -0.01  -0.00  -0.08    -0.00  -0.00  -0.03    -0.32  -0.23   0.02
     4   6     0.01  -0.00   0.09     0.01  -0.00   0.08     0.01   0.08  -0.00
     5   6     0.00  -0.00   0.00    -0.01  -0.00  -0.09     0.32  -0.17  -0.03
     6   6    -0.01   0.00  -0.10     0.01  -0.00   0.07    -0.07  -0.05   0.01
     7   1     0.04  -0.01   0.55    -0.04   0.01  -0.50    -0.03  -0.07  -0.00
     8   1    -0.00  -0.00  -0.02     0.05  -0.01   0.57     0.33  -0.18  -0.03
     9   1    -0.04   0.00  -0.51    -0.04   0.00  -0.53     0.04   0.07   0.01
    10   1     0.03  -0.00   0.44     0.02   0.00   0.25    -0.29  -0.31   0.01
    11   8    -0.00   0.00  -0.00     0.00  -0.00  -0.00     0.01  -0.01  -0.00
    12   1     0.00  -0.00   0.02    -0.00   0.00   0.00    -0.01   0.02  -0.00
    13   1    -0.04   0.00  -0.45     0.02  -0.00   0.21     0.13   0.42  -0.00
    14   8    -0.00  -0.00  -0.00    -0.00  -0.00  -0.00     0.00   0.00   0.00
    15   1     0.00   0.00   0.00     0.00   0.00   0.00    -0.00   0.00  -0.00
    16   1    -0.00  -0.00   0.00    -0.00   0.00   0.00     0.00   0.00  -0.00
    17   3    -0.00  -0.00   0.00     0.00   0.00  -0.00    -0.00   0.00   0.00
                     25                     26                     27
                      A                      A                      A
 Frequencies --   1040.4026              1088.2549              1160.3502
 Red. masses --      2.0642                 1.4877                 1.0674
 Frc consts  --      1.3164                 1.0381                 0.8467
 IR Inten    --     14.2024                14.7478                 1.6013
  Atom  AN      X      Y      Z        X      Y      Z        X      Y      Z
     1   6     0.08   0.01  -0.01     0.06  -0.09  -0.00     0.01  -0.01  -0.00
     2   6     0.01  -0.00  -0.00     0.02   0.04  -0.00     0.00  -0.01  -0.00
     3   6     0.02  -0.08  -0.00    -0.11   0.00   0.01    -0.02   0.01   0.00
     4   6     0.06   0.15  -0.00     0.01  -0.08  -0.00    -0.02  -0.00   0.00
     5   6    -0.13   0.08   0.01     0.05   0.07  -0.00     0.02   0.05  -0.00
     6   6    -0.10  -0.14   0.01    -0.06  -0.01   0.00     0.01  -0.04  -0.00
     7   1     0.07  -0.43  -0.01    -0.24   0.24   0.02     0.28  -0.45  -0.03
     8   1    -0.14   0.11   0.02     0.24   0.44  -0.01     0.32   0.62  -0.02
     9   1     0.44   0.18  -0.04     0.22  -0.08  -0.02    -0.38  -0.02   0.03
    10   1     0.21  -0.37  -0.01    -0.35   0.36   0.02     0.04  -0.09  -0.00
    11   8    -0.02   0.01   0.00    -0.00  -0.01   0.00    -0.00   0.00   0.00
    12   1     0.00  -0.01  -0.00     0.05  -0.07  -0.01     0.01  -0.01  -0.00
    13   1     0.52   0.04  -0.04     0.52  -0.07  -0.04    -0.25  -0.03   0.02
    14   8    -0.00   0.00  -0.00    -0.00   0.00   0.00    -0.00   0.00   0.00
    15   1    -0.00  -0.00  -0.00    -0.00  -0.00   0.00    -0.00  -0.00   0.00
    16   1    -0.00   0.00   0.00     0.01  -0.00  -0.00     0.00  -0.00  -0.00
    17   3     0.00  -0.00  -0.00    -0.00   0.00   0.00    -0.00   0.00   0.00
                     28                     29                     30
                      A                      A                      A
 Frequencies --   1178.0006              1261.2461              1292.8172
 Red. masses --      1.1187                 2.0775                 1.8899
 Frc consts  --      0.9147                 1.9471                 1.8611
 IR Inten    --     11.1338               337.6015                32.5571
  Atom  AN      X      Y      Z        X      Y      Z        X      Y      Z
     1   6    -0.04  -0.00   0.00     0.05  -0.05  -0.00    -0.04  -0.03   0.00
     2   6     0.02  -0.00  -0.00     0.23   0.02  -0.02    -0.11   0.20   0.01
     3   6    -0.03   0.04   0.00    -0.00  -0.05   0.00    -0.08   0.03   0.01
     4   6     0.05   0.02  -0.00    -0.04   0.04   0.00    -0.01  -0.08   0.00
     5   6     0.00  -0.01  -0.00     0.00  -0.01  -0.00    -0.00  -0.01  -0.00
     6   6     0.01  -0.05  -0.00    -0.07  -0.04   0.01     0.05  -0.01  -0.00
     7   1     0.18  -0.33  -0.02    -0.31   0.32   0.03     0.03   0.03  -0.00
     8   1    -0.03  -0.08   0.00     0.01   0.02  -0.00     0.05   0.07  -0.00
     9   1     0.57   0.04  -0.04    -0.04   0.04   0.00     0.47  -0.07  -0.04
    10   1    -0.30   0.45   0.02     0.08  -0.18  -0.01     0.28  -0.56  -0.02
    11   8    -0.01   0.00   0.00    -0.11   0.09   0.01     0.08  -0.02  -0.00
    12   1    -0.01   0.00   0.00     0.39  -0.50  -0.05     0.36  -0.35  -0.05
    13   1    -0.47  -0.03   0.04    -0.51  -0.09   0.04    -0.22  -0.03   0.02
    14   8     0.00   0.00   0.00    -0.00   0.01   0.00    -0.00   0.00   0.00
    15   1     0.00   0.00   0.00     0.00  -0.02   0.01    -0.00  -0.02   0.01
    16   1     0.00  -0.00  -0.00     0.02  -0.00  -0.01     0.01  -0.00  -0.01
    17   3     0.00  -0.00  -0.00    -0.00  -0.00  -0.00    -0.00   0.00   0.00
                     31                     32                     33
                      A                      A                      A
 Frequencies --   1384.4931              1469.2449              1495.2721
 Red. masses --      1.3193                 6.3446                 2.1577
 Frc consts  --      1.4900                 8.0695                 2.8424
 IR Inten    --     54.9834                29.4847               113.6388
  Atom  AN      X      Y      Z        X      Y      Z        X      Y      Z
     1   6     0.10   0.03  -0.01     0.24  -0.03  -0.02     0.14  -0.03  -0.01
     2   6     0.01  -0.03   0.00    -0.08  -0.21   0.00    -0.00   0.14   0.00
     3   6    -0.01   0.06   0.00    -0.19   0.24   0.02    -0.08  -0.03   0.01
     4   6    -0.03   0.02   0.00     0.30  -0.01  -0.02     0.13  -0.06  -0.01
     5   6    -0.05  -0.08   0.00    -0.10  -0.24   0.01     0.02   0.15  -0.00
     6   6     0.02  -0.04  -0.00    -0.19   0.28   0.02    -0.09  -0.05   0.01
     7   1    -0.25   0.37   0.02     0.19  -0.30  -0.02    -0.11  -0.06   0.01
     8   1     0.17   0.36  -0.01     0.02  -0.01  -0.00    -0.28  -0.43   0.02
     9   1     0.31   0.03  -0.02    -0.17  -0.04   0.01    -0.44  -0.09   0.03
    10   1     0.15  -0.17  -0.01     0.10  -0.23  -0.01    -0.06  -0.09   0.00
    11   8    -0.01  -0.04  -0.00    -0.02   0.04   0.00     0.01  -0.05  -0.00
    12   1    -0.42   0.44   0.05     0.35  -0.41  -0.05    -0.32   0.34   0.04
    13   1    -0.30   0.01   0.02    -0.03  -0.06  -0.00    -0.42  -0.07   0.03
    14   8     0.00  -0.00  -0.00    -0.00   0.00   0.00     0.00  -0.00  -0.00
    15   1    -0.01   0.01  -0.02     0.01  -0.01   0.02    -0.02   0.01  -0.02
    16   1    -0.03   0.01   0.01     0.03  -0.01  -0.01    -0.03   0.01   0.01
    17   3     0.00  -0.00  -0.00    -0.00   0.00   0.00    -0.00   0.00   0.00
                     34                     35                     36
                      A                      A                      A
 Frequencies --   1524.2041              1620.3509              1632.3067
 Red. masses --      2.2789                 1.1026                 5.9804
 Frc consts  --      3.1194                 1.7057                 9.3882
 IR Inten    --     54.9732                67.1426                99.4079
  Atom  AN      X      Y      Z        X      Y      Z        X      Y      Z
     1   6    -0.04  -0.07   0.00     0.02   0.00  -0.00    -0.11   0.15   0.01
     2   6     0.16  -0.02  -0.01    -0.01  -0.01   0.00     0.02  -0.30  -0.00
     3   6    -0.04   0.11   0.00     0.01   0.01  -0.00    -0.15   0.31   0.01
     4   6    -0.14  -0.08   0.01    -0.02  -0.01   0.00     0.10  -0.14  -0.01
     5   6     0.13   0.04  -0.01     0.01   0.02  -0.00     0.01   0.25   0.00
     6   6    -0.10   0.11   0.01    -0.01  -0.00   0.00     0.16  -0.30  -0.01
     7   1     0.23  -0.40  -0.02    -0.01  -0.01   0.00    -0.24   0.30   0.02
     8   1    -0.00  -0.27  -0.00    -0.01  -0.03   0.00    -0.22  -0.17   0.02
     9   1     0.36  -0.07  -0.03     0.02  -0.01  -0.00    -0.08  -0.16   0.00
    10   1     0.30  -0.38  -0.02     0.02  -0.00  -0.00     0.25  -0.31  -0.02
    11   8    -0.04  -0.01   0.00     0.00   0.00   0.00    -0.02   0.04   0.00
    12   1    -0.30   0.30   0.04    -0.03   0.02  -0.01     0.21  -0.21  -0.02
    13   1     0.20  -0.08  -0.02    -0.02   0.00   0.00     0.11   0.18  -0.01
    14   8     0.01  -0.00   0.00    -0.07   0.00  -0.01     0.00   0.00   0.00
    15   1    -0.03   0.01  -0.04     0.48   0.04   0.52    -0.02  -0.01  -0.02
    16   1    -0.05   0.01   0.02     0.62  -0.13  -0.31    -0.02   0.01   0.01
    17   3    -0.00   0.00   0.00    -0.00   0.00   0.00     0.00   0.00   0.00
                     37                     38                     39
                      A                      A                      A
 Frequencies --   1648.0160              3198.4001              3204.1470
 Red. masses --      4.8961                 1.0856                 1.0885
 Frc consts  --      7.8348                 6.5430                 6.5840
 IR Inten    --     62.8790                 3.8233                 6.9153
  Atom  AN      X      Y      Z        X      Y      Z        X      Y      Z
     1   6     0.30   0.06  -0.02     0.00  -0.02  -0.00    -0.00   0.04   0.00
     2   6    -0.27  -0.15   0.02     0.00  -0.00  -0.00    -0.00  -0.00   0.00
     3   6     0.16  -0.00  -0.01     0.02   0.02  -0.00     0.03   0.02  -0.00
     4   6    -0.26  -0.04   0.02     0.00  -0.05  -0.00     0.00  -0.05  -0.00
     5   6     0.16   0.14  -0.01    -0.03   0.02   0.00     0.00   0.00  -0.00
     6   6    -0.13  -0.02   0.01     0.04   0.02  -0.00    -0.04  -0.03   0.00
     7   1    -0.10  -0.10   0.01    -0.43  -0.29   0.03     0.49   0.33  -0.04
     8   1    -0.01  -0.21  -0.00     0.38  -0.19  -0.03    -0.02   0.01   0.00
     9   1     0.28  -0.02  -0.02    -0.02   0.59   0.01    -0.02   0.55   0.01
    10   1     0.03   0.22  -0.00    -0.26  -0.17   0.02    -0.32  -0.21   0.02
    11   8     0.03   0.04  -0.00    -0.00  -0.00   0.00     0.00   0.00   0.00
    12   1     0.35  -0.37  -0.04     0.00   0.00   0.00    -0.00  -0.00   0.00
    13   1    -0.34   0.04   0.03    -0.02   0.30   0.00     0.02  -0.44  -0.00
    14   8     0.02   0.00   0.00     0.00  -0.00  -0.00     0.00  -0.00  -0.00
    15   1    -0.14  -0.02  -0.14    -0.00   0.00   0.00    -0.00   0.00   0.00
    16   1    -0.17   0.04   0.09    -0.00  -0.00  -0.00    -0.00  -0.00  -0.00
    17   3     0.00   0.00   0.00    -0.00   0.00   0.00     0.00   0.00  -0.00
                     40                     41                     42
                      A                      A                      A
 Frequencies --   3215.9477              3219.3283              3229.3657
 Red. masses --      1.0921                 1.0957                 1.0993
 Frc consts  --      6.6547                 6.6907                 6.7547
 IR Inten    --      9.3462                16.9107                13.5570
  Atom  AN      X      Y      Z        X      Y      Z        X      Y      Z
     1   6     0.00  -0.05  -0.00     0.00  -0.05  -0.00     0.00  -0.02  -0.00
     2   6     0.00  -0.00  -0.00     0.00   0.00  -0.00     0.00  -0.00  -0.00
     3   6     0.04   0.03  -0.00    -0.04  -0.03   0.00     0.02   0.01  -0.00
     4   6    -0.00   0.01   0.00     0.00  -0.04  -0.00     0.00   0.04   0.00
     5   6     0.04  -0.02  -0.00     0.00   0.00  -0.00    -0.06   0.03   0.00
     6   6    -0.01  -0.00   0.00    -0.03  -0.02   0.00    -0.03  -0.02   0.00
     7   1     0.11   0.07  -0.01     0.34   0.22  -0.03     0.36   0.24  -0.03
     8   1    -0.46   0.24   0.04    -0.04   0.02   0.00     0.65  -0.33  -0.05
     9   1     0.01  -0.12  -0.00    -0.02   0.41   0.01     0.01  -0.39  -0.00
    10   1    -0.51  -0.33   0.04     0.48   0.31  -0.03    -0.19  -0.12   0.01
    11   8    -0.00   0.00   0.00    -0.00  -0.00   0.00     0.00   0.00   0.00
    12   1    -0.01  -0.00   0.00     0.00   0.00  -0.00    -0.01  -0.00   0.00
    13   1    -0.03   0.57   0.01    -0.03   0.57   0.01    -0.02   0.25   0.00
    14   8     0.00  -0.00  -0.00    -0.00   0.00   0.00     0.00  -0.00   0.00
    15   1    -0.00   0.00   0.00     0.00  -0.00  -0.00    -0.00   0.00   0.00
    16   1    -0.00  -0.00  -0.00     0.00   0.00   0.00    -0.00  -0.00  -0.00
    17   3     0.00  -0.00  -0.00    -0.00   0.00   0.00     0.00  -0.00  -0.00
                     43                     44                     45
                      A                      A                      A
 Frequencies --   3463.8452              3789.2525              3898.1911
 Red. masses --      1.0696                 1.0454                 1.0814
 Frc consts  --      7.5612                 8.8435                 9.6818
 IR Inten    --   1346.1642                28.5764               159.0166
  Atom  AN      X      Y      Z        X      Y      Z        X      Y      Z
     1   6     0.00  -0.00  -0.00    -0.00  -0.00  -0.00     0.00  -0.00   0.00
     2   6    -0.00   0.00   0.00    -0.00   0.00   0.00    -0.00   0.00   0.00
     3   6     0.00  -0.00  -0.00     0.00   0.00  -0.00    -0.00  -0.00   0.00
     4   6    -0.00   0.00   0.00     0.00   0.00  -0.00     0.00   0.00  -0.00
     5   6     0.00  -0.00  -0.00    -0.00   0.00  -0.00     0.00  -0.00  -0.00
     6   6    -0.00   0.00   0.00     0.00  -0.00  -0.00    -0.00   0.00  -0.00
     7   1     0.01   0.00  -0.00    -0.00  -0.00   0.00     0.00   0.00  -0.00
     8   1     0.00  -0.00  -0.00     0.00  -0.00  -0.00     0.00   0.00  -0.00
     9   1     0.00  -0.01  -0.00    -0.00  -0.00  -0.00    -0.00  -0.00   0.00
    10   1    -0.01  -0.00   0.00    -0.00  -0.00   0.00     0.00   0.00  -0.00
    11   8    -0.05  -0.04   0.00     0.00   0.00  -0.00     0.00   0.00  -0.00
    12   1     0.76   0.64  -0.01    -0.04  -0.03  -0.00    -0.00  -0.00  -0.00
    13   1    -0.00   0.00   0.00     0.00  -0.00   0.00    -0.00   0.00   0.00
    14   8    -0.00   0.00  -0.00    -0.05   0.01  -0.01     0.01  -0.01  -0.07
    15   1     0.03  -0.00  -0.02     0.49  -0.16  -0.49    -0.51   0.16   0.45
    16   1     0.02   0.01   0.03     0.29   0.07   0.63     0.33   0.06   0.62
    17   3     0.00   0.00  -0.00     0.00  -0.00  -0.00     0.00  -0.00  -0.00

 -------------------
 - Thermochemistry -
 -------------------
 Temperature   298.150 Kelvin.  Pressure   1.00000 Atm.
 Atom     1 has atomic number  6 and mass  12.00000
 Atom     2 has atomic number  6 and mass  12.00000
 Atom     3 has atomic number  6 and mass  12.00000
 Atom     4 has atomic number  6 and mass  12.00000
 Atom     5 has atomic number  6 and mass  12.00000
 Atom     6 has atomic number  6 and mass  12.00000
 Atom     7 has atomic number  1 and mass   1.00783
 Atom     8 has atomic number  1 and mass   1.00783
 Atom     9 has atomic number  1 and mass   1.00783
 Atom    10 has atomic number  1 and mass   1.00783
 Atom    11 has atomic number  8 and mass  15.99491
 Atom    12 has atomic number  1 and mass   1.00783
 Atom    13 has atomic number  1 and mass   1.00783
 Atom    14 has atomic number  8 and mass  15.99491
 Atom    15 has atomic number  1 and mass   1.00783
 Atom    16 has atomic number  1 and mass   1.00783
 Atom    17 has atomic number  3 and mass   7.01600
 Molecular mass:   119.06843 amu.
 Principal axes and moments of inertia in atomic units:
                                 1                 2                 3
     Eigenvalues --          661.500082       1846.960368       2022.196657
           X                   0.999828          0.010271         -0.015427
           Y                  -0.009928          0.999706          0.022116
           Z                   0.015649         -0.021959          0.999636
 This molecule is an asymmetric top.
 Rotational symmetry number  1.
 Warning -- assumption of classical behavior for rotation
           may cause significant error
 Rotational temperatures (Kelvin)      0.13094     0.04690     0.04283
 Rotational constants (GHZ):           2.72826     0.97714     0.89247
 Zero-point vibrational energy     339964.6 (Joules/Mol)
                                   81.25349 (Kcal/Mol)
 Warning -- explicit consideration of  15 degrees of freedom as
           vibrations may cause significant error
 Vibrational temperatures:     71.39    94.81   110.46   114.94   127.61
          (Kelvin)            256.48   267.78   328.93   373.85   420.67
                              602.02   627.10   741.60   758.50   889.64
                             1003.60  1099.27  1151.89  1189.62  1212.41
                             1301.30  1396.67  1415.02  1456.84  1496.91
                             1565.76  1669.49  1694.88  1814.65  1860.08
                             1991.98  2113.92  2151.36  2192.99  2331.32
                             2348.53  2371.13  4601.78  4610.05  4627.03
                             4631.90  4646.34  4983.70  5451.89  5608.63
 
 Zero-point correction=                           0.129486 (Hartree/Particle)
 Thermal correction to Energy=                    0.140740
 Thermal correction to Enthalpy=                  0.141684
 Thermal correction to Gibbs Free Energy=         0.091744
 Sum of electronic and zero-point Energies=           -390.530045
 Sum of electronic and thermal Energies=              -390.518791
 Sum of electronic and thermal Enthalpies=            -390.517846
 Sum of electronic and thermal Free Energies=         -390.567786
 
                     E (Thermal)             CV                S
                      KCal/Mol        Cal/Mol-Kelvin    Cal/Mol-Kelvin
 Total                   88.316             37.902            105.107
 Electronic               0.000              0.000              0.000
 Translational            0.889              2.981             40.238
 Rotational               0.889              2.981             29.292
 Vibrational             86.538             31.940             35.577
 Vibration     1          0.595              1.978              4.833
 Vibration     2          0.597              1.971              4.272
 Vibration     3          0.599              1.965              3.972
 Vibration     4          0.600              1.963              3.894
 Vibration     5          0.602              1.957              3.689
 Vibration     6          0.629              1.869              2.347
 Vibration     7          0.632              1.859              2.266
 Vibration     8          0.651              1.797              1.890
 Vibration     9          0.668              1.746              1.663
 Vibration    10          0.688              1.688              1.460
 Vibration    11          0.781              1.430              0.897
 Vibration    12          0.796              1.392              0.840
 Vibration    13          0.870              1.216              0.621
 Vibration    14          0.882              1.190              0.594
 Vibration    15          0.978              0.993              0.419
                       Q            Log10(Q)             Ln(Q)
 Total Bot       0.631876D-42        -42.199368        -97.167635
 Total V=0       0.229012D+18         17.359858         39.972551
 Vib (Bot)       0.219904D-55        -55.657768       -128.156746
 Vib (Bot)    1  0.416635D+01          0.619755          1.427040
 Vib (Bot)    2  0.313148D+01          0.495750          1.141506
 Vib (Bot)    3  0.268375D+01          0.428743          0.987216
 Vib (Bot)    4  0.257801D+01          0.411284          0.947016
 Vib (Bot)    5  0.231873D+01          0.365249          0.841018
 Vib (Bot)    6  0.112739D+01          0.052074          0.119905
 Vib (Bot)    7  0.107685D+01          0.032156          0.074043
 Vib (Bot)    8  0.862043D+00         -0.064471         -0.148451
 Vib (Bot)    9  0.747556D+00         -0.126356         -0.290946
 Vib (Bot)   10  0.653211D+00         -0.184946         -0.425855
 Vib (Bot)   11  0.420147D+00         -0.376599         -0.867151
 Vib (Bot)   12  0.397931D+00         -0.400192         -0.921477
 Vib (Bot)   13  0.314469D+00         -0.502422         -1.156869
 Vib (Bot)   14  0.304156D+00         -0.516903         -1.190213
 Vib (Bot)   15  0.236927D+00         -0.625385         -1.440003
 Vib (V=0)       0.797001D+04          3.901459          8.983440
 Vib (V=0)    1  0.469624D+01          0.671750          1.546763
 Vib (V=0)    2  0.367115D+01          0.564802          1.300504
 Vib (V=0)    3  0.322993D+01          0.509193          1.172461
 Vib (V=0)    4  0.312605D+01          0.494995          1.139769
 Vib (V=0)    5  0.287202D+01          0.458188          1.055017
 Vib (V=0)    6  0.173329D+01          0.238872          0.550022
 Vib (V=0)    7  0.168727D+01          0.227185          0.523112
 Vib (V=0)    8  0.149655D+01          0.175092          0.403164
 Vib (V=0)    9  0.139936D+01          0.145928          0.336012
 Vib (V=0)   10  0.132261D+01          0.121431          0.279606
 Vib (V=0)   11  0.115309D+01          0.061862          0.142443
 Vib (V=0)   12  0.113902D+01          0.056532          0.130170
 Vib (V=0)   13  0.109067D+01          0.037693          0.086792
 Vib (V=0)   14  0.108524D+01          0.035528          0.081805
 Vib (V=0)   15  0.105329D+01          0.022550          0.051923
 Electronic      0.100000D+01          0.000000          0.000000
 Translational   0.510680D+08          7.708149         17.748669
 Rotational      0.562666D+06          5.750251         13.240442
 ***** Axes restored to original set *****
 -------------------------------------------------------------------
 Center     Atomic                   Forces (Hartrees/Bohr)
 Number     Number              X              Y              Z
 -------------------------------------------------------------------
      1        6           0.000002238   -0.000004184    0.000000230
      2        6          -0.000000521    0.000000548    0.000000630
      3        6          -0.000002600   -0.000000448    0.000001689
      4        6           0.000000931   -0.000005392    0.000001772
      5        6          -0.000000366   -0.000011387    0.000001254
      6        6           0.000000387   -0.000012412   -0.000000311
      7        1           0.000000402   -0.000019089    0.000001068
      8        1          -0.000000017   -0.000019124    0.000001828
      9        1          -0.000000638   -0.000006298    0.000001720
     10        1          -0.000000890    0.000006456    0.000000893
     11        8          -0.000000631    0.000007643    0.000000218
     12        1          -0.000000786    0.000012332    0.000000159
     13        1           0.000000174   -0.000006255    0.000000271
     14        8          -0.000001515    0.000020795    0.000000840
     15        1           0.000000014    0.000025113   -0.000002385
     16        1          -0.000004259    0.000023323    0.000005089
     17        3           0.000008076   -0.000011620   -0.000014965
 -------------------------------------------------------------------
 Cartesian Forces:  Max     0.000025113 RMS     0.000008294
 B after Tr=    -0.000847   -0.014081   -0.002516
         Rot=    1.000000    0.000112    0.000117   -0.000864 Ang=   0.10 deg.
 Final structure in terms of initial Z-matrix:
 C
 C,1,B1
 C,2,B2,1,A1
 C,3,B3,2,A2,1,D1,0
 C,4,B4,3,A3,2,D2,0
 C,1,B5,2,A4,3,D3,0
 H,6,B6,1,A5,2,D4,0
 H,5,B7,4,A6,3,D5,0
 H,4,B8,3,A7,2,D6,0
 H,3,B9,2,A8,1,D7,0
 O,2,B10,1,A9,6,D8,0
 H,11,B11,2,A10,1,D9,0
 H,1,B12,2,A11,3,D10,0
 O,1,B13,2,A12,3,D11,0
 H,14,B14,1,A13,2,D12,0
 H,14,B15,15,A14,1,D13,0
 Li,1,B16,2,A15,3,D14,0
      Variables:
 B1=1.39694621
 B2=1.39815139
 B3=1.39456377
 B4=1.39458903
 B5=1.39301465
 B6=1.08252677
 B7=1.08165117
 B8=1.08263899
 B9=1.08266343
 B10=1.36217397
 B11=0.98128345
 B12=1.08253343
 B13=4.83694168
 B14=0.96432707
 B15=0.96435301
 B16=3.53296114
 A1=119.78181955
 A2=119.79116405
 A3=120.64473371
 A4=120.00600591
 A5=119.36248266
 A6=120.36216128
 A7=119.22790691
 A8=119.57963058
 A9=117.68603184
 A10=109.75757868
 A11=119.01428553
 A12=10.64993183
 A13=127.86581225
 A14=104.33055279
 A15=79.1549833
 D1=-0.15226529
 D2=0.05112192
 D3=0.15825664
 D4=179.82642342
 D5=-179.88607406
 D6=-179.85121831
 D7=179.99768049
 D8=-179.78957038
 D9=177.31666649
 D10=179.88877681
 D11=171.13663408
 D12=120.76720208
 D13=-139.8525267
 D14=-68.32180727

 ----------------------------------------------------------------------

 Electric dipole moment (input orientation):
 (Debye = 10**-18 statcoulomb cm , SI units = C m)
                  (au)            (Debye)         (10**-30 SI)
   Tot        0.563862D+01      0.143320D+02      0.478062D+02
   x          0.114745D+01      0.291653D+01      0.972849D+01
   y          0.552053D+01      0.140318D+02      0.468050D+02
   z         -0.337512D-01     -0.857870D-01     -0.286155D+00

 Dipole polarizability, Alpha (input orientation).
 (esu units = cm**3 , SI units = C**2 m**2 J**-1)
 Alpha(0;0):
               (au)            (10**-24 esu)      (10**-40 SI)
   iso        0.115281D+03      0.170828D+02      0.190072D+02
   aniso      0.585997D+02      0.868358D+01      0.966179D+01
   xx         0.134568D+03      0.199409D+02      0.221872D+02
   yx        -0.103111D+01     -0.152795D+00     -0.170007D+00
   yy         0.769404D+02      0.114014D+02      0.126858D+02
   zx        -0.640419D+01     -0.949003D+00     -0.105591D+01
   zy         0.270113D+00      0.400266D-01      0.445356D-01
   zz         0.134334D+03      0.199062D+02      0.221486D+02

 ----------------------------------------------------------------------

 Dipole orientation:
     6          0.00298767         -0.01042037          0.04098839
     6         -0.54341160         -2.59309117          0.04769318
     6          1.38896946         -4.34218023          0.48059725
     6          3.85037104         -3.49765899          0.89691675
     6          4.40621132         -0.92156673          0.88810236
     6          2.46758979          0.81483371          0.45848926
     1          2.86986199          2.82051632          0.44374469
     1          6.31903705         -0.27623472          1.20854016
     1          5.33422425         -4.86721990          1.22578342
     1          0.95854859         -6.34232579          0.48451186
     8         -2.98138403         -3.30089879         -0.37830399
     1         -3.10123649         -5.15117258         -0.40590917
     1         -1.51041141          1.32305718         -0.30006202
     8         -3.41294770         -8.47106172         -0.50452373
     1         -4.87556275         -9.14402349          0.34912032
     1         -3.50462328         -9.17788724         -2.18172391
     3          0.95737945         -1.47959070          6.48335157

 Electric dipole moment (dipole orientation):
 (Debye = 10**-18 statcoulomb cm , SI units = C m)
                  (au)            (Debye)         (10**-30 SI)
   Tot        0.563862D+01      0.143320D+02      0.478062D+02
   x          0.000000D+00      0.000000D+00      0.000000D+00
   y          0.000000D+00      0.000000D+00      0.000000D+00
   z          0.563862D+01      0.143320D+02      0.478062D+02

 Dipole polarizability, Alpha (dipole orientation).
 (esu units = cm**3 , SI units = C**2 m**2 J**-1)
 Alpha(0;0):
               (au)            (10**-24 esu)      (10**-40 SI)
   iso        0.115281D+03      0.170828D+02      0.190072D+02
   aniso      0.585997D+02      0.868358D+01      0.966179D+01
   xx         0.135159D+03      0.200285D+02      0.222847D+02
   yx         0.608739D+01      0.902058D+00      0.100368D+01
   yy         0.131752D+03      0.195237D+02      0.217230D+02
   zx         0.106315D+02      0.157542D+01      0.175290D+01
   zy        -0.810042D+00     -0.120036D+00     -0.133558D+00
   zz         0.789305D+02      0.116963D+02      0.130139D+02

 ----------------------------------------------------------------------
 Unable to Open any file for archive entry.
 1\1\GINC-COMPUTE-0-23\Freq\RMP2-FC\Aug-CC-pVTZ\C6H8Li1O2(1+)\DBATES2\1
 8-Nov-2025\0\\#N MP2/aug-cc-pvtz OPT(CalcAll,maxstep=5) FREQ(noraman) 
 SCRF=(PCM,Solvent=Water)\\C6H8O2Li\\1,1\C,0.0070342915,0.0207222527,0.
 0049471749\C,0.0045944621,0.0333935238,1.4018337877\C,1.2167025336,0.0
 1969815,2.0985645606\C,2.4202128951,-0.0097373302,1.3946437843\C,2.427
 9111372,-0.0246271361,0.0001554895\C,1.2143385646,-0.0088043723,-0.689
 3397864\H,1.2040202714,-0.0212466675,-1.7717458724\H,3.3640236511,-0.0
 493134147,-0.5411884004\H,3.3533999223,-0.0225953189,1.9433730651\H,1.
 2109922164,0.0296196589,3.1811674679\O,-1.2025771078,0.0579109622,2.03
 24316118\H,-1.0700790917,0.0213907569,3.0040425206\H,-0.9386211665,0.0
 297205332,-0.5218672226\O,-0.8866487755,-0.0593134394,4.7579388334\H,-
 1.4650818576,0.5253845876,5.2613969545\H,-1.0387820809,-0.9318820106,5
 .1393261361\Li,1.340622207,3.2295116321,0.6429349627\\Version=ES64L-G1
 6RevC.01\State=1-A\HF=-389.1810414\MP2=-390.6595304\RMSD=2.160e-09\RMS
 F=8.294e-06\ZeroPoint=0.1294857\Thermal=0.1407398\ETot=-390.5187905\HT
 ot=-390.5178464\GTot=-390.5677862\Dipole=1.1474505,5.5205342,-0.033751
 2\DipoleDeriv=-0.096393,0.0033248,-0.0094924,-0.0003078,-0.1967382,0.0
 037489,0.4344366,-0.0018198,-0.1829895,1.5489281,-0.0149029,-0.9582597
 ,-0.0262204,0.0703291,0.0205845,-0.9194144,0.0176758,0.6446877,-0.3748
 955,0.002978,0.3399675,0.0026145,-0.1871157,-0.0061101,-0.131425,-0.00
 28786,-0.0101803,0.0939907,-0.0115389,-0.1111123,-0.00594,-0.1933592,0
 .0044266,0.026878,0.0035709,0.1917052,-0.1031979,-0.0070126,-0.0611461
 ,-0.0056809,-0.1998469,0.0029518,-0.0667265,0.0041297,-0.183945,0.1926
 083,-0.0064032,0.0780827,-0.0079345,-0.1984424,0.0054148,-0.0559941,0.
 0039251,0.0842474,0.0943448,0.0012142,-0.0009749,0.002419,0.1700084,-0
 .0044128,0.0003483,-0.0025818,-0.1194616,-0.0695046,0.005247,0.0861756
 ,0.0063706,0.1828309,-0.0037452,0.0856233,-0.0029791,0.0297374,-0.0683
 496,0.0029823,-0.0861123,0.0045819,0.1694387,0.0012195,-0.0917959,0.00
 02044,0.0392543,0.1001826,0.001845,0.0008523,0.0022314,0.182944,-0.000
 9633,0.0026042,-0.0019189,-0.0346947,-1.5831725,0.0146721,0.825656,0.0
 257267,-0.431512,-0.0094104,0.9347727,-0.0028376,-1.2554516,0.2572499,
 0.0060806,-0.0615579,0.0055723,0.3425073,-0.0308652,-0.2717479,-0.0325
 772,1.1204571,-0.0496244,0.0036467,-0.0726484,0.001137,0.1830813,-0.00
 13383,-0.0680605,0.0000092,0.0596037,-0.60901,0.0163429,-0.1013692,0.0
 129095,-0.6060291,-0.0297056,-0.0048981,-0.0204414,-0.9598863,0.327090
 5,0.007612,0.069773,-0.0013543,0.3605611,0.0348375,0.0668734,0.0167502
 ,0.2883418,0.3448187,-0.0245508,0.0610742,-0.0184701,0.3346494,0.01567
 8,0.0580773,0.0215166,0.2980981,0.9949337,-0.0015372,0.001092,0.002345
 ,1.0166933,-0.0023107,0.0004484,0.0002523,0.9904762\Polar=134.5678535,
 -1.031111,76.9403982,-6.4041874,0.2701131,134.3335668\PG=C01 [X(C6H8Li
 1O2)]\NImag=0\\0.74653689,-0.00938544,0.12422311,0.00988883,0.00480567
 ,0.69802427,-0.11328535,0.00072053,0.00790287,0.67090014,-0.00005776,-
 0.06707142,-0.00115404,-0.00798579,0.15727337,-0.04438962,-0.00094128,
 -0.33542053,0.01732738,0.00181499,0.71904853,0.01838704,-0.00081554,-0
 .04342363,-0.26288887,0.00279611,-0.07492088,0.68926330,-0.00066535,0.
 00565294,0.00062617,0.00231665,-0.06451315,0.00001247,-0.00907831,0.12
 118702,-0.02999053,0.00018241,-0.02282502,-0.12675972,0.00080798,-0.18
 776178,-0.01418532,0.00633347,0.74299151,-0.00822358,0.00032730,0.0151
 3934,-0.04957424,0.00068775,-0.01246087,-0.29774125,0.00515289,0.12457
 246,0.72216921,0.00031771,-0.00242718,-0.00057622,0.00120779,0.0002529
 2,0.00065548,0.00480576,-0.05472221,-0.00381059,-0.01080807,0.13059720
 ,0.01922100,-0.00062587,-0.03113132,0.01524817,0.00026269,0.05257340,0
 .08396054,-0.00296794,-0.17798909,0.02592196,0.00502968,0.69728515,-0.
 05168225,0.00115268,0.01099326,-0.00841960,-0.00022512,-0.02454572,0.0
 1856169,0.00001854,0.03168024,-0.11757030,0.00111306,0.02168083,0.7287
 3139,0.00097520,0.00593443,0.00025391,-0.00017532,-0.00457550,0.000113
 84,0.00032418,0.00616815,-0.00096839,0.00040207,-0.05860582,-0.0036962
 1,-0.01148867,0.12461239,-0.00858039,0.00054964,0.04347482,-0.02405518
 ,0.00007816,-0.03736972,0.05147073,-0.00132439,-0.02743148,-0.01935832
 ,-0.00238745,-0.35330886,-0.03203117,0.00711117,0.69490571,-0.30067017
 ,0.00494031,0.08551077,0.02445133,0.00036225,0.05898513,-0.04050203,0.
 00071915,0.00147510,0.01854425,-0.00079572,-0.05334757,-0.29408996,0.0
 0387460,-0.07980107,0.68160865,0.00584452,-0.05505605,-0.00327509,-0.0
 0000548,0.00009698,-0.00129546,0.00053395,-0.00240442,-0.00002399,-0.0
 0050659,0.00587470,0.00051969,0.00301769,-0.05929964,0.00027540,-0.010
 02864,0.13423687,0.12581452,-0.00392387,-0.18078094,0.03057215,-0.0007
 0909,-0.02159343,-0.00306508,0.00008453,0.00092686,-0.02966388,0.00023
 109,-0.02901589,-0.12085400,0.00099005,-0.17492119,-0.00022287,0.00805
 634,0.73999575,0.00358118,0.00035799,0.02829511,-0.00405027,0.00021798
 ,0.00194842,-0.00170274,0.00002859,0.00017477,-0.00457617,0.00019967,-
 0.00288810,0.00449735,-0.00036458,-0.02780204,-0.05702500,0.00037366,-
 0.00313421,0.05678970,-0.00007111,0.00263575,-0.00067567,0.00019587,0.
 00812761,-0.00008342,0.00004537,-0.00131446,0.00002623,0.00019785,0.00
 707503,-0.00002253,0.00003438,0.00281839,0.00039985,0.00036303,-0.0357
 1415,-0.00357418,-0.00057609,0.02533362,-0.00390929,-0.00008844,-0.010
 78814,0.00179756,-0.00010420,0.00167423,0.00024564,0.00002753,0.000717
 27,-0.00331528,-0.00002811,0.00047342,0.00418785,-0.00022632,-0.010102
 29,-0.00267155,-0.00358621,-0.34429211,0.00283947,0.00391021,0.3627282
 4,-0.00304352,0.00016862,-0.00366577,0.00024675,-0.00003340,-0.0014787
 5,0.00158479,0.00010798,-0.00056381,0.00377945,-0.00009904,-0.00416841
 ,-0.27409152,0.00623612,0.12579114,-0.01667139,0.00054037,0.01641002,0
 .00125782,-0.00010191,-0.00010123,0.28733982,0.00011694,0.00692107,0.0
 0001497,-0.00004587,-0.00044023,0.00001100,0.00012151,0.00691499,-0.00
 013669,0.00025360,0.00146284,-0.00000165,0.00622783,-0.03293994,-0.003
 62265,0.00021378,0.00139606,-0.00020918,-0.00009446,-0.00392786,0.0000
 5895,-0.00675263,0.02473670,-0.00326048,-0.00000323,-0.00086493,-0.001
 40812,-0.00000848,-0.00139926,-0.00094334,-0.00008669,-0.00554556,0.02
 824423,-0.00071834,-0.00962953,0.12570918,-0.00358134,-0.12937379,-0.0
 1590140,0.00040137,0.01085648,0.00085751,0.00004283,0.00084122,-0.1338
 2470,0.00390144,0.13338524,-0.00000705,0.00001021,0.00115587,-0.001647
 89,0.00020111,0.00339809,-0.01782754,0.00023111,-0.01595418,-0.2701392
 7,0.00341242,-0.12540317,0.00373613,-0.00000748,0.00379886,0.00186346,
 0.00010679,0.00040095,0.00011152,0.00000596,0.00016535,0.00061920,-0.0
 0009179,-0.00045822,0.28405313,-0.00000228,-0.00136791,-0.00002032,0.0
 0018808,0.00789382,-0.00011534,0.00055500,0.00280750,0.00037856,0.0033
 8169,-0.03564478,0.00150390,-0.00031168,0.00287111,-0.00018176,0.00011
 406,0.00714554,-0.00017922,-0.00001534,0.00022373,-0.00000741,-0.00008
 794,-0.00400212,0.00006769,-0.00377173,0.02528485,0.00115814,-0.000036
 77,-0.00095666,0.00357776,-0.00012275,-0.00094446,0.01601653,-0.000239
 96,0.01034605,-0.12562814,0.00148814,-0.13072023,-0.02825873,0.0004761
 2,-0.00939397,0.00079863,-0.00015038,-0.00598005,-0.00154868,0.0000138
 6,-0.00069369,0.00049150,0.00003986,0.00148212,0.13349631,-0.00152827,
 0.13519695,-0.00483306,0.00014954,-0.00286296,0.00368991,-0.00022608,-
 0.02743206,-0.05706337,0.00034174,-0.00058979,0.00459285,0.00016867,0.
 02782074,-0.00443904,0.00024679,0.00259940,-0.00186347,0.00004435,0.00
 019356,0.00019220,-0.00002893,0.00001699,0.00009433,0.00002841,0.00146
 014,0.00130994,-0.00011009,-0.00074428,0.05620912,0.00015593,0.0059555
 8,-0.00001056,0.00003752,0.00431090,0.00039360,0.00033937,-0.03400906,
 -0.00282550,-0.00008609,0.00184232,-0.00060301,0.00028376,0.00756333,-
 0.00009138,0.00001116,-0.00121459,0.00002649,-0.00003288,-0.00093399,-
 0.00000147,0.00000103,0.00049120,-0.00003653,-0.00010520,-0.00428973,0
 .00005270,-0.00040769,0.02418890,-0.00267727,-0.00002901,0.00003276,0.
 00525599,-0.00022655,-0.01163950,-0.00241572,-0.00277181,-0.34507299,-
 0.00351699,-0.00005028,-0.00929099,0.00277226,-0.00009091,0.00112189,-
 0.00050935,0.00004460,0.00076869,0.00001188,0.00000894,-0.00009815,-0.
 00019837,-0.00001646,-0.00051874,0.00005210,0.00005134,0.00092359,0.00
 050786,0.00300633,0.36373167,-0.00728390,0.00000262,0.01351137,-0.2582
 1701,0.00554321,0.05487256,-0.05158004,0.00131090,0.02895210,-0.000093
 32,0.00002105,-0.00872401,-0.00236010,0.00005682,0.00391891,-0.0005039
 5,-0.00012453,-0.00186806,0.00000596,0.00002691,0.00047592,-0.00013764
 ,-0.00001269,0.00040459,-0.00212901,0.00005269,0.00088906,0.00329092,-
 0.00008529,0.00076228,0.37467803,0.00033658,0.00665943,-0.00059805,0.0
 0378304,-0.04155957,0.00051338,0.00076811,0.00924043,-0.00034923,0.000
 11380,0.00757119,-0.00009167,0.00020009,-0.00132736,0.00003590,-0.0001
 4488,0.00493722,0.00012978,-0.00003010,0.00013891,0.00000274,-0.000018
 89,-0.00096928,0.00001050,0.00001626,-0.00003560,-0.00000747,-0.000082
 32,-0.00378481,0.00001225,-0.00937248,0.03181570,0.05873220,-0.0011193
 7,-0.03380868,0.09681732,-0.00147644,-0.14414468,-0.01013238,0.0002277
 5,0.01205783,0.00028993,-0.00006583,-0.00598132,0.00520889,-0.00002319
 ,0.00308838,-0.01011848,0.00013620,-0.00582236,0.00198306,-0.00009272,
 -0.00153363,0.00046968,-0.00001002,0.00032315,-0.00014606,-0.00000594,
 0.00049686,0.00028190,-0.00000912,0.00181005,-0.04754097,-0.01556029,0
 .61208905,-0.00630829,0.00013346,0.00209609,-0.00071955,-0.00138067,0.
 04578909,0.00141328,-0.00003818,0.00226434,-0.00034661,0.00007937,-0.0
 0004310,0.00003471,-0.00004173,-0.00045163,0.00112753,0.00012636,0.001
 29482,-0.00039346,0.00000738,0.00019632,0.00000212,-0.00001016,-0.0001
 7473,0.00014200,0.00000248,-0.00008227,-0.00147399,-0.00004818,-0.0014
 1052,-0.06118778,0.00464132,-0.09398563,0.07364614,0.00050622,0.002524
 59,-0.00019545,-0.00010541,-0.00398916,-0.00145106,0.00008325,-0.00048
 389,-0.00008140,0.00007106,-0.00054685,0.00006358,-0.00005071,0.000064
 98,0.00000014,0.00005594,0.00177480,-0.00019989,0.00004063,-0.00020623
 ,-0.00002695,0.00000729,-0.00011440,-0.00000132,0.00002118,-0.00002451
 ,-0.00000499,-0.00000729,0.00012242,0.00003564,0.00283282,-0.01340270,
 0.01655515,-0.00408408,0.02335936,-0.00103802,0.00009978,0.00384906,0.
 01193027,0.00002958,-0.02477819,-0.00532743,0.00012998,0.00417921,-0.0
 0060901,-0.00009079,-0.00141792,-0.00112043,0.00002078,0.00053744,0.00
 048955,0.00001804,-0.00002438,-0.00010348,0.00000711,0.00034767,-0.000
 10771,0.00000475,0.00006834,-0.00059065,0.00001701,0.00011572,-0.00023
 257,-0.00000570,0.00008223,-0.04847497,0.01473037,-0.41597593,0.044060
 24,-0.01386120,0.42416826,-0.27374059,0.00235542,-0.12480631,0.0008282
 3,0.00010050,0.00379988,0.00130547,0.00006358,0.00050028,0.00024122,-0
 .00002151,0.00075879,-0.00269712,0.00019156,0.00393481,-0.01626963,0.0
 0014324,-0.01581991,0.00128512,-0.00009586,0.00006996,-0.00095889,0.00
 002383,-0.00081030,-0.00005220,-0.00001536,-0.00013316,0.00015411,0.00
 001101,0.00015290,0.00117154,-0.00004253,-0.00057248,0.00015470,-0.000
 02128,0.00015291,0.28858286,0.00225022,-0.03379219,0.00096220,-0.00019
 525,0.00439705,-0.00031606,0.00010685,0.00577152,-0.00008992,-0.000052
 67,-0.00116769,0.00002294,0.00020703,0.00762419,-0.00022763,0.00056197
 ,0.00179340,0.00036829,-0.00009678,-0.00428317,0.00005990,0.00003308,0
 .00046003,0.00001134,-0.00001681,-0.00089692,0.00001791,-0.00001666,-0
 .00008258,-0.00000173,-0.00004574,-0.00307341,0.00004826,-0.00003965,-
 0.00068115,-0.00000409,-0.00268963,0.02389508,-0.12367242,0.00085165,-
 0.12730091,-0.02864376,0.00030321,-0.00933337,0.00062569,-0.00008675,-
 0.00613780,0.00135814,-0.00003856,-0.00131144,0.00357019,-0.00017547,-
 0.00068616,0.01578770,-0.00009532,0.01136138,-0.00081492,0.00006989,0.
 00094774,0.00085888,-0.00002310,0.00048494,-0.00010509,0.00001335,0.00
 013293,-0.00149267,0.00001685,-0.00055427,-0.00038163,-0.00001043,0.00
 318741,0.00002181,0.00005678,0.00018884,0.13283008,-0.00085938,0.12891
 617,0.00045005,0.00002282,-0.00009862,-0.00090307,0.00014672,-0.000781
 31,-0.00088139,-0.00006929,-0.00094315,0.00034050,-0.00000131,0.000499
 04,-0.00017641,0.00001440,0.00007201,-0.00010610,0.00000171,-0.0000385
 9,0.00002869,-0.00000897,0.00000144,-0.00000579,-0.00000014,0.00007800
 ,-0.00001701,-0.00000083,-0.00002657,-0.00000056,0.00001190,0.00085373
 ,0.00415922,-0.00049298,0.00055177,-0.00584481,0.00114643,-0.00033175,
 0.00000632,0.00000169,0.00004592,0.22536624,-0.00019271,-0.00024619,0.
 00010529,0.00056384,0.00029220,0.00014331,0.00021068,0.00032053,0.0001
 1950,-0.00009120,0.00002142,-0.00012206,0.00001886,-0.00008660,-0.0000
 3998,0.00004638,-0.00006140,0.00002074,-0.00000795,0.00003016,0.000004
 85,-0.00000146,0.00001485,-0.00001843,-0.00000219,0.00003033,0.0000028
 0,-0.00018557,-0.00018850,-0.00014323,-0.00061940,0.00404789,0.0017608
 1,0.00138116,-0.00909821,-0.00133400,-0.00000381,0.00003338,-0.0000220
 6,-0.11372707,0.64511674,0.00212607,-0.00009532,-0.00123424,-0.0084494
 4,0.00036795,0.00122243,0.00176180,-0.00005023,0.00075448,-0.00017020,
 -0.00000372,-0.00014546,0.00051307,-0.00000858,-0.00018430,-0.00035418
 ,-0.00002843,-0.00041032,0.00016005,0.00000046,-0.00017912,0.00007741,
 0.00000070,-0.00007550,0.00016834,-0.00000161,0.00000582,0.00041232,0.
 00001215,-0.00078562,0.00412504,0.00138498,-0.02213907,-0.00345196,-0.
 00208319,0.00642949,-0.00003913,0.00001687,0.00009086,-0.21796471,-0.0
 3007473,0.27928101,0.00009984,-0.00002949,-0.00008226,-0.00044431,0.00
 004798,0.00018513,-0.00020745,-0.00004280,-0.00020805,0.00009734,-0.00
 001550,0.00011990,-0.00002161,0.00001047,0.00004179,-0.00003486,-0.000
 01123,-0.00000551,0.00000186,0.00000450,-0.00000089,0.00000087,0.00000
 339,0.00001421,0.00000434,-0.00000578,-0.00000487,0.00009923,0.0000450
 6,0.00024622,0.00009871,0.00045423,-0.00172520,0.00019792,-0.00108813,
 0.00167202,0.00000384,0.00000674,0.00001476,-0.19089904,0.19695042,0.1
 6491540,0.18935730,-0.00010347,0.00001285,0.00010359,0.00059337,-0.000
 01766,-0.00033773,-0.00034235,-0.00001384,-0.00007469,0.00008747,-0.00
 000431,0.00009563,-0.00008385,-0.00000076,0.00006214,-0.00000949,0.000
 00581,0.00003493,-0.00000877,-0.00000032,0.00001889,-0.00000714,0.0000
 0047,0.00002587,-0.00002355,0.00000196,-0.00000223,0.00032943,0.000020
 02,-0.00009448,0.00005324,-0.00017817,0.00227996,-0.00077784,0.0005354
 3,-0.00364126,0.00000626,0.00000058,0.00000360,0.15721142,-0.21302965,
 -0.12160592,-0.18588321,0.23875837,0.00008867,-0.00004680,-0.00006452,
 -0.00042073,0.00006062,0.00026867,0.00029067,0.00003402,0.00034551,-0.
 00009837,-0.00000110,-0.00007678,0.00006191,-0.00000615,-0.00003404,-0
 .00001514,-0.00001306,-0.00000639,0.00000962,0.00000494,-0.00001139,0.
 00000192,0.00000085,-0.00001680,0.00001213,0.00000301,0.00000124,0.000
 00021,0.00002540,-0.00034096,-0.00075366,0.00077771,-0.00168588,0.0028
 5719,-0.00266398,0.00060438,-0.00001212,0.00000579,0.00000851,0.172536
 81,-0.16462332,-0.15852566,-0.16542108,0.14889695,0.15344232,-0.000001
 99,0.00000068,0.00001932,0.00011078,-0.00008809,-0.00015236,-0.0001597
 7,0.00011425,-0.00004730,0.00003146,0.00001011,0.00003856,-0.00002696,
 -0.00001838,0.00001504,0.00000070,0.00000924,0.00000313,-0.00000022,0.
 00000160,0.00000324,-0.00000350,-0.00000021,0.00000617,-0.00000765,0.0
 0000657,0.00000199,0.00004310,-0.00012637,0.00010999,0.00014255,-0.000
 13661,-0.00014658,-0.00044225,0.00060071,-0.00036905,0.00000082,-0.000
 00242,0.00000028,-0.03151209,-0.08434660,0.05617214,0.00164472,0.02896
 253,-0.00914320,0.03017845,0.00013821,0.00000690,-0.00013599,-0.000678
 92,0.00004026,0.00030540,0.00012311,-0.00003198,-0.00004120,-0.0000112
 0,-0.00000267,-0.00001341,0.00005393,-0.00000236,-0.00002508,-0.000019
 66,-0.00000316,-0.00002839,0.00000849,-0.00000015,-0.00001491,0.000006
 04,0.00000162,-0.00001028,0.00001841,0.00000037,-0.00000074,-0.0002425
 9,0.00000115,0.00025462,0.00024464,-0.00004307,-0.00256246,0.00005489,
 0.00016143,0.00385030,-0.00000093,0.00000191,0.00000391,-0.04425947,-0
 .42718546,0.15217761,-0.01044807,-0.02609964,0.01754728,0.05501415,0.4
 5315475,0.00013556,0.00006065,-0.00008349,-0.00046231,-0.00007125,0.00
 006032,0.00018703,-0.00005144,0.00009934,-0.00003755,-0.00000466,-0.00
 001672,0.00003813,0.00001032,-0.00000955,-0.00002311,0.00002408,-0.000
 01814,0.00001011,-0.00000925,-0.00001023,0.00000245,-0.00000284,-0.000
 00665,0.00001179,-0.00000375,-0.00000077,0.00005938,0.00003612,-0.0001
 5306,-0.00020504,-0.00097805,-0.00193406,0.00101513,0.00384464,0.00162
 287,-0.00000344,-0.00000569,0.00001414,0.04555070,0.19423385,-0.104101
 85,0.00023317,-0.02577296,0.00609536,-0.04651104,-0.17130956,0.0984412
 8,0.00002476,-0.00011171,0.00042670,-0.00007697,-0.00010669,-0.0001441
 2,0.00003887,-0.00051145,-0.00037745,-0.00153155,0.00040555,-0.0006951
 7,0.00001360,-0.00023604,0.00043711,0.00014065,-0.00006542,-0.00001705
 ,-0.00000353,0.00000002,-0.00000149,-0.00001292,0.00001866,0.00000726,
 -0.00001210,0.00002047,-0.00000322,-0.00000222,-0.00000504,0.00000301,
 -0.00005417,0.00000735,0.00003301,-0.00000166,-0.00000861,0.00000007,-
 0.00001579,-0.00001198,-0.00000296,-0.00000474,0.00000663,-0.00000201,
 0.00000130,-0.00000405,0.00000515,0.00000184,-0.00000105,-0.00000098,0
 .00149465,-0.00016340,-0.00056571,-0.00023041,-0.00041464,-0.00051842,
 0.00057687,-0.00057706,-0.00057009,0.00055345,0.00088034,-0.00157612,0
 .00064623,-0.00016780,-0.00081899,-0.00061207,-0.00026426,-0.00350796,
 -0.00111841,-0.00000006,-0.00000286,0.00000095,0.00000189,-0.00000600,
 0.00000361,-0.00000471,0.00000235,0.00000214,-0.00000171,0.00000744,0.
 00001073,0.00011522,-0.00003680,-0.00008276,-0.00000593,0.00000410,0.0
 0002932,-0.00000449,-0.00000005,-0.00000814,0.00000298,-0.00001149,-0.
 00000900,0.00000143,0.00000887,-0.00000217,-0.00000117,0.00000009,-0.0
 0000021,0.00060336,0.00759166,0.00035305,0.00036016,-0.00012153,-0.000
 23024,0.00014761,-0.00046265,-0.00014486,0.00010329,0.00034565,-0.0006
 6748,0.00037125,-0.00029641,0.00039423,-0.00019964,-0.00031288,-0.0000
 8216,-0.00100778,-0.00104395,0.00000142,-0.00002654,-0.00002104,0.0000
 0574,-0.00000994,-0.00001072,-0.00000242,0.00000878,-0.00001145,0.0000
 0182,0.00001362,-0.00001660,0.00003651,-0.00000241,-0.00002713,0.00000
 482,0.00001350,0.00000291,-0.00000276,-0.00000899,-0.00000897,-0.00000
 475,-0.00001336,-0.00000294,0.00000527,0.00000769,-0.00000357,-0.00000
 033,0.00000290,0.00000122,0.00033215,0.00023987,0.00199004\\-0.0000022
 4,0.00000418,-0.00000023,0.00000052,-0.00000055,-0.00000063,0.00000260
 ,0.00000045,-0.00000169,-0.00000093,0.00000539,-0.00000177,0.00000037,
 0.00001139,-0.00000125,-0.00000039,0.00001241,0.00000031,-0.00000040,0
 .00001909,-0.00000107,0.00000002,0.00001912,-0.00000183,0.00000064,0.0
 0000630,-0.00000172,0.00000089,-0.00000646,-0.00000089,0.00000063,-0.0
 0000764,-0.00000022,0.00000079,-0.00001233,-0.00000016,-0.00000017,0.0
 0000626,-0.00000027,0.00000151,-0.00002080,-0.00000084,-0.00000001,-0.
 00002511,0.00000239,0.00000426,-0.00002332,-0.00000509,-0.00000808,0.0
 0001162,0.00001496\\\@
 The archive entry for this job was punched.


      LET US REMEMBER, PLEASE, THAT THE SEARCH FOR THE CONSTITUTION
      OF THE WORLD IS ONE OF THE GREATEST AND NOBLEST PROBLEMS PRESENTED 
      BY NATURE.

                                                  -- GALILEO
 Job cpu time:      73 days  4 hours 24 minutes  9.5 seconds.
 Elapsed time:       4 days 23 hours 43 minutes 45.4 seconds.
 File lengths (MBytes):  RWF= 297654 Int=      0 D2E=      0 Chk=     39 Scr=      1
 Normal termination of Gaussian 16 at Tue Nov 18 14:47:45 2025.
 Link1:  Proceeding to internal job step number  2.
 ----------------------------------------------------------------------
 #N Geom=AllCheck Guess=TCheck SCRF=Check GenChk RMP2(FC)/Aug-CC-pVTZ F
 req
 ----------------------------------------------------------------------
 1/8=5,10=4,29=7,30=1,38=1,40=1/1,3;
 2/12=2,40=1/2;
 3/5=16,6=1,7=10,11=1,14=-4,25=1,30=1,70=2,71=2,116=1,140=1/1,2,3;
 4/5=101/1;
 5/5=2,38=6,98=1/2;
 8/6=3,8=1,10=1,19=11,30=-1/1;
 9/15=3,16=-3/6;
 11/6=1,8=1,15=11,17=12,24=-1,27=1,28=-2,29=300,32=6,42=3/1,2,10;
 10/6=2,21=1/2;
 8/6=4,8=1,10=1,19=11,30=-1/11,4;
 10/5=1,20=4/2;
 11/12=2,14=11,16=1,17=2,28=-2,42=3,76=2/2,10,12;
 6/7=2,8=2,9=2,10=2/1;
 7/8=1,10=1,12=2,25=1,44=2/1,2,3,16;
 1/8=5,10=4,30=1/3;
 99//99;
 Structure from the checkpoint file:  "output.chk"
 --------
 C6H8O2Li
 --------
 Charge =  1 Multiplicity = 1
 Redundant internal coordinates found in file.  (old form).
 C,0,0.0070342915,0.0207222527,0.0049471749
 C,0,0.0045944621,0.0333935238,1.4018337877
 C,0,1.2167025336,0.01969815,2.0985645606
 C,0,2.4202128951,-0.0097373302,1.3946437843
 C,0,2.4279111372,-0.0246271361,0.0001554895
 C,0,1.2143385646,-0.0088043723,-0.6893397864
 H,0,1.2040202714,-0.0212466675,-1.7717458724
 H,0,3.3640236511,-0.0493134147,-0.5411884004
 H,0,3.3533999223,-0.0225953189,1.9433730651
 H,0,1.2109922164,0.0296196589,3.1811674679
 O,0,-1.2025771078,0.0579109622,2.0324316118
 H,0,-1.0700790917,0.0213907569,3.0040425206
 H,0,-0.9386211665,0.0297205332,-0.5218672226
 O,0,-0.8866487755,-0.0593134394,4.7579388334
 H,0,-1.4650818576,0.5253845876,5.2613969545
 H,0,-1.0387820809,-0.9318820106,5.1393261361
 Li,0,1.340622207,3.2295116321,0.6429349627
 Recover connectivity data from disk.

 GradGradGradGradGradGradGradGradGradGradGradGradGradGradGradGradGradGrad
 Berny optimization.
 Initialization pass.
                           ----------------------------
                           !    Initial Parameters    !
                           ! (Angstroms and Degrees)  !
 --------------------------                            --------------------------
 ! Name  Definition              Value          Derivative Info.                !
 --------------------------------------------------------------------------------
 ! R1    R(1,2)                  1.3969         calculate D2E/DX2 analytically  !
 ! R2    R(1,6)                  1.393          calculate D2E/DX2 analytically  !
 ! R3    R(1,13)                 1.0825         calculate D2E/DX2 analytically  !
 ! R4    R(1,17)                 3.533          calculate D2E/DX2 analytically  !
 ! R5    R(2,3)                  1.3982         calculate D2E/DX2 analytically  !
 ! R6    R(2,11)                 1.3622         calculate D2E/DX2 analytically  !
 ! R7    R(2,17)                 3.5463         calculate D2E/DX2 analytically  !
 ! R8    R(3,4)                  1.3946         calculate D2E/DX2 analytically  !
 ! R9    R(3,10)                 1.0827         calculate D2E/DX2 analytically  !
 ! R10   R(3,17)                 3.5266         calculate D2E/DX2 analytically  !
 ! R11   R(4,5)                  1.3946         calculate D2E/DX2 analytically  !
 ! R12   R(4,9)                  1.0826         calculate D2E/DX2 analytically  !
 ! R13   R(4,17)                 3.4962         calculate D2E/DX2 analytically  !
 ! R14   R(5,6)                  1.3959         calculate D2E/DX2 analytically  !
 ! R15   R(5,8)                  1.0817         calculate D2E/DX2 analytically  !
 ! R16   R(5,17)                 3.4907         calculate D2E/DX2 analytically  !
 ! R17   R(6,7)                  1.0825         calculate D2E/DX2 analytically  !
 ! R18   R(11,12)                0.9813         calculate D2E/DX2 analytically  !
 ! R19   R(12,14)                1.7653         calculate D2E/DX2 analytically  !
 ! R20   R(14,15)                0.9643         calculate D2E/DX2 analytically  !
 ! R21   R(14,16)                0.9644         calculate D2E/DX2 analytically  !
 ! A1    A(2,1,6)              120.006          calculate D2E/DX2 analytically  !
 ! A2    A(2,1,13)             119.0143         calculate D2E/DX2 analytically  !
 ! A3    A(6,1,13)             120.9791         calculate D2E/DX2 analytically  !
 ! A4    A(6,1,17)              77.4147         calculate D2E/DX2 analytically  !
 ! A5    A(13,1,17)            114.2094         calculate D2E/DX2 analytically  !
 ! A6    A(1,2,3)              119.7818         calculate D2E/DX2 analytically  !
 ! A7    A(1,2,11)             117.686          calculate D2E/DX2 analytically  !
 ! A8    A(3,2,11)             122.5321         calculate D2E/DX2 analytically  !
 ! A9    A(11,2,17)            114.6275         calculate D2E/DX2 analytically  !
 ! A10   A(2,3,4)              119.7912         calculate D2E/DX2 analytically  !
 ! A11   A(2,3,10)             119.5796         calculate D2E/DX2 analytically  !
 ! A12   A(4,3,10)             120.629          calculate D2E/DX2 analytically  !
 ! A13   A(10,3,17)            113.8645         calculate D2E/DX2 analytically  !
 ! A14   A(3,4,5)              120.6447         calculate D2E/DX2 analytically  !
 ! A15   A(3,4,9)              119.2279         calculate D2E/DX2 analytically  !
 ! A16   A(5,4,9)              120.1273         calculate D2E/DX2 analytically  !
 ! A17   A(9,4,17)             112.7148         calculate D2E/DX2 analytically  !
 ! A18   A(4,5,6)              119.2751         calculate D2E/DX2 analytically  !
 ! A19   A(4,5,8)              120.3622         calculate D2E/DX2 analytically  !
 ! A20   A(6,5,8)              120.3627         calculate D2E/DX2 analytically  !
 ! A21   A(6,5,17)              79.0229         calculate D2E/DX2 analytically  !
 ! A22   A(8,5,17)             112.5202         calculate D2E/DX2 analytically  !
 ! A23   A(1,6,5)              120.501          calculate D2E/DX2 analytically  !
 ! A24   A(1,6,7)              119.3625         calculate D2E/DX2 analytically  !
 ! A25   A(5,6,7)              120.1364         calculate D2E/DX2 analytically  !
 ! A26   A(2,11,12)            109.7576         calculate D2E/DX2 analytically  !
 ! A27   A(12,14,15)           115.3826         calculate D2E/DX2 analytically  !
 ! A28   A(12,14,16)           114.7022         calculate D2E/DX2 analytically  !
 ! A29   A(15,14,16)           104.3306         calculate D2E/DX2 analytically  !
 ! A30   A(1,17,3)              40.0593         calculate D2E/DX2 analytically  !
 ! A31   A(1,17,4)              46.677          calculate D2E/DX2 analytically  !
 ! A32   A(1,17,5)              40.3258         calculate D2E/DX2 analytically  !
 ! A33   A(2,17,4)              40.1194         calculate D2E/DX2 analytically  !
 ! A34   A(2,17,5)              46.8873         calculate D2E/DX2 analytically  !
 ! A35   A(3,17,5)              40.3998         calculate D2E/DX2 analytically  !
 ! A36   L(11,12,14,3,-1)      181.7876         calculate D2E/DX2 analytically  !
 ! A37   L(11,12,14,3,-2)      180.5256         calculate D2E/DX2 analytically  !
 ! D1    D(6,1,2,3)              0.1583         calculate D2E/DX2 analytically  !
 ! D2    D(6,1,2,11)          -179.7896         calculate D2E/DX2 analytically  !
 ! D3    D(13,1,2,3)           179.8888         calculate D2E/DX2 analytically  !
 ! D4    D(13,1,2,11)           -0.0591         calculate D2E/DX2 analytically  !
 ! D5    D(2,1,6,5)             -0.0628         calculate D2E/DX2 analytically  !
 ! D6    D(2,1,6,7)            179.8264         calculate D2E/DX2 analytically  !
 ! D7    D(13,1,6,5)          -179.7879         calculate D2E/DX2 analytically  !
 ! D8    D(13,1,6,7)             0.1013         calculate D2E/DX2 analytically  !
 ! D9    D(17,1,6,5)            69.3549         calculate D2E/DX2 analytically  !
 ! D10   D(17,1,6,7)          -110.7558         calculate D2E/DX2 analytically  !
 ! D11   D(6,1,17,3)           -94.5758         calculate D2E/DX2 analytically  !
 ! D12   D(6,1,17,4)           -62.3406         calculate D2E/DX2 analytically  !
 ! D13   D(6,1,17,5)           -29.8829         calculate D2E/DX2 analytically  !
 ! D14   D(13,1,17,3)          146.8776         calculate D2E/DX2 analytically  !
 ! D15   D(13,1,17,4)          179.1127         calculate D2E/DX2 analytically  !
 ! D16   D(13,1,17,5)         -148.4295         calculate D2E/DX2 analytically  !
 ! D17   D(1,2,3,4)             -0.1523         calculate D2E/DX2 analytically  !
 ! D18   D(1,2,3,10)           179.9977         calculate D2E/DX2 analytically  !
 ! D19   D(11,2,3,4)           179.7929         calculate D2E/DX2 analytically  !
 ! D20   D(11,2,3,10)           -0.0571         calculate D2E/DX2 analytically  !
 ! D21   D(1,2,11,12)          177.3167         calculate D2E/DX2 analytically  !
 ! D22   D(3,2,11,12)           -2.6296         calculate D2E/DX2 analytically  !
 ! D23   D(17,2,11,12)         -93.5984         calculate D2E/DX2 analytically  !
 ! D24   D(11,2,17,4)          150.4275         calculate D2E/DX2 analytically  !
 ! D25   D(11,2,17,5)         -177.2902         calculate D2E/DX2 analytically  !
 ! D26   D(2,3,4,5)              0.0511         calculate D2E/DX2 analytically  !
 ! D27   D(2,3,4,9)           -179.8512         calculate D2E/DX2 analytically  !
 ! D28   D(10,3,4,5)           179.8996         calculate D2E/DX2 analytically  !
 ! D29   D(10,3,4,9)            -0.0028         calculate D2E/DX2 analytically  !
 ! D30   D(10,3,17,1)         -147.5315         calculate D2E/DX2 analytically  !
 ! D31   D(10,3,17,5)          147.9589         calculate D2E/DX2 analytically  !
 ! D32   D(3,4,5,6)              0.0443         calculate D2E/DX2 analytically  !
 ! D33   D(3,4,5,8)           -179.8861         calculate D2E/DX2 analytically  !
 ! D34   D(9,4,5,6)            179.9457         calculate D2E/DX2 analytically  !
 ! D35   D(9,4,5,8)              0.0154         calculate D2E/DX2 analytically  !
 ! D36   D(9,4,17,1)          -179.4392         calculate D2E/DX2 analytically  !
 ! D37   D(9,4,17,2)          -147.4171         calculate D2E/DX2 analytically  !
 ! D38   D(4,5,6,1)             -0.0385         calculate D2E/DX2 analytically  !
 ! D39   D(4,5,6,7)           -179.9269         calculate D2E/DX2 analytically  !
 ! D40   D(8,5,6,1)            179.8919         calculate D2E/DX2 analytically  !
 ! D41   D(8,5,6,7)              0.0035         calculate D2E/DX2 analytically  !
 ! D42   D(17,5,6,1)           -70.3205         calculate D2E/DX2 analytically  !
 ! D43   D(17,5,6,7)           109.7912         calculate D2E/DX2 analytically  !
 ! D44   D(6,5,17,1)            29.6244         calculate D2E/DX2 analytically  !
 ! D45   D(6,5,17,2)            61.5182         calculate D2E/DX2 analytically  !
 ! D46   D(6,5,17,3)            93.4818         calculate D2E/DX2 analytically  !
 ! D47   D(8,5,17,1)           148.1124         calculate D2E/DX2 analytically  !
 ! D48   D(8,5,17,2)          -179.9938         calculate D2E/DX2 analytically  !
 ! D49   D(8,5,17,3)          -148.0302         calculate D2E/DX2 analytically  !
 ! D50   D(2,11,14,15)         138.426          calculate D2E/DX2 analytically  !
 ! D51   D(2,11,14,16)        -100.7904         calculate D2E/DX2 analytically  !
 ! D52   D(12,14,15,16)        126.771          calculate D2E/DX2 analytically  !
 --------------------------------------------------------------------------------
 Trust Radius=5.00D-02 FncErr=1.00D-07 GrdErr=1.00D-07 EigMax=2.50D+02 EigMin=1.00D-04
 Number of steps in this run=      2 maximum allowed number of steps=      2.
 GradGradGradGradGradGradGradGradGradGradGradGradGradGradGradGradGradGrad

                          Input orientation:                          
 ---------------------------------------------------------------------
 Center     Atomic      Atomic             Coordinates (Angstroms)
 Number     Number       Type             X           Y           Z
 ---------------------------------------------------------------------
      1          6           0        0.007034    0.020722    0.004947
      2          6           0        0.004594    0.033394    1.401834
      3          6           0        1.216703    0.019698    2.098565
      4          6           0        2.420213   -0.009737    1.394644
      5          6           0        2.427911   -0.024627    0.000155
      6          6           0        1.214339   -0.008804   -0.689340
      7          1           0        1.204020   -0.021247   -1.771746
      8          1           0        3.364024   -0.049313   -0.541188
      9          1           0        3.353400   -0.022595    1.943373
     10          1           0        1.210992    0.029620    3.181167
     11          8           0       -1.202577    0.057911    2.032432
     12          1           0       -1.070079    0.021391    3.004043
     13          1           0       -0.938621    0.029721   -0.521867
     14          8           0       -0.886649   -0.059313    4.757939
     15          1           0       -1.465082    0.525385    5.261397
     16          1           0       -1.038782   -0.931882    5.139326
     17          3           0        1.340622    3.229512    0.642935
 ---------------------------------------------------------------------
                    Distance matrix (angstroms):
                    1          2          3          4          5
     1  C    0.000000
     2  C    1.396946   0.000000
     3  C    2.417960   1.398151   0.000000
     4  C    2.784891   2.416014   1.394564   0.000000
     5  C    2.421306   2.800095   2.423285   1.394589   0.000000
     6  C    1.393015   2.416251   2.788051   2.407721   1.395855
     7  H    2.142703   3.393113   3.870548   3.391943   2.153498
     8  H    3.401845   3.881744   3.403534   2.154017   1.081651
     9  H    3.867497   3.392771   2.142743   1.082639   2.152354
    10  H    3.396759   2.149753   1.082663   2.157645   3.406269
    11  O    2.361194   1.362174   2.420485   3.679124   4.161418
    12  H    3.186651   1.929285   2.459525   3.843601   4.611008
    13  H    1.082533   2.142497   3.392961   3.867342   3.407198
    14  O    4.836942   3.473665   3.391548   4.716942   5.798622
    15  H    5.481977   4.159114   4.177463   5.507599   6.567996
    16  H    5.325696   3.998655   3.903709   5.180506   6.265153
    17  Li   3.532961   3.546275   3.526630   3.496186   3.490671
                    6          7          8          9         10
     6  C    0.000000
     7  H    1.082527   0.000000
     8  H    2.155165   2.486096   0.000000
     9  H    3.392190   4.292079   2.484728   0.000000
    10  H    3.870699   4.953179   4.300896   2.474828   0.000000
    11  O    3.640600   4.502193   5.242982   4.557558   2.673146
    12  H    4.342873   5.289754   5.677581   4.549079   2.287953
    13  H    2.159807   2.481070   4.303414   4.949908   4.281741
    14  O    5.838625   6.856320   6.793310   5.089316   2.625684
    15  H    6.547971   7.542414   7.571033   5.875996   3.425567
    16  H    6.316801   7.322727   7.240986   5.507466   3.133745
    17  Li   3.503940   4.051762   4.030756   4.039630   4.086409
                   11         12         13         14         15
    11  O    0.000000
    12  H    0.981283   0.000000
    13  H    2.568056   3.528369   0.000000
    14  O    2.746260   1.765308   5.280812   0.000000
    15  H    3.273172   2.346420   5.828292   0.964327   0.000000
    16  H    3.264860   2.338620   5.743154   0.964353   1.523240
    17  Li   4.296233   4.656001   4.097606   5.719297   6.042720
                   16         17
    16  H    0.000000
    17  Li   6.572389   0.000000
 Stoichiometry    C6H8LiO2(1+)
 Framework group  C1[X(C6H8LiO2)]
 Deg. of freedom    45
 Full point group                 C1      NOp   1
 Largest Abelian subgroup         C1      NOp   1
 Largest concise Abelian subgroup C1      NOp   1
                         Standard orientation:                         
 ---------------------------------------------------------------------
 Center     Atomic      Atomic             Coordinates (Angstroms)
 Number     Number       Type             X           Y           Z
 ---------------------------------------------------------------------
      1          6           0        0.981157    1.302446   -0.189893
      2          6           0       -0.191857    0.548406   -0.106703
      3          6           0       -0.122323   -0.847939   -0.121277
      4          6           0        1.117240   -1.478933   -0.221965
      5          6           0        2.290953   -0.730618   -0.307405
      6          6           0        2.214680    0.663047   -0.290299
      7          1           0        3.116861    1.257590   -0.357017
      8          1           0        3.249818   -1.224765   -0.387198
      9          1           0        1.160293   -2.560639   -0.234874
     10          1           0       -1.033481   -1.429117   -0.056589
     11          8           0       -1.372145    1.222156   -0.014514
     12          1           0       -2.118164    0.584740   -0.005898
     13          1           0        0.912745    2.382764   -0.179361
     14          8           0       -3.495829   -0.519046   -0.003442
     15          1           0       -4.196809   -0.303851    0.622853
     16          1           0       -3.949219   -0.599578   -0.850749
     17          3           0        1.354217   -0.156826    3.005912
 ---------------------------------------------------------------------
 Rotational constants (GHZ):           2.7282554           0.9771413           0.8924657
 Standard basis: Aug-CC-pVTZ (5D, 7F)
 There are   695 symmetry adapted cartesian basis functions of A   symmetry.
 There are   598 symmetry adapted basis functions of A   symmetry.
   598 basis functions,   866 primitive gaussians,   695 cartesian basis functions
    31 alpha electrons       31 beta electrons
       nuclear repulsion energy       369.3178668319 Hartrees.
 NAtoms=   17 NActive=   17 NUniq=   17 SFac= 1.00D+00 NAtFMM=   60 NAOKFM=F Big=F
 Integral buffers will be    131072 words long.
 Raffenetti 1 integral format.
 Two-electron integral symmetry is turned on.
 Force inversion solution in PCM.
 ------------------------------------------------------------------------------
 Polarizable Continuum Model (PCM)
 =================================
 Model                : PCM.
 Atomic radii         : UFF (Universal Force Field).
 Polarization charges : Total charges.
 Charge compensation  : None.
 Solution method      : Matrix inversion.
 Cavity type          : Scaled VdW (van der Waals Surface) (Alpha=1.100).
 Cavity algorithm     : GePol (No added spheres)
                        Default sphere list used, NSphG=   17.
                        Lebedev-Laikov grids with approx.  5.0 points / Ang**2.
                        Smoothing algorithm: York/Karplus (Gamma=1.0000).
                        Polarization charges: spherical gaussians, with
[truncated: 111,100 more chars]
