# Supplementary material for: Interplay of Noncovalent Interactions in Phase Separation Mediated by Tyrosine-Rich and Arginine-Rich Polypeptides
Source: J Am Chem Soc. 2026 Jun 17;148(25):26585–98. doi: 10.1021/jacs.6c06972 (PMC13339138; doi:10.1021/jacs.6c06972)
Supplement: Supplementary file 2 [file ja6c06972_si_002.zip › output/A.txt]

 Entering Gaussian System, Link 0=/share/apps/gaussian/g16/g16
 Initial command:
 /share/apps/gaussian/g16/l1.exe "/scratch/webmo-77271/1175/Gau-986137.inp" -scrdir="/scratch/webmo-77271/1175/"
 Entering Link 1 = /share/apps/gaussian/g16/l1.exe PID=    986138.
  
 Copyright (c) 1988-2019, Gaussian, Inc.  All Rights Reserved.
  
 This is part of the Gaussian(R) 16 program.  It is based on
 the Gaussian(R) 09 system (copyright 2009, Gaussian, Inc.),
 the Gaussian(R) 03 system (copyright 2003, Gaussian, Inc.),
 the Gaussian(R) 98 system (copyright 1998, Gaussian, Inc.),
 the Gaussian(R) 94 system (copyright 1995, Gaussian, Inc.),
 the Gaussian 92(TM) system (copyright 1992, Gaussian, Inc.),
 the Gaussian 90(TM) system (copyright 1990, Gaussian, Inc.),
 the Gaussian 88(TM) system (copyright 1988, Gaussian, Inc.),
 the Gaussian 86(TM) system (copyright 1986, Carnegie Mellon
 University), and the Gaussian 82(TM) system (copyright 1983,
 Carnegie Mellon University). Gaussian is a federally registered
 trademark of Gaussian, Inc.
  
 This software contains proprietary and confidential information,
 including trade secrets, belonging to Gaussian, Inc.
  
 This software is provided under written license and may be
 used, copied, transmitted, or stored only in accord with that
 written license.
  
 The following legend is applicable only to US Government
 contracts under FAR:
  
                    RESTRICTED RIGHTS LEGEND
  
 Use, reproduction and disclosure by the US Government is
 subject to restrictions as set forth in subparagraphs (a)
 and (c) of the Commercial Computer Software - Restricted
 Rights clause in FAR 52.227-19.
  
 Gaussian, Inc.
 340 Quinnipiac St., Bldg. 40, Wallingford CT 06492
  
  
 ---------------------------------------------------------------
 Warning -- This program may not be used in any manner that
 competes with the business of Gaussian, Inc. or will provide
 assistance to any competitor of Gaussian, Inc.  The licensee
 of this program is prohibited from giving any competitor of
 Gaussian, Inc. access to this program.  By using this program,
 the user acknowledges that Gaussian, Inc. is engaged in the
 business of creating and licensing software in the field of
 computational chemistry and represents and warrants to the
 licensee that it is not a competitor of Gaussian, Inc. and that
 it will not use this program in any manner prohibited above.
 ---------------------------------------------------------------
  

 Cite this work as:
 Gaussian 16, Revision C.01,
 M. J. Frisch, G. W. Trucks, H. B. Schlegel, G. E. Scuseria, 
 M. A. Robb, J. R. Cheeseman, G. Scalmani, V. Barone, 
 G. A. Petersson, H. Nakatsuji, X. Li, M. Caricato, A. V. Marenich, 
 J. Bloino, B. G. Janesko, R. Gomperts, B. Mennucci, H. P. Hratchian, 
 J. V. Ortiz, A. F. Izmaylov, J. L. Sonnenberg, D. Williams-Young, 
 F. Ding, F. Lipparini, F. Egidi, J. Goings, B. Peng, A. Petrone, 
 T. Henderson, D. Ranasinghe, V. G. Zakrzewski, J. Gao, N. Rega, 
 G. Zheng, W. Liang, M. Hada, M. Ehara, K. Toyota, R. Fukuda, 
 J. Hasegawa, M. Ishida, T. Nakajima, Y. Honda, O. Kitao, H. Nakai, 
 T. Vreven, K. Throssell, J. A. Montgomery, Jr., J. E. Peralta, 
 F. Ogliaro, M. J. Bearpark, J. J. Heyd, E. N. Brothers, K. N. Kudin, 
 V. N. Staroverov, T. A. Keith, R. Kobayashi, J. Normand, 
 K. Raghavachari, A. P. Rendell, J. C. Burant, S. S. Iyengar, 
 J. Tomasi, M. Cossi, J. M. Millam, M. Klene, C. Adamo, R. Cammi, 
 J. W. Ochterski, R. L. Martin, K. Morokuma, O. Farkas, 
 J. B. Foresman, and D. J. Fox, Gaussian, Inc., Wallingford CT, 2019.
 
 ******************************************
 Gaussian 16:  ES64L-G16RevC.01  3-Jul-2019
                 4-Nov-2025 
 ******************************************
 %NProcShared=12
 Will use up to   12 processors via shared memory.
 %CHK=output.chk
 %Mem=36GB
 ----------------------------------------------------------------------
 #N MP2/aug-cc-pvtz OPT(Calcall,updatemethod=none) FREQ SCRF=(PCM,Solve
 nt=Water)
 ----------------------------------------------------------------------
 1/10=4,13=8,18=20,19=15,26=6,38=1/1,3;
 2/9=110,12=2,17=6,18=5,40=1/2;
 3/5=16,6=1,7=10,11=9,25=1,30=1,70=2201,71=2,72=1,140=1/1,2,3;
 4//1;
 5/5=2,38=5,53=1/2;
 8/6=3,8=1,10=1,19=11,30=-1/1;
 9/15=3,16=-3/6;
 11/6=1,8=1,15=11,17=12,24=-1,27=1,28=-2,29=300,32=6,42=3/1,2,10;
 10/6=2,21=1/2;
 8/6=4,8=1,10=1,19=11,30=-1/11,4;
 10/5=1,20=4/2;
 11/12=2,14=11,16=1,17=2,28=-2,42=3,76=2/2,10,12;
 6/7=2,8=2,9=2,10=2,18=1/1;
 7/10=1,12=2,25=1,44=2/1,2,3,16;
 1/10=4,13=8,18=20,19=15,26=6/3(3);
 2/9=110/2;
 7/8=1,9=1,25=1,44=-1/16;
 99//99;
 2/9=110/2;
 3/5=16,6=1,7=10,11=9,25=1,30=1,70=2205,71=2,72=1,140=1/1,2,3;
 4/5=5,16=3,69=1/1;
 5/5=2,38=5,53=1/2;
 8/6=3,8=1,10=1,19=11,30=-1/1;
 9/15=3,16=-3/6;
 11/6=1,8=1,15=11,17=12,24=-1,27=1,28=-2,29=300,32=6,42=3/1,2,10;
 10/6=2,21=1/2;
 8/6=4,8=1,10=1,19=11,30=-1/11,4;
 10/5=1,20=4/2;
 11/12=2,14=11,16=1,17=2,28=-2,42=3,76=2/2,10,12;
 7/10=1,12=2,25=1,44=2/1,2,3,16;
 1/10=4,13=8,18=20,19=15,26=6/3(-12);
 2/9=110/2;
 6/7=2,8=2,9=2,10=2,18=1/1;
 7/8=1,9=1,25=1,44=-1/16;
 99//99;
 -----------------------
 complex Phenol Water Li
 -----------------------
 Symbolic Z-matrix:
 Charge =  1 Multiplicity = 1
 C
 C                    1    B1
 C                    2    B2       1    A1
 C                    3    B3       2    A2       1    D1       0
 C                    4    B4       3    A3       2    D2       0
 C                    1    B5       2    A4       3    D3       0
 H                    6    B6       1    A5       2    D4       0
 H                    5    B7       4    A6       3    D5       0
 H                    4    B8       3    A7       2    D6       0
 H                    3    B9       2    A8       1    D7       0
 O                    2    B10      1    A9       6    D8       0
 H                    11   B11      2    A10      1    D9       0
 H                    1    B12      2    A11      3    D10      0
 Li                   1    B13      2    A12      3    D11      0
       Variables:
  B1                    1.40558                  
  B2                    1.4049                   
  B3                    1.40101                  
  B4                    1.39988                  
  B5                    1.39761                  
  B6                    1.082                    
  B7                    1.08099                  
  B8                    1.08202                  
  B9                    1.08368                  
  B10                   1.34561                  
  B11                   0.96706                  
  B12                   1.08226                  
  B13                   2.37151                  
  A1                  119.45223                  
  A2                  119.99981                  
  A3                  120.62226                  
  A4                  120.06519                  
  A5                  119.2487                   
  A6                  120.37236                  
  A7                  119.19791                  
  A8                  120.02965                  
  A9                  116.67884                  
  A10                 111.19925                  
  A11                 118.6729                   
  A12                  75.28744                  
  D1                   -2.67883                  
  D2                    1.30493                  
  D3                    2.62317                  
  D4                  178.43236                  
  D5                 -179.15866                  
  D6                 -178.4671                   
  D7                  179.08945                  
  D8                 -178.59547                  
  D9                  174.07467                  
  D10                -179.29408                  
  D11                 -53.89785                  
 

 GradGradGradGradGradGradGradGradGradGradGradGradGradGradGradGradGradGrad
 Berny optimization.
 Initialization pass.
                           ----------------------------
                           !    Initial Parameters    !
                           ! (Angstroms and Degrees)  !
 --------------------------                            --------------------------
 ! Name  Definition              Value          Derivative Info.                !
 --------------------------------------------------------------------------------
 ! R1    R(1,2)                  1.4056         calculate D2E/DX2 analytically  !
 ! R2    R(1,6)                  1.3976         calculate D2E/DX2 analytically  !
 ! R3    R(1,13)                 1.0823         calculate D2E/DX2 analytically  !
 ! R4    R(1,14)                 2.3715         calculate D2E/DX2 analytically  !
 ! R5    R(2,3)                  1.4049         calculate D2E/DX2 analytically  !
 ! R6    R(2,11)                 1.3456         calculate D2E/DX2 analytically  !
 ! R7    R(3,4)                  1.401          calculate D2E/DX2 analytically  !
 ! R8    R(3,10)                 1.0837         calculate D2E/DX2 analytically  !
 ! R9    R(3,14)                 2.384          calculate D2E/DX2 analytically  !
 ! R10   R(4,5)                  1.3999         calculate D2E/DX2 analytically  !
 ! R11   R(4,9)                  1.082          calculate D2E/DX2 analytically  !
 ! R12   R(4,14)                 2.3287         calculate D2E/DX2 analytically  !
 ! R13   R(5,6)                  1.4025         calculate D2E/DX2 analytically  !
 ! R14   R(5,8)                  1.081          calculate D2E/DX2 analytically  !
 ! R15   R(5,14)                 2.3038         calculate D2E/DX2 analytically  !
 ! R16   R(6,7)                  1.082          calculate D2E/DX2 analytically  !
 ! R17   R(6,14)                 2.3151         calculate D2E/DX2 analytically  !
 ! R18   R(11,12)                0.9671         calculate D2E/DX2 analytically  !
 ! A1    A(2,1,6)              120.0652         calculate D2E/DX2 analytically  !
 ! A2    A(2,1,13)             118.6729         calculate D2E/DX2 analytically  !
 ! A3    A(2,1,14)              75.2874         calculate D2E/DX2 analytically  !
 ! A4    A(6,1,13)             121.2334         calculate D2E/DX2 analytically  !
 ! A5    A(13,1,14)            127.8352         calculate D2E/DX2 analytically  !
 ! A6    A(1,2,3)              119.4522         calculate D2E/DX2 analytically  !
 ! A7    A(1,2,11)             116.6788         calculate D2E/DX2 analytically  !
 ! A8    A(3,2,11)             123.8568         calculate D2E/DX2 analytically  !
 ! A9    A(2,3,4)              119.9998         calculate D2E/DX2 analytically  !
 ! A10   A(2,3,10)             120.0297         calculate D2E/DX2 analytically  !
 ! A11   A(2,3,14)              74.851          calculate D2E/DX2 analytically  !
 ! A12   A(4,3,10)             119.9469         calculate D2E/DX2 analytically  !
 ! A13   A(10,3,14)            127.9799         calculate D2E/DX2 analytically  !
 ! A14   A(3,4,5)              120.6223         calculate D2E/DX2 analytically  !
 ! A15   A(3,4,9)              119.1979         calculate D2E/DX2 analytically  !
 ! A16   A(5,4,9)              120.1794         calculate D2E/DX2 analytically  !
 ! A17   A(9,4,14)             125.9949         calculate D2E/DX2 analytically  !
 ! A18   A(4,5,6)              119.1676         calculate D2E/DX2 analytically  !
 ! A19   A(4,5,8)              120.3724         calculate D2E/DX2 analytically  !
 ! A20   A(6,5,8)              120.4564         calculate D2E/DX2 analytically  !
 ! A21   A(8,5,14)             125.7027         calculate D2E/DX2 analytically  !
 ! A22   A(1,6,5)              120.6392         calculate D2E/DX2 analytically  !
 ! A23   A(1,6,7)              119.2487         calculate D2E/DX2 analytically  !
 ! A24   A(5,6,7)              120.1111         calculate D2E/DX2 analytically  !
 ! A25   A(7,6,14)             125.6223         calculate D2E/DX2 analytically  !
 ! A26   A(2,11,12)            111.1992         calculate D2E/DX2 analytically  !
 ! A27   A(1,14,3)              61.3805         calculate D2E/DX2 analytically  !
 ! A28   A(1,14,4)              73.0342         calculate D2E/DX2 analytically  !
 ! A29   A(1,14,5)              62.6906         calculate D2E/DX2 analytically  !
 ! A30   A(3,14,5)              62.5099         calculate D2E/DX2 analytically  !
 ! A31   A(3,14,6)              73.0442         calculate D2E/DX2 analytically  !
 ! A32   A(4,14,6)              62.7196         calculate D2E/DX2 analytically  !
 ! D1    D(6,1,2,3)              2.6232         calculate D2E/DX2 analytically  !
 ! D2    D(6,1,2,11)          -178.5955         calculate D2E/DX2 analytically  !
 ! D3    D(13,1,2,3)          -179.2941         calculate D2E/DX2 analytically  !
 ! D4    D(13,1,2,11)           -0.5127         calculate D2E/DX2 analytically  !
 ! D5    D(14,1,2,3)           -53.8978         calculate D2E/DX2 analytically  !
 ! D6    D(14,1,2,11)          124.8835         calculate D2E/DX2 analytically  !
 ! D7    D(2,1,6,5)             -1.1895         calculate D2E/DX2 analytically  !
 ! D8    D(2,1,6,7)            178.4324         calculate D2E/DX2 analytically  !
 ! D9    D(13,1,6,5)          -179.2222         calculate D2E/DX2 analytically  !
 ! D10   D(13,1,6,7)             0.3997         calculate D2E/DX2 analytically  !
 ! D11   D(2,1,14,3)            28.1848         calculate D2E/DX2 analytically  !
 ! D12   D(2,1,14,4)            63.6639         calculate D2E/DX2 analytically  !
 ! D13   D(2,1,14,5)           100.1223         calculate D2E/DX2 analytically  !
 ! D14   D(13,1,14,3)          143.2837         calculate D2E/DX2 analytically  !
 ! D15   D(13,1,14,4)          178.7628         calculate D2E/DX2 analytically  !
 ! D16   D(13,1,14,5)         -144.7788         calculate D2E/DX2 analytically  !
 ! D17   D(1,2,3,4)             -2.6788         calculate D2E/DX2 analytically  !
 ! D18   D(1,2,3,10)           179.0895         calculate D2E/DX2 analytically  !
 ! D19   D(1,2,3,14)            53.6466         calculate D2E/DX2 analytically  !
 ! D20   D(11,2,3,4)           178.6324         calculate D2E/DX2 analytically  !
 ! D21   D(11,2,3,10)            0.4007         calculate D2E/DX2 analytically  !
 ! D22   D(11,2,3,14)         -125.0421         calculate D2E/DX2 analytically  !
 ! D23   D(1,2,11,12)          174.0747         calculate D2E/DX2 analytically  !
 ! D24   D(3,2,11,12)           -7.2032         calculate D2E/DX2 analytically  !
 ! D25   D(2,3,4,5)              1.3049         calculate D2E/DX2 analytically  !
 ! D26   D(2,3,4,9)           -178.4671         calculate D2E/DX2 analytically  !
 ! D27   D(10,3,4,5)           179.5381         calculate D2E/DX2 analytically  !
 ! D28   D(10,3,4,9)            -0.2339         calculate D2E/DX2 analytically  !
 ! D29   D(2,3,14,1)           -28.2622         calculate D2E/DX2 analytically  !
 ! D30   D(2,3,14,5)          -100.4893         calculate D2E/DX2 analytically  !
 ! D31   D(2,3,14,6)           -63.864          calculate D2E/DX2 analytically  !
 ! D32   D(10,3,14,1)         -144.7745         calculate D2E/DX2 analytically  !
 ! D33   D(10,3,14,5)          142.9984         calculate D2E/DX2 analytically  !
 ! D34   D(10,3,14,6)          179.6236         calculate D2E/DX2 analytically  !
 ! D35   D(3,4,5,6)              0.1466         calculate D2E/DX2 analytically  !
 ! D36   D(3,4,5,8)           -179.1587         calculate D2E/DX2 analytically  !
 ! D37   D(9,4,5,6)            179.9164         calculate D2E/DX2 analytically  !
 ! D38   D(9,4,5,8)              0.6111         calculate D2E/DX2 analytically  !
 ! D39   D(9,4,14,1)          -179.2616         calculate D2E/DX2 analytically  !
 ! D40   D(9,4,14,6)           144.8438         calculate D2E/DX2 analytically  !
 ! D41   D(4,5,6,1)             -0.2046         calculate D2E/DX2 analytically  !
 ! D42   D(4,5,6,7)           -179.8232         calculate D2E/DX2 analytically  !
 ! D43   D(8,5,6,1)            179.1            calculate D2E/DX2 analytically  !
 ! D44   D(8,5,6,7)             -0.5186         calculate D2E/DX2 analytically  !
 ! D45   D(8,5,14,1)           144.8364         calculate D2E/DX2 analytically  !
 ! D46   D(8,5,14,3)          -144.98           calculate D2E/DX2 analytically  !
 ! D47   D(7,6,14,3)           179.3292         calculate D2E/DX2 analytically  !
 ! D48   D(7,6,14,4)          -144.9061         calculate D2E/DX2 analytically  !
 --------------------------------------------------------------------------------
 Trust Radius=3.00D-01 FncErr=5.00D-06 GrdErr=5.00D-06 EigMax=2.50D+02 EigMin=1.00D-04
 Number of steps in this run=    100 maximum allowed number of steps=    100.
 GradGradGradGradGradGradGradGradGradGradGradGradGradGradGradGradGradGrad

                          Input orientation:                          
 ---------------------------------------------------------------------
 Center     Atomic      Atomic             Coordinates (Angstroms)
 Number     Number       Type             X           Y           Z
 ---------------------------------------------------------------------
      1          6           0        0.000000    0.000000    0.000000
      2          6           0        0.000000    0.000000    1.405583
      3          6           0        1.223340    0.000000    2.096370
      4          6           0        2.429246   -0.056707    1.385446
      5          6           0        2.431195   -0.086309   -0.014123
      6          6           0        1.208301   -0.055358   -0.700181
      7          1           0        1.191894   -0.080460   -1.781762
      8          1           0        3.363453   -0.143739   -0.558298
      9          1           0        3.363149   -0.081247    1.931330
     10          1           0        1.234319    0.014909    3.179888
     11          8           0       -1.202078    0.025571    2.009746
     12          1           0       -1.113894   -0.069402    2.968085
     13          1           0       -0.949470    0.011699   -0.519275
     14          3           0        1.351538    1.853275    0.602291
 ---------------------------------------------------------------------
                    Distance matrix (angstroms):
                    1          2          3          4          5
     1  C    0.000000
     2  C    1.405583   0.000000
     3  C    2.427205   1.404901   0.000000
     4  C    2.797126   2.429991   1.401013   0.000000
     5  C    2.432767   2.816686   2.433216   1.399883   0.000000
     6  C    1.397608   2.428435   2.797139   2.416722   1.402535
     7  H    2.145171   3.403858   3.879094   3.400414   2.158808
     8  H    3.412503   3.897475   3.412918   2.158347   1.080986
     9  H    3.879099   3.404965   2.147702   1.082020   2.157163
    10  H    3.411078   2.161463   1.083676   2.157081   3.412398
    11  O    2.341948   1.345607   2.427099   3.685516   4.160436
    12  H    3.170979   1.920154   2.495470   3.880561   4.632657
    13  H    1.082255   2.146324   3.400417   3.879222   3.419602
    14  Li   2.371506   2.430342   2.383974   2.328694   2.303825
                    6          7          8          9         10
     6  C    0.000000
     7  H    1.081997   0.000000
     8  H    2.161625   2.493299   0.000000
     9  H    3.401307   4.301326   2.490412   0.000000
    10  H    3.880792   4.962748   4.304929   2.469830   0.000000
    11  O    3.627696   4.485295   5.240953   4.567150   2.702846
    12  H    4.341540   5.279946   5.699785   4.595533   2.359253
    13  H    2.166379   2.487529   4.315900   4.961128   4.295666
    14  Li   2.315131   3.073846   3.063141   3.091165   3.168175
                   11         12         13         14
    11  O    0.000000
    12  H    0.967063   0.000000
    13  H    2.541643   3.492177   0.000000
    14  Li   3.441277   3.920718   3.153404   0.000000
 Stoichiometry    C6H6LiO(1+)
 Framework group  C1[X(C6H6LiO)]
 Deg. of freedom    36
 Full point group                 C1      NOp   1
 Largest Abelian subgroup         C1      NOp   1
 Largest concise Abelian subgroup C1      NOp   1
                         Standard orientation:                         
 ---------------------------------------------------------------------
 Center     Atomic      Atomic             Coordinates (Angstroms)
 Number     Number       Type             X           Y           Z
 ---------------------------------------------------------------------
      1          6           0        0.267623   -1.217786   -0.082186
      2          6           0        0.988857   -0.011377   -0.074223
      3          6           0        0.293323    1.209270   -0.074165
      4          6           0       -1.106175    1.218071   -0.138699
      5          6           0       -1.825829    0.017920   -0.176235
      6          6           0       -1.128426   -1.198540   -0.145318
      7          1           0       -1.669184   -2.135197   -0.176495
      8          1           0       -2.904890    0.029422   -0.239685
      9          1           0       -1.627500    2.165906   -0.163089
     10          1           0        0.839792    2.144837   -0.053152
     11          8           0        2.330463   -0.109745   -0.041441
     12          1           0        2.747052    0.758355   -0.131261
     13          1           0        0.816035   -2.150729   -0.070438
     14          3           0       -0.593752   -0.013325    1.770203
 ---------------------------------------------------------------------
 Rotational constants (GHZ):           4.4772812           2.3067465           1.7689611
 Standard basis: Aug-CC-pVTZ (5D, 7F)
 There are   590 symmetry adapted cartesian basis functions of A   symmetry.
 There are   506 symmetry adapted basis functions of A   symmetry.
   506 basis functions,   740 primitive gaussians,   590 cartesian basis functions
    26 alpha electrons       26 beta electrons
       nuclear repulsion energy       301.5916045529 Hartrees.
 NAtoms=   14 NActive=   14 NUniq=   14 SFac= 1.00D+00 NAtFMM=   60 NAOKFM=F Big=F
 Integral buffers will be    131072 words long.
 Raffenetti 1 integral format.
 Two-electron integral symmetry is turned on.
 Force inversion solution in PCM.
 ------------------------------------------------------------------------------
 Polarizable Continuum Model (PCM)
 =================================
 Model                : PCM.
 Atomic radii         : UFF (Universal Force Field).
 Polarization charges : Total charges.
 Charge compensation  : None.
 Solution method      : Matrix inversion.
 Cavity type          : Scaled VdW (van der Waals Surface) (Alpha=1.100).
 Cavity algorithm     : GePol (No added spheres)
                        Default sphere list used, NSphG=   14.
                        Lebedev-Laikov grids with approx.  5.0 points / Ang**2.
                        Smoothing algorithm: York/Karplus (Gamma=1.0000).
                        Polarization charges: spherical gaussians, with
                                              point-specific exponents (IZeta= 3).
                        Self-potential: point-specific (ISelfS= 7).
                        Self-field    : sphere-specific E.n sum rule (ISelfD= 2).
 1st derivatives      : Analytical E(r).r(x)/FMM algorithm (CHGder, D1EAlg=3).
                        Cavity 1st derivative terms included.
 2nd derivatives      : Analytical E(r).r(xy)/FMM algorithm (CHGder, D2EAlg=3).
                        Cavity 2nd derivative terms included.
 Solvent              : Water, Eps=  78.355300 Eps(inf)=   1.777849
 ------------------------------------------------------------------------------
 Spheres list:
 ISph  on   Nord     Re0    Alpha      Xe            Ye            Ze
    1   C      1    1.9255  1.100      0.267623     -1.217786     -0.082186
    2   C      2    1.9255  1.100      0.988857     -0.011377     -0.074223
    3   C      3    1.9255  1.100      0.293323      1.209270     -0.074165
    4   C      4    1.9255  1.100     -1.106175      1.218071     -0.138699
    5   C      5    1.9255  1.100     -1.825829      0.017920     -0.176235
    6   C      6    1.9255  1.100     -1.128426     -1.198540     -0.145318
    7   H      7    1.4430  1.100     -1.669184     -2.135197     -0.176495
    8   H      8    1.4430  1.100     -2.904890      0.029422     -0.239685
    9   H      9    1.4430  1.100     -1.627500      2.165906     -0.163089
   10   H     10    1.4430  1.100      0.839792      2.144837     -0.053152
   11   O     11    1.7500  1.100      2.330463     -0.109745     -0.041441
   12   H     12    1.4430  1.100      2.747052      0.758355     -0.131261
   13   H     13    1.4430  1.100      0.816035     -2.150729     -0.070438
   14  Li     14    1.2255  1.100     -0.593752     -0.013325      1.770203
 ------------------------------------------------------------------------------
 One-electron integrals computed using PRISM.
 NBasis=   506 RedAO= T EigKep=  1.15D-06  NBF=   506
 NBsUse=   504 1.00D-06 EigRej=  9.83D-07 NBFU=   504
 ExpMin= 7.59D-03 ExpMax= 1.53D+04 ExpMxC= 5.22D+02 IAcc=3 IRadAn=         5 AccDes= 0.00D+00
 Harris functional with IExCor=  205 and IRadAn=       5 diagonalized for initial guess.
 HarFok:  IExCor=  205 AccDes= 0.00D+00 IRadAn=         5 IDoV= 1 UseB2=F ITyADJ=14
 ICtDFT=  3500011 ScaDFX=  1.000000  1.000000  1.000000  1.000000
 FoFCou: FMM=F IPFlag=           0 FMFlag=      100000 FMFlg1=           0
         NFxFlg=           0 DoJE=T BraDBF=F KetDBF=T FulRan=T
         wScrn=  0.000000 ICntrl=       500 IOpCl=  0 I1Cent=   200000004 NGrid=           0
         NMat0=    1 NMatS0=      1 NMatT0=    0 NMatD0=    1 NMtDS0=    0 NMtDT0=    0
 Petite list used in FoFCou.
 Requested convergence on RMS density matrix=1.00D-08 within 128 cycles.
 Requested convergence on MAX density matrix=1.00D-06.
 Requested convergence on             energy=1.00D-06.
 No special actions if energy rises.
 Inv3:  Mode=1 IEnd=     4276908.
 Iteration    1 A*A^-1 deviation from unit magnitude is 2.78D-15 for    547.
 Iteration    1 A*A^-1 deviation from orthogonality  is 1.67D-15 for    915    171.
 Iteration    1 A^-1*A deviation from unit magnitude is 2.89D-15 for     26.
 Iteration    1 A^-1*A deviation from orthogonality  is 2.30D-15 for    801    123.
 Error on total polarization charges =  0.00972
 SCF Done:  E(RHF) =  -313.092179008     A.U. after   13 cycles
            NFock= 13  Conv=0.70D-08     -V/T= 2.0019
 ExpMin= 7.59D-03 ExpMax= 1.53D+04 ExpMxC= 5.22D+02 IAcc=3 IRadAn=         5 AccDes= 0.00D+00
 HarFok:  IExCor=  205 AccDes= 0.00D+00 IRadAn=         5 IDoV=-2 UseB2=F ITyADJ=14
 ICtDFT= 12500011 ScaDFX=  1.000000  1.000000  1.000000  1.000000
 Range of M.O.s used for correlation:     9   504
 NBasis=   506 NAE=    26 NBE=    26 NFC=     8 NFV=     0
 NROrb=    496 NOA=    18 NOB=    18 NVA=   478 NVB=   478

 **** Warning!!: The largest alpha MO coefficient is  0.14408379D+03

 Disk-based method using ON**2 memory for 18 occupieds at a time.
 Permanent disk used for amplitudes=   191506159 words.
 Estimated scratch disk usage=  6630912256 words.
 Actual    scratch disk usage=  6412681472 words.
 JobTyp=1 Pass  1:  I=   9 to  26 NPSUse= 12 ParTrn=T ParDer=T DoDerP=T.
 (rs|ai) integrals will be sorted in core.
 Spin components of T(2) and E(2):
     alpha-alpha T2 =       0.5311700383D-01 E2=     -0.1529816526D+00
     alpha-beta  T2 =       0.2783455477D+00 E2=     -0.8968261860D+00
     beta-beta   T2 =       0.5311700383D-01 E2=     -0.1529816526D+00
 ANorm=    0.1176681586D+01
 E2 =    -0.1202789491D+01 EUMP2 =    -0.31429496849962D+03
 G2DrvN: will do    15 centers at a time, making    1 passes.
 Calling FoFCou, ICntrl=  3107 FMM=F I1Cent=   0 AccDes= 0.00D+00.
 NEqPCM:  Using equilibrium solvation (IEInf=0, Eps=  78.3553, EpsInf=   1.7778)
 G2PCM: DoFxE=T DoFxN=T DoGrad=T DoDP/DQ/DG/TGxP=FFFF NFrqRd=   0 IEInf=0 SqF1=F DoCFld=F IF1Alg=4.
 End of G2Drv F.D. properties file   721 does not exist.
 End of G2Drv F.D. properties file   722 does not exist.
 End of G2Drv F.D. properties file   788 does not exist.
          IDoAtm=11111111111111
 NEqPCM:  Using equilibrium solvation (IEInf=0, Eps=  78.3553, EpsInf=   1.7778)
          Differentiating once with respect to electric field.
                with respect to dipole field.
          Differentiating once with respect to nuclear coordinates.
          There are    45 degrees of freedom in the 1st order CPHF.  IDoFFX=6 NUNeed=    45.
     42 vectors produced by pass  0 Test12= 2.76D-14 2.22D-09 XBig12= 3.17D+01 2.95D+00.
 AX will form    42 AO Fock derivatives at one time.
     42 vectors produced by pass  1 Test12= 2.76D-14 2.22D-09 XBig12= 1.53D+00 1.56D-01.
     42 vectors produced by pass  2 Test12= 2.76D-14 2.22D-09 XBig12= 4.22D-02 4.02D-02.
     42 vectors produced by pass  3 Test12= 2.76D-14 2.22D-09 XBig12= 4.59D-04 1.74D-03.
     42 vectors produced by pass  4 Test12= 2.76D-14 2.22D-09 XBig12= 4.11D-06 1.94D-04.
     42 vectors produced by pass  5 Test12= 2.76D-14 2.22D-09 XBig12= 3.48D-08 1.66D-05.
     42 vectors produced by pass  6 Test12= 2.76D-14 2.22D-09 XBig12= 2.51D-10 1.55D-06.
     15 vectors produced by pass  7 Test12= 2.76D-14 2.22D-09 XBig12= 1.53D-12 1.32D-07.
      3 vectors produced by pass  8 Test12= 2.76D-14 2.22D-09 XBig12= 1.00D-14 1.04D-08.
 InvSVY:  IOpt=1 It=  1 EMax= 5.33D-15
 Solved reduced A of dimension   312 with    45 vectors.
 End of Minotr F.D. properties file   721 does not exist.
 End of Minotr F.D. properties file   722 does not exist.
 End of Minotr F.D. properties file   788 does not exist.
 MDV=  4831838208.
 Form MO integral derivatives with frozen-active canonical formalism.
 Discarding MO integrals.
 Reordered first order wavefunction length =    308910368
 In DefCFB: NBatch=  1 ICI= 26 ICA=478 LFMax= 60
            Large arrays: LIAPS= 14782360320 LIARS=  2823020200 words.
 Semi-Direct transformation.
 ModeAB=           4 MOrb=            26 LenV=    4825612977
 LASXX=   1612427518 LTotXX=  1612427518 LenRXX=  3234320830
 LTotAB=  1621893312 MaxLAS=  2272037040 LenRXY=           0
 NonZer=  4846748348 LenScr=  9731510784 LnRSAI=  2272037040
 LnScr1=  4561894400 LExtra=           0 Total=  19799763054
 MaxDsk=          -1 SrtSym=           T ITran=            4
 JobTyp=0 Pass  1:  I=   1 to  26.
 (rs|ai) integrals will be sorted in core.
 SymMOI:  orbitals are not symmetric.
 Spin components of T(2) and E(2):
     alpha-alpha T2 =       0.5311700383D-01 E2=     -0.1529816526D+00
     alpha-beta  T2 =       0.2783455477D+00 E2=     -0.8968261860D+00
     beta-beta   T2 =       0.5311700383D-01 E2=     -0.1529816526D+00
 ANorm=    0.1664079058D+01
 E2 =    -0.1202789491D+01 EUMP2 =    -0.31429496849962D+03
          IDoAtm=11111111111111
 NEqPCM:  Using equilibrium solvation (IEInf=0, Eps=  78.3553, EpsInf=   1.7778)
          Differentiating once with respect to electric field.
                with respect to dipole field.
          Differentiating once with respect to nuclear coordinates.
          There are     1 degrees of freedom in the 1st order CPHF.  IDoFFX=0 NUNeed=     1.
 LinEq1:  Iter=  0 NonCon=     1 RMS=2.15D-03 Max=4.98D-02 NDo=     1
 AX will form     1 AO Fock derivatives at one time.
 LinEq1:  Iter=  1 NonCon=     1 RMS=5.64D-04 Max=1.07D-02 NDo=     1
 LinEq1:  Iter=  2 NonCon=     1 RMS=1.93D-04 Max=7.79D-03 NDo=     1
 LinEq1:  Iter=  3 NonCon=     1 RMS=7.40D-05 Max=3.21D-03 NDo=     1
 LinEq1:  Iter=  4 NonCon=     1 RMS=3.11D-05 Max=7.47D-04 NDo=     1
 LinEq1:  Iter=  5 NonCon=     1 RMS=1.05D-05 Max=2.66D-04 NDo=     1
 LinEq1:  Iter=  6 NonCon=     1 RMS=2.44D-06 Max=5.49D-05 NDo=     1
 LinEq1:  Iter=  7 NonCon=     1 RMS=5.77D-07 Max=9.72D-06 NDo=     1
 LinEq1:  Iter=  8 NonCon=     1 RMS=2.11D-07 Max=4.84D-06 NDo=     1
 LinEq1:  Iter=  9 NonCon=     1 RMS=4.78D-08 Max=1.17D-06 NDo=     1
 LinEq1:  Iter= 10 NonCon=     1 RMS=1.74D-08 Max=6.78D-07 NDo=     1
 LinEq1:  Iter= 11 NonCon=     1 RMS=5.92D-09 Max=2.24D-07 NDo=     1
 LinEq1:  Iter= 12 NonCon=     1 RMS=1.95D-09 Max=8.93D-08 NDo=     1
 LinEq1:  Iter= 13 NonCon=     1 RMS=5.60D-10 Max=2.19D-08 NDo=     1
 LinEq1:  Iter= 14 NonCon=     1 RMS=1.78D-10 Max=2.74D-09 NDo=     1
 LinEq1:  Iter= 15 NonCon=     1 RMS=5.71D-11 Max=1.68D-09 NDo=     1
 LinEq1:  Iter= 16 NonCon=     0 RMS=1.73D-11 Max=2.44D-10 NDo=     1
 Linear equations converged to 1.000D-10 1.000D-09 after    16 iterations.
 End of Minotr F.D. properties file   721 does not exist.
 End of Minotr F.D. properties file   722 does not exist.
 End of Minotr F.D. properties file   788 does not exist.
 Symmetrizing basis deriv contribution to polar:
 IMax=3 JMax=2 DiffMx= 0.00D+00
 G2DrvN: will do    15 centers at a time, making    1 passes.
 Calling FoFCou, ICntrl=  3107 FMM=F I1Cent=   0 AccDes= 0.00D+00.
 NEqPCM:  Using equilibrium solvation (IEInf=0, Eps=  78.3553, EpsInf=   1.7778)
 G2PCM: DoFxE=T DoFxN=F DoGrad=F DoDP/DQ/DG/TGxP=FFFF NFrqRd=   0 IEInf=0 SqF1=F DoCFld=F IF1Alg=4.
 End of G2Drv F.D. properties file   721 does not exist.
 End of G2Drv F.D. properties file   722 does not exist.
 End of G2Drv F.D. properties file   788 does not exist.
 Would need an additional 25667729224 words for in-memory AO integral storage.
 DD1Dir will call FoFJK   2 times, MxPair=       352
 NAB=   351 NAA=     0 NBB=     0 NumPrc= 12.
 FoFJK:  IHMeth= 1 ICntrl=     200 DoSepK=F KAlg= 0 I1Cent=           0 FoldK=F
 IRaf= 990000000 NMat=     352 IRICut=     440 DoRegI=T DoRafI=T ISym2E= 2 IDoP0=3 IntGTp=3.
 FoFCou: FMM=F IPFlag=           0 FMFlag=           0 FMFlg1=           0
         NFxFlg=           0 DoJE=F BraDBF=F KetDBF=F FulRan=T
         wScrn=  0.000000 ICntrl=       200 IOpCl=  0 I1Cent=           0 NGrid=           0
         NMat0=  352 NMatS0=      0 NMatT0=  176 NMatD0=  352 NMtDS0=    0 NMtDT0=    0
 Integrals replicated using symmetry in FoFCou.
 Raff kept on since  69.01% of shell-pairs survive, threshold=   0.20 IRatSp=69.
 G2PCM: DoFxE=F DoFxN=F DoGrad=T DoDP/DQ/DG/TGxP=FFFF NFrqRd=   0 IEInf=0 SqF1=F DoCFld=F IF1Alg=4.
 Discarding MO integrals.

 **********************************************************************

            Population analysis using the SCF Density.

 **********************************************************************

 Orbital symmetries:
       Occupied  (A) (A) (A) (A) (A) (A) (A) (A) (A) (A) (A) (A)
                 (A) (A) (A) (A) (A) (A) (A) (A) (A) (A) (A) (A)
                 (A) (A)
       Virtual   (A) (A) (A) (A) (A) (A) (A) (A) (A) (A) (A) (A)
                 (A) (A) (A) (A) (A) (A) (A) (A) (A) (A) (A) (A)
                 (A) (A) (A) (A) (A) (A) (A) (A) (A) (A) (A) (A)
                 (A) (A) (A) (A) (A) (A) (A) (A) (A) (A) (A) (A)
                 (A) (A) (A) (A) (A) (A) (A) (A) (A) (A) (A) (A)
                 (A) (A) (A) (A) (A) (A) (A) (A) (A) (A) (A) (A)
                 (A) (A) (A) (A) (A) (A) (A) (A) (A) (A) (A) (A)
                 (A) (A) (A) (A) (A) (A) (A) (A) (A) (A) (A) (A)
                 (A) (A) (A) (A) (A) (A) (A) (A) (A) (A) (A) (A)
                 (A) (A) (A) (A) (A) (A) (A) (A) (A) (A) (A) (A)
                 (A) (A) (A) (A) (A) (A) (A) (A) (A) (A) (A) (A)
                 (A) (A) (A) (A) (A) (A) (A) (A) (A) (A) (A) (A)
                 (A) (A) (A) (A) (A) (A) (A) (A) (A) (A) (A) (A)
                 (A) (A) (A) (A) (A) (A) (A) (A) (A) (A) (A) (A)
                 (A) (A) (A) (A) (A) (A) (A) (A) (A) (A) (A) (A)
                 (A) (A) (A) (A) (A) (A) (A) (A) (A) (A) (A) (A)
                 (A) (A) (A) (A) (A) (A) (A) (A) (A) (A) (A) (A)
                 (A) (A) (A) (A) (A) (A) (A) (A) (A) (A) (A) (A)
                 (A) (A) (A) (A) (A) (A) (A) (A) (A) (A) (A) (A)
                 (A) (A) (A) (A) (A) (A) (A) (A) (A) (A) (A) (A)
                 (A) (A) (A) (A) (A) (A) (A) (A) (A) (A) (A) (A)
                 (A) (A) (A) (A) (A) (A) (A) (A) (A) (A) (A) (A)
                 (A) (A) (A) (A) (A) (A) (A) (A) (A) (A) (A) (A)
                 (A) (A) (A) (A) (A) (A) (A) (A) (A) (A) (A) (A)
                 (A) (A) (A) (A) (A) (A) (A) (A) (A) (A) (A) (A)
                 (A) (A) (A) (A) (A) (A) (A) (A) (A) (A) (A) (A)
                 (A) (A) (A) (A) (A) (A) (A) (A) (A) (A) (A) (A)
                 (A) (A) (A) (A) (A) (A) (A) (A) (A) (A) (A) (A)
                 (A) (A) (A) (A) (A) (A) (A) (A) (A) (A) (A) (A)
                 (A) (A) (A) (A) (A) (A) (A) (A) (A) (A) (A) (A)
                 (A) (A) (A) (A) (A) (A) (A) (A) (A) (A) (A) (A)
                 (A) (A) (A) (A) (A) (A) (A) (A) (A) (A) (A) (A)
                 (A) (A) (A) (A) (A) (A) (A) (A) (A) (A) (A) (A)
                 (A) (A) (A) (A) (A) (A) (A) (A) (A) (A) (A) (A)
                 (A) (A) (A) (A) (A) (A) (A) (A) (A) (A) (A) (A)
                 (A) (A) (A) (A) (A) (A) (A) (A) (A) (A) (A) (A)
                 (A) (A) (A) (A) (A) (A) (A) (A) (A) (A) (A) (A)
                 (A) (A) (A) (A) (A) (A) (A) (A) (A) (A) (A) (A)
                 (A) (A) (A) (A) (A) (A) (A) (A) (A) (A) (A) (A)
                 (A) (A) (A) (A) (A) (A) (A) (A) (A) (A)
 The electronic state is 1-A.
 Alpha  occ. eigenvalues --  -20.61321 -11.33948 -11.27405 -11.27300 -11.26559
 Alpha  occ. eigenvalues --  -11.26212 -11.25956  -2.42356  -1.43517  -1.18231
 Alpha  occ. eigenvalues --   -1.05163  -1.03691  -0.87516  -0.85175  -0.76349
 Alpha  occ. eigenvalues --   -0.71149  -0.68004  -0.63854  -0.62281  -0.61844
 Alpha  occ. eigenvalues --   -0.59178  -0.54475  -0.52187  -0.51782  -0.38327
 Alpha  occ. eigenvalues --   -0.35335
 Alpha virt. eigenvalues --    0.01065   0.01754   0.01785   0.01810   0.04581
 Alpha virt. eigenvalues --    0.04803   0.04925   0.05008   0.05155   0.06287
 Alpha virt. eigenvalues --    0.06353   0.06494   0.06961   0.07826   0.08225
 Alpha virt. eigenvalues --    0.09472   0.10319   0.10833   0.11132   0.11617
 Alpha virt. eigenvalues --    0.12758   0.12807   0.13695   0.13913   0.14047
 Alpha virt. eigenvalues --    0.14370   0.14699   0.14736   0.14845   0.15270
 Alpha virt. eigenvalues --    0.15726   0.15797   0.16097   0.16229   0.16405
 Alpha virt. eigenvalues --    0.16784   0.16996   0.17276   0.19753   0.21499
 Alpha virt. eigenvalues --    0.22670   0.22759   0.23074   0.24476   0.25374
 Alpha virt. eigenvalues --    0.26106   0.26337   0.26815   0.28269   0.28555
 Alpha virt. eigenvalues --    0.28814   0.29227   0.29571   0.30778   0.30978
 Alpha virt. eigenvalues --    0.31817   0.31941   0.32128   0.33651   0.34032
 Alpha virt. eigenvalues --    0.34107   0.34487   0.35546   0.35861   0.36015
 Alpha virt. eigenvalues --    0.36216   0.36785   0.37843   0.38597   0.38947
 Alpha virt. eigenvalues --    0.39724   0.40099   0.40791   0.41025   0.41263
 Alpha virt. eigenvalues --    0.42011   0.42754   0.43383   0.43669   0.44223
 Alpha virt. eigenvalues --    0.45238   0.46092   0.46477   0.47318   0.47375
 Alpha virt. eigenvalues --    0.48614   0.49199   0.49609   0.50423   0.50940
 Alpha virt. eigenvalues --    0.51140   0.51332   0.52660   0.52980   0.53480
 Alpha virt. eigenvalues --    0.53784   0.54163   0.54511   0.55138   0.55379
 Alpha virt. eigenvalues --    0.56757   0.57241   0.57415   0.57581   0.57919
 Alpha virt. eigenvalues --    0.58092   0.59908   0.60663   0.61045   0.62379
 Alpha virt. eigenvalues --    0.63091   0.63235   0.64340   0.65580   0.67450
 Alpha virt. eigenvalues --    0.68277   0.69111   0.69882   0.70267   0.70774
 Alpha virt. eigenvalues --    0.70932   0.71770   0.72082   0.72971   0.74707
 Alpha virt. eigenvalues --    0.75255   0.76671   0.78283   0.79377   0.79785
 Alpha virt. eigenvalues --    0.81078   0.81569   0.82463   0.83109   0.83771
 Alpha virt. eigenvalues --    0.85258   0.85987   0.86860   0.87147   0.87832
 Alpha virt. eigenvalues --    0.88651   0.89030   0.89857   0.90481   0.90943
 Alpha virt. eigenvalues --    0.91966   0.92582   0.93906   0.94017   0.94320
 Alpha virt. eigenvalues --    0.95600   0.97761   0.98229   1.00151   1.00615
 Alpha virt. eigenvalues --    1.01561   1.02442   1.02695   1.03899   1.04100
 Alpha virt. eigenvalues --    1.04896   1.05552   1.05759   1.06604   1.06955
 Alpha virt. eigenvalues --    1.08133   1.08780   1.09743   1.10797   1.10988
 Alpha virt. eigenvalues --    1.12364   1.12624   1.13360   1.14064   1.15105
 Alpha virt. eigenvalues --    1.16217   1.17167   1.17800   1.17836   1.18647
 Alpha virt. eigenvalues --    1.19047   1.19162   1.19560   1.20082   1.20432
 Alpha virt. eigenvalues --    1.21142   1.21875   1.22200   1.22876   1.23581
 Alpha virt. eigenvalues --    1.25828   1.26238   1.27346   1.27850   1.29733
 Alpha virt. eigenvalues --    1.31083   1.31681   1.32258   1.33398   1.33710
 Alpha virt. eigenvalues --    1.33938   1.35541   1.36991   1.37867   1.41383
 Alpha virt. eigenvalues --    1.41896   1.42597   1.43128   1.44432   1.45296
 Alpha virt. eigenvalues --    1.47037   1.47568   1.48638   1.49564   1.50853
 Alpha virt. eigenvalues --    1.52265   1.53802   1.54085   1.55802   1.56449
 Alpha virt. eigenvalues --    1.56732   1.58231   1.58498   1.61149   1.61366
 Alpha virt. eigenvalues --    1.62458   1.64181   1.67555   1.70237   1.70512
 Alpha virt. eigenvalues --    1.72353   1.72863   1.73331   1.74071   1.75897
 Alpha virt. eigenvalues --    1.76939   1.78497   1.79202   1.79405   1.80915
 Alpha virt. eigenvalues --    1.82021   1.84479   1.85019   1.85705   1.86463
 Alpha virt. eigenvalues --    1.87272   1.88523   1.90912   1.92989   1.97344
 Alpha virt. eigenvalues --    1.97897   1.98347   2.00869   2.01167   2.02109
 Alpha virt. eigenvalues --    2.02935   2.04294   2.05519   2.07614   2.07688
 Alpha virt. eigenvalues --    2.09260   2.10041   2.10721   2.10797   2.13157
 Alpha virt. eigenvalues --    2.14085   2.14640   2.15279   2.15946   2.22800
 Alpha virt. eigenvalues --    2.23831   2.25040   2.28281   2.29602   2.30572
 Alpha virt. eigenvalues --    2.33902   2.36526   2.38704   2.40728   2.41715
 Alpha virt. eigenvalues --    2.44389   2.46361   2.47216   2.48450   2.48909
 Alpha virt. eigenvalues --    2.52713   2.53373   2.55204   2.56934   2.59623
 Alpha virt. eigenvalues --    2.61646   2.64219   2.65795   2.69242   2.70217
 Alpha virt. eigenvalues --    2.73993   2.75489   2.81157   2.84904   2.86689
 Alpha virt. eigenvalues --    2.88821   2.91059   2.96286   2.98059   3.00480
 Alpha virt. eigenvalues --    3.06204   3.08926   3.10378   3.18236   3.21458
 Alpha virt. eigenvalues --    3.24900   3.26874   3.27139   3.28011   3.30614
 Alpha virt. eigenvalues --    3.31982   3.33761   3.36629   3.37267   3.40761
 Alpha virt. eigenvalues --    3.42413   3.42935   3.44863   3.45941   3.47794
 Alpha virt. eigenvalues --    3.48438   3.50218   3.54373   3.55417   3.56398
 Alpha virt. eigenvalues --    3.57543   3.59616   3.60178   3.62614   3.63880
 Alpha virt. eigenvalues --    3.64768   3.65354   3.67549   3.68482   3.70780
 Alpha virt. eigenvalues --    3.72436   3.74042   3.75318   3.77226   3.81075
 Alpha virt. eigenvalues --    3.81910   3.84907   3.85864   3.86313   3.87732
 Alpha virt. eigenvalues --    3.88618   3.90171   3.90361   3.92210   3.93574
 Alpha virt. eigenvalues --    3.94465   3.95255   3.99260   4.01025   4.01694
 Alpha virt. eigenvalues --    4.03325   4.06335   4.07289   4.08279   4.09449
 Alpha virt. eigenvalues --    4.11848   4.12684   4.14537   4.16157   4.17290
 Alpha virt. eigenvalues --    4.19925   4.22811   4.23792   4.24882   4.25783
 Alpha virt. eigenvalues --    4.26361   4.27201   4.30407   4.32430   4.32940
 Alpha virt. eigenvalues --    4.34634   4.37614   4.38981   4.39120   4.40390
 Alpha virt. eigenvalues --    4.40772   4.42073   4.44485   4.44897   4.45361
 Alpha virt. eigenvalues --    4.48754   4.50798   4.53770   4.55740   4.56353
 Alpha virt. eigenvalues --    4.57874   4.66412   4.66753   4.69120   4.70204
 Alpha virt. eigenvalues --    4.72926   4.74992   4.76668   4.79011   4.84276
 Alpha virt. eigenvalues --    4.85065   4.88942   4.90661   4.93941   4.95431
 Alpha virt. eigenvalues --    4.96759   5.00082   5.02180   5.05402   5.07885
 Alpha virt. eigenvalues --    5.11490   5.12091   5.12849   5.15094   5.16129
 Alpha virt. eigenvalues --    5.16419   5.18597   5.20351   5.24313   5.25518
 Alpha virt. eigenvalues --    5.28202   5.29164   5.30519   5.32477   5.35823
 Alpha virt. eigenvalues --    5.38620   5.41380   5.43345   5.46442   5.50055
 Alpha virt. eigenvalues --    5.59124   5.61435   5.67124   5.73833   5.74994
 Alpha virt. eigenvalues --    5.77216   5.81947   5.87309   6.02093   6.12152
 Alpha virt. eigenvalues --    6.16783   6.20472   6.23459   6.27809   6.32527
 Alpha virt. eigenvalues --    6.37899   6.42850   6.55234   6.65965   6.75120
 Alpha virt. eigenvalues --    6.81687   6.85053   6.87772   6.96052   7.02516
 Alpha virt. eigenvalues --    7.05474   7.22716   7.26308   7.41620   7.44861
 Alpha virt. eigenvalues --    7.67508   7.69237   7.74941   7.96268   8.37386
 Alpha virt. eigenvalues --    8.64107  15.97767  16.02373  16.87394  19.20846
 Alpha virt. eigenvalues --   19.29760  19.51818  19.84658
          Condensed to atoms (all electrons):
               1          2          3          4          5          6
     1  C    6.216940  -0.073766   0.197318  -0.221172   0.355783  -0.219656
     2  C   -0.073766   5.318891  -0.074295   0.214959  -0.298843   0.223290
     3  C    0.197318  -0.074295   6.448809  -0.236437   0.289150  -0.240697
     4  C   -0.221172   0.214959  -0.236437   6.500162  -0.398140   0.346641
     5  C    0.355783  -0.298843   0.289150  -0.398140   6.576571  -0.516896
     6  C   -0.219656   0.223290  -0.240697   0.346641  -0.516896   6.491933
     7  H   -0.144999   0.056672  -0.022614   0.025828  -0.153168   0.482085
     8  H    0.031951  -0.022881   0.011240  -0.124013   0.521696  -0.155019
     9  H   -0.021706   0.029652  -0.148209   0.491603  -0.180404   0.055629
    10  H    0.055051  -0.098249   0.349680  -0.220987   0.035170  -0.029337
    11  O   -0.055027   0.023327  -0.268380   0.023104  -0.006797   0.040843
    12  H   -0.038895   0.029923   0.013238   0.002350   0.003722  -0.005737
    13  H    0.400544  -0.121387   0.033160  -0.007762   0.007680  -0.107434
    14  Li   0.032869  -0.033053  -0.003309   0.048551   0.061786   0.057995
               7          8          9         10         11         12
     1  C   -0.144999   0.031951  -0.021706   0.055051  -0.055027  -0.038895
     2  C    0.056672  -0.022881   0.029652  -0.098249   0.023327   0.029923
     3  C   -0.022614   0.011240  -0.148209   0.349680  -0.268380   0.013238
     4  C    0.025828  -0.124013   0.491603  -0.220987   0.023104   0.002350
     5  C   -0.153168   0.521696  -0.180404   0.035170  -0.006797   0.003722
     6  C    0.482085  -0.155019   0.055629  -0.029337   0.040843  -0.005737
     7  H    0.398119  -0.025317  -0.002038  -0.000320  -0.005734   0.000539
     8  H   -0.025317   0.345212  -0.008696  -0.001331   0.000888   0.000158
     9  H   -0.002038  -0.008696   0.412035  -0.057065  -0.000491  -0.002480
    10  H   -0.000320  -0.001331  -0.057065   0.546635  -0.012045   0.026487
    11  O   -0.005734   0.000888  -0.000491  -0.012045   8.686278   0.263924
    12  H    0.000539   0.000158  -0.002480   0.026487   0.263924   0.501675
    13  H   -0.041941   0.000494   0.000475  -0.001910   0.020306  -0.007499
    14  Li  -0.038721   0.018928  -0.020147  -0.032245   0.061062   0.001190
              13         14
     1  C    0.400544   0.032869
     2  C   -0.121387  -0.033053
     3  C    0.033160  -0.003309
     4  C   -0.007762   0.048551
     5  C    0.007680   0.061786
     6  C   -0.107434   0.057995
     7  H   -0.041941  -0.038721
     8  H    0.000494   0.018928
     9  H    0.000475  -0.020147
    10  H   -0.001910  -0.032245
    11  O    0.020306   0.061062
    12  H   -0.007499   0.001190
    13  H    0.372594  -0.016877
    14  Li  -0.016877   2.338518
 Mulliken charges:
               1
     1  C   -0.515235
     2  C    0.825761
     3  C   -0.348653
     4  C   -0.444687
     5  C   -0.297312
     6  C   -0.423640
     7  H    0.471609
     8  H    0.406690
     9  H    0.451842
    10  H    0.440466
    11  O   -0.771258
    12  H    0.211407
    13  H    0.469558
    14  Li   0.523452
 Sum of Mulliken charges =   1.00000
 Mulliken charges with hydrogens summed into heavy atoms:
               1
     1  C   -0.045678
     2  C    0.825761
     3  C    0.091813
     4  C    0.007155
     5  C    0.109378
     6  C    0.047969
    11  O   -0.559851
    14  Li   0.523452
 APT charges:
               1
     1  C   -0.163261
     2  C    0.752053
     3  C   -0.186868
     4  C    0.021564
     5  C   -0.165674
     6  C    0.023615
     7  H    0.082104
     8  H    0.081635
     9  H    0.081848
    10  H    0.081977
    11  O   -0.936526
    12  H    0.376259
    13  H    0.096316
    14  Li   0.854958
 Sum of APT charges =   1.00000
 APT charges with hydrogens summed into heavy atoms:
               1
     1  C   -0.066945
     2  C    0.752053
     3  C   -0.104892
     4  C    0.103412
     5  C   -0.084039
     6  C    0.105719
    11  O   -0.560266
    14  Li   0.854958
 Electronic spatial extent (au):  <R**2>=            690.8190
 Charge=              1.0000 electrons
 Dipole moment (field-independent basis, Debye):
    X=             -2.5360    Y=              1.7530    Z=              6.4677  Tot=              7.1649
 Quadrupole moment (field-independent basis, Debye-Ang):
   XX=            -32.2978   YY=            -32.1074   ZZ=            -31.2778
   XY=              5.2208   XZ=             -4.2046   YZ=             -0.3204
 Traceless Quadrupole moment (field-independent basis, Debye-Ang):
   XX=             -0.4035   YY=             -0.2131   ZZ=              0.6165
   XY=              5.2208   XZ=             -4.2046   YZ=             -0.3204
 Octapole moment (field-independent basis, Debye-Ang**2):
  XXX=              3.6690  YYY=              1.9408  ZZZ=             36.0826  XYY=              2.6666
  XXY=             15.1091  XXZ=              1.2575  XZZ=             -3.8028  YZZ=             -0.0188
  YYZ=              0.7905  XYZ=             -0.6670
 Hexadecapole moment (field-independent basis, Debye-Ang**3):
 XXXX=           -441.0684 YYYY=           -246.2209 ZZZZ=            -17.4307 XXXY=             44.3584
 XXXZ=             -6.3108 YYYX=              4.8650 YYYZ=             -0.1570 ZZZX=            -22.7774
 ZZZY=             -0.6308 XXYY=           -108.0279 XXZZ=            -99.5570 YYZZ=            -66.4253
 XXYZ=             -2.0805 YYXZ=             -0.5505 ZZXY=              1.0226
 N-N= 3.015916045529D+02 E-N=-1.325003896940D+03  KE= 3.124859330668D+02
  Exact polarizability:     121.169       0.665     109.480       1.387      -0.007      61.683
 Approx polarizability:      80.232       0.299      76.993       0.716      -0.074      50.410
 D2PCM: PCM CHGder 2nd derivatives, FixD1E=F FixD2E=F DoIter=F DoCFld=F I1PDM=2
 Calling FoFJK, ICntrl=  10100127 FMM=F ISym2X=0 I1Cent= 0 IOpClX= 0 NMat=1 NMatS=1 NMatT=0.
 ***** Axes restored to original set *****
 -------------------------------------------------------------------
 Center     Atomic                   Forces (Hartrees/Bohr)
 Number     Number              X              Y              Z
 -------------------------------------------------------------------
      1        6           0.001023870   -0.005343112    0.002411856
      2        6           0.010075415   -0.002319891   -0.006111060
      3        6          -0.001455042   -0.005370984   -0.000223883
      4        6          -0.001285147   -0.004025647   -0.000830946
      5        6          -0.002005844   -0.005122513    0.000916808
      6        6           0.000614622   -0.004039986    0.000915653
      7        1           0.000027926    0.000899687    0.000668037
      8        1          -0.000574724    0.001019743    0.000227698
      9        1          -0.000696162    0.000892299   -0.000240765
     10        1          -0.000194855    0.000843563   -0.000818487
     11        8          -0.008088391   -0.000481460    0.004016986
     12        1           0.001906556    0.000902866   -0.000396607
     13        1           0.000894224    0.000822887   -0.000169750
     14        3          -0.000242449    0.021322549   -0.000365541
 -------------------------------------------------------------------
 Cartesian Forces:  Max     0.021322549 RMS     0.004434827
 FormGI is forming the generalized inverse of G from B-inverse, IUseBI=4.

 GradGradGradGradGradGradGradGradGradGradGradGradGradGradGradGradGradGrad
 Berny optimization.
 Internal  Forces:  Max     0.007178936 RMS     0.001684581
 Search for a local minimum.
 Step number   1 out of a maximum of  100
 All quantities printed in internal units (Hartrees-Bohrs-Radians)
 Mixed Optimization -- RFO/linear search
 Second derivative matrix not updated -- analytic derivatives used.
 ITU=  0
     Eigenvalues ---   -0.00116   0.00238   0.00685   0.00866   0.01406
     Eigenvalues ---    0.01536   0.01597   0.01870   0.01933   0.02008
     Eigenvalues ---    0.02299   0.02470   0.02774   0.02832   0.02985
     Eigenvalues ---    0.03697   0.04565   0.04803   0.12617   0.12762
     Eigenvalues ---    0.16235   0.16376   0.21064   0.30430   0.30747
     Eigenvalues ---    0.31334   0.35845   0.36140   0.36599   0.36653
     Eigenvalues ---    0.36699   0.36981   0.38941   0.38994   0.48322
     Eigenvalues ---    0.51571
 RFO step:  Lambda=-7.97695234D-03 EMin=-1.16014794D-03
 Linear search not attempted -- first point.
 Maximum step size (   0.300) exceeded in Quadratic search.
    -- Step size scaled by   0.311
 Iteration  1 RMS(Cart)=  0.02190413 RMS(Int)=  0.00121063
 Iteration  2 RMS(Cart)=  0.00090222 RMS(Int)=  0.00034104
 Iteration  3 RMS(Cart)=  0.00000101 RMS(Int)=  0.00034103
 Iteration  4 RMS(Cart)=  0.00000000 RMS(Int)=  0.00034103
 Variable       Old X    -DE/DX   Delta X   Delta X   Delta X     New X
                                 (Linear)    (Quad)   (Total)
    R1        2.65617  -0.00310   0.00000  -0.00446  -0.00451   2.65166
    R2        2.64110  -0.00248   0.00000  -0.00212  -0.00234   2.63876
    R3        2.04517  -0.00069   0.00000  -0.00034  -0.00034   2.04482
    R4        4.48150   0.00416   0.00000   0.01832   0.01876   4.50025
    R5        2.65488  -0.00381   0.00000  -0.00424  -0.00452   2.65035
    R6        2.54283   0.00718   0.00000   0.00737   0.00737   2.55019
    R7        2.64753  -0.00286   0.00000  -0.00341  -0.00393   2.64360
    R8        2.04785  -0.00081   0.00000  -0.00049  -0.00049   2.04737
    R9        4.50506   0.00446   0.00000   0.20723   0.20700   4.71206
   R10        2.64540  -0.00286   0.00000  -0.00161  -0.00161   2.64378
   R11        2.04472  -0.00075   0.00000  -0.00050  -0.00050   2.04422
   R12        4.40059   0.00356   0.00000   0.16624   0.16657   4.56716
   R13        2.65041  -0.00330   0.00000  -0.00289  -0.00299   2.64742
   R14        2.04277  -0.00067   0.00000  -0.00036  -0.00036   2.04240
   R15        4.35360   0.00338   0.00000   0.04832   0.04881   4.40241
   R16        2.04468  -0.00069   0.00000  -0.00024  -0.00024   2.04444
   R17        4.37496   0.00359   0.00000  -0.02362  -0.02395   4.35102
   R18        1.82748  -0.00033   0.00000  -0.00021  -0.00021   1.82727
    A1        2.09553   0.00008   0.00000  -0.00070  -0.00089   2.09465
    A2        2.07123   0.00018   0.00000   0.00207   0.00294   2.07417
    A3        1.31401   0.00095   0.00000   0.04663   0.04702   1.36103
    A4        2.11592  -0.00026   0.00000  -0.00095  -0.00172   2.11420
    A5        2.23115  -0.00156   0.00000  -0.05043  -0.05061   2.18054
    A6        2.08483   0.00019   0.00000   0.00125   0.00156   2.08639
    A7        2.03643   0.00220   0.00000   0.00264   0.00248   2.03891
    A8        2.16171  -0.00239   0.00000  -0.00386  -0.00402   2.15769
    A9        2.09439  -0.00011   0.00000  -0.00002  -0.00014   2.09425
   A10        2.09491  -0.00007   0.00000  -0.00067  -0.00047   2.09444
   A11        1.30640   0.00093   0.00000  -0.01591  -0.01607   1.29033
   A12        2.09347   0.00017   0.00000   0.00052   0.00043   2.09390
   A13        2.23367  -0.00135   0.00000   0.02627   0.02666   2.26033
   A14        2.10526   0.00009   0.00000  -0.00017  -0.00019   2.10507
   A15        2.08040  -0.00002   0.00000   0.00020  -0.00003   2.08037
   A16        2.09753  -0.00007   0.00000  -0.00006   0.00015   2.09768
   A17        2.19903  -0.00162   0.00000   0.01399   0.01430   2.21333
   A18        2.07987   0.00006   0.00000  -0.00053  -0.00039   2.07948
   A19        2.10089   0.00010   0.00000   0.00070   0.00108   2.10198
   A20        2.10236  -0.00016   0.00000  -0.00016  -0.00069   2.10167
   A21        2.19393  -0.00178   0.00000  -0.03094  -0.03103   2.16289
   A22        2.10555  -0.00032   0.00000   0.00025   0.00013   2.10568
   A23        2.08128   0.00037   0.00000  -0.00026  -0.00063   2.08066
   A24        2.09633  -0.00004   0.00000   0.00010   0.00049   2.09682
   A25        2.19252  -0.00171   0.00000  -0.06333  -0.06371   2.12881
   A26        1.94079  -0.00340   0.00000  -0.00842  -0.00842   1.93237
   A27        1.07129  -0.00262   0.00000  -0.03149  -0.03131   1.03998
   A28        1.27469  -0.00313   0.00000  -0.03188  -0.03158   1.24311
   A29        1.09416  -0.00249   0.00000  -0.01010  -0.01026   1.08389
   A30        1.09100  -0.00236   0.00000  -0.03725  -0.03670   1.05430
   A31        1.27486  -0.00291   0.00000  -0.03345  -0.03343   1.24144
   A32        1.09466  -0.00239   0.00000  -0.02124  -0.02158   1.07308
    D1        0.04578   0.00018   0.00000  -0.00080  -0.00083   0.04495
    D2       -3.11708   0.00002   0.00000   0.00070   0.00051  -3.11657
    D3       -3.12927   0.00029   0.00000   0.01329   0.01319  -3.11609
    D4       -0.00895   0.00014   0.00000   0.01479   0.01452   0.00557
    D5       -0.94069  -0.00102   0.00000  -0.02157  -0.02084  -0.96154
    D6        2.17963  -0.00117   0.00000  -0.02007  -0.01951   2.16012
    D7       -0.02076   0.00017   0.00000  -0.00191  -0.00205  -0.02281
    D8        3.11423   0.00000   0.00000   0.01322   0.01310   3.12734
    D9       -3.12802   0.00004   0.00000  -0.01643  -0.01648   3.13869
   D10        0.00698  -0.00012   0.00000  -0.00130  -0.00133   0.00564
   D11        0.49192  -0.00019   0.00000  -0.00825  -0.00791   0.48400
   D12        1.11115  -0.00067   0.00000  -0.03120  -0.02995   1.08120
   D13        1.74746  -0.00106   0.00000  -0.03722  -0.03656   1.71091
   D14        2.50077   0.00061   0.00000   0.02491   0.02404   2.52481
   D15        3.12000   0.00014   0.00000   0.00196   0.00200   3.12200
   D16       -2.52687  -0.00025   0.00000  -0.00406  -0.00461  -2.53147
   D17       -0.04675  -0.00030   0.00000   0.00268   0.00285  -0.04390
   D18        3.12570  -0.00017   0.00000   0.00906   0.00893   3.13463
   D19        0.93631   0.00092   0.00000  -0.01309  -0.01368   0.92263
   D20        3.11772  -0.00019   0.00000   0.00097   0.00133   3.11905
   D21        0.00699  -0.00006   0.00000   0.00735   0.00740   0.01440
   D22       -2.18240   0.00103   0.00000  -0.01479  -0.01520  -2.19760
   D23        3.03818   0.00104   0.00000   0.00543   0.00552   3.04369
   D24       -0.12572   0.00092   0.00000   0.00708   0.00699  -0.11873
   D25        0.02278   0.00008   0.00000  -0.00190  -0.00206   0.02071
   D26       -3.11484   0.00021   0.00000   0.00680   0.00659  -3.10825
   D27        3.13353  -0.00005   0.00000  -0.00830  -0.00815   3.12538
   D28       -0.00408   0.00008   0.00000   0.00041   0.00050  -0.00358
   D29       -0.49327   0.00005   0.00000  -0.00058  -0.00041  -0.49368
   D30       -1.75387   0.00110   0.00000  -0.01531  -0.01579  -1.76966
   D31       -1.11464   0.00051   0.00000  -0.00960  -0.00978  -1.12441
   D32       -2.52679  -0.00043   0.00000   0.00973   0.01013  -2.51667
   D33        2.49579   0.00062   0.00000  -0.00501  -0.00525   2.49054
   D34        3.13502   0.00003   0.00000   0.00070   0.00076   3.13578
   D35        0.00256   0.00025   0.00000  -0.00083  -0.00084   0.00171
   D36       -3.12691   0.00004   0.00000  -0.00128  -0.00119  -3.12810
   D37        3.14013   0.00012   0.00000  -0.00962  -0.00958   3.13055
   D38        0.01067  -0.00008   0.00000  -0.01007  -0.00993   0.00073
   D39       -3.12870   0.00002   0.00000  -0.00015  -0.00039  -3.12910
   D40        2.52800   0.00035   0.00000  -0.01011  -0.01023   2.51777
   D41       -0.00357  -0.00037   0.00000   0.00275   0.00291  -0.00066
   D42       -3.13851  -0.00021   0.00000  -0.01251  -0.01238   3.13230
   D43        3.12589  -0.00017   0.00000   0.00320   0.00327   3.12915
   D44       -0.00905  -0.00000   0.00000  -0.01205  -0.01202  -0.02107
   D45        2.52787   0.00069   0.00000  -0.00095  -0.00046   2.52742
   D46       -2.53038  -0.00064   0.00000  -0.02106  -0.02079  -2.55117
   D47        3.12989   0.00006   0.00000  -0.00053  -0.00072   3.12916
   D48       -2.52909  -0.00049   0.00000  -0.02042  -0.01959  -2.54868
         Item               Value     Threshold  Converged?
 Maximum Force            0.007179     0.000450     NO 
 RMS     Force            0.001685     0.000300     NO 
 Maximum Displacement     0.177001     0.001800     NO 
 RMS     Displacement     0.022517     0.001200     NO 
 Predicted change in Energy=-2.405826D-03
 GradGradGradGradGradGradGradGradGradGradGradGradGradGradGradGradGradGrad

                          Input orientation:                          
 ---------------------------------------------------------------------
 Center     Atomic      Atomic             Coordinates (Angstroms)
 Number     Number       Type             X           Y           Z
 ---------------------------------------------------------------------
      1          6           0        0.002371   -0.002013    0.006556
      2          6           0        0.001896   -0.006233    1.409748
      3          6           0        1.221838   -0.010543    2.101665
      4          6           0        2.427175   -0.063792    1.393611
      5          6           0        2.431220   -0.088166   -0.005202
      6          6           0        1.210401   -0.056454   -0.691689
      7          1           0        1.195068   -0.065941   -1.773407
      8          1           0        3.363620   -0.141871   -0.549134
      9          1           0        3.359624   -0.097949    1.940937
     10          1           0        1.230215   -0.007282    3.185047
     11          8           0       -1.202349    0.018140    2.018321
     12          1           0       -1.103746   -0.075316    2.975681
     13          1           0       -0.944950    0.025464   -0.515661
     14          3           0        1.338612    1.904189    0.508626
 ---------------------------------------------------------------------
                    Distance matrix (angstroms):
                    1          2          3          4          5
     1  C    0.000000
     2  C    1.403198   0.000000
     3  C    2.424181   1.402507   0.000000
     4  C    2.794175   2.426016   1.398934   0.000000
     5  C    2.430405   2.812545   2.430539   1.399031   0.000000
     6  C    1.396369   2.424673   2.793754   2.414346   1.400952
     7  H    2.143568   3.399956   3.875560   3.398248   2.157571
     8  H    3.409743   3.893174   3.410456   2.158073   1.080794
     9  H    3.875846   3.400722   2.145601   1.081755   2.156267
    10  H    3.407408   2.158809   1.083419   2.155261   3.409786
    11  O    2.344985   1.349504   2.425789   3.683806   4.160381
    12  H    3.169316   1.918166   2.485244   3.869171   4.624047
    13  H    1.082074   2.145861   3.398038   3.876147   3.416431
    14  Li   2.381432   2.499708   2.493513   2.416839   2.329654
                    6          7          8          9         10
     6  C    0.000000
     7  H    1.081869   0.000000
     8  H    2.159622   2.491430   0.000000
     9  H    3.398764   4.299149   2.490462   0.000000
    10  H    3.877098   4.958925   4.302747   2.467875   0.000000
    11  O    3.629199   4.486857   5.240754   4.564106   2.698011
    12  H    4.336500   5.276217   5.690879   4.581798   2.344321
    13  H    2.164079   2.483940   4.311948   4.957768   4.292745
    14  Li   2.302458   3.018227   3.066899   3.185052   3.290699
                   11         12         13         14
    11  O    0.000000
    12  H    0.966950   0.000000
    13  H    2.547033   3.496404   0.000000
    14  Li   3.506115   3.996237   3.129446   0.000000
 Stoichiometry    C6H6LiO(1+)
 Framework group  C1[X(C6H6LiO)]
 Deg. of freedom    36
 Full point group                 C1      NOp   1
 Largest Abelian subgroup         C1      NOp   1
 Largest concise Abelian subgroup C1      NOp   1
                         Standard orientation:                         
 ---------------------------------------------------------------------
 Center     Atomic      Atomic             Coordinates (Angstroms)
 Number     Number       Type             X           Y           Z
 ---------------------------------------------------------------------
      1          6           0        0.263223   -1.211634   -0.102319
      2          6           0        0.988708   -0.010865   -0.074201
      3          6           0        0.301874    1.211875   -0.060336
      4          6           0       -1.095321    1.229908   -0.127688
      5          6           0       -1.821303    0.035323   -0.184286
      6          6           0       -1.131196   -1.183789   -0.170633
      7          1           0       -1.676899   -2.117310   -0.205076
      8          1           0       -2.900028    0.052775   -0.248811
      9          1           0       -1.610432    2.180939   -0.147520
     10          1           0        0.854456    2.143354   -0.032092
     11          8           0        2.333864   -0.112877   -0.038007
     12          1           0        2.745088    0.759373   -0.109193
     13          1           0        0.804111   -2.148723   -0.088615
     14          3           0       -0.641040   -0.130768    1.817383
 ---------------------------------------------------------------------
 Rotational constants (GHZ):           4.4285962           2.2908485           1.7679318
 Standard basis: Aug-CC-pVTZ (5D, 7F)
 There are   590 symmetry adapted cartesian basis functions of A   symmetry.
 There are   506 symmetry adapted basis functions of A   symmetry.
   506 basis functions,   740 primitive gaussians,   590 cartesian basis functions
    26 alpha electrons       26 beta electrons
       nuclear repulsion energy       301.1852932959 Hartrees.
 NAtoms=   14 NActive=   14 NUniq=   14 SFac= 1.00D+00 NAtFMM=   60 NAOKFM=F Big=F
 Integral buffers will be    131072 words long.
 Raffenetti 1 integral format.
 Two-electron integral symmetry is turned on.
 Force inversion solution in PCM.
 ------------------------------------------------------------------------------
 Polarizable Continuum Model (PCM)
 =================================
 Model                : PCM.
 Atomic radii         : UFF (Universal Force Field).
 Polarization charges : Total charges.
 Charge compensation  : None.
 Solution method      : Matrix inversion.
 Cavity type          : Scaled VdW (van der Waals Surface) (Alpha=1.100).
 Cavity algorithm     : GePol (No added spheres)
                        Default sphere list used, NSphG=   14.
                        Lebedev-Laikov grids with approx.  5.0 points / Ang**2.
                        Smoothing algorithm: York/Karplus (Gamma=1.0000).
                        Polarization charges: spherical gaussians, with
                                              point-specific exponents (IZeta= 3).
                        Self-potential: point-specific (ISelfS= 7).
                        Self-field    : sphere-specific E.n sum rule (ISelfD= 2).
 1st derivatives      : Analytical E(r).r(x)/FMM algorithm (CHGder, D1EAlg=3).
                        Cavity 1st derivative terms included.
 2nd derivatives      : Analytical E(r).r(xy)/FMM algorithm (CHGder, D2EAlg=3).
                        Cavity 2nd derivative terms included.
 Solvent              : Water, Eps=  78.355300 Eps(inf)=   1.777849
 ------------------------------------------------------------------------------
 Spheres list:
 ISph  on   Nord     Re0    Alpha      Xe            Ye            Ze
    1   C      1    1.9255  1.100      0.263223     -1.211634     -0.102319
    2   C      2    1.9255  1.100      0.988708     -0.010865     -0.074201
    3   C      3    1.9255  1.100      0.301874      1.211875     -0.060336
    4   C      4    1.9255  1.100     -1.095321      1.229908     -0.127688
    5   C      5    1.9255  1.100     -1.821303      0.035323     -0.184286
    6   C      6    1.9255  1.100     -1.131196     -1.183789     -0.170633
    7   H      7    1.4430  1.100     -1.676899     -2.117310     -0.205076
    8   H      8    1.4430  1.100     -2.900028      0.052775     -0.248811
    9   H      9    1.4430  1.100     -1.610432      2.180939     -0.147520
   10   H     10    1.4430  1.100      0.854456      2.143354     -0.032092
   11   O     11    1.7500  1.100      2.333864     -0.112877     -0.038007
   12   H     12    1.4430  1.100      2.745088      0.759373     -0.109193
   13   H     13    1.4430  1.100      0.804111     -2.148723     -0.088615
   14  Li     14    1.2255  1.100     -0.641040     -0.130768      1.817383
 ------------------------------------------------------------------------------
 One-electron integrals computed using PRISM.
 NBasis=   506 RedAO= T EigKep=  1.15D-06  NBF=   506
 NBsUse=   504 1.00D-06 EigRej=  9.90D-07 NBFU=   504
 Initial guess from the checkpoint file:  "output.chk"
 B after Tr=     0.000000   -0.000000   -0.000000
         Rot=    0.999939   -0.010663    0.002254    0.001902 Ang=  -1.27 deg.
 ExpMin= 7.59D-03 ExpMax= 1.53D+04 ExpMxC= 5.22D+02 IAcc=3 IRadAn=         5 AccDes= 0.00D+00
 Harris functional with IExCor=  205 and IRadAn=       5 diagonalized for initial guess.
 HarFok:  IExCor=  205 AccDes= 0.00D+00 IRadAn=         5 IDoV= 1 UseB2=F ITyADJ=14
 ICtDFT=  3500011 ScaDFX=  1.000000  1.000000  1.000000  1.000000
 FoFCou: FMM=F IPFlag=           0 FMFlag=      100000 FMFlg1=           0
         NFxFlg=           0 DoJE=T BraDBF=F KetDBF=T FulRan=T
         wScrn=  0.000000 ICntrl=       500 IOpCl=  0 I1Cent=   200000004 NGrid=           0
         NMat0=    1 NMatS0=      1 NMatT0=    0 NMatD0=    1 NMtDS0=    0 NMtDT0=    0
 Petite list used in FoFCou.
 Requested convergence on RMS density matrix=1.00D-08 within 128 cycles.
 Requested convergence on MAX density matrix=1.00D-06.
 Requested convergence on             energy=1.00D-06.
 No special actions if energy rises.
 Inv3:  Mode=1 IEnd=     4262592.
 Iteration    1 A*A^-1 deviation from unit magnitude is 2.89D-15 for    190.
 Iteration    1 A*A^-1 deviation from orthogonality  is 2.13D-15 for    742    439.
 Iteration    1 A^-1*A deviation from unit magnitude is 2.89D-15 for    190.
 Iteration    1 A^-1*A deviation from orthogonality  is 1.78D-15 for    910    774.
 Error on total polarization charges =  0.01000
 SCF Done:  E(RHF) =  -313.094382247     A.U. after   11 cycles
            NFock= 11  Conv=0.66D-08     -V/T= 2.0019
 ExpMin= 7.59D-03 ExpMax= 1.53D+04 ExpMxC= 5.22D+02 IAcc=3 IRadAn=         5 AccDes= 0.00D+00
 HarFok:  IExCor=  205 AccDes= 0.00D+00 IRadAn=         5 IDoV=-2 UseB2=F ITyADJ=14
 ICtDFT= 12500011 ScaDFX=  1.000000  1.000000  1.000000  1.000000
 Range of M.O.s used for correlation:     9   504
 NBasis=   506 NAE=    26 NBE=    26 NFC=     8 NFV=     0
 NROrb=    496 NOA=    18 NOB=    18 NVA=   478 NVB=   478

 **** Warning!!: The largest alpha MO coefficient is  0.16878255D+03

 Disk-based method using ON**2 memory for 18 occupieds at a time.
 Permanent disk used for amplitudes=   191506159 words.
 Estimated scratch disk usage=  6630912256 words.
 Actual    scratch disk usage=  6412681472 words.
 JobTyp=1 Pass  1:  I=   9 to  26 NPSUse= 12 ParTrn=T ParDer=T DoDerP=T.
 (rs|ai) integrals will be sorted in core.
 Spin components of T(2) and E(2):
     alpha-alpha T2 =       0.5311977251D-01 E2=     -0.1529963991D+00
     alpha-beta  T2 =       0.2783461966D+00 E2=     -0.8968450283D+00
     beta-beta   T2 =       0.5311977251D-01 E2=     -0.1529963991D+00
 ANorm=    0.1176684215D+01
 E2 =    -0.1202837826D+01 EUMP2 =    -0.31429722007327D+03
 G2DrvN: will do    15 centers at a time, making    1 passes.
 Calling FoFCou, ICntrl=  3107 FMM=F I1Cent=   0 AccDes= 0.00D+00.
 NEqPCM:  Using equilibrium solvation (IEInf=0, Eps=  78.3553, EpsInf=   1.7778)
 G2PCM: DoFxE=T DoFxN=T DoGrad=T DoDP/DQ/DG/TGxP=FFFF NFrqRd=   0 IEInf=0 SqF1=F DoCFld=F IF1Alg=4.
 End of G2Drv F.D. properties file   721 does not exist.
 End of G2Drv F.D. properties file   722 does not exist.
 End of G2Drv F.D. properties file   788 does not exist.
          IDoAtm=11111111111111
 NEqPCM:  Using equilibrium solvation (IEInf=0, Eps=  78.3553, EpsInf=   1.7778)
          Differentiating once with respect to electric field.
                with respect to dipole field.
          Differentiating once with respect to nuclear coordinates.
          There are    45 degrees of freedom in the 1st order CPHF.  IDoFFX=6 NUNeed=    45.
     42 vectors produced by pass  0 Test12= 2.76D-14 2.22D-09 XBig12= 3.17D+01 2.93D+00.
 AX will form    42 AO Fock derivatives at one time.
     42 vectors produced by pass  1 Test12= 2.76D-14 2.22D-09 XBig12= 1.54D+00 1.57D-01.
     42 vectors produced by pass  2 Test12= 2.76D-14 2.22D-09 XBig12= 4.27D-02 4.10D-02.
     42 vectors produced by pass  3 Test12= 2.76D-14 2.22D-09 XBig12= 4.65D-04 1.71D-03.
     42 vectors produced by pass  4 Test12= 2.76D-14 2.22D-09 XBig12= 4.21D-06 1.92D-04.
     42 vectors produced by pass  5 Test12= 2.76D-14 2.22D-09 XBig12= 3.52D-08 1.69D-05.
     42 vectors produced by pass  6 Test12= 2.76D-14 2.22D-09 XBig12= 2.58D-10 1.53D-06.
     14 vectors produced by pass  7 Test12= 2.76D-14 2.22D-09 XBig12= 1.60D-12 1.29D-07.
      3 vectors produced by pass  8 Test12= 2.76D-14 2.22D-09 XBig12= 1.08D-14 9.87D-09.
 InvSVY:  IOpt=1 It=  1 EMax= 4.00D-15
 Solved reduced A of dimension   311 with    45 vectors.
 End of Minotr F.D. properties file   721 does not exist.
 End of Minotr F.D. properties file   722 does not exist.
 End of Minotr F.D. properties file   788 does not exist.
 MDV=  4831838208.
 Form MO integral derivatives with frozen-active canonical formalism.
 Discarding MO integrals.
 Reordered first order wavefunction length =    308910368
 In DefCFB: NBatch=  1 ICI= 26 ICA=478 LFMax= 60
            Large arrays: LIAPS= 14782360320 LIARS=  2823020200 words.
 Semi-Direct transformation.
 ModeAB=           4 MOrb=            26 LenV=    4825613443
 LASXX=   1612427518 LTotXX=  1612427518 LenRXX=  3234320830
 LTotAB=  1621893312 MaxLAS=  2271984624 LenRXY=           0
 NonZer=  4846748348 LenScr=  9731510784 LnRSAI=  2271984624
 LnScr1=  4561788928 LExtra=           0 Total=  19799605166
 MaxDsk=          -1 SrtSym=           T ITran=            4
 JobTyp=0 Pass  1:  I=   1 to  26.
 (rs|ai) integrals will be sorted in core.
 SymMOI:  orbitals are not symmetric.
 Spin components of T(2) and E(2):
     alpha-alpha T2 =       0.5311977251D-01 E2=     -0.1529963991D+00
     alpha-beta  T2 =       0.2783461966D+00 E2=     -0.8968450283D+00
     beta-beta   T2 =       0.5311977251D-01 E2=     -0.1529963991D+00
 ANorm=    0.1664082775D+01
 E2 =    -0.1202837826D+01 EUMP2 =    -0.31429722007327D+03
          IDoAtm=11111111111111
 NEqPCM:  Using equilibrium solvation (IEInf=0, Eps=  78.3553, EpsInf=   1.7778)
          Differentiating once with respect to electric field.
                with respect to dipole field.
          Differentiating once with respect to nuclear coordinates.
          There are     1 degrees of freedom in the 1st order CPHF.  IDoFFX=0 NUNeed=     1.
 LinEq1:  Iter=  0 NonCon=     1 RMS=2.15D-03 Max=4.46D-02 NDo=     1
 AX will form     1 AO Fock derivatives at one time.
 LinEq1:  Iter=  1 NonCon=     1 RMS=5.64D-04 Max=1.05D-02 NDo=     1
 LinEq1:  Iter=  2 NonCon=     1 RMS=1.93D-04 Max=7.69D-03 NDo=     1
 LinEq1:  Iter=  3 NonCon=     1 RMS=7.40D-05 Max=3.20D-03 NDo=     1
 LinEq1:  Iter=  4 NonCon=     1 RMS=3.12D-05 Max=7.43D-04 NDo=     1
 LinEq1:  Iter=  5 NonCon=     1 RMS=1.05D-05 Max=2.41D-04 NDo=     1
 LinEq1:  Iter=  6 NonCon=     1 RMS=2.43D-06 Max=5.06D-05 NDo=     1
 LinEq1:  Iter=  7 NonCon=     1 RMS=5.72D-07 Max=8.88D-06 NDo=     1
 LinEq1:  Iter=  8 NonCon=     1 RMS=2.10D-07 Max=4.83D-06 NDo=     1
 LinEq1:  Iter=  9 NonCon=     1 RMS=4.69D-08 Max=9.86D-07 NDo=     1
 LinEq1:  Iter= 10 NonCon=     1 RMS=1.72D-08 Max=5.66D-07 NDo=     1
 LinEq1:  Iter= 11 NonCon=     1 RMS=5.68D-09 Max=1.86D-07 NDo=     1
 LinEq1:  Iter= 12 NonCon=     1 RMS=1.84D-09 Max=8.28D-08 NDo=     1
 LinEq1:  Iter= 13 NonCon=     1 RMS=5.46D-10 Max=2.43D-08 NDo=     1
 LinEq1:  Iter= 14 NonCon=     1 RMS=1.79D-10 Max=3.06D-09 NDo=     1
 LinEq1:  Iter= 15 NonCon=     1 RMS=5.68D-11 Max=1.83D-09 NDo=     1
 LinEq1:  Iter= 16 NonCon=     0 RMS=1.73D-11 Max=2.18D-10 NDo=     1
 Linear equations converged to 1.000D-10 1.000D-09 after    16 iterations.
 End of Minotr F.D. properties file   721 does not exist.
 End of Minotr F.D. properties file   722 does not exist.
 End of Minotr F.D. properties file   788 does not exist.
 Symmetrizing basis deriv contribution to polar:
 IMax=3 JMax=2 DiffMx= 0.00D+00
 G2DrvN: will do    15 centers at a time, making    1 passes.
 Calling FoFCou, ICntrl=  3107 FMM=F I1Cent=   0 AccDes= 0.00D+00.
 NEqPCM:  Using equilibrium solvation (IEInf=0, Eps=  78.3553, EpsInf=   1.7778)
 G2PCM: DoFxE=T DoFxN=F DoGrad=F DoDP/DQ/DG/TGxP=FFFF NFrqRd=   0 IEInf=0 SqF1=F DoCFld=F IF1Alg=4.
 End of G2Drv F.D. properties file   721 does not exist.
 End of G2Drv F.D. properties file   722 does not exist.
 End of G2Drv F.D. properties file   788 does not exist.
 Would need an additional 25667729224 words for in-memory AO integral storage.
 DD1Dir will call FoFJK   2 times, MxPair=       352
 NAB=   351 NAA=     0 NBB=     0 NumPrc= 12.
 FoFJK:  IHMeth= 1 ICntrl=     200 DoSepK=F KAlg= 0 I1Cent=           0 FoldK=F
 IRaf= 990000000 NMat=     352 IRICut=     440 DoRegI=T DoRafI=T ISym2E= 2 IDoP0=3 IntGTp=3.
 FoFCou: FMM=F IPFlag=           0 FMFlag=           0 FMFlg1=           0
         NFxFlg=           0 DoJE=F BraDBF=F KetDBF=F FulRan=T
         wScrn=  0.000000 ICntrl=       200 IOpCl=  0 I1Cent=           0 NGrid=           0
         NMat0=  352 NMatS0=      0 NMatT0=  176 NMatD0=  352 NMtDS0=    0 NMtDT0=    0
 Integrals replicated using symmetry in FoFCou.
 Raff kept on since  68.85% of shell-pairs survive, threshold=   0.20 IRatSp=69.
 G2PCM: DoFxE=F DoFxN=F DoGrad=T DoDP/DQ/DG/TGxP=FFFF NFrqRd=   0 IEInf=0 SqF1=F DoCFld=F IF1Alg=4.
 Discarding MO integrals.
 D2PCM: PCM CHGder 2nd derivatives, FixD1E=F FixD2E=F DoIter=F DoCFld=F I1PDM=2
 Calling FoFJK, ICntrl=  10100127 FMM=F ISym2X=0 I1Cent= 0 IOpClX= 0 NMat=1 NMatS=1 NMatT=0.
 ***** Axes restored to original set *****
 -------------------------------------------------------------------
 Center     Atomic                   Forces (Hartrees/Bohr)
 Number     Number              X              Y              Z
 -------------------------------------------------------------------
      1        6           0.000078702   -0.003913164    0.001616586
      2        6           0.006926521   -0.001664737   -0.004404276
      3        6          -0.001290770   -0.004343390   -0.000143351
      4        6          -0.000798268   -0.003623634   -0.001121249
      5        6          -0.001354784   -0.004155375    0.000765413
      6        6           0.000539249   -0.003442165   -0.000136493
      7        1           0.000061242    0.000242063    0.000490823
      8        1          -0.000364431    0.000861451    0.000194069
      9        1          -0.000416321    0.001210498   -0.000181113
     10        1          -0.000174180    0.001118785   -0.000533241
     11        8          -0.005725482   -0.000540968    0.002877723
     12        1           0.001390439    0.000886574   -0.000241446
     13        1           0.000631657    0.000140008   -0.000080870
     14        3           0.000496426    0.017224055    0.000897424
 -------------------------------------------------------------------
 Cartesian Forces:  Max     0.017224055 RMS     0.003458022
 FormGI is forming the generalized inverse of G from B-inverse, IUseBI=4.

 GradGradGradGradGradGradGradGradGradGradGradGradGradGradGradGradGradGrad
 Berny optimization.
 Using GEDIIS/GDIIS optimizer.
 Internal  Forces:  Max     0.005080494 RMS     0.001272563
 Search for a local minimum.
 Step number   2 out of a maximum of  100
 All quantities printed in internal units (Hartrees-Bohrs-Radians)
 Mixed Optimization -- RFO/linear search
 Second derivative matrix not updated -- analytic derivatives used.
 DE= -2.25D-03 DEPred=-2.41D-03 R= 9.36D-01
 TightC=F SS=  1.41D+00  RLast= 3.12D-01 DXNew= 5.0454D-01 9.3595D-01
 Trust test= 9.36D-01 RLast= 3.12D-01 DXMaxT set to 5.05D-01
 ITU=  1  0
 Use linear search instead of GDIIS.
     Eigenvalues ---    0.00527   0.00688   0.01096   0.01222   0.01400
     Eigenvalues ---    0.01538   0.01597   0.01920   0.01927   0.02008
     Eigenvalues ---    0.02335   0.02563   0.02800   0.02839   0.03059
     Eigenvalues ---    0.03798   0.04642   0.04960   0.12799   0.12945
     Eigenvalues ---    0.16223   0.16523   0.21168   0.30802   0.31196
     Eigenvalues ---    0.31698   0.36154   0.36468   0.36647   0.36696
     Eigenvalues ---    0.36759   0.37216   0.39446   0.39568   0.47548
     Eigenvalues ---    0.51590
 RFO step:  Lambda=-3.71597006D-03 EMin= 5.27134530D-03
 Quartic linear search produced a step of  0.57457.
 Iteration  1 RMS(Cart)=  0.02457075 RMS(Int)=  0.00835981
 Iteration  2 RMS(Cart)=  0.00583410 RMS(Int)=  0.00076374
 Iteration  3 RMS(Cart)=  0.00003503 RMS(Int)=  0.00076184
 Iteration  4 RMS(Cart)=  0.00000002 RMS(Int)=  0.00076184
 Variable       Old X    -DE/DX   Delta X   Delta X   Delta X     New X
                                 (Linear)    (Quad)   (Total)
    R1        2.65166  -0.00212  -0.00259  -0.00590  -0.00951   2.64215
    R2        2.63876  -0.00149  -0.00135  -0.00137  -0.00449   2.63427
    R3        2.04482  -0.00050  -0.00020  -0.00083  -0.00103   2.04380
    R4        4.50025   0.00409   0.01078   0.25060   0.26226   4.76251
    R5        2.65035  -0.00272  -0.00260  -0.00561  -0.00914   2.64122
    R6        2.55019   0.00508   0.00423   0.01261   0.01684   2.56704
    R7        2.64360  -0.00169  -0.00226  -0.00205  -0.00531   2.63829
    R8        2.04737  -0.00053  -0.00028  -0.00078  -0.00106   2.04630
    R9        4.71206   0.00284   0.11894  -0.03030   0.08919   4.80125
   R10        2.64378  -0.00225  -0.00093  -0.00384  -0.00546   2.63832
   R11        2.04422  -0.00049  -0.00029  -0.00067  -0.00096   2.04327
   R12        4.56716   0.00228   0.09571  -0.00254   0.09376   4.66092
   R13        2.64742  -0.00234  -0.00172  -0.00300  -0.00601   2.64141
   R14        2.04240  -0.00046  -0.00021  -0.00057  -0.00078   2.04163
   R15        4.40241   0.00295   0.02804   0.14758   0.17696   4.57936
   R16        2.04444  -0.00049  -0.00014  -0.00097  -0.00111   2.04333
   R17        4.35102   0.00385  -0.01376   0.27833   0.26501   4.61602
   R18        1.82727  -0.00019  -0.00012  -0.00001  -0.00013   1.82714
    A1        2.09465   0.00005  -0.00051  -0.00060  -0.00088   2.09377
    A2        2.07417   0.00012   0.00169   0.00187   0.00397   2.07814
    A3        1.36103   0.00046   0.02702  -0.04897  -0.02208   1.33895
    A4        2.11420  -0.00017  -0.00099  -0.00137  -0.00304   2.11116
    A5        2.18054  -0.00081  -0.02908   0.02928   0.00115   2.18169
    A6        2.08639   0.00011   0.00090   0.00165   0.00278   2.08917
    A7        2.03891   0.00170   0.00143   0.00635   0.00766   2.04658
    A8        2.15769  -0.00182  -0.00231  -0.00797  -0.01040   2.14729
    A9        2.09425  -0.00008  -0.00008   0.00023  -0.00035   2.09389
   A10        2.09444  -0.00010  -0.00027  -0.00115  -0.00087   2.09358
   A11        1.29033   0.00085  -0.00923   0.04465   0.03562   1.32595
   A12        2.09390   0.00019   0.00025   0.00192   0.00178   2.09568
   A13        2.26033  -0.00136   0.01532  -0.09198  -0.07632   2.18401
   A14        2.10507   0.00006  -0.00011  -0.00099  -0.00109   2.10398
   A15        2.08037   0.00003  -0.00002   0.00010  -0.00116   2.07921
   A16        2.09768  -0.00010   0.00009   0.00123   0.00223   2.09991
   A17        2.21333  -0.00157   0.00822  -0.08345  -0.07504   2.13828
   A18        2.07948   0.00012  -0.00022   0.00052   0.00053   2.08001
   A19        2.10198   0.00005   0.00062  -0.00135  -0.00127   2.10071
   A20        2.10167  -0.00016  -0.00040   0.00095   0.00080   2.10247
   A21        2.16289  -0.00132  -0.01783  -0.02206  -0.03939   2.12351
   A22        2.10568  -0.00026   0.00007  -0.00049  -0.00066   2.10502
   A23        2.08066   0.00026  -0.00036   0.00155   0.00101   2.08166
   A24        2.09682  -0.00000   0.00028  -0.00096  -0.00032   2.09650
   A25        2.12881  -0.00089  -0.03661   0.03741   0.00165   2.13046
   A26        1.93237  -0.00245  -0.00484  -0.01467  -0.01951   1.91286
   A27        1.03998  -0.00186  -0.01799  -0.02689  -0.04394   0.99604
   A28        1.24311  -0.00223  -0.01815  -0.04011  -0.05659   1.18651
   A29        1.08389  -0.00192  -0.00590  -0.05545  -0.05910   1.02480
   A30        1.05430  -0.00159  -0.02109  -0.01435  -0.03460   1.01970
   A31        1.24144  -0.00209  -0.01921  -0.03741  -0.05493   1.18651
   A32        1.07308  -0.00180  -0.01240  -0.03559  -0.04707   1.02601
    D1        0.04495   0.00014  -0.00048  -0.01044  -0.01116   0.03379
    D2       -3.11657  -0.00002   0.00029  -0.00891  -0.00925  -3.12582
    D3       -3.11609   0.00003   0.00758  -0.01619  -0.00832  -3.12441
    D4        0.00557  -0.00013   0.00834  -0.01465  -0.00641  -0.00084
    D5       -0.96154  -0.00064  -0.01198  -0.00785  -0.01798  -0.97952
    D6        2.16012  -0.00080  -0.01121  -0.00631  -0.01607   2.14405
    D7       -0.02281   0.00006  -0.00118   0.00842   0.00728  -0.01553
    D8        3.12734  -0.00016   0.00753  -0.00506   0.00291   3.13025
    D9        3.13869   0.00017  -0.00947   0.01427   0.00430  -3.14019
   D10        0.00564  -0.00005  -0.00076   0.00078  -0.00006   0.00558
   D11        0.48400  -0.00008  -0.00455   0.01295   0.00830   0.49231
   D12        1.08120  -0.00020  -0.01721   0.03014   0.01358   1.09478
   D13        1.71091  -0.00052  -0.02100   0.02909   0.00906   1.71997
   D14        2.52481   0.00029   0.01381  -0.01443  -0.00151   2.52330
   D15        3.12200   0.00017   0.00115   0.00276   0.00377   3.12577
   D16       -2.53147  -0.00015  -0.00265   0.00171  -0.00075  -2.53223
   D17       -0.04390  -0.00019   0.00164   0.00599   0.00790  -0.03600
   D18        3.13463  -0.00036   0.00513  -0.02543  -0.02040   3.11423
   D19        0.92263   0.00080  -0.00786   0.05850   0.04958   0.97222
   D20        3.11905  -0.00006   0.00076   0.00416   0.00565   3.12470
   D21        0.01440  -0.00022   0.00425  -0.02726  -0.02265  -0.00825
   D22       -2.19760   0.00093  -0.00873   0.05667   0.04733  -2.15026
   D23        3.04369   0.00100   0.00317   0.05241   0.05579   3.09949
   D24       -0.11873   0.00086   0.00402   0.05414   0.05795  -0.06078
   D25        0.02071   0.00004  -0.00118   0.00051  -0.00073   0.01998
   D26       -3.10825  -0.00012   0.00379  -0.03080  -0.02729  -3.13554
   D27        3.12538   0.00020  -0.00468   0.03186   0.02755  -3.13026
   D28       -0.00358   0.00004   0.00029   0.00055   0.00098  -0.00260
   D29       -0.49368   0.00004  -0.00023  -0.00067  -0.00052  -0.49420
   D30       -1.76966   0.00093  -0.00907   0.05013   0.03896  -1.73070
   D31       -1.12441   0.00044  -0.00562   0.02964   0.02264  -1.10178
   D32       -2.51667  -0.00038   0.00582  -0.02647  -0.01898  -2.53564
   D33        2.49054   0.00051  -0.00302   0.02433   0.02050   2.51104
   D34        3.13578   0.00001   0.00044   0.00384   0.00418   3.13996
   D35        0.00171   0.00015  -0.00048  -0.00266  -0.00328  -0.00157
   D36       -3.12810  -0.00003  -0.00069  -0.01388  -0.01484   3.14025
   D37        3.13055   0.00032  -0.00551   0.02896   0.02357  -3.12906
   D38        0.00073   0.00013  -0.00571   0.01774   0.01202   0.01275
   D39       -3.12910   0.00001  -0.00022   0.00395   0.00369  -3.12541
   D40        2.51777   0.00035  -0.00588   0.03439   0.02673   2.54450
   D41       -0.00066  -0.00020   0.00167  -0.00182   0.00001  -0.00066
   D42        3.13230   0.00002  -0.00711   0.01180   0.00442   3.13672
   D43        3.12915  -0.00002   0.00188   0.00938   0.01156   3.14071
   D44       -0.02107   0.00020  -0.00690   0.02301   0.01597  -0.00510
   D45        2.52742   0.00055  -0.00026   0.01929   0.01856   2.54598
   D46       -2.55117  -0.00035  -0.01194   0.01445   0.00229  -2.54887
   D47        3.12916   0.00001  -0.00042   0.00097   0.00036   3.12952
   D48       -2.54868  -0.00019  -0.01126   0.01390   0.00333  -2.54535
         Item               Value     Threshold  Converged?
 Maximum Force            0.005080     0.000450     NO 
 RMS     Force            0.001273     0.000300     NO 
 Maximum Displacement     0.191840     0.001800     NO 
 RMS     Displacement     0.028971     0.001200     NO 
 Predicted change in Energy=-2.887944D-03
 GradGradGradGradGradGradGradGradGradGradGradGradGradGradGradGradGradGrad

                          Input orientation:                          
 ---------------------------------------------------------------------
 Center     Atomic      Atomic             Coordinates (Angstroms)
 Number     Number       Type             X           Y           Z
 ---------------------------------------------------------------------
      1          6           0        0.000175   -0.024652    0.000381
      2          6           0        0.000259   -0.023957    1.398548
      3          6           0        1.214340   -0.029192    2.090981
      4          6           0        2.418759   -0.078609    1.386643
      5          6           0        2.424135   -0.099060   -0.009336
      6          6           0        1.206917   -0.071345   -0.695906
      7          1           0        1.193396   -0.082074   -1.777049
      8          1           0        3.357988   -0.136062   -0.551349
      9          1           0        3.349886   -0.087755    1.936206
     10          1           0        1.219466   -0.003007    3.173510
     11          8           0       -1.206941    0.003663    2.020804
     12          1           0       -1.079247   -0.037099    2.978348
     13          1           0       -0.944929   -0.004324   -0.525044
     14          3           0        1.376789    2.005706    0.578361
 ---------------------------------------------------------------------
                    Distance matrix (angstroms):
                    1          2          3          4          5
     1  C    0.000000
     2  C    1.398167   0.000000
     3  C    2.417608   1.397671   0.000000
     4  C    2.788222   2.419147   1.396123   0.000000
     5  C    2.425121   2.804096   2.424833   1.396139   0.000000
     6  C    1.393994   2.417645   2.787216   2.409486   1.397772
     7  H    2.141572   3.392842   3.868449   3.392709   2.154024
     8  H    3.404663   3.884458   3.404197   2.154360   1.080384
     9  H    3.869362   3.393103   2.141948   1.081249   2.154594
    10  H    3.399395   2.153461   1.082858   2.153349   3.404550
    11  O    2.353729   1.358417   2.422520   3.681661   4.161338
    12  H    3.167585   1.913445   2.459273   3.843344   4.604756
    13  H    1.081530   2.143355   3.392145   3.869685   3.409622
    14  Li   2.520214   2.585938   2.540712   2.466452   2.423295
                    6          7          8          9         10
     6  C    0.000000
     7  H    1.081281   0.000000
     8  H    2.156894   2.488115   0.000000
     9  H    3.394201   4.294036   2.488037   0.000000
    10  H    3.870040   4.951260   4.297157   2.465115   0.000000
    11  O    3.634948   4.493624   5.241571   4.558528   2.686304
    12  H    4.327569   5.270743   5.670768   4.550367   2.307235
    13  H    2.159659   2.479112   4.305014   4.950772   4.285313
    14  Li   2.442694   3.152842   3.128668   3.181105   3.285495
                   11         12         13         14
    11  O    0.000000
    12  H    0.966881   0.000000
    13  H    2.559307   3.506119   0.000000
    14  Li   3.572741   3.995636   3.263142   0.000000
 Stoichiometry    C6H6LiO(1+)
 Framework group  C1[X(C6H6LiO)]
 Deg. of freedom    36
 Full point group                 C1      NOp   1
 Largest Abelian subgroup         C1      NOp   1
 Largest concise Abelian subgroup C1      NOp   1
                         Standard orientation:                         
 ---------------------------------------------------------------------
 Center     Atomic      Atomic             Coordinates (Angstroms)
 Number     Number       Type             X           Y           Z
 ---------------------------------------------------------------------
      1          6           0        0.260383   -1.217541   -0.098417
      2          6           0        0.983472   -0.020986   -0.081936
      3          6           0        0.302731    1.199678   -0.089268
      4          6           0       -1.091621    1.220264   -0.156471
      5          6           0       -1.817997    0.028514   -0.192727
      6          6           0       -1.131827   -1.188878   -0.162825
      7          1           0       -1.679315   -2.121029   -0.185650
      8          1           0       -2.897013    0.047977   -0.243473
      9          1           0       -1.604069    2.172308   -0.167016
     10          1           0        0.857922    2.128588   -0.050903
     11          8           0        2.338029   -0.113136   -0.037431
     12          1           0        2.724545    0.772586   -0.068421
     13          1           0        0.797134   -2.156219   -0.076305
     14          3           0       -0.644763   -0.021811    1.927025
 ---------------------------------------------------------------------
 Rotational constants (GHZ):           4.3318596           2.2614288           1.7718254
 Standard basis: Aug-CC-pVTZ (5D, 7F)
 There are   590 symmetry adapted cartesian basis functions of A   symmetry.
 There are   506 symmetry adapted basis functions of A   symmetry.
   506 basis functions,   740 primitive gaussians,   590 cartesian basis functions
    26 alpha electrons       26 beta electrons
       nuclear repulsion energy       300.4758101030 Hartrees.
 NAtoms=   14 NActive=   14 NUniq=   14 SFac= 1.00D+00 NAtFMM=   60 NAOKFM=F Big=F
 Integral buffers will be    131072 words long.
 Raffenetti 1 integral format.
 Two-electron integral symmetry is turned on.
 Force inversion solution in PCM.
 ------------------------------------------------------------------------------
 Polarizable Continuum Model (PCM)
 =================================
 Model                : PCM.
 Atomic radii         : UFF (Universal Force Field).
 Polarization charges : Total charges.
 Charge compensation  : None.
 Solution method      : Matrix inversion.
 Cavity type          : Scaled VdW (van der Waals Surface) (Alpha=1.100).
 Cavity algorithm     : GePol (No added spheres)
                        Default sphere list used, NSphG=   14.
                        Lebedev-Laikov grids with approx.  5.0 points / Ang**2.
                        Smoothing algorithm: York/Karplus (Gamma=1.0000).
                        Polarization charges: spherical gaussians, with
                                              point-specific exponents (IZeta= 3).
                        Self-potential: point-specific (ISelfS= 7).
                        Self-field    : sphere-specific E.n sum rule (ISelfD= 2).
 1st derivatives      : Analytical E(r).r(x)/FMM algorithm (CHGder, D1EAlg=3).
                        Cavity 1st derivative terms included.
 2nd derivatives      : Analytical E(r).r(xy)/FMM algorithm (CHGder, D2EAlg=3).
                        Cavity 2nd derivative terms included.
 Solvent              : Water, Eps=  78.355300 Eps(inf)=   1.777849
 ------------------------------------------------------------------------------
 Spheres list:
 ISph  on   Nord     Re0    Alpha      Xe            Ye            Ze
    1   C      1    1.9255  1.100      0.260383     -1.217541     -0.098417
    2   C      2    1.9255  1.100      0.983472     -0.020986     -0.081936
    3   C      3    1.9255  1.100      0.302731      1.199678     -0.089268
    4   C      4    1.9255  1.100     -1.091621      1.220264     -0.156471
    5   C      5    1.9255  1.100     -1.817997      0.028514     -0.192727
    6   C      6    1.9255  1.100     -1.131827     -1.188878     -0.162825
    7   H      7    1.4430  1.100     -1.679315     -2.121029     -0.185650
    8   H      8    1.4430  1.100     -2.897013      0.047977     -0.243473
    9   H      9    1.4430  1.100     -1.604069      2.172308     -0.167016
   10   H     10    1.4430  1.100      0.857922      2.128588     -0.050903
   11   O     11    1.7500  1.100      2.338029     -0.113136     -0.037431
   12   H     12    1.4430  1.100      2.724545      0.772586     -0.068421
   13   H     13    1.4430  1.100      0.797134     -2.156219     -0.076305
   14  Li     14    1.2255  1.100     -0.644763     -0.021811      1.927025
 ------------------------------------------------------------------------------
 One-electron integrals computed using PRISM.
 NBasis=   506 RedAO= T EigKep=  1.16D-06  NBF=   506
 NBsUse=   504 1.00D-06 EigRej=  9.89D-07 NBFU=   504
 Initial guess from the checkpoint file:  "output.chk"
 B after Tr=    -0.000000    0.000000   -0.000000
         Rot=    0.999951    0.009934    0.000197    0.000506 Ang=   1.14 deg.
 ExpMin= 7.59D-03 ExpMax= 1.53D+04 ExpMxC= 5.22D+02 IAcc=3 IRadAn=         5 AccDes= 0.00D+00
 Harris functional with IExCor=  205 and IRadAn=       5 diagonalized for initial guess.
 HarFok:  IExCor=  205 AccDes= 0.00D+00 IRadAn=         5 IDoV= 1 UseB2=F ITyADJ=14
 ICtDFT=  3500011 ScaDFX=  1.000000  1.000000  1.000000  1.000000
 FoFCou: FMM=F IPFlag=           0 FMFlag=      100000 FMFlg1=           0
         NFxFlg=           0 DoJE=T BraDBF=F KetDBF=T FulRan=T
         wScrn=  0.000000 ICntrl=       500 IOpCl=  0 I1Cent=   200000004 NGrid=           0
         NMat0=    1 NMatS0=      1 NMatT0=    0 NMatD0=    1 NMtDS0=    0 NMtDT0=    0
 Petite list used in FoFCou.
 Requested convergence on RMS density matrix=1.00D-08 within 128 cycles.
 Requested convergence on MAX density matrix=1.00D-06.
 Requested convergence on             energy=1.00D-06.
 No special actions if energy rises.
 Inv3:  Mode=1 IEnd=     4269747.
 Iteration    1 A*A^-1 deviation from unit magnitude is 3.33D-15 for    749.
 Iteration    1 A*A^-1 deviation from orthogonality  is 2.03D-15 for   1126    313.
 Iteration    1 A^-1*A deviation from unit magnitude is 3.33D-15 for    749.
 Iteration    1 A^-1*A deviation from orthogonality  is 2.28D-15 for    761    413.
 Error on total polarization charges =  0.01011
 SCF Done:  E(RHF) =  -313.097358392     A.U. after   11 cycles
            NFock= 11  Conv=0.99D-08     -V/T= 2.0019
 ExpMin= 7.59D-03 ExpMax= 1.53D+04 ExpMxC= 5.22D+02 IAcc=3 IRadAn=         5 AccDes= 0.00D+00
 HarFok:  IExCor=  205 AccDes= 0.00D+00 IRadAn=         5 IDoV=-2 UseB2=F ITyADJ=14
 ICtDFT= 12500011 ScaDFX=  1.000000  1.000000  1.000000  1.000000
 Range of M.O.s used for correlation:     9   504
 NBasis=   506 NAE=    26 NBE=    26 NFC=     8 NFV=     0
 NROrb=    496 NOA=    18 NOB=    18 NVA=   478 NVB=   478

 **** Warning!!: The largest alpha MO coefficient is  0.16966855D+03

 Disk-based method using ON**2 memory for 18 occupieds at a time.
 Permanent disk used for amplitudes=   191506159 words.
 Estimated scratch disk usage=  6630912256 words.
 Actual    scratch disk usage=  6412681472 words.
 JobTyp=1 Pass  1:  I=   9 to  26 NPSUse= 12 ParTrn=T ParDer=T DoDerP=T.
 (rs|ai) integrals will be sorted in core.
 Spin components of T(2) and E(2):
     alpha-alpha T2 =       0.5310406876D-01 E2=     -0.1530058307D+00
     alpha-beta  T2 =       0.2782395838D+00 E2=     -0.8967996253D+00
     beta-beta   T2 =       0.5310406876D-01 E2=     -0.1530058307D+00
 ANorm=    0.1176625565D+01
 E2 =    -0.1202811287D+01 EUMP2 =    -0.31430016967848D+03
 G2DrvN: will do    15 centers at a time, making    1 passes.
 Calling FoFCou, ICntrl=  3107 FMM=F I1Cent=   0 AccDes= 0.00D+00.
 NEqPCM:  Using equilibrium solvation (IEInf=0, Eps=  78.3553, EpsInf=   1.7778)
 G2PCM: DoFxE=T DoFxN=T DoGrad=T DoDP/DQ/DG/TGxP=FFFF NFrqRd=   0 IEInf=0 SqF1=F DoCFld=F IF1Alg=4.
 End of G2Drv F.D. properties file   721 does not exist.
 End of G2Drv F.D. properties file   722 does not exist.
 End of G2Drv F.D. properties file   788 does not exist.
          IDoAtm=11111111111111
 NEqPCM:  Using equilibrium solvation (IEInf=0, Eps=  78.3553, EpsInf=   1.7778)
          Differentiating once with respect to electric field.
                with respect to dipole field.
          Differentiating once with respect to nuclear coordinates.
          There are    45 degrees of freedom in the 1st order CPHF.  IDoFFX=6 NUNeed=    45.
     42 vectors produced by pass  0 Test12= 2.76D-14 2.22D-09 XBig12= 3.17D+01 2.87D+00.
 AX will form    42 AO Fock derivatives at one time.
     42 vectors produced by pass  1 Test12= 2.76D-14 2.22D-09 XBig12= 1.52D+00 1.59D-01.
     42 vectors produced by pass  2 Test12= 2.76D-14 2.22D-09 XBig12= 4.25D-02 3.94D-02.
     42 vectors produced by pass  3 Test12= 2.76D-14 2.22D-09 XBig12= 4.49D-04 1.70D-03.
     42 vectors produced by pass  4 Test12= 2.76D-14 2.22D-09 XBig12= 4.06D-06 1.73D-04.
     42 vectors produced by pass  5 Test12= 2.76D-14 2.22D-09 XBig12= 3.48D-08 1.84D-05.
     42 vectors produced by pass  6 Test12= 2.76D-14 2.22D-09 XBig12= 2.69D-10 1.61D-06.
     16 vectors produced by pass  7 Test12= 2.76D-14 2.22D-09 XBig12= 1.67D-12 1.23D-07.
      3 vectors produced by pass  8 Test12= 2.76D-14 2.22D-09 XBig12= 1.04D-14 1.00D-08.
 InvSVY:  IOpt=1 It=  1 EMax= 3.55D-15
 Solved reduced A of dimension   313 with    45 vectors.
 End of Minotr F.D. properties file   721 does not exist.
 End of Minotr F.D. properties file   722 does not exist.
 End of Minotr F.D. properties file   788 does not exist.
 MDV=  4831838208.
 Form MO integral derivatives with frozen-active canonical formalism.
 Discarding MO integrals.
 Reordered first order wavefunction length =    308910368
 In DefCFB: NBatch=  1 ICI= 26 ICA=478 LFMax= 60
            Large arrays: LIAPS= 14782360320 LIARS=  2823020200 words.
 Semi-Direct transformation.
 ModeAB=           4 MOrb=            26 LenV=    4825613829
 LASXX=   1612427518 LTotXX=  1612427518 LenRXX=  3234320830
 LTotAB=  1621893312 MaxLAS=  2272141872 LenRXY=           0
 NonZer=  4846748348 LenScr=  9731510784 LnRSAI=  2272141872
 LnScr1=  4562104832 LExtra=           0 Total=  19800078318
 MaxDsk=          -1 SrtSym=           T ITran=            4
 JobTyp=0 Pass  1:  I=   1 to  26.
 (rs|ai) integrals will be sorted in core.
 SymMOI:  orbitals are not symmetric.
 Spin components of T(2) and E(2):
     alpha-alpha T2 =       0.5310406876D-01 E2=     -0.1530058307D+00
     alpha-beta  T2 =       0.2782395838D+00 E2=     -0.8967996253D+00
     beta-beta   T2 =       0.5310406876D-01 E2=     -0.1530058307D+00
 ANorm=    0.1663999833D+01
 E2 =    -0.1202811287D+01 EUMP2 =    -0.31430016967848D+03
          IDoAtm=11111111111111
 NEqPCM:  Using equilibrium solvation (IEInf=0, Eps=  78.3553, EpsInf=   1.7778)
          Differentiating once with respect to electric field.
                with respect to dipole field.
          Differentiating once with respect to nuclear coordinates.
          There are     1 degrees of freedom in the 1st order CPHF.  IDoFFX=0 NUNeed=     1.
 LinEq1:  Iter=  0 NonCon=     1 RMS=2.15D-03 Max=3.88D-02 NDo=     1
 AX will form     1 AO Fock derivatives at one time.
 LinEq1:  Iter=  1 NonCon=     1 RMS=5.63D-04 Max=9.99D-03 NDo=     1
 LinEq1:  Iter=  2 NonCon=     1 RMS=1.92D-04 Max=7.36D-03 NDo=     1
 LinEq1:  Iter=  3 NonCon=     1 RMS=7.33D-05 Max=3.13D-03 NDo=     1
 LinEq1:  Iter=  4 NonCon=     1 RMS=3.12D-05 Max=7.54D-04 NDo=     1
 LinEq1:  Iter=  5 NonCon=     1 RMS=1.05D-05 Max=2.03D-04 NDo=     1
 LinEq1:  Iter=  6 NonCon=     1 RMS=2.44D-06 Max=4.66D-05 NDo=     1
 LinEq1:  Iter=  7 NonCon=     1 RMS=5.81D-07 Max=9.13D-06 NDo=     1
 LinEq1:  Iter=  8 NonCon=     1 RMS=2.16D-07 Max=5.16D-06 NDo=     1
 LinEq1:  Iter=  9 NonCon=     1 RMS=4.75D-08 Max=8.03D-07 NDo=     1
 LinEq1:  Iter= 10 NonCon=     1 RMS=1.79D-08 Max=4.82D-07 NDo=     1
 LinEq1:  Iter= 11 NonCon=     1 RMS=5.77D-09 Max=1.69D-07 NDo=     1
 LinEq1:  Iter= 12 NonCon=     1 RMS=1.81D-09 Max=7.29D-08 NDo=     1
 LinEq1:  Iter= 13 NonCon=     1 RMS=5.46D-10 Max=2.62D-08 NDo=     1
 LinEq1:  Iter= 14 NonCon=     1 RMS=1.86D-10 Max=3.62D-09 NDo=     1
 LinEq1:  Iter= 15 NonCon=     1 RMS=5.74D-11 Max=1.87D-09 NDo=     1
 LinEq1:  Iter= 16 NonCon=     0 RMS=1.69D-11 Max=2.11D-10 NDo=     1
 Linear equations converged to 1.000D-10 1.000D-09 after    16 iterations.
 End of Minotr F.D. properties file   721 does not exist.
 End of Minotr F.D. properties file   722 does not exist.
 End of Minotr F.D. properties file   788 does not exist.
 Symmetrizing basis deriv contribution to polar:
 IMax=3 JMax=2 DiffMx= 0.00D+00
 G2DrvN: will do    15 centers at a time, making    1 passes.
 Calling FoFCou, ICntrl=  3107 FMM=F I1Cent=   0 AccDes= 0.00D+00.
 NEqPCM:  Using equilibrium solvation (IEInf=0, Eps=  78.3553, EpsInf=   1.7778)
 G2PCM: DoFxE=T DoFxN=F DoGrad=F DoDP/DQ/DG/TGxP=FFFF NFrqRd=   0 IEInf=0 SqF1=F DoCFld=F IF1Alg=4.
 End of G2Drv F.D. properties file   721 does not exist.
 End of G2Drv F.D. properties file   722 does not exist.
 End of G2Drv F.D. properties file   788 does not exist.
 Would need an additional 25667729224 words for in-memory AO integral storage.
 DD1Dir will call FoFJK   2 times, MxPair=       352
 NAB=   351 NAA=     0 NBB=     0 NumPrc= 12.
 FoFJK:  IHMeth= 1 ICntrl=     200 DoSepK=F KAlg= 0 I1Cent=           0 FoldK=F
 IRaf= 990000000 NMat=     352 IRICut=     440 DoRegI=T DoRafI=T ISym2E= 2 IDoP0=3 IntGTp=3.
 FoFCou: FMM=F IPFlag=           0 FMFlag=           0 FMFlg1=           0
         NFxFlg=           0 DoJE=F BraDBF=F KetDBF=F FulRan=T
         wScrn=  0.000000 ICntrl=       200 IOpCl=  0 I1Cent=           0 NGrid=           0
         NMat0=  352 NMatS0=      0 NMatT0=  176 NMatD0=  352 NMtDS0=    0 NMtDT0=    0
 Integrals replicated using symmetry in FoFCou.
 Raff kept on since  68.64% of shell-pairs survive, threshold=   0.20 IRatSp=69.
 G2PCM: DoFxE=F DoFxN=F DoGrad=T DoDP/DQ/DG/TGxP=FFFF NFrqRd=   0 IEInf=0 SqF1=F DoCFld=F IF1Alg=4.
 Discarding MO integrals.
 D2PCM: PCM CHGder 2nd derivatives, FixD1E=F FixD2E=F DoIter=F DoCFld=F I1PDM=2
 Calling FoFJK, ICntrl=  10100127 FMM=F ISym2X=0 I1Cent= 0 IOpClX= 0 NMat=1 NMatS=1 NMatT=0.
 ***** Axes restored to original set *****
 -------------------------------------------------------------------
 Center     Atomic                   Forces (Hartrees/Bohr)
 Number     Number              X              Y              Z
 -------------------------------------------------------------------
      1        6          -0.001649316   -0.002128554   -0.000503412
      2        6          -0.000048603   -0.000140362   -0.000308158
      3        6           0.000212574   -0.001801250    0.002447375
      4        6           0.000565240   -0.001230552    0.000505018
      5        6           0.001095620   -0.002774331   -0.000441705
      6        6           0.000251388   -0.002239287   -0.001056261
      7        1          -0.000031891    0.000383273    0.000004799
      8        1          -0.000040525    0.000310699   -0.000082927
      9        1           0.000065336    0.000113703   -0.000103631
     10        1          -0.000087203    0.000019742   -0.000025233
     11        8          -0.000376473   -0.000351780    0.000200669
     12        1           0.000085943    0.000344932   -0.000012279
     13        1           0.000059520    0.000331467   -0.000066809
     14        3          -0.000101611    0.009162298   -0.000557447
 -------------------------------------------------------------------
 Cartesian Forces:  Max     0.009162298 RMS     0.001685963
 FormGI is forming the generalized inverse of G from B-inverse, IUseBI=4.

 GradGradGradGradGradGradGradGradGradGradGradGradGradGradGradGradGradGrad
 Berny optimization.
 Using GEDIIS/GDIIS optimizer.
 Internal  Forces:  Max     0.002517605 RMS     0.000504526
 Search for a local minimum.
 Step number   3 out of a maximum of  100
 All quantities printed in internal units (Hartrees-Bohrs-Radians)
 Mixed Optimization -- En-DIIS/RFO-DIIS
 Second derivative matrix not updated -- analytic derivatives used.
 DE= -2.95D-03 DEPred=-2.89D-03 R= 1.02D+00
 TightC=F SS=  1.41D+00  RLast= 4.88D-01 DXNew= 8.4853D-01 1.4646D+00
 Trust test= 1.02D+00 RLast= 4.88D-01 DXMaxT set to 8.49D-01
 ITU=  1  1  0
 Use linear search instead of GDIIS.
     Eigenvalues ---   -0.00567  -0.00251   0.00542   0.00644   0.01263
     Eigenvalues ---    0.01524   0.01593   0.01810   0.01870   0.01983
     Eigenvalues ---    0.02170   0.02461   0.02721   0.02943   0.03115
     Eigenvalues ---    0.03920   0.04799   0.05053   0.12387   0.12852
     Eigenvalues ---    0.16136   0.16702   0.21204   0.31315   0.31775
     Eigenvalues ---    0.32257   0.36223   0.36718   0.36777   0.36814
     Eigenvalues ---    0.36886   0.37868   0.40359   0.40387   0.45910
     Eigenvalues ---    0.51584
 RFO step:  Lambda=-6.32584879D-03 EMin=-5.67005763D-03
 Quintic linear search produced a step of  0.56643.
 Maximum step size (   0.849) exceeded in Quadratic search.
    -- Step size scaled by   0.807
 Iteration  1 RMS(Cart)=  0.04910757 RMS(Int)=  0.03661572
 Iteration  2 RMS(Cart)=  0.02368337 RMS(Int)=  0.00720850
 Iteration  3 RMS(Cart)=  0.00563677 RMS(Int)=  0.00278311
 Iteration  4 RMS(Cart)=  0.00002670 RMS(Int)=  0.00278279
 Iteration  5 RMS(Cart)=  0.00000006 RMS(Int)=  0.00278279
 Variable       Old X    -DE/DX   Delta X   Delta X   Delta X     New X
                                 (Linear)    (Quad)   (Total)
    R1        2.64215   0.00045  -0.00538   0.00811   0.00532   2.64747
    R2        2.63427   0.00056  -0.00254   0.00754   0.00239   2.63666
    R3        2.04380  -0.00001  -0.00058   0.00124   0.00066   2.04445
    R4        4.76251   0.00214   0.14855  -0.19280  -0.04024   4.72227
    R5        2.64122   0.00068  -0.00518   0.00534   0.00010   2.64131
    R6        2.56704   0.00034   0.00954  -0.00799   0.00155   2.56858
    R7        2.63829   0.00041  -0.00301   0.00234  -0.00023   2.63806
    R8        2.04630  -0.00003  -0.00060   0.00035  -0.00025   2.04605
    R9        4.80125   0.00252   0.05052   0.53675   0.58060   5.38185
   R10        2.63832   0.00029  -0.00309   0.00809   0.00939   2.64771
   R11        2.04327  -0.00000  -0.00054   0.00046  -0.00008   2.04318
   R12        4.66092   0.00190   0.05311   0.30147   0.35717   5.01809
   R13        2.64141   0.00025  -0.00340   0.00754   0.00300   2.64441
   R14        2.04163  -0.00000  -0.00044   0.00066   0.00023   2.04185
   R15        4.57936   0.00192   0.10023  -0.14449  -0.04066   4.53870
   R16        2.04333   0.00000  -0.00063   0.00089   0.00026   2.04359
   R17        4.61602   0.00179   0.15011  -0.38959  -0.24450   4.37152
   R18        1.82714  -0.00002  -0.00007  -0.00033  -0.00041   1.82673
    A1        2.09377  -0.00006  -0.00050   0.00838   0.00863   2.10240
    A2        2.07814   0.00003   0.00225  -0.00497   0.00230   2.08045
    A3        1.33895   0.00021  -0.01251   0.17705   0.16667   1.50562
    A4        2.11116   0.00003  -0.00172  -0.00327  -0.01084   2.10032
    A5        2.18169  -0.00033   0.00065  -0.10642  -0.10666   2.07503
    A6        2.08917   0.00006   0.00157  -0.00457  -0.00000   2.08917
    A7        2.04658   0.00007   0.00434  -0.00530  -0.00258   2.04400
    A8        2.14729  -0.00013  -0.00589   0.01022   0.00272   2.15001
    A9        2.09389  -0.00025  -0.00020  -0.00183  -0.00639   2.08751
   A10        2.09358   0.00006  -0.00049   0.00185   0.00366   2.09724
   A11        1.32595   0.00006   0.02018  -0.07004  -0.04995   1.27600
   A12        2.09568   0.00019   0.00101  -0.00019   0.00267   2.09835
   A13        2.18401  -0.00001  -0.04323   0.16997   0.12651   2.31052
   A14        2.10398   0.00025  -0.00062   0.00674   0.00691   2.11089
   A15        2.07921  -0.00011  -0.00066  -0.00159  -0.00520   2.07401
   A16        2.09991  -0.00014   0.00126  -0.00459  -0.00176   2.09815
   A17        2.13828  -0.00024  -0.04251   0.09261   0.04987   2.18815
   A18        2.08001  -0.00005   0.00030  -0.00204  -0.00008   2.07993
   A19        2.10071   0.00010  -0.00072   0.00035   0.00260   2.10330
   A20        2.10247  -0.00005   0.00045   0.00170  -0.00264   2.09983
   A21        2.12351  -0.00039  -0.02231  -0.07903  -0.10193   2.02157
   A22        2.10502   0.00005  -0.00037  -0.00665  -0.00925   2.09576
   A23        2.08166  -0.00003   0.00057   0.00328   0.00303   2.08469
   A24        2.09650  -0.00002  -0.00018   0.00324   0.00559   2.10209
   A25        2.13046  -0.00046   0.00094  -0.17754  -0.17926   1.95120
   A26        1.91286  -0.00014  -0.01105   0.00800  -0.00306   1.90980
   A27        0.99604  -0.00028  -0.02489  -0.03892  -0.06510   0.93094
   A28        1.18651  -0.00041  -0.03206  -0.01503  -0.04788   1.13863
   A29        1.02480  -0.00030  -0.03347   0.04208   0.00799   1.03278
   A30        1.01970  -0.00030  -0.01960  -0.04857  -0.06955   0.95015
   A31        1.18651  -0.00035  -0.03111  -0.02077  -0.05596   1.13055
   A32        1.02601  -0.00035  -0.02666   0.01208  -0.01946   1.00655
    D1        0.03379   0.00010  -0.00632   0.01333   0.00707   0.04086
    D2       -3.12582   0.00008  -0.00524   0.03412   0.02823  -3.09759
    D3       -3.12441   0.00022  -0.00471   0.02227   0.01628  -3.10812
    D4       -0.00084   0.00020  -0.00363   0.04307   0.03745   0.03661
    D5       -0.97952  -0.00005  -0.01018  -0.00999  -0.01308  -0.99260
    D6        2.14405  -0.00006  -0.00910   0.01081   0.00808   2.15213
    D7       -0.01553   0.00001   0.00412  -0.01862  -0.01627  -0.03179
    D8        3.13025   0.00016   0.00165   0.01748   0.01791  -3.13502
    D9       -3.14019  -0.00011   0.00244  -0.02772  -0.02572   3.11727
   D10        0.00558   0.00004  -0.00004   0.00838   0.00846   0.01404
   D11        0.49231  -0.00005   0.00470  -0.04036  -0.03108   0.46123
   D12        1.09478  -0.00011   0.00769  -0.10569  -0.09020   1.00458
   D13        1.71997  -0.00017   0.00513  -0.10531  -0.09954   1.62043
   D14        2.52330   0.00011  -0.00086   0.06231   0.05838   2.58168
   D15        3.12577   0.00004   0.00213  -0.00302  -0.00074   3.12503
   D16       -2.53223  -0.00002  -0.00043  -0.00264  -0.01008  -2.54231
   D17       -0.03600  -0.00006   0.00448   0.01006   0.01634  -0.01966
   D18        3.11423   0.00001  -0.01155   0.03349   0.02199   3.13621
   D19        0.97222  -0.00001   0.02809  -0.12649  -0.09913   0.87308
   D20        3.12470  -0.00004   0.00320  -0.01181  -0.00611   3.11859
   D21       -0.00825   0.00003  -0.01283   0.01162  -0.00047  -0.00872
   D22       -2.15026   0.00000   0.02681  -0.14836  -0.12159  -2.27185
   D23        3.09949   0.00022   0.03160  -0.07525  -0.04332   3.05616
   D24       -0.06078   0.00020   0.03282  -0.05388  -0.02139  -0.08217
   D25        0.01998  -0.00008  -0.00041  -0.02820  -0.03045  -0.01047
   D26       -3.13554   0.00004  -0.01546   0.01789   0.00124  -3.13431
   D27       -3.13026  -0.00015   0.01560  -0.05165  -0.03609   3.11683
   D28       -0.00260  -0.00003   0.00056  -0.00556  -0.00441  -0.00700
   D29       -0.49420   0.00008  -0.00030   0.00803   0.01033  -0.48387
   D30       -1.73070   0.00020   0.02207  -0.08471  -0.06805  -1.79874
   D31       -1.10178   0.00010   0.01282  -0.03808  -0.02653  -1.12831
   D32       -2.53564  -0.00004  -0.01075   0.03895   0.03227  -2.50337
   D33        2.51104   0.00009   0.01161  -0.05379  -0.04610   2.46494
   D34        3.13996  -0.00001   0.00237  -0.00716  -0.00459   3.13537
   D35       -0.00157   0.00018  -0.00186   0.02293   0.02110   0.01954
   D36        3.14025  -0.00007  -0.00840   0.01103   0.00395  -3.13899
   D37       -3.12906   0.00006   0.01335  -0.02373  -0.01099  -3.14006
   D38        0.01275  -0.00019   0.00681  -0.03563  -0.02815  -0.01540
   D39       -3.12541  -0.00009   0.00209  -0.00045  -0.00073  -3.12614
   D40        2.54450  -0.00008   0.01514  -0.05171  -0.03794   2.50656
   D41       -0.00066  -0.00015   0.00000   0.00047   0.00228   0.00162
   D42        3.13672  -0.00030   0.00250  -0.03594  -0.03225   3.10447
   D43        3.14071   0.00010   0.00655   0.01237   0.01941  -3.12307
   D44       -0.00510  -0.00005   0.00904  -0.02403  -0.01512  -0.02022
   D45        2.54598   0.00002   0.01052  -0.00343   0.01295   2.55893
   D46       -2.54887  -0.00007   0.00130  -0.04958  -0.04700  -2.59587
   D47        3.12952   0.00001   0.00020  -0.00256  -0.00382   3.12570
   D48       -2.54535  -0.00010   0.00188  -0.05369  -0.04734  -2.59269
         Item               Value     Threshold  Converged?
 Maximum Force            0.002518     0.000450     NO 
 RMS     Force            0.000505     0.000300     NO 
 Maximum Displacement     0.655093     0.001800     NO 
 RMS     Displacement     0.074873     0.001200     NO 
 Predicted change in Energy=-3.049840D-03
 GradGradGradGradGradGradGradGradGradGradGradGradGradGradGradGradGradGrad

                          Input orientation:                          
 ---------------------------------------------------------------------
 Center     Atomic      Atomic             Coordinates (Angstroms)
 Number     Number       Type             X           Y           Z
 ---------------------------------------------------------------------
      1          6           0        0.004773    0.000246    0.027987
      2          6           0       -0.000605   -0.023910    1.428748
      3          6           0        1.210684   -0.054680    2.125500
      4          6           0        2.413209   -0.084867    1.417088
      5          6           0        2.423945   -0.097360    0.016078
      6          6           0        1.208283   -0.055309   -0.675739
      7          1           0        1.193678   -0.029412   -1.756749
      8          1           0        3.358778   -0.123165   -0.525133
      9          1           0        3.342657   -0.115386    1.968634
     10          1           0        1.215349   -0.068451    3.208126
     11          8           0       -1.212756   -0.019629    2.043724
     12          1           0       -1.089567   -0.115446    2.997707
     13          1           0       -0.936452    0.055581   -0.502572
     14          3           0        1.399018    2.064022    0.231700
 ---------------------------------------------------------------------
                    Distance matrix (angstroms):
                    1          2          3          4          5
     1  C    0.000000
     2  C    1.400980   0.000000
     3  C    2.420083   1.397723   0.000000
     4  C    2.781621   2.414612   1.396004   0.000000
     5  C    2.421170   2.807040   2.433821   1.401107   0.000000
     6  C    1.395261   2.427192   2.801239   2.415086   1.399362
     7  H    2.144681   3.402019   3.882368   3.400525   2.158956
     8  H    3.401547   3.887538   3.412455   2.160507   1.080503
     9  H    3.862765   3.387809   2.138598   1.081207   2.157969
    10  H    3.403454   2.155624   1.082724   2.154753   3.413314
    11  O    2.354988   1.359236   2.425073   3.680292   4.164491
    12  H    3.167050   1.912027   2.460811   3.843011   4.608168
    13  H    1.081876   2.147586   3.395454   3.863294   3.403624
    14  Li   2.498918   2.784121   2.847955   2.655457   2.401779
                    6          7          8          9         10
     6  C    0.000000
     7  H    1.081419   0.000000
     8  H    2.156829   2.492654   0.000000
     9  H    3.398804   4.301625   2.493831   0.000000
    10  H    3.883894   4.965076   4.305172   2.462516   0.000000
    11  O    3.641178   4.498290   5.244870   4.557038   2.693308
    12  H    4.333351   5.274984   5.674349   4.550121   2.314978
    13  H    2.154570   2.473385   4.299006   4.944376   4.291259
    14  Li   2.313307   2.894575   3.032696   3.397719   3.666100
                   11         12         13         14
    11  O    0.000000
    12  H    0.966664   0.000000
    13  H    2.562347   3.507798   0.000000
    14  Li   3.800842   4.312068   3.166608   0.000000
 Stoichiometry    C6H6LiO(1+)
 Framework group  C1[X(C6H6LiO)]
 Deg. of freedom    36
 Full point group                 C1      NOp   1
 Largest Abelian subgroup         C1      NOp   1
 Largest concise Abelian subgroup C1      NOp   1
                         Standard orientation:                         
 ---------------------------------------------------------------------
 Center     Atomic      Atomic             Coordinates (Angstroms)
 Number     Number       Type             X           Y           Z
 ---------------------------------------------------------------------
      1          6           0        0.246367   -1.194153   -0.147071
      2          6           0        0.997980   -0.015086   -0.059755
      3          6           0        0.346076    1.220836   -0.025874
      4          6           0       -1.046979    1.268113   -0.103265
      5          6           0       -1.801932    0.094310   -0.227093
      6          6           0       -1.144108   -1.140593   -0.249369
      7          1           0       -1.708555   -2.061044   -0.309663
      8          1           0       -2.879733    0.139235   -0.288830
      9          1           0       -1.537939    2.231206   -0.082809
     10          1           0        0.919351    2.136478    0.046561
     11          8           0        2.350336   -0.144381   -0.015693
     12          1           0        2.757830    0.731998   -0.034383
     13          1           0        0.757568   -2.147618   -0.141209
     14          3           0       -0.898545   -0.425258    1.936812
 ---------------------------------------------------------------------
 Rotational constants (GHZ):           4.2510161           2.2265275           1.7454613
 Standard basis: Aug-CC-pVTZ (5D, 7F)
 There are   590 symmetry adapted cartesian basis functions of A   symmetry.
 There are   506 symmetry adapted basis functions of A   symmetry.
   506 basis functions,   740 primitive gaussians,   590 cartesian basis functions
    26 alpha electrons       26 beta electrons
       nuclear repulsion energy       299.3082331782 Hartrees.
 NAtoms=   14 NActive=   14 NUniq=   14 SFac= 1.00D+00 NAtFMM=   60 NAOKFM=F Big=F
 Integral buffers will be    131072 words long.
 Raffenetti 1 integral format.
 Two-electron integral symmetry is turned on.
 Force inversion solution in PCM.
 ------------------------------------------------------------------------------
 Polarizable Continuum Model (PCM)
 =================================
 Model                : PCM.
 Atomic radii         : UFF (Universal Force Field).
 Polarization charges : Total charges.
 Charge compensation  : None.
 Solution method      : Matrix inversion.
 Cavity type          : Scaled VdW (van der Waals Surface) (Alpha=1.100).
 Cavity algorithm     : GePol (No added spheres)
                        Default sphere list used, NSphG=   14.
                        Lebedev-Laikov grids with approx.  5.0 points / Ang**2.
                        Smoothing algorithm: York/Karplus (Gamma=1.0000).
                        Polarization charges: spherical gaussians, with
                                              point-specific exponents (IZeta= 3).
                        Self-potential: point-specific (ISelfS= 7).
                        Self-field    : sphere-specific E.n sum rule (ISelfD= 2).
 1st derivatives      : Analytical E(r).r(x)/FMM algorithm (CHGder, D1EAlg=3).
                        Cavity 1st derivative terms included.
 2nd derivatives      : Analytical E(r).r(xy)/FMM algorithm (CHGder, D2EAlg=3).
                        Cavity 2nd derivative terms included.
 Solvent              : Water, Eps=  78.355300 Eps(inf)=   1.777849
 ------------------------------------------------------------------------------
 Spheres list:
 ISph  on   Nord     Re0    Alpha      Xe            Ye            Ze
    1   C      1    1.9255  1.100      0.246367     -1.194153     -0.147071
    2   C      2    1.9255  1.100      0.997980     -0.015086     -0.059755
    3   C      3    1.9255  1.100      0.346076      1.220836     -0.025874
    4   C      4    1.9255  1.100     -1.046979      1.268113     -0.103265
    5   C      5    1.9255  1.100     -1.801932      0.094310     -0.227093
    6   C      6    1.9255  1.100     -1.144108     -1.140593     -0.249369
    7   H      7    1.4430  1.100     -1.708555     -2.061044     -0.309663
    8   H      8    1.4430  1.100     -2.879733      0.139235     -0.288830
    9   H      9    1.4430  1.100     -1.537939      2.231206     -0.082809
   10   H     10    1.4430  1.100      0.919351      2.136478      0.046561
   11   O     11    1.7500  1.100      2.350336     -0.144381     -0.015693
   12   H     12    1.4430  1.100      2.757830      0.731998     -0.034383
   13   H     13    1.4430  1.100      0.757568     -2.147618     -0.141209
   14  Li     14    1.2255  1.100     -0.898545     -0.425258      1.936812
 ------------------------------------------------------------------------------
 One-electron integrals computed using PRISM.
 NBasis=   506 RedAO= T EigKep=  1.02D-06  NBF=   506
 NBsUse=   505 1.00D-06 EigRej=  7.56D-07 NBFU=   505
 Initial guess from the checkpoint file:  "output.chk"
 B after Tr=    -0.000000    0.000000    0.000000
         Rot=    0.999122   -0.038975    0.012594    0.008839 Ang=  -4.80 deg.
 ExpMin= 7.59D-03 ExpMax= 1.53D+04 ExpMxC= 5.22D+02 IAcc=3 IRadAn=         5 AccDes= 0.00D+00
 Harris functional with IExCor=  205 and IRadAn=       5 diagonalized for initial guess.
 HarFok:  IExCor=  205 AccDes= 0.00D+00 IRadAn=         5 IDoV= 1 UseB2=F ITyADJ=14
 ICtDFT=  3500011 ScaDFX=  1.000000  1.000000  1.000000  1.000000
 FoFCou: FMM=F IPFlag=           0 FMFlag=      100000 FMFlg1=           0
         NFxFlg=           0 DoJE=T BraDBF=F KetDBF=T FulRan=T
         wScrn=  0.000000 ICntrl=       500 IOpCl=  0 I1Cent=   200000004 NGrid=           0
         NMat0=    1 NMatS0=      1 NMatT0=    0 NMatD0=    1 NMtDS0=    0 NMtDT0=    0
 Petite list used in FoFCou.
 Requested convergence on RMS density matrix=1.00D-08 within 128 cycles.
 Requested convergence on MAX density matrix=1.00D-06.
 Requested convergence on             energy=1.00D-06.
 No special actions if energy rises.
 Inv3:  Mode=1 IEnd=     4406832.
 Iteration    1 A*A^-1 deviation from unit magnitude is 3.33D-15 for     40.
 Iteration    1 A*A^-1 deviation from orthogonality  is 2.22D-15 for    966    549.
 Iteration    1 A^-1*A deviation from unit magnitude is 3.11D-15 for     13.
 Iteration    1 A^-1*A deviation from orthogonality  is 1.97D-15 for    731     67.
 Error on total polarization charges =  0.01030
 SCF Done:  E(RHF) =  -313.097084904     A.U. after   12 cycles
            NFock= 12  Conv=0.48D-08     -V/T= 2.0020
 ExpMin= 7.59D-03 ExpMax= 1.53D+04 ExpMxC= 5.22D+02 IAcc=3 IRadAn=         5 AccDes= 0.00D+00
 HarFok:  IExCor=  205 AccDes= 0.00D+00 IRadAn=         5 IDoV=-2 UseB2=F ITyADJ=14
 ICtDFT= 12500011 ScaDFX=  1.000000  1.000000  1.000000  1.000000
 Range of M.O.s used for correlation:     9   505
 NBasis=   506 NAE=    26 NBE=    26 NFC=     8 NFV=     0
 NROrb=    497 NOA=    18 NOB=    18 NVA=   479 NVB=   479

 **** Warning!!: The largest alpha MO coefficient is  0.19377947D+03

 Disk-based method using ON**2 memory for 18 occupieds at a time.
 Permanent disk used for amplitudes=   192308441 words.
 Estimated scratch disk usage=  6630737659 words.
 Actual    scratch disk usage=  6412506875 words.
 JobTyp=1 Pass  1:  I=   9 to  26 NPSUse= 12 ParTrn=T ParDer=T DoDerP=T.
 (rs|ai) integrals will be sorted in core.
 Spin components of T(2) and E(2):
     alpha-alpha T2 =       0.5325668176D-01 E2=     -0.1530905420D+00
     alpha-beta  T2 =       0.2791045368D+00 E2=     -0.8974086616D+00
     beta-beta   T2 =       0.5325668176D-01 E2=     -0.1530905420D+00
 ANorm=    0.1177122721D+01
 E2 =    -0.1203589746D+01 EUMP2 =    -0.31430067465005D+03
 G2DrvN: will do    15 centers at a time, making    1 passes.
 Calling FoFCou, ICntrl=  3107 FMM=F I1Cent=   0 AccDes= 0.00D+00.
 NEqPCM:  Using equilibrium solvation (IEInf=0, Eps=  78.3553, EpsInf=   1.7778)
 G2PCM: DoFxE=T DoFxN=T DoGrad=T DoDP/DQ/DG/TGxP=FFFF NFrqRd=   0 IEInf=0 SqF1=F DoCFld=F IF1Alg=4.
 End of G2Drv F.D. properties file   721 does not exist.
 End of G2Drv F.D. properties file   722 does not exist.
 End of G2Drv F.D. properties file   788 does not exist.
          IDoAtm=11111111111111
 NEqPCM:  Using equilibrium solvation (IEInf=0, Eps=  78.3553, EpsInf=   1.7778)
          Differentiating once with respect to electric field.
                with respect to dipole field.
          Differentiating once with respect to nuclear coordinates.
          There are    45 degrees of freedom in the 1st order CPHF.  IDoFFX=6 NUNeed=    45.
     42 vectors produced by pass  0 Test12= 2.77D-14 2.22D-09 XBig12= 3.22D+01 2.74D+00.
 AX will form    42 AO Fock derivatives at one time.
     42 vectors produced by pass  1 Test12= 2.77D-14 2.22D-09 XBig12= 1.86D+00 1.57D-01.
     42 vectors produced by pass  2 Test12= 2.77D-14 2.22D-09 XBig12= 5.12D-02 3.91D-02.
     42 vectors produced by pass  3 Test12= 2.77D-14 2.22D-09 XBig12= 6.32D-04 1.66D-03.
     42 vectors produced by pass  4 Test12= 2.77D-14 2.22D-09 XBig12= 5.31D-06 1.96D-04.
     42 vectors produced by pass  5 Test12= 2.77D-14 2.22D-09 XBig12= 4.17D-08 2.09D-05.
     42 vectors produced by pass  6 Test12= 2.77D-14 2.22D-09 XBig12= 3.19D-10 1.54D-06.
     18 vectors produced by pass  7 Test12= 2.77D-14 2.22D-09 XBig12= 2.26D-12 1.41D-07.
      3 vectors produced by pass  8 Test12= 2.77D-14 2.22D-09 XBig12= 1.54D-14 1.09D-08.
 InvSVY:  IOpt=1 It=  1 EMax= 2.22D-15
 Solved reduced A of dimension   315 with    45 vectors.
 End of Minotr F.D. properties file   721 does not exist.
 End of Minotr F.D. properties file   722 does not exist.
 End of Minotr F.D. properties file   788 does not exist.
 MDV=  4831838208.
 Form MO integral derivatives with frozen-active canonical formalism.
 Discarding MO integrals.
 Reordered first order wavefunction length =    310204232
 In DefCFB: NBatch=  1 ICI= 26 ICA=479 LFMax= 60
            Large arrays: LIAPS= 14842677200 LIARS=  2828926100 words.
 Semi-Direct transformation.
 ModeAB=           4 MOrb=            26 LenV=    4825595914
 LASXX=   1622155340 LTotXX=  1622155340 LenRXX=  3253814811
 LTotAB=  1631659471 MaxLAS=  2275770380 LenRXY=           0
 NonZer=  4875970151 LenScr=  9790183424 LnRSAI=  2275770380
 LnScr1=  4569390080 LExtra=           0 Total=  19889158695
 MaxDsk=          -1 SrtSym=           T ITran=            4
 JobTyp=0 Pass  1:  I=   1 to  26.
 (rs|ai) integrals will be sorted in core.
 SymMOI:  orbitals are not symmetric.
 Spin components of T(2) and E(2):
     alpha-alpha T2 =       0.5325668176D-01 E2=     -0.1530905420D+00
     alpha-beta  T2 =       0.2791045368D+00 E2=     -0.8974086616D+00
     beta-beta   T2 =       0.5325668176D-01 E2=     -0.1530905420D+00
 ANorm=    0.1664702917D+01
 E2 =    -0.1203589746D+01 EUMP2 =    -0.31430067465005D+03
          IDoAtm=11111111111111
 NEqPCM:  Using equilibrium solvation (IEInf=0, Eps=  78.3553, EpsInf=   1.7778)
          Differentiating once with respect to electric field.
                with respect to dipole field.
          Differentiating once with respect to nuclear coordinates.
          There are     1 degrees of freedom in the 1st order CPHF.  IDoFFX=0 NUNeed=     1.
 LinEq1:  Iter=  0 NonCon=     1 RMS=2.15D-03 Max=3.94D-02 NDo=     1
 AX will form     1 AO Fock derivatives at one time.
 LinEq1:  Iter=  1 NonCon=     1 RMS=5.64D-04 Max=9.58D-03 NDo=     1
 LinEq1:  Iter=  2 NonCon=     1 RMS=1.94D-04 Max=7.22D-03 NDo=     1
 LinEq1:  Iter=  3 NonCon=     1 RMS=7.41D-05 Max=3.01D-03 NDo=     1
 LinEq1:  Iter=  4 NonCon=     1 RMS=3.16D-05 Max=6.71D-04 NDo=     1
 LinEq1:  Iter=  5 NonCon=     1 RMS=1.06D-05 Max=2.55D-04 NDo=     1
 LinEq1:  Iter=  6 NonCon=     1 RMS=2.45D-06 Max=5.87D-05 NDo=     1
 LinEq1:  Iter=  7 NonCon=     1 RMS=5.91D-07 Max=8.91D-06 NDo=     1
 LinEq1:  Iter=  8 NonCon=     1 RMS=2.17D-07 Max=5.11D-06 NDo=     1
 LinEq1:  Iter=  9 NonCon=     1 RMS=4.68D-08 Max=9.42D-07 NDo=     1
 LinEq1:  Iter= 10 NonCon=     1 RMS=1.82D-08 Max=4.28D-07 NDo=     1
 LinEq1:  Iter= 11 NonCon=     1 RMS=5.74D-09 Max=1.69D-07 NDo=     1
 LinEq1:  Iter= 12 NonCon=     1 RMS=1.75D-09 Max=6.75D-08 NDo=     1
 LinEq1:  Iter= 13 NonCon=     1 RMS=5.41D-10 Max=2.72D-08 NDo=     1
 LinEq1:  Iter= 14 NonCon=     1 RMS=1.88D-10 Max=4.56D-09 NDo=     1
 LinEq1:  Iter= 15 NonCon=     1 RMS=5.69D-11 Max=2.03D-09 NDo=     1
 LinEq1:  Iter= 16 NonCon=     0 RMS=1.77D-11 Max=2.29D-10 NDo=     1
 Linear equations converged to 1.000D-10 1.000D-09 after    16 iterations.
 End of Minotr F.D. properties file   721 does not exist.
 End of Minotr F.D. properties file   722 does not exist.
 End of Minotr F.D. properties file   788 does not exist.
 Symmetrizing basis deriv contribution to polar:
 IMax=3 JMax=2 DiffMx= 0.00D+00
 G2DrvN: will do    15 centers at a time, making    1 passes.
 Calling FoFCou, ICntrl=  3107 FMM=F I1Cent=   0 AccDes= 0.00D+00.
 NEqPCM:  Using equilibrium solvation (IEInf=0, Eps=  78.3553, EpsInf=   1.7778)
 G2PCM: DoFxE=T DoFxN=F DoGrad=F DoDP/DQ/DG/TGxP=FFFF NFrqRd=   0 IEInf=0 SqF1=F DoCFld=F IF1Alg=4.
 End of G2Drv F.D. properties file   721 does not exist.
 End of G2Drv F.D. properties file   722 does not exist.
 End of G2Drv F.D. properties file   788 does not exist.
 Would need an additional 25667729225 words for in-memory AO integral storage.
 DD1Dir will call FoFJK   2 times, MxPair=       352
 NAB=   351 NAA=     0 NBB=     0 NumPrc= 12.
 FoFJK:  IHMeth= 1 ICntrl=     200 DoSepK=F KAlg= 0 I1Cent=           0 FoldK=F
 IRaf= 990000000 NMat=     352 IRICut=     440 DoRegI=T DoRafI=T ISym2E= 2 IDoP0=3 IntGTp=3.
 FoFCou: FMM=F IPFlag=           0 FMFlag=           0 FMFlg1=           0
         NFxFlg=           0 DoJE=F BraDBF=F KetDBF=F FulRan=T
         wScrn=  0.000000 ICntrl=       200 IOpCl=  0 I1Cent=           0 NGrid=           0
         NMat0=  352 NMatS0=      0 NMatT0=  176 NMatD0=  352 NMtDS0=    0 NMtDT0=    0
 Integrals replicated using symmetry in FoFCou.
 Raff kept on since  68.24% of shell-pairs survive, threshold=   0.20 IRatSp=68.
 G2PCM: DoFxE=F DoFxN=F DoGrad=T DoDP/DQ/DG/TGxP=FFFF NFrqRd=   0 IEInf=0 SqF1=F DoCFld=F IF1Alg=4.
 Discarding MO integrals.
 D2PCM: PCM CHGder 2nd derivatives, FixD1E=F FixD2E=F DoIter=F DoCFld=F I1PDM=2
 Calling FoFJK, ICntrl=  10100127 FMM=F ISym2X=0 I1Cent= 0 IOpClX= 0 NMat=1 NMatS=1 NMatT=0.
 ***** Axes restored to original set *****
 -------------------------------------------------------------------
 Center     Atomic                   Forces (Hartrees/Bohr)
 Number     Number              X              Y              Z
 -------------------------------------------------------------------
      1        6          -0.002657473   -0.002179750    0.000183502
      2        6           0.001395647   -0.001756287   -0.003677779
      3        6          -0.000113534   -0.001307489   -0.001481615
      4        6           0.000239487   -0.002583202   -0.002183830
      5        6          -0.000159604   -0.002299209    0.002684707
      6        6           0.001192686   -0.002581390    0.001903574
      7        1          -0.000027111   -0.001094631   -0.000046493
      8        1           0.000259780   -0.000313601    0.000335447
      9        1           0.000496443    0.000594429   -0.000465196
     10        1          -0.000013136    0.000781496    0.000169549
     11        8           0.000166380    0.000207494    0.000077108
     12        1          -0.000006213    0.000830597    0.000166441
     13        1          -0.000378467   -0.000673349    0.000662854
     14        3          -0.000394884    0.012374892    0.001671730
 -------------------------------------------------------------------
 Cartesian Forces:  Max     0.012374892 RMS     0.002344730
 FormGI is forming the generalized inverse of G from B-inverse, IUseBI=4.

 GradGradGradGradGradGradGradGradGradGradGradGradGradGradGradGradGradGrad
 Berny optimization.
 Using GEDIIS/GDIIS optimizer.
 Internal  Forces:  Max     0.003758122 RMS     0.000954458
 Search for a local minimum.
 Step number   4 out of a maximum of  100
 All quantities printed in internal units (Hartrees-Bohrs-Radians)
 Mixed Optimization -- En-DIIS/RFO-DIIS
 Swapping is turned off.
 Second derivative matrix not updated -- analytic derivatives used.
 DE= -5.05D-04 DEPred=-3.05D-03 R= 1.66D-01
 Trust test= 1.66D-01 RLast= 8.49D-01 DXMaxT set to 8.49D-01
 ITU=  0  1  1  0
     Eigenvalues ---   -0.00429   0.00486   0.00659   0.01274   0.01445
     Eigenvalues ---    0.01507   0.01569   0.01784   0.01836   0.01950
     Eigenvalues ---    0.02157   0.02483   0.02705   0.02750   0.03453
     Eigenvalues ---    0.04126   0.04985   0.05444   0.12821   0.13030
     Eigenvalues ---    0.16415   0.16831   0.21301   0.30901   0.31579
     Eigenvalues ---    0.32139   0.36281   0.36665   0.36748   0.36787
     Eigenvalues ---    0.36805   0.37456   0.40235   0.40597   0.45896
     Eigenvalues ---    0.51673
 Use linear search instead of GDIIS.
 RFO step:  Lambda=-5.38765895D-03 EMin=-4.28680884D-03
 Quintic linear search produced a step of -0.38688.
 Maximum step size (   0.849) exceeded in Quadratic search.
    -- Step size scaled by   0.763
 Iteration  1 RMS(Cart)=  0.02620059 RMS(Int)=  0.01789622
 Iteration  2 RMS(Cart)=  0.01090728 RMS(Int)=  0.00167563
 Iteration  3 RMS(Cart)=  0.00011484 RMS(Int)=  0.00166961
 Iteration  4 RMS(Cart)=  0.00000017 RMS(Int)=  0.00166961
 Variable       Old X    -DE/DX   Delta X   Delta X   Delta X     New X
                                 (Linear)    (Quad)   (Total)
    R1        2.64747  -0.00281  -0.00206  -0.00438  -0.00932   2.63814
    R2        2.63666  -0.00023  -0.00093   0.00170  -0.00032   2.63634
    R3        2.04445  -0.00002  -0.00025   0.00026   0.00001   2.04446
    R4        4.72227   0.00334   0.01557   0.23945   0.25460   4.97687
    R5        2.64131  -0.00027  -0.00004  -0.00170  -0.00372   2.63760
    R6        2.56858  -0.00003  -0.00060   0.00519   0.00459   2.57318
    R7        2.63806  -0.00046   0.00009  -0.00434  -0.00656   2.63150
    R8        2.04605   0.00015   0.00010   0.00056   0.00066   2.04671
    R9        5.38185  -0.00028  -0.22462   0.55118   0.33078   5.71263
   R10        2.64771  -0.00376  -0.00363  -0.00458  -0.01197   2.63574
   R11        2.04318   0.00016   0.00003   0.00057   0.00060   2.04379
   R12        5.01809   0.00173  -0.13818   0.45584   0.31792   5.33601
   R13        2.64441  -0.00116  -0.00116  -0.00342  -0.00626   2.63815
   R14        2.04185   0.00006  -0.00009   0.00068   0.00059   2.04245
   R15        4.53870   0.00357   0.01573   0.23189   0.24726   4.78597
   R16        2.04359   0.00003  -0.00010   0.00121   0.00111   2.04470
   R17        4.37152   0.00350   0.09459   0.11385   0.21160   4.58312
   R18        1.82673   0.00009   0.00016  -0.00019  -0.00003   1.82670
    A1        2.10240  -0.00142  -0.00334  -0.00638  -0.00989   2.09251
    A2        2.08045   0.00017  -0.00089  -0.00024  -0.00306   2.07739
    A3        1.50562  -0.00057  -0.06448   0.10087   0.03527   1.54089
    A4        2.10032   0.00125   0.00419   0.00660   0.01290   2.11322
    A5        2.07503   0.00013   0.04126  -0.07974  -0.03666   2.03837
    A6        2.08917   0.00052   0.00000   0.00418   0.00287   2.09204
    A7        2.04400   0.00008   0.00100   0.00142   0.00310   2.04710
    A8        2.15001  -0.00061  -0.00105  -0.00561  -0.00597   2.14404
    A9        2.08751   0.00013   0.00247   0.00004   0.00425   2.09175
   A10        2.09724   0.00008  -0.00142  -0.00059  -0.00294   2.09430
   A11        1.27600   0.00023   0.01933  -0.01499   0.00376   1.27976
   A12        2.09835  -0.00021  -0.00103   0.00051  -0.00132   2.09704
   A13        2.31052  -0.00118  -0.04894   0.03365  -0.01360   2.29692
   A14        2.11089  -0.00044  -0.00267  -0.00148  -0.00444   2.10645
   A15        2.07401   0.00079   0.00201   0.00445   0.00730   2.08131
   A16        2.09815  -0.00036   0.00068  -0.00318  -0.00287   2.09528
   A17        2.18815  -0.00067  -0.01929  -0.00087  -0.01861   2.16954
   A18        2.07993   0.00021   0.00003   0.00105   0.00046   2.08039
   A19        2.10330  -0.00054  -0.00100   0.00034  -0.00191   2.10140
   A20        2.09983   0.00034   0.00102  -0.00120   0.00157   2.10139
   A21        2.02157   0.00003   0.03944  -0.07841  -0.03754   1.98403
   A22        2.09576   0.00099   0.00358   0.00258   0.00696   2.10272
   A23        2.08469  -0.00083  -0.00117  -0.00217  -0.00339   2.08130
   A24        2.10209  -0.00014  -0.00216  -0.00029  -0.00313   2.09895
   A25        1.95120   0.00008   0.06935  -0.12015  -0.04850   1.90270
   A26        1.90980   0.00010   0.00118  -0.00329  -0.00211   1.90769
   A27        0.93094  -0.00065   0.02519  -0.08693  -0.05842   0.87252
   A28        1.13863  -0.00074   0.01852  -0.09271  -0.06995   1.06868
   A29        1.03278  -0.00082  -0.00309  -0.05740  -0.05718   0.97560
   A30        0.95015  -0.00120   0.02691  -0.09475  -0.06418   0.88598
   A31        1.13055  -0.00156   0.02165  -0.10459  -0.07733   1.05322
   A32        1.00655  -0.00154   0.00753  -0.07763  -0.06502   0.94153
    D1        0.04086   0.00009  -0.00273  -0.00258  -0.00566   0.03520
    D2       -3.09759  -0.00013  -0.01092  -0.00003  -0.01179  -3.10938
    D3       -3.10812  -0.00031  -0.00630  -0.00542  -0.01062  -3.11874
    D4        0.03661  -0.00054  -0.01449  -0.00288  -0.01675   0.01987
    D5       -0.99260  -0.00046   0.00506  -0.03727  -0.03279  -1.02539
    D6        2.15213  -0.00069  -0.00313  -0.03473  -0.03892   2.11322
    D7       -0.03179  -0.00016   0.00629  -0.00514   0.00205  -0.02974
    D8       -3.13502  -0.00063  -0.00693  -0.00859  -0.01429   3.13387
    D9        3.11727   0.00025   0.00995  -0.00223   0.00718   3.12446
   D10        0.01404  -0.00021  -0.00327  -0.00568  -0.00916   0.00488
   D11        0.46123   0.00022   0.01202  -0.00816   0.00207   0.46330
   D12        1.00458   0.00035   0.03490  -0.04446  -0.01137   0.99321
   D13        1.62043  -0.00066   0.03851  -0.07023  -0.02970   1.59073
   D14        2.58168   0.00010  -0.02259   0.03195   0.00946   2.59115
   D15        3.12503   0.00024   0.00029  -0.00435  -0.00397   3.12105
   D16       -2.54231  -0.00077   0.00390  -0.03012  -0.02230  -2.56461
   D17       -0.01966  -0.00008  -0.00632   0.00898   0.00224  -0.01742
   D18        3.13621  -0.00011  -0.00851   0.01206   0.00293   3.13914
   D19        0.87308   0.00114   0.03835  -0.01938   0.01705   0.89013
   D20        3.11859   0.00016   0.00236   0.00629   0.00874   3.12733
   D21       -0.00872   0.00013   0.00018   0.00936   0.00943   0.00071
   D22       -2.27185   0.00138   0.04704  -0.02207   0.02355  -2.24830
   D23        3.05616   0.00088   0.01676   0.01268   0.02968   3.08584
   D24       -0.08217   0.00064   0.00827   0.01530   0.02333  -0.05883
   D25       -0.01047   0.00006   0.01178  -0.00805   0.00438  -0.00609
   D26       -3.13431   0.00002  -0.00048   0.00609   0.00533  -3.12897
   D27        3.11683   0.00010   0.01396  -0.01114   0.00367   3.12051
   D28       -0.00700   0.00006   0.00171   0.00301   0.00463  -0.00238
   D29       -0.48387   0.00033  -0.00400   0.00331  -0.00136  -0.48523
   D30       -1.79874   0.00040   0.02633  -0.02110   0.00534  -1.79341
   D31       -1.12831   0.00014   0.01026  -0.00926   0.00071  -1.12760
   D32       -2.50337   0.00014  -0.01248   0.01365   0.00072  -2.50265
   D33        2.46494   0.00021   0.01784  -0.01075   0.00742   2.47236
   D34        3.13537  -0.00004   0.00177   0.00109   0.00279   3.13817
   D35        0.01954  -0.00013  -0.00817   0.00035  -0.00790   0.01164
   D36       -3.13899   0.00029  -0.00153   0.01283   0.01016  -3.12884
   D37       -3.14006  -0.00007   0.00425  -0.01392  -0.00875   3.13437
   D38       -0.01540   0.00034   0.01089  -0.00143   0.00930  -0.00610
   D39       -3.12614  -0.00022   0.00028  -0.00682  -0.00538  -3.13152
   D40        2.50656   0.00016   0.01468  -0.01063   0.00361   2.51017
   D41        0.00162   0.00017  -0.00088   0.00630   0.00470   0.00632
   D42        3.10447   0.00063   0.01248   0.00974   0.02121   3.12567
   D43       -3.12307  -0.00024  -0.00751  -0.00618  -0.01332  -3.13639
   D44       -0.02022   0.00022   0.00585  -0.00273   0.00319  -0.01704
   D45        2.55893  -0.00003  -0.00501   0.01745   0.00900   2.56792
   D46       -2.59587  -0.00006   0.01818  -0.03335  -0.01476  -2.61063
   D47        3.12570   0.00012   0.00148   0.00228   0.00382   3.12951
   D48       -2.59269   0.00049   0.01831  -0.02490  -0.00714  -2.59983
         Item               Value     Threshold  Converged?
 Maximum Force            0.003758     0.000450     NO 
 RMS     Force            0.000954     0.000300     NO 
 Maximum Displacement     0.287263     0.001800     NO 
 RMS     Displacement     0.034274     0.001200     NO 
 Predicted change in Energy=-3.417632D-03
 GradGradGradGradGradGradGradGradGradGradGradGradGradGradGradGradGradGrad

                          Input orientation:                          
 ---------------------------------------------------------------------
 Center     Atomic      Atomic             Coordinates (Angstroms)
 Number     Number       Type             X           Y           Z
 ---------------------------------------------------------------------
      1          6           0        0.001354   -0.009435    0.030884
      2          6           0       -0.000848   -0.040202    1.426589
      3          6           0        1.208290   -0.075446    2.122920
      4          6           0        2.411270   -0.100799    1.421966
      5          6           0        2.422696   -0.098674    0.027241
      6          6           0        1.210338   -0.056555   -0.663680
      7          1           0        1.199572   -0.039360   -1.745498
      8          1           0        3.358788   -0.130308   -0.512108
      9          1           0        3.342167   -0.139935    1.971142
     10          1           0        1.209065   -0.097060    3.205776
     11          8           0       -1.211710   -0.030428    2.049366
     12          1           0       -1.080560   -0.104911    3.004174
     13          1           0       -0.943087    0.039312   -0.494590
     14          3           0        1.403658    2.216035    0.160918
 ---------------------------------------------------------------------
                    Distance matrix (angstroms):
                    1          2          3          4          5
     1  C    0.000000
     2  C    1.396046   0.000000
     3  C    2.416126   1.395755   0.000000
     4  C    2.784089   2.412883   1.392530   0.000000
     5  C    2.422988   2.799135   2.422228   1.394773   0.000000
     6  C    1.395091   2.415877   2.786665   2.407097   1.396051
     7  H    2.142932   3.391629   3.868596   3.391875   2.154566
     8  H    3.403206   3.879925   3.401621   2.153905   1.080818
     9  H    3.865574   3.388545   2.140240   1.081525   2.150787
    10  H    3.397967   2.152354   1.083072   2.151113   3.402350
    11  O    2.355044   1.361666   2.421536   3.677575   4.159633
    12  H    3.165455   1.912783   2.452817   3.833571   4.597278
    13  H    1.081882   2.141277   3.390126   3.865815   3.408789
    14  Li   2.633644   2.943665   3.022996   2.823693   2.532624
                    6          7          8          9         10
     6  C    0.000000
     7  H    1.082008   0.000000
     8  H    2.155053   2.488319   0.000000
     9  H    3.390271   4.291182   2.483325   0.000000
    10  H    3.869668   4.951619   4.294773   2.465012   0.000000
    11  O    3.636979   4.496149   5.240284   4.555865   2.683631
    12  H    4.324777   5.269030   5.663276   4.541904   2.298497
    13  H    2.162179   2.482327   4.305253   4.947259   4.282880
    14  Li   2.425283   2.960217   3.127431   3.547580   3.828764
                   11         12         13         14
    11  O    0.000000
    12  H    0.966647   0.000000
    13  H    2.559050   3.504432   0.000000
    14  Li   3.931027   4.431955   3.267265   0.000000
 Stoichiometry    C6H6LiO(1+)
 Framework group  C1[X(C6H6LiO)]
 Deg. of freedom    36
 Full point group                 C1      NOp   1
 Largest Abelian subgroup         C1      NOp   1
 Largest concise Abelian subgroup C1      NOp   1
                         Standard orientation:                         
 ---------------------------------------------------------------------
 Center     Atomic      Atomic             Coordinates (Angstroms)
 Number     Number       Type             X           Y           Z
 ---------------------------------------------------------------------
      1          6           0        0.249652   -1.190055   -0.178778
      2          6           0        0.997577   -0.016728   -0.065389
      3          6           0        0.349533    1.218426   -0.014741
      4          6           0       -1.039266    1.276399   -0.098505
      5          6           0       -1.793151    0.111504   -0.240174
      6          6           0       -1.139814   -1.121474   -0.283462
      7          1           0       -1.708698   -2.036983   -0.378110
      8          1           0       -2.870043    0.162841   -0.316567
      9          1           0       -1.530659    2.239427   -0.070099
     10          1           0        0.927609    2.129869    0.075504
     11          8           0        2.352033   -0.143094   -0.005277
     12          1           0        2.754095    0.735586    0.020666
     13          1           0        0.764691   -2.141333   -0.195333
     14          3           0       -0.966815   -0.537693    2.064147
 ---------------------------------------------------------------------
 Rotational constants (GHZ):           4.1037579           2.1851515           1.7418465
 Standard basis: Aug-CC-pVTZ (5D, 7F)
 There are   590 symmetry adapted cartesian basis functions of A   symmetry.
 There are   506 symmetry adapted basis functions of A   symmetry.
   506 basis functions,   740 primitive gaussians,   590 cartesian basis functions
    26 alpha electrons       26 beta electrons
       nuclear repulsion energy       298.3399714802 Hartrees.
 NAtoms=   14 NActive=   14 NUniq=   14 SFac= 1.00D+00 NAtFMM=   60 NAOKFM=F Big=F
 Integral buffers will be    131072 words long.
 Raffenetti 1 integral format.
 Two-electron integral symmetry is turned on.
 Force inversion solution in PCM.
 ------------------------------------------------------------------------------
 Polarizable Continuum Model (PCM)
 =================================
 Model                : PCM.
 Atomic radii         : UFF (Universal Force Field).
 Polarization charges : Total charges.
 Charge compensation  : None.
 Solution method      : Matrix inversion.
 Cavity type          : Scaled VdW (van der Waals Surface) (Alpha=1.100).
 Cavity algorithm     : GePol (No added spheres)
                        Default sphere list used, NSphG=   14.
                        Lebedev-Laikov grids with approx.  5.0 points / Ang**2.
                        Smoothing algorithm: York/Karplus (Gamma=1.0000).
                        Polarization charges: spherical gaussians, with
                                              point-specific exponents (IZeta= 3).
                        Self-potential: point-specific (ISelfS= 7).
                        Self-field    : sphere-specific E.n sum rule (ISelfD= 2).
 1st derivatives      : Analytical E(r).r(x)/FMM algorithm (CHGder, D1EAlg=3).
                        Cavity 1st derivative terms included.
 2nd derivatives      : Analytical E(r).r(xy)/FMM algorithm (CHGder, D2EAlg=3).
                        Cavity 2nd derivative terms included.
 Solvent              : Water, Eps=  78.355300 Eps(inf)=   1.777849
 ------------------------------------------------------------------------------
 Spheres list:
 ISph  on   Nord     Re0    Alpha      Xe            Ye            Ze
    1   C      1    1.9255  1.100      0.249652     -1.190055     -0.178778
    2   C      2    1.9255  1.100      0.997577     -0.016728     -0.065389
    3   C      3    1.9255  1.100      0.349533      1.218426     -0.014741
    4   C      4    1.9255  1.100     -1.039266      1.276399     -0.098505
    5   C      5    1.9255  1.100     -1.793151      0.111504     -0.240174
    6   C      6    1.9255  1.100     -1.139814     -1.121474     -0.283462
    7   H      7    1.4430  1.100     -1.708698     -2.036983     -0.378110
    8   H      8    1.4430  1.100     -2.870043      0.162841     -0.316567
    9   H      9    1.4430  1.100     -1.530659      2.239427     -0.070099
   10   H     10    1.4430  1.100      0.927609      2.129869      0.075504
   11   O     11    1.7500  1.100      2.352033     -0.143094     -0.005277
   12   H     12    1.4430  1.100      2.754095      0.735586      0.020666
   13   H     13    1.4430  1.100      0.764691     -2.141333     -0.195333
   14  Li     14    1.2255  1.100     -0.966815     -0.537693      2.064147
 ------------------------------------------------------------------------------
 One-electron integrals computed using PRISM.
 NBasis=   506 RedAO= T EigKep=  1.03D-06  NBF=   506
 NBsUse=   505 1.00D-06 EigRej=  7.52D-07 NBFU=   505
 Initial guess from the checkpoint file:  "output.chk"
 B after Tr=     0.000000   -0.000000    0.000000
         Rot=    0.999931   -0.011121    0.003576    0.000917 Ang=  -1.34 deg.
 ExpMin= 7.59D-03 ExpMax= 1.53D+04 ExpMxC= 5.22D+02 IAcc=3 IRadAn=         5 AccDes= 0.00D+00
 Harris functional with IExCor=  205 and IRadAn=       5 diagonalized for initial guess.
 HarFok:  IExCor=  205 AccDes= 0.00D+00 IRadAn=         5 IDoV= 1 UseB2=F ITyADJ=14
 ICtDFT=  3500011 ScaDFX=  1.000000  1.000000  1.000000  1.000000
 FoFCou: FMM=F IPFlag=           0 FMFlag=      100000 FMFlg1=           0
         NFxFlg=           0 DoJE=T BraDBF=F KetDBF=T FulRan=T
         wScrn=  0.000000 ICntrl=       500 IOpCl=  0 I1Cent=   200000004 NGrid=           0
         NMat0=    1 NMatS0=      1 NMatT0=    0 NMatD0=    1 NMtDS0=    0 NMtDT0=    0
 Petite list used in FoFCou.
 Requested convergence on RMS density matrix=1.00D-08 within 128 cycles.
 Requested convergence on MAX density matrix=1.00D-06.
 Requested convergence on             energy=1.00D-06.
 No special actions if energy rises.
 Inv3:  Mode=1 IEnd=     4479852.
 Iteration    1 A*A^-1 deviation from unit magnitude is 2.89D-15 for     65.
 Iteration    1 A*A^-1 deviation from orthogonality  is 1.89D-15 for    974    543.
 Iteration    1 A^-1*A deviation from unit magnitude is 3.11D-15 for    200.
 Iteration    1 A^-1*A deviation from orthogonality  is 1.67D-15 for    953    220.
 Error on total polarization charges =  0.01058
 SCF Done:  E(RHF) =  -313.100227632     A.U. after   11 cycles
            NFock= 11  Conv=0.87D-08     -V/T= 2.0019
 ExpMin= 7.59D-03 ExpMax= 1.53D+04 ExpMxC= 5.22D+02 IAcc=3 IRadAn=         5 AccDes= 0.00D+00
 HarFok:  IExCor=  205 AccDes= 0.00D+00 IRadAn=         5 IDoV=-2 UseB2=F ITyADJ=14
 ICtDFT= 12500011 ScaDFX=  1.000000  1.000000  1.000000  1.000000
 Range of M.O.s used for correlation:     9   505
 NBasis=   506 NAE=    26 NBE=    26 NFC=     8 NFV=     0
 NROrb=    497 NOA=    18 NOB=    18 NVA=   479 NVB=   479

 **** Warning!!: The largest alpha MO coefficient is  0.19918307D+03

 Disk-based method using ON**2 memory for 18 occupieds at a time.
 Permanent disk used for amplitudes=   192308441 words.
 Estimated scratch disk usage=  6630675454 words.
 Actual    scratch disk usage=  6412396542 words.
 JobTyp=1 Pass  1:  I=   9 to  26 NPSUse= 12 ParTrn=T ParDer=T DoDerP=T.
 (rs|ai) integrals will be sorted in core.
 Spin components of T(2) and E(2):
     alpha-alpha T2 =       0.5322801923D-01 E2=     -0.1530992667D+00
     alpha-beta  T2 =       0.2789402362D+00 E2=     -0.8972494140D+00
     beta-beta   T2 =       0.5322801923D-01 E2=     -0.1530992667D+00
 ANorm=    0.1177028579D+01
 E2 =    -0.1203447948D+01 EUMP2 =    -0.31430367557916D+03
 G2DrvN: will do    15 centers at a time, making    1 passes.
 Calling FoFCou, ICntrl=  3107 FMM=F I1Cent=   0 AccDes= 0.00D+00.
 NEqPCM:  Using equilibrium solvation (IEInf=0, Eps=  78.3553, EpsInf=   1.7778)
 G2PCM: DoFxE=T DoFxN=T DoGrad=T DoDP/DQ/DG/TGxP=FFFF NFrqRd=   0 IEInf=0 SqF1=F DoCFld=F IF1Alg=4.
 End of G2Drv F.D. properties file   721 does not exist.
 End of G2Drv F.D. properties file   722 does not exist.
 End of G2Drv F.D. properties file   788 does not exist.
          IDoAtm=11111111111111
 NEqPCM:  Using equilibrium solvation (IEInf=0, Eps=  78.3553, EpsInf=   1.7778)
          Differentiating once with respect to electric field.
                with respect to dipole field.
          Differentiating once with respect to nuclear coordinates.
          There are    45 degrees of freedom in the 1st order CPHF.  IDoFFX=6 NUNeed=    45.
     42 vectors produced by pass  0 Test12= 2.77D-14 2.22D-09 XBig12= 3.22D+01 2.89D+00.
 AX will form    42 AO Fock derivatives at one time.
     42 vectors produced by pass  1 Test12= 2.77D-14 2.22D-09 XBig12= 1.84D+00 1.62D-01.
     42 vectors produced by pass  2 Test12= 2.77D-14 2.22D-09 XBig12= 4.96D-02 4.12D-02.
     42 vectors produced by pass  3 Test12= 2.77D-14 2.22D-09 XBig12= 6.12D-04 1.77D-03.
     42 vectors produced by pass  4 Test12= 2.77D-14 2.22D-09 XBig12= 5.32D-06 1.74D-04.
     42 vectors produced by pass  5 Test12= 2.77D-14 2.22D-09 XBig12= 4.23D-08 2.04D-05.
     42 vectors produced by pass  6 Test12= 2.77D-14 2.22D-09 XBig12= 3.25D-10 1.56D-06.
     19 vectors produced by pass  7 Test12= 2.77D-14 2.22D-09 XBig12= 2.25D-12 1.16D-07.
      3 vectors produced by pass  8 Test12= 2.77D-14 2.22D-09 XBig12= 1.51D-14 1.08D-08.
 InvSVY:  IOpt=1 It=  1 EMax= 4.44D-15
 Solved reduced A of dimension   316 with    45 vectors.
 End of Minotr F.D. properties file   721 does not exist.
 End of Minotr F.D. properties file   722 does not exist.
 End of Minotr F.D. properties file   788 does not exist.
 MDV=  4831838208.
 Form MO integral derivatives with frozen-active canonical formalism.
 Discarding MO integrals.
 Reordered first order wavefunction length =    310204232
 In DefCFB: NBatch=  1 ICI= 26 ICA=479 LFMax= 60
            Large arrays: LIAPS= 14842677200 LIARS=  2828926100 words.
 Semi-Direct transformation.
 ModeAB=           4 MOrb=            26 LenV=    4825596826
 LASXX=   1622155340 LTotXX=  1622155340 LenRXX=  3253814811
 LTotAB=  1631659471 MaxLAS=  2276387490 LenRXY=           0
 NonZer=  4875970151 LenScr=  9790183424 LnRSAI=  2276387490
 LnScr1=  4570629120 LExtra=           0 Total=  19891014845
 MaxDsk=          -1 SrtSym=           T ITran=            4
 JobTyp=0 Pass  1:  I=   1 to  26.
 (rs|ai) integrals will be sorted in core.
 SymMOI:  orbitals are not symmetric.
 Spin components of T(2) and E(2):
     alpha-alpha T2 =       0.5322801923D-01 E2=     -0.1530992667D+00
     alpha-beta  T2 =       0.2789402362D+00 E2=     -0.8972494140D+00
     beta-beta   T2 =       0.5322801923D-01 E2=     -0.1530992667D+00
 ANorm=    0.1664569779D+01
 E2 =    -0.1203447948D+01 EUMP2 =    -0.31430367557916D+03
          IDoAtm=11111111111111
 NEqPCM:  Using equilibrium solvation (IEInf=0, Eps=  78.3553, EpsInf=   1.7778)
          Differentiating once with respect to electric field.
                with respect to dipole field.
          Differentiating once with respect to nuclear coordinates.
          There are     1 degrees of freedom in the 1st order CPHF.  IDoFFX=0 NUNeed=     1.
 LinEq1:  Iter=  0 NonCon=     1 RMS=2.14D-03 Max=4.39D-02 NDo=     1
 AX will form     1 AO Fock derivatives at one time.
 LinEq1:  Iter=  1 NonCon=     1 RMS=5.63D-04 Max=9.97D-03 NDo=     1
 LinEq1:  Iter=  2 NonCon=     1 RMS=1.94D-04 Max=7.54D-03 NDo=     1
 LinEq1:  Iter=  3 NonCon=     1 RMS=7.36D-05 Max=3.05D-03 NDo=     1
 LinEq1:  Iter=  4 NonCon=     1 RMS=3.15D-05 Max=7.37D-04 NDo=     1
 LinEq1:  Iter=  5 NonCon=     1 RMS=1.06D-05 Max=2.55D-04 NDo=     1
 LinEq1:  Iter=  6 NonCon=     1 RMS=2.43D-06 Max=5.80D-05 NDo=     1
 LinEq1:  Iter=  7 NonCon=     1 RMS=5.80D-07 Max=8.62D-06 NDo=     1
 LinEq1:  Iter=  8 NonCon=     1 RMS=2.15D-07 Max=5.23D-06 NDo=     1
 LinEq1:  Iter=  9 NonCon=     1 RMS=4.53D-08 Max=8.23D-07 NDo=     1
 LinEq1:  Iter= 10 NonCon=     1 RMS=1.74D-08 Max=4.81D-07 NDo=     1
 LinEq1:  Iter= 11 NonCon=     1 RMS=5.17D-09 Max=1.35D-07 NDo=     1
 LinEq1:  Iter= 12 NonCon=     1 RMS=1.44D-09 Max=5.24D-08 NDo=     1
 LinEq1:  Iter= 13 NonCon=     1 RMS=4.76D-10 Max=2.67D-08 NDo=     1
 LinEq1:  Iter= 14 NonCon=     1 RMS=1.82D-10 Max=5.32D-09 NDo=     1
 LinEq1:  Iter= 15 NonCon=     1 RMS=5.43D-11 Max=1.87D-09 NDo=     1
 LinEq1:  Iter= 16 NonCon=     0 RMS=1.72D-11 Max=2.58D-10 NDo=     1
 Linear equations converged to 1.000D-10 1.000D-09 after    16 iterations.
 End of Minotr F.D. properties file   721 does not exist.
 End of Minotr F.D. properties file   722 does not exist.
 End of Minotr F.D. properties file   788 does not exist.
 Symmetrizing basis deriv contribution to polar:
 IMax=3 JMax=2 DiffMx= 0.00D+00
 G2DrvN: will do    15 centers at a time, making    1 passes.
 Calling FoFCou, ICntrl=  3107 FMM=F I1Cent=   0 AccDes= 0.00D+00.
 NEqPCM:  Using equilibrium solvation (IEInf=0, Eps=  78.3553, EpsInf=   1.7778)
 G2PCM: DoFxE=T DoFxN=F DoGrad=F DoDP/DQ/DG/TGxP=FFFF NFrqRd=   0 IEInf=0 SqF1=F DoCFld=F IF1Alg=4.
 End of G2Drv F.D. properties file   721 does not exist.
 End of G2Drv F.D. properties file   722 does not exist.
 End of G2Drv F.D. properties file   788 does not exist.
 Would need an additional 25667729225 words for in-memory AO integral storage.
 DD1Dir will call FoFJK   2 times, MxPair=       352
 NAB=   351 NAA=     0 NBB=     0 NumPrc= 12.
 FoFJK:  IHMeth= 1 ICntrl=     200 DoSepK=F KAlg= 0 I1Cent=           0 FoldK=F
 IRaf= 990000000 NMat=     352 IRICut=     440 DoRegI=T DoRafI=T ISym2E= 2 IDoP0=3 IntGTp=3.
 FoFCou: FMM=F IPFlag=           0 FMFlag=           0 FMFlg1=           0
         NFxFlg=           0 DoJE=F BraDBF=F KetDBF=F FulRan=T
         wScrn=  0.000000 ICntrl=       200 IOpCl=  0 I1Cent=           0 NGrid=           0
         NMat0=  352 NMatS0=      0 NMatT0=  176 NMatD0=  352 NMtDS0=    0 NMtDT0=    0
 Integrals replicated using symmetry in FoFCou.
 Raff kept on since  67.87% of shell-pairs survive, threshold=   0.20 IRatSp=68.
 G2PCM: DoFxE=F DoFxN=F DoGrad=T DoDP/DQ/DG/TGxP=FFFF NFrqRd=   0 IEInf=0 SqF1=F DoCFld=F IF1Alg=4.
 Discarding MO integrals.
 D2PCM: PCM CHGder 2nd derivatives, FixD1E=F FixD2E=F DoIter=F DoCFld=F I1PDM=2
 Calling FoFJK, ICntrl=  10100127 FMM=F ISym2X=0 I1Cent= 0 IOpClX= 0 NMat=1 NMatS=1 NMatT=0.
 ***** Axes restored to original set *****
 -------------------------------------------------------------------
 Center     Atomic                   Forces (Hartrees/Bohr)
 Number     Number              X              Y              Z
 -------------------------------------------------------------------
      1        6          -0.001884159   -0.001962279   -0.000646323
      2        6          -0.000070034   -0.001163213   -0.000298217
      3        6          -0.000389425   -0.001883161    0.001798634
      4        6           0.001949860   -0.002248039    0.000826669
      5        6           0.001156885   -0.001928928   -0.000759195
      6        6          -0.001244169   -0.000281793   -0.001699810
      7        1           0.000034633   -0.000555185    0.000071072
      8        1          -0.000029408    0.000067686   -0.000047349
      9        1           0.000037474    0.000648365    0.000108750
     10        1          -0.000139622    0.000640370    0.000162858
     11        8          -0.000023296   -0.000033965   -0.000027783
     12        1          -0.000037158    0.000517066   -0.000079189
     13        1           0.000190006   -0.000496723   -0.000282915
     14        3           0.000448415    0.008679800    0.000872797
 -------------------------------------------------------------------
 Cartesian Forces:  Max     0.008679800 RMS     0.001647823
 FormGI is forming the generalized inverse of G from B-inverse, IUseBI=4.

 GradGradGradGradGradGradGradGradGradGradGradGradGradGradGradGradGradGrad
 Berny optimization.
 Using GEDIIS/GDIIS optimizer.
 Internal  Forces:  Max     0.002717701 RMS     0.000570698
 Search for a local minimum.
 Step number   5 out of a maximum of  100
 All quantities printed in internal units (Hartrees-Bohrs-Radians)
 Mixed Optimization -- En-DIIS/RFO-DIIS
 Second derivative matrix not updated -- analytic derivatives used.
 DE= -3.00D-03 DEPred=-3.42D-03 R= 8.78D-01
 TightC=F SS=  1.41D+00  RLast= 6.51D-01 DXNew= 1.4270D+00 1.9535D+00
 Trust test= 8.78D-01 RLast= 6.51D-01 DXMaxT set to 1.43D+00
 ITU=  1  0  1  1  0
 Use linear search instead of GDIIS.
     Eigenvalues ---   -0.00277   0.00194   0.00627   0.00708   0.01256
     Eigenvalues ---    0.01489   0.01561   0.01789   0.01839   0.01914
     Eigenvalues ---    0.02107   0.02377   0.02636   0.02765   0.03543
     Eigenvalues ---    0.04241   0.05109   0.05584   0.12616   0.13196
     Eigenvalues ---    0.16319   0.17080   0.21423   0.31457   0.32343
     Eigenvalues ---    0.32648   0.36183   0.36630   0.36668   0.36743
     Eigenvalues ---    0.36812   0.38553   0.41069   0.41555   0.45879
     Eigenvalues ---    0.51641
 RFO step:  Lambda=-3.58643783D-03 EMin=-2.76835216D-03
 Quartic linear search produced a step of  2.00000.
 Iteration  1 RMS(Cart)=  0.04688578 RMS(Int)=  0.16938229
 Iteration  2 RMS(Cart)=  0.03058543 RMS(Int)=  0.11505876
 Iteration  3 RMS(Cart)=  0.02748838 RMS(Int)=  0.06594490
 Iteration  4 RMS(Cart)=  0.02800834 RMS(Int)=  0.02662630
 Iteration  5 RMS(Cart)=  0.02021006 RMS(Int)=  0.01216160
 Iteration  6 RMS(Cart)=  0.00043688 RMS(Int)=  0.01215033
 Iteration  7 RMS(Cart)=  0.00000357 RMS(Int)=  0.01215033
 Iteration  8 RMS(Cart)=  0.00000004 RMS(Int)=  0.01215033
 Variable       Old X    -DE/DX   Delta X   Delta X   Delta X     New X
                                 (Linear)    (Quad)   (Total)
    R1        2.63814   0.00069  -0.01865   0.01472  -0.02008   2.61806
    R2        2.63634   0.00009  -0.00064   0.00229  -0.01095   2.62539
    R3        2.04446  -0.00006   0.00002   0.00037   0.00039   2.04485
    R4        4.97687   0.00256   0.50919   0.62289   1.13794   6.11481
    R5        2.63760   0.00086  -0.00744   0.00721  -0.01770   2.61989
    R6        2.57318   0.00002   0.00918   0.00137   0.01056   2.58373
    R7        2.63150   0.00127  -0.01313   0.01311  -0.01101   2.62049
    R8        2.04671   0.00016   0.00131   0.00089   0.00220   2.04891
    R9        5.71263   0.00096   0.66156   0.65978   1.32810   7.04074
   R10        2.63574   0.00101  -0.02394   0.02440  -0.01136   2.62438
   R11        2.04379   0.00007   0.00120   0.00001   0.00121   2.04499
   R12        5.33601   0.00135   0.63584   0.33457   0.98053   6.31653
   R13        2.63815   0.00101  -0.01251   0.01800  -0.01443   2.62373
   R14        2.04245  -0.00001   0.00119   0.00019   0.00138   2.04383
   R15        4.78597   0.00197   0.49452   0.06106   0.56059   5.34655
   R16        2.04470  -0.00010   0.00223  -0.00075   0.00148   2.04618
   R17        4.58312   0.00272   0.42321   0.19158   0.62613   5.20926
   R18        1.82670  -0.00011  -0.00007  -0.00117  -0.00123   1.82546
    A1        2.09251  -0.00002  -0.01978   0.01407   0.00119   2.09370
    A2        2.07739   0.00019  -0.00611   0.01275   0.00430   2.08169
    A3        1.54089  -0.00056   0.07054   0.10891   0.16893   1.70983
    A4        2.11322  -0.00017   0.02581  -0.02667  -0.00542   2.10780
    A5        2.03837   0.00034  -0.07333   0.00164  -0.05736   1.98101
    A6        2.09204   0.00029   0.00575  -0.00563  -0.00547   2.08658
    A7        2.04710  -0.00029   0.00620  -0.00477   0.00382   2.05092
    A8        2.14404   0.00000  -0.01195   0.01035   0.00083   2.14487
    A9        2.09175  -0.00017   0.00850  -0.00024   0.00798   2.09973
   A10        2.09430   0.00018  -0.00588  -0.00311  -0.00811   2.08619
   A11        1.27976   0.00009   0.00752   0.08590   0.07929   1.35905
   A12        2.09704  -0.00001  -0.00264   0.00351   0.00021   2.09724
   A13        2.29692  -0.00070  -0.02720  -0.00061  -0.00772   2.28920
   A14        2.10645  -0.00034  -0.00889   0.00278  -0.00278   2.10367
   A15        2.08131   0.00016   0.01460  -0.01358   0.00259   2.08389
   A16        2.09528   0.00018  -0.00574   0.01127   0.00025   2.09553
   A17        2.16954  -0.00045  -0.03722  -0.10027  -0.12119   2.04835
   A18        2.08039   0.00017   0.00093  -0.00352  -0.00631   2.07409
   A19        2.10140  -0.00012  -0.00381   0.00592   0.00474   2.10614
   A20        2.10139  -0.00005   0.00313  -0.00240   0.00091   2.10230
   A21        1.98403   0.00006  -0.07508  -0.17453  -0.24416   1.73987
   A22        2.10272   0.00007   0.01391  -0.00661   0.00551   2.10823
   A23        2.08130  -0.00007  -0.00679   0.00733  -0.00233   2.07897
   A24        2.09895   0.00000  -0.00626   0.00011  -0.00406   2.09490
   A25        1.90270   0.00060  -0.09700  -0.12107  -0.21060   1.69210
   A26        1.90769   0.00009  -0.00421   0.00036  -0.00385   1.90384
   A27        0.87252   0.00010  -0.11684  -0.11102  -0.18380   0.68872
   A28        1.06868   0.00004  -0.13990  -0.10494  -0.20013   0.86855
   A29        0.97560  -0.00025  -0.11437  -0.07653  -0.16694   0.80866
   A30        0.88598   0.00010  -0.12835  -0.07922  -0.18254   0.70344
   A31        1.05322   0.00006  -0.15466  -0.10589  -0.22213   0.83109
   A32        0.94153   0.00007  -0.13004  -0.05130  -0.15802   0.78351
    D1        0.03520  -0.00016  -0.01133  -0.02042  -0.03626  -0.00106
    D2       -3.10938  -0.00046  -0.02358  -0.03946  -0.07548   3.09833
    D3       -3.11874  -0.00015  -0.02124  -0.00590  -0.02189  -3.14063
    D4        0.01987  -0.00044  -0.03350  -0.02494  -0.06111  -0.04124
    D5       -1.02539  -0.00004  -0.06557   0.06753   0.02608  -0.99931
    D6        2.11322  -0.00034  -0.07783   0.04849  -0.01314   2.10007
    D7       -0.02974   0.00028   0.00411   0.03832   0.04547   0.01574
    D8        3.13387  -0.00016  -0.02858  -0.00440  -0.02655   3.10733
    D9        3.12446   0.00026   0.01437   0.02321   0.03082  -3.12791
   D10        0.00488  -0.00018  -0.01832  -0.01951  -0.04120  -0.03632
   D11        0.46330  -0.00003   0.00414  -0.02863  -0.02059   0.44271
   D12        0.99321   0.00017  -0.02274  -0.05813  -0.06892   0.92428
   D13        1.59073   0.00023  -0.05939  -0.05026  -0.10000   1.49073
   D14        2.59115  -0.00004   0.01893   0.04931   0.06491   2.65606
   D15        3.12105   0.00016  -0.00795   0.01981   0.01658   3.13763
   D16       -2.56461   0.00022  -0.04461   0.02768  -0.01450  -2.57912
   D17       -0.01742  -0.00003   0.00448  -0.01207  -0.00392  -0.02134
   D18        3.13914  -0.00034   0.00586  -0.02444  -0.02517   3.11397
   D19        0.89013   0.00040   0.03410  -0.06643  -0.05711   0.83302
   D20        3.12733   0.00029   0.01748   0.00809   0.03751  -3.11835
   D21        0.00071  -0.00003   0.01886  -0.00428   0.01625   0.01696
   D22       -2.24830   0.00072   0.04710  -0.04626  -0.01569  -2.26399
   D23        3.08584   0.00079   0.05936   0.05514   0.11863  -3.07871
   D24       -0.05883   0.00049   0.04667   0.03546   0.07799   0.01915
   D25       -0.00609   0.00011   0.00876   0.02771   0.03554   0.02945
   D26       -3.12897  -0.00024   0.01066  -0.00135   0.00197  -3.12700
   D27        3.12051   0.00043   0.00735   0.04004   0.05686  -3.10582
   D28       -0.00238   0.00008   0.00925   0.01098   0.02329   0.02091
   D29       -0.48523   0.00009  -0.00272   0.04057   0.03670  -0.44853
   D30       -1.79341   0.00058   0.01067   0.03089   0.02399  -1.76941
   D31       -1.12760   0.00049   0.00142   0.07219   0.06707  -1.06053
   D32       -2.50265  -0.00016   0.00145  -0.02745  -0.01927  -2.52192
   D33        2.47236   0.00033   0.01484  -0.03714  -0.03197   2.44039
   D34        3.13817   0.00024   0.00558   0.00417   0.01111  -3.13391
   D35        0.01164   0.00000  -0.01580  -0.01006  -0.02633  -0.01469
   D36       -3.12884  -0.00005   0.02031  -0.00486   0.01145  -3.11738
   D37        3.13437   0.00036  -0.01751   0.01897   0.00749  -3.14132
   D38       -0.00610   0.00030   0.01860   0.02417   0.04527   0.03917
   D39       -3.13152  -0.00007  -0.01076   0.01422   0.00181  -3.12971
   D40        2.51017   0.00030   0.00722   0.04220   0.05124   2.56141
   D41        0.00632  -0.00020   0.00940  -0.02315  -0.01415  -0.00783
   D42        3.12567   0.00024   0.04241   0.02009   0.05855  -3.09897
   D43       -3.13639  -0.00014  -0.02664  -0.02835  -0.05184   3.09495
   D44       -0.01704   0.00030   0.00637   0.01490   0.02085   0.00382
   D45        2.56792  -0.00021   0.01799   0.04517   0.04450   2.61242
   D46       -2.61063   0.00003  -0.02951  -0.03188  -0.04167  -2.65230
   D47        3.12951   0.00001   0.00763  -0.00116   0.00457   3.13408
   D48       -2.59983   0.00017  -0.01428  -0.01841  -0.02441  -2.62424
         Item               Value     Threshold  Converged?
 Maximum Force            0.002718     0.000450     NO 
 RMS     Force            0.000571     0.000300     NO 
 Maximum Displacement     0.836184     0.001800     NO 
 RMS     Displacement     0.137424     0.001200     NO 
 Predicted change in Energy=-1.462951D-02
 GradGradGradGradGradGradGradGradGradGradGradGradGradGradGradGradGradGrad

                          Input orientation:                          
 ---------------------------------------------------------------------
 Center     Atomic      Atomic             Coordinates (Angstroms)
 Number     Number       Type             X           Y           Z
 ---------------------------------------------------------------------
      1          6           0       -0.017599   -0.066132    0.070064
      2          6           0       -0.020681   -0.134380    1.453797
      3          6           0        1.183803   -0.160756    2.139797
      4          6           0        2.384545   -0.144712    1.446322
      5          6           0        2.397504   -0.066912    0.059802
      6          6           0        1.187563   -0.023383   -0.619795
      7          1           0        1.174541   -0.002551   -1.702306
      8          1           0        3.331972   -0.076718   -0.484644
      9          1           0        3.316007   -0.179463    1.996096
     10          1           0        1.180992   -0.188133    3.223682
     11          8           0       -1.233965   -0.121729    2.084004
     12          1           0       -1.093380   -0.116542    3.039700
     13          1           0       -0.960323   -0.044880   -0.460723
     14          3           0        1.700014    2.658524   -0.240696
 ---------------------------------------------------------------------
                    Distance matrix (angstroms):
                    1          2          3          4          5
     1  C    0.000000
     2  C    1.385418   0.000000
     3  C    2.395018   1.386389   0.000000
     4  C    2.769577   2.405260   1.386703   0.000000
     5  C    2.415125   2.792023   2.410032   1.388761   0.000000
     6  C    1.389298   2.402491   2.763011   2.390884   1.388417
     7  H    2.136946   3.377414   3.845370   3.376119   2.145881
     8  H    3.395208   3.873133   3.392547   2.151945   1.081548
     9  H    3.851671   3.380770   2.137122   1.082165   2.146054
    10  H    3.375916   2.139954   1.084235   2.146959   3.391863
    11  O    2.353421   1.367252   2.418726   3.674340   4.157880
    12  H    3.158889   1.914703   2.448948   3.825652   4.590047
    13  H    1.082089   2.134555   3.372449   3.851614   3.398005
    14  Li   3.235818   3.692210   3.725797   3.342566   2.829274
                    6          7          8          9         10
     6  C    0.000000
     7  H    1.082790   0.000000
     8  H    2.149325   2.478449   0.000000
     9  H    3.376021   4.277307   2.482917   0.000000
    10  H    3.847012   4.929487   4.288450   2.462789   0.000000
    11  O    3.630978   4.489014   5.239060   4.551187   2.671197
    12  H    4.313153   5.257669   5.657413   4.531640   2.282925
    13  H    2.153876   2.470013   4.292480   4.933667   4.263871
    14  Li   2.756619   3.081192   3.194424   3.958389   4.513841
                   11         12         13         14
    11  O    0.000000
    12  H    0.965994   0.000000
    13  H    2.560552   3.503684   0.000000
    14  Li   4.662861   5.124943   3.799237   0.000000
 Stoichiometry    C6H6LiO(1+)
 Framework group  C1[X(C6H6LiO)]
 Deg. of freedom    36
 Full point group                 C1      NOp   1
 Largest Abelian subgroup         C1      NOp   1
 Largest concise Abelian subgroup C1      NOp   1
                         Standard orientation:                         
 ---------------------------------------------------------------------
 Center     Atomic      Atomic             Coordinates (Angstroms)
 Number     Number       Type             X           Y           Z
 ---------------------------------------------------------------------
      1          6           0        0.251636   -1.157157   -0.290443
      2          6           0        1.032387   -0.037225   -0.054722
      3          6           0        0.429300    1.206491    0.052657
      4          6           0       -0.943059    1.334215   -0.099862
      5          6           0       -1.734760    0.216059   -0.327008
      6          6           0       -1.125974   -1.028582   -0.416176
      7          1           0       -1.719676   -1.907964   -0.632138
      8          1           0       -2.802396    0.315468   -0.468494
      9          1           0       -1.396782    2.313936   -0.026618
     10          1           0        1.037642    2.079041    0.262755
     11          8           0        2.375970   -0.227794    0.112150
     12          1           0        2.791037    0.618357    0.324025
     13          1           0        0.726983   -2.125774   -0.372555
     14          3           0       -1.700582   -0.891173    2.276386
 ---------------------------------------------------------------------
 Rotational constants (GHZ):           3.7537541           2.0035580           1.6604577
 Standard basis: Aug-CC-pVTZ (5D, 7F)
 There are   590 symmetry adapted cartesian basis functions of A   symmetry.
 There are   506 symmetry adapted basis functions of A   symmetry.
   506 basis functions,   740 primitive gaussians,   590 cartesian basis functions
    26 alpha electrons       26 beta electrons
       nuclear repulsion energy       295.1521537363 Hartrees.
 NAtoms=   14 NActive=   14 NUniq=   14 SFac= 1.00D+00 NAtFMM=   60 NAOKFM=F Big=F
 Integral buffers will be    131072 words long.
 Raffenetti 1 integral format.
 Two-electron integral symmetry is turned on.
 Force inversion solution in PCM.
 ------------------------------------------------------------------------------
 Polarizable Continuum Model (PCM)
 =================================
 Model                : PCM.
 Atomic radii         : UFF (Universal Force Field).
 Polarization charges : Total charges.
 Charge compensation  : None.
 Solution method      : Matrix inversion.
 Cavity type          : Scaled VdW (van der Waals Surface) (Alpha=1.100).
 Cavity algorithm     : GePol (No added spheres)
                        Default sphere list used, NSphG=   14.
                        Lebedev-Laikov grids with approx.  5.0 points / Ang**2.
                        Smoothing algorithm: York/Karplus (Gamma=1.0000).
                        Polarization charges: spherical gaussians, with
                                              point-specific exponents (IZeta= 3).
                        Self-potential: point-specific (ISelfS= 7).
                        Self-field    : sphere-specific E.n sum rule (ISelfD= 2).
 1st derivatives      : Analytical E(r).r(x)/FMM algorithm (CHGder, D1EAlg=3).
                        Cavity 1st derivative terms included.
 2nd derivatives      : Analytical E(r).r(xy)/FMM algorithm (CHGder, D2EAlg=3).
                        Cavity 2nd derivative terms included.
 Solvent              : Water, Eps=  78.355300 Eps(inf)=   1.777849
 ------------------------------------------------------------------------------
 Spheres list:
 ISph  on   Nord     Re0    Alpha      Xe            Ye            Ze
    1   C      1    1.9255  1.100      0.251636     -1.157157     -0.290443
    2   C      2    1.9255  1.100      1.032387     -0.037225     -0.054722
    3   C      3    1.9255  1.100      0.429300      1.206491      0.052657
    4   C      4    1.9255  1.100     -0.943059      1.334215     -0.099862
    5   C      5    1.9255  1.100     -1.734760      0.216059     -0.327008
    6   C      6    1.9255  1.100     -1.125974     -1.028582     -0.416176
    7   H      7    1.4430  1.100     -1.719676     -1.907964     -0.632138
    8   H      8    1.4430  1.100     -2.802396      0.315468     -0.468494
    9   H      9    1.4430  1.100     -1.396782      2.313936     -0.026618
   10   H     10    1.4430  1.100      1.037642      2.079041      0.262755
   11   O     11    1.7500  1.100      2.375970     -0.227794      0.112150
   12   H     12    1.4430  1.100      2.791037      0.618357      0.324025
   13   H     13    1.4430  1.100      0.726983     -2.125774     -0.372555
   14  Li     14    1.2255  1.100     -1.700582     -0.891173      2.276386
 ------------------------------------------------------------------------------
 One-electron integrals computed using PRISM.
 NBasis=   506 RedAO= T EigKep=  1.05D-06  NBF=   506
 NBsUse=   505 1.00D-06 EigRej=  7.14D-07 NBFU=   505
 Initial guess from the checkpoint file:  "output.chk"
 B after Tr=     0.000000   -0.000000   -0.000000
         Rot=    0.998167   -0.041507    0.038729    0.020968 Ang=  -6.94 deg.
 ExpMin= 7.59D-03 ExpMax= 1.53D+04 ExpMxC= 5.22D+02 IAcc=3 IRadAn=         5 AccDes= 0.00D+00
 Harris functional with IExCor=  205 and IRadAn=       5 diagonalized for initial guess.
 HarFok:  IExCor=  205 AccDes= 0.00D+00 IRadAn=         5 IDoV= 1 UseB2=F ITyADJ=14
 ICtDFT=  3500011 ScaDFX=  1.000000  1.000000  1.000000  1.000000
 FoFCou: FMM=F IPFlag=           0 FMFlag=      100000 FMFlg1=           0
         NFxFlg=           0 DoJE=T BraDBF=F KetDBF=T FulRan=T
         wScrn=  0.000000 ICntrl=       500 IOpCl=  0 I1Cent=   200000004 NGrid=           0
         NMat0=    1 NMatS0=      1 NMatT0=    0 NMatD0=    1 NMtDS0=    0 NMtDT0=    0
 Petite list used in FoFCou.
 Requested convergence on RMS density matrix=1.00D-08 within 128 cycles.
 Requested convergence on MAX density matrix=1.00D-06.
 Requested convergence on             energy=1.00D-06.
 No special actions if energy rises.
 Inv3:  Mode=1 IEnd=     4762800.
 Iteration    1 A*A^-1 deviation from unit magnitude is 2.89D-15 for    187.
 Iteration    1 A*A^-1 deviation from orthogonality  is 2.23D-15 for   1025    504.
 Iteration    1 A^-1*A deviation from unit magnitude is 2.66D-15 for    187.
 Iteration    1 A^-1*A deviation from orthogonality  is 1.49D-15 for    946    109.
 Error on total polarization charges =  0.01114
 SCF Done:  E(RHF) =  -313.105541859     A.U. after   12 cycles
            NFock= 12  Conv=0.49D-08     -V/T= 2.0017
 ExpMin= 7.59D-03 ExpMax= 1.53D+04 ExpMxC= 5.22D+02 IAcc=3 IRadAn=         5 AccDes= 0.00D+00
 HarFok:  IExCor=  205 AccDes= 0.00D+00 IRadAn=         5 IDoV=-2 UseB2=F ITyADJ=14
 ICtDFT= 12500011 ScaDFX=  1.000000  1.000000  1.000000  1.000000
 Range of M.O.s used for correlation:     9   505
 NBasis=   506 NAE=    26 NBE=    26 NFC=     8 NFV=     0
 NROrb=    497 NOA=    18 NOB=    18 NVA=   479 NVB=   479

 **** Warning!!: The largest alpha MO coefficient is  0.18124747D+03

 Disk-based method using ON**2 memory for 18 occupieds at a time.
 Permanent disk used for amplitudes=   192308441 words.
 Estimated scratch disk usage=  6629805845 words.
 Actual    scratch disk usage=  6411552021 words.
 JobTyp=1 Pass  1:  I=   9 to  26 NPSUse= 12 ParTrn=T ParDer=T DoDerP=T.
 (rs|ai) integrals will be sorted in core.
 Spin components of T(2) and E(2):
     alpha-alpha T2 =       0.5316115104D-01 E2=     -0.1531394957D+00
     alpha-beta  T2 =       0.2784919035D+00 E2=     -0.8969274152D+00
     beta-beta   T2 =       0.5316115104D-01 E2=     -0.1531394957D+00
 ANorm=    0.1176781290D+01
 E2 =    -0.1203206407D+01 EUMP2 =    -0.31430874826572D+03
 G2DrvN: will do    15 centers at a time, making    1 passes.
 Calling FoFCou, ICntrl=  3107 FMM=F I1Cent=   0 AccDes= 0.00D+00.
 NEqPCM:  Using equilibrium solvation (IEInf=0, Eps=  78.3553, EpsInf=   1.7778)
 G2PCM: DoFxE=T DoFxN=T DoGrad=T DoDP/DQ/DG/TGxP=FFFF NFrqRd=   0 IEInf=0 SqF1=F DoCFld=F IF1Alg=4.
 End of G2Drv F.D. properties file   721 does not exist.
 End of G2Drv F.D. properties file   722 does not exist.
 End of G2Drv F.D. properties file   788 does not exist.
          IDoAtm=11111111111111
 NEqPCM:  Using equilibrium solvation (IEInf=0, Eps=  78.3553, EpsInf=   1.7778)
          Differentiating once with respect to electric field.
                with respect to dipole field.
          Differentiating once with respect to nuclear coordinates.
          There are    45 degrees of freedom in the 1st order CPHF.  IDoFFX=6 NUNeed=    45.
     42 vectors produced by pass  0 Test12= 2.77D-14 2.22D-09 XBig12= 3.23D+01 2.40D+00.
 AX will form    42 AO Fock derivatives at one time.
     42 vectors produced by pass  1 Test12= 2.77D-14 2.22D-09 XBig12= 1.77D+00 1.60D-01.
     42 vectors produced by pass  2 Test12= 2.77D-14 2.22D-09 XBig12= 4.99D-02 2.98D-02.
     42 vectors produced by pass  3 Test12= 2.77D-14 2.22D-09 XBig12= 6.53D-04 1.71D-03.
     42 vectors produced by pass  4 Test12= 2.77D-14 2.22D-09 XBig12= 5.97D-06 1.64D-04.
     42 vectors produced by pass  5 Test12= 2.77D-14 2.22D-09 XBig12= 4.93D-08 1.74D-05.
     40 vectors produced by pass  6 Test12= 2.77D-14 2.22D-09 XBig12= 4.01D-10 1.60D-06.
     17 vectors produced by pass  7 Test12= 2.77D-14 2.22D-09 XBig12= 2.60D-12 1.32D-07.
      3 vectors produced by pass  8 Test12= 2.77D-14 2.22D-09 XBig12= 1.77D-14 8.35D-09.
 InvSVY:  IOpt=1 It=  1 EMax= 6.22D-15
 Solved reduced A of dimension   312 with    45 vectors.
 End of Minotr F.D. properties file   721 does not exist.
 End of Minotr F.D. properties file   722 does not exist.
 End of Minotr F.D. properties file   788 does not exist.
 MDV=  4831838208.
 Form MO integral derivatives with frozen-active canonical formalism.
 Discarding MO integrals.
 Reordered first order wavefunction length =    310204232
 In DefCFB: NBatch=  1 ICI= 26 ICA=479 LFMax= 60
            Large arrays: LIAPS= 14842677200 LIARS=  2828926100 words.
 Semi-Direct transformation.
 ModeAB=           4 MOrb=            26 LenV=    4825600484
 LASXX=   1622155340 LTotXX=  1622155340 LenRXX=  3253814811
 LTotAB=  1631659471 MaxLAS=  2276124890 LenRXY=           0
 NonZer=  4875970151 LenScr=  9790183424 LnRSAI=  2276124890
 LnScr1=  4570101760 LExtra=           0 Total=  19890224885
 MaxDsk=          -1 SrtSym=           T ITran=            4
 JobTyp=0 Pass  1:  I=   1 to  26.
 (rs|ai) integrals will be sorted in core.
 SymMOI:  orbitals are not symmetric.
 Spin components of T(2) and E(2):
     alpha-alpha T2 =       0.5316115104D-01 E2=     -0.1531394957D+00
     alpha-beta  T2 =       0.2784919035D+00 E2=     -0.8969274152D+00
     beta-beta   T2 =       0.5316115104D-01 E2=     -0.1531394957D+00
 ANorm=    0.1664220061D+01
 E2 =    -0.1203206407D+01 EUMP2 =    -0.31430874826572D+03
          IDoAtm=11111111111111
 NEqPCM:  Using equilibrium solvation (IEInf=0, Eps=  78.3553, EpsInf=   1.7778)
          Differentiating once with respect to electric field.
                with respect to dipole field.
          Differentiating once with respect to nuclear coordinates.
          There are     1 degrees of freedom in the 1st order CPHF.  IDoFFX=0 NUNeed=     1.
 LinEq1:  Iter=  0 NonCon=     1 RMS=2.13D-03 Max=3.69D-02 NDo=     1
 AX will form     1 AO Fock derivatives at one time.
 LinEq1:  Iter=  1 NonCon=     1 RMS=5.58D-04 Max=6.96D-03 NDo=     1
 LinEq1:  Iter=  2 NonCon=     1 RMS=1.90D-04 Max=6.71D-03 NDo=     1
 LinEq1:  Iter=  3 NonCon=     1 RMS=7.12D-05 Max=2.46D-03 NDo=     1
 LinEq1:  Iter=  4 NonCon=     1 RMS=3.10D-05 Max=5.82D-04 NDo=     1
 LinEq1:  Iter=  5 NonCon=     1 RMS=1.03D-05 Max=2.06D-04 NDo=     1
 LinEq1:  Iter=  6 NonCon=     1 RMS=2.35D-06 Max=4.68D-05 NDo=     1
 LinEq1:  Iter=  7 NonCon=     1 RMS=5.47D-07 Max=6.68D-06 NDo=     1
 LinEq1:  Iter=  8 NonCon=     1 RMS=2.08D-07 Max=4.38D-06 NDo=     1
 LinEq1:  Iter=  9 NonCon=     1 RMS=4.23D-08 Max=4.52D-07 NDo=     1
 LinEq1:  Iter= 10 NonCon=     1 RMS=1.63D-08 Max=3.66D-07 NDo=     1
 LinEq1:  Iter= 11 NonCon=     1 RMS=4.49D-09 Max=6.03D-08 NDo=     1
 LinEq1:  Iter= 12 NonCon=     1 RMS=9.86D-10 Max=2.23D-08 NDo=     1
 LinEq1:  Iter= 13 NonCon=     1 RMS=2.50D-10 Max=3.95D-09 NDo=     1
 LinEq1:  Iter= 14 NonCon=     1 RMS=1.04D-10 Max=4.42D-09 NDo=     1
 LinEq1:  Iter= 15 NonCon=     0 RMS=2.75D-11 Max=7.02D-10 NDo=     1
 Linear equations converged to 1.000D-10 1.000D-09 after    15 iterations.
 End of Minotr F.D. properties file   721 does not exist.
 End of Minotr F.D. properties file   722 does not exist.
 End of Minotr F.D. properties file   788 does not exist.
 Symmetrizing basis deriv contribution to polar:
 IMax=3 JMax=2 DiffMx= 0.00D+00
 G2DrvN: will do    15 centers at a time, making    1 passes.
 Calling FoFCou, ICntrl=  3107 FMM=F I1Cent=   0 AccDes= 0.00D+00.
 NEqPCM:  Using equilibrium solvation (IEInf=0, Eps=  78.3553, EpsInf=   1.7778)
 G2PCM: DoFxE=T DoFxN=F DoGrad=F DoDP/DQ/DG/TGxP=FFFF NFrqRd=   0 IEInf=0 SqF1=F DoCFld=F IF1Alg=4.
 End of G2Drv F.D. properties file   721 does not exist.
 End of G2Drv F.D. properties file   722 does not exist.
 End of G2Drv F.D. properties file   788 does not exist.
 Would need an additional 25667729225 words for in-memory AO integral storage.
 DD1Dir will call FoFJK   2 times, MxPair=       352
 NAB=   351 NAA=     0 NBB=     0 NumPrc= 12.
 FoFJK:  IHMeth= 1 ICntrl=     200 DoSepK=F KAlg= 0 I1Cent=           0 FoldK=F
 IRaf= 990000000 NMat=     352 IRICut=     440 DoRegI=T DoRafI=T ISym2E= 2 IDoP0=3 IntGTp=3.
 FoFCou: FMM=F IPFlag=           0 FMFlag=           0 FMFlg1=           0
         NFxFlg=           0 DoJE=F BraDBF=F KetDBF=F FulRan=T
         wScrn=  0.000000 ICntrl=       200 IOpCl=  0 I1Cent=           0 NGrid=           0
         NMat0=  352 NMatS0=      0 NMatT0=  176 NMatD0=  352 NMtDS0=    0 NMtDT0=    0
 Integrals replicated using symmetry in FoFCou.
 Raff kept on since  66.37% of shell-pairs survive, threshold=   0.20 IRatSp=66.
 G2PCM: DoFxE=F DoFxN=F DoGrad=T DoDP/DQ/DG/TGxP=FFFF NFrqRd=   0 IEInf=0 SqF1=F DoCFld=F IF1Alg=4.
 Discarding MO integrals.
 D2PCM: PCM CHGder 2nd derivatives, FixD1E=F FixD2E=F DoIter=F DoCFld=F I1PDM=2
 Calling FoFJK, ICntrl=  10100127 FMM=F ISym2X=0 I1Cent= 0 IOpClX= 0 NMat=1 NMatS=1 NMatT=0.
 ***** Axes restored to original set *****
 -------------------------------------------------------------------
 Center     Atomic                   Forces (Hartrees/Bohr)
 Number     Number              X              Y              Z
 -------------------------------------------------------------------
      1        6          -0.006490458   -0.000674730   -0.006922404
      2        6          -0.004419568    0.004913188    0.002189176
      3        6           0.001211063   -0.001180505    0.010693902
      4        6           0.006644716    0.001371003    0.003216064
      5        6           0.004713023   -0.002851902   -0.002475555
      6        6          -0.002716016   -0.005602398   -0.008368942
      7        1          -0.000165415    0.001231703    0.000049913
      8        1           0.000058155    0.001046408    0.000238574
      9        1          -0.000243300   -0.000051107    0.000346331
     10        1           0.000446888   -0.000818430   -0.000007955
     11        8           0.000189872   -0.001334237   -0.000254931
     12        1           0.000023488   -0.000651594    0.000081472
     13        1          -0.000080231    0.000268305   -0.000103363
     14        3           0.000827783    0.004334297    0.001317718
 -------------------------------------------------------------------
 Cartesian Forces:  Max     0.010693902 RMS     0.003398882
 FormGI is forming the generalized inverse of G from B-inverse, IUseBI=4.

 GradGradGradGradGradGradGradGradGradGradGradGradGradGradGradGradGradGrad
 Berny optimization.
 Using GEDIIS/GDIIS optimizer.
 Internal  Forces:  Max     0.007940556 RMS     0.001863096
 Search for a local minimum.
 Step number   6 out of a maximum of  100
 All quantities printed in internal units (Hartrees-Bohrs-Radians)
 Mixed Optimization -- RFO/linear search
 Second derivative matrix not updated -- analytic derivatives used.
 DE= -5.07D-03 DEPred=-1.46D-02 R= 3.47D-01
 Trust test= 3.47D-01 RLast= 2.28D+00 DXMaxT set to 1.43D+00
 ITU=  0  1  0  1  1  0
 Use linear search instead of GDIIS.
     Eigenvalues ---   -0.00298   0.00182   0.00501   0.00611   0.01257
     Eigenvalues ---    0.01423   0.01505   0.01695   0.01761   0.01845
     Eigenvalues ---    0.02123   0.02409   0.02629   0.03028   0.04086
     Eigenvalues ---    0.04732   0.05710   0.06040   0.12912   0.13549
     Eigenvalues ---    0.16468   0.17851   0.21767   0.32299   0.33441
     Eigenvalues ---    0.34153   0.36010   0.36468   0.36537   0.36644
     Eigenvalues ---    0.36718   0.39634   0.43091   0.43572   0.47427
     Eigenvalues ---    0.51929
 RFO step:  Lambda=-5.47633293D-03 EMin=-2.98161628D-03
 Quintic linear search produced a step of  0.02841.
 Iteration  1 RMS(Cart)=  0.05427253 RMS(Int)=  0.05309729
 Iteration  2 RMS(Cart)=  0.02921883 RMS(Int)=  0.01580083
 Iteration  3 RMS(Cart)=  0.01288243 RMS(Int)=  0.00384448
 Iteration  4 RMS(Cart)=  0.00010390 RMS(Int)=  0.00384197
 Iteration  5 RMS(Cart)=  0.00000017 RMS(Int)=  0.00384197
 Variable       Old X    -DE/DX   Delta X   Delta X   Delta X     New X
                                 (Linear)    (Quad)   (Total)
    R1        2.61806   0.00777  -0.00057   0.01803   0.02002   2.63808
    R2        2.62539   0.00424  -0.00031   0.00604   0.00289   2.62828
    R3        2.04485   0.00011   0.00001  -0.00020  -0.00019   2.04467
    R4        6.11481   0.00097   0.03233   0.29489   0.32999   6.44480
    R5        2.61989   0.00794  -0.00050   0.01624   0.01785   2.63774
    R6        2.58373  -0.00028   0.00030   0.00324   0.00354   2.58727
    R7        2.62049   0.00569  -0.00031   0.01571   0.02027   2.64076
    R8        2.04891   0.00003   0.00006  -0.00069  -0.00063   2.04828
    R9        7.04074   0.00104   0.03774  -0.21541  -0.18800   6.85273
   R10        2.62438   0.00609  -0.00032   0.01453   0.02264   2.64702
   R11        2.04499  -0.00002   0.00003   0.00022   0.00025   2.04525
   R12        6.31653   0.00039   0.02786  -0.01025   0.01824   6.33478
   R13        2.62373   0.00695  -0.00041   0.01236   0.00607   2.62980
   R14        2.04383  -0.00008   0.00004  -0.00039  -0.00035   2.04348
   R15        5.34655   0.00118   0.01593   0.49214   0.51379   5.86035
   R16        2.04618  -0.00004   0.00004  -0.00176  -0.00172   2.04445
   R17        5.20926   0.00295   0.01779   0.66796   0.68420   5.89346
   R18        1.82546   0.00010  -0.00004  -0.00006  -0.00010   1.82536
    A1        2.09370  -0.00051   0.00003  -0.00411   0.00209   2.09578
    A2        2.08169   0.00075   0.00012  -0.00023  -0.00054   2.08114
    A3        1.70983  -0.00228   0.00480  -0.16759  -0.16036   1.54947
    A4        2.10780  -0.00024  -0.00015   0.00437  -0.00165   2.10615
    A5        1.98101   0.00107  -0.00163   0.05000   0.04683   2.02783
    A6        2.08658   0.00097  -0.00016   0.01335   0.01309   2.09967
    A7        2.05092  -0.00035   0.00011  -0.00707  -0.00713   2.04378
    A8        2.14487  -0.00059   0.00002  -0.00500  -0.00519   2.13969
    A9        2.09973  -0.00113   0.00023  -0.01362  -0.01969   2.08004
   A10        2.08619   0.00105  -0.00023   0.00950   0.01005   2.09624
   A11        1.35905  -0.00103   0.00225   0.03854   0.04086   1.39991
   A12        2.09724   0.00008   0.00001   0.00416   0.00966   2.10691
   A13        2.28920   0.00020  -0.00022  -0.14263  -0.14264   2.14656
   A14        2.10367  -0.00028  -0.00008   0.00054   0.00298   2.10665
   A15        2.08389  -0.00044   0.00007  -0.00367  -0.00697   2.07692
   A16        2.09553   0.00072   0.00001   0.00326   0.00407   2.09960
   A17        2.04835   0.00044  -0.00344  -0.07458  -0.07918   1.96917
   A18        2.07409   0.00138  -0.00018   0.00913   0.00979   2.08388
   A19        2.10614  -0.00067   0.00013  -0.00717  -0.00752   2.09862
   A20        2.10230  -0.00067   0.00003  -0.00022  -0.00165   2.10065
   A21        1.73987   0.00097  -0.00694   0.08391   0.07474   1.81461
   A22        2.10823  -0.00041   0.00016  -0.00484  -0.00819   2.10004
   A23        2.07897  -0.00010  -0.00007   0.00468   0.00545   2.08442
   A24        2.09490   0.00058  -0.00012   0.00129   0.00352   2.09841
   A25        1.69210   0.00182  -0.00598   0.15734   0.14521   1.83731
   A26        1.90384  -0.00003  -0.00011  -0.00089  -0.00100   1.90284
   A27        0.68872   0.00234  -0.00522   0.01875   0.01131   0.70003
   A28        0.86855   0.00244  -0.00569  -0.01374  -0.02091   0.84764
   A29        0.80866   0.00162  -0.00474  -0.05174  -0.05490   0.75376
   A30        0.70344   0.00172  -0.00519   0.03172   0.02031   0.72375
   A31        0.83109   0.00268  -0.00631   0.02629   0.01166   0.84275
   A32        0.78351   0.00240  -0.00449  -0.01309  -0.02320   0.76031
    D1       -0.00106   0.00010  -0.00103   0.01707   0.01402   0.01296
    D2        3.09833   0.00088  -0.00214   0.04977   0.04591  -3.13895
    D3       -3.14063   0.00017  -0.00062  -0.00107  -0.00376   3.13880
    D4       -0.04124   0.00095  -0.00174   0.03163   0.02814  -0.01311
    D5       -0.99931   0.00019   0.00074  -0.06480  -0.05770  -1.05701
    D6        2.10007   0.00097  -0.00037  -0.03210  -0.02581   2.07427
    D7        0.01574  -0.00062   0.00129  -0.00806  -0.00711   0.00862
    D8        3.10733   0.00101  -0.00075   0.01805   0.01630   3.12363
    D9       -3.12791  -0.00068   0.00088   0.01036   0.01092  -3.11699
   D10       -0.03632   0.00094  -0.00117   0.03646   0.03434  -0.00199
   D11        0.44271  -0.00030  -0.00059   0.02281   0.02321   0.46592
   D12        0.92428  -0.00020  -0.00196   0.07515   0.07202   0.99630
   D13        1.49073   0.00017  -0.00284   0.11087   0.09624   1.58697
   D14        2.65606  -0.00035   0.00184  -0.06104  -0.05603   2.60003
   D15        3.13763  -0.00025   0.00047  -0.00871  -0.00722   3.13041
   D16       -2.57912   0.00013  -0.00041   0.02701   0.01700  -2.56211
   D17       -0.02134   0.00062  -0.00011  -0.00147   0.00140  -0.01994
   D18        3.11397   0.00033  -0.00072   0.00636   0.00646   3.12044
   D19        0.83302   0.00047  -0.00162   0.14923   0.14782   0.98084
   D20       -3.11835  -0.00021   0.00107  -0.03599  -0.03228   3.13255
   D21        0.01696  -0.00050   0.00046  -0.02817  -0.02722  -0.01026
   D22       -2.26399  -0.00036  -0.00045   0.11471   0.11414  -2.14985
   D23       -3.07871  -0.00085   0.00337  -0.03202  -0.02862  -3.10734
   D24        0.01915  -0.00001   0.00222   0.00234   0.00453   0.02369
   D25        0.02945  -0.00087   0.00101  -0.02349  -0.02376   0.00569
   D26       -3.12700  -0.00076   0.00006  -0.01352  -0.01450  -3.14150
   D27       -3.10582  -0.00058   0.00162  -0.03139  -0.02885  -3.13468
   D28        0.02091  -0.00048   0.00066  -0.02141  -0.01959   0.00132
   D29       -0.44853   0.00008   0.00104  -0.03078  -0.02479  -0.47332
   D30       -1.76941   0.00091   0.00068   0.11040   0.09969  -1.66972
   D31       -1.06053   0.00068   0.00191   0.00916   0.01438  -1.04615
   D32       -2.52192  -0.00048  -0.00055  -0.04394  -0.03983  -2.56175
   D33        2.44039   0.00035  -0.00091   0.09724   0.08464   2.52503
   D34       -3.13391   0.00012   0.00032  -0.00400  -0.00067  -3.13458
   D35       -0.01469   0.00033  -0.00075   0.03189   0.03022   0.01553
   D36       -3.11738  -0.00066   0.00033  -0.01942  -0.01772  -3.13510
   D37       -3.14132   0.00023   0.00021   0.02190   0.02093  -3.12039
   D38        0.03917  -0.00075   0.00129  -0.02940  -0.02701   0.01216
   D39       -3.12971  -0.00034   0.00005   0.00321  -0.00072  -3.13043
   D40        2.56141  -0.00008   0.00146   0.01448   0.01621   2.57762
   D41       -0.00783   0.00038  -0.00040  -0.01642  -0.01485  -0.02268
   D42       -3.09897  -0.00124   0.00166  -0.04285  -0.03850  -3.13747
   D43        3.09495   0.00137  -0.00147   0.03461   0.03301   3.12796
   D44        0.00382  -0.00026   0.00059   0.00818   0.00936   0.01317
   D45        2.61242  -0.00082   0.00126  -0.01352  -0.00825   2.60417
   D46       -2.65230   0.00096  -0.00118   0.04510   0.04106  -2.61124
   D47        3.13408   0.00043   0.00013  -0.00083  -0.00202   3.13206
   D48       -2.62424   0.00026  -0.00069   0.01421   0.01551  -2.60873
         Item               Value     Threshold  Converged?
 Maximum Force            0.007941     0.000450     NO 
 RMS     Force            0.001863     0.000300     NO 
 Maximum Displacement     0.680573     0.001800     NO 
 RMS     Displacement     0.094427     0.001200     NO 
 Predicted change in Energy=-5.540654D-03
 GradGradGradGradGradGradGradGradGradGradGradGradGradGradGradGradGradGrad

                          Input orientation:                          
 ---------------------------------------------------------------------
 Center     Atomic      Atomic             Coordinates (Angstroms)
 Number     Number       Type             X           Y           Z
 ---------------------------------------------------------------------
      1          6           0       -0.018443   -0.102214    0.038018
      2          6           0       -0.013265   -0.109236    1.434004
      3          6           0        1.194468   -0.114067    2.133793
      4          6           0        2.395492   -0.136106    1.419742
      5          6           0        2.394676   -0.146370    0.019039
      6          6           0        1.182369   -0.115588   -0.663601
      7          1           0        1.165902   -0.126902   -1.745295
      8          1           0        3.328357   -0.169496   -0.525983
      9          1           0        3.330246   -0.139882    1.965260
     10          1           0        1.194900   -0.099676    3.217602
     11          8           0       -1.229674   -0.098502    2.062284
     12          1           0       -1.090334   -0.073578    3.017797
     13          1           0       -0.964513   -0.101186   -0.487009
     14          3           0        1.660813    2.865036    0.119447
 ---------------------------------------------------------------------
                    Distance matrix (angstroms):
                    1          2          3          4          5
     1  C    0.000000
     2  C    1.396013   0.000000
     3  C    2.421480   1.395832   0.000000
     4  C    2.781616   2.408949   1.397431   0.000000
     5  C    2.413598   2.793150   2.431816   1.400741   0.000000
     6  C    1.390826   2.414442   2.797421   2.410893   1.391631
     7  H    2.140908   3.390972   3.879215   3.395502   2.150149
     8  H    3.394657   3.874484   3.410421   2.158054   1.081362
     9  H    3.863857   3.385593   2.142573   1.082298   2.159423
    10  H    3.403227   2.154292   1.083904   2.162186   3.416496
    11  O    2.358972   1.369124   2.425246   3.681861   4.160896
    12  H    3.166837   1.915659   2.450188   3.835188   4.598167
    13  H    1.081991   2.143649   3.395581   3.863489   3.397393
    14  Li   3.410440   3.657443   3.626309   3.352219   3.101162
                    6          7          8          9         10
     6  C    0.000000
     7  H    1.081878   0.000000
     8  H    2.151072   2.482891   0.000000
     9  H    3.394831   4.295668   2.491419   0.000000
    10  H    3.881256   4.963056   4.309401   2.475819   0.000000
    11  O    3.639875   4.498583   5.242119   4.561140   2.685762
    12  H    4.326619   5.270720   5.665016   4.544640   2.294100
    13  H    2.154180   2.474391   4.293590   4.945712   4.288031
    14  Li   3.118684   3.560041   3.522168   3.901738   4.313369
                   11         12         13         14
    11  O    0.000000
    12  H    0.965941   0.000000
    13  H    2.563048   3.507173   0.000000
    14  Li   4.572973   4.960312   4.007317   0.000000
 Stoichiometry    C6H6LiO(1+)
 Framework group  C1[X(C6H6LiO)]
 Deg. of freedom    36
 Full point group                 C1      NOp   1
 Largest Abelian subgroup         C1      NOp   1
 Largest concise Abelian subgroup C1      NOp   1
                         Standard orientation:                         
 ---------------------------------------------------------------------
 Center     Atomic      Atomic             Coordinates (Angstroms)
 Number     Number       Type             X           Y           Z
 ---------------------------------------------------------------------
      1          6           0        0.268870   -1.193431   -0.221962
      2          6           0        1.014978   -0.024397   -0.062168
      3          6           0        0.379705    1.218165   -0.033587
      4          6           0       -1.007560    1.277834   -0.190906
      5          6           0       -1.758127    0.108582   -0.368592
      6          6           0       -1.112407   -1.124172   -0.369189
      7          1           0       -1.678429   -2.035490   -0.509107
      8          1           0       -2.830578    0.163855   -0.495630
      9          1           0       -1.497146    2.242803   -0.168356
     10          1           0        0.959986    2.122276    0.110304
     11          8           0        2.370193   -0.163187    0.074319
     12          1           0        2.764169    0.708640    0.207524
     13          1           0        0.779214   -2.147241   -0.244315
     14          3           0       -1.390506   -0.441611    2.661152
 ---------------------------------------------------------------------
 Rotational constants (GHZ):           3.4885329           1.9484488           1.7075983
 Standard basis: Aug-CC-pVTZ (5D, 7F)
 There are   590 symmetry adapted cartesian basis functions of A   symmetry.
 There are   506 symmetry adapted basis functions of A   symmetry.
   506 basis functions,   740 primitive gaussians,   590 cartesian basis functions
    26 alpha electrons       26 beta electrons
       nuclear repulsion energy       293.2317907308 Hartrees.
 NAtoms=   14 NActive=   14 NUniq=   14 SFac= 1.00D+00 NAtFMM=   60 NAOKFM=F Big=F
 Integral buffers will be    131072 words long.
 Raffenetti 1 integral format.
 Two-electron integral symmetry is turned on.
 Force inversion solution in PCM.
 ------------------------------------------------------------------------------
 Polarizable Continuum Model (PCM)
 =================================
 Model                : PCM.
 Atomic radii         : UFF (Universal Force Field).
 Polarization charges : Total charges.
 Charge compensation  : None.
 Solution method      : Matrix inversion.
 Cavity type          : Scaled VdW (van der Waals Surface) (Alpha=1.100).
 Cavity algorithm     : GePol (No added spheres)
                        Default sphere list used, NSphG=   14.
                        Lebedev-Laikov grids with approx.  5.0 points / Ang**2.
                        Smoothing algorithm: York/Karplus (Gamma=1.0000).
                        Polarization charges: spherical gaussians, with
                                              point-specific exponents (IZeta= 3).
                        Self-potential: point-specific (ISelfS= 7).
                        Self-field    : sphere-specific E.n sum rule (ISelfD= 2).
 1st derivatives      : Analytical E(r).r(x)/FMM algorithm (CHGder, D1EAlg=3).
                        Cavity 1st derivative terms included.
 2nd derivatives      : Analytical E(r).r(xy)/FMM algorithm (CHGder, D2EAlg=3).
                        Cavity 2nd derivative terms included.
 Solvent              : Water, Eps=  78.355300 Eps(inf)=   1.777849
 ------------------------------------------------------------------------------
 Spheres list:
 ISph  on   Nord     Re0    Alpha      Xe            Ye            Ze
    1   C      1    1.9255  1.100      0.268870     -1.193431     -0.221962
    2   C      2    1.9255  1.100      1.014978     -0.024397     -0.062168
    3   C      3    1.9255  1.100      0.379705      1.218165     -0.033587
    4   C      4    1.9255  1.100     -1.007560      1.277834     -0.190906
    5   C      5    1.9255  1.100     -1.758127      0.108582     -0.368592
    6   C      6    1.9255  1.100     -1.112407     -1.124172     -0.369189
    7   H      7    1.4430  1.100     -1.678429     -2.035490     -0.509107
    8   H      8    1.4430  1.100     -2.830578      0.163855     -0.495630
    9   H      9    1.4430  1.100     -1.497146      2.242803     -0.168356
   10   H     10    1.4430  1.100      0.959986      2.122276      0.110304
   11   O     11    1.7500  1.100      2.370193     -0.163187      0.074319
   12   H     12    1.4430  1.100      2.764169      0.708640      0.207524
   13   H     13    1.4430  1.100      0.779214     -2.147241     -0.244315
   14  Li     14    1.2255  1.100     -1.390506     -0.441611      2.661152
 ------------------------------------------------------------------------------
 One-electron integrals computed using PRISM.
 NBasis=   506 RedAO= T EigKep=  1.10D-06  NBF=   506
 NBsUse=   505 1.00D-06 EigRej=  7.51D-07 NBFU=   505
 Initial guess from the checkpoint file:  "output.chk"
 B after Tr=     0.000000   -0.000000    0.000000
         Rot=    0.998283    0.054299   -0.017106   -0.013788 Ang=   6.72 deg.
 ExpMin= 7.59D-03 ExpMax= 1.53D+04 ExpMxC= 5.22D+02 IAcc=3 IRadAn=         5 AccDes= 0.00D+00
 Harris functional with IExCor=  205 and IRadAn=       5 diagonalized for initial guess.
 HarFok:  IExCor=  205 AccDes= 0.00D+00 IRadAn=         5 IDoV= 1 UseB2=F ITyADJ=14
 ICtDFT=  3500011 ScaDFX=  1.000000  1.000000  1.000000  1.000000
 FoFCou: FMM=F IPFlag=           0 FMFlag=      100000 FMFlg1=           0
         NFxFlg=           0 DoJE=T BraDBF=F KetDBF=T FulRan=T
         wScrn=  0.000000 ICntrl=       500 IOpCl=  0 I1Cent=   200000004 NGrid=           0
         NMat0=    1 NMatS0=      1 NMatT0=    0 NMatD0=    1 NMtDS0=    0 NMtDT0=    0
 Petite list used in FoFCou.
 Requested convergence on RMS density matrix=1.00D-08 within 128 cycles.
 Requested convergence on MAX density matrix=1.00D-06.
 Requested convergence on             energy=1.00D-06.
 No special actions if energy rises.
 Inv3:  Mode=1 IEnd=     4969107.
 Iteration    1 A*A^-1 deviation from unit magnitude is 2.78D-15 for   1132.
 Iteration    1 A*A^-1 deviation from orthogonality  is 2.66D-15 for   1209    364.
 Iteration    1 A^-1*A deviation from unit magnitude is 2.78D-15 for   1132.
 Iteration    1 A^-1*A deviation from orthogonality  is 5.16D-14 for    709    618.
 Error on total polarization charges =  0.01155
 SCF Done:  E(RHF) =  -313.107289951     A.U. after   12 cycles
            NFock= 12  Conv=0.65D-08     -V/T= 2.0022
 ExpMin= 7.59D-03 ExpMax= 1.53D+04 ExpMxC= 5.22D+02 IAcc=3 IRadAn=         5 AccDes= 0.00D+00
 HarFok:  IExCor=  205 AccDes= 0.00D+00 IRadAn=         5 IDoV=-2 UseB2=F ITyADJ=14
 ICtDFT= 12500011 ScaDFX=  1.000000  1.000000  1.000000  1.000000
 Range of M.O.s used for correlation:     9   505
 NBasis=   506 NAE=    26 NBE=    26 NFC=     8 NFV=     0
 NROrb=    497 NOA=    18 NOB=    18 NVA=   479 NVB=   479

 **** Warning!!: The largest alpha MO coefficient is  0.17323402D+03

 Disk-based method using ON**2 memory for 18 occupieds at a time.
 Permanent disk used for amplitudes=   192308441 words.
 Estimated scratch disk usage=  6629720345 words.
 Actual    scratch disk usage=  6411404569 words.
 JobTyp=1 Pass  1:  I=   9 to  26 NPSUse= 12 ParTrn=T ParDer=T DoDerP=T.
 (rs|ai) integrals will be sorted in core.
 Spin components of T(2) and E(2):
     alpha-alpha T2 =       0.5346273851D-01 E2=     -0.1531815857D+00
     alpha-beta  T2 =       0.2803223693D+00 E2=     -0.8979447415D+00
     beta-beta   T2 =       0.5346273851D-01 E2=     -0.1531815857D+00
 ANorm=    0.1177814861D+01
 E2 =    -0.1204307913D+01 EUMP2 =    -0.31431159786434D+03
 G2DrvN: will do    15 centers at a time, making    1 passes.
 Calling FoFCou, ICntrl=  3107 FMM=F I1Cent=   0 AccDes= 0.00D+00.
 NEqPCM:  Using equilibrium solvation (IEInf=0, Eps=  78.3553, EpsInf=   1.7778)
 G2PCM: DoFxE=T DoFxN=T DoGrad=T DoDP/DQ/DG/TGxP=FFFF NFrqRd=   0 IEInf=0 SqF1=F DoCFld=F IF1Alg=4.
 End of G2Drv F.D. properties file   721 does not exist.
 End of G2Drv F.D. properties file   722 does not exist.
 End of G2Drv F.D. properties file   788 does not exist.
          IDoAtm=11111111111111
 NEqPCM:  Using equilibrium solvation (IEInf=0, Eps=  78.3553, EpsInf=   1.7778)
          Differentiating once with respect to electric field.
                with respect to dipole field.
          Differentiating once with respect to nuclear coordinates.
          There are    45 degrees of freedom in the 1st order CPHF.  IDoFFX=6 NUNeed=    45.
     42 vectors produced by pass  0 Test12= 2.77D-14 2.22D-09 XBig12= 3.28D+01 2.77D+00.
 AX will form    42 AO Fock derivatives at one time.
     42 vectors produced by pass  1 Test12= 2.77D-14 2.22D-09 XBig12= 1.80D+00 1.61D-01.
     42 vectors produced by pass  2 Test12= 2.77D-14 2.22D-09 XBig12= 5.07D-02 3.42D-02.
     42 vectors produced by pass  3 Test12= 2.77D-14 2.22D-09 XBig12= 6.65D-04 1.68D-03.
     42 vectors produced by pass  4 Test12= 2.77D-14 2.22D-09 XBig12= 5.92D-06 1.64D-04.
     42 vectors produced by pass  5 Test12= 2.77D-14 2.22D-09 XBig12= 4.69D-08 2.14D-05.
     40 vectors produced by pass  6 Test12= 2.77D-14 2.22D-09 XBig12= 3.65D-10 1.84D-06.
     19 vectors produced by pass  7 Test12= 2.77D-14 2.22D-09 XBig12= 2.23D-12 1.36D-07.
      3 vectors produced by pass  8 Test12= 2.77D-14 2.22D-09 XBig12= 1.31D-14 8.45D-09.
 InvSVY:  IOpt=1 It=  1 EMax= 7.99D-15
 Solved reduced A of dimension   314 with    45 vectors.
 End of Minotr F.D. properties file   721 does not exist.
 End of Minotr F.D. properties file   722 does not exist.
 End of Minotr F.D. properties file   788 does not exist.
 MDV=  4831838208.
 Form MO integral derivatives with frozen-active canonical formalism.
 Discarding MO integrals.
 Reordered first order wavefunction length =    310204232
 In DefCFB: NBatch=  1 ICI= 26 ICA=479 LFMax= 60
            Large arrays: LIAPS= 14842677200 LIARS=  2828926100 words.
 Semi-Direct transformation.
 ModeAB=           4 MOrb=            26 LenV=    4825601836
 LASXX=   1622155340 LTotXX=  1622155340 LenRXX=  3253814811
 LTotAB=  1631659471 MaxLAS=  2276046110 LenRXY=           0
 NonZer=  4875970151 LenScr=  9790183424 LnRSAI=  2276046110
 LnScr1=  4569944064 LExtra=           0 Total=  19889988409
 MaxDsk=          -1 SrtSym=           T ITran=            4
 JobTyp=0 Pass  1:  I=   1 to  26.
 (rs|ai) integrals will be sorted in core.
 SymMOI:  orbitals are not symmetric.
 Spin components of T(2) and E(2):
     alpha-alpha T2 =       0.5346273851D-01 E2=     -0.1531815857D+00
     alpha-beta  T2 =       0.2803223693D+00 E2=     -0.8979447415D+00
     beta-beta   T2 =       0.5346273851D-01 E2=     -0.1531815857D+00
 ANorm=    0.1665681750D+01
 E2 =    -0.1204307913D+01 EUMP2 =    -0.31431159786434D+03
          IDoAtm=11111111111111
 NEqPCM:  Using equilibrium solvation (IEInf=0, Eps=  78.3553, EpsInf=   1.7778)
          Differentiating once with respect to electric field.
                with respect to dipole field.
          Differentiating once with respect to nuclear coordinates.
          There are     1 degrees of freedom in the 1st order CPHF.  IDoFFX=0 NUNeed=     1.
 LinEq1:  Iter=  0 NonCon=     1 RMS=2.15D-03 Max=2.89D-02 NDo=     1
 AX will form     1 AO Fock derivatives at one time.
 LinEq1:  Iter=  1 NonCon=     1 RMS=5.68D-04 Max=9.21D-03 NDo=     1
 LinEq1:  Iter=  2 NonCon=     1 RMS=2.01D-04 Max=7.91D-03 NDo=     1
 LinEq1:  Iter=  3 NonCon=     1 RMS=7.49D-05 Max=2.77D-03 NDo=     1
 LinEq1:  Iter=  4 NonCon=     1 RMS=3.24D-05 Max=6.53D-04 NDo=     1
 LinEq1:  Iter=  5 NonCon=     1 RMS=1.07D-05 Max=1.94D-04 NDo=     1
 LinEq1:  Iter=  6 NonCon=     1 RMS=2.42D-06 Max=3.92D-05 NDo=     1
 LinEq1:  Iter=  7 NonCon=     1 RMS=5.93D-07 Max=7.83D-06 NDo=     1
 LinEq1:  Iter=  8 NonCon=     1 RMS=2.19D-07 Max=4.70D-06 NDo=     1
 LinEq1:  Iter=  9 NonCon=     1 RMS=4.45D-08 Max=6.40D-07 NDo=     1
 LinEq1:  Iter= 10 NonCon=     1 RMS=1.77D-08 Max=4.50D-07 NDo=     1
 LinEq1:  Iter= 11 NonCon=     1 RMS=5.22D-09 Max=1.08D-07 NDo=     1
 LinEq1:  Iter= 12 NonCon=     1 RMS=1.43D-09 Max=4.96D-08 NDo=     1
 LinEq1:  Iter= 13 NonCon=     1 RMS=4.97D-10 Max=2.48D-08 NDo=     1
 LinEq1:  Iter= 14 NonCon=     1 RMS=1.89D-10 Max=3.50D-09 NDo=     1
 LinEq1:  Iter= 15 NonCon=     1 RMS=4.99D-11 Max=1.68D-09 NDo=     1
 LinEq1:  Iter= 16 NonCon=     0 RMS=1.76D-11 Max=2.33D-10 NDo=     1
 Linear equations converged to 1.000D-10 1.000D-09 after    16 iterations.
 End of Minotr F.D. properties file   721 does not exist.
 End of Minotr F.D. properties file   722 does not exist.
 End of Minotr F.D. properties file   788 does not exist.
 Symmetrizing basis deriv contribution to polar:
 IMax=3 JMax=2 DiffMx= 0.00D+00
 G2DrvN: will do    15 centers at a time, making    1 passes.
 Calling FoFCou, ICntrl=  3107 FMM=F I1Cent=   0 AccDes= 0.00D+00.
 NEqPCM:  Using equilibrium solvation (IEInf=0, Eps=  78.3553, EpsInf=   1.7778)
 G2PCM: DoFxE=T DoFxN=F DoGrad=F DoDP/DQ/DG/TGxP=FFFF NFrqRd=   0 IEInf=0 SqF1=F DoCFld=F IF1Alg=4.
 End of G2Drv F.D. properties file   721 does not exist.
 End of G2Drv F.D. properties file   722 does not exist.
 End of G2Drv F.D. properties file   788 does not exist.
 Would need an additional 25667729225 words for in-memory AO integral storage.
 DD1Dir will call FoFJK   2 times, MxPair=       352
 NAB=   351 NAA=     0 NBB=     0 NumPrc= 12.
 FoFJK:  IHMeth= 1 ICntrl=     200 DoSepK=F KAlg= 0 I1Cent=           0 FoldK=F
 IRaf= 990000000 NMat=     352 IRICut=     440 DoRegI=T DoRafI=T ISym2E= 2 IDoP0=3 IntGTp=3.
 FoFCou: FMM=F IPFlag=           0 FMFlag=           0 FMFlg1=           0
         NFxFlg=           0 DoJE=F BraDBF=F KetDBF=F FulRan=T
         wScrn=  0.000000 ICntrl=       200 IOpCl=  0 I1Cent=           0 NGrid=           0
         NMat0=  352 NMatS0=      0 NMatT0=  176 NMatD0=  352 NMtDS0=    0 NMtDT0=    0
 Integrals replicated using symmetry in FoFCou.
 Raff kept on since  65.82% of shell-pairs survive, threshold=   0.20 IRatSp=66.
 G2PCM: DoFxE=F DoFxN=F DoGrad=T DoDP/DQ/DG/TGxP=FFFF NFrqRd=   0 IEInf=0 SqF1=F DoCFld=F IF1Alg=4.
 Discarding MO integrals.
 D2PCM: PCM CHGder 2nd derivatives, FixD1E=F FixD2E=F DoIter=F DoCFld=F I1PDM=2
 Calling FoFJK, ICntrl=  10100127 FMM=F ISym2X=0 I1Cent= 0 IOpClX= 0 NMat=1 NMatS=1 NMatT=0.
 ***** Axes restored to original set *****
 -------------------------------------------------------------------
 Center     Atomic                   Forces (Hartrees/Bohr)
 Number     Number              X              Y              Z
 -------------------------------------------------------------------
      1        6          -0.002964838   -0.001229364    0.000682788
      2        6           0.000019661    0.001514003   -0.000529072
      3        6           0.001231976   -0.000018058   -0.003535574
      4        6          -0.000799580   -0.000818452   -0.001535548
      5        6           0.003838315   -0.000647173    0.006414343
      6        6          -0.001506233   -0.004645789   -0.001291857
      7        1          -0.000097218    0.000457892   -0.000216436
      8        1           0.000234325    0.000054935    0.000275664
      9        1           0.000207448   -0.000416316   -0.000493244
     10        1           0.000310391   -0.000397205   -0.000292747
     11        8           0.000249708    0.000115883   -0.000309494
     12        1           0.000030310   -0.000323201    0.000099072
     13        1          -0.000448746    0.000568031    0.000474033
     14        3          -0.000305518    0.005784814    0.000258074
 -------------------------------------------------------------------
 Cartesian Forces:  Max     0.006414343 RMS     0.001881621
 FormGI is forming the generalized inverse of G from B-inverse, IUseBI=4.

 GradGradGradGradGradGradGradGradGradGradGradGradGradGradGradGradGradGrad
 Berny optimization.
 Using GEDIIS/GDIIS optimizer.
 Internal  Forces:  Max     0.004172203 RMS     0.000822798
 Search for a local minimum.
 Step number   7 out of a maximum of  100
 All quantities printed in internal units (Hartrees-Bohrs-Radians)
 Mixed Optimization -- En-DIIS/RFO-DIIS
 Second derivative matrix not updated -- analytic derivatives used.
 DE= -2.85D-03 DEPred=-5.54D-03 R= 5.14D-01
 TightC=F SS=  1.41D+00  RLast= 1.03D+00 DXNew= 2.4000D+00 3.0900D+00
 Trust test= 5.14D-01 RLast= 1.03D+00 DXMaxT set to 2.40D+00
 ITU=  1  0  1  0  1  1  0
 Use linear search instead of GDIIS.
     Eigenvalues ---   -0.00239   0.00413   0.00545   0.00756   0.01265
     Eigenvalues ---    0.01444   0.01505   0.01727   0.01740   0.01836
     Eigenvalues ---    0.02080   0.02343   0.02692   0.03292   0.03643
     Eigenvalues ---    0.04532   0.05482   0.05806   0.12580   0.13754
     Eigenvalues ---    0.16417   0.17680   0.21537   0.31573   0.32572
     Eigenvalues ---    0.33078   0.36029   0.36511   0.36614   0.36663
     Eigenvalues ---    0.36682   0.38778   0.41543   0.42675   0.46130
     Eigenvalues ---    0.51878
 RFO step:  Lambda=-3.44415701D-03 EMin=-2.39473379D-03
 Quintic linear search produced a step of  0.14439.
 Iteration  1 RMS(Cart)=  0.03836871 RMS(Int)=  0.05800901
 Iteration  2 RMS(Cart)=  0.02740807 RMS(Int)=  0.02025952
 Iteration  3 RMS(Cart)=  0.01559876 RMS(Int)=  0.00175251
 Iteration  4 RMS(Cart)=  0.00016565 RMS(Int)=  0.00173949
 Iteration  5 RMS(Cart)=  0.00000023 RMS(Int)=  0.00173949
 Variable       Old X    -DE/DX   Delta X   Delta X   Delta X     New X
                                 (Linear)    (Quad)   (Total)
    R1        2.63808  -0.00175   0.00289  -0.00657  -0.00238   2.63571
    R2        2.62828   0.00112   0.00042   0.00342   0.00360   2.63188
    R3        2.04467   0.00016  -0.00003   0.00038   0.00035   2.04502
    R4        6.44480   0.00138   0.04765  -0.03569   0.01080   6.45560
    R5        2.63774   0.00016   0.00258  -0.00421  -0.00084   2.63690
    R6        2.58727  -0.00035   0.00051   0.00070   0.00122   2.58848
    R7        2.64076  -0.00156   0.00293  -0.01042  -0.00943   2.63133
    R8        2.04828  -0.00030  -0.00009  -0.00018  -0.00027   2.04801
    R9        6.85273  -0.00082  -0.02715   0.55485   0.52680   7.37953
   R10        2.64702  -0.00417   0.00327  -0.01264  -0.00908   2.63794
   R11        2.04525  -0.00007   0.00004  -0.00050  -0.00046   2.04479
   R12        6.33478   0.00132   0.00263   0.64890   0.64888   6.98366
   R13        2.62980   0.00313   0.00088   0.00619   0.00857   2.63837
   R14        2.04348   0.00006  -0.00005   0.00027   0.00022   2.04370
   R15        5.86035   0.00215   0.07418   0.36202   0.43893   6.29928
   R16        2.04445   0.00021  -0.00025   0.00138   0.00113   2.04558
   R17        5.89346   0.00183   0.09879   0.01212   0.11273   6.00619
   R18        1.82536   0.00010  -0.00001   0.00004   0.00003   1.82539
    A1        2.09578  -0.00118   0.00030  -0.00974  -0.01188   2.08390
    A2        2.08114   0.00035  -0.00008   0.00141   0.00339   2.08454
    A3        1.54947  -0.00041  -0.02315   0.11180   0.09162   1.64108
    A4        2.10615   0.00083  -0.00024   0.00843   0.00855   2.11470
    A5        2.02783  -0.00013   0.00676  -0.14963  -0.14408   1.88375
    A6        2.09967   0.00004   0.00189  -0.00203   0.00233   2.10200
    A7        2.04378  -0.00005  -0.00103   0.00208  -0.00024   2.04354
    A8        2.13969   0.00002  -0.00075   0.00000  -0.00204   2.13765
    A9        2.08004   0.00126  -0.00284   0.01373   0.01028   2.09032
   A10        2.09624  -0.00050   0.00145  -0.00593  -0.00139   2.09485
   A11        1.39991   0.00014   0.00590  -0.10618  -0.09960   1.30031
   A12        2.10691  -0.00075   0.00140  -0.00778  -0.00906   2.09785
   A13        2.14656  -0.00025  -0.02060   0.09181   0.07243   2.21899
   A14        2.10665  -0.00005   0.00043  -0.00733  -0.00776   2.09889
   A15        2.07692   0.00076  -0.00101   0.00800   0.00595   2.08287
   A16        2.09960  -0.00071   0.00059  -0.00060   0.00178   2.10138
   A17        1.96917   0.00021  -0.01143   0.11516   0.10330   2.07247
   A18        2.08388  -0.00008   0.00141  -0.00084   0.00203   2.08591
   A19        2.09862  -0.00028  -0.00109   0.00236   0.00029   2.09891
   A20        2.10065   0.00036  -0.00024  -0.00140  -0.00228   2.09837
   A21        1.81461   0.00021   0.01079   0.00139   0.01168   1.82629
   A22        2.10004   0.00003  -0.00118   0.00662   0.00518   2.10523
   A23        2.08442  -0.00044   0.00079  -0.00294  -0.00456   2.07986
   A24        2.09841   0.00042   0.00051  -0.00302  -0.00032   2.09809
   A25        1.83731  -0.00020   0.02097  -0.13974  -0.12062   1.71669
   A26        1.90284  -0.00003  -0.00014  -0.00035  -0.00050   1.90234
   A27        0.70003  -0.00022   0.00163  -0.03793  -0.03868   0.66135
   A28        0.84764   0.00006  -0.00302  -0.03881  -0.04398   0.80366
   A29        0.75376   0.00044  -0.00793  -0.01027  -0.01986   0.73390
   A30        0.72375  -0.00085   0.00293  -0.06635  -0.06049   0.66326
   A31        0.84275  -0.00065   0.00168  -0.06039  -0.05965   0.78310
   A32        0.76031  -0.00038  -0.00335  -0.05386  -0.05857   0.70174
    D1        0.01296   0.00009   0.00202   0.00523   0.00563   0.01859
    D2       -3.13895   0.00043   0.00663   0.01139   0.01592  -3.12303
    D3        3.13880   0.00002  -0.00054   0.01227   0.01098  -3.13341
    D4       -0.01311   0.00036   0.00406   0.01842   0.02127   0.00816
    D5       -1.05701  -0.00029  -0.00833  -0.09371  -0.10050  -1.15751
    D6        2.07427   0.00004  -0.00373  -0.08756  -0.09022   1.98405
    D7        0.00862  -0.00062  -0.00103  -0.01990  -0.01996  -0.01134
    D8        3.12363   0.00013   0.00235   0.00867   0.01144   3.13507
    D9       -3.11699  -0.00055   0.00158  -0.02698  -0.02535   3.14085
   D10       -0.00199   0.00021   0.00496   0.00160   0.00605   0.00407
   D11        0.46592   0.00029   0.00335   0.00832   0.01138   0.47731
   D12        0.99630  -0.00013   0.01040  -0.02559  -0.01234   0.98396
   D13        1.58697  -0.00136   0.01390  -0.07095  -0.05211   1.53486
   D14        2.60003   0.00043  -0.00809   0.03076   0.01921   2.61924
   D15        3.13041  -0.00000  -0.00104  -0.00315  -0.00451   3.12589
   D16       -2.56211  -0.00122   0.00245  -0.04851  -0.04428  -2.60639
   D17       -0.01994   0.00029   0.00020   0.00442   0.00551  -0.01443
   D18        3.12044   0.00040   0.00093   0.02560   0.02673  -3.13602
   D19        0.98084   0.00070   0.02134  -0.01929  -0.00295   0.97789
   D20        3.13255  -0.00006  -0.00466  -0.00209  -0.00536   3.12720
   D21       -0.01026   0.00005  -0.00393   0.01908   0.01586   0.00560
   D22       -2.14985   0.00034   0.01648  -0.02580  -0.01382  -2.16367
   D23       -3.10734  -0.00045  -0.00413  -0.04192  -0.04578   3.13007
   D24        0.02369  -0.00011   0.00065  -0.03562  -0.03524  -0.01155
   D25        0.00569  -0.00021  -0.00343   0.00010  -0.00282   0.00287
   D26       -3.14150   0.00001  -0.00209   0.01555   0.01313  -3.12837
   D27       -3.13468  -0.00032  -0.00417  -0.02121  -0.02408   3.12443
   D28        0.00132  -0.00011  -0.00283  -0.00575  -0.00813  -0.00681
   D29       -0.47332   0.00009  -0.00358  -0.01862  -0.02202  -0.49534
   D30       -1.66972  -0.00155   0.01439  -0.08448  -0.07149  -1.74122
   D31       -1.04615  -0.00054   0.00208  -0.06472  -0.06390  -1.11004
   D32       -2.56175   0.00065  -0.00575   0.04169   0.03847  -2.52328
   D33        2.52503  -0.00099   0.01222  -0.02417  -0.01100   2.51403
   D34       -3.13458   0.00002  -0.00010  -0.00441  -0.00340  -3.13798
   D35        0.01553  -0.00030   0.00436  -0.01445  -0.01121   0.00432
   D36       -3.13510   0.00001  -0.00256   0.00170  -0.00112  -3.13622
   D37       -3.12039  -0.00052   0.00302  -0.03013  -0.02735   3.13545
   D38        0.01216  -0.00022  -0.00390  -0.01398  -0.01725  -0.00509
   D39       -3.13043   0.00020  -0.00010  -0.00180  -0.00212  -3.13255
   D40        2.57762   0.00010   0.00234  -0.02841  -0.02834   2.54927
   D41       -0.02268   0.00070  -0.00214   0.02424   0.02263  -0.00004
   D42       -3.13747  -0.00005  -0.00556  -0.00457  -0.00903   3.13669
   D43        3.12796   0.00040   0.00477   0.00805   0.01253   3.14049
   D44        0.01317  -0.00035   0.00135  -0.02076  -0.01914  -0.00596
   D45        2.60417   0.00010  -0.00119  -0.00860  -0.00654   2.59763
   D46       -2.61124  -0.00006   0.00593  -0.02354  -0.02109  -2.63233
   D47        3.13206   0.00026  -0.00029   0.00125   0.00158   3.13364
   D48       -2.60873   0.00033   0.00224  -0.01751  -0.01140  -2.62013
         Item               Value     Threshold  Converged?
 Maximum Force            0.004172     0.000450     NO 
 RMS     Force            0.000823     0.000300     NO 
 Maximum Displacement     0.457259     0.001800     NO 
 RMS     Displacement     0.078438     0.001200     NO 
 Predicted change in Energy=-3.190739D-03
 GradGradGradGradGradGradGradGradGradGradGradGradGradGradGradGradGradGrad

                          Input orientation:                          
 ---------------------------------------------------------------------
 Center     Atomic      Atomic             Coordinates (Angstroms)
 Number     Number       Type             X           Y           Z
 ---------------------------------------------------------------------
      1          6           0       -0.005034   -0.061254    0.048331
      2          6           0       -0.000652   -0.094645    1.442680
      3          6           0        1.204029   -0.150612    2.144622
      4          6           0        2.408914   -0.190684    1.447818
      5          6           0        2.415223   -0.171604    0.052026
      6          6           0        1.204609   -0.106798   -0.640430
      7          1           0        1.196530   -0.086817   -1.722690
      8          1           0        3.350801   -0.207740   -0.489255
      9          1           0        3.338465   -0.246455    1.998876
     10          1           0        1.199527   -0.181526    3.227931
     11          8           0       -1.217574   -0.069964    2.070974
     12          1           0       -1.079078   -0.107787    3.026202
     13          1           0       -0.948400   -0.010228   -0.479461
     14          3           0        1.463632    3.018347   -0.122524
 ---------------------------------------------------------------------
                    Distance matrix (angstroms):
                    1          2          3          4          5
     1  C    0.000000
     2  C    1.394756   0.000000
     3  C    2.421622   1.395390   0.000000
     4  C    2.793288   2.411485   1.392440   0.000000
     5  C    2.422773   2.788601   2.417931   1.395937   0.000000
     6  C    1.392732   2.406689   2.785397   2.412088   1.396166
     7  H    2.140310   3.384210   3.867846   3.395996   2.154534
     8  H    3.401776   3.870065   3.398411   2.153995   1.081479
     9  H    3.875295   3.388525   2.141551   1.082054   2.155970
    10  H    3.402248   2.152929   1.083760   2.152093   3.400645
    11  O    2.358265   1.369767   2.424066   3.681619   4.157367
    12  H    3.165984   1.915911   2.447773   3.829393   4.589110
    13  H    1.082177   2.144756   3.396832   3.875374   3.409175
    14  Li   3.416155   3.779512   3.905079   3.695593   3.333433
                    6          7          8          9         10
     6  C    0.000000
     7  H    1.082475   0.000000
     8  H    2.153876   2.485330   0.000000
     9  H    3.396878   4.296909   2.488463   0.000000
    10  H    3.869087   4.951529   4.294897   2.467761   0.000000
    11  O    3.635937   4.496674   5.238684   4.560026   2.682047
    12  H    4.319655   5.266005   5.656169   4.537544   2.288705
    13  H    2.161176   2.480365   4.303746   4.957334   4.288087
    14  Li   3.178341   3.503415   3.755467   4.321373   4.640527
                   11         12         13         14
    11  O    0.000000
    12  H    0.965957   0.000000
    13  H    2.565295   3.509454   0.000000
    14  Li   4.640901   5.113957   3.888132   0.000000
 Stoichiometry    C6H6LiO(1+)
 Framework group  C1[X(C6H6LiO)]
 Deg. of freedom    36
 Full point group                 C1      NOp   1
 Largest Abelian subgroup         C1      NOp   1
 Largest concise Abelian subgroup C1      NOp   1
                         Standard orientation:                         
 ---------------------------------------------------------------------
 Center     Atomic      Atomic             Coordinates (Angstroms)
 Number     Number       Type             X           Y           Z
 ---------------------------------------------------------------------
      1          6           0        0.238720   -1.143142   -0.375200
      2          6           0        1.008078   -0.021944   -0.064800
      3          6           0        0.402714    1.221661    0.119843
      4          6           0       -0.976608    1.347213   -0.023674
      5          6           0       -1.754289    0.234170   -0.347690
      6          6           0       -1.139594   -1.007250   -0.521776
      7          1           0       -1.732324   -1.878715   -0.768704
      8          1           0       -2.824971    0.332658   -0.464043
      9          1           0       -1.437340    2.317255    0.108934
     10          1           0        1.007462    2.089509    0.355755
     11          8           0        2.360976   -0.205188    0.046332
     12          1           0        2.777165    0.641906    0.251981
     13          1           0        0.724186   -2.101234   -0.507448
     14          3           0       -1.358703   -1.181375    2.644219
 ---------------------------------------------------------------------
 Rotational constants (GHZ):           3.2923590           1.9497288           1.6752613
 Standard basis: Aug-CC-pVTZ (5D, 7F)
 There are   590 symmetry adapted cartesian basis functions of A   symmetry.
 There are   506 symmetry adapted basis functions of A   symmetry.
   506 basis functions,   740 primitive gaussians,   590 cartesian basis functions
    26 alpha electrons       26 beta electrons
       nuclear repulsion energy       292.4114077936 Hartrees.
 NAtoms=   14 NActive=   14 NUniq=   14 SFac= 1.00D+00 NAtFMM=   60 NAOKFM=F Big=F
 Integral buffers will be    131072 words long.
 Raffenetti 1 integral format.
 Two-electron integral symmetry is turned on.
 Force inversion solution in PCM.
 ------------------------------------------------------------------------------
 Polarizable Continuum Model (PCM)
 =================================
 Model                : PCM.
 Atomic radii         : UFF (Universal Force Field).
 Polarization charges : Total charges.
 Charge compensation  : None.
 Solution method      : Matrix inversion.
 Cavity type          : Scaled VdW (van der Waals Surface) (Alpha=1.100).
 Cavity algorithm     : GePol (No added spheres)
                        Default sphere list used, NSphG=   14.
                        Lebedev-Laikov grids with approx.  5.0 points / Ang**2.
                        Smoothing algorithm: York/Karplus (Gamma=1.0000).
                        Polarization charges: spherical gaussians, with
                                              point-specific exponents (IZeta= 3).
                        Self-potential: point-specific (ISelfS= 7).
                        Self-field    : sphere-specific E.n sum rule (ISelfD= 2).
 1st derivatives      : Analytical E(r).r(x)/FMM algorithm (CHGder, D1EAlg=3).
                        Cavity 1st derivative terms included.
 2nd derivatives      : Analytical E(r).r(xy)/FMM algorithm (CHGder, D2EAlg=3).
                        Cavity 2nd derivative terms included.
 Solvent              : Water, Eps=  78.355300 Eps(inf)=   1.777849
 ------------------------------------------------------------------------------
 Spheres list:
 ISph  on   Nord     Re0    Alpha      Xe            Ye            Ze
    1   C      1    1.9255  1.100      0.238720     -1.143142     -0.375200
    2   C      2    1.9255  1.100      1.008078     -0.021944     -0.064800
    3   C      3    1.9255  1.100      0.402714      1.221661      0.119843
    4   C      4    1.9255  1.100     -0.976608      1.347213     -0.023674
    5   C      5    1.9255  1.100     -1.754289      0.234170     -0.347690
    6   C      6    1.9255  1.100     -1.139594     -1.007250     -0.521776
    7   H      7    1.4430  1.100     -1.732324     -1.878715     -0.768704
    8   H      8    1.4430  1.100     -2.824971      0.332658     -0.464043
    9   H      9    1.4430  1.100     -1.437340      2.317255      0.108934
   10   H     10    1.4430  1.100      1.007462      2.089509      0.355755
   11   O     11    1.7500  1.100      2.360976     -0.205188      0.046332
   12   H     12    1.4430  1.100      2.777165      0.641906      0.251981
   13   H     13    1.4430  1.100      0.724186     -2.101234     -0.507448
   14  Li     14    1.2255  1.100     -1.358703     -1.181375      2.644219
 ------------------------------------------------------------------------------
 One-electron integrals computed using PRISM.
 NBasis=   506 RedAO= T EigKep=  1.10D-06  NBF=   506
 NBsUse=   505 1.00D-06 EigRej=  7.71D-07 NBFU=   505
 Initial guess from the checkpoint file:  "output.chk"
 B after Tr=    -0.000000    0.000000   -0.000000
         Rot=    0.996298   -0.085605   -0.003080    0.007224 Ang=  -9.86 deg.
 ExpMin= 7.59D-03 ExpMax= 1.53D+04 ExpMxC= 5.22D+02 IAcc=3 IRadAn=         5 AccDes= 0.00D+00
 Harris functional with IExCor=  205 and IRadAn=       5 diagonalized for initial guess.
 HarFok:  IExCor=  205 AccDes= 0.00D+00 IRadAn=         5 IDoV= 1 UseB2=F ITyADJ=14
 ICtDFT=  3500011 ScaDFX=  1.000000  1.000000  1.000000  1.000000
 FoFCou: FMM=F IPFlag=           0 FMFlag=      100000 FMFlg1=           0
         NFxFlg=           0 DoJE=T BraDBF=F KetDBF=T FulRan=T
         wScrn=  0.000000 ICntrl=       500 IOpCl=  0 I1Cent=   200000004 NGrid=           0
         NMat0=    1 NMatS0=      1 NMatT0=    0 NMatD0=    1 NMtDS0=    0 NMtDT0=    0
 Petite list used in FoFCou.
 Requested convergence on RMS density matrix=1.00D-08 within 128 cycles.
 Requested convergence on MAX density matrix=1.00D-06.
 Requested convergence on             energy=1.00D-06.
 No special actions if energy rises.
 Inv3:  Mode=1 IEnd=     4938267.
 Iteration    1 A*A^-1 deviation from unit magnitude is 3.22D-15 for    188.
 Iteration    1 A*A^-1 deviation from orthogonality  is 2.58D-15 for    606    368.
 Iteration    1 A^-1*A deviation from unit magnitude is 2.89D-15 for    221.
 Iteration    1 A^-1*A deviation from orthogonality  is 1.70D-15 for    960    242.
 Error on total polarization charges =  0.01156
 SCF Done:  E(RHF) =  -313.108317626     A.U. after   11 cycles
            NFock= 11  Conv=0.72D-08     -V/T= 2.0022
 ExpMin= 7.59D-03 ExpMax= 1.53D+04 ExpMxC= 5.22D+02 IAcc=3 IRadAn=         5 AccDes= 0.00D+00
 HarFok:  IExCor=  205 AccDes= 0.00D+00 IRadAn=         5 IDoV=-2 UseB2=F ITyADJ=14
 ICtDFT= 12500011 ScaDFX=  1.000000  1.000000  1.000000  1.000000
 Range of M.O.s used for correlation:     9   505
 NBasis=   506 NAE=    26 NBE=    26 NFC=     8 NFV=     0
 NROrb=    497 NOA=    18 NOB=    18 NVA=   479 NVB=   479

 **** Warning!!: The largest alpha MO coefficient is  0.18243872D+03

 Disk-based method using ON**2 memory for 18 occupieds at a time.
 Permanent disk used for amplitudes=   192308441 words.
 Estimated scratch disk usage=  6629595935 words.
 Actual    scratch disk usage=  6411184927 words.
 JobTyp=1 Pass  1:  I=   9 to  26 NPSUse= 12 ParTrn=T ParDer=T DoDerP=T.
 (rs|ai) integrals will be sorted in core.
 Spin components of T(2) and E(2):
     alpha-alpha T2 =       0.5345494137D-01 E2=     -0.1531911713D+00
     alpha-beta  T2 =       0.2802602679D+00 E2=     -0.8979085097D+00
     beta-beta   T2 =       0.5345494137D-01 E2=     -0.1531911713D+00
 ANorm=    0.1177781877D+01
 E2 =    -0.1204290852D+01 EUMP2 =    -0.31431260847880D+03
 G2DrvN: will do    15 centers at a time, making    1 passes.
 Calling FoFCou, ICntrl=  3107 FMM=F I1Cent=   0 AccDes= 0.00D+00.
 NEqPCM:  Using equilibrium solvation (IEInf=0, Eps=  78.3553, EpsInf=   1.7778)
 G2PCM: DoFxE=T DoFxN=T DoGrad=T DoDP/DQ/DG/TGxP=FFFF NFrqRd=   0 IEInf=0 SqF1=F DoCFld=F IF1Alg=4.
 End of G2Drv F.D. properties file   721 does not exist.
 End of G2Drv F.D. properties file   722 does not exist.
 End of G2Drv F.D. properties file   788 does not exist.
          IDoAtm=11111111111111
 NEqPCM:  Using equilibrium solvation (IEInf=0, Eps=  78.3553, EpsInf=   1.7778)
          Differentiating once with respect to electric field.
                with respect to dipole field.
          Differentiating once with respect to nuclear coordinates.
          There are    45 degrees of freedom in the 1st order CPHF.  IDoFFX=6 NUNeed=    45.
     42 vectors produced by pass  0 Test12= 2.77D-14 2.22D-09 XBig12= 3.27D+01 2.67D+00.
 AX will form    42 AO Fock derivatives at one time.
     42 vectors produced by pass  1 Test12= 2.77D-14 2.22D-09 XBig12= 1.79D+00 1.46D-01.
     42 vectors produced by pass  2 Test12= 2.77D-14 2.22D-09 XBig12= 5.01D-02 3.40D-02.
     42 vectors produced by pass  3 Test12= 2.77D-14 2.22D-09 XBig12= 6.61D-04 1.59D-03.
     42 vectors produced by pass  4 Test12= 2.77D-14 2.22D-09 XBig12= 6.03D-06 1.71D-04.
     42 vectors produced by pass  5 Test12= 2.77D-14 2.22D-09 XBig12= 4.77D-08 2.27D-05.
     40 vectors produced by pass  6 Test12= 2.77D-14 2.22D-09 XBig12= 3.83D-10 2.24D-06.
     20 vectors produced by pass  7 Test12= 2.77D-14 2.22D-09 XBig12= 2.38D-12 1.45D-07.
      3 vectors produced by pass  8 Test12= 2.77D-14 2.22D-09 XBig12= 1.39D-14 7.77D-09.
 InvSVY:  IOpt=1 It=  1 EMax= 3.55D-15
 Solved reduced A of dimension   315 with    45 vectors.
 End of Minotr F.D. properties file   721 does not exist.
 End of Minotr F.D. properties file   722 does not exist.
 End of Minotr F.D. properties file   788 does not exist.
 MDV=  4831838208.
 Form MO integral derivatives with frozen-active canonical formalism.
 Discarding MO integrals.
 Reordered first order wavefunction length =    310204232
 In DefCFB: NBatch=  1 ICI= 26 ICA=479 LFMax= 60
            Large arrays: LIAPS= 14842677200 LIARS=  2828926100 words.
 Semi-Direct transformation.
 ModeAB=           4 MOrb=            26 LenV=    4825602896
 LASXX=   1622155340 LTotXX=  1622155340 LenRXX=  3253814811
 LTotAB=  1631659471 MaxLAS=  2275954200 LenRXY=           0
 NonZer=  4875970151 LenScr=  9790183424 LnRSAI=  2275954200
 LnScr1=  4569759232 LExtra=           0 Total=  19889711667
 MaxDsk=          -1 SrtSym=           T ITran=            4
 JobTyp=0 Pass  1:  I=   1 to  26.
 (rs|ai) integrals will be sorted in core.
 SymMOI:  orbitals are not symmetric.
 Spin components of T(2) and E(2):
     alpha-alpha T2 =       0.5345494137D-01 E2=     -0.1531911713D+00
     alpha-beta  T2 =       0.2802602679D+00 E2=     -0.8979085097D+00
     beta-beta   T2 =       0.5345494137D-01 E2=     -0.1531911713D+00
 ANorm=    0.1665635104D+01
 E2 =    -0.1204290852D+01 EUMP2 =    -0.31431260847880D+03
          IDoAtm=11111111111111
 NEqPCM:  Using equilibrium solvation (IEInf=0, Eps=  78.3553, EpsInf=   1.7778)
          Differentiating once with respect to electric field.
                with respect to dipole field.
          Differentiating once with respect to nuclear coordinates.
          There are     1 degrees of freedom in the 1st order CPHF.  IDoFFX=0 NUNeed=     1.
 LinEq1:  Iter=  0 NonCon=     1 RMS=2.14D-03 Max=3.16D-02 NDo=     1
 AX will form     1 AO Fock derivatives at one time.
 LinEq1:  Iter=  1 NonCon=     1 RMS=5.66D-04 Max=8.62D-03 NDo=     1
 LinEq1:  Iter=  2 NonCon=     1 RMS=1.99D-04 Max=7.52D-03 NDo=     1
 LinEq1:  Iter=  3 NonCon=     1 RMS=7.43D-05 Max=2.69D-03 NDo=     1
 LinEq1:  Iter=  4 NonCon=     1 RMS=3.23D-05 Max=6.29D-04 NDo=     1
 LinEq1:  Iter=  5 NonCon=     1 RMS=1.06D-05 Max=1.86D-04 NDo=     1
 LinEq1:  Iter=  6 NonCon=     1 RMS=2.40D-06 Max=3.92D-05 NDo=     1
 LinEq1:  Iter=  7 NonCon=     1 RMS=5.84D-07 Max=8.80D-06 NDo=     1
 LinEq1:  Iter=  8 NonCon=     1 RMS=2.16D-07 Max=4.18D-06 NDo=     1
 LinEq1:  Iter=  9 NonCon=     1 RMS=4.40D-08 Max=6.98D-07 NDo=     1
 LinEq1:  Iter= 10 NonCon=     1 RMS=1.73D-08 Max=3.99D-07 NDo=     1
 LinEq1:  Iter= 11 NonCon=     1 RMS=5.30D-09 Max=1.20D-07 NDo=     1
 LinEq1:  Iter= 12 NonCon=     1 RMS=1.53D-09 Max=5.61D-08 NDo=     1
 LinEq1:  Iter= 13 NonCon=     1 RMS=5.14D-10 Max=2.26D-08 NDo=     1
 LinEq1:  Iter= 14 NonCon=     1 RMS=1.87D-10 Max=2.92D-09 NDo=     1
 LinEq1:  Iter= 15 NonCon=     1 RMS=4.88D-11 Max=1.57D-09 NDo=     1
 LinEq1:  Iter= 16 NonCon=     0 RMS=1.72D-11 Max=2.47D-10 NDo=     1
 Linear equations converged to 1.000D-10 1.000D-09 after    16 iterations.
 End of Minotr F.D. properties file   721 does not exist.
 End of Minotr F.D. properties file   722 does not exist.
 End of Minotr F.D. properties file   788 does not exist.
 Symmetrizing basis deriv contribution to polar:
 IMax=3 JMax=2 DiffMx= 0.00D+00
 G2DrvN: will do    15 centers at a time, making    1 passes.
 Calling FoFCou, ICntrl=  3107 FMM=F I1Cent=   0 AccDes= 0.00D+00.
 NEqPCM:  Using equilibrium solvation (IEInf=0, Eps=  78.3553, EpsInf=   1.7778)
 G2PCM: DoFxE=T DoFxN=F DoGrad=F DoDP/DQ/DG/TGxP=FFFF NFrqRd=   0 IEInf=0 SqF1=F DoCFld=F IF1Alg=4.
 End of G2Drv F.D. properties file   721 does not exist.
 End of G2Drv F.D. properties file   722 does not exist.
 End of G2Drv F.D. properties file   788 does not exist.
 Would need an additional 25667729225 words for in-memory AO integral storage.
 DD1Dir will call FoFJK   2 times, MxPair=       352
 NAB=   351 NAA=     0 NBB=     0 NumPrc= 12.
 FoFJK:  IHMeth= 1 ICntrl=     200 DoSepK=F KAlg= 0 I1Cent=           0 FoldK=F
 IRaf= 990000000 NMat=     352 IRICut=     440 DoRegI=T DoRafI=T ISym2E= 2 IDoP0=3 IntGTp=3.
 FoFCou: FMM=F IPFlag=           0 FMFlag=           0 FMFlg1=           0
         NFxFlg=           0 DoJE=F BraDBF=F KetDBF=F FulRan=T
         wScrn=  0.000000 ICntrl=       200 IOpCl=  0 I1Cent=           0 NGrid=           0
         NMat0=  352 NMatS0=      0 NMatT0=  176 NMatD0=  352 NMtDS0=    0 NMtDT0=    0
 Integrals replicated using symmetry in FoFCou.
 Raff kept on since  65.35% of shell-pairs survive, threshold=   0.20 IRatSp=65.
 G2PCM: DoFxE=F DoFxN=F DoGrad=T DoDP/DQ/DG/TGxP=FFFF NFrqRd=   0 IEInf=0 SqF1=F DoCFld=F IF1Alg=4.
 Discarding MO integrals.
 D2PCM: PCM CHGder 2nd derivatives, FixD1E=F FixD2E=F DoIter=F DoCFld=F I1PDM=2
 Calling FoFJK, ICntrl=  10100127 FMM=F ISym2X=0 I1Cent= 0 IOpClX= 0 NMat=1 NMatS=1 NMatT=0.
 ***** Axes restored to original set *****
 -------------------------------------------------------------------
 Center     Atomic                   Forces (Hartrees/Bohr)
 Number     Number              X              Y              Z
 -------------------------------------------------------------------
      1        6           0.000455479   -0.000517840    0.001012788
      2        6          -0.000820570    0.000425858    0.000274163
      3        6          -0.001218418   -0.001201306    0.000957708
      4        6           0.000239366   -0.000346786   -0.002520345
      5        6           0.000615454   -0.000423159    0.000578699
      6        6           0.000301918   -0.000901599   -0.000635790
      7        1           0.000343687   -0.000260598    0.000053132
      8        1           0.000014954   -0.000040773   -0.000027571
      9        1           0.000139174    0.000289517   -0.000192109
     10        1          -0.000439198    0.000422690    0.000068960
     11        8           0.000139447    0.000260014    0.000001978
     12        1           0.000032267    0.000097596    0.000048195
     13        1           0.000016607   -0.000177615    0.000225244
     14        3           0.000179834    0.002374003    0.000154948
 -------------------------------------------------------------------
 Cartesian Forces:  Max     0.002520345 RMS     0.000716962
 FormGI is forming the generalized inverse of G from B-inverse, IUseBI=4.

 GradGradGradGradGradGradGradGradGradGradGradGradGradGradGradGradGradGrad
 Berny optimization.
 Using GEDIIS/GDIIS optimizer.
 Internal  Forces:  Max     0.001576958 RMS     0.000332002
 Search for a local minimum.
 Step number   8 out of a maximum of  100
 All quantities printed in internal units (Hartrees-Bohrs-Radians)
 Mixed Optimization -- En-DIIS/RFO-DIIS
 Swapping is turned off.
 Second derivative matrix not updated -- analytic derivatives used.
 DE= -1.01D-03 DEPred=-3.19D-03 R= 3.17D-01
 Trust test= 3.17D-01 RLast= 1.02D+00 DXMaxT set to 2.40D+00
 ITU=  0  1  0  1  0  1  1  0
     Eigenvalues ---   -0.00399   0.00230   0.00585   0.00651   0.01269
     Eigenvalues ---    0.01439   0.01502   0.01705   0.01778   0.01825
     Eigenvalues ---    0.02066   0.02236   0.02511   0.03073   0.03831
     Eigenvalues ---    0.04513   0.05409   0.05882   0.12340   0.13805
     Eigenvalues ---    0.16584   0.17675   0.21623   0.31744   0.32511
     Eigenvalues ---    0.33095   0.36099   0.36506   0.36541   0.36635
     Eigenvalues ---    0.36646   0.39045   0.41565   0.43042   0.46471
     Eigenvalues ---    0.51938
 Use linear search instead of GDIIS.
 RFO step:  Lambda=-4.31540710D-03 EMin=-3.99037105D-03
 I=     1 Eig=   -3.99D-03 Dot1=  7.00D-04
 I=     1 Stepn=  6.00D-01 RXN=   6.00D-01 EDone=F
 Mixed    1 eigenvectors in step.  Raw Step.Grad=  7.00D-04.
 RFO eigenvector is Hessian eigenvector with negative curvature.
 Taking step of  6.00D-01 in eigenvector direction(s).  Step.Grad=  1.19D-04.
 Quintic linear search produced a step of  0.06062.
 Iteration  1 RMS(Cart)=  0.05315645 RMS(Int)=  0.01327513
 Iteration  2 RMS(Cart)=  0.01392588 RMS(Int)=  0.00133325
 Iteration  3 RMS(Cart)=  0.00011658 RMS(Int)=  0.00131715
 Iteration  4 RMS(Cart)=  0.00000004 RMS(Int)=  0.00131715
 Variable       Old X    -DE/DX   Delta X   Delta X   Delta X     New X
                                 (Linear)    (Quad)   (Total)
    R1        2.63571  -0.00019  -0.00014   0.00032   0.00162   2.63732
    R2        2.63188   0.00071   0.00022  -0.00003  -0.00074   2.63115
    R3        2.04502  -0.00014   0.00002   0.00014   0.00016   2.04518
    R4        6.45560   0.00061   0.00065   0.13381   0.13543   6.59103
    R5        2.63690  -0.00058  -0.00005  -0.00002   0.00073   2.63763
    R6        2.58848  -0.00013   0.00007   0.00087   0.00095   2.58943
    R7        2.63133   0.00158  -0.00057   0.00081   0.00151   2.63284
    R8        2.04801   0.00006  -0.00002  -0.00002  -0.00003   2.04798
    R9        7.37953   0.00035   0.03193  -0.27089  -0.24235   7.13719
   R10        2.63794  -0.00101  -0.00055   0.00120   0.00340   2.64134
   R11        2.04479   0.00001  -0.00003   0.00014   0.00011   2.04490
   R12        6.98366  -0.00032   0.03934  -0.13098  -0.09123   6.89243
   R13        2.63837  -0.00032   0.00052  -0.00036  -0.00089   2.63749
   R14        2.04370   0.00003   0.00001   0.00017   0.00018   2.04388
   R15        6.29928   0.00075   0.02661   0.18337   0.21177   6.51104
   R16        2.04558  -0.00006   0.00007  -0.00052  -0.00045   2.04513
   R17        6.00619   0.00098   0.00683   0.35950   0.36507   6.37126
   R18        1.82539   0.00005   0.00000  -0.00006  -0.00006   1.82534
    A1        2.08390   0.00049  -0.00072   0.00318   0.00375   2.08765
    A2        2.08454  -0.00043   0.00021  -0.00193  -0.00131   2.08322
    A3        1.64108   0.00005   0.00555  -0.11966  -0.11296   1.52812
    A4        2.11470  -0.00006   0.00052  -0.00139  -0.00270   2.11200
    A5        1.88375   0.00004  -0.00873   0.04954   0.04019   1.92395
    A6        2.10200  -0.00028   0.00014   0.00089   0.00168   2.10368
    A7        2.04354   0.00031  -0.00001  -0.00099  -0.00133   2.04221
    A8        2.13765  -0.00003  -0.00012   0.00010  -0.00035   2.13730
    A9        2.09032  -0.00039   0.00062  -0.00301  -0.00457   2.08575
   A10        2.09485  -0.00023  -0.00008   0.00152   0.00234   2.09719
   A11        1.30031   0.00012  -0.00604   0.03556   0.02959   1.32990
   A12        2.09785   0.00062  -0.00055   0.00159   0.00231   2.10015
   A13        2.21899  -0.00026   0.00439  -0.10338  -0.09939   2.11959
   A14        2.09889   0.00059  -0.00047   0.00085   0.00103   2.09992
   A15        2.08287  -0.00013   0.00036  -0.00003  -0.00079   2.08208
   A16        2.10138  -0.00045   0.00011  -0.00080  -0.00024   2.10115
   A17        2.07247  -0.00034   0.00626  -0.05288  -0.04709   2.02538
   A18        2.08591  -0.00026   0.00012   0.00282   0.00359   2.08950
   A19        2.09891   0.00020   0.00002  -0.00265  -0.00194   2.09697
   A20        2.09837   0.00006  -0.00014  -0.00017  -0.00166   2.09670
   A21        1.82629   0.00009   0.00071   0.06219   0.06239   1.88868
   A22        2.10523  -0.00015   0.00031  -0.00484  -0.00580   2.09943
   A23        2.07986   0.00040  -0.00028   0.00270   0.00254   2.08239
   A24        2.09809  -0.00025  -0.00002   0.00208   0.00309   2.10118
   A25        1.71669   0.00020  -0.00731   0.12603   0.11599   1.83267
   A26        1.90234  -0.00005  -0.00003  -0.00026  -0.00029   1.90206
   A27        0.66135  -0.00020  -0.00234   0.01849   0.01451   0.67586
   A28        0.80366  -0.00023  -0.00267   0.00277  -0.00105   0.80260
   A29        0.73390  -0.00006  -0.00120  -0.01999  -0.02152   0.71238
   A30        0.66326   0.00016  -0.00367   0.02022   0.01442   0.67768
   A31        0.78310   0.00000  -0.00362   0.01978   0.01208   0.79518
   A32        0.70174  -0.00025  -0.00355   0.00342  -0.00323   0.69851
    D1        0.01859  -0.00008   0.00034   0.01061   0.01063   0.02922
    D2       -3.12303  -0.00008   0.00097   0.01127   0.01200  -3.11103
    D3       -3.13341  -0.00014   0.00067  -0.00526  -0.00528  -3.13869
    D4        0.00816  -0.00015   0.00129  -0.00460  -0.00391   0.00425
    D5       -1.15751  -0.00020  -0.00609  -0.02392  -0.02796  -1.18547
    D6        1.98405  -0.00021  -0.00547  -0.02326  -0.02659   1.95746
    D7       -0.01134  -0.00006  -0.00121  -0.02042  -0.02205  -0.03338
    D8        3.13507  -0.00004   0.00069  -0.00612  -0.00615   3.12892
    D9        3.14085   0.00001  -0.00154  -0.00426  -0.00588   3.13497
   D10        0.00407   0.00002   0.00037   0.01003   0.01001   0.01408
   D11        0.47731   0.00013   0.00069   0.01185   0.01373   0.49104
   D12        0.98396   0.00062  -0.00075   0.03758   0.03753   1.02149
   D13        1.53486   0.00056  -0.00316   0.05344   0.04760   1.58246
   D14        2.61924  -0.00031   0.00116  -0.02725  -0.02538   2.59386
   D15        3.12589   0.00019  -0.00027  -0.00152  -0.00158   3.12432
   D16       -2.60639   0.00012  -0.00268   0.01434   0.00849  -2.59790
   D17       -0.01443   0.00012   0.00033   0.00314   0.00438  -0.01004
   D18       -3.13602  -0.00011   0.00162  -0.00263  -0.00067  -3.13669
   D19        0.97789   0.00014  -0.00018   0.09869   0.09883   1.07672
   D20        3.12720   0.00013  -0.00032   0.00244   0.00293   3.13013
   D21        0.00560  -0.00010   0.00096  -0.00332  -0.00212   0.00348
   D22       -2.16367   0.00015  -0.00084   0.09799   0.09738  -2.06629
   D23        3.13007   0.00004  -0.00277   0.01014   0.00732   3.13739
   D24       -0.01155   0.00004  -0.00214   0.01081   0.00872  -0.00283
   D25        0.00287  -0.00003  -0.00017  -0.00716  -0.00793  -0.00506
   D26       -3.12837  -0.00018   0.00080  -0.00928  -0.00880  -3.13718
   D27        3.12443   0.00020  -0.00146  -0.00138  -0.00287   3.12156
   D28       -0.00681   0.00004  -0.00049  -0.00351  -0.00374  -0.01055
   D29       -0.49534  -0.00019  -0.00133  -0.01167  -0.01110  -0.50644
   D30       -1.74122  -0.00012  -0.00433   0.06135   0.05375  -1.68747
   D31       -1.11004  -0.00030  -0.00387   0.02031   0.01670  -1.09334
   D32       -2.52328   0.00003   0.00233  -0.03218  -0.02766  -2.55094
   D33        2.51403   0.00010  -0.00067   0.04085   0.03718   2.55121
   D34       -3.13798  -0.00007  -0.00021  -0.00019   0.00013  -3.13785
   D35        0.00432  -0.00010  -0.00068  -0.00253  -0.00343   0.00088
   D36       -3.13622  -0.00004  -0.00007   0.00078   0.00127  -3.13495
   D37        3.13545   0.00006  -0.00166  -0.00038  -0.00256   3.13289
   D38       -0.00509   0.00012  -0.00105   0.00293   0.00215  -0.00294
   D39       -3.13255   0.00010  -0.00013   0.00068  -0.00079  -3.13334
   D40        2.54927  -0.00017  -0.00172   0.01914   0.01739   2.56667
   D41       -0.00004   0.00014   0.00137   0.01644   0.01852   0.01848
   D42        3.13669   0.00013  -0.00055   0.00200   0.00245   3.13914
   D43        3.14049   0.00008   0.00076   0.01313   0.01382  -3.12887
   D44       -0.00596   0.00007  -0.00116  -0.00132  -0.00225  -0.00821
   D45        2.59763   0.00024  -0.00040  -0.01256  -0.01059   2.58703
   D46       -2.63233  -0.00015  -0.00128   0.02489   0.02327  -2.60906
   D47        3.13364  -0.00011   0.00010  -0.00006  -0.00070   3.13294
   D48       -2.62013   0.00021  -0.00069   0.00836   0.00922  -2.61090
         Item               Value     Threshold  Converged?
 Maximum Force            0.001577     0.000450     NO 
 RMS     Force            0.000332     0.000300     NO 
 Maximum Displacement     0.523029     0.001800     NO 
 RMS     Displacement     0.066668     0.001200     NO 
 Predicted change in Energy=-1.381538D-03
 GradGradGradGradGradGradGradGradGradGradGradGradGradGradGradGradGradGrad

                          Input orientation:                          
 ---------------------------------------------------------------------
 Center     Atomic      Atomic             Coordinates (Angstroms)
 Number     Number       Type             X           Y           Z
 ---------------------------------------------------------------------
      1          6           0       -0.000723   -0.089829    0.027418
      2          6           0        0.005362   -0.082919    1.422999
      3          6           0        1.209963   -0.121096    2.127033
      4          6           0        2.412763   -0.178561    1.426262
      5          6           0        2.414593   -0.204010    0.028759
      6          6           0        1.204268   -0.170531   -0.665477
      7          1           0        1.193143   -0.187465   -1.747522
      8          1           0        3.349683   -0.254835   -0.512374
      9          1           0        3.344488   -0.212194    1.975557
     10          1           0        1.207503   -0.120076    3.210772
     11          8           0       -1.212047   -0.039148    2.050402
     12          1           0       -1.073154   -0.042745    3.006284
     13          1           0       -0.945612   -0.057013   -0.499264
     14          3           0        1.420764    3.092654    0.154251
 ---------------------------------------------------------------------
                    Distance matrix (angstroms):
                    1          2          3          4          5
     1  C    0.000000
     2  C    1.395612   0.000000
     3  C    2.423865   1.395774   0.000000
     4  C    2.790976   2.409302   1.393237   0.000000
     5  C    2.418013   2.786209   2.420900   1.397736   0.000000
     6  C    1.392342   2.409727   2.792953   2.415760   1.395697
     7  H    2.141322   3.387324   3.875160   3.400068   2.155781
     8  H    3.397620   3.867779   3.400405   2.154518   1.081574
     9  H    3.873068   3.387004   2.141831   1.082113   2.157498
    10  H    3.405065   2.154682   1.083742   2.154193   3.404308
    11  O    2.358462   1.370268   2.424608   3.680792   4.155326
    12  H    3.166382   1.916142   2.447825   3.829691   4.588686
    13  H    1.082260   2.144789   3.398242   3.873126   3.404614
    14  Li   3.487823   3.700993   3.776836   3.647317   3.445495
                    6          7          8          9         10
     6  C    0.000000
     7  H    1.082235   0.000000
     8  H    2.152523   2.486121   0.000000
     9  H    3.399609   4.300026   2.488303   0.000000
    10  H    3.876578   4.958773   4.297547   2.470009   0.000000
    11  O    3.637559   4.497907   5.236767   4.560434   2.684629
    12  H    4.322593   5.268370   5.655743   4.539457   2.291112
    13  H    2.159282   2.479806   4.299869   4.955178   4.290018
    14  Li   3.371527   3.798386   3.920561   4.235550   4.439530
                   11         12         13         14
    11  O    0.000000
    12  H    0.965927   0.000000
    13  H    2.563612   3.507897   0.000000
    14  Li   4.509464   4.917769   3.993397   0.000000
 Stoichiometry    C6H6LiO(1+)
 Framework group  C1[X(C6H6LiO)]
 Deg. of freedom    36
 Full point group                 C1      NOp   1
 Largest Abelian subgroup         C1      NOp   1
 Largest concise Abelian subgroup C1      NOp   1
                         Standard orientation:                         
 ---------------------------------------------------------------------
 Center     Atomic      Atomic             Coordinates (Angstroms)
 Number     Number       Type             X           Y           Z
 ---------------------------------------------------------------------
      1          6           0        0.251055   -1.173004   -0.310637
      2          6           0        0.992391   -0.011326   -0.090056
      3          6           0        0.355552    1.225594    0.022420
      4          6           0       -1.030515    1.297301   -0.099173
      5          6           0       -1.778572    0.141014   -0.338078
      6          6           0       -1.131416   -1.090142   -0.453895
      7          1           0       -1.700187   -1.992561   -0.636579
      8          1           0       -2.853854    0.200716   -0.438120
      9          1           0       -1.520336    2.258573   -0.015504
     10          1           0        0.937523    2.124483    0.189167
     11          8           0        2.352237   -0.149800    0.006272
     12          1           0        2.746855    0.719398    0.153876
     13          1           0        0.764120   -2.122432   -0.392116
     14          3           0       -1.047662   -0.775466    2.901871
 ---------------------------------------------------------------------
 Rotational constants (GHZ):           3.2133918           1.9210854           1.7279614
 Standard basis: Aug-CC-pVTZ (5D, 7F)
 There are   590 symmetry adapted cartesian basis functions of A   symmetry.
 There are   506 symmetry adapted basis functions of A   symmetry.
   506 basis functions,   740 primitive gaussians,   590 cartesian basis functions
    26 alpha electrons       26 beta electrons
       nuclear repulsion energy       292.2404474438 Hartrees.
 NAtoms=   14 NActive=   14 NUniq=   14 SFac= 1.00D+00 NAtFMM=   60 NAOKFM=F Big=F
 Integral buffers will be    131072 words long.
 Raffenetti 1 integral format.
 Two-electron integral symmetry is turned on.
 Force inversion solution in PCM.
 ------------------------------------------------------------------------------
 Polarizable Continuum Model (PCM)
 =================================
 Model                : PCM.
 Atomic radii         : UFF (Universal Force Field).
 Polarization charges : Total charges.
 Charge compensation  : None.
 Solution method      : Matrix inversion.
 Cavity type          : Scaled VdW (van der Waals Surface) (Alpha=1.100).
 Cavity algorithm     : GePol (No added spheres)
                        Default sphere list used, NSphG=   14.
                        Lebedev-Laikov grids with approx.  5.0 points / Ang**2.
                        Smoothing algorithm: York/Karplus (Gamma=1.0000).
                        Polarization charges: spherical gaussians, with
                                              point-specific exponents (IZeta= 3).
                        Self-potential: point-specific (ISelfS= 7).
                        Self-field    : sphere-specific E.n sum rule (ISelfD= 2).
 1st derivatives      : Analytical E(r).r(x)/FMM algorithm (CHGder, D1EAlg=3).
                        Cavity 1st derivative terms included.
 2nd derivatives      : Analytical E(r).r(xy)/FMM algorithm (CHGder, D2EAlg=3).
                        Cavity 2nd derivative terms included.
 Solvent              : Water, Eps=  78.355300 Eps(inf)=   1.777849
 ------------------------------------------------------------------------------
 Spheres list:
 ISph  on   Nord     Re0    Alpha      Xe            Ye            Ze
    1   C      1    1.9255  1.100      0.251055     -1.173004     -0.310637
    2   C      2    1.9255  1.100      0.992391     -0.011326     -0.090056
    3   C      3    1.9255  1.100      0.355552      1.225594      0.022420
    4   C      4    1.9255  1.100     -1.030515      1.297301     -0.099173
    5   C      5    1.9255  1.100     -1.778572      0.141014     -0.338078
    6   C      6    1.9255  1.100     -1.131416     -1.090142     -0.453895
    7   H      7    1.4430  1.100     -1.700187     -1.992561     -0.636579
    8   H      8    1.4430  1.100     -2.853854      0.200716     -0.438120
    9   H      9    1.4430  1.100     -1.520336      2.258573     -0.015504
   10   H     10    1.4430  1.100      0.937523      2.124483      0.189167
   11   O     11    1.7500  1.100      2.352237     -0.149800      0.006272
   12   H     12    1.4430  1.100      2.746855      0.719398      0.153876
   13   H     13    1.4430  1.100      0.764120     -2.122432     -0.392116
   14  Li     14    1.2255  1.100     -1.047662     -0.775466      2.901871
 ------------------------------------------------------------------------------
 One-electron integrals computed using PRISM.
 NBasis=   506 RedAO= T EigKep=  1.10D-06  NBF=   506
 NBsUse=   505 1.00D-06 EigRej=  8.03D-07 NBFU=   505
 Initial guess from the checkpoint file:  "output.chk"
 B after Tr=     0.000000    0.000000    0.000000
         Rot=    0.998524    0.049111   -0.018424   -0.014109 Ang=   6.23 deg.
 ExpMin= 7.59D-03 ExpMax= 1.53D+04 ExpMxC= 5.22D+02 IAcc=3 IRadAn=         5 AccDes= 0.00D+00
 Harris functional with IExCor=  205 and IRadAn=       5 diagonalized for initial guess.
 HarFok:  IExCor=  205 AccDes= 0.00D+00 IRadAn=         5 IDoV= 1 UseB2=F ITyADJ=14
 ICtDFT=  3500011 ScaDFX=  1.000000  1.000000  1.000000  1.000000
 FoFCou: FMM=F IPFlag=           0 FMFlag=      100000 FMFlg1=           0
         NFxFlg=           0 DoJE=T BraDBF=F KetDBF=T FulRan=T
         wScrn=  0.000000 ICntrl=       500 IOpCl=  0 I1Cent=   200000004 NGrid=           0
         NMat0=    1 NMatS0=      1 NMatT0=    0 NMatD0=    1 NMtDS0=    0 NMtDT0=    0
 Petite list used in FoFCou.
 Requested convergence on RMS density matrix=1.00D-08 within 128 cycles.
 Requested convergence on MAX density matrix=1.00D-06.
 Requested convergence on             energy=1.00D-06.
 No special actions if energy rises.
 Inv3:  Mode=1 IEnd=     5070000.
 Iteration    1 A*A^-1 deviation from unit magnitude is 3.22D-15 for    953.
 Iteration    1 A*A^-1 deviation from orthogonality  is 2.97D-15 for    608    372.
 Iteration    1 A^-1*A deviation from unit magnitude is 3.11D-15 for    244.
 Iteration    1 A^-1*A deviation from orthogonality  is 8.30D-15 for    713    631.
 Error on total polarization charges =  0.01161
 SCF Done:  E(RHF) =  -313.109019466     A.U. after   10 cycles
            NFock= 10  Conv=0.79D-08     -V/T= 2.0022
 ExpMin= 7.59D-03 ExpMax= 1.53D+04 ExpMxC= 5.22D+02 IAcc=3 IRadAn=         5 AccDes= 0.00D+00
 HarFok:  IExCor=  205 AccDes= 0.00D+00 IRadAn=         5 IDoV=-2 UseB2=F ITyADJ=14
 ICtDFT= 12500011 ScaDFX=  1.000000  1.000000  1.000000  1.000000
 Range of M.O.s used for correlation:     9   505
 NBasis=   506 NAE=    26 NBE=    26 NFC=     8 NFV=     0
 NROrb=    497 NOA=    18 NOB=    18 NVA=   479 NVB=   479

 **** Warning!!: The largest alpha MO coefficient is  0.18008289D+03

 Disk-based method using ON**2 memory for 18 occupieds at a time.
 Permanent disk used for amplitudes=   192308441 words.
 Estimated scratch disk usage=  6629637405 words.
 Actual    scratch disk usage=  6411258141 words.
 JobTyp=1 Pass  1:  I=   9 to  26 NPSUse= 12 ParTrn=T ParDer=T DoDerP=T.
 (rs|ai) integrals will be sorted in core.
 Spin components of T(2) and E(2):
     alpha-alpha T2 =       0.5348237091D-01 E2=     -0.1531997516D+00
     alpha-beta  T2 =       0.2804279256D+00 E2=     -0.8980201367D+00
     beta-beta   T2 =       0.5348237091D-01 E2=     -0.1531997516D+00
 ANorm=    0.1177876338D+01
 E2 =    -0.1204419640D+01 EUMP2 =    -0.31431343910576D+03
 G2DrvN: will do    15 centers at a time, making    1 passes.
 Calling FoFCou, ICntrl=  3107 FMM=F I1Cent=   0 AccDes= 0.00D+00.
 NEqPCM:  Using equilibrium solvation (IEInf=0, Eps=  78.3553, EpsInf=   1.7778)
 G2PCM: DoFxE=T DoFxN=T DoGrad=T DoDP/DQ/DG/TGxP=FFFF NFrqRd=   0 IEInf=0 SqF1=F DoCFld=F IF1Alg=4.
 End of G2Drv F.D. properties file   721 does not exist.
 End of G2Drv F.D. properties file   722 does not exist.
 End of G2Drv F.D. properties file   788 does not exist.
          IDoAtm=11111111111111
 NEqPCM:  Using equilibrium solvation (IEInf=0, Eps=  78.3553, EpsInf=   1.7778)
          Differentiating once with respect to electric field.
                with respect to dipole field.
          Differentiating once with respect to nuclear coordinates.
          There are    45 degrees of freedom in the 1st order CPHF.  IDoFFX=6 NUNeed=    45.
     42 vectors produced by pass  0 Test12= 2.77D-14 2.22D-09 XBig12= 3.28D+01 2.74D+00.
 AX will form    42 AO Fock derivatives at one time.
     42 vectors produced by pass  1 Test12= 2.77D-14 2.22D-09 XBig12= 1.83D+00 1.54D-01.
     42 vectors produced by pass  2 Test12= 2.77D-14 2.22D-09 XBig12= 5.04D-02 3.49D-02.
     42 vectors produced by pass  3 Test12= 2.77D-14 2.22D-09 XBig12= 6.67D-04 1.60D-03.
     42 vectors produced by pass  4 Test12= 2.77D-14 2.22D-09 XBig12= 6.05D-06 1.76D-04.
     42 vectors produced by pass  5 Test12= 2.77D-14 2.22D-09 XBig12= 4.75D-08 2.55D-05.
     39 vectors produced by pass  6 Test12= 2.77D-14 2.22D-09 XBig12= 3.73D-10 2.43D-06.
     19 vectors produced by pass  7 Test12= 2.77D-14 2.22D-09 XBig12= 2.31D-12 1.60D-07.
      3 vectors produced by pass  8 Test12= 2.77D-14 2.22D-09 XBig12= 1.37D-14 8.87D-09.
 InvSVY:  IOpt=1 It=  1 EMax= 4.44D-15
 Solved reduced A of dimension   313 with    45 vectors.
 End of Minotr F.D. properties file   721 does not exist.
 End of Minotr F.D. properties file   722 does not exist.
 End of Minotr F.D. properties file   788 does not exist.
 MDV=  4831838208.
 Form MO integral derivatives with frozen-active canonical formalism.
 Discarding MO integrals.
 Reordered first order wavefunction length =    310204232
 In DefCFB: NBatch=  1 ICI= 26 ICA=479 LFMax= 60
            Large arrays: LIAPS= 14842677200 LIARS=  2828926100 words.
 Semi-Direct transformation.
 ModeAB=           4 MOrb=            26 LenV=    4825602924
 LASXX=   1622155340 LTotXX=  1622155340 LenRXX=  3253814811
 LTotAB=  1631659471 MaxLAS=  2275941070 LenRXY=           0
 NonZer=  4875970151 LenScr=  9790183424 LnRSAI=  2275941070
 LnScr1=  4569733120 LExtra=           0 Total=  19889672425
 MaxDsk=          -1 SrtSym=           T ITran=            4
 JobTyp=0 Pass  1:  I=   1 to  26.
 (rs|ai) integrals will be sorted in core.
 SymMOI:  orbitals are not symmetric.
 Spin components of T(2) and E(2):
     alpha-alpha T2 =       0.5348237091D-01 E2=     -0.1531997516D+00
     alpha-beta  T2 =       0.2804279256D+00 E2=     -0.8980201367D+00
     beta-beta   T2 =       0.5348237091D-01 E2=     -0.1531997516D+00
 ANorm=    0.1665768692D+01
 E2 =    -0.1204419640D+01 EUMP2 =    -0.31431343910576D+03
          IDoAtm=11111111111111
 NEqPCM:  Using equilibrium solvation (IEInf=0, Eps=  78.3553, EpsInf=   1.7778)
          Differentiating once with respect to electric field.
                with respect to dipole field.
          Differentiating once with respect to nuclear coordinates.
          There are     1 degrees of freedom in the 1st order CPHF.  IDoFFX=0 NUNeed=     1.
 LinEq1:  Iter=  0 NonCon=     1 RMS=2.14D-03 Max=2.95D-02 NDo=     1
 AX will form     1 AO Fock derivatives at one time.
 LinEq1:  Iter=  1 NonCon=     1 RMS=5.67D-04 Max=9.25D-03 NDo=     1
 LinEq1:  Iter=  2 NonCon=     1 RMS=2.00D-04 Max=7.54D-03 NDo=     1
 LinEq1:  Iter=  3 NonCon=     1 RMS=7.48D-05 Max=2.76D-03 NDo=     1
 LinEq1:  Iter=  4 NonCon=     1 RMS=3.25D-05 Max=6.60D-04 NDo=     1
 LinEq1:  Iter=  5 NonCon=     1 RMS=1.06D-05 Max=1.96D-04 NDo=     1
 LinEq1:  Iter=  6 NonCon=     1 RMS=2.41D-06 Max=3.93D-05 NDo=     1
 LinEq1:  Iter=  7 NonCon=     1 RMS=5.89D-07 Max=8.93D-06 NDo=     1
 LinEq1:  Iter=  8 NonCon=     1 RMS=2.17D-07 Max=4.33D-06 NDo=     1
 LinEq1:  Iter=  9 NonCon=     1 RMS=4.41D-08 Max=7.07D-07 NDo=     1
 LinEq1:  Iter= 10 NonCon=     1 RMS=1.74D-08 Max=4.76D-07 NDo=     1
 LinEq1:  Iter= 11 NonCon=     1 RMS=5.38D-09 Max=1.29D-07 NDo=     1
 LinEq1:  Iter= 12 NonCon=     1 RMS=1.55D-09 Max=6.03D-08 NDo=     1
 LinEq1:  Iter= 13 NonCon=     1 RMS=5.05D-10 Max=2.12D-08 NDo=     1
 LinEq1:  Iter= 14 NonCon=     1 RMS=1.85D-10 Max=2.80D-09 NDo=     1
 LinEq1:  Iter= 15 NonCon=     1 RMS=4.80D-11 Max=1.36D-09 NDo=     1
 LinEq1:  Iter= 16 NonCon=     0 RMS=1.69D-11 Max=2.61D-10 NDo=     1
 Linear equations converged to 1.000D-10 1.000D-09 after    16 iterations.
 End of Minotr F.D. properties file   721 does not exist.
 End of Minotr F.D. properties file   722 does not exist.
 End of Minotr F.D. properties file   788 does not exist.
 Symmetrizing basis deriv contribution to polar:
 IMax=3 JMax=2 DiffMx= 0.00D+00
 G2DrvN: will do    15 centers at a time, making    1 passes.
 Calling FoFCou, ICntrl=  3107 FMM=F I1Cent=   0 AccDes= 0.00D+00.
 NEqPCM:  Using equilibrium solvation (IEInf=0, Eps=  78.3553, EpsInf=   1.7778)
 G2PCM: DoFxE=T DoFxN=F DoGrad=F DoDP/DQ/DG/TGxP=FFFF NFrqRd=   0 IEInf=0 SqF1=F DoCFld=F IF1Alg=4.
 End of G2Drv F.D. properties file   721 does not exist.
 End of G2Drv F.D. properties file   722 does not exist.
 End of G2Drv F.D. properties file   788 does not exist.
 Would need an additional 25667729225 words for in-memory AO integral storage.
 DD1Dir will call FoFJK   2 times, MxPair=       352
 NAB=   351 NAA=     0 NBB=     0 NumPrc= 12.
 FoFJK:  IHMeth= 1 ICntrl=     200 DoSepK=F KAlg= 0 I1Cent=           0 FoldK=F
 IRaf= 990000000 NMat=     352 IRICut=     440 DoRegI=T DoRafI=T ISym2E= 2 IDoP0=3 IntGTp=3.
 FoFCou: FMM=F IPFlag=           0 FMFlag=           0 FMFlg1=           0
         NFxFlg=           0 DoJE=F BraDBF=F KetDBF=F FulRan=T
         wScrn=  0.000000 ICntrl=       200 IOpCl=  0 I1Cent=           0 NGrid=           0
         NMat0=  352 NMatS0=      0 NMatT0=  176 NMatD0=  352 NMtDS0=    0 NMtDT0=    0
 Integrals replicated using symmetry in FoFCou.
 Raff kept on since  65.28% of shell-pairs survive, threshold=   0.20 IRatSp=65.
 G2PCM: DoFxE=F DoFxN=F DoGrad=T DoDP/DQ/DG/TGxP=FFFF NFrqRd=   0 IEInf=0 SqF1=F DoCFld=F IF1Alg=4.
 Discarding MO integrals.
 D2PCM: PCM CHGder 2nd derivatives, FixD1E=F FixD2E=F DoIter=F DoCFld=F I1PDM=2
 Calling FoFJK, ICntrl=  10100127 FMM=F ISym2X=0 I1Cent= 0 IOpClX= 0 NMat=1 NMatS=1 NMatT=0.
 ***** Axes restored to original set *****
 -------------------------------------------------------------------
 Center     Atomic                   Forces (Hartrees/Bohr)
 Number     Number              X              Y              Z
 -------------------------------------------------------------------
      1        6          -0.000219382   -0.002093553    0.000903661
      2        6          -0.000677387    0.000497436   -0.000008147
      3        6          -0.001096436   -0.000635751   -0.000542444
      4        6          -0.000179411   -0.000226157   -0.003554194
      5        6           0.001656491   -0.001212398    0.001677001
      6        6           0.000570802    0.001298381    0.000849758
      7        1           0.000380027   -0.000245339    0.000042448
      8        1           0.000113815   -0.000154345    0.000112663
      9        1           0.000193002    0.000178626   -0.000330445
     10        1          -0.000435759    0.000421138    0.000016786
     11        8           0.000093015    0.000401547    0.000018726
     12        1           0.000050637    0.000039470    0.000020627
     13        1          -0.000129283   -0.000022109    0.000427236
     14        3          -0.000320131    0.001753055    0.000366324
 -------------------------------------------------------------------
 Cartesian Forces:  Max     0.003554194 RMS     0.000910473
 FormGI is forming the generalized inverse of G from B-inverse, IUseBI=4.

 GradGradGradGradGradGradGradGradGradGradGradGradGradGradGradGradGradGrad
 Berny optimization.
 Using GEDIIS/GDIIS optimizer.
 Internal  Forces:  Max     0.002581986 RMS     0.000455127
 Search for a local minimum.
 Step number   9 out of a maximum of  100
 All quantities printed in internal units (Hartrees-Bohrs-Radians)
 Mixed Optimization -- En-DIIS/RFO-DIIS
 Second derivative matrix not updated -- analytic derivatives used.
 ITU=  0  0  1  0  1  0  1  1  0
 Use linear search instead of GDIIS.
     Eigenvalues ---   -0.00082   0.00070   0.00458   0.00569   0.01247
     Eigenvalues ---    0.01448   0.01514   0.01722   0.01774   0.01831
     Eigenvalues ---    0.02077   0.02281   0.02524   0.03267   0.03664
     Eigenvalues ---    0.04435   0.05334   0.05718   0.12225   0.13982
     Eigenvalues ---    0.16272   0.17576   0.21517   0.31791   0.32683
     Eigenvalues ---    0.33093   0.36037   0.36509   0.36568   0.36613
     Eigenvalues ---    0.36630   0.39190   0.41459   0.42995   0.46345
     Eigenvalues ---    0.51884
 RFO step:  Lambda=-8.41133638D-04 EMin=-8.23195620D-04
 I=     1 Eig=   -8.23D-04 Dot1= -4.88D-05
 I=     1 Stepn= -6.00D-01 RXN=   6.00D-01 EDone=F
 Mixed    1 eigenvectors in step.  Raw Step.Grad=  4.88D-05.
 RFO eigenvector is Hessian eigenvector with negative curvature.
 Taking step of  6.00D-01 in eigenvector direction(s).  Step.Grad=  1.03D-04.
 Quintic linear search produced a step of  0.34366.
 Iteration  1 RMS(Cart)=  0.06507030 RMS(Int)=  0.02938150
 Iteration  2 RMS(Cart)=  0.02324014 RMS(Int)=  0.00327311
 Iteration  3 RMS(Cart)=  0.00209300 RMS(Int)=  0.00217481
 Iteration  4 RMS(Cart)=  0.00000559 RMS(Int)=  0.00217480
 Iteration  5 RMS(Cart)=  0.00000001 RMS(Int)=  0.00217480
 Variable       Old X    -DE/DX   Delta X   Delta X   Delta X     New X
                                 (Linear)    (Quad)   (Total)
    R1        2.63732  -0.00100   0.00056  -0.00002   0.00186   2.63918
    R2        2.63115   0.00079  -0.00025   0.00080   0.00143   2.63257
    R3        2.04518  -0.00009   0.00005  -0.00003   0.00003   2.04520
    R4        6.59103   0.00059   0.04654  -0.25313  -0.20470   6.38633
    R5        2.63763  -0.00081   0.00025   0.00023   0.00012   2.63775
    R6        2.58943  -0.00010   0.00033   0.00005   0.00038   2.58981
    R7        2.63284   0.00126   0.00052   0.00049   0.00404   2.63688
    R8        2.04798   0.00001  -0.00001   0.00010   0.00009   2.04807
    R9        7.13719  -0.00031  -0.08328  -0.43414  -0.52215   6.61503
   R10        2.64134  -0.00258   0.00117   0.00090   0.00545   2.64678
   R11        2.04490  -0.00001   0.00004   0.00009   0.00013   2.04503
   R12        6.89243  -0.00009  -0.03135  -0.18085  -0.20870   6.68373
   R13        2.63749  -0.00022  -0.00030   0.00012  -0.00238   2.63511
   R14        2.04388   0.00005   0.00006  -0.00011  -0.00005   2.04383
   R15        6.51104   0.00118   0.07278   0.06120   0.13350   6.64454
   R16        2.04513  -0.00004  -0.00016  -0.00004  -0.00019   2.04494
   R17        6.37126   0.00020   0.12546   0.02210   0.14494   6.51620
   R18        1.82534   0.00005  -0.00002  -0.00007  -0.00009   1.82524
    A1        2.08765  -0.00009   0.00129   0.00019   0.00514   2.09280
    A2        2.08322  -0.00040  -0.00045   0.00038  -0.00120   2.08203
    A3        1.52812   0.00001  -0.03882  -0.09584  -0.13519   1.39293
    A4        2.11200   0.00050  -0.00093  -0.00056  -0.00410   2.10791
    A5        1.92395  -0.00007   0.01381   0.00070   0.01390   1.93784
    A6        2.10368  -0.00039   0.00058  -0.00020  -0.00142   2.10226
    A7        2.04221   0.00043  -0.00046  -0.00040   0.00004   2.04224
    A8        2.13730  -0.00004  -0.00012   0.00060   0.00138   2.13868
    A9        2.08575  -0.00000  -0.00157  -0.00022  -0.00323   2.08252
   A10        2.09719  -0.00048   0.00080   0.00030  -0.00030   2.09689
   A11        1.32990   0.00024   0.01017  -0.02622  -0.01787   1.31203
   A12        2.10015   0.00048   0.00079  -0.00005   0.00359   2.10374
   A13        2.11959  -0.00038  -0.03416  -0.06711  -0.10178   2.01781
   A14        2.09992   0.00069   0.00036   0.00094   0.00322   2.10314
   A15        2.08208   0.00009  -0.00027  -0.00084  -0.00127   2.08081
   A16        2.10115  -0.00078  -0.00008  -0.00007  -0.00194   2.09921
   A17        2.02538  -0.00018  -0.01618   0.02346   0.00738   2.03276
   A18        2.08950  -0.00072   0.00123  -0.00128  -0.00107   2.08843
   A19        2.09697   0.00025  -0.00067   0.00011   0.00219   2.09916
   A20        2.09670   0.00047  -0.00057   0.00119  -0.00112   2.09559
   A21        1.88868   0.00025   0.02144   0.11010   0.12958   2.01826
   A22        2.09943   0.00052  -0.00199   0.00068  -0.00274   2.09668
   A23        2.08239  -0.00002   0.00087  -0.00028   0.00231   2.08471
   A24        2.10118  -0.00049   0.00106  -0.00031   0.00043   2.10160
   A25        1.83267  -0.00005   0.03986   0.09971   0.13602   1.96869
   A26        1.90206  -0.00011  -0.00010   0.00035   0.00025   1.90231
   A27        0.67586  -0.00032   0.00499   0.03822   0.04336   0.71922
   A28        0.80260  -0.00028  -0.00036   0.02668   0.02569   0.82830
   A29        0.71238   0.00009  -0.00739   0.01196   0.00239   0.71477
   A30        0.67768  -0.00005   0.00496   0.02915   0.02883   0.70651
   A31        0.79518  -0.00033   0.00415   0.03492   0.03381   0.82899
   A32        0.69851  -0.00055  -0.00111   0.01191   0.00753   0.70604
    D1        0.02922  -0.00036   0.00365  -0.00255   0.00118   0.03040
    D2       -3.11103  -0.00041   0.00412  -0.00266   0.00172  -3.10931
    D3       -3.13869  -0.00004  -0.00182  -0.00208  -0.00465   3.13985
    D4        0.00425  -0.00009  -0.00134  -0.00220  -0.00411   0.00014
    D5       -1.18547  -0.00020  -0.00961  -0.05767  -0.06427  -1.24975
    D6        1.95746  -0.00024  -0.00914  -0.05778  -0.06373   1.89373
    D7       -0.03338   0.00045  -0.00758   0.00466  -0.00403  -0.03741
    D8        3.12892   0.00007  -0.00211  -0.00037  -0.00382   3.12509
    D9        3.13497   0.00014  -0.00202   0.00418   0.00184   3.13681
   D10        0.01408  -0.00024   0.00344  -0.00086   0.00205   0.01613
   D11        0.49104   0.00024   0.00472   0.01965   0.02694   0.51797
   D12        1.02149   0.00072   0.01290   0.03848   0.05061   1.07211
   D13        1.58246   0.00029   0.01636   0.03532   0.04438   1.62684
   D14        2.59386  -0.00020  -0.00872  -0.01840  -0.02320   2.57066
   D15        3.12432   0.00028  -0.00054   0.00042   0.00048   3.12479
   D16       -2.59790  -0.00015   0.00292  -0.00274  -0.00576  -2.60366
   D17       -0.01004   0.00006   0.00151   0.00013   0.00298  -0.00706
   D18       -3.13669  -0.00004  -0.00023  -0.00207  -0.00198  -3.13867
   D19        1.07672   0.00029   0.03396   0.08941   0.12510   1.20183
   D20        3.13013   0.00011   0.00101   0.00025   0.00241   3.13254
   D21        0.00348   0.00001  -0.00073  -0.00195  -0.00255   0.00093
   D22       -2.06629   0.00033   0.03347   0.08953   0.12453  -1.94176
   D23        3.13739   0.00008   0.00252   0.00829   0.01071  -3.13509
   D24       -0.00283   0.00004   0.00300   0.00817   0.01126   0.00843
   D25       -0.00506   0.00012  -0.00273   0.00015  -0.00419  -0.00926
   D26       -3.13718   0.00001  -0.00303  -0.00175  -0.00536   3.14065
   D27        3.12156   0.00021  -0.00099   0.00236   0.00075   3.12231
   D28       -0.01055   0.00010  -0.00129   0.00046  -0.00041  -0.01097
   D29       -0.50644  -0.00018  -0.00381  -0.02164  -0.02221  -0.52865
   D30       -1.68747  -0.00066   0.01847   0.01299   0.03019  -1.65728
   D31       -1.09334  -0.00055   0.00574  -0.01606  -0.00630  -1.09964
   D32       -2.55094   0.00027  -0.00951  -0.00477  -0.01433  -2.56527
   D33        2.55121  -0.00021   0.01278   0.02986   0.03808   2.58928
   D34       -3.13785  -0.00011   0.00005   0.00080   0.00159  -3.13626
   D35        0.00088  -0.00002  -0.00118   0.00197   0.00136   0.00225
   D36       -3.13495  -0.00005   0.00044  -0.00100   0.00088  -3.13407
   D37        3.13289   0.00010  -0.00088   0.00389   0.00255   3.13544
   D38       -0.00294   0.00007   0.00074   0.00092   0.00207  -0.00088
   D39       -3.13334   0.00019  -0.00027   0.00122  -0.00127  -3.13461
   D40        2.56667  -0.00012   0.00598   0.00216   0.01182   2.57848
   D41        0.01848  -0.00028   0.00637  -0.00440   0.00270   0.02118
   D42        3.13914   0.00011   0.00084   0.00070   0.00251  -3.14153
   D43       -3.12887  -0.00025   0.00475  -0.00144   0.00319  -3.12568
   D44       -0.00821   0.00014  -0.00077   0.00366   0.00300  -0.00521
   D45        2.58703   0.00030  -0.00364  -0.01825  -0.02160   2.56543
   D46       -2.60906  -0.00030   0.00800   0.01904   0.03087  -2.57819
   D47        3.13294  -0.00012  -0.00024  -0.00056  -0.00201   3.13093
   D48       -2.61090   0.00037   0.00317   0.00788   0.01059  -2.60031
         Item               Value     Threshold  Converged?
 Maximum Force            0.002582     0.000450     NO 
 RMS     Force            0.000455     0.000300     NO 
 Maximum Displacement     0.628247     0.001800     NO 
 RMS     Displacement     0.086947     0.001200     NO 
 Predicted change in Energy=-5.071173D-04
 GradGradGradGradGradGradGradGradGradGradGradGradGradGradGradGradGradGrad

                          Input orientation:                          
 ---------------------------------------------------------------------
 Center     Atomic      Atomic             Coordinates (Angstroms)
 Number     Number       Type             X           Y           Z
 ---------------------------------------------------------------------
      1          6           0        0.017476   -0.097096    0.002689
      2          6           0        0.021277   -0.047419    1.398396
      3          6           0        1.224976   -0.082856    2.104236
      4          6           0        2.426709   -0.177136    1.401367
      5          6           0        2.428494   -0.246967    0.002492
      6          6           0        1.219219   -0.219220   -0.691299
      7          1           0        1.206358   -0.272494   -1.772045
      8          1           0        3.361747   -0.326975   -0.538231
      9          1           0        3.359044   -0.203604    1.950153
     10          1           0        1.221973   -0.046747    3.187421
     11          8           0       -1.196557    0.033914    2.021648
     12          1           0       -1.059116    0.067334    2.977113
     13          1           0       -0.926747   -0.070041   -0.525545
     14          3           0        1.226141    3.021540    0.486705
 ---------------------------------------------------------------------
                    Distance matrix (angstroms):
                    1          2          3          4          5
     1  C    0.000000
     2  C    1.396596   0.000000
     3  C    2.423790   1.395835   0.000000
     4  C    2.786953   2.408928   1.395376   0.000000
     5  C    2.415672   2.789813   2.427491   1.400618   0.000000
     6  C    1.393097   2.414830   2.798865   2.416414   1.394440
     7  H    2.143335   3.392163   3.880962   3.401308   2.154821
     8  H    3.395524   3.871357   3.407053   2.158422   1.081547
     9  H    3.869114   3.386668   2.143028   1.082182   2.158978
    10  H    3.405270   2.154595   1.083791   2.158328   3.411679
    11  O    2.359499   1.370467   2.425753   3.682030   4.158952
    12  H    3.167536   1.916446   2.449805   3.833238   4.594624
    13  H    1.082276   2.144950   3.397915   3.869125   3.401142
    14  Li   3.379502   3.420729   3.500525   3.536876   3.516142
                    6          7          8          9         10
     6  C    0.000000
     7  H    1.082134   0.000000
     8  H    2.150690   2.484143   0.000000
     9  H    3.399466   4.300415   2.491442   0.000000
    10  H    3.882554   4.964626   4.305536   2.474371   0.000000
    11  O    3.641447   4.501110   5.240358   4.562349   2.686042
    12  H    4.327836   5.272793   5.661903   4.544028   2.293602
    13  H    2.157521   2.478888   4.296202   4.951256   4.289948
    14  Li   3.448226   3.994121   4.101689   4.134309   4.087574
                   11         12         13         14
    11  O    0.000000
    12  H    0.965878   0.000000
    13  H    2.563552   3.507849   0.000000
    14  Li   4.141428   4.489083   3.900955   0.000000
 Stoichiometry    C6H6LiO(1+)
 Framework group  C1[X(C6H6LiO)]
 Deg. of freedom    36
 Full point group                 C1      NOp   1
 Largest Abelian subgroup         C1      NOp   1
 Largest concise Abelian subgroup C1      NOp   1
                         Standard orientation:                         
 ---------------------------------------------------------------------
 Center     Atomic      Atomic             Coordinates (Angstroms)
 Number     Number       Type             X           Y           Z
 ---------------------------------------------------------------------
      1          6           0        0.235985   -1.202843   -0.215400
      2          6           0        0.962247   -0.012444   -0.138115
      3          6           0        0.303032    1.217426   -0.103323
      4          6           0       -1.091066    1.247140   -0.155141
      5          6           0       -1.824341    0.057776   -0.252355
      6          6           0       -1.154314   -1.164402   -0.294850
      7          1           0       -1.708668   -2.090722   -0.369946
      8          1           0       -2.904514    0.085496   -0.299278
      9          1           0       -1.600557    2.201474   -0.127173
     10          1           0        0.871676    2.138277   -0.046062
     11          8           0        2.328160   -0.117913   -0.101548
     12          1           0        2.710351    0.767193   -0.042923
     13          1           0        0.766350   -2.145857   -0.242931
     14          3           0       -0.449724   -0.289493    2.965265
 ---------------------------------------------------------------------
 Rotational constants (GHZ):           3.2611743           1.9520089           1.7781692
 Standard basis: Aug-CC-pVTZ (5D, 7F)
 There are   590 symmetry adapted cartesian basis functions of A   symmetry.
 There are   506 symmetry adapted basis functions of A   symmetry.
   506 basis functions,   740 primitive gaussians,   590 cartesian basis functions
    26 alpha electrons       26 beta electrons
       nuclear repulsion energy       292.8483343845 Hartrees.
 NAtoms=   14 NActive=   14 NUniq=   14 SFac= 1.00D+00 NAtFMM=   60 NAOKFM=F Big=F
 Integral buffers will be    131072 words long.
 Raffenetti 1 integral format.
 Two-electron integral symmetry is turned on.
 Force inversion solution in PCM.
 ------------------------------------------------------------------------------
 Polarizable Continuum Model (PCM)
 =================================
 Model                : PCM.
 Atomic radii         : UFF (Universal Force Field).
 Polarization charges : Total charges.
 Charge compensation  : None.
 Solution method      : Matrix inversion.
 Cavity type          : Scaled VdW (van der Waals Surface) (Alpha=1.100).
 Cavity algorithm     : GePol (No added spheres)
                        Default sphere list used, NSphG=   14.
                        Lebedev-Laikov grids with approx.  5.0 points / Ang**2.
                        Smoothing algorithm: York/Karplus (Gamma=1.0000).
                        Polarization charges: spherical gaussians, with
                                              point-specific exponents (IZeta= 3).
                        Self-potential: point-specific (ISelfS= 7).
                        Self-field    : sphere-specific E.n sum rule (ISelfD= 2).
 1st derivatives      : Analytical E(r).r(x)/FMM algorithm (CHGder, D1EAlg=3).
                        Cavity 1st derivative terms included.
 2nd derivatives      : Analytical E(r).r(xy)/FMM algorithm (CHGder, D2EAlg=3).
                        Cavity 2nd derivative terms included.
 Solvent              : Water, Eps=  78.355300 Eps(inf)=   1.777849
 ------------------------------------------------------------------------------
 Spheres list:
 ISph  on   Nord     Re0    Alpha      Xe            Ye            Ze
    1   C      1    1.9255  1.100      0.235985     -1.202843     -0.215400
    2   C      2    1.9255  1.100      0.962247     -0.012444     -0.138115
    3   C      3    1.9255  1.100      0.303032      1.217426     -0.103323
    4   C      4    1.9255  1.100     -1.091066      1.247140     -0.155141
    5   C      5    1.9255  1.100     -1.824341      0.057776     -0.252355
    6   C      6    1.9255  1.100     -1.154314     -1.164402     -0.294850
    7   H      7    1.4430  1.100     -1.708668     -2.090722     -0.369946
    8   H      8    1.4430  1.100     -2.904514      0.085496     -0.299278
    9   H      9    1.4430  1.100     -1.600557      2.201474     -0.127173
   10   H     10    1.4430  1.100      0.871676      2.138277     -0.046062
   11   O     11    1.7500  1.100      2.328160     -0.117913     -0.101548
   12   H     12    1.4430  1.100      2.710351      0.767193     -0.042923
   13   H     13    1.4430  1.100      0.766350     -2.145857     -0.242931
   14  Li     14    1.2255  1.100     -0.449724     -0.289493      2.965265
 ------------------------------------------------------------------------------
 One-electron integrals computed using PRISM.
 NBasis=   506 RedAO= T EigKep=  1.07D-06  NBF=   506
 NBsUse=   505 1.00D-06 EigRej=  7.94D-07 NBFU=   505
 Initial guess from the checkpoint file:  "output.chk"
 B after Tr=     0.000000   -0.000000    0.000000
         Rot=    0.997457    0.057571   -0.040413   -0.011520 Ang=   8.17 deg.
 ExpMin= 7.59D-03 ExpMax= 1.53D+04 ExpMxC= 5.22D+02 IAcc=3 IRadAn=         5 AccDes= 0.00D+00
 Harris functional with IExCor=  205 and IRadAn=       5 diagonalized for initial guess.
 HarFok:  IExCor=  205 AccDes= 0.00D+00 IRadAn=         5 IDoV= 1 UseB2=F ITyADJ=14
 ICtDFT=  3500011 ScaDFX=  1.000000  1.000000  1.000000  1.000000
 FoFCou: FMM=F IPFlag=           0 FMFlag=      100000 FMFlg1=           0
         NFxFlg=           0 DoJE=T BraDBF=F KetDBF=T FulRan=T
         wScrn=  0.000000 ICntrl=       500 IOpCl=  0 I1Cent=   200000004 NGrid=           0
         NMat0=    1 NMatS0=      1 NMatT0=    0 NMatD0=    1 NMtDS0=    0 NMtDT0=    0
 Petite list used in FoFCou.
 Requested convergence on RMS density matrix=1.00D-08 within 128 cycles.
 Requested convergence on MAX density matrix=1.00D-06.
 Requested convergence on             energy=1.00D-06.
 No special actions if energy rises.
 Inv3:  Mode=1 IEnd=     5109075.
 Iteration    1 A*A^-1 deviation from unit magnitude is 2.89D-15 for    748.
 Iteration    1 A*A^-1 deviation from orthogonality  is 2.49D-15 for    974    246.
 Iteration    1 A^-1*A deviation from unit magnitude is 3.33D-15 for    748.
 Iteration    1 A^-1*A deviation from orthogonality  is 2.05D-15 for   1285    732.
 Error on total polarization charges =  0.01182
 SCF Done:  E(RHF) =  -313.108821714     A.U. after   10 cycles
            NFock= 10  Conv=0.74D-08     -V/T= 2.0023
 ExpMin= 7.59D-03 ExpMax= 1.53D+04 ExpMxC= 5.22D+02 IAcc=3 IRadAn=         5 AccDes= 0.00D+00
 HarFok:  IExCor=  205 AccDes= 0.00D+00 IRadAn=         5 IDoV=-2 UseB2=F ITyADJ=14
 ICtDFT= 12500011 ScaDFX=  1.000000  1.000000  1.000000  1.000000
 Range of M.O.s used for correlation:     9   505
 NBasis=   506 NAE=    26 NBE=    26 NFC=     8 NFV=     0
 NROrb=    497 NOA=    18 NOB=    18 NVA=   479 NVB=   479

 **** Warning!!: The largest alpha MO coefficient is  0.13684457D+03

 Disk-based method using ON**2 memory for 18 occupieds at a time.
 Permanent disk used for amplitudes=   192308441 words.
 Estimated scratch disk usage=  6630468104 words.
 Actual    scratch disk usage=  6412029448 words.
 JobTyp=1 Pass  1:  I=   9 to  26 NPSUse= 12 ParTrn=T ParDer=T DoDerP=T.
 (rs|ai) integrals will be sorted in core.
 Spin components of T(2) and E(2):
     alpha-alpha T2 =       0.5351673313D-01 E2=     -0.1532053325D+00
     alpha-beta  T2 =       0.2806352683D+00 E2=     -0.8981628960D+00
     beta-beta   T2 =       0.5351673313D-01 E2=     -0.1532053325D+00
 ANorm=    0.1177993521D+01
 E2 =    -0.1204573561D+01 EUMP2 =    -0.31431339527522D+03
 G2DrvN: will do    15 centers at a time, making    1 passes.
 Calling FoFCou, ICntrl=  3107 FMM=F I1Cent=   0 AccDes= 0.00D+00.
 NEqPCM:  Using equilibrium solvation (IEInf=0, Eps=  78.3553, EpsInf=   1.7778)
 G2PCM: DoFxE=T DoFxN=T DoGrad=T DoDP/DQ/DG/TGxP=FFFF NFrqRd=   0 IEInf=0 SqF1=F DoCFld=F IF1Alg=4.
 End of G2Drv F.D. properties file   721 does not exist.
 End of G2Drv F.D. properties file   722 does not exist.
 End of G2Drv F.D. properties file   788 does not exist.
          IDoAtm=11111111111111
 NEqPCM:  Using equilibrium solvation (IEInf=0, Eps=  78.3553, EpsInf=   1.7778)
          Differentiating once with respect to electric field.
                with respect to dipole field.
          Differentiating once with respect to nuclear coordinates.
          There are    45 degrees of freedom in the 1st order CPHF.  IDoFFX=6 NUNeed=    45.
     42 vectors produced by pass  0 Test12= 2.77D-14 2.22D-09 XBig12= 3.30D+01 2.78D+00.
 AX will form    42 AO Fock derivatives at one time.
     42 vectors produced by pass  1 Test12= 2.77D-14 2.22D-09 XBig12= 1.86D+00 1.64D-01.
     42 vectors produced by pass  2 Test12= 2.77D-14 2.22D-09 XBig12= 4.88D-02 3.46D-02.
     42 vectors produced by pass  3 Test12= 2.77D-14 2.22D-09 XBig12= 6.40D-04 1.59D-03.
     42 vectors produced by pass  4 Test12= 2.77D-14 2.22D-09 XBig12= 5.53D-06 1.73D-04.
     42 vectors produced by pass  5 Test12= 2.77D-14 2.22D-09 XBig12= 4.28D-08 1.92D-05.
     39 vectors produced by pass  6 Test12= 2.77D-14 2.22D-09 XBig12= 3.40D-10 1.90D-06.
     19 vectors produced by pass  7 Test12= 2.77D-14 2.22D-09 XBig12= 2.20D-12 1.53D-07.
      3 vectors produced by pass  8 Test12= 2.77D-14 2.22D-09 XBig12= 1.33D-14 1.09D-08.
 InvSVY:  IOpt=1 It=  1 EMax= 2.66D-15
 Solved reduced A of dimension   313 with    45 vectors.
 End of Minotr F.D. properties file   721 does not exist.
 End of Minotr F.D. properties file   722 does not exist.
 End of Minotr F.D. properties file   788 does not exist.
 MDV=  4831838208.
 Form MO integral derivatives with frozen-active canonical formalism.
 Discarding MO integrals.
 Reordered first order wavefunction length =    310204232
 In DefCFB: NBatch=  1 ICI= 26 ICA=479 LFMax= 60
            Large arrays: LIAPS= 14842677200 LIARS=  2828926100 words.
 Semi-Direct transformation.
 ModeAB=           4 MOrb=            26 LenV=    4825602270
 LASXX=   1622155340 LTotXX=  1622155340 LenRXX=  3253814811
 LTotAB=  1631659471 MaxLAS=  2275901680 LenRXY=           0
 NonZer=  4875970151 LenScr=  9790183424 LnRSAI=  2275901680
 LnScr1=  4569653760 LExtra=           0 Total=  19889553675
 MaxDsk=          -1 SrtSym=           T ITran=            4
 JobTyp=0 Pass  1:  I=   1 to  26.
 (rs|ai) integrals will be sorted in core.
 SymMOI:  orbitals are not symmetric.
 Spin components of T(2) and E(2):
     alpha-alpha T2 =       0.5351673313D-01 E2=     -0.1532053325D+00
     alpha-beta  T2 =       0.2806352683D+00 E2=     -0.8981628960D+00
     beta-beta   T2 =       0.5351673313D-01 E2=     -0.1532053325D+00
 ANorm=    0.1665934413D+01
 E2 =    -0.1204573561D+01 EUMP2 =    -0.31431339527523D+03
          IDoAtm=11111111111111
 NEqPCM:  Using equilibrium solvation (IEInf=0, Eps=  78.3553, EpsInf=   1.7778)
          Differentiating once with respect to electric field.
                with respect to dipole field.
          Differentiating once with respect to nuclear coordinates.
          There are     1 degrees of freedom in the 1st order CPHF.  IDoFFX=0 NUNeed=     1.
 LinEq1:  Iter=  0 NonCon=     1 RMS=2.15D-03 Max=3.49D-02 NDo=     1
 AX will form     1 AO Fock derivatives at one time.
 LinEq1:  Iter=  1 NonCon=     1 RMS=5.68D-04 Max=9.55D-03 NDo=     1
 LinEq1:  Iter=  2 NonCon=     1 RMS=2.01D-04 Max=7.39D-03 NDo=     1
 LinEq1:  Iter=  3 NonCon=     1 RMS=7.50D-05 Max=2.77D-03 NDo=     1
 LinEq1:  Iter=  4 NonCon=     1 RMS=3.26D-05 Max=6.78D-04 NDo=     1
 LinEq1:  Iter=  5 NonCon=     1 RMS=1.07D-05 Max=1.97D-04 NDo=     1
 LinEq1:  Iter=  6 NonCon=     1 RMS=2.42D-06 Max=3.84D-05 NDo=     1
 LinEq1:  Iter=  7 NonCon=     1 RMS=5.91D-07 Max=9.24D-06 NDo=     1
 LinEq1:  Iter=  8 NonCon=     1 RMS=2.18D-07 Max=4.63D-06 NDo=     1
 LinEq1:  Iter=  9 NonCon=     1 RMS=4.42D-08 Max=6.91D-07 NDo=     1
 LinEq1:  Iter= 10 NonCon=     1 RMS=1.75D-08 Max=4.41D-07 NDo=     1
 LinEq1:  Iter= 11 NonCon=     1 RMS=5.28D-09 Max=1.20D-07 NDo=     1
 LinEq1:  Iter= 12 NonCon=     1 RMS=1.49D-09 Max=5.59D-08 NDo=     1
 LinEq1:  Iter= 13 NonCon=     1 RMS=5.00D-10 Max=2.22D-08 NDo=     1
 LinEq1:  Iter= 14 NonCon=     1 RMS=1.86D-10 Max=3.20D-09 NDo=     1
 LinEq1:  Iter= 15 NonCon=     1 RMS=4.84D-11 Max=1.40D-09 NDo=     1
 LinEq1:  Iter= 16 NonCon=     0 RMS=1.71D-11 Max=2.80D-10 NDo=     1
 Linear equations converged to 1.000D-10 1.000D-09 after    16 iterations.
 End of Minotr F.D. properties file   721 does not exist.
 End of Minotr F.D. properties file   722 does not exist.
 End of Minotr F.D. properties file   788 does not exist.
 Symmetrizing basis deriv contribution to polar:
 IMax=3 JMax=2 DiffMx= 0.00D+00
 G2DrvN: will do    15 centers at a time, making    1 passes.
 Calling FoFCou, ICntrl=  3107 FMM=F I1Cent=   0 AccDes= 0.00D+00.
 NEqPCM:  Using equilibrium solvation (IEInf=0, Eps=  78.3553, EpsInf=   1.7778)
 G2PCM: DoFxE=T DoFxN=F DoGrad=F DoDP/DQ/DG/TGxP=FFFF NFrqRd=   0 IEInf=0 SqF1=F DoCFld=F IF1Alg=4.
 End of G2Drv F.D. properties file   721 does not exist.
 End of G2Drv F.D. properties file   722 does not exist.
 End of G2Drv F.D. properties file   788 does not exist.
 Would need an additional 25667729225 words for in-memory AO integral storage.
 DD1Dir will call FoFJK   2 times, MxPair=       352
 NAB=   351 NAA=     0 NBB=     0 NumPrc= 12.
 FoFJK:  IHMeth= 1 ICntrl=     200 DoSepK=F KAlg= 0 I1Cent=           0 FoldK=F
 IRaf= 990000000 NMat=     352 IRICut=     440 DoRegI=T DoRafI=T ISym2E= 2 IDoP0=3 IntGTp=3.
 FoFCou: FMM=F IPFlag=           0 FMFlag=           0 FMFlg1=           0
         NFxFlg=           0 DoJE=F BraDBF=F KetDBF=F FulRan=T
         wScrn=  0.000000 ICntrl=       200 IOpCl=  0 I1Cent=           0 NGrid=           0
         NMat0=  352 NMatS0=      0 NMatT0=  176 NMatD0=  352 NMtDS0=    0 NMtDT0=    0
 Integrals replicated using symmetry in FoFCou.
 Raff kept on since  65.54% of shell-pairs survive, threshold=   0.20 IRatSp=66.
 G2PCM: DoFxE=F DoFxN=F DoGrad=T DoDP/DQ/DG/TGxP=FFFF NFrqRd=   0 IEInf=0 SqF1=F DoCFld=F IF1Alg=4.
 Discarding MO integrals.
 D2PCM: PCM CHGder 2nd derivatives, FixD1E=F FixD2E=F DoIter=F DoCFld=F I1PDM=2
 Calling FoFJK, ICntrl=  10100127 FMM=F ISym2X=0 I1Cent= 0 IOpClX= 0 NMat=1 NMatS=1 NMatT=0.
 ***** Axes restored to original set *****
 -------------------------------------------------------------------
 Center     Atomic                   Forces (Hartrees/Bohr)
 Number     Number              X              Y              Z
 -------------------------------------------------------------------
      1        6          -0.001131712   -0.003452457    0.000455895
      2        6          -0.000590130   -0.000186132   -0.000887296
      3        6           0.000184713   -0.000285538   -0.002177336
      4        6          -0.000734306   -0.000401443   -0.004314653
      5        6           0.001628441   -0.000486025    0.004320048
      6        6          -0.000474685    0.002265164    0.001826584
      7        1           0.000139074   -0.000121777    0.000055097
      8        1           0.000298554   -0.000165993    0.000489239
      9        1           0.000175032    0.000045726   -0.000315495
     10        1          -0.000070899    0.000284318   -0.000172133
     11        8           0.000319377    0.000429457   -0.000233832
     12        1           0.000102498   -0.000051339    0.000179872
     13        1          -0.000300587    0.000161937    0.000564582
     14        3           0.000454628    0.001964102    0.000209428
 -------------------------------------------------------------------
 Cartesian Forces:  Max     0.004320048 RMS     0.001332435
 FormGI is forming the generalized inverse of G from B-inverse, IUseBI=4.

 GradGradGradGradGradGradGradGradGradGradGradGradGradGradGradGradGradGrad
 Berny optimization.
 Using GEDIIS/GDIIS optimizer.
 Internal  Forces:  Max     0.004780671 RMS     0.000677456
 Search for a local minimum.
 Step number  10 out of a maximum of  100
 All quantities printed in internal units (Hartrees-Bohrs-Radians)
 Mixed Optimization -- En-DIIS/RFO-DIIS
 Swapping is turned off.
 Second derivative matrix not updated -- analytic derivatives used.
 ITU=  0  0  0  1  0  1  0  1  1  0
     Eigenvalues ---    0.00053   0.00297   0.00544   0.01052   0.01288
     Eigenvalues ---    0.01461   0.01520   0.01738   0.01769   0.01840
     Eigenvalues ---    0.02145   0.02302   0.02547   0.03402   0.03621
     Eigenvalues ---    0.04247   0.05199   0.05432   0.11958   0.13986
     Eigenvalues ---    0.16094   0.17271   0.21372   0.31540   0.32587
     Eigenvalues ---    0.32733   0.35993   0.36500   0.36560   0.36595
     Eigenvalues ---    0.36634   0.39114   0.41180   0.42679   0.45822
     Eigenvalues ---    0.51862
 En-DIIS/RFO-DIIS/Sim-DIIS IScMMF=       -3 using points:    10    9
 RFO step:  Lambda=-5.32154485D-04.
 DidBck=T Rises=T En-DIIS coefs:    0.47446    0.52554
 Iteration  1 RMS(Cart)=  0.02232632 RMS(Int)=  0.01660172
 Iteration  2 RMS(Cart)=  0.01294149 RMS(Int)=  0.00111179
 Iteration  3 RMS(Cart)=  0.00012797 RMS(Int)=  0.00110183
 Iteration  4 RMS(Cart)=  0.00000013 RMS(Int)=  0.00110183
 Variable       Old X    -DE/DX   Delta X   Delta X   Delta X     New X
                                 (Linear)    (Quad)   (Total)
    R1        2.63918  -0.00209  -0.00098  -0.00269  -0.00455   2.63463
    R2        2.63257  -0.00007  -0.00075   0.00047  -0.00121   2.63136
    R3        2.04520  -0.00001  -0.00002  -0.00017  -0.00019   2.04502
    R4        6.38633   0.00173   0.10758   0.11814   0.22513   6.61147
    R5        2.63775  -0.00050  -0.00006  -0.00228  -0.00244   2.63530
    R6        2.58981  -0.00037  -0.00020  -0.00053  -0.00073   2.58908
    R7        2.63688  -0.00042  -0.00213   0.00033  -0.00368   2.63320
    R8        2.04807  -0.00016  -0.00005   0.00001  -0.00004   2.04803
    R9        6.61503  -0.00017   0.27441   0.05480   0.33107   6.94611
   R10        2.64678  -0.00478  -0.00286  -0.00976  -0.01409   2.63270
   R11        2.04503  -0.00001  -0.00007   0.00017   0.00010   2.04513
   R12        6.68373   0.00014   0.10968   0.20153   0.30962   6.99335
   R13        2.63511   0.00064   0.00125   0.00039   0.00221   2.63732
   R14        2.04383   0.00002   0.00003  -0.00014  -0.00011   2.04371
   R15        6.64454   0.00039  -0.07016   0.28586   0.21665   6.86119
   R16        2.04494  -0.00005   0.00010   0.00019   0.00029   2.04523
   R17        6.51620  -0.00039  -0.07617   0.22398   0.14899   6.66519
   R18        1.82524   0.00019   0.00005   0.00026   0.00031   1.82556
    A1        2.09280  -0.00086  -0.00270  -0.00209  -0.00667   2.08613
    A2        2.08203  -0.00014   0.00063  -0.00207  -0.00059   2.08144
    A3        1.39293   0.00006   0.07105  -0.04084   0.03047   1.42340
    A4        2.10791   0.00100   0.00215   0.00490   0.00771   2.11562
    A5        1.93784   0.00006  -0.00730  -0.02907  -0.03576   1.90208
    A6        2.10226  -0.00035   0.00074  -0.00279  -0.00090   2.10136
    A7        2.04224   0.00042  -0.00002   0.00345   0.00286   2.04510
    A8        2.13868  -0.00008  -0.00073  -0.00066  -0.00195   2.13672
    A9        2.08252   0.00062   0.00170   0.00335   0.00529   2.08781
   A10        2.09689  -0.00054   0.00016  -0.00333  -0.00230   2.09459
   A11        1.31203   0.00057   0.00939  -0.01812  -0.00816   1.30387
   A12        2.10374  -0.00008  -0.00188   0.00008  -0.00295   2.10079
   A13        2.01781  -0.00047   0.05349  -0.05331   0.00105   2.01887
   A14        2.10314   0.00032  -0.00169   0.00142  -0.00119   2.10194
   A15        2.08081   0.00043   0.00067   0.00082   0.00134   2.08214
   A16        2.09921  -0.00075   0.00102  -0.00219  -0.00011   2.09909
   A17        2.03276  -0.00027  -0.00388   0.00716   0.00366   2.03642
   A18        2.08843  -0.00052   0.00056  -0.00412  -0.00287   2.08556
   A19        2.09916  -0.00022  -0.00115   0.00131  -0.00109   2.09807
   A20        2.09559   0.00074   0.00059   0.00281   0.00396   2.09955
   A21        2.01826  -0.00014  -0.06810   0.03933  -0.02763   1.99063
   A22        2.09668   0.00081   0.00144   0.00517   0.00688   2.10357
   A23        2.08471  -0.00057  -0.00122  -0.00091  -0.00314   2.08157
   A24        2.10160  -0.00023  -0.00022  -0.00387  -0.00355   2.09805
   A25        1.96869  -0.00034  -0.07148   0.02215  -0.04804   1.92065
   A26        1.90231  -0.00014  -0.00013  -0.00125  -0.00138   1.90093
   A27        0.71922  -0.00052  -0.02279  -0.01086  -0.03282   0.68640
   A28        0.82830  -0.00030  -0.01350  -0.02255  -0.03463   0.79367
   A29        0.71477   0.00014  -0.00126  -0.02329  -0.02282   0.69196
   A30        0.70651  -0.00067  -0.01515  -0.02017  -0.03188   0.67463
   A31        0.82899  -0.00082  -0.01777  -0.02084  -0.03567   0.79332
   A32        0.70604  -0.00068  -0.00396  -0.02583  -0.02809   0.67795
    D1        0.03040  -0.00041  -0.00062  -0.02947  -0.03025   0.00015
    D2       -3.10931  -0.00050  -0.00090  -0.03128  -0.03261   3.14126
    D3        3.13985   0.00007   0.00244  -0.00326  -0.00046   3.13939
    D4        0.00014  -0.00002   0.00216  -0.00506  -0.00282  -0.00269
    D5       -1.24975   0.00017   0.03378  -0.05829  -0.02513  -1.27487
    D6        1.89373   0.00008   0.03349  -0.06009  -0.02749   1.86624
    D7       -0.03741   0.00061   0.00212   0.03175   0.03442  -0.00300
    D8        3.12509   0.00006   0.00201   0.01041   0.01309   3.13819
    D9        3.13681   0.00014  -0.00097   0.00527   0.00419   3.14100
   D10        0.01613  -0.00040  -0.00107  -0.01607  -0.01713  -0.00100
   D11        0.51797   0.00033  -0.01416   0.01383  -0.00141   0.51656
   D12        1.07211   0.00039  -0.02660   0.01559  -0.00994   1.06217
   D13        1.62684  -0.00053  -0.02332   0.00411  -0.01555   1.61129
   D14        2.57066   0.00021   0.01219  -0.00221   0.00762   2.57828
   D15        3.12479   0.00026  -0.00025  -0.00046  -0.00091   3.12389
   D16       -2.60366  -0.00065   0.00303  -0.01193  -0.00652  -2.61018
   D17       -0.00706  -0.00002  -0.00157   0.01094   0.00906   0.00200
   D18       -3.13867   0.00004   0.00104  -0.00099  -0.00023  -3.13890
   D19        1.20183   0.00026  -0.06575   0.06996   0.00263   1.20445
   D20        3.13254   0.00007  -0.00127   0.01285   0.01156  -3.13909
   D21        0.00093   0.00013   0.00134   0.00092   0.00227   0.00320
   D22       -1.94176   0.00035  -0.06545   0.07188   0.00512  -1.93663
   D23       -3.13509   0.00003  -0.00563   0.00027  -0.00522  -3.14030
   D24        0.00843  -0.00006  -0.00592  -0.00157  -0.00763   0.00080
   D25       -0.00926   0.00020   0.00220   0.00501   0.00793  -0.00132
   D26        3.14065   0.00018   0.00282  -0.00082   0.00195  -3.14059
   D27        3.12231   0.00014  -0.00039   0.01697   0.01726   3.13957
   D28       -0.01097   0.00011   0.00022   0.01114   0.01127   0.00030
   D29       -0.52865   0.00009   0.01167  -0.01260  -0.00229  -0.53094
   D30       -1.65728  -0.00102  -0.01587   0.00439  -0.01196  -1.66923
   D31       -1.09964  -0.00037   0.00331  -0.00814  -0.00707  -1.10671
   D32       -2.56527   0.00044   0.00753  -0.00455   0.00361  -2.56167
   D33        2.58928  -0.00068  -0.02001   0.01244  -0.00606   2.58323
   D34       -3.13626  -0.00002  -0.00083  -0.00008  -0.00117  -3.13743
   D35        0.00225   0.00001  -0.00072  -0.00255  -0.00373  -0.00148
   D36       -3.13407   0.00005  -0.00046  -0.00258  -0.00390  -3.13796
   D37        3.13544   0.00004  -0.00134   0.00336   0.00232   3.13776
   D38       -0.00088   0.00008  -0.00109   0.00333   0.00215   0.00128
   D39       -3.13461   0.00024   0.00067   0.00143   0.00284  -3.13177
   D40        2.57848   0.00017  -0.00621   0.00623  -0.00181   2.57668
   D41        0.02118  -0.00041  -0.00142  -0.01588  -0.01752   0.00366
   D42       -3.14153   0.00013  -0.00132   0.00571   0.00401  -3.13752
   D43       -3.12568  -0.00045  -0.00168  -0.01585  -0.01736   3.14014
   D44       -0.00521   0.00009  -0.00158   0.00573   0.00417  -0.00104
   D45        2.56543   0.00035   0.01135  -0.00670   0.00475   2.57018
   D46       -2.57819  -0.00016  -0.01622   0.00720  -0.01085  -2.58904
   D47        3.13093   0.00010   0.00105   0.00091   0.00228   3.13321
   D48       -2.60031   0.00050  -0.00557  -0.00042  -0.00491  -2.60523
         Item               Value     Threshold  Converged?
 Maximum Force            0.004781     0.000450     NO 
 RMS     Force            0.000677     0.000300     NO 
 Maximum Displacement     0.241322     0.001800     NO 
 RMS     Displacement     0.032452     0.001200     NO 
 Predicted change in Energy=-1.188320D-04
 GradGradGradGradGradGradGradGradGradGradGradGradGradGradGradGradGradGrad

                          Input orientation:                          
 ---------------------------------------------------------------------
 Center     Atomic      Atomic             Coordinates (Angstroms)
 Number     Number       Type             X           Y           Z
 ---------------------------------------------------------------------
      1          6           0        0.014083   -0.112081    0.008003
      2          6           0        0.019922   -0.062868    1.401307
      3          6           0        1.223619   -0.108637    2.103991
      4          6           0        2.425764   -0.201728    1.405548
      5          6           0        2.431007   -0.250735    0.013257
      6          6           0        1.220719   -0.207683   -0.680342
      7          1           0        1.211075   -0.248805   -1.761805
      8          1           0        3.365930   -0.326362   -0.525084
      9          1           0        3.356749   -0.237838    1.956183
     10          1           0        1.220687   -0.072476    3.187155
     11          8           0       -1.194154    0.031426    2.029205
     12          1           0       -1.051531    0.058127    2.984287
     13          1           0       -0.930741   -0.077351   -0.518503
     14          3           0        1.217863    3.149242    0.401898
 ---------------------------------------------------------------------
                    Distance matrix (angstroms):
                    1          2          3          4          5
     1  C    0.000000
     2  C    1.394186   0.000000
     3  C    2.419950   1.394542   0.000000
     4  C    2.788794   2.409850   1.393428   0.000000
     5  C    2.420903   2.788424   2.418501   1.393163   0.000000
     6  C    1.392454   2.407520   2.786096   2.408964   1.395611
     7  H    2.140959   3.385070   3.868357   3.392611   2.153853
     8  H    3.400732   3.869908   3.398373   2.150997   1.081486
     9  H    3.870999   3.387169   2.142144   1.082236   2.152237
    10  H    3.400657   2.152018   1.083771   2.154772   3.401512
    11  O    2.359171   1.370083   2.422981   3.680640   4.157577
    12  H    3.165877   1.915327   2.445208   3.827731   4.588081
    13  H    1.082177   2.142345   3.394072   3.870862   3.407959
    14  Li   3.498638   3.570928   3.675722   3.700721   3.630785
                    6          7          8          9         10
     6  C    0.000000
     7  H    1.082287   0.000000
     8  H    2.154094   2.485738   0.000000
     9  H    3.393346   4.292723   2.482862   0.000000
    10  H    3.869860   4.952110   4.295026   2.470911   0.000000
    11  O    3.637366   4.498379   5.238967   4.559446   2.680130
    12  H    4.320103   5.266782   5.654864   4.536246   2.284991
    13  H    2.161472   2.482454   4.303886   4.953019   4.284923
    14  Li   3.527066   4.028446   4.189667   4.296853   4.258771
                   11         12         13         14
    11  O    0.000000
    12  H    0.966042   0.000000
    13  H    2.563597   3.507489   0.000000
    14  Li   4.264590   4.623188   3.984287   0.000000
 Stoichiometry    C6H6LiO(1+)
 Framework group  C1[X(C6H6LiO)]
 Deg. of freedom    36
 Full point group                 C1      NOp   1
 Largest Abelian subgroup         C1      NOp   1
 Largest concise Abelian subgroup C1      NOp   1
                         Standard orientation:                         
 ---------------------------------------------------------------------
 Center     Atomic      Atomic             Coordinates (Angstroms)
 Number     Number       Type             X           Y           Z
 ---------------------------------------------------------------------
      1          6           0        0.241998   -1.184474   -0.298204
      2          6           0        0.964977   -0.002452   -0.143681
      3          6           0        0.304018    1.221964   -0.050491
      4          6           0       -1.087616    1.259736   -0.110226
      5          6           0       -1.819513    0.084286   -0.263677
      6          6           0       -1.148252   -1.135544   -0.359354
      7          1           0       -1.705122   -2.055360   -0.482564
      8          1           0       -2.899345    0.118108   -0.312980
      9          1           0       -1.595110    2.212896   -0.038316
     10          1           0        0.872395    2.137224    0.067018
     11          8           0        2.330008   -0.106466   -0.088923
     12          1           0        2.707223    0.776206    0.019870
     13          1           0        0.773854   -2.124149   -0.370651
     14          3           0       -0.509208   -0.558099    3.060935
 ---------------------------------------------------------------------
 Rotational constants (GHZ):           3.1469543           1.9174109           1.7706668
 Standard basis: Aug-CC-pVTZ (5D, 7F)
 There are   590 symmetry adapted cartesian basis functions of A   symmetry.
 There are   506 symmetry adapted basis functions of A   symmetry.
   506 basis functions,   740 primitive gaussians,   590 cartesian basis functions
    26 alpha electrons       26 beta electrons
       nuclear repulsion energy       292.3866702750 Hartrees.
 NAtoms=   14 NActive=   14 NUniq=   14 SFac= 1.00D+00 NAtFMM=   60 NAOKFM=F Big=F
 Integral buffers will be    131072 words long.
 Raffenetti 1 integral format.
 Two-electron integral symmetry is turned on.
 Force inversion solution in PCM.
 ------------------------------------------------------------------------------
 Polarizable Continuum Model (PCM)
 =================================
 Model                : PCM.
 Atomic radii         : UFF (Universal Force Field).
 Polarization charges : Total charges.
 Charge compensation  : None.
 Solution method      : Matrix inversion.
 Cavity type          : Scaled VdW (van der Waals Surface) (Alpha=1.100).
 Cavity algorithm     : GePol (No added spheres)
                        Default sphere list used, NSphG=   14.
                        Lebedev-Laikov grids with approx.  5.0 points / Ang**2.
                        Smoothing algorithm: York/Karplus (Gamma=1.0000).
                        Polarization charges: spherical gaussians, with
                                              point-specific exponents (IZeta= 3).
                        Self-potential: point-specific (ISelfS= 7).
                        Self-field    : sphere-specific E.n sum rule (ISelfD= 2).
 1st derivatives      : Analytical E(r).r(x)/FMM algorithm (CHGder, D1EAlg=3).
                        Cavity 1st derivative terms included.
 2nd derivatives      : Analytical E(r).r(xy)/FMM algorithm (CHGder, D2EAlg=3).
                        Cavity 2nd derivative terms included.
 Solvent              : Water, Eps=  78.355300 Eps(inf)=   1.777849
 ------------------------------------------------------------------------------
 Spheres list:
 ISph  on   Nord     Re0    Alpha      Xe            Ye            Ze
    1   C      1    1.9255  1.100      0.241998     -1.184474     -0.298204
    2   C      2    1.9255  1.100      0.964977     -0.002452     -0.143681
    3   C      3    1.9255  1.100      0.304018      1.221964     -0.050491
    4   C      4    1.9255  1.100     -1.087616      1.259736     -0.110226
    5   C      5    1.9255  1.100     -1.819513      0.084286     -0.263677
    6   C      6    1.9255  1.100     -1.148252     -1.135544     -0.359354
    7   H      7    1.4430  1.100     -1.705122     -2.055360     -0.482564
    8   H      8    1.4430  1.100     -2.899345      0.118108     -0.312980
    9   H      9    1.4430  1.100     -1.595110      2.212896     -0.038316
   10   H     10    1.4430  1.100      0.872395      2.137224      0.067018
   11   O     11    1.7500  1.100      2.330008     -0.106466     -0.088923
   12   H     12    1.4430  1.100      2.707223      0.776206      0.019870
   13   H     13    1.4430  1.100      0.773854     -2.124149     -0.370651
   14  Li     14    1.2255  1.100     -0.509208     -0.558099      3.060935
 ------------------------------------------------------------------------------
 Separa: There are  2 disjoint cavities,
 One-electron integrals computed using PRISM.
 NBasis=   506 RedAO= T EigKep=  1.08D-06  NBF=   506
 NBsUse=   505 1.00D-06 EigRej=  7.52D-07 NBFU=   505
 Initial guess from the checkpoint file:  "output.chk"
 B after Tr=    -0.000000   -0.000000   -0.000000
         Rot=    0.999504   -0.031214    0.004214    0.000076 Ang=  -3.61 deg.
 ExpMin= 7.59D-03 ExpMax= 1.53D+04 ExpMxC= 5.22D+02 IAcc=3 IRadAn=         5 AccDes= 0.00D+00
 Harris functional with IExCor=  205 and IRadAn=       5 diagonalized for initial guess.
 HarFok:  IExCor=  205 AccDes= 0.00D+00 IRadAn=         5 IDoV= 1 UseB2=F ITyADJ=14
 ICtDFT=  3500011 ScaDFX=  1.000000  1.000000  1.000000  1.000000
 FoFCou: FMM=F IPFlag=           0 FMFlag=      100000 FMFlg1=           0
         NFxFlg=           0 DoJE=T BraDBF=F KetDBF=T FulRan=T
         wScrn=  0.000000 ICntrl=       500 IOpCl=  0 I1Cent=   200000004 NGrid=           0
         NMat0=    1 NMatS0=      1 NMatT0=    0 NMatD0=    1 NMtDS0=    0 NMtDT0=    0
 Petite list used in FoFCou.
 Requested convergence on RMS density matrix=1.00D-08 within 128 cycles.
 Requested convergence on MAX density matrix=1.00D-06.
 Requested convergence on             energy=1.00D-06.
 No special actions if energy rises.
 Inv3:  Mode=1 IEnd=     5219283.
 Iteration    1 A*A^-1 deviation from unit magnitude is 2.89D-15 for      7.
 Iteration    1 A*A^-1 deviation from orthogonality  is 3.20D-15 for    610    353.
 Iteration    1 A^-1*A deviation from unit magnitude is 2.66D-15 for    418.
 Iteration    1 A^-1*A deviation from orthogonality  is 3.75D-14 for    725    630.
 Error on total polarization charges =  0.01148
 SCF Done:  E(RHF) =  -313.109399301     A.U. after   11 cycles
            NFock= 11  Conv=0.39D-08     -V/T= 2.0021
 ExpMin= 7.59D-03 ExpMax= 1.53D+04 ExpMxC= 5.22D+02 IAcc=3 IRadAn=         5 AccDes= 0.00D+00
 HarFok:  IExCor=  205 AccDes= 0.00D+00 IRadAn=         5 IDoV=-2 UseB2=F ITyADJ=14
 ICtDFT= 12500011 ScaDFX=  1.000000  1.000000  1.000000  1.000000
 Range of M.O.s used for correlation:     9   505
 NBasis=   506 NAE=    26 NBE=    26 NFC=     8 NFV=     0
 NROrb=    497 NOA=    18 NOB=    18 NVA=   479 NVB=   479

 **** Warning!!: The largest alpha MO coefficient is  0.16758236D+03

 Disk-based method using ON**2 memory for 18 occupieds at a time.
 Permanent disk used for amplitudes=   192308441 words.
 Estimated scratch disk usage=  6630054665 words.
 Actual    scratch disk usage=  6411992329 words.
 JobTyp=1 Pass  1:  I=   9 to  26 NPSUse= 12 ParTrn=T ParDer=T DoDerP=T.
 (rs|ai) integrals will be sorted in core.
 Spin components of T(2) and E(2):
     alpha-alpha T2 =       0.5343736775D-01 E2=     -0.1531893476D+00
     alpha-beta  T2 =       0.2801624071D+00 E2=     -0.8978651747D+00
     beta-beta   T2 =       0.5343736775D-01 E2=     -0.1531893476D+00
 ANorm=    0.1177725411D+01
 E2 =    -0.1204243870D+01 EUMP2 =    -0.31431364317048D+03
 G2DrvN: will do    15 centers at a time, making    1 passes.
 Calling FoFCou, ICntrl=  3107 FMM=F I1Cent=   0 AccDes= 0.00D+00.
 NEqPCM:  Using equilibrium solvation (IEInf=0, Eps=  78.3553, EpsInf=   1.7778)
 G2PCM: DoFxE=T DoFxN=T DoGrad=T DoDP/DQ/DG/TGxP=FFFF NFrqRd=   0 IEInf=0 SqF1=F DoCFld=F IF1Alg=4.
 End of G2Drv F.D. properties file   721 does not exist.
 End of G2Drv F.D. properties file   722 does not exist.
 End of G2Drv F.D. properties file   788 does not exist.
          IDoAtm=11111111111111
 NEqPCM:  Using equilibrium solvation (IEInf=0, Eps=  78.3553, EpsInf=   1.7778)
          Differentiating once with respect to electric field.
                with respect to dipole field.
          Differentiating once with respect to nuclear coordinates.
          There are    45 degrees of freedom in the 1st order CPHF.  IDoFFX=6 NUNeed=    45.
     42 vectors produced by pass  0 Test12= 2.77D-14 2.22D-09 XBig12= 3.28D+01 2.75D+00.
 AX will form    42 AO Fock derivatives at one time.
     42 vectors produced by pass  1 Test12= 2.77D-14 2.22D-09 XBig12= 1.86D+00 1.62D-01.
     42 vectors produced by pass  2 Test12= 2.77D-14 2.22D-09 XBig12= 5.01D-02 3.52D-02.
     42 vectors produced by pass  3 Test12= 2.77D-14 2.22D-09 XBig12= 6.58D-04 1.66D-03.
     42 vectors produced by pass  4 Test12= 2.77D-14 2.22D-09 XBig12= 5.76D-06 1.74D-04.
     42 vectors produced by pass  5 Test12= 2.77D-14 2.22D-09 XBig12= 4.39D-08 2.18D-05.
     39 vectors produced by pass  6 Test12= 2.77D-14 2.22D-09 XBig12= 3.35D-10 1.95D-06.
     21 vectors produced by pass  7 Test12= 2.77D-14 2.22D-09 XBig12= 2.05D-12 1.46D-07.
      3 vectors produced by pass  8 Test12= 2.77D-14 2.22D-09 XBig12= 1.20D-14 1.06D-08.
 InvSVY:  IOpt=1 It=  1 EMax= 2.66D-15
 Solved reduced A of dimension   315 with    45 vectors.
 End of Minotr F.D. properties file   721 does not exist.
 End of Minotr F.D. properties file   722 does not exist.
 End of Minotr F.D. properties file   788 does not exist.
 MDV=  4831838208.
 Form MO integral derivatives with frozen-active canonical formalism.
 Discarding MO integrals.
 Reordered first order wavefunction length =    310204232
 In DefCFB: NBatch=  1 ICI= 26 ICA=479 LFMax= 60
            Large arrays: LIAPS= 14842677200 LIARS=  2828926100 words.
 Semi-Direct transformation.
 ModeAB=           4 MOrb=            26 LenV=    4825602840
 LASXX=   1622155340 LTotXX=  1622155340 LenRXX=  3253814811
 LTotAB=  1631659471 MaxLAS=  2275809770 LenRXY=           0
 NonZer=  4875970151 LenScr=  9790183424 LnRSAI=  2275809770
 LnScr1=  4569469440 LExtra=           0 Total=  19889277445
 MaxDsk=          -1 SrtSym=           T ITran=            4
 JobTyp=0 Pass  1:  I=   1 to  26.
 (rs|ai) integrals will be sorted in core.
 SymMOI:  orbitals are not symmetric.
 Spin components of T(2) and E(2):
     alpha-alpha T2 =       0.5343736775D-01 E2=     -0.1531893476D+00
     alpha-beta  T2 =       0.2801624071D+00 E2=     -0.8978651747D+00
     beta-beta   T2 =       0.5343736775D-01 E2=     -0.1531893476D+00
 ANorm=    0.1665555248D+01
 E2 =    -0.1204243870D+01 EUMP2 =    -0.31431364317048D+03
          IDoAtm=11111111111111
 NEqPCM:  Using equilibrium solvation (IEInf=0, Eps=  78.3553, EpsInf=   1.7778)
          Differentiating once with respect to electric field.
                with respect to dipole field.
          Differentiating once with respect to nuclear coordinates.
          There are     1 degrees of freedom in the 1st order CPHF.  IDoFFX=0 NUNeed=     1.
 LinEq1:  Iter=  0 NonCon=     1 RMS=2.14D-03 Max=3.36D-02 NDo=     1
 AX will form     1 AO Fock derivatives at one time.
 LinEq1:  Iter=  1 NonCon=     1 RMS=5.66D-04 Max=9.45D-03 NDo=     1
 LinEq1:  Iter=  2 NonCon=     1 RMS=2.00D-04 Max=7.47D-03 NDo=     1
 LinEq1:  Iter=  3 NonCon=     1 RMS=7.47D-05 Max=2.75D-03 NDo=     1
 LinEq1:  Iter=  4 NonCon=     1 RMS=3.24D-05 Max=6.75D-04 NDo=     1
 LinEq1:  Iter=  5 NonCon=     1 RMS=1.06D-05 Max=2.00D-04 NDo=     1
 LinEq1:  Iter=  6 NonCon=     1 RMS=2.40D-06 Max=3.89D-05 NDo=     1
 LinEq1:  Iter=  7 NonCon=     1 RMS=5.82D-07 Max=9.18D-06 NDo=     1
 LinEq1:  Iter=  8 NonCon=     1 RMS=2.16D-07 Max=4.36D-06 NDo=     1
 LinEq1:  Iter=  9 NonCon=     1 RMS=4.45D-08 Max=8.02D-07 NDo=     1
 LinEq1:  Iter= 10 NonCon=     1 RMS=1.77D-08 Max=5.67D-07 NDo=     1
 LinEq1:  Iter= 11 NonCon=     1 RMS=5.80D-09 Max=1.67D-07 NDo=     1
 LinEq1:  Iter= 12 NonCon=     1 RMS=1.73D-09 Max=6.60D-08 NDo=     1
 LinEq1:  Iter= 13 NonCon=     1 RMS=5.38D-10 Max=1.96D-08 NDo=     1
 LinEq1:  Iter= 14 NonCon=     1 RMS=1.90D-10 Max=2.58D-09 NDo=     1
 LinEq1:  Iter= 15 NonCon=     1 RMS=4.86D-11 Max=1.26D-09 NDo=     1
 LinEq1:  Iter= 16 NonCon=     0 RMS=1.70D-11 Max=2.78D-10 NDo=     1
 Linear equations converged to 1.000D-10 1.000D-09 after    16 iterations.
 End of Minotr F.D. properties file   721 does not exist.
 End of Minotr F.D. properties file   722 does not exist.
 End of Minotr F.D. properties file   788 does not exist.
 Symmetrizing basis deriv contribution to polar:
 IMax=3 JMax=2 DiffMx= 0.00D+00
 G2DrvN: will do    15 centers at a time, making    1 passes.
 Calling FoFCou, ICntrl=  3107 FMM=F I1Cent=   0 AccDes= 0.00D+00.
 NEqPCM:  Using equilibrium solvation (IEInf=0, Eps=  78.3553, EpsInf=   1.7778)
 G2PCM: DoFxE=T DoFxN=F DoGrad=F DoDP/DQ/DG/TGxP=FFFF NFrqRd=   0 IEInf=0 SqF1=F DoCFld=F IF1Alg=4.
 End of G2Drv F.D. properties file   721 does not exist.
 End of G2Drv F.D. properties file   722 does not exist.
 End of G2Drv F.D. properties file   788 does not exist.
 Would need an additional 25667729225 words for in-memory AO integral storage.
 DD1Dir will call FoFJK   2 times, MxPair=       352
 NAB=   351 NAA=     0 NBB=     0 NumPrc= 12.
 FoFJK:  IHMeth= 1 ICntrl=     200 DoSepK=F KAlg= 0 I1Cent=           0 FoldK=F
 IRaf= 990000000 NMat=     352 IRICut=     440 DoRegI=T DoRafI=T ISym2E= 2 IDoP0=3 IntGTp=3.
 FoFCou: FMM=F IPFlag=           0 FMFlag=           0 FMFlg1=           0
         NFxFlg=           0 DoJE=F BraDBF=F KetDBF=F FulRan=T
         wScrn=  0.000000 ICntrl=       200 IOpCl=  0 I1Cent=           0 NGrid=           0
         NMat0=  352 NMatS0=      0 NMatT0=  176 NMatD0=  352 NMtDS0=    0 NMtDT0=    0
 Integrals replicated using symmetry in FoFCou.
 Raff kept on since  65.28% of shell-pairs survive, threshold=   0.20 IRatSp=65.
 G2PCM: DoFxE=F DoFxN=F DoGrad=T DoDP/DQ/DG/TGxP=FFFF NFrqRd=   0 IEInf=0 SqF1=F DoCFld=F IF1Alg=4.
 Discarding MO integrals.
 D2PCM: PCM CHGder 2nd derivatives, FixD1E=F FixD2E=F DoIter=F DoCFld=F I1PDM=2
 Calling FoFJK, ICntrl=  10100127 FMM=F ISym2X=0 I1Cent= 0 IOpClX= 0 NMat=1 NMatS=1 NMatT=0.
 ***** Axes restored to original set *****
 -------------------------------------------------------------------
 Center     Atomic                   Forces (Hartrees/Bohr)
 Number     Number              X              Y              Z
 -------------------------------------------------------------------
      1        6           0.000102475   -0.000057909    0.000082580
      2        6          -0.000450437    0.000268687    0.000663934
      3        6          -0.000521345    0.000254351    0.000431232
      4        6           0.000583524   -0.000100139    0.000285116
      5        6           0.000442271   -0.000116914   -0.001022818
      6        6           0.000106694    0.000162475   -0.000254442
      7        1           0.000185443    0.000014820   -0.000010444
      8        1          -0.000034535    0.000051477   -0.000105115
      9        1           0.000023969    0.000024213   -0.000047777
     10        1          -0.000216708    0.000065402   -0.000038914
     11        8          -0.000070774   -0.000034570    0.000042455
     12        1          -0.000049019   -0.000125184    0.000025946
     13        1           0.000040674   -0.000047046    0.000006514
     14        3          -0.000142232   -0.000359663   -0.000058268
 -------------------------------------------------------------------
 Cartesian Forces:  Max     0.001022818 RMS     0.000281926
 FormGI is forming the generalized inverse of G from B-inverse, IUseBI=4.

 GradGradGradGradGradGradGradGradGradGradGradGradGradGradGradGradGradGrad
 Berny optimization.
 Using GEDIIS/GDIIS optimizer.
 Internal  Forces:  Max     0.000949609 RMS     0.000175210
 Search for a local minimum.
 Step number  11 out of a maximum of  100
 All quantities printed in internal units (Hartrees-Bohrs-Radians)
 Mixed Optimization -- En-DIIS/RFO-DIIS
 Swapping is turned off.
 Second derivative matrix not updated -- analytic derivatives used.
 DE= -2.48D-04 DEPred=-1.19D-04 R= 2.09D+00
 TightC=F SS=  1.41D+00  RLast= 5.87D-01 DXNew= 4.0363D+00 1.7607D+00
 Trust test= 2.09D+00 RLast= 5.87D-01 DXMaxT set to 2.40D+00
 ITU=  1  0  0  0  1  0  1  0  1  1  0
     Eigenvalues ---   -0.00231  -0.00077  -0.00035   0.00543   0.01246
     Eigenvalues ---    0.01454   0.01523   0.01723   0.01774   0.01833
     Eigenvalues ---    0.02087   0.02246   0.02510   0.03448   0.03685
     Eigenvalues ---    0.04312   0.05244   0.05538   0.11957   0.14094
     Eigenvalues ---    0.16279   0.17441   0.21552   0.32140   0.32877
     Eigenvalues ---    0.33049   0.36017   0.36497   0.36544   0.36616
     Eigenvalues ---    0.36645   0.39740   0.41738   0.42987   0.46555
     Eigenvalues ---    0.51821
 Use linear search instead of GDIIS.
 RFO step:  Lambda=-2.30992854D-03 EMin=-2.30956793D-03
 I=     1 Eig=   -2.31D-03 Dot1= -1.72D-05
 I=     1 Stepn= -6.00D-01 RXN=   6.00D-01 EDone=F
 I=     2 Eig=   -7.74D-04 Dot1=  2.82D-05
 I=     2 Stepn=  3.00D-01 RXN=   6.71D-01 EDone=F
 I=     3 Eig=   -3.45D-04 Dot1=  3.29D-06
 I=     3 Stepn=  1.50D-01 RXN=   6.87D-01 EDone=F
 Mixed    3 eigenvectors in step.  Raw Step.Grad=  4.86D-05.
 RFO eigenvector is Hessian eigenvector with negative curvature.
 Taking step of  6.00D-01 in eigenvector direction(s).  Step.Grad= -7.44D-05.
 Quintic linear search produced a step of -0.20470.
 Iteration  1 RMS(Cart)=  0.05297978 RMS(Int)=  0.02606636
 Iteration  2 RMS(Cart)=  0.01987894 RMS(Int)=  0.00150166
 Iteration  3 RMS(Cart)=  0.00023502 RMS(Int)=  0.00145406
 Iteration  4 RMS(Cart)=  0.00000021 RMS(Int)=  0.00145406
 Variable       Old X    -DE/DX   Delta X   Delta X   Delta X     New X
                                 (Linear)    (Quad)   (Total)
    R1        2.63463   0.00048   0.00093   0.00002   0.00124   2.63587
    R2        2.63136   0.00050   0.00025   0.00111   0.00331   2.63467
    R3        2.04502  -0.00003   0.00004  -0.00006  -0.00002   2.04499
    R4        6.61147  -0.00021  -0.04608   0.05624   0.00960   6.62107
    R5        2.63530  -0.00001   0.00050  -0.00003   0.00080   2.63610
    R6        2.58908   0.00013   0.00015  -0.00034  -0.00019   2.58889
    R7        2.63320   0.00095   0.00075   0.00017   0.00318   2.63637
    R8        2.04803  -0.00004   0.00001  -0.00003  -0.00002   2.04801
    R9        6.94611  -0.00004  -0.06777   0.10832   0.03956   6.98567
   R10        2.63270   0.00081   0.00288   0.00027   0.00291   2.63560
   R11        2.04513  -0.00001  -0.00002   0.00002   0.00000   2.04513
   R12        6.99335  -0.00002  -0.06338  -0.19623  -0.25829   6.73506
   R13        2.63732   0.00002  -0.00045   0.00065  -0.00051   2.63681
   R14        2.04371   0.00002   0.00002   0.00001   0.00003   2.04375
   R15        6.86119   0.00009  -0.04435  -0.38623  -0.43251   6.42868
   R16        2.04523   0.00001  -0.00006   0.00009   0.00003   2.04526
   R17        6.66519  -0.00011  -0.03050  -0.27064  -0.30051   6.36468
   R18        1.82556   0.00001  -0.00006  -0.00005  -0.00012   1.82544
    A1        2.08613   0.00027   0.00137  -0.00024   0.00324   2.08936
    A2        2.08144  -0.00016   0.00012   0.00073  -0.00181   2.07963
    A3        1.42340   0.00004  -0.00624   0.07515   0.06788   1.49129
    A4        2.11562  -0.00010  -0.00158  -0.00048  -0.00144   2.11417
    A5        1.90208   0.00000   0.00732   0.05149   0.05770   1.95978
    A6        2.10136  -0.00015   0.00018  -0.00054  -0.00355   2.09781
    A7        2.04510   0.00004  -0.00058  -0.00059   0.00042   2.04552
    A8        2.13672   0.00012   0.00040   0.00113   0.00313   2.13985
    A9        2.08781  -0.00002  -0.00108   0.00087   0.00127   2.08908
   A10        2.09459  -0.00014   0.00047  -0.00080  -0.00303   2.09156
   A11        1.30387   0.00002   0.00167   0.05481   0.05535   1.35921
   A12        2.10079   0.00016   0.00060  -0.00007   0.00174   2.10252
   A13        2.01887   0.00005  -0.00022   0.07006   0.06896   2.08782
   A14        2.10194   0.00007   0.00024   0.00015   0.00112   2.10306
   A15        2.08214  -0.00000  -0.00027  -0.00062   0.00000   2.08215
   A16        2.09909  -0.00007   0.00002   0.00048  -0.00112   2.09797
   A17        2.03642   0.00006  -0.00075  -0.03667  -0.03734   1.99908
   A18        2.08556  -0.00021   0.00059  -0.00098  -0.00182   2.08373
   A19        2.09807   0.00018   0.00022   0.00017   0.00118   2.09925
   A20        2.09955   0.00003  -0.00081   0.00081   0.00065   2.10020
   A21        1.99063   0.00008   0.00566  -0.10457  -0.09943   1.89120
   A22        2.10357   0.00005  -0.00141   0.00076  -0.00026   2.10330
   A23        2.08157   0.00018   0.00064   0.00009   0.00197   2.08354
   A24        2.09805  -0.00022   0.00073  -0.00085  -0.00171   2.09634
   A25        1.92065   0.00003   0.00983  -0.06357  -0.05390   1.86675
   A26        1.90093   0.00009   0.00028   0.00073   0.00102   1.90195
   A27        0.68640   0.00004   0.00672  -0.00932  -0.00335   0.68305
   A28        0.79367   0.00006   0.00709   0.01125   0.01703   0.81070
   A29        0.69196   0.00008   0.00467   0.02144   0.02416   0.71612
   A30        0.67463   0.00025   0.00653   0.01295   0.01699   0.69163
   A31        0.79332   0.00016   0.00730   0.00705   0.01281   0.80613
   A32        0.67795   0.00007   0.00575   0.02330   0.02966   0.70761
    D1        0.00015  -0.00004   0.00619  -0.00034   0.00578   0.00593
    D2        3.14126  -0.00002   0.00668   0.00073   0.00790  -3.13403
    D3        3.13939   0.00001   0.00009   0.00220   0.00196   3.14134
    D4       -0.00269   0.00004   0.00058   0.00326   0.00407   0.00138
    D5       -1.27487   0.00003   0.00514   0.10185   0.10575  -1.16912
    D6        1.86624   0.00006   0.00563   0.10292   0.10787   1.97411
    D7       -0.00300   0.00008  -0.00704   0.00399  -0.00295  -0.00595
    D8        3.13819   0.00007  -0.00268   0.00195  -0.00095   3.13724
    D9        3.14100   0.00002  -0.00086   0.00140   0.00095  -3.14124
   D10       -0.00100   0.00002   0.00351  -0.00064   0.00295   0.00195
   D11        0.51656   0.00002   0.00029  -0.01986  -0.02089   0.49567
   D12        1.06217   0.00020   0.00204  -0.02407  -0.02662   1.03555
   D13        1.61129   0.00035   0.00318  -0.00666  -0.00791   1.60338
   D14        2.57828  -0.00014  -0.00156   0.00506   0.00660   2.58489
   D15        3.12389   0.00004   0.00019   0.00085   0.00087   3.12476
   D16       -2.61018   0.00019   0.00133   0.01826   0.01958  -2.59060
   D17        0.00200  -0.00003  -0.00185  -0.00305  -0.00474  -0.00274
   D18       -3.13890  -0.00001   0.00005  -0.00014   0.00022  -3.13867
   D19        1.20445  -0.00010  -0.00054  -0.10940  -0.10832   1.09613
   D20       -3.13909  -0.00006  -0.00237  -0.00418  -0.00697   3.13713
   D21        0.00320  -0.00004  -0.00047  -0.00127  -0.00201   0.00119
   D22       -1.93663  -0.00012  -0.00105  -0.11052  -0.11055  -2.04718
   D23       -3.14030  -0.00010   0.00107  -0.01947  -0.01870   3.12419
   D24        0.00080  -0.00008   0.00156  -0.01838  -0.01653  -0.01573
   D25       -0.00132   0.00007  -0.00162   0.00283   0.00085  -0.00048
   D26       -3.14059   0.00001  -0.00040   0.00277   0.00248  -3.13810
   D27        3.13957   0.00006  -0.00353  -0.00009  -0.00414   3.13542
   D28        0.00030  -0.00001  -0.00231  -0.00016  -0.00251  -0.00221
   D29       -0.53094  -0.00013   0.00047   0.02277   0.02470  -0.50624
   D30       -1.66923  -0.00005   0.00245  -0.01295  -0.00731  -1.67654
   D31       -1.10671  -0.00014   0.00145   0.01642   0.02235  -1.08436
   D32       -2.56167   0.00003  -0.00074   0.00638   0.00294  -2.55872
   D33        2.58323   0.00010   0.00124  -0.02934  -0.02907   2.55416
   D34       -3.13743   0.00001   0.00024   0.00003   0.00059  -3.13685
   D35       -0.00148  -0.00004   0.00076   0.00076   0.00196   0.00047
   D36       -3.13796  -0.00008   0.00080  -0.00118   0.00001  -3.13796
   D37        3.13776   0.00002  -0.00047   0.00083   0.00031   3.13806
   D38        0.00128  -0.00002  -0.00044  -0.00111  -0.00164  -0.00036
   D39       -3.13177   0.00003  -0.00058   0.00084  -0.00008  -3.13185
   D40        2.57668  -0.00007   0.00037  -0.00534  -0.00233   2.57434
   D41        0.00366  -0.00004   0.00359  -0.00420  -0.00090   0.00276
   D42       -3.13752  -0.00003  -0.00082  -0.00214  -0.00292  -3.14044
   D43        3.14014   0.00000   0.00355  -0.00226   0.00104   3.14118
   D44       -0.00104   0.00001  -0.00085  -0.00020  -0.00098  -0.00202
   D45        2.57018   0.00004  -0.00097   0.02299   0.02036   2.59054
   D46       -2.58904  -0.00013   0.00222  -0.02035  -0.01630  -2.60534
   D47        3.13321  -0.00007  -0.00047   0.00080   0.00039   3.13360
   D48       -2.60523   0.00004   0.00101   0.00401   0.00226  -2.60297
         Item               Value     Threshold  Converged?
 Maximum Force            0.000950     0.000450     NO 
 RMS     Force            0.000175     0.000300     YES
 Maximum Displacement     0.465811     0.001800     NO 
 RMS     Displacement     0.070010     0.001200     NO 
 Predicted change in Energy=-3.932082D-04
 GradGradGradGradGradGradGradGradGradGradGradGradGradGradGradGradGradGrad

                          Input orientation:                          
 ---------------------------------------------------------------------
 Center     Atomic      Atomic             Coordinates (Angstroms)
 Number     Number       Type             X           Y           Z
 ---------------------------------------------------------------------
      1          6           0       -0.005864   -0.112108    0.024485
      2          6           0       -0.001288   -0.084545    1.419048
      3          6           0        1.206051   -0.109961    2.117336
      4          6           0        2.409876   -0.166428    1.414523
      5          6           0        2.414611   -0.198182    0.020191
      6          6           0        1.201880   -0.172390   -0.669442
      7          1           0        1.191877   -0.197639   -1.751407
      8          1           0        3.349779   -0.245339   -0.521000
      9          1           0        3.342665   -0.189165    1.962819
     10          1           0        1.202750   -0.091066    3.200925
     11          8           0       -1.217134   -0.034463    2.048384
     12          1           0       -1.076405   -0.035736    3.004057
     13          1           0       -0.952163   -0.091972   -0.500104
     14          3           0        1.464359    3.061228    0.235286
 ---------------------------------------------------------------------
                    Distance matrix (angstroms):
                    1          2          3          4          5
     1  C    0.000000
     2  C    1.394842   0.000000
     3  C    2.418422   1.394962   0.000000
     4  C    2.787644   2.412559   1.395109   0.000000
     5  C    2.422009   2.793972   2.422068   1.394702   0.000000
     6  C    1.394208   2.411871   2.787480   2.408776   1.395340
     7  H    2.143757   3.389428   3.869762   3.392287   2.152588
     8  H    3.402300   3.875474   3.402163   2.153113   1.081504
     9  H    3.869847   3.389492   2.143657   1.082238   2.152944
    10  H    3.398670   2.150544   1.083759   2.157328   3.405459
    11  O    2.359951   1.369983   2.425341   3.684345   4.162924
    12  H    3.166976   1.915859   2.449774   3.833778   4.595328
    13  H    1.082164   2.141812   3.392521   3.869709   3.408394
    14  Li   3.503720   3.666783   3.696656   3.564038   3.401910
                    6          7          8          9         10
     6  C    0.000000
     7  H    1.082306   0.000000
     8  H    2.154258   2.484495   0.000000
     9  H    3.392939   4.292019   2.484464   0.000000
    10  H    3.871222   4.953491   4.299565   2.474220   0.000000
    11  O    3.641048   4.502041   5.244321   4.563225   2.680932
    12  H    4.324796   5.271220   5.662250   4.542675   2.288311
    13  H    2.162184   2.484720   4.304725   4.951866   4.282670
    14  Li   3.368042   3.826410   3.880743   4.132487   4.335944
                   11         12         13         14
    11  O    0.000000
    12  H    0.965981   0.000000
    13  H    2.562871   3.506814   0.000000
    14  Li   4.478954   4.869575   4.040179   0.000000
 Stoichiometry    C6H6LiO(1+)
 Framework group  C1[X(C6H6LiO)]
 Deg. of freedom    36
 Full point group                 C1      NOp   1
 Largest Abelian subgroup         C1      NOp   1
 Largest concise Abelian subgroup C1      NOp   1
                         Standard orientation:                         
 ---------------------------------------------------------------------
 Center     Atomic      Atomic             Coordinates (Angstroms)
 Number     Number       Type             X           Y           Z
 ---------------------------------------------------------------------
      1          6           0        0.262488   -1.188332   -0.267889
      2          6           0        0.995707   -0.014856   -0.092025
      3          6           0        0.344506    1.217468   -0.035155
      4          6           0       -1.044098    1.271705   -0.158307
      5          6           0       -1.784865    0.103768   -0.338253
      6          6           0       -1.124534   -1.124176   -0.393862
      7          1           0       -1.687738   -2.037683   -0.534190
      8          1           0       -2.860878    0.150228   -0.436687
      9          1           0       -1.542397    2.231492   -0.116516
     10          1           0        0.920160    2.125859    0.098941
     11          8           0        2.355906   -0.136726    0.016881
     12          1           0        2.742899    0.742524    0.118242
     13          1           0        0.784913   -2.135112   -0.309830
     14          3           0       -1.033143   -0.525654    2.919313
 ---------------------------------------------------------------------
 Rotational constants (GHZ):           3.2585801           1.9154970           1.7386168
 Standard basis: Aug-CC-pVTZ (5D, 7F)
 There are   590 symmetry adapted cartesian basis functions of A   symmetry.
 There are   506 symmetry adapted basis functions of A   symmetry.
   506 basis functions,   740 primitive gaussians,   590 cartesian basis functions
    26 alpha electrons       26 beta electrons
       nuclear repulsion energy       292.4373791132 Hartrees.
 NAtoms=   14 NActive=   14 NUniq=   14 SFac= 1.00D+00 NAtFMM=   60 NAOKFM=F Big=F
 Integral buffers will be    131072 words long.
 Raffenetti 1 integral format.
 Two-electron integral symmetry is turned on.
 Force inversion solution in PCM.
 ------------------------------------------------------------------------------
 Polarizable Continuum Model (PCM)
 =================================
 Model                : PCM.
 Atomic radii         : UFF (Universal Force Field).
 Polarization charges : Total charges.
 Charge compensation  : None.
 Solution method      : Matrix inversion.
 Cavity type          : Scaled VdW (van der Waals Surface) (Alpha=1.100).
 Cavity algorithm     : GePol (No added spheres)
                        Default sphere list used, NSphG=   14.
                        Lebedev-Laikov grids with approx.  5.0 points / Ang**2.
                        Smoothing algorithm: York/Karplus (Gamma=1.0000).
                        Polarization charges: spherical gaussians, with
                                              point-specific exponents (IZeta= 3).
                        Self-potential: point-specific (ISelfS= 7).
                        Self-field    : sphere-specific E.n sum rule (ISelfD= 2).
 1st derivatives      : Analytical E(r).r(x)/FMM algorithm (CHGder, D1EAlg=3).
                        Cavity 1st derivative terms included.
 2nd derivatives      : Analytical E(r).r(xy)/FMM algorithm (CHGder, D2EAlg=3).
                        Cavity 2nd derivative terms included.
 Solvent              : Water, Eps=  78.355300 Eps(inf)=   1.777849
 ------------------------------------------------------------------------------
 Spheres list:
 ISph  on   Nord     Re0    Alpha      Xe            Ye            Ze
    1   C      1    1.9255  1.100      0.262488     -1.188332     -0.267889
    2   C      2    1.9255  1.100      0.995707     -0.014856     -0.092025
    3   C      3    1.9255  1.100      0.344506      1.217468     -0.035155
    4   C      4    1.9255  1.100     -1.044098      1.271705     -0.158307
    5   C      5    1.9255  1.100     -1.784865      0.103768     -0.338253
    6   C      6    1.9255  1.100     -1.124534     -1.124176     -0.393862
    7   H      7    1.4430  1.100     -1.687738     -2.037683     -0.534190
    8   H      8    1.4430  1.100     -2.860878      0.150228     -0.436687
    9   H      9    1.4430  1.100     -1.542397      2.231492     -0.116516
   10   H     10    1.4430  1.100      0.920160      2.125859      0.098941
   11   O     11    1.7500  1.100      2.355906     -0.136726      0.016881
   12   H     12    1.4430  1.100      2.742899      0.742524      0.118242
   13   H     13    1.4430  1.100      0.784913     -2.135112     -0.309830
   14  Li     14    1.2255  1.100     -1.033143     -0.525654      2.919313
 ------------------------------------------------------------------------------
 One-electron integrals computed using PRISM.
 NBasis=   506 RedAO= T EigKep=  1.09D-06  NBF=   506
 NBsUse=   505 1.00D-06 EigRej=  7.55D-07 NBFU=   505
 Initial guess from the checkpoint file:  "output.chk"
 B after Tr=     0.000000    0.000000   -0.000000
         Rot=    0.999322    0.002660    0.035759    0.008300 Ang=   4.22 deg.
 ExpMin= 7.59D-03 ExpMax= 1.53D+04 ExpMxC= 5.22D+02 IAcc=3 IRadAn=         5 AccDes= 0.00D+00
 Harris functional with IExCor=  205 and IRadAn=       5 diagonalized for initial guess.
 HarFok:  IExCor=  205 AccDes= 0.00D+00 IRadAn=         5 IDoV= 1 UseB2=F ITyADJ=14
 ICtDFT=  3500011 ScaDFX=  1.000000  1.000000  1.000000  1.000000
 FoFCou: FMM=F IPFlag=           0 FMFlag=      100000 FMFlg1=           0
         NFxFlg=           0 DoJE=T BraDBF=F KetDBF=T FulRan=T
         wScrn=  0.000000 ICntrl=       500 IOpCl=  0 I1Cent=   200000004 NGrid=           0
         NMat0=    1 NMatS0=      1 NMatT0=    0 NMatD0=    1 NMtDS0=    0 NMtDT0=    0
 Petite list used in FoFCou.
 Requested convergence on RMS density matrix=1.00D-08 within 128 cycles.
 Requested convergence on MAX density matrix=1.00D-06.
 Requested convergence on             energy=1.00D-06.
 No special actions if energy rises.
 Inv3:  Mode=1 IEnd=     5156163.
 Iteration    1 A*A^-1 deviation from unit magnitude is 3.00D-15 for    725.
 Iteration    1 A*A^-1 deviation from orthogonality  is 1.80D-15 for   1000    239.
 Iteration    1 A^-1*A deviation from unit magnitude is 2.66D-15 for    255.
 Iteration    1 A^-1*A deviation from orthogonality  is 2.00D-15 for   1130    558.
 Error on total polarization charges =  0.01165
 SCF Done:  E(RHF) =  -313.109126998     A.U. after   10 cycles
            NFock= 10  Conv=0.88D-08     -V/T= 2.0022
 ExpMin= 7.59D-03 ExpMax= 1.53D+04 ExpMxC= 5.22D+02 IAcc=3 IRadAn=         5 AccDes= 0.00D+00
 HarFok:  IExCor=  205 AccDes= 0.00D+00 IRadAn=         5 IDoV=-2 UseB2=F ITyADJ=14
 ICtDFT= 12500011 ScaDFX=  1.000000  1.000000  1.000000  1.000000
 Range of M.O.s used for correlation:     9   505
 NBasis=   506 NAE=    26 NBE=    26 NFC=     8 NFV=     0
 NROrb=    497 NOA=    18 NOB=    18 NVA=   479 NVB=   479

 **** Warning!!: The largest alpha MO coefficient is  0.15270510D+03

 Disk-based method using ON**2 memory for 18 occupieds at a time.
 Permanent disk used for amplitudes=   192308441 words.
 Estimated scratch disk usage=  6629720345 words.
 Actual    scratch disk usage=  6411404569 words.
 JobTyp=1 Pass  1:  I=   9 to  26 NPSUse= 12 ParTrn=T ParDer=T DoDerP=T.
 (rs|ai) integrals will be sorted in core.
 Spin components of T(2) and E(2):
     alpha-alpha T2 =       0.5347326103D-01 E2=     -0.1531945788D+00
     alpha-beta  T2 =       0.2803683769D+00 E2=     -0.8979789449D+00
     beta-beta   T2 =       0.5347326103D-01 E2=     -0.1531945788D+00
 ANorm=    0.1177843325D+01
 E2 =    -0.1204368102D+01 EUMP2 =    -0.31431349510024D+03
 G2DrvN: will do    15 centers at a time, making    1 passes.
 Calling FoFCou, ICntrl=  3107 FMM=F I1Cent=   0 AccDes= 0.00D+00.
 NEqPCM:  Using equilibrium solvation (IEInf=0, Eps=  78.3553, EpsInf=   1.7778)
 G2PCM: DoFxE=T DoFxN=T DoGrad=T DoDP/DQ/DG/TGxP=FFFF NFrqRd=   0 IEInf=0 SqF1=F DoCFld=F IF1Alg=4.
 End of G2Drv F.D. properties file   721 does not exist.
 End of G2Drv F.D. properties file   722 does not exist.
 End of G2Drv F.D. properties file   788 does not exist.
          IDoAtm=11111111111111
 NEqPCM:  Using equilibrium solvation (IEInf=0, Eps=  78.3553, EpsInf=   1.7778)
          Differentiating once with respect to electric field.
                with respect to dipole field.
          Differentiating once with respect to nuclear coordinates.
          There are    45 degrees of freedom in the 1st order CPHF.  IDoFFX=6 NUNeed=    45.
     42 vectors produced by pass  0 Test12= 2.77D-14 2.22D-09 XBig12= 3.28D+01 2.76D+00.
 AX will form    42 AO Fock derivatives at one time.
     42 vectors produced by pass  1 Test12= 2.77D-14 2.22D-09 XBig12= 1.83D+00 1.55D-01.
     42 vectors produced by pass  2 Test12= 2.77D-14 2.22D-09 XBig12= 5.07D-02 3.52D-02.
     42 vectors produced by pass  3 Test12= 2.77D-14 2.22D-09 XBig12= 6.66D-04 1.63D-03.
     42 vectors produced by pass  4 Test12= 2.77D-14 2.22D-09 XBig12= 5.98D-06 1.67D-04.
     42 vectors produced by pass  5 Test12= 2.77D-14 2.22D-09 XBig12= 4.65D-08 2.47D-05.
     39 vectors produced by pass  6 Test12= 2.77D-14 2.22D-09 XBig12= 3.66D-10 2.22D-06.
     21 vectors produced by pass  7 Test12= 2.77D-14 2.22D-09 XBig12= 2.29D-12 1.55D-07.
      3 vectors produced by pass  8 Test12= 2.77D-14 2.22D-09 XBig12= 1.34D-14 9.65D-09.
 InvSVY:  IOpt=1 It=  1 EMax= 5.33D-15
 Solved reduced A of dimension   315 with    45 vectors.
 End of Minotr F.D. properties file   721 does not exist.
 End of Minotr F.D. properties file   722 does not exist.
 End of Minotr F.D. properties file   788 does not exist.
 MDV=  4831838208.
 Form MO integral derivatives with frozen-active canonical formalism.
 Discarding MO integrals.
 Reordered first order wavefunction length =    310204232
 In DefCFB: NBatch=  1 ICI= 26 ICA=479 LFMax= 60
            Large arrays: LIAPS= 14842677200 LIARS=  2828926100 words.
 Semi-Direct transformation.
 ModeAB=           4 MOrb=            26 LenV=    4825602948
 LASXX=   1622155340 LTotXX=  1622155340 LenRXX=  3253814811
 LTotAB=  1631659471 MaxLAS=  2275113880 LenRXY=           0
 NonZer=  4875970151 LenScr=  9790183424 LnRSAI=  2275113880
 LnScr1=  4568072192 LExtra=           0 Total=  19887184307
 MaxDsk=          -1 SrtSym=           T ITran=            4
 JobTyp=0 Pass  1:  I=   1 to  26.
 (rs|ai) integrals will be sorted in core.
 SymMOI:  orbitals are not symmetric.
 Spin components of T(2) and E(2):
     alpha-alpha T2 =       0.5347326103D-01 E2=     -0.1531945788D+00
     alpha-beta  T2 =       0.2803683769D+00 E2=     -0.8979789449D+00
     beta-beta   T2 =       0.5347326103D-01 E2=     -0.1531945788D+00
 ANorm=    0.1665722005D+01
 E2 =    -0.1204368102D+01 EUMP2 =    -0.31431349510024D+03
          IDoAtm=11111111111111
 NEqPCM:  Using equilibrium solvation (IEInf=0, Eps=  78.3553, EpsInf=   1.7778)
          Differentiating once with respect to electric field.
                with respect to dipole field.
          Differentiating once with respect to nuclear coordinates.
          There are     1 degrees of freedom in the 1st order CPHF.  IDoFFX=0 NUNeed=     1.
 LinEq1:  Iter=  0 NonCon=     1 RMS=2.14D-03 Max=3.34D-02 NDo=     1
 AX will form     1 AO Fock derivatives at one time.
 LinEq1:  Iter=  1 NonCon=     1 RMS=5.67D-04 Max=9.25D-03 NDo=     1
 LinEq1:  Iter=  2 NonCon=     1 RMS=2.00D-04 Max=7.63D-03 NDo=     1
 LinEq1:  Iter=  3 NonCon=     1 RMS=7.47D-05 Max=2.77D-03 NDo=     1
 LinEq1:  Iter=  4 NonCon=     1 RMS=3.24D-05 Max=6.66D-04 NDo=     1
 LinEq1:  Iter=  5 NonCon=     1 RMS=1.06D-05 Max=1.97D-04 NDo=     1
 LinEq1:  Iter=  6 NonCon=     1 RMS=2.41D-06 Max=4.00D-05 NDo=     1
 LinEq1:  Iter=  7 NonCon=     1 RMS=5.81D-07 Max=8.34D-06 NDo=     1
 LinEq1:  Iter=  8 NonCon=     1 RMS=2.17D-07 Max=4.49D-06 NDo=     1
 LinEq1:  Iter=  9 NonCon=     1 RMS=4.45D-08 Max=7.18D-07 NDo=     1
 LinEq1:  Iter= 10 NonCon=     1 RMS=1.77D-08 Max=5.08D-07 NDo=     1
 LinEq1:  Iter= 11 NonCon=     1 RMS=5.67D-09 Max=1.59D-07 NDo=     1
 LinEq1:  Iter= 12 NonCon=     1 RMS=1.68D-09 Max=6.35D-08 NDo=     1
 LinEq1:  Iter= 13 NonCon=     1 RMS=5.39D-10 Max=2.18D-08 NDo=     1
 LinEq1:  Iter= 14 NonCon=     1 RMS=1.93D-10 Max=2.74D-09 NDo=     1
 LinEq1:  Iter= 15 NonCon=     1 RMS=4.94D-11 Max=1.36D-09 NDo=     1
 LinEq1:  Iter= 16 NonCon=     0 RMS=1.73D-11 Max=2.69D-10 NDo=     1
 Linear equations converged to 1.000D-10 1.000D-09 after    16 iterations.
 End of Minotr F.D. properties file   721 does not exist.
 End of Minotr F.D. properties file   722 does not exist.
 End of Minotr F.D. properties file   788 does not exist.
 Symmetrizing basis deriv contribution to polar:
 IMax=3 JMax=2 DiffMx= 0.00D+00
 G2DrvN: will do    15 centers at a time, making    1 passes.
 Calling FoFCou, ICntrl=  3107 FMM=F I1Cent=   0 AccDes= 0.00D+00.
 NEqPCM:  Using equilibrium solvation (IEInf=0, Eps=  78.3553, EpsInf=   1.7778)
 G2PCM: DoFxE=T DoFxN=F DoGrad=F DoDP/DQ/DG/TGxP=FFFF NFrqRd=   0 IEInf=0 SqF1=F DoCFld=F IF1Alg=4.
 End of G2Drv F.D. properties file   721 does not exist.
 End of G2Drv F.D. properties file   722 does not exist.
 End of G2Drv F.D. properties file   788 does not exist.
 Would need an additional 25667729225 words for in-memory AO integral storage.
 DD1Dir will call FoFJK   2 times, MxPair=       352
 NAB=   351 NAA=     0 NBB=     0 NumPrc= 12.
 FoFJK:  IHMeth= 1 ICntrl=     200 DoSepK=F KAlg= 0 I1Cent=           0 FoldK=F
 IRaf= 990000000 NMat=     352 IRICut=     440 DoRegI=T DoRafI=T ISym2E= 2 IDoP0=3 IntGTp=3.
 FoFCou: FMM=F IPFlag=           0 FMFlag=           0 FMFlg1=           0
         NFxFlg=           0 DoJE=F BraDBF=F KetDBF=F FulRan=T
         wScrn=  0.000000 ICntrl=       200 IOpCl=  0 I1Cent=           0 NGrid=           0
         NMat0=  352 NMatS0=      0 NMatT0=  176 NMatD0=  352 NMtDS0=    0 NMtDT0=    0
 Integrals replicated using symmetry in FoFCou.
 Raff kept on since  65.34% of shell-pairs survive, threshold=   0.20 IRatSp=65.
 G2PCM: DoFxE=F DoFxN=F DoGrad=T DoDP/DQ/DG/TGxP=FFFF NFrqRd=   0 IEInf=0 SqF1=F DoCFld=F IF1Alg=4.
 Discarding MO integrals.
 D2PCM: PCM CHGder 2nd derivatives, FixD1E=F FixD2E=F DoIter=F DoCFld=F I1PDM=2
 Calling FoFJK, ICntrl=  10100127 FMM=F ISym2X=0 I1Cent= 0 IOpClX= 0 NMat=1 NMatS=1 NMatT=0.
 ***** Axes restored to original set *****
 -------------------------------------------------------------------
 Center     Atomic                   Forces (Hartrees/Bohr)
 Number     Number              X              Y              Z
 -------------------------------------------------------------------
      1        6           0.000429233   -0.000340991   -0.000507739
      2        6           0.000416898   -0.000019429   -0.000533007
      3        6          -0.000030419   -0.000098321    0.000058870
      4        6          -0.000369820   -0.000099552   -0.000060424
      5        6           0.000231526   -0.000523731    0.000419859
      6        6          -0.000900181   -0.001070077    0.000046537
      7        1          -0.000144695   -0.000052297    0.000018774
      8        1          -0.000020383   -0.000009818    0.000008241
      9        1          -0.000038018    0.000063473    0.000056780
     10        1           0.000184606    0.000096821    0.000038460
     11        8           0.000313108    0.000065434   -0.000149209
     12        1           0.000056543    0.000062301    0.000040285
     13        1           0.000032706   -0.000055877   -0.000110501
     14        3          -0.000161104    0.001982063    0.000673076
 -------------------------------------------------------------------
 Cartesian Forces:  Max     0.001982063 RMS     0.000443959
 FormGI is forming the generalized inverse of G from B-inverse, IUseBI=4.

 GradGradGradGradGradGradGradGradGradGradGradGradGradGradGradGradGradGrad
 Berny optimization.
 Using GEDIIS/GDIIS optimizer.
 Internal  Forces:  Max     0.001021508 RMS     0.000213098
 Search for a local minimum.
 Step number  12 out of a maximum of  100
 All quantities printed in internal units (Hartrees-Bohrs-Radians)
 Mixed Optimization -- En-DIIS/RFO-DIIS
 Second derivative matrix not updated -- analytic derivatives used.
 ITU=  0  1  0  0  0  1  0  1  0  1  1  0
 Use linear search instead of GDIIS.
     Eigenvalues ---   -0.00019   0.00228   0.00514   0.00564   0.01227
     Eigenvalues ---    0.01450   0.01513   0.01736   0.01771   0.01830
     Eigenvalues ---    0.02072   0.02294   0.02556   0.03318   0.03612
     Eigenvalues ---    0.04438   0.05355   0.05684   0.12285   0.13905
     Eigenvalues ---    0.16123   0.17607   0.21406   0.31939   0.32703
     Eigenvalues ---    0.33008   0.35986   0.36499   0.36542   0.36623
     Eigenvalues ---    0.36649   0.39360   0.41576   0.42708   0.46347
     Eigenvalues ---    0.51825
 RFO step:  Lambda=-2.71928926D-04 EMin=-1.92922970D-04
 Quartic linear search produced a step of -0.51699.
 Iteration  1 RMS(Cart)=  0.08230421 RMS(Int)=  0.06022761
 Iteration  2 RMS(Cart)=  0.03323215 RMS(Int)=  0.02353714
 Iteration  3 RMS(Cart)=  0.02153385 RMS(Int)=  0.00403483
 Iteration  4 RMS(Cart)=  0.00033121 RMS(Int)=  0.00399511
 Iteration  5 RMS(Cart)=  0.00000131 RMS(Int)=  0.00399511
 Iteration  6 RMS(Cart)=  0.00000001 RMS(Int)=  0.00399511
 Variable       Old X    -DE/DX   Delta X   Delta X   Delta X     New X
                                 (Linear)    (Quad)   (Total)
    R1        2.63587  -0.00010  -0.00064   0.00018  -0.00002   2.63585
    R2        2.63467  -0.00093  -0.00171   0.00023   0.00298   2.63765
    R3        2.04499   0.00003   0.00001   0.00003   0.00005   2.04504
    R4        6.62107   0.00031  -0.00497  -0.44471  -0.44689   6.17418
    R5        2.63610  -0.00014  -0.00041  -0.00013  -0.00288   2.63322
    R6        2.58889  -0.00037   0.00010  -0.00032  -0.00023   2.58867
    R7        2.63637  -0.00049  -0.00164   0.00118   0.00553   2.64191
    R8        2.04801   0.00004   0.00001   0.00003   0.00004   2.04805
    R9        6.98567  -0.00030  -0.02045  -0.72982  -0.75488   6.23079
   R10        2.63560  -0.00026  -0.00150   0.00128   0.00357   2.63917
   R11        2.04513  -0.00001  -0.00000   0.00005   0.00005   2.04518
   R12        6.73506   0.00015   0.13353  -0.34842  -0.20879   6.52626
   R13        2.63681   0.00020   0.00026   0.00062  -0.00187   2.63494
   R14        2.04375  -0.00002  -0.00002  -0.00015  -0.00017   2.04358
   R15        6.42868   0.00073   0.22360   0.01910   0.23741   6.66609
   R16        2.04526  -0.00002  -0.00002  -0.00005  -0.00007   2.04520
   R17        6.36468   0.00102   0.15536  -0.02568   0.12688   6.49155
   R18        1.82544   0.00006   0.00006   0.00004   0.00010   1.82554
    A1        2.08936  -0.00010  -0.00167   0.00084   0.00605   2.09542
    A2        2.07963   0.00019   0.00093   0.00032  -0.00310   2.07654
    A3        1.49129  -0.00032  -0.03509  -0.14570  -0.18464   1.30665
    A4        2.11417  -0.00009   0.00075  -0.00119  -0.00299   2.11118
    A5        1.95978  -0.00000  -0.02983   0.00789  -0.02228   1.93750
    A6        2.09781   0.00026   0.00183  -0.00034  -0.00458   2.09324
    A7        2.04552   0.00006  -0.00022   0.00007   0.00289   2.04841
    A8        2.13985  -0.00032  -0.00162   0.00027   0.00169   2.14154
    A9        2.08908  -0.00020  -0.00066  -0.00050  -0.00016   2.08892
   A10        2.09156   0.00025   0.00156   0.00053  -0.00258   2.08899
   A11        1.35921  -0.00009  -0.02861  -0.03840  -0.07216   1.28705
   A12        2.10252  -0.00005  -0.00090  -0.00004   0.00275   2.10528
   A13        2.08782  -0.00025  -0.03565  -0.09434  -0.13051   1.95731
   A14        2.10306   0.00001  -0.00058   0.00118   0.00406   2.10712
   A15        2.08215  -0.00006  -0.00000  -0.00076   0.00124   2.08339
   A16        2.09797   0.00005   0.00058  -0.00041  -0.00530   2.09268
   A17        1.99908  -0.00009   0.01930   0.03819   0.05754   2.05663
   A18        2.08373   0.00005   0.00094  -0.00151  -0.00491   2.07882
   A19        2.09925  -0.00003  -0.00061   0.00100   0.00561   2.10487
   A20        2.10020  -0.00002  -0.00034   0.00051  -0.00071   2.09949
   A21        1.89120   0.00010   0.05141   0.16831   0.21508   2.10628
   A22        2.10330  -0.00001   0.00014   0.00031  -0.00049   2.10281
   A23        2.08354  -0.00014  -0.00102  -0.00026   0.00274   2.08628
   A24        2.09634   0.00014   0.00088  -0.00006  -0.00226   2.09408
   A25        1.86675   0.00020   0.02786   0.15313   0.17680   2.04356
   A26        1.90195  -0.00010  -0.00053   0.00028  -0.00025   1.90170
   A27        0.68305   0.00003   0.00173   0.06451   0.07002   0.75307
   A28        0.81070  -0.00008  -0.00880   0.05046   0.04111   0.85181
   A29        0.71612  -0.00016  -0.01249   0.02740   0.00901   0.72513
   A30        0.69163  -0.00011  -0.00879   0.05172   0.03317   0.72480
   A31        0.80613  -0.00007  -0.00662   0.06013   0.04732   0.85345
   A32        0.70761  -0.00005  -0.01533   0.02483   0.00597   0.71358
    D1        0.00593   0.00001  -0.00299   0.00331   0.00087   0.00680
    D2       -3.13403   0.00002  -0.00408   0.00445   0.00102  -3.13301
    D3        3.14134  -0.00004  -0.00101  -0.00203  -0.00367   3.13767
    D4        0.00138  -0.00003  -0.00210  -0.00089  -0.00353  -0.00214
    D5       -1.16912  -0.00020  -0.05467  -0.07625  -0.12723  -1.29634
    D6        1.97411  -0.00019  -0.05577  -0.07511  -0.12708   1.84703
    D7       -0.00595  -0.00008   0.00153  -0.00527  -0.00508  -0.01103
    D8        3.13724  -0.00002   0.00049  -0.00022  -0.00151   3.13572
    D9       -3.14124  -0.00003  -0.00049   0.00018  -0.00044   3.14151
   D10        0.00195   0.00004  -0.00153   0.00523   0.00312   0.00507
   D11        0.49567  -0.00006   0.01080   0.03122   0.04590   0.54158
   D12        1.03555  -0.00009   0.01376   0.06117   0.07067   1.10622
   D13        1.60338  -0.00013   0.00409   0.05502   0.04596   1.64933
   D14        2.58489   0.00001  -0.00341  -0.02944  -0.02389   2.56100
   D15        3.12476  -0.00002  -0.00045   0.00050   0.00088   3.12564
   D16       -2.59060  -0.00006  -0.01012  -0.00564  -0.02384  -2.61443
   D17       -0.00274   0.00006   0.00245  -0.00087   0.00282   0.00008
   D18       -3.13867   0.00001  -0.00011  -0.00029  -0.00015  -3.13882
   D19        1.09613   0.00033   0.05600   0.12910   0.18766   1.28379
   D20        3.13713   0.00005   0.00360  -0.00207   0.00267   3.13979
   D21        0.00119  -0.00000   0.00104  -0.00149  -0.00030   0.00089
   D22       -2.04718   0.00032   0.05715   0.12789   0.18750  -1.85968
   D23        3.12419   0.00009   0.00967  -0.00274   0.00687   3.13106
   D24       -0.01573   0.00010   0.00854  -0.00157   0.00703  -0.00870
   D25       -0.00048  -0.00006  -0.00044   0.00035  -0.00237  -0.00285
   D26       -3.13810  -0.00004  -0.00128  -0.00201  -0.00388   3.14120
   D27        3.13542  -0.00001   0.00214  -0.00024   0.00061   3.13603
   D28       -0.00221   0.00001   0.00130  -0.00260  -0.00090  -0.00311
   D29       -0.50624   0.00005  -0.01277  -0.03021  -0.03927  -0.54551
   D30       -1.67654   0.00028   0.00378   0.01487   0.02253  -1.65401
   D31       -1.08436   0.00028  -0.01155  -0.02528  -0.02763  -1.11200
   D32       -2.55872  -0.00017  -0.00152  -0.00532  -0.01134  -2.57006
   D33        2.55416   0.00005   0.01503   0.03976   0.05045   2.60462
   D34       -3.13685   0.00005  -0.00030  -0.00039   0.00029  -3.13656
   D35        0.00047  -0.00001  -0.00101  -0.00225  -0.00175  -0.00128
   D36       -3.13796   0.00002  -0.00000  -0.00236   0.00008  -3.13787
   D37        3.13806  -0.00003  -0.00016   0.00012  -0.00022   3.13784
   D38       -0.00036   0.00000   0.00085   0.00002   0.00162   0.00125
   D39       -3.13185  -0.00010   0.00004   0.00160  -0.00123  -3.13307
   D40        2.57434   0.00012   0.00121   0.00213   0.01286   2.58720
   D41        0.00276   0.00008   0.00047   0.00472   0.00545   0.00821
   D42       -3.14044   0.00002   0.00151  -0.00036   0.00188  -3.13856
   D43        3.14118   0.00005  -0.00054   0.00483   0.00363  -3.13837
   D44       -0.00202  -0.00002   0.00050  -0.00026   0.00006  -0.00196
   D45        2.59054  -0.00015  -0.01053  -0.02540  -0.04060   2.54995
   D46       -2.60534   0.00009   0.00842   0.02926   0.04765  -2.55769
   D47        3.13360   0.00001  -0.00020  -0.00152  -0.00270   3.13090
   D48       -2.60297  -0.00005  -0.00117   0.01543   0.00933  -2.59364
         Item               Value     Threshold  Converged?
 Maximum Force            0.001022     0.000450     NO 
 RMS     Force            0.000213     0.000300     YES
 Maximum Displacement     0.824020     0.001800     NO 
 RMS     Displacement     0.131698     0.001200     NO 
 Predicted change in Energy=-3.343882D-04
 GradGradGradGradGradGradGradGradGradGradGradGradGradGradGradGradGradGrad

                          Input orientation:                          
 ---------------------------------------------------------------------
 Center     Atomic      Atomic             Coordinates (Angstroms)
 Number     Number       Type             X           Y           Z
 ---------------------------------------------------------------------
      1          6           0        0.027685   -0.102180   -0.007330
      2          6           0        0.028066   -0.021181    1.385149
      3          6           0        1.233178   -0.060466    2.083599
      4          6           0        2.436427   -0.180995    1.382050
      5          6           0        2.444313   -0.265965   -0.011929
      6          6           0        1.232354   -0.230661   -0.700493
      7          1           0        1.221802   -0.298291   -1.780598
      8          1           0        3.376052   -0.362600   -0.552283
      9          1           0        3.369453   -0.210642    1.929664
     10          1           0        1.228707    0.000175    3.165675
     11          8           0       -1.185815    0.093488    2.009544
     12          1           0       -1.045272    0.130328    2.964589
     13          1           0       -0.917344   -0.073868   -0.533877
     14          3           0        1.081389    2.915092    0.671339
 ---------------------------------------------------------------------
                    Distance matrix (angstroms):
                    1          2          3          4          5
     1  C    0.000000
     2  C    1.394832   0.000000
     3  C    2.413905   1.393439   0.000000
     4  C    2.781839   2.413660   1.398037   0.000000
     5  C    2.422176   2.801785   2.429057   1.396589   0.000000
     6  C    1.395783   2.417456   2.789290   2.406085   1.394350
     7  H    2.146824   3.394664   3.871525   3.389899   2.150294
     8  H    3.402404   3.883197   3.410435   2.158128   1.081414
     9  H    3.864081   3.390761   2.147072   1.082265   2.151449
    10  H    3.394244   2.147620   1.083783   2.161650   3.412579
    11  O    2.361916   1.369863   2.425018   3.686425   4.170539
    12  H    3.168217   1.915630   2.450281   3.837132   4.603685
    13  H    1.082189   2.139914   3.387640   3.863940   3.407355
    14  Li   3.267234   3.200112   3.297191   3.453549   3.527541
                    6          7          8          9         10
     6  C    0.000000
     7  H    1.082271   0.000000
     8  H    2.152862   2.480662   0.000000
     9  H    3.389000   4.287905   2.486603   0.000000
    10  H    3.873055   4.955274   4.308817   2.480919   0.000000
    11  O    3.646494   4.507248   5.251819   4.566108   2.678668
    12  H    4.330210   5.276375   5.670932   4.547211   2.286560
    13  H    2.161838   2.486086   4.303133   4.946147   4.277581
    14  Li   3.435182   4.044446   4.184017   4.072940   3.839291
                   11         12         13         14
    11  O    0.000000
    12  H    0.966033   0.000000
    13  H    2.563021   3.506754   0.000000
    14  Li   3.859074   4.187671   3.792277   0.000000
 Stoichiometry    C6H6LiO(1+)
 Framework group  C1[X(C6H6LiO)]
 Deg. of freedom    36
 Full point group                 C1      NOp   1
 Largest Abelian subgroup         C1      NOp   1
 Largest concise Abelian subgroup C1      NOp   1
                         Standard orientation:                         
 ---------------------------------------------------------------------
 Center     Atomic      Atomic             Coordinates (Angstroms)
 Number     Number       Type             X           Y           Z
 ---------------------------------------------------------------------
      1          6           0        0.221285   -1.212385   -0.180770
      2          6           0        0.946417   -0.020982   -0.163451
      3          6           0        0.276371    1.200755   -0.155103
      4          6           0       -1.121446    1.223887   -0.164073
      5          6           0       -1.854718    0.035467   -0.184738
      6          6           0       -1.174048   -1.181384   -0.197955
      7          1           0       -1.728150   -2.110859   -0.216850
      8          1           0       -2.935891    0.055837   -0.195108
      9          1           0       -1.636608    2.175653   -0.157157
     10          1           0        0.843742    2.124096   -0.144253
     11          8           0        2.312993   -0.115633   -0.157507
     12          1           0        2.689225    0.774121   -0.155047
     13          1           0        0.757453   -2.152362   -0.190767
     14          3           0       -0.085625   -0.071188    2.865259
 ---------------------------------------------------------------------
 Rotational constants (GHZ):           3.3873107           1.9895965           1.7873754
 Standard basis: Aug-CC-pVTZ (5D, 7F)
 There are   590 symmetry adapted cartesian basis functions of A   symmetry.
 There are   506 symmetry adapted basis functions of A   symmetry.
   506 basis functions,   740 primitive gaussians,   590 cartesian basis functions
    26 alpha electrons       26 beta electrons
       nuclear repulsion energy       293.6803497315 Hartrees.
 NAtoms=   14 NActive=   14 NUniq=   14 SFac= 1.00D+00 NAtFMM=   60 NAOKFM=F Big=F
 Integral buffers will be    131072 words long.
 Raffenetti 1 integral format.
 Two-electron integral symmetry is turned on.
 Force inversion solution in PCM.
 ------------------------------------------------------------------------------
 Polarizable Continuum Model (PCM)
 =================================
 Model                : PCM.
 Atomic radii         : UFF (Universal Force Field).
 Polarization charges : Total charges.
 Charge compensation  : None.
 Solution method      : Matrix inversion.
 Cavity type          : Scaled VdW (van der Waals Surface) (Alpha=1.100).
 Cavity algorithm     : GePol (No added spheres)
                        Default sphere list used, NSphG=   14.
                        Lebedev-Laikov grids with approx.  5.0 points / Ang**2.
                        Smoothing algorithm: York/Karplus (Gamma=1.0000).
                        Polarization charges: spherical gaussians, with
                                              point-specific exponents (IZeta= 3).
                        Self-potential: point-specific (ISelfS= 7).
                        Self-field    : sphere-specific E.n sum rule (ISelfD= 2).
 1st derivatives      : Analytical E(r).r(x)/FMM algorithm (CHGder, D1EAlg=3).
                        Cavity 1st derivative terms included.
 2nd derivatives      : Analytical E(r).r(xy)/FMM algorithm (CHGder, D2EAlg=3).
                        Cavity 2nd derivative terms included.
 Solvent              : Water, Eps=  78.355300 Eps(inf)=   1.777849
 ------------------------------------------------------------------------------
 Spheres list:
 ISph  on   Nord     Re0    Alpha      Xe            Ye            Ze
    1   C      1    1.9255  1.100      0.221285     -1.212385     -0.180770
    2   C      2    1.9255  1.100      0.946417     -0.020982     -0.163451
    3   C      3    1.9255  1.100      0.276371      1.200755     -0.155103
    4   C      4    1.9255  1.100     -1.121446      1.223887     -0.164073
    5   C      5    1.9255  1.100     -1.854718      0.035467     -0.184738
    6   C      6    1.9255  1.100     -1.174048     -1.181384     -0.197955
    7   H      7    1.4430  1.100     -1.728150     -2.110859     -0.216850
    8   H      8    1.4430  1.100     -2.935891      0.055837     -0.195108
    9   H      9    1.4430  1.100     -1.636608      2.175653     -0.157157
   10   H     10    1.4430  1.100      0.843742      2.124096     -0.144253
   11   O     11    1.7500  1.100      2.312993     -0.115633     -0.157507
   12   H     12    1.4430  1.100      2.689225      0.774121     -0.155047
   13   H     13    1.4430  1.100      0.757453     -2.152362     -0.190767
   14  Li     14    1.2255  1.100     -0.085625     -0.071188      2.865259
 ------------------------------------------------------------------------------
 One-electron integrals computed using PRISM.
 NBasis=   506 RedAO= T EigKep=  1.03D-06  NBF=   506
 NBsUse=   505 1.00D-06 EigRej=  7.42D-07 NBFU=   505
 Lowest energy guess from the checkpoint file:  "output.chk"
 B after Tr=    -0.000000    0.000000    0.000000
         Rot=    0.997975    0.056285   -0.029386   -0.003724 Ang=   7.29 deg.
 B after Tr=    -0.000000   -0.000000    0.000000
         Rot=    0.996459    0.053214   -0.064407   -0.009467 Ang=   9.65 deg.
 Requested convergence on RMS density matrix=1.00D-08 within 128 cycles.
 Requested convergence on MAX density matrix=1.00D-06.
 Requested convergence on             energy=1.00D-06.
 No special actions if energy rises.
 Inv3:  Mode=1 IEnd=     5015547.
 Iteration    1 A*A^-1 deviation from unit magnitude is 3.33D-15 for    374.
 Iteration    1 A*A^-1 deviation from orthogonality  is 2.56D-15 for    964    239.
 Iteration    1 A^-1*A deviation from unit magnitude is 3.11D-15 for    374.
 Iteration    1 A^-1*A deviation from orthogonality  is 2.64D-15 for    870    191.
 Error on total polarization charges =  0.01180
 SCF Done:  E(RHF) =  -313.107556237     A.U. after   11 cycles
            NFock= 11  Conv=0.94D-08     -V/T= 2.0022
 ExpMin= 7.59D-03 ExpMax= 1.53D+04 ExpMxC= 5.22D+02 IAcc=3 IRadAn=         5 AccDes= 0.00D+00
 HarFok:  IExCor=  205 AccDes= 0.00D+00 IRadAn=         5 IDoV=-2 UseB2=F ITyADJ=14
 ICtDFT= 12500011 ScaDFX=  1.000000  1.000000  1.000000  1.000000
 Range of M.O.s used for correlation:     9   505
 NBasis=   506 NAE=    26 NBE=    26 NFC=     8 NFV=     0
 NROrb=    497 NOA=    18 NOB=    18 NVA=   479 NVB=   479

 **** Warning!!: The largest alpha MO coefficient is  0.16671415D+03

 Disk-based method using ON**2 memory for 18 occupieds at a time.
 Permanent disk used for amplitudes=   192308441 words.
 Estimated scratch disk usage=  6630675454 words.
 Actual    scratch disk usage=  6412396542 words.
 JobTyp=1 Pass  1:  I=   9 to  26 NPSUse= 12 ParTrn=T ParDer=T DoDerP=T.
 (rs|ai) integrals will be sorted in core.
 Spin components of T(2) and E(2):
     alpha-alpha T2 =       0.5347927274D-01 E2=     -0.1531885316D+00
     alpha-beta  T2 =       0.2804096750D+00 E2=     -0.8980314645D+00
     beta-beta   T2 =       0.5347927274D-01 E2=     -0.1531885316D+00
 ANorm=    0.1177865960D+01
 E2 =    -0.1204408528D+01 EUMP2 =    -0.31431196476470D+03
 G2DrvN: will do    15 centers at a time, making    1 passes.
 Calling FoFCou, ICntrl=  3107 FMM=F I1Cent=   0 AccDes= 0.00D+00.
 NEqPCM:  Using equilibrium solvation (IEInf=0, Eps=  78.3553, EpsInf=   1.7778)
 G2PCM: DoFxE=T DoFxN=T DoGrad=T DoDP/DQ/DG/TGxP=FFFF NFrqRd=   0 IEInf=0 SqF1=F DoCFld=F IF1Alg=4.
 End of G2Drv F.D. properties file   721 does not exist.
 End of G2Drv F.D. properties file   722 does not exist.
 End of G2Drv F.D. properties file   788 does not exist.
          IDoAtm=11111111111111
 NEqPCM:  Using equilibrium solvation (IEInf=0, Eps=  78.3553, EpsInf=   1.7778)
          Differentiating once with respect to electric field.
                with respect to dipole field.
          Differentiating once with respect to nuclear coordinates.
          There are    45 degrees of freedom in the 1st order CPHF.  IDoFFX=6 NUNeed=    45.
     42 vectors produced by pass  0 Test12= 2.77D-14 2.22D-09 XBig12= 3.30D+01 2.81D+00.
 AX will form    42 AO Fock derivatives at one time.
     42 vectors produced by pass  1 Test12= 2.77D-14 2.22D-09 XBig12= 1.85D+00 1.72D-01.
     42 vectors produced by pass  2 Test12= 2.77D-14 2.22D-09 XBig12= 4.60D-02 3.53D-02.
     42 vectors produced by pass  3 Test12= 2.77D-14 2.22D-09 XBig12= 6.06D-04 1.72D-03.
     42 vectors produced by pass  4 Test12= 2.77D-14 2.22D-09 XBig12= 5.22D-06 1.71D-04.
     42 vectors produced by pass  5 Test12= 2.77D-14 2.22D-09 XBig12= 3.90D-08 1.90D-05.
     40 vectors produced by pass  6 Test12= 2.77D-14 2.22D-09 XBig12= 3.01D-10 1.76D-06.
     18 vectors produced by pass  7 Test12= 2.77D-14 2.22D-09 XBig12= 1.96D-12 1.38D-07.
      3 vectors produced by pass  8 Test12= 2.77D-14 2.22D-09 XBig12= 1.17D-14 1.12D-08.
 InvSVY:  IOpt=1 It=  1 EMax= 2.66D-15
 Solved reduced A of dimension   313 with    45 vectors.
 End of Minotr F.D. properties file   721 does not exist.
 End of Minotr F.D. properties file   722 does not exist.
 End of Minotr F.D. properties file   788 does not exist.
 MDV=  4831838208.
 Form MO integral derivatives with frozen-active canonical formalism.
 Discarding MO integrals.
 Reordered first order wavefunction length =    310204232
 In DefCFB: NBatch=  1 ICI= 26 ICA=479 LFMax= 60
            Large arrays: LIAPS= 14842677200 LIARS=  2828926100 words.
 Semi-Direct transformation.
 ModeAB=           4 MOrb=            26 LenV=    4825601478
 LASXX=   1622155340 LTotXX=  1622155340 LenRXX=  3253814811
 LTotAB=  1631659471 MaxLAS=  2275245180 LenRXY=           0
 NonZer=  4875970151 LenScr=  9790183424 LnRSAI=  2275245180
 LnScr1=  4568335872 LExtra=           0 Total=  19887579287
 MaxDsk=          -1 SrtSym=           T ITran=            4
 JobTyp=0 Pass  1:  I=   1 to  26.
 (rs|ai) integrals will be sorted in core.
 SymMOI:  orbitals are not symmetric.
 Spin components of T(2) and E(2):
     alpha-alpha T2 =       0.5347927274D-01 E2=     -0.1531885316D+00
     alpha-beta  T2 =       0.2804096750D+00 E2=     -0.8980314645D+00
     beta-beta   T2 =       0.5347927274D-01 E2=     -0.1531885316D+00
 ANorm=    0.1665754016D+01
 E2 =    -0.1204408528D+01 EUMP2 =    -0.31431196476470D+03
          IDoAtm=11111111111111
 NEqPCM:  Using equilibrium solvation (IEInf=0, Eps=  78.3553, EpsInf=   1.7778)
          Differentiating once with respect to electric field.
                with respect to dipole field.
          Differentiating once with respect to nuclear coordinates.
          There are     1 degrees of freedom in the 1st order CPHF.  IDoFFX=0 NUNeed=     1.
 LinEq1:  Iter=  0 NonCon=     1 RMS=2.15D-03 Max=3.61D-02 NDo=     1
 AX will form     1 AO Fock derivatives at one time.
 LinEq1:  Iter=  1 NonCon=     1 RMS=5.67D-04 Max=9.75D-03 NDo=     1
 LinEq1:  Iter=  2 NonCon=     1 RMS=1.99D-04 Max=7.37D-03 NDo=     1
 LinEq1:  Iter=  3 NonCon=     1 RMS=7.46D-05 Max=2.87D-03 NDo=     1
 LinEq1:  Iter=  4 NonCon=     1 RMS=3.24D-05 Max=7.01D-04 NDo=     1
 LinEq1:  Iter=  5 NonCon=     1 RMS=1.06D-05 Max=1.92D-04 NDo=     1
 LinEq1:  Iter=  6 NonCon=     1 RMS=2.41D-06 Max=3.83D-05 NDo=     1
 LinEq1:  Iter=  7 NonCon=     1 RMS=5.79D-07 Max=8.47D-06 NDo=     1
 LinEq1:  Iter=  8 NonCon=     1 RMS=2.19D-07 Max=5.10D-06 NDo=     1
 LinEq1:  Iter=  9 NonCon=     1 RMS=4.52D-08 Max=7.68D-07 NDo=     1
 LinEq1:  Iter= 10 NonCon=     1 RMS=1.81D-08 Max=4.84D-07 NDo=     1
 LinEq1:  Iter= 11 NonCon=     1 RMS=5.74D-09 Max=1.79D-07 NDo=     1
 LinEq1:  Iter= 12 NonCon=     1 RMS=1.71D-09 Max=6.21D-08 NDo=     1
 LinEq1:  Iter= 13 NonCon=     1 RMS=5.56D-10 Max=2.34D-08 NDo=     1
 LinEq1:  Iter= 14 NonCon=     1 RMS=1.99D-10 Max=3.38D-09 NDo=     1
 LinEq1:  Iter= 15 NonCon=     1 RMS=5.03D-11 Max=1.38D-09 NDo=     1
 LinEq1:  Iter= 16 NonCon=     0 RMS=1.76D-11 Max=2.81D-10 NDo=     1
 Linear equations converged to 1.000D-10 1.000D-09 after    16 iterations.
 End of Minotr F.D. properties file   721 does not exist.
 End of Minotr F.D. properties file   722 does not exist.
 End of Minotr F.D. properties file   788 does not exist.
 Symmetrizing basis deriv contribution to polar:
 IMax=3 JMax=2 DiffMx= 0.00D+00
 G2DrvN: will do    15 centers at a time, making    1 passes.
 Calling FoFCou, ICntrl=  3107 FMM=F I1Cent=   0 AccDes= 0.00D+00.
 NEqPCM:  Using equilibrium solvation (IEInf=0, Eps=  78.3553, EpsInf=   1.7778)
 G2PCM: DoFxE=T DoFxN=F DoGrad=F DoDP/DQ/DG/TGxP=FFFF NFrqRd=   0 IEInf=0 SqF1=F DoCFld=F IF1Alg=4.
 End of G2Drv F.D. properties file   721 does not exist.
 End of G2Drv F.D. properties file   722 does not exist.
 End of G2Drv F.D. properties file   788 does not exist.
 Would need an additional 25667729225 words for in-memory AO integral storage.
 DD1Dir will call FoFJK   2 times, MxPair=       352
 NAB=   351 NAA=     0 NBB=     0 NumPrc= 12.
 FoFJK:  IHMeth= 1 ICntrl=     200 DoSepK=F KAlg= 0 I1Cent=           0 FoldK=F
 IRaf= 990000000 NMat=     352 IRICut=     440 DoRegI=T DoRafI=T ISym2E= 2 IDoP0=3 IntGTp=3.
 FoFCou: FMM=F IPFlag=           0 FMFlag=           0 FMFlg1=           0
         NFxFlg=           0 DoJE=F BraDBF=F KetDBF=F FulRan=T
         wScrn=  0.000000 ICntrl=       200 IOpCl=  0 I1Cent=           0 NGrid=           0
         NMat0=  352 NMatS0=      0 NMatT0=  176 NMatD0=  352 NMtDS0=    0 NMtDT0=    0
 Integrals replicated using symmetry in FoFCou.
 Raff kept on since  65.90% of shell-pairs survive, threshold=   0.20 IRatSp=66.
 G2PCM: DoFxE=F DoFxN=F DoGrad=T DoDP/DQ/DG/TGxP=FFFF NFrqRd=   0 IEInf=0 SqF1=F DoCFld=F IF1Alg=4.
 Discarding MO integrals.
 D2PCM: PCM CHGder 2nd derivatives, FixD1E=F FixD2E=F DoIter=F DoCFld=F I1PDM=2
 Calling FoFJK, ICntrl=  10100127 FMM=F ISym2X=0 I1Cent= 0 IOpClX= 0 NMat=1 NMatS=1 NMatT=0.
 ***** Axes restored to original set *****
 -------------------------------------------------------------------
 Center     Atomic                   Forces (Hartrees/Bohr)
 Number     Number              X              Y              Z
 -------------------------------------------------------------------
      1        6          -0.000484183   -0.001575347   -0.002471741
      2        6          -0.001041364   -0.003191770   -0.000586204
      3        6           0.003040774   -0.001745269    0.000727196
      4        6          -0.000584613   -0.000137075   -0.000324976
      5        6          -0.001056780   -0.000395152    0.002867504
      6        6          -0.001882298    0.000621772    0.000649810
      7        1          -0.000674051    0.000048212    0.000082515
      8        1           0.000147547    0.000025253    0.000519402
      9        1          -0.000294633    0.000071633    0.000495304
     10        1           0.000717192    0.000012880   -0.000074897
     11        8           0.000648123   -0.000093902   -0.000613742
     12        1           0.000046315   -0.000002084    0.000177135
     13        1          -0.000001886    0.000026792   -0.000227342
     14        3           0.001419858    0.006334056   -0.001219963
 -------------------------------------------------------------------
 Cartesian Forces:  Max     0.006334056 RMS     0.001493676
 FormGI is forming the generalized inverse of G from B-inverse, IUseBI=4.

 GradGradGradGradGradGradGradGradGradGradGradGradGradGradGradGradGradGrad
 Berny optimization.
 Using GEDIIS/GDIIS optimizer.
 Internal  Forces:  Max     0.003295171 RMS     0.000752398
 Search for a local minimum.
 Step number  13 out of a maximum of  100
 All quantities printed in internal units (Hartrees-Bohrs-Radians)
 Mixed Optimization -- En-DIIS/RFO-DIIS
 Swapping is turned off.
 Second derivative matrix not updated -- analytic derivatives used.
 DE=  1.53D-03 DEPred=-3.34D-04 R=-4.58D+00
 Trust test=-4.58D+00 RLast= 1.08D+00 DXMaxT set to 1.20D+00
 ITU= -1  0  1  0  0  0  1  0  1  0  1  1  0
     Eigenvalues ---   -0.01198  -0.00093   0.00294   0.00585   0.01255
     Eigenvalues ---    0.01461   0.01524   0.01745   0.01792   0.01840
     Eigenvalues ---    0.02170   0.02256   0.02528   0.03468   0.03727
     Eigenvalues ---    0.04112   0.05162   0.05243   0.11700   0.13942
     Eigenvalues ---    0.16194   0.17009   0.21403   0.31548   0.32229
     Eigenvalues ---    0.32754   0.36011   0.36488   0.36522   0.36605
     Eigenvalues ---    0.36667   0.39399   0.41284   0.42200   0.45668
     Eigenvalues ---    0.51863
 Use linear search instead of GDIIS.
 RFO step:  Lambda=-1.19864221D-02 EMin=-1.19764651D-02
 I=     1 Eig=   -1.20D-02 Dot1=  2.06D-04
 I=     1 Stepn=  6.00D-01 RXN=   6.00D-01 EDone=F
 I=     2 Eig=   -9.27D-04 Dot1=  3.38D-04
 I=     2 Stepn=  3.00D-01 RXN=   6.71D-01 EDone=F
 Mixed    2 eigenvectors in step.  Raw Step.Grad=  5.43D-04.
 RFO eigenvector is Hessian eigenvector with negative curvature.
 Taking step of  6.00D-01 in eigenvector direction(s).  Step.Grad=  1.22D-04.
 Quintic linear search produced a step of -0.56121.
 Iteration  1 RMS(Cart)=  0.07440042 RMS(Int)=  0.05132809
 Iteration  2 RMS(Cart)=  0.03946734 RMS(Int)=  0.01565562
 Iteration  3 RMS(Cart)=  0.01550945 RMS(Int)=  0.00332600
 Iteration  4 RMS(Cart)=  0.00015074 RMS(Int)=  0.00331776
 Iteration  5 RMS(Cart)=  0.00000051 RMS(Int)=  0.00331776
 Variable       Old X    -DE/DX   Delta X   Delta X   Delta X     New X
                                 (Linear)    (Quad)   (Total)
    R1        2.63585  -0.00000   0.00001  -0.00147  -0.00410   2.63176
    R2        2.63765  -0.00228  -0.00167   0.00051   0.00416   2.64181
    R3        2.04504   0.00011  -0.00003   0.00004   0.00001   2.04505
    R4        6.17418   0.00330   0.25080   0.45244   0.69814   6.87232
    R5        2.63322   0.00158   0.00162   0.00288   0.00582   2.63904
    R6        2.58867  -0.00083   0.00013  -0.00054  -0.00042   2.58825
    R7        2.64191  -0.00265  -0.00311   0.00172   0.00013   2.64204
    R8        2.04805  -0.00008  -0.00003   0.00040   0.00038   2.04843
    R9        6.23079   0.00309   0.42365   0.07957   0.50730   6.73809
   R10        2.63917  -0.00168  -0.00200   0.00137  -0.00463   2.63454
   R11        2.04518  -0.00000  -0.00003   0.00017   0.00014   2.04533
   R12        6.52626   0.00091   0.11718  -0.15204  -0.03857   6.48769
   R13        2.63494   0.00106   0.00105   0.00136   0.00535   2.64029
   R14        2.04358  -0.00013   0.00010   0.00011   0.00021   2.04379
   R15        6.66609  -0.00084  -0.13324  -0.09960  -0.23654   6.42955
   R16        2.04520  -0.00008   0.00004   0.00033   0.00037   2.04556
   R17        6.49155   0.00019  -0.07120   0.17720   0.11259   6.60414
   R18        1.82554   0.00018  -0.00006  -0.00002  -0.00007   1.82547
    A1        2.09542  -0.00066  -0.00340   0.00015  -0.00390   2.09152
    A2        2.07654   0.00046   0.00174  -0.00016  -0.00163   2.07491
    A3        1.30665   0.00055   0.10362  -0.00271   0.09750   1.40415
    A4        2.11118   0.00020   0.00168   0.00009   0.00558   2.11676
    A5        1.93750   0.00029   0.01250   0.09700   0.10774   2.04524
    A6        2.09324   0.00011   0.00257  -0.00354  -0.00551   2.08773
    A7        2.04841  -0.00011  -0.00162   0.00385   0.00449   2.05290
    A8        2.14154   0.00001  -0.00095  -0.00030   0.00102   2.14256
    A9        2.08892   0.00016   0.00009   0.00428   0.01039   2.09931
   A10        2.08899   0.00041   0.00145  -0.00283  -0.00438   2.08461
   A11        1.28705   0.00053   0.04050   0.12687   0.16504   1.45210
   A12        2.10528  -0.00057  -0.00154  -0.00146  -0.00603   2.09925
   A13        1.95731   0.00014   0.07325  -0.03162   0.04187   1.99918
   A14        2.10712  -0.00037  -0.00228  -0.00190  -0.00534   2.10178
   A15        2.08339  -0.00019  -0.00070   0.00121   0.00293   2.08632
   A16        2.09268   0.00056   0.00297   0.00069   0.00241   2.09509
   A17        2.05663  -0.00043  -0.03229  -0.10839  -0.14217   1.91446
   A18        2.07882   0.00075   0.00276  -0.00268  -0.00284   2.07598
   A19        2.10487  -0.00075  -0.00315   0.00262  -0.00280   2.10206
   A20        2.09949  -0.00000   0.00040   0.00007   0.00565   2.10514
   A21        2.10628  -0.00089  -0.12071  -0.08919  -0.21095   1.89533
   A22        2.10281   0.00002   0.00028   0.00380   0.00720   2.11002
   A23        2.08628  -0.00080  -0.00154  -0.00256  -0.00330   2.08298
   A24        2.09408   0.00078   0.00127  -0.00119  -0.00394   2.09015
   A25        2.04356  -0.00057  -0.09922   0.00897  -0.08886   1.95469
   A26        1.90170  -0.00005   0.00014  -0.00122  -0.00108   1.90062
   A27        0.75307  -0.00015  -0.03930  -0.03382  -0.07070   0.68237
   A28        0.85181  -0.00013  -0.02307  -0.01484  -0.04246   0.80935
   A29        0.72513  -0.00025  -0.00506  -0.01107  -0.02274   0.70238
   A30        0.72480  -0.00079  -0.01862   0.00369  -0.01589   0.70891
   A31        0.85345  -0.00050  -0.02656  -0.02036  -0.04478   0.80866
   A32        0.71358   0.00001  -0.00335  -0.00128  -0.00493   0.70866
    D1        0.00680   0.00050  -0.00049  -0.00550  -0.00666   0.00015
    D2       -3.13301   0.00005  -0.00057  -0.00860  -0.00938   3.14079
    D3        3.13767   0.00032   0.00206   0.00331   0.00543  -3.14009
    D4       -0.00214  -0.00013   0.00198   0.00020   0.00270   0.00056
    D5       -1.29634   0.00087   0.07140   0.11349   0.17852  -1.11783
    D6        1.84703   0.00042   0.07132   0.11039   0.17579   2.02282
    D7       -0.01103  -0.00003   0.00285   0.01263   0.01795   0.00692
    D8        3.13572  -0.00039   0.00085   0.00177   0.00331   3.13903
    D9        3.14151   0.00015   0.00025   0.00365   0.00561  -3.13607
   D10        0.00507  -0.00021  -0.00175  -0.00721  -0.00902  -0.00395
   D11        0.54158  -0.00003  -0.02576  -0.00332  -0.03468   0.50689
   D12        1.10622  -0.00072  -0.03966   0.01388  -0.03380   1.07242
   D13        1.64933  -0.00105  -0.02579   0.03432   0.00685   1.65619
   D14        2.56100   0.00060   0.01341  -0.01547  -0.00052   2.56047
   D15        3.12564  -0.00009  -0.00049   0.00173   0.00037   3.12601
   D16       -2.61443  -0.00042   0.01338   0.02217   0.04102  -2.57342
   D17        0.00008  -0.00046  -0.00158  -0.00368  -0.00684  -0.00676
   D18       -3.13882  -0.00034   0.00008  -0.00290  -0.00261  -3.14143
   D19        1.28379  -0.00072  -0.10531  -0.03108  -0.13865   1.14514
   D20        3.13979   0.00001  -0.00150  -0.00040  -0.00397   3.13583
   D21        0.00089   0.00013   0.00017   0.00038   0.00026   0.00116
   D22       -1.85968  -0.00025  -0.10523  -0.02781  -0.13578  -1.99546
[truncated: 607,740 more chars]
