# Supplementary material for: Interplay of Noncovalent Interactions in Phase Separation Mediated by Tyrosine-Rich and Arginine-Rich Polypeptides
Source: J Am Chem Soc. 2026 Jun 17;148(25):26585–98. doi: 10.1021/jacs.6c06972 (PMC13339138; doi:10.1021/jacs.6c06972)
Supplement: Supplementary file 2 [file ja6c06972_si_002.zip › output/E.txt]

 Entering Gaussian System, Link 0=/share/apps/gaussian/g16/g16
 Initial command:
 /share/apps/gaussian/g16/l1.exe "/scratch/webmo-77271/902/Gau-2939605.inp" -scrdir="/scratch/webmo-77271/902/"
 Entering Link 1 = /share/apps/gaussian/g16/l1.exe PID=   2939606.
  
 Copyright (c) 1988-2019, Gaussian, Inc.  All Rights Reserved.
  
 This is part of the Gaussian(R) 16 program.  It is based on
 the Gaussian(R) 09 system (copyright 2009, Gaussian, Inc.),
 the Gaussian(R) 03 system (copyright 2003, Gaussian, Inc.),
 the Gaussian(R) 98 system (copyright 1998, Gaussian, Inc.),
 the Gaussian(R) 94 system (copyright 1995, Gaussian, Inc.),
 the Gaussian 92(TM) system (copyright 1992, Gaussian, Inc.),
 the Gaussian 90(TM) system (copyright 1990, Gaussian, Inc.),
 the Gaussian 88(TM) system (copyright 1988, Gaussian, Inc.),
 the Gaussian 86(TM) system (copyright 1986, Carnegie Mellon
 University), and the Gaussian 82(TM) system (copyright 1983,
 Carnegie Mellon University). Gaussian is a federally registered
 trademark of Gaussian, Inc.
  
 This software contains proprietary and confidential information,
 including trade secrets, belonging to Gaussian, Inc.
  
 This software is provided under written license and may be
 used, copied, transmitted, or stored only in accord with that
 written license.
  
 The following legend is applicable only to US Government
 contracts under FAR:
  
                    RESTRICTED RIGHTS LEGEND
  
 Use, reproduction and disclosure by the US Government is
 subject to restrictions as set forth in subparagraphs (a)
 and (c) of the Commercial Computer Software - Restricted
 Rights clause in FAR 52.227-19.
  
 Gaussian, Inc.
 340 Quinnipiac St., Bldg. 40, Wallingford CT 06492
  
  
 ---------------------------------------------------------------
 Warning -- This program may not be used in any manner that
 competes with the business of Gaussian, Inc. or will provide
 assistance to any competitor of Gaussian, Inc.  The licensee
 of this program is prohibited from giving any competitor of
 Gaussian, Inc. access to this program.  By using this program,
 the user acknowledges that Gaussian, Inc. is engaged in the
 business of creating and licensing software in the field of
 computational chemistry and represents and warrants to the
 licensee that it is not a competitor of Gaussian, Inc. and that
 it will not use this program in any manner prohibited above.
 ---------------------------------------------------------------
  

 Cite this work as:
 Gaussian 16, Revision C.01,
 M. J. Frisch, G. W. Trucks, H. B. Schlegel, G. E. Scuseria, 
 M. A. Robb, J. R. Cheeseman, G. Scalmani, V. Barone, 
 G. A. Petersson, H. Nakatsuji, X. Li, M. Caricato, A. V. Marenich, 
 J. Bloino, B. G. Janesko, R. Gomperts, B. Mennucci, H. P. Hratchian, 
 J. V. Ortiz, A. F. Izmaylov, J. L. Sonnenberg, D. Williams-Young, 
 F. Ding, F. Lipparini, F. Egidi, J. Goings, B. Peng, A. Petrone, 
 T. Henderson, D. Ranasinghe, V. G. Zakrzewski, J. Gao, N. Rega, 
 G. Zheng, W. Liang, M. Hada, M. Ehara, K. Toyota, R. Fukuda, 
 J. Hasegawa, M. Ishida, T. Nakajima, Y. Honda, O. Kitao, H. Nakai, 
 T. Vreven, K. Throssell, J. A. Montgomery, Jr., J. E. Peralta, 
 F. Ogliaro, M. J. Bearpark, J. J. Heyd, E. N. Brothers, K. N. Kudin, 
 V. N. Staroverov, T. A. Keith, R. Kobayashi, J. Normand, 
 K. Raghavachari, A. P. Rendell, J. C. Burant, S. S. Iyengar, 
 J. Tomasi, M. Cossi, J. M. Millam, M. Klene, C. Adamo, R. Cammi, 
 J. W. Ochterski, R. L. Martin, K. Morokuma, O. Farkas, 
 J. B. Foresman, and D. J. Fox, Gaussian, Inc., Wallingford CT, 2019.
 
 ******************************************
 Gaussian 16:  ES64L-G16RevC.01  3-Jul-2019
                22-Sep-2025 
 ******************************************
 %NProcShared=12
 Will use up to   12 processors via shared memory.
 %CHK=output.chk
 %Mem=45GB
 ----------------------------------------------------------------------
 #N MP2/aug-cc-pvtz OPT(rcfc,updatemethod=none) FREQ(Noraman) SCRF=(PCM
 ,Solvent=Water) Geom=Check
 ----------------------------------------------------------------------
 1/10=5,13=8,18=20,19=15,26=6,29=2,38=1/1,3;
 2/9=110,12=2,40=1/2;
 3/5=16,6=1,7=10,11=9,14=-4,25=1,30=1,70=2201,71=1,72=1/1,2,3;
 4//1;
 5/5=2,38=5,53=1/2;
 8/6=4,10=1/1;
 9/15=2,16=-3/6;
 10/5=1/2;
 6/7=2,8=2,9=2,10=2/1;
 7/12=2,25=51/1,2,3,16;
 1/10=5,13=8,18=20,19=15,26=6/3(2);
 2/9=110/2;
 99//99;
 2/9=110/2;
 3/5=16,6=1,7=10,11=9,14=-2,25=1,30=1,70=2205,71=1,72=1/1,2,3;
 4/5=5,16=3,69=1/1;
 5/5=2,38=5,53=1/2;
 8/6=4,10=1/1;
 9/15=2,16=-3/6;
 10/5=1/2;
 7/12=2/1,2,3,16;
 1/13=8,18=20,19=15,26=6/3(-8);
 2/9=110/2;
 6/7=2,8=2,9=2,10=2/1;
 99/9=10/99;
 ---------------
 C7H10O2Li(+1) F
 ---------------
 Structure from the checkpoint file:  "output.chk"
 Charge =  1 Multiplicity = 1
 Redundant internal coordinates found in file.  (old form).
 C,0,0.178692171,0.1406300301,-0.1705130751
 O,0,0.1387784153,0.3707457972,1.2455411542
 C,0,1.3214006335,0.2492697319,1.9416393198
 C,0,1.243341832,0.546093275,3.3105600804
 C,0,2.3872547071,0.4646983855,4.1016696283
 C,0,3.6123577426,0.0816732904,3.5401974658
 C,0,3.6775266153,-0.2144651517,2.1779095598
 C,0,2.5372259524,-0.1374039254,1.3667882262
 H,0,2.619093533,-0.3629733015,0.3090991918
 H,0,4.6244784661,-0.5031616329,1.7277236592
 H,0,4.5062860463,0.0293984494,4.1559494378
 H,0,2.3223412186,0.7099900486,5.1591035273
 H,0,0.2875793343,0.8588790179,3.7216959962
 H,0,-0.8379289392,0.3148612282,-0.5181712543
 H,0,0.8641643479,0.838997057,-0.6579945938
 H,0,0.4743994724,-0.8888230949,-0.3898412816
 Li,0,1.852355627,-2.8451739216,3.4244253959
 O,0,-2.1056834373,1.3399845642,2.8425404269
 H,0,-1.4231412156,1.0370681451,2.2137370141
 H,0,-2.5290914533,0.5152401807,3.129172231
 Recover connectivity data from disk.

 GradGradGradGradGradGradGradGradGradGradGradGradGradGradGradGradGradGrad
 Berny optimization.
 Initialization pass.
 Cartesian force constants read from checkpoint file:
 "output.chk"
 FormGI is forming the generalized inverse of G from B-inverse, IUseBI=4.
                           ----------------------------
                           !    Initial Parameters    !
                           ! (Angstroms and Degrees)  !
 --------------------------                            --------------------------
 ! Name  Definition              Value          Derivative Info.                !
 --------------------------------------------------------------------------------
 ! R1    R(1,2)                  1.4352         D2E/DX2 =    0.335              !
 ! R2    R(1,14)                 1.0885         D2E/DX2 =    0.368              !
 ! R3    R(1,15)                 1.0933         D2E/DX2 =    0.3544             !
 ! R4    R(1,16)                 1.0933         D2E/DX2 =    0.3539             !
 ! R5    R(2,3)                  1.3776         D2E/DX2 =    0.4092             !
 ! R6    R(2,19)                 1.9547         D2E/DX2 =    0.0127             !
 ! R7    R(3,4)                  1.4029         D2E/DX2 =    0.3155             !
 ! R8    R(3,8)                  1.3994         D2E/DX2 =    0.3167             !
 ! R9    R(4,5)                  1.3932         D2E/DX2 =    0.3303             !
 ! R10   R(4,13)                 1.0864         D2E/DX2 =    0.3719             !
 ! R11   R(4,17)                 3.4474         D2E/DX2 =    0.0087             !
 ! R12   R(5,6)                  1.401          D2E/DX2 =    0.3156             !
 ! R13   R(5,12)                 1.0875         D2E/DX2 =    0.3684             !
 ! R14   R(5,17)                 3.4205         D2E/DX2 =    0.0096             !
 ! R15   R(6,7)                  1.3956         D2E/DX2 =    0.3242             !
 ! R16   R(6,11)                 1.0867         D2E/DX2 =    0.3701             !
 ! R17   R(6,17)                 3.4172         D2E/DX2 =    0.0105             !
 ! R18   R(7,8)                  1.4015         D2E/DX2 =    0.3187             !
 ! R19   R(7,10)                 1.0875         D2E/DX2 =    0.368              !
 ! R20   R(7,17)                 3.4359         D2E/DX2 =    0.0096             !
 ! R21   R(8,9)                  1.0846         D2E/DX2 =    0.376              !
 ! R22   R(8,17)                 3.4691         D2E/DX2 =    0.0116             !
 ! R23   R(18,19)                0.9762         D2E/DX2 =    0.5108             !
 ! R24   R(18,20)                0.9704         D2E/DX2 =    0.5265             !
 ! A1    A(2,1,14)             105.2782         D2E/DX2 =    0.1416             !
 ! A2    A(2,1,15)             110.7914         D2E/DX2 =    0.1402             !
 ! A3    A(2,1,16)             110.8812         D2E/DX2 =    0.1401             !
 ! A4    A(14,1,15)            109.9343         D2E/DX2 =    0.06               !
 ! A5    A(14,1,16)            109.8322         D2E/DX2 =    0.0602             !
 ! A6    A(15,1,16)            110.0261         D2E/DX2 =    0.0658             !
 ! A7    A(1,2,3)              117.4216         D2E/DX2 =    0.1609             !
 ! A8    A(1,2,19)             124.4428         D2E/DX2 =    0.0497             !
 ! A9    A(3,2,19)             117.7567         D2E/DX2 =    0.0763             !
 ! A10   A(2,3,4)              115.2533         D2E/DX2 =    0.1688             !
 ! A11   A(2,3,8)              124.2391         D2E/DX2 =    0.1715             !
 ! A12   A(4,3,8)              120.5076         D2E/DX2 =    0.0358             !
 ! A13   A(3,4,5)              119.7379         D2E/DX2 =    0.0428             !
 ! A14   A(3,4,13)             118.6279         D2E/DX2 =    0.0225             !
 ! A15   A(3,4,17)              79.2961         D2E/DX2 =    0.0057             !
 ! A16   A(5,4,13)             121.6175         D2E/DX2 =    0.0298             !
 ! A17   A(13,4,17)            115.2218         D2E/DX2 =    0.0041             !
 ! A18   A(4,5,6)              120.423          D2E/DX2 =    0.0603             !
 ! A19   A(4,5,12)             119.3387         D2E/DX2 =    0.0393             !
 ! A20   A(6,5,12)             120.2362         D2E/DX2 =    0.0322             !
 ! A21   A(12,5,17)            113.6696         D2E/DX2 =    0.0048             !
 ! A22   A(5,6,7)              119.3426         D2E/DX2 =    0.0565             !
 ! A23   A(5,6,11)             120.3563         D2E/DX2 =    0.0335             !
 ! A24   A(7,6,11)             120.2952         D2E/DX2 =    0.0336             !
 ! A25   A(11,6,17)            113.6818         D2E/DX2 =    0.0046             !
 ! A26   A(6,7,8)              121.0159         D2E/DX2 =    0.06               !
 ! A27   A(6,7,10)             120.0695         D2E/DX2 =    0.0322             !
 ! A28   A(8,7,10)             118.9131         D2E/DX2 =    0.0392             !
 ! A29   A(10,7,17)            114.171          D2E/DX2 =    0.0046             !
 ! A30   A(3,8,7)              118.9711         D2E/DX2 =    0.0421             !
 ! A31   A(3,8,9)              121.5787         D2E/DX2 =    0.0222             !
 ! A32   A(3,8,17)              78.4922         D2E/DX2 =    0.0055             !
 ! A33   A(7,8,9)              119.4435         D2E/DX2 =    0.0301             !
 ! A34   A(9,8,17)             115.5306         D2E/DX2 =    0.0038             !
 ! A35   A(4,17,6)              41.3709         D2E/DX2 =    0.0105             !
 ! A36   A(4,17,7)              47.831          D2E/DX2 =    0.0101             !
 ! A37   A(4,17,8)              41.1894         D2E/DX2 =    0.0099             !
 ! A38   A(5,17,7)              41.2262         D2E/DX2 =    0.0108             !
 ! A39   A(5,17,8)              48.032          D2E/DX2 =    0.0101             !
 ! A40   A(6,17,8)              41.4005         D2E/DX2 =    0.0105             !
 ! A41   A(19,18,20)           103.3915         D2E/DX2 =    0.1729             !
 ! A42   A(2,19,18)            169.5686         D2E/DX2 =    0.019              !
 ! D1    D(14,1,2,3)          -178.3885         D2E/DX2 =    0.0141             !
 ! D2    D(14,1,2,19)           -5.6318         D2E/DX2 =    0.0132             !
 ! D3    D(15,1,2,3)           -59.5875         D2E/DX2 =    0.0155             !
 ! D4    D(15,1,2,19)          113.1691         D2E/DX2 =    0.0147             !
 ! D5    D(16,1,2,3)            62.8852         D2E/DX2 =    0.0156             !
 ! D6    D(16,1,2,19)         -124.3581         D2E/DX2 =    0.0147             !
 ! D7    D(1,2,3,4)            177.0786         D2E/DX2 =    0.0037             !
 ! D8    D(1,2,3,8)             -2.8441         D2E/DX2 =    0.003              !
 ! D9    D(19,2,3,4)             3.8265         D2E/DX2 =    0.0038             !
 ! D10   D(19,2,3,8)          -176.0962         D2E/DX2 =    0.0038             !
 ! D11   D(1,2,19,18)          173.9708         D2E/DX2 =    0.0014             !
 ! D12   D(3,2,19,18)          -13.2948         D2E/DX2 =    0.0014             !
 ! D13   D(2,3,4,5)           -179.4532         D2E/DX2 =    0.0044             !
 ! D14   D(2,3,4,13)            -0.9121         D2E/DX2 =    0.0053             !
 ! D15   D(2,3,4,17)           112.0979         D2E/DX2 =    0.0037             !
 ! D16   D(8,3,4,5)              0.4726         D2E/DX2 =    0.0035             !
 ! D17   D(8,3,4,13)           179.0137         D2E/DX2 =    0.0046             !
 ! D18   D(8,3,4,17)           -67.9763         D2E/DX2 =    0.0036             !
 ! D19   D(2,3,8,7)            179.4773         D2E/DX2 =    0.0051             !
 ! D20   D(2,3,8,9)              0.4261         D2E/DX2 =    0.0046             !
 ! D21   D(2,3,8,17)          -112.5991         D2E/DX2 =    0.0042             !
 ! D22   D(4,3,8,7)             -0.4415         D2E/DX2 =    0.0037             !
 ! D23   D(4,3,8,9)           -179.4927         D2E/DX2 =    0.0044             !
 ! D24   D(4,3,8,17)            67.482          D2E/DX2 =    0.0037             !
 ! D25   D(3,4,5,6)             -0.3405         D2E/DX2 =    0.0056             !
 ! D26   D(3,4,5,12)           179.129          D2E/DX2 =    0.0057             !
 ! D27   D(13,4,5,6)          -178.8367         D2E/DX2 =    0.0061             !
 ! D28   D(13,4,5,12)            0.6327         D2E/DX2 =    0.0058             !
 ! D29   D(3,4,17,6)            94.0824         D2E/DX2 =    0.0268             !
 ! D30   D(3,4,17,7)            61.6121         D2E/DX2 =    0.0238             !
 ! D31   D(3,4,17,8)            29.2888         D2E/DX2 =    0.015              !
 ! D32   D(13,4,17,6)         -149.1768         D2E/DX2 =    0.0162             !
 ! D33   D(13,4,17,7)          178.3528         D2E/DX2 =    0.0154             !
 ! D34   D(13,4,17,8)          146.0295         D2E/DX2 =    0.0165             !
 ! D35   D(4,5,6,7)              0.1832         D2E/DX2 =    0.006              !
 ! D36   D(4,5,6,11)           179.3067         D2E/DX2 =    0.0059             !
 ! D37   D(12,5,6,7)          -179.2814         D2E/DX2 =    0.0056             !
 ! D38   D(12,5,6,11)           -0.158          D2E/DX2 =    0.0055             !
 ! D39   D(12,5,17,7)         -148.3329         D2E/DX2 =    0.0201             !
 ! D40   D(12,5,17,8)          179.4821         D2E/DX2 =    0.0212             !
 ! D41   D(5,6,7,8)             -0.1561         D2E/DX2 =    0.006              !
 ! D42   D(5,6,7,10)           179.3752         D2E/DX2 =    0.0056             !
 ! D43   D(11,6,7,8)          -179.2801         D2E/DX2 =    0.006              !
 ! D44   D(11,6,7,10)            0.2512         D2E/DX2 =    0.0055             !
 ! D45   D(11,6,17,4)          147.9058         D2E/DX2 =    0.0227             !
 ! D46   D(11,6,17,8)         -147.8053         D2E/DX2 =    0.0225             !
 ! D47   D(6,7,8,3)              0.2845         D2E/DX2 =    0.0057             !
 ! D48   D(6,7,8,9)            179.3562         D2E/DX2 =    0.0055             !
 ! D49   D(10,7,8,3)          -179.2521         D2E/DX2 =    0.0055             !
 ! D50   D(10,7,8,9)            -0.1803         D2E/DX2 =    0.0053             !
 ! D51   D(10,7,17,4)         -179.5557         D2E/DX2 =    0.0215             !
 ! D52   D(10,7,17,5)          148.1327         D2E/DX2 =    0.0203             !
 ! D53   D(3,8,17,4)           -29.4593         D2E/DX2 =    0.0152             !
 ! D54   D(3,8,17,5)           -61.6239         D2E/DX2 =    0.0239             !
 ! D55   D(3,8,17,6)           -94.1818         D2E/DX2 =    0.0267             !
 ! D56   D(9,8,17,4)          -149.1289         D2E/DX2 =    0.0169             !
 ! D57   D(9,8,17,5)           178.7065         D2E/DX2 =    0.0158             !
 ! D58   D(9,8,17,6)           146.1486         D2E/DX2 =    0.0165             !
 ! D59   D(20,18,19,2)         -82.648          D2E/DX2 =    0.003              !
 --------------------------------------------------------------------------------
 Trust Radius=3.00D-01 FncErr=5.00D-06 GrdErr=5.00D-06 EigMax=2.50D+02 EigMin=1.00D-04
 Number of steps in this run=    120 maximum allowed number of steps=    120.
 GradGradGradGradGradGradGradGradGradGradGradGradGradGradGradGradGradGrad

                          Input orientation:                          
 ---------------------------------------------------------------------
 Center     Atomic      Atomic             Coordinates (Angstroms)
 Number     Number       Type             X           Y           Z
 ---------------------------------------------------------------------
      1          6           0        0.178692    0.140630   -0.170513
      2          8           0        0.138778    0.370746    1.245541
      3          6           0        1.321401    0.249270    1.941639
      4          6           0        1.243342    0.546093    3.310560
      5          6           0        2.387255    0.464698    4.101670
      6          6           0        3.612358    0.081673    3.540197
      7          6           0        3.677527   -0.214465    2.177910
      8          6           0        2.537226   -0.137404    1.366788
      9          1           0        2.619094   -0.362973    0.309099
     10          1           0        4.624478   -0.503162    1.727724
     11          1           0        4.506286    0.029398    4.155949
     12          1           0        2.322341    0.709990    5.159104
     13          1           0        0.287579    0.858879    3.721696
     14          1           0       -0.837929    0.314861   -0.518171
     15          1           0        0.864164    0.838997   -0.657995
     16          1           0        0.474399   -0.888823   -0.389841
     17          3           0        1.852356   -2.845174    3.424425
     18          8           0       -2.105683    1.339985    2.842540
     19          1           0       -1.423141    1.037068    2.213737
     20          1           0       -2.529091    0.515240    3.129172
 ---------------------------------------------------------------------
                    Distance matrix (angstroms):
                    1          2          3          4          5
     1  C    0.000000
     2  O    1.435185   0.000000
     3  C    2.403908   1.377645   0.000000
     4  C    3.662752   2.348427   1.402905   0.000000
     5  C    4.820199   3.636199   2.418302   1.393204   0.000000
     6  C    5.055977   4.173100   2.798564   2.425006   1.401013
     7  C    4.228832   3.706012   2.412924   2.790448   2.413901
     8  C    2.829007   2.454683   1.399358   2.433013   2.804388
     9  H    2.537558   2.750860   2.173485   3.424597   3.888750
    10  H    4.876760   4.595402   3.394442   3.877937   3.402579
    11  H    6.120353   5.259479   3.885229   3.410053   2.163961
    12  H    5.772713   4.494330   3.400915   2.146675   1.087450
    13  H    3.959423   2.528193   2.146861   1.086439   2.169884
    14  H    1.088458   2.016869   3.273786   4.363982   5.636239
    15  H    1.093264   2.090190   2.704615   3.997373   5.011418
    16  H    1.093308   2.091323   2.729188   4.042676   5.066035
    17  Li   4.963845   4.245706   3.472197   3.447398   3.420531
    18  O    3.966776   2.920178   3.707585   3.473511   4.747423
    19  H    3.009006   1.954733   2.868305   2.924758   4.290806
    20  H    4.284898   3.269017   4.038225   3.776918   5.011862
                    6          7          8          9         10
     6  C    0.000000
     7  C    1.395626   0.000000
     8  C    2.434669   1.401478   0.000000
     9  H    3.409440   2.152856   1.084569   0.000000
    10  H    2.156729   1.087534   2.149576   2.460430   0.000000
    11  H    1.086734   2.158461   3.418251   4.302756   2.488749
    12  H    2.163280   3.402743   3.891774   4.976128   4.306500
    13  H    3.419231   3.876479   3.405742   4.309837   4.963847
    14  H    6.027419   5.285677   3.892208   3.618679   5.962474
    15  H    5.074537   4.131240   2.802185   2.336617   4.651129
    16  H    5.121899   4.160304   2.811695   2.316193   4.675037
    17  Li   3.417228   3.435939   3.469141   4.056410   4.006056
    18  O    5.896276   6.025244   5.090887   5.625114   7.066476
    19  H    5.294197   5.252088   4.216778   4.682673   6.259570
    20  H    6.170439   6.321351   5.403657   5.935308   7.360351
                   11         12         13         14         15
    11  H    0.000000
    12  H    2.497827   0.000000
    13  H    4.321354   2.495709   0.000000
    14  H    7.105598   6.509599   4.420317   0.000000
    15  H    6.090530   5.998463   4.417526   1.786446   0.000000
    16  H    6.145198   6.063158   4.471477   1.785366   1.791420
    17  Li   3.980156   3.983615   4.031985   5.724292   5.587109
    18  O    6.867374   5.036940   2.594626   3.735299   4.617871
    19  H    6.320261   4.776066   2.287413   2.885720   3.676662
    20  H    7.126489   5.262599   2.898759   4.025332   5.095256
                   16         17         18         19         20
    16  H    0.000000
    17  Li   4.502744   0.000000
    18  O    4.698160   5.789664   0.000000
    19  H    3.753443   5.221729   0.976225   0.000000
    20  H    4.834853   5.529614   0.970379   1.527564   0.000000
 Stoichiometry    C7H10LiO2(1+)
 Framework group  C1[X(C7H10LiO2)]
 Deg. of freedom    54
 Full point group                 C1      NOp   1
 Largest Abelian subgroup         C1      NOp   1
 Largest concise Abelian subgroup C1      NOp   1
                         Standard orientation:                         
 ---------------------------------------------------------------------
 Center     Atomic      Atomic             Coordinates (Angstroms)
 Number     Number       Type             X           Y           Z
 ---------------------------------------------------------------------
      1          6           0        1.699263    2.038200   -0.016977
      2          8           0        1.381833    0.638565   -0.012921
      3          6           0        0.052121    0.289314   -0.101208
      4          6           0       -0.202131   -1.089194   -0.157887
      5          6           0       -1.514248   -1.546296   -0.259989
      6          6           0       -2.580709   -0.638573   -0.299188
      7          6           0       -2.316148    0.730418   -0.238798
      8          6           0       -1.002624    1.208262   -0.136518
      9          1           0       -0.825537    2.277718   -0.101949
     10          1           0       -3.134309    1.445794   -0.278556
     11          1           0       -3.602985   -0.995878   -0.390154
     12          1           0       -1.702951   -2.615685   -0.317829
     13          1           0        0.640477   -1.774896   -0.144673
     14          1           0        2.785650    2.086049    0.030080
     15          1           0        1.344636    2.513895   -0.935226
     16          1           0        1.267869    2.538151    0.854384
     17          3           0       -1.520080   -0.321601    2.933774
     18          8           0        3.230253   -1.620024   -0.110671
     19          1           0        2.707198   -0.795904   -0.094693
     20          1           0        3.370366   -1.815548    0.829421
 ---------------------------------------------------------------------
 Rotational constants (GHZ):           1.8213383           0.9087647           0.7206936
 Standard basis: Aug-CC-pVTZ (5D, 7F)
 There are   800 symmetry adapted cartesian basis functions of A   symmetry.
 There are   690 symmetry adapted basis functions of A   symmetry.
   690 basis functions,   992 primitive gaussians,   800 cartesian basis functions
    35 alpha electrons       35 beta electrons
       nuclear repulsion energy       455.1322385862 Hartrees.
 NAtoms=   20 NActive=   20 NUniq=   20 SFac= 1.00D+00 NAtFMM=   60 NAOKFM=F Big=F
 Integral buffers will be    131072 words long.
 Raffenetti 1 integral format.
 Two-electron integral symmetry is turned on.
 ------------------------------------------------------------------------------
 Polarizable Continuum Model (PCM)
 =================================
 Model                : PCM.
 Atomic radii         : UFF (Universal Force Field).
 Polarization charges : Total charges.
 Charge compensation  : None.
 Solution method      : On-the-fly selection.
 Cavity type          : Scaled VdW (van der Waals Surface) (Alpha=1.100).
 Cavity algorithm     : GePol (No added spheres)
                        Default sphere list used, NSphG=   20.
                        Lebedev-Laikov grids with approx.  5.0 points / Ang**2.
                        Smoothing algorithm: York/Karplus (Gamma=1.0000).
                        Polarization charges: spherical gaussians, with
                                              point-specific exponents (IZeta= 3).
                        Self-potential: point-specific (ISelfS= 7).
                        Self-field    : sphere-specific E.n sum rule (ISelfD= 2).
 1st derivatives      : Analytical E(r).r(x)/FMM algorithm (CHGder, D1EAlg=3).
                        Cavity 1st derivative terms included.
 Solvent              : Water, Eps=  78.355300 Eps(inf)=   1.777849
 ------------------------------------------------------------------------------
 Spheres list:
 ISph  on   Nord     Re0    Alpha      Xe            Ye            Ze
    1   C      1    1.9255  1.100      1.699263      2.038200     -0.016977
    2   O      2    1.7500  1.100      1.381833      0.638565     -0.012921
    3   C      3    1.9255  1.100      0.052121      0.289314     -0.101208
    4   C      4    1.9255  1.100     -0.202131     -1.089194     -0.157887
    5   C      5    1.9255  1.100     -1.514248     -1.546296     -0.259989
    6   C      6    1.9255  1.100     -2.580709     -0.638573     -0.299188
    7   C      7    1.9255  1.100     -2.316148      0.730418     -0.238798
    8   C      8    1.9255  1.100     -1.002624      1.208262     -0.136518
    9   H      9    1.4430  1.100     -0.825537      2.277718     -0.101949
   10   H     10    1.4430  1.100     -3.134309      1.445794     -0.278556
   11   H     11    1.4430  1.100     -3.602985     -0.995878     -0.390154
   12   H     12    1.4430  1.100     -1.702951     -2.615685     -0.317829
   13   H     13    1.4430  1.100      0.640477     -1.774896     -0.144673
   14   H     14    1.4430  1.100      2.785650      2.086049      0.030080
   15   H     15    1.4430  1.100      1.344636      2.513895     -0.935226
   16   H     16    1.4430  1.100      1.267869      2.538151      0.854384
   17  Li     17    1.2255  1.100     -1.520080     -0.321601      2.933774
   18   O     18    1.7500  1.100      3.230253     -1.620024     -0.110671
   19   H     19    1.4430  1.100      2.707198     -0.795904     -0.094693
   20   H     20    1.4430  1.100      3.370366     -1.815548      0.829421
 ------------------------------------------------------------------------------
 One-electron integrals computed using PRISM.
 NBasis=   690 RedAO= T EigKep=  1.35D-06  NBF=   690
 NBsUse=   687 1.00D-06 EigRej=  9.26D-07 NBFU=   687
 ExpMin= 7.59D-03 ExpMax= 1.53D+04 ExpMxC= 5.22D+02 IAcc=3 IRadAn=         5 AccDes= 0.00D+00
 Harris functional with IExCor=  205 and IRadAn=       5 diagonalized for initial guess.
 HarFok:  IExCor=  205 AccDes= 0.00D+00 IRadAn=         5 IDoV= 1 UseB2=F ITyADJ=14
 ICtDFT=  3500011 ScaDFX=  1.000000  1.000000  1.000000  1.000000
 FoFCou: FMM=F IPFlag=           0 FMFlag=      100000 FMFlg1=           0
         NFxFlg=           0 DoJE=T BraDBF=F KetDBF=T FulRan=T
         wScrn=  0.000000 ICntrl=       500 IOpCl=  0 I1Cent=   200000004 NGrid=           0
         NMat0=    1 NMatS0=      1 NMatT0=    0 NMatD0=    1 NMtDS0=    0 NMtDT0=    0
 Petite list used in FoFCou.
 Requested convergence on RMS density matrix=1.00D-08 within 128 cycles.
 Requested convergence on MAX density matrix=1.00D-06.
 Requested convergence on             energy=1.00D-06.
 No special actions if energy rises.
 Inv3:  Mode=1 IEnd=     9198003.
 Iteration    1 A*A^-1 deviation from unit magnitude is 3.11D-15 for     16.
 Iteration    1 A*A^-1 deviation from orthogonality  is 2.59D-15 for    608    436.
 Iteration    1 A^-1*A deviation from unit magnitude is 2.89D-15 for    384.
 Iteration    1 A^-1*A deviation from orthogonality  is 1.53D-15 for   1672    557.
 Error on total polarization charges =  0.01312
 SCF Done:  E(RHF) =  -428.206272545     A.U. after   13 cycles
            NFock= 13  Conv=0.93D-08     -V/T= 2.0023
 ExpMin= 7.59D-03 ExpMax= 1.53D+04 ExpMxC= 5.22D+02 IAcc=3 IRadAn=         5 AccDes= 0.00D+00
 HarFok:  IExCor=  205 AccDes= 0.00D+00 IRadAn=         5 IDoV=-2 UseB2=F ITyADJ=14
 ICtDFT= 12500011 ScaDFX=  1.000000  1.000000  1.000000  1.000000
 Range of M.O.s used for correlation:    11   687
 NBasis=   690 NAE=    35 NBE=    35 NFC=    10 NFV=     0
 NROrb=    677 NOA=    25 NOB=    25 NVA=   652 NVB=   652

 **** Warning!!: The largest alpha MO coefficient is  0.14947601D+03

 Disk-based method using ON**2 memory for 25 occupieds at a time.
 Estimated scratch disk usage= 26943434387 words.
 Actual    scratch disk usage= 24370149523 words.
 JobTyp=1 Pass  1:  I=  11 to  35 NPSUse= 12 ParTrn=T ParDer=T DoDerP=T.
 Spin components of T(2) and E(2):
     alpha-alpha T2 =       0.6863075171D-01 E2=     -0.2061427267D+00
     alpha-beta  T2 =       0.3713488872D+00 E2=     -0.1242704914D+01
     beta-beta   T2 =       0.6863075171D-01 E2=     -0.2061427267D+00
 ANorm=    0.1228255019D+01
 E2 =    -0.1654990368D+01 EUMP2 =    -0.42986126291235D+03
          IDoAtm=11111111111111111111
 NEqPCM:  Using equilibrium solvation (IEInf=0, Eps=  78.3553, EpsInf=   1.7778)
          Differentiating once with respect to electric field.
                with respect to dipole field.
          Differentiating once with respect to nuclear coordinates.
          There are     1 degrees of freedom in the 1st order CPHF.  IDoFFX=0 NUNeed=     1.
 LinEq1:  Iter=  0 NonCon=     1 RMS=1.87D-03 Max=3.58D-02 NDo=     1
 AX will form     1 AO Fock derivatives at one time.
 LinEq1:  Iter=  1 NonCon=     1 RMS=4.63D-04 Max=7.55D-03 NDo=     1
 LinEq1:  Iter=  2 NonCon=     1 RMS=1.67D-04 Max=5.40D-03 NDo=     1
 LinEq1:  Iter=  3 NonCon=     1 RMS=7.19D-05 Max=2.45D-03 NDo=     1
 LinEq1:  Iter=  4 NonCon=     1 RMS=2.92D-05 Max=1.12D-03 NDo=     1
 LinEq1:  Iter=  5 NonCon=     1 RMS=9.17D-06 Max=2.43D-04 NDo=     1
 LinEq1:  Iter=  6 NonCon=     1 RMS=2.41D-06 Max=2.85D-05 NDo=     1
 LinEq1:  Iter=  7 NonCon=     1 RMS=7.62D-07 Max=1.43D-05 NDo=     1
 LinEq1:  Iter=  8 NonCon=     1 RMS=2.12D-07 Max=3.91D-06 NDo=     1
 LinEq1:  Iter=  9 NonCon=     1 RMS=7.67D-08 Max=3.20D-06 NDo=     1
 LinEq1:  Iter= 10 NonCon=     1 RMS=2.43D-08 Max=6.37D-07 NDo=     1
 LinEq1:  Iter= 11 NonCon=     1 RMS=6.80D-09 Max=3.04D-07 NDo=     1
 LinEq1:  Iter= 12 NonCon=     1 RMS=2.78D-09 Max=8.53D-08 NDo=     1
 LinEq1:  Iter= 13 NonCon=     1 RMS=9.66D-10 Max=4.28D-08 NDo=     1
 LinEq1:  Iter= 14 NonCon=     1 RMS=2.37D-10 Max=4.43D-09 NDo=     1
 LinEq1:  Iter= 15 NonCon=     1 RMS=8.17D-11 Max=2.65D-09 NDo=     1
 LinEq1:  Iter= 16 NonCon=     0 RMS=2.62D-11 Max=4.04D-10 NDo=     1
 Linear equations converged to 1.000D-10 1.000D-09 after    16 iterations.
 End of Minotr F.D. properties file   721 does not exist.
 End of Minotr F.D. properties file   722 does not exist.
 End of Minotr F.D. properties file   788 does not exist.

 **********************************************************************

            Population analysis using the SCF Density.

 **********************************************************************

 Orbital symmetries:
       Occupied  (A) (A) (A) (A) (A) (A) (A) (A) (A) (A) (A) (A)
                 (A) (A) (A) (A) (A) (A) (A) (A) (A) (A) (A) (A)
                 (A) (A) (A) (A) (A) (A) (A) (A) (A) (A) (A)
       Virtual   (A) (A) (A) (A) (A) (A) (A) (A) (A) (A) (A) (A)
                 (A) (A) (A) (A) (A) (A) (A) (A) (A) (A) (A) (A)
                 (A) (A) (A) (A) (A) (A) (A) (A) (A) (A) (A) (A)
                 (A) (A) (A) (A) (A) (A) (A) (A) (A) (A) (A) (A)
                 (A) (A) (A) (A) (A) (A) (A) (A) (A) (A) (A) (A)
                 (A) (A) (A) (A) (A) (A) (A) (A) (A) (A) (A) (A)
                 (A) (A) (A) (A) (A) (A) (A) (A) (A) (A) (A) (A)
                 (A) (A) (A) (A) (A) (A) (A) (A) (A) (A) (A) (A)
                 (A) (A) (A) (A) (A) (A) (A) (A) (A) (A) (A) (A)
                 (A) (A) (A) (A) (A) (A) (A) (A) (A) (A) (A) (A)
                 (A) (A) (A) (A) (A) (A) (A) (A) (A) (A) (A) (A)
                 (A) (A) (A) (A) (A) (A) (A) (A) (A) (A) (A) (A)
                 (A) (A) (A) (A) (A) (A) (A) (A) (A) (A) (A) (A)
                 (A) (A) (A) (A) (A) (A) (A) (A) (A) (A) (A) (A)
                 (A) (A) (A) (A) (A) (A) (A) (A) (A) (A) (A) (A)
                 (A) (A) (A) (A) (A) (A) (A) (A) (A) (A) (A) (A)
                 (A) (A) (A) (A) (A) (A) (A) (A) (A) (A) (A) (A)
                 (A) (A) (A) (A) (A) (A) (A) (A) (A) (A) (A) (A)
                 (A) (A) (A) (A) (A) (A) (A) (A) (A) (A) (A) (A)
                 (A) (A) (A) (A) (A) (A) (A) (A) (A) (A) (A) (A)
                 (A) (A) (A) (A) (A) (A) (A) (A) (A) (A) (A) (A)
                 (A) (A) (A) (A) (A) (A) (A) (A) (A) (A) (A) (A)
                 (A) (A) (A) (A) (A) (A) (A) (A) (A) (A) (A) (A)
                 (A) (A) (A) (A) (A) (A) (A) (A) (A) (A) (A) (A)
                 (A) (A) (A) (A) (A) (A) (A) (A) (A) (A) (A) (A)
                 (A) (A) (A) (A) (A) (A) (A) (A) (A) (A) (A) (A)
                 (A) (A) (A) (A) (A) (A) (A) (A) (A) (A) (A) (A)
                 (A) (A) (A) (A) (A) (A) (A) (A) (A) (A) (A) (A)
                 (A) (A) (A) (A) (A) (A) (A) (A) (A) (A) (A) (A)
                 (A) (A) (A) (A) (A) (A) (A) (A) (A) (A) (A) (A)
                 (A) (A) (A) (A) (A) (A) (A) (A) (A) (A) (A) (A)
                 (A) (A) (A) (A) (A) (A) (A) (A) (A) (A) (A) (A)
                 (A) (A) (A) (A) (A) (A) (A) (A) (A) (A) (A) (A)
                 (A) (A) (A) (A) (A) (A) (A) (A) (A) (A) (A) (A)
                 (A) (A) (A) (A) (A) (A) (A) (A) (A) (A) (A) (A)
                 (A) (A) (A) (A) (A) (A) (A) (A) (A) (A) (A) (A)
                 (A) (A) (A) (A) (A) (A) (A) (A) (A) (A) (A) (A)
                 (A) (A) (A) (A) (A) (A) (A) (A) (A) (A) (A) (A)
                 (A) (A) (A) (A) (A) (A) (A) (A) (A) (A) (A) (A)
                 (A) (A) (A) (A) (A) (A) (A) (A) (A) (A) (A) (A)
                 (A) (A) (A) (A) (A) (A) (A) (A) (A) (A) (A) (A)
                 (A) (A) (A) (A) (A) (A) (A) (A) (A) (A) (A) (A)
                 (A) (A) (A) (A) (A) (A) (A) (A) (A) (A) (A) (A)
                 (A) (A) (A) (A) (A) (A) (A) (A) (A) (A) (A) (A)
                 (A) (A) (A) (A) (A) (A) (A) (A) (A) (A) (A) (A)
                 (A) (A) (A) (A) (A) (A) (A) (A) (A) (A) (A) (A)
                 (A) (A) (A) (A) (A) (A) (A) (A) (A) (A) (A) (A)
                 (A) (A) (A) (A) (A) (A) (A) (A) (A) (A) (A) (A)
                 (A) (A) (A) (A) (A) (A) (A) (A) (A) (A) (A) (A)
                 (A) (A) (A) (A) (A) (A) (A) (A) (A) (A) (A) (A)
                 (A) (A) (A) (A) (A) (A) (A) (A) (A) (A) (A) (A)
                 (A) (A) (A) (A) (A) (A) (A) (A) (A) (A) (A) (A)
                 (A) (A) (A) (A) (A) (A) (A) (A) (A) (A) (A) (A)
                 (A) (A) (A) (A) (A) (A) (A) (A) (A) (A) (A) (A)
                 (A) (A) (A) (A)
 The electronic state is 1-A.
 Alpha  occ. eigenvalues --  -20.59986 -20.55883 -11.31258 -11.28611 -11.24887
 Alpha  occ. eigenvalues --  -11.24814 -11.24137 -11.23749 -11.23606  -2.40567
 Alpha  occ. eigenvalues --   -1.41616  -1.33916  -1.15361  -1.02858  -1.02078
 Alpha  occ. eigenvalues --   -0.94537  -0.84020  -0.81434  -0.72704  -0.70684
 Alpha  occ. eigenvalues --   -0.66822  -0.66535  -0.66042  -0.62453  -0.59699
 Alpha  occ. eigenvalues --   -0.58835  -0.57549  -0.53420  -0.53346  -0.51880
 Alpha  occ. eigenvalues --   -0.50552  -0.48825  -0.47853  -0.34932  -0.32436
 Alpha virt. eigenvalues --    0.01119   0.01866   0.01880   0.02018   0.04219
 Alpha virt. eigenvalues --    0.04513   0.04683   0.04782   0.04863   0.05309
 Alpha virt. eigenvalues --    0.06414   0.06498   0.06653   0.06709   0.07178
 Alpha virt. eigenvalues --    0.07630   0.08370   0.09163   0.09789   0.10010
 Alpha virt. eigenvalues --    0.10735   0.11539   0.11767   0.12408   0.12796
 Alpha virt. eigenvalues --    0.12851   0.13470   0.13833   0.14176   0.14435
 Alpha virt. eigenvalues --    0.14628   0.14670   0.14926   0.15101   0.15183
 Alpha virt. eigenvalues --    0.15604   0.15959   0.16453   0.16748   0.17004
 Alpha virt. eigenvalues --    0.17400   0.17741   0.17828   0.18517   0.18578
 Alpha virt. eigenvalues --    0.19393   0.20267   0.21064   0.21392   0.22893
 Alpha virt. eigenvalues --    0.23269   0.23393   0.24940   0.24985   0.25405
 Alpha virt. eigenvalues --    0.25907   0.26435   0.26931   0.27033   0.27449
 Alpha virt. eigenvalues --    0.27862   0.28593   0.28903   0.30305   0.30722
 Alpha virt. eigenvalues --    0.31249   0.31481   0.32023   0.32337   0.32630
 Alpha virt. eigenvalues --    0.32924   0.33423   0.33868   0.34113   0.34429
 Alpha virt. eigenvalues --    0.34914   0.35362   0.35436   0.36261   0.36493
 Alpha virt. eigenvalues --    0.36972   0.37268   0.37434   0.37733   0.38055
 Alpha virt. eigenvalues --    0.38648   0.39371   0.39648   0.39976   0.40509
 Alpha virt. eigenvalues --    0.40746   0.41280   0.41583   0.42091   0.42755
 Alpha virt. eigenvalues --    0.42955   0.43678   0.43864   0.44801   0.45346
 Alpha virt. eigenvalues --    0.45715   0.46042   0.46659   0.46977   0.47182
 Alpha virt. eigenvalues --    0.47828   0.47923   0.48145   0.48606   0.49110
 Alpha virt. eigenvalues --    0.49697   0.50054   0.50259   0.50661   0.51201
 Alpha virt. eigenvalues --    0.51554   0.51677   0.52035   0.52369   0.53017
 Alpha virt. eigenvalues --    0.53366   0.53497   0.54012   0.54552   0.54847
 Alpha virt. eigenvalues --    0.55102   0.55974   0.56693   0.57049   0.57150
 Alpha virt. eigenvalues --    0.57600   0.57804   0.58728   0.59820   0.60262
 Alpha virt. eigenvalues --    0.60453   0.60947   0.61287   0.62278   0.62429
 Alpha virt. eigenvalues --    0.63112   0.64406   0.67300   0.67791   0.68267
 Alpha virt. eigenvalues --    0.68522   0.69108   0.69328   0.70119   0.70534
 Alpha virt. eigenvalues --    0.71500   0.72063   0.72978   0.73831   0.74282
 Alpha virt. eigenvalues --    0.75334   0.76174   0.76570   0.78061   0.78257
 Alpha virt. eigenvalues --    0.78635   0.79055   0.80119   0.80895   0.82182
 Alpha virt. eigenvalues --    0.82467   0.83323   0.83659   0.84257   0.84665
 Alpha virt. eigenvalues --    0.85300   0.85850   0.86366   0.86775   0.87403
 Alpha virt. eigenvalues --    0.87901   0.88752   0.89334   0.89604   0.89943
 Alpha virt. eigenvalues --    0.90160   0.90820   0.91049   0.91947   0.92438
 Alpha virt. eigenvalues --    0.92990   0.93287   0.93700   0.94006   0.94491
 Alpha virt. eigenvalues --    0.95107   0.95354   0.95827   0.96171   0.96971
 Alpha virt. eigenvalues --    0.97366   0.98436   0.98463   0.98703   0.99158
 Alpha virt. eigenvalues --    0.99675   1.00115   1.01479   1.01704   1.02247
 Alpha virt. eigenvalues --    1.03231   1.03325   1.03689   1.04005   1.04805
 Alpha virt. eigenvalues --    1.05061   1.05774   1.06532   1.07364   1.08082
 Alpha virt. eigenvalues --    1.08332   1.09047   1.09558   1.09803   1.10323
 Alpha virt. eigenvalues --    1.10548   1.11577   1.12103   1.12595   1.12666
 Alpha virt. eigenvalues --    1.13335   1.13486   1.13891   1.14611   1.15187
 Alpha virt. eigenvalues --    1.15596   1.16466   1.17192   1.17982   1.18762
 Alpha virt. eigenvalues --    1.18933   1.19387   1.19663   1.20320   1.20956
 Alpha virt. eigenvalues --    1.21415   1.21967   1.22494   1.23130   1.23312
 Alpha virt. eigenvalues --    1.23939   1.24332   1.25137   1.25623   1.26163
 Alpha virt. eigenvalues --    1.26864   1.27403   1.27992   1.28570   1.29122
 Alpha virt. eigenvalues --    1.29715   1.30237   1.30989   1.31739   1.32133
 Alpha virt. eigenvalues --    1.32828   1.33057   1.33236   1.35285   1.36057
 Alpha virt. eigenvalues --    1.36204   1.37319   1.38733   1.40970   1.41282
 Alpha virt. eigenvalues --    1.42158   1.43022   1.44801   1.45841   1.45928
 Alpha virt. eigenvalues --    1.46377   1.47656   1.48770   1.50267   1.50793
 Alpha virt. eigenvalues --    1.51681   1.52371   1.53442   1.54532   1.55033
 Alpha virt. eigenvalues --    1.55512   1.56644   1.57789   1.58246   1.59750
 Alpha virt. eigenvalues --    1.60554   1.60865   1.63055   1.64117   1.65954
 Alpha virt. eigenvalues --    1.66904   1.68556   1.68805   1.69073   1.70100
 Alpha virt. eigenvalues --    1.71431   1.71923   1.72587   1.73229   1.74262
 Alpha virt. eigenvalues --    1.75732   1.76557   1.76962   1.77535   1.78757
 Alpha virt. eigenvalues --    1.79204   1.80182   1.80629   1.81334   1.83371
 Alpha virt. eigenvalues --    1.84478   1.84551   1.86049   1.87755   1.88058
 Alpha virt. eigenvalues --    1.88420   1.88898   1.89882   1.90526   1.91158
 Alpha virt. eigenvalues --    1.92716   1.94908   1.95335   1.96929   1.98591
 Alpha virt. eigenvalues --    1.99607   2.01761   2.02610   2.02867   2.03417
 Alpha virt. eigenvalues --    2.04396   2.04515   2.05087   2.05823   2.06723
 Alpha virt. eigenvalues --    2.08146   2.08778   2.10070   2.10680   2.11599
 Alpha virt. eigenvalues --    2.12586   2.12701   2.13264   2.15526   2.17031
 Alpha virt. eigenvalues --    2.17760   2.18048   2.19118   2.19318   2.20751
 Alpha virt. eigenvalues --    2.21317   2.23822   2.25202   2.26055   2.27096
 Alpha virt. eigenvalues --    2.28217   2.28687   2.30371   2.31954   2.33199
 Alpha virt. eigenvalues --    2.35310   2.36448   2.39433   2.40216   2.41855
 Alpha virt. eigenvalues --    2.44711   2.46074   2.47636   2.48377   2.49068
 Alpha virt. eigenvalues --    2.50203   2.51635   2.54101   2.55261   2.57667
 Alpha virt. eigenvalues --    2.58073   2.58639   2.60304   2.62914   2.64202
 Alpha virt. eigenvalues --    2.65689   2.67014   2.68096   2.69932   2.71806
 Alpha virt. eigenvalues --    2.73654   2.76854   2.77505   2.79076   2.79335
 Alpha virt. eigenvalues --    2.80113   2.81040   2.82556   2.83812   2.85056
 Alpha virt. eigenvalues --    2.85151   2.91219   2.93674   2.99162   3.01923
 Alpha virt. eigenvalues --    3.03235   3.05691   3.06755   3.07464   3.10242
 Alpha virt. eigenvalues --    3.12647   3.15340   3.18329   3.20070   3.21740
 Alpha virt. eigenvalues --    3.23563   3.25808   3.26341   3.28186   3.30329
 Alpha virt. eigenvalues --    3.31467   3.34927   3.36170   3.38655   3.39284
 Alpha virt. eigenvalues --    3.42559   3.44227   3.44438   3.44805   3.46018
 Alpha virt. eigenvalues --    3.46954   3.48285   3.48747   3.51760   3.52047
 Alpha virt. eigenvalues --    3.53651   3.53850   3.56527   3.57553   3.58399
 Alpha virt. eigenvalues --    3.59431   3.60950   3.62722   3.63403   3.64016
 Alpha virt. eigenvalues --    3.65040   3.65378   3.67609   3.70332   3.70919
 Alpha virt. eigenvalues --    3.72977   3.73408   3.75288   3.75494   3.76535
 Alpha virt. eigenvalues --    3.78356   3.81153   3.82231   3.82703   3.83850
 Alpha virt. eigenvalues --    3.86511   3.87333   3.89459   3.89884   3.91527
 Alpha virt. eigenvalues --    3.91660   3.92533   3.93174   3.94381   3.95231
 Alpha virt. eigenvalues --    3.95803   3.97578   3.98367   4.00431   4.00692
 Alpha virt. eigenvalues --    4.01429   4.03716   4.04660   4.06464   4.07472
 Alpha virt. eigenvalues --    4.09431   4.10807   4.12062   4.12258   4.13554
 Alpha virt. eigenvalues --    4.14400   4.15195   4.16571   4.18115   4.19849
 Alpha virt. eigenvalues --    4.20063   4.22126   4.23305   4.25124   4.26614
 Alpha virt. eigenvalues --    4.27159   4.27366   4.28424   4.29370   4.30067
 Alpha virt. eigenvalues --    4.30863   4.32404   4.32959   4.33928   4.34970
 Alpha virt. eigenvalues --    4.36056   4.38411   4.39386   4.40240   4.41036
 Alpha virt. eigenvalues --    4.42253   4.43423   4.44046   4.45480   4.46084
 Alpha virt. eigenvalues --    4.47816   4.48480   4.49170   4.50532   4.51970
 Alpha virt. eigenvalues --    4.53849   4.54727   4.56327   4.58924   4.60873
 Alpha virt. eigenvalues --    4.61090   4.63214   4.63817   4.67514   4.68828
 Alpha virt. eigenvalues --    4.70696   4.71094   4.73360   4.73883   4.76785
 Alpha virt. eigenvalues --    4.77999   4.79020   4.79986   4.82547   4.83925
 Alpha virt. eigenvalues --    4.85203   4.88098   4.88546   4.90016   4.91151
 Alpha virt. eigenvalues --    4.93028   4.96529   4.96744   4.98543   5.01780
 Alpha virt. eigenvalues --    5.02173   5.04563   5.04652   5.06975   5.08549
 Alpha virt. eigenvalues --    5.10792   5.11312   5.13211   5.14333   5.15604
 Alpha virt. eigenvalues --    5.15952   5.16487   5.17382   5.18062   5.20334
 Alpha virt. eigenvalues --    5.22407   5.22748   5.25382   5.28441   5.30191
 Alpha virt. eigenvalues --    5.32754   5.33278   5.34575   5.36910   5.37841
 Alpha virt. eigenvalues --    5.40813   5.41386   5.41956   5.44268   5.44725
 Alpha virt. eigenvalues --    5.48011   5.51080   5.52757   5.58380   5.60372
 Alpha virt. eigenvalues --    5.64599   5.65738   5.68386   5.69807   5.74827
 Alpha virt. eigenvalues --    5.77072   5.78457   5.79424   5.82632   5.88497
 Alpha virt. eigenvalues --    5.92116   6.06935   6.07575   6.10018   6.15039
 Alpha virt. eigenvalues --    6.17514   6.19465   6.25076   6.27657   6.31873
 Alpha virt. eigenvalues --    6.35618   6.37456   6.43881   6.48550   6.57723
 Alpha virt. eigenvalues --    6.60823   6.66133   6.70598   6.77077   6.80549
 Alpha virt. eigenvalues --    6.82963   6.89610   6.91635   6.94364   7.06312
 Alpha virt. eigenvalues --    7.08633   7.12857   7.14321   7.16972   7.20229
 Alpha virt. eigenvalues --    7.24561   7.32635   7.36892   7.42672   7.46552
 Alpha virt. eigenvalues --    7.52624   7.57361   7.58430   7.62228   7.79840
 Alpha virt. eigenvalues --    7.82274   7.89526   7.96390   8.02761   8.07440
 Alpha virt. eigenvalues --    8.43618   8.59451   8.89553  15.99629  16.12077
 Alpha virt. eigenvalues --   16.26181  17.13375  18.47381  18.92241  19.45118
 Alpha virt. eigenvalues --   19.66587  20.30616
          Condensed to atoms (all electrons):
               1          2          3          4          5          6
     1  C    5.876594   0.102682   0.017623   0.014536   0.007127  -0.003270
     2  O    0.102682   9.020759   0.136686  -0.200864   0.140884  -0.029811
     3  C    0.017623   0.136686   5.704641  -0.265403  -0.193475  -0.186327
     4  C    0.014536  -0.200864  -0.265403   6.770974   0.092180   0.118173
     5  C    0.007127   0.140884  -0.193475   0.092180   6.700668  -0.201294
     6  C   -0.003270  -0.029811  -0.186327   0.118173  -0.201294   6.357150
     7  C   -0.007398   0.024080  -0.114511  -0.096505   0.137610  -0.154449
     8  C   -0.048866  -0.404868  -0.056480   0.125299  -0.113086   0.113813
     9  H   -0.030216  -0.034491  -0.067632  -0.023698  -0.004027   0.023815
    10  H   -0.000651  -0.001297  -0.028134   0.015910   0.004665  -0.057820
    11  H    0.000580   0.000004  -0.008416  -0.017691  -0.090962   0.405229
    12  H   -0.000332  -0.006433   0.015904  -0.031777   0.369312  -0.096579
    13  H    0.001021  -0.046991  -0.016383   0.365509  -0.223543  -0.008439
    14  H    0.304096  -0.004957  -0.001046   0.010708  -0.000878  -0.000631
    15  H    0.366146   0.027043  -0.005353   0.012570   0.004258  -0.000892
    16  H    0.361412   0.002852   0.009509   0.003484  -0.001689  -0.000646
    17  Li   0.000978   0.000008  -0.004906  -0.013386  -0.009663   0.001489
    18  O    0.003749  -0.039853   0.011645  -0.029040   0.019501   0.004036
    19  H   -0.001498  -0.055714  -0.013871   0.005936   0.006941   0.003040
    20  H   -0.000366   0.011281  -0.010545   0.011489   0.002315   0.000312
               7          8          9         10         11         12
     1  C   -0.007398  -0.048866  -0.030216  -0.000651   0.000580  -0.000332
     2  O    0.024080  -0.404868  -0.034491  -0.001297   0.000004  -0.006433
     3  C   -0.114511  -0.056480  -0.067632  -0.028134  -0.008416   0.015904
     4  C   -0.096505   0.125299  -0.023698   0.015910  -0.017691  -0.031777
     5  C    0.137610  -0.113086  -0.004027   0.004665  -0.090962   0.369312
     6  C   -0.154449   0.113813   0.023815  -0.057820   0.405229  -0.096579
     7  C    6.599032  -0.059786  -0.181317   0.367741  -0.027706  -0.016016
     8  C   -0.059786   6.436078   0.539981  -0.051921   0.000854   0.007912
     9  H   -0.181317   0.539981   0.541961   0.001307  -0.004709   0.001305
    10  H    0.367741  -0.051921   0.001307   0.341757  -0.000414  -0.002353
    11  H   -0.027706   0.000854  -0.004709  -0.000414   0.361832  -0.014066
    12  H   -0.016016   0.007912   0.001305  -0.002353  -0.014066   0.367372
    13  H    0.020426   0.005482  -0.004204   0.001421  -0.001700  -0.007079
    14  H   -0.001073   0.003629  -0.000650   0.000111   0.000036  -0.000032
    15  H   -0.003656  -0.031749  -0.014788  -0.000520   0.000192   0.000005
    16  H   -0.001771  -0.016740  -0.009951   0.000057  -0.000340   0.000123
    17  Li  -0.016546  -0.011234   0.003080  -0.001420  -0.001666  -0.000041
    18  O   -0.000950  -0.003982   0.000058  -0.000076  -0.000092   0.000762
    19  H   -0.000896   0.000531   0.000295  -0.000149   0.000334  -0.000639
    20  H   -0.000225  -0.002405  -0.000128  -0.000000  -0.000050   0.000131
              13         14         15         16         17         18
     1  C    0.001021   0.304096   0.366146   0.361412   0.000978   0.003749
     2  O   -0.046991  -0.004957   0.027043   0.002852   0.000008  -0.039853
     3  C   -0.016383  -0.001046  -0.005353   0.009509  -0.004906   0.011645
     4  C    0.365509   0.010708   0.012570   0.003484  -0.013386  -0.029040
     5  C   -0.223543  -0.000878   0.004258  -0.001689  -0.009663   0.019501
     6  C   -0.008439  -0.000631  -0.000892  -0.000646   0.001489   0.004036
     7  C    0.020426  -0.001073  -0.003656  -0.001771  -0.016546  -0.000950
     8  C    0.005482   0.003629  -0.031749  -0.016740  -0.011234  -0.003982
     9  H   -0.004204  -0.000650  -0.014788  -0.009951   0.003080   0.000058
    10  H    0.001421   0.000111  -0.000520   0.000057  -0.001420  -0.000076
    11  H   -0.001700   0.000036   0.000192  -0.000340  -0.001666  -0.000092
    12  H   -0.007079  -0.000032   0.000005   0.000123  -0.000041   0.000762
    13  H    0.456919   0.001913  -0.000741   0.000141  -0.005496  -0.015679
    14  H    0.001913   0.347240  -0.009261  -0.004047   0.000778   0.002194
    15  H   -0.000741  -0.009261   0.264338   0.005614  -0.000897  -0.000612
    16  H    0.000141  -0.004047   0.005614   0.250494  -0.000884  -0.000009
    17  Li  -0.005496   0.000778  -0.000897  -0.000884   2.012198   0.000560
    18  O   -0.015679   0.002194  -0.000612  -0.000009   0.000560   8.249395
    19  H   -0.019383  -0.003429  -0.000953   0.000980   0.000377   0.142202
    20  H   -0.008019  -0.000996  -0.000315   0.000424   0.000083   0.289644
              19         20
     1  C   -0.001498  -0.000366
     2  O   -0.055714   0.011281
     3  C   -0.013871  -0.010545
     4  C    0.005936   0.011489
     5  C    0.006941   0.002315
     6  C    0.003040   0.000312
     7  C   -0.000896  -0.000225
     8  C    0.000531  -0.002405
     9  H    0.000295  -0.000128
    10  H   -0.000149  -0.000000
    11  H    0.000334  -0.000050
    12  H   -0.000639   0.000131
    13  H   -0.019383  -0.008019
    14  H   -0.003429  -0.000996
    15  H   -0.000953  -0.000315
    16  H    0.000980   0.000424
    17  Li   0.000377   0.000083
    18  O    0.142202   0.289644
    19  H    0.447508   0.048975
    20  H    0.048975   0.420521
 Mulliken charges:
               1
     1  C   -0.963948
     2  O   -0.641002
     3  C    1.076472
     4  C   -0.868403
     5  C   -0.646843
     6  C   -0.286901
     7  C   -0.466084
     8  C   -0.432462
     9  H    0.264010
    10  H    0.411788
    11  H    0.398753
    12  H    0.412521
    13  H    0.504824
    14  H    0.356295
    15  H    0.389573
    16  H    0.400987
    17  Li   1.046588
    18  O   -0.633454
    19  H    0.439412
    20  H    0.237875
 Sum of Mulliken charges =   1.00000
 Mulliken charges with hydrogens summed into heavy atoms:
               1
     1  C    0.182907
     2  O   -0.641002
     3  C    1.076472
     4  C   -0.363579
     5  C   -0.234323
     6  C    0.111852
     7  C   -0.054296
     8  C   -0.168453
    17  Li   1.046588
    18  O    0.043833
 Electronic spatial extent (au):  <R**2>=           1607.1844
 Charge=              1.0000 electrons
 Dipole moment (field-independent basis, Debye):
    X=             -8.7073    Y=              1.8090    Z=             15.6412  Tot=             17.9926
 Quadrupole moment (field-independent basis, Debye-Ang):
   XX=            -45.7662   YY=            -46.9708   ZZ=            -16.8841
   XY=              9.7628   XZ=            -14.2560   YZ=             -7.8946
 Traceless Quadrupole moment (field-independent basis, Debye-Ang):
   XX=             -9.2258   YY=            -10.4304   ZZ=             19.6562
   XY=              9.7628   XZ=            -14.2560   YZ=             -7.8946
 Octapole moment (field-independent basis, Debye-Ang**2):
  XXX=            -43.7727  YYY=             10.9487  ZZZ=            144.8305  XYY=             -2.6090
  XXY=             17.3221  XXZ=             58.1181  XZZ=            -46.6525  YZZ=            -14.3789
  YYZ=             13.2704  XYZ=             -6.3368
 Hexadecapole moment (field-independent basis, Debye-Ang**3):
 XXXX=          -1285.4041 YYYY=           -583.9269 ZZZZ=            248.7627 XXXY=             63.0948
 XXXZ=             14.5905 YYYX=             24.2964 YYYZ=            -18.5729 ZZZX=           -210.5683
 ZZZY=            -50.4792 XXYY=           -306.2570 XXZZ=           -137.7196 YYZZ=           -119.0436
 XXYZ=            -54.5023 YYXZ=             16.2004 ZZXY=              8.4741
 N-N= 4.551322385862D+02 E-N=-1.903133755166D+03  KE= 4.272055127882D+02
 D1PCM: PCM CHGder 1st derivatives, ID1Alg=3 FixD1E=F DoIter=F DoCFld=F I1PDM=2.
 Calling FoFJK, ICntrl=  10002127 FMM=F ISym2X=0 I1Cent= 0 IOpClX= 0 NMat=1 NMatS=1 NMatT=0.
 ***** Axes restored to original set *****
 -------------------------------------------------------------------
 Center     Atomic                   Forces (Hartrees/Bohr)
 Number     Number              X              Y              Z
 -------------------------------------------------------------------
      1        6           0.000173106   -0.000003958    0.001296362
      2        8           0.003716618   -0.000231525    0.000388154
      3        6          -0.002879820    0.000143860   -0.001366325
      4        6           0.001302151    0.000796482   -0.001723544
      5        6           0.000174705    0.000465482    0.000823065
      6        6           0.000252115    0.001119533   -0.000228547
      7        6           0.000808305    0.000159554   -0.000025843
      8        6          -0.000597045    0.001165382   -0.000091676
      9        1          -0.000971086    0.000496916    0.002867605
     10        1          -0.003111847    0.000709849    0.001466827
     11        1          -0.003002826   -0.000153868   -0.001977661
     12        1           0.000256301   -0.001022938   -0.003343514
     13        1           0.003017730   -0.001339818   -0.000305822
     14        1           0.002526750   -0.000528470    0.000342064
     15        1          -0.001220156   -0.001468495    0.001438426
     16        1          -0.000387430    0.002215867    0.000901404
     17        3          -0.000406636   -0.001937537    0.000373066
     18        8           0.000607032   -0.007926206   -0.002438692
     19        1          -0.003039879    0.000999675    0.003692407
     20        1           0.002781912    0.006340215   -0.002087755
 -------------------------------------------------------------------
 Cartesian Forces:  Max     0.007926206 RMS     0.002088194

 GradGradGradGradGradGradGradGradGradGradGradGradGradGradGradGradGradGrad
 Berny optimization.
 FormGI is forming the generalized inverse of G from B-inverse, IUseBI=4.
 Internal  Forces:  Max     0.007232492 RMS     0.001732145
 Search for a local minimum.
 Step number   1 out of a maximum of  120
 All quantities printed in internal units (Hartrees-Bohrs-Radians)
 Mixed Optimization -- RFO/linear search
 Second derivative matrix not updated -- first step.
 ITU=  0
     Eigenvalues ---    0.00009   0.00083   0.00243   0.00408   0.00456
     Eigenvalues ---    0.00534   0.00859   0.00949   0.01025   0.01157
     Eigenvalues ---    0.01400   0.01533   0.01672   0.01718   0.01815
     Eigenvalues ---    0.01906   0.01935   0.02073   0.02258   0.03506
     Eigenvalues ---    0.04011   0.04619   0.04691   0.05648   0.05809
     Eigenvalues ---    0.06827   0.06975   0.12529   0.14177   0.14655
     Eigenvalues ---    0.16807   0.17588   0.17856   0.18921   0.19639
     Eigenvalues ---    0.29245   0.33055   0.33793   0.34932   0.35266
     Eigenvalues ---    0.35994   0.36549   0.36960   0.37091   0.37097
     Eigenvalues ---    0.37385   0.37847   0.38925   0.40995   0.43998
     Eigenvalues ---    0.45399   0.48512   0.51269   0.53065
 RFO step:  Lambda=-1.50696257D-03 EMin= 9.45604197D-05
 Linear search not attempted -- first point.
 Iteration  1 RMS(Cart)=  0.05639380 RMS(Int)=  0.00362355
 Iteration  2 RMS(Cart)=  0.00517469 RMS(Int)=  0.00021170
 Iteration  3 RMS(Cart)=  0.00037382 RMS(Int)=  0.00003439
 Iteration  4 RMS(Cart)=  0.00000073 RMS(Int)=  0.00003439
 Variable       Old X    -DE/DX   Delta X   Delta X   Delta X     New X
                                 (Linear)    (Quad)   (Total)
    R1        2.71211  -0.00393   0.00000  -0.00982  -0.00982   2.70229
    R2        2.05689  -0.00256   0.00000  -0.00680  -0.00680   2.05009
    R3        2.06597  -0.00233   0.00000  -0.00649  -0.00649   2.05948
    R4        2.06605  -0.00238   0.00000  -0.00662  -0.00662   2.05943
    R5        2.60337  -0.00627   0.00000  -0.01474  -0.01474   2.58863
    R6        3.69391  -0.00089   0.00000  -0.11852  -0.11852   3.57539
    R7        2.65111  -0.00290   0.00000  -0.00794  -0.00796   2.64314
    R8        2.64440  -0.00395   0.00000  -0.00691  -0.00694   2.63746
    R9        2.63277  -0.00260   0.00000  -0.00561  -0.00563   2.62714
   R10        2.05307  -0.00316   0.00000  -0.00708  -0.00708   2.04599
   R11        6.51464   0.00037   0.00000   0.06531   0.06531   6.57995
   R12        2.64753  -0.00301   0.00000  -0.00694  -0.00698   2.64055
   R13        2.05498  -0.00350   0.00000  -0.00952  -0.00952   2.04547
   R14        6.46387   0.00024   0.00000   0.06104   0.06105   6.52492
   R15        2.63735  -0.00310   0.00000  -0.00685  -0.00689   2.63046
   R16        2.05363  -0.00358   0.00000  -0.00946  -0.00946   2.04417
   R17        6.45762   0.00019   0.00000   0.05795   0.05797   6.51559
   R18        2.64841  -0.00280   0.00000  -0.00627  -0.00630   2.64211
   R19        2.05514  -0.00351   0.00000  -0.00942  -0.00942   2.04572
   R20        6.49298   0.00018   0.00000   0.04782   0.04783   6.54081
   R21        2.04954  -0.00297   0.00000  -0.00865  -0.00865   2.04088
   R22        6.55573   0.00019   0.00000   0.05027   0.05031   6.60604
   R23        1.84480  -0.00578   0.00000  -0.01117  -0.01117   1.83363
   R24        1.83375  -0.00723   0.00000  -0.01498  -0.01498   1.81877
    A1        1.83745   0.00109   0.00000   0.00746   0.00746   1.84491
    A2        1.93367  -0.00070   0.00000  -0.00288  -0.00288   1.93079
    A3        1.93524  -0.00072   0.00000  -0.00380  -0.00380   1.93144
    A4        1.91871   0.00003   0.00000  -0.00046  -0.00046   1.91826
    A5        1.91693   0.00005   0.00000   0.00043   0.00044   1.91737
    A6        1.92032   0.00028   0.00000  -0.00046  -0.00047   1.91984
    A7        2.04939  -0.00510   0.00000  -0.00847  -0.00847   2.04092
    A8        2.17194   0.00056   0.00000  -0.02809  -0.02810   2.14384
    A9        2.05524   0.00452   0.00000   0.03694   0.03694   2.09218
   A10        2.01155   0.00438   0.00000   0.00899   0.00899   2.02054
   A11        2.16838  -0.00429   0.00000  -0.00571  -0.00571   2.16267
   A12        2.10325  -0.00009   0.00000  -0.00328  -0.00329   2.09996
   A13        2.08982   0.00007   0.00000   0.00263   0.00259   2.09241
   A14        2.07045   0.00031   0.00000   0.00494   0.00485   2.07530
   A15        1.38398   0.00033   0.00000  -0.00280  -0.00285   1.38113
   A16        2.12263  -0.00038   0.00000  -0.00703  -0.00715   2.11548
   A17        2.01100  -0.00059   0.00000  -0.01768  -0.01763   1.99337
   A18        2.10178  -0.00024   0.00000  -0.00116  -0.00114   2.10064
   A19        2.08285   0.00024   0.00000   0.00073   0.00073   2.08358
   A20        2.09852   0.00000   0.00000   0.00045   0.00044   2.09895
   A21        1.98391  -0.00057   0.00000  -0.00894  -0.00889   1.97502
   A22        2.08292   0.00010   0.00000   0.00043   0.00041   2.08333
   A23        2.10061  -0.00005   0.00000  -0.00018  -0.00020   2.10041
   A24        2.09955  -0.00005   0.00000  -0.00004  -0.00010   2.09944
   A25        1.98412  -0.00063   0.00000  -0.01514  -0.01510   1.96902
   A26        2.11213  -0.00020   0.00000  -0.00144  -0.00144   2.11069
   A27        2.09561   0.00003   0.00000   0.00109   0.00110   2.09670
   A28        2.07542   0.00017   0.00000   0.00037   0.00036   2.07578
   A29        1.99266  -0.00055   0.00000  -0.01237  -0.01235   1.98031
   A30        2.07644   0.00036   0.00000   0.00293   0.00291   2.07934
   A31        2.12195  -0.00048   0.00000  -0.00414  -0.00419   2.11775
   A32        1.36995   0.00046   0.00000   0.00239   0.00234   1.37229
   A33        2.08468   0.00012   0.00000   0.00144   0.00141   2.08609
   A34        2.01639  -0.00052   0.00000  -0.01652  -0.01650   1.99989
   A35        0.72206  -0.00089   0.00000  -0.00923  -0.00915   0.71291
   A36        0.83481  -0.00107   0.00000  -0.01022  -0.01013   0.82468
   A37        0.71889  -0.00102   0.00000  -0.00944  -0.00936   0.70953
   A38        0.71953  -0.00087   0.00000  -0.00818  -0.00812   0.71141
   A39        0.83832  -0.00108   0.00000  -0.01025  -0.01017   0.82814
   A40        0.72257  -0.00091   0.00000  -0.00845  -0.00838   0.71419
   A41        1.80452   0.00066   0.00000   0.01003   0.01003   1.81455
   A42        2.95953   0.00216   0.00000   0.11057   0.11057   3.07010
    D1       -3.11347  -0.00007   0.00000  -0.01134  -0.01132  -3.12479
    D2       -0.09829   0.00007   0.00000  -0.00503  -0.00505  -0.10335
    D3       -1.04000   0.00024   0.00000  -0.00902  -0.00901  -1.04901
    D4        1.97517   0.00038   0.00000  -0.00272  -0.00274   1.97243
    D5        1.09755  -0.00039   0.00000  -0.01424  -0.01421   1.08334
    D6       -2.17046  -0.00025   0.00000  -0.00793  -0.00794  -2.17840
    D7        3.09060   0.00005   0.00000   0.02357   0.02361   3.11421
    D8       -0.04964   0.00015   0.00000   0.02726   0.02729  -0.02235
    D9        0.06678   0.00016   0.00000   0.02227   0.02225   0.08903
   D10       -3.07346   0.00026   0.00000   0.02597   0.02593  -3.04753
   D11        3.03636   0.00011   0.00000   0.00285   0.00286   3.03922
   D12       -0.23204  -0.00039   0.00000   0.00614   0.00612  -0.22592
   D13       -3.13205   0.00009   0.00000  -0.00800  -0.00801  -3.14006
   D14       -0.01592   0.00021   0.00000   0.01549   0.01558  -0.00034
   D15        1.95648  -0.00029   0.00000  -0.00596  -0.00591   1.95057
   D16        0.00825  -0.00001   0.00000  -0.01155  -0.01156  -0.00331
   D17        3.12438   0.00011   0.00000   0.01194   0.01204   3.13642
   D18       -1.18641  -0.00038   0.00000  -0.00951  -0.00945  -1.19586
   D19        3.13247  -0.00012   0.00000   0.00700   0.00705   3.13952
   D20        0.00744  -0.00009   0.00000  -0.00954  -0.00949  -0.00205
   D21       -1.96523   0.00027   0.00000   0.00864   0.00865  -1.95657
   D22       -0.00771  -0.00002   0.00000   0.01087   0.01088   0.00318
   D23       -3.13274   0.00001   0.00000  -0.00567  -0.00566  -3.13840
   D24        1.17778   0.00037   0.00000   0.01251   0.01249   1.19027
   D25       -0.00594   0.00010   0.00000   0.00908   0.00909   0.00315
   D26        3.12639   0.00002   0.00000   0.01216   0.01217   3.13856
   D27       -3.12129  -0.00003   0.00000  -0.01532  -0.01525  -3.13654
   D28        0.01104  -0.00011   0.00000  -0.01224  -0.01216  -0.00112
   D29        1.64205  -0.00023   0.00000   0.00284   0.00285   1.64489
   D30        1.07533  -0.00012   0.00000   0.00343   0.00342   1.07876
   D31        0.51119  -0.00008   0.00000   0.00353   0.00351   0.51470
   D32       -2.60363   0.00024   0.00000   0.00664   0.00664  -2.59698
   D33        3.11284   0.00034   0.00000   0.00723   0.00722   3.12006
   D34        2.54870   0.00039   0.00000   0.00733   0.00731   2.55600
   D35        0.00320  -0.00016   0.00000  -0.00609  -0.00607  -0.00288
   D36        3.12949  -0.00003   0.00000   0.00903   0.00905   3.13854
   D37       -3.12905  -0.00008   0.00000  -0.00920  -0.00918  -3.13823
   D38       -0.00276   0.00005   0.00000   0.00592   0.00594   0.00318
   D39       -2.58890  -0.00003   0.00000  -0.00064  -0.00064  -2.58954
   D40        3.13255  -0.00001   0.00000  -0.00069  -0.00070   3.13186
   D41       -0.00272   0.00013   0.00000   0.00552   0.00551   0.00278
   D42        3.13069   0.00005   0.00000   0.00788   0.00788   3.13857
   D43       -3.12903   0.00000   0.00000  -0.00959  -0.00960  -3.13863
   D44        0.00438  -0.00007   0.00000  -0.00724  -0.00723  -0.00285
   D45        2.58144   0.00023   0.00000   0.00199   0.00196   2.58340
   D46       -2.57969  -0.00020   0.00000  -0.00119  -0.00120  -2.58088
   D47        0.00497  -0.00004   0.00000  -0.00788  -0.00790  -0.00294
   D48        3.13036  -0.00008   0.00000   0.00824   0.00828   3.13864
   D49       -3.12854   0.00004   0.00000  -0.01022  -0.01025  -3.13879
   D50       -0.00315  -0.00000   0.00000   0.00590   0.00593   0.00278
   D51       -3.13384   0.00010   0.00000   0.00145   0.00145  -3.13238
   D52        2.58540   0.00009   0.00000   0.00267   0.00264   2.58805
   D53       -0.51416  -0.00013   0.00000  -0.00276  -0.00274  -0.51690
   D54       -1.07554  -0.00012   0.00000  -0.00139  -0.00140  -1.07694
   D55       -1.64378  -0.00003   0.00000  -0.00016  -0.00019  -1.64398
   D56       -2.60279   0.00022   0.00000   0.00141   0.00144  -2.60135
   D57        3.11902   0.00024   0.00000   0.00278   0.00277   3.12179
   D58        2.55077   0.00032   0.00000   0.00401   0.00398   2.55476
   D59       -1.44248  -0.00041   0.00000  -0.09313  -0.09313  -1.53561
         Item               Value     Threshold  Converged?
 Maximum Force            0.007232     0.000450     NO 
 RMS     Force            0.001732     0.000300     NO 
 Maximum Displacement     0.377560     0.001800     NO 
 RMS     Displacement     0.060221     0.001200     NO 
 Predicted change in Energy=-8.006805D-04
 GradGradGradGradGradGradGradGradGradGradGradGradGradGradGradGradGradGrad

                          Input orientation:                          
 ---------------------------------------------------------------------
 Center     Atomic      Atomic             Coordinates (Angstroms)
 Number     Number       Type             X           Y           Z
 ---------------------------------------------------------------------
      1          6           0        0.164245    0.128500   -0.108430
      2          8           0        0.135289    0.378363    1.299261
      3          6           0        1.321036    0.260405    1.974959
      4          6           0        1.271581    0.543267    3.343855
      5          6           0        2.426605    0.452200    4.112194
      6          6           0        3.638972    0.082956    3.523696
      7          6           0        3.678969   -0.196440    2.160630
      8          6           0        2.525726   -0.109303    1.374979
      9          1           0        2.583312   -0.328467    0.319030
     10          1           0        4.612113   -0.480940    1.691362
     11          1           0        4.538140    0.014900    4.121191
     12          1           0        2.379566    0.675668    5.170244
     13          1           0        0.325941    0.832570    3.784643
     14          1           0       -0.851054    0.287730   -0.455899
     15          1           0        0.840422    0.822246   -0.607654
     16          1           0        0.467908   -0.898441   -0.310562
     17          3           0        1.885879   -2.883561    3.403390
     18          8           0       -2.149576    1.362341    2.711609
     19          1           0       -1.397634    1.034457    2.193358
     20          1           0       -2.646010    0.567077    2.929376
 ---------------------------------------------------------------------
                    Distance matrix (angstroms):
                    1          2          3          4          5
     1  C    0.000000
     2  O    1.429988   0.000000
     3  C    2.386646   1.369846   0.000000
     4  C    3.649178   2.344934   1.398690   0.000000
     5  C    4.799660   3.628798   2.413885   1.390223   0.000000
     6  C    5.026743   4.160669   2.793367   2.418423   1.397321
     7  C    4.196131   3.691886   2.408948   2.782572   2.407852
     8  C    2.798866   2.440849   1.395686   2.423882   2.795972
     9  H    2.498685   2.730069   2.163841   3.410297   3.875834
    10  H    4.836755   4.575379   3.385440   3.865086   3.392289
    11  H    6.085521   5.242183   3.875092   3.399092   2.156361
    12  H    5.750778   4.484382   3.391574   2.140294   1.082414
    13  H    3.959531   2.533728   2.143022   1.082694   2.159806
    14  H    1.084859   2.015360   3.260030   4.359932   5.624729
    15  H    1.089828   2.081003   2.686363   3.984740   4.992983
    16  H    1.089806   2.081440   2.700807   4.009885   5.022101
    17  Li   4.936539   4.258176   3.499140   3.481961   3.452838
    18  O    3.850812   2.860690   3.715113   3.574204   4.871492
    19  H    2.925483   1.892015   2.835141   2.947817   4.318074
    20  H    4.161508   3.229320   4.091750   3.939528   5.209960
                    6          7          8          9         10
     6  C    0.000000
     7  C    1.391980   0.000000
     8  C    2.427605   1.398145   0.000000
     9  H    3.399054   2.146948   1.079989   0.000000
    10  H    2.149984   1.082548   2.142714   2.454094   0.000000
    11  H    1.081728   2.150962   3.406892   4.289018   2.481008
    12  H    2.156045   3.392167   3.878348   4.958233   4.292392
    13  H    3.406786   3.865111   3.395978   4.295836   4.947566
    14  H    6.003286   5.253737   3.861657   3.574224   5.920116
    15  H    5.044451   4.093711   2.763850   2.284852   4.605369
    16  H    5.071520   4.112239   2.774600   2.279515   4.621303
    17  Li   3.447902   3.461249   3.495764   4.065488   4.016962
    18  O    5.983611   6.058491   5.080430   5.566282   7.082304
    19  H    5.295522   5.223799   4.167816   4.606365   6.218158
    20  H    6.331555   6.417109   5.442472   5.912843   7.437161
                   11         12         13         14         15
    11  H    0.000000
    12  H    2.489291   0.000000
    13  H    4.304006   2.482315   0.000000
    14  H    7.075846   6.499299   4.434452   0.000000
    15  H    6.056971   5.981184   4.422339   1.780401   0.000000
    16  H    6.086165   6.014274   4.448287   1.779827   1.785440
    17  Li   3.993845   4.004200   4.048257   5.695787   5.560077
    18  O    6.966209   5.198994   2.749590   3.588043   4.499922
    19  H    6.323721   4.822637   2.354498   2.806228   3.591601
    20  H    7.303241   5.503608   3.103943   3.841873   4.973018
                   16         17         18         19         20
    16  H    0.000000
    17  Li   4.443509   0.000000
    18  O    4.593024   5.898401   0.000000
    19  H    3.672323   5.253237   0.970314   0.000000
    20  H    4.726671   5.715733   0.962452   1.522698   0.000000
 Stoichiometry    C7H10LiO2(1+)
 Framework group  C1[X(C7H10LiO2)]
 Deg. of freedom    54
 Full point group                 C1      NOp   1
 Largest Abelian subgroup         C1      NOp   1
 Largest concise Abelian subgroup C1      NOp   1
                         Standard orientation:                         
 ---------------------------------------------------------------------
 Center     Atomic      Atomic             Coordinates (Angstroms)
 Number     Number       Type             X           Y           Z
 ---------------------------------------------------------------------
      1          6           0        1.702990    1.970149   -0.005504
      2          8           0        1.374608    0.578390   -0.011678
      3          6           0        0.046870    0.254493   -0.104848
      4          6           0       -0.244183   -1.113043   -0.143177
      5          6           0       -1.564428   -1.537864   -0.239088
      6          6           0       -2.603493   -0.605674   -0.301291
      7          6           0       -2.304571    0.753288   -0.262836
      8          6           0       -0.981798    1.195764   -0.166410
      9          1           0       -0.775634    2.255589   -0.141050
     10          1           0       -3.099662    1.486241   -0.313023
     11          1           0       -3.630499   -0.936421   -0.378759
     12          1           0       -1.780141   -2.598086   -0.270991
     13          1           0        0.571842   -1.823225   -0.098791
     14          1           0        2.785142    2.016283    0.055633
     15          1           0        1.362397    2.449040   -0.923319
     16          1           0        1.261911    2.465514    0.859214
     17          3           0       -1.556255   -0.249463    2.964354
     18          8           0        3.305609   -1.529450   -0.120294
     19          1           0        2.684760   -0.784407   -0.089188
     20          1           0        3.538594   -1.676327    0.801909
 ---------------------------------------------------------------------
 Rotational constants (GHZ):           1.8882714           0.8874948           0.7198019
 Standard basis: Aug-CC-pVTZ (5D, 7F)
 There are   800 symmetry adapted cartesian basis functions of A   symmetry.
 There are   690 symmetry adapted basis functions of A   symmetry.
   690 basis functions,   992 primitive gaussians,   800 cartesian basis functions
    35 alpha electrons       35 beta electrons
       nuclear repulsion energy       456.3313928579 Hartrees.
 NAtoms=   20 NActive=   20 NUniq=   20 SFac= 1.00D+00 NAtFMM=   60 NAOKFM=F Big=F
 Integral buffers will be    131072 words long.
 Raffenetti 1 integral format.
 Two-electron integral symmetry is turned on.
 ------------------------------------------------------------------------------
 Polarizable Continuum Model (PCM)
 =================================
 Model                : PCM.
 Atomic radii         : UFF (Universal Force Field).
 Polarization charges : Total charges.
 Charge compensation  : None.
 Solution method      : On-the-fly selection.
 Cavity type          : Scaled VdW (van der Waals Surface) (Alpha=1.100).
 Cavity algorithm     : GePol (No added spheres)
                        Default sphere list used, NSphG=   20.
                        Lebedev-Laikov grids with approx.  5.0 points / Ang**2.
                        Smoothing algorithm: York/Karplus (Gamma=1.0000).
                        Polarization charges: spherical gaussians, with
                                              point-specific exponents (IZeta= 3).
                        Self-potential: point-specific (ISelfS= 7).
                        Self-field    : sphere-specific E.n sum rule (ISelfD= 2).
 1st derivatives      : Analytical E(r).r(x)/FMM algorithm (CHGder, D1EAlg=3).
                        Cavity 1st derivative terms included.
 Solvent              : Water, Eps=  78.355300 Eps(inf)=   1.777849
 ------------------------------------------------------------------------------
 Spheres list:
 ISph  on   Nord     Re0    Alpha      Xe            Ye            Ze
    1   C      1    1.9255  1.100      1.702990      1.970149     -0.005504
    2   O      2    1.7500  1.100      1.374608      0.578390     -0.011678
    3   C      3    1.9255  1.100      0.046870      0.254493     -0.104848
    4   C      4    1.9255  1.100     -0.244183     -1.113043     -0.143177
    5   C      5    1.9255  1.100     -1.564428     -1.537864     -0.239088
    6   C      6    1.9255  1.100     -2.603493     -0.605674     -0.301291
    7   C      7    1.9255  1.100     -2.304571      0.753288     -0.262836
    8   C      8    1.9255  1.100     -0.981798      1.195764     -0.166410
    9   H      9    1.4430  1.100     -0.775634      2.255589     -0.141050
   10   H     10    1.4430  1.100     -3.099662      1.486241     -0.313023
   11   H     11    1.4430  1.100     -3.630499     -0.936421     -0.378759
   12   H     12    1.4430  1.100     -1.780141     -2.598086     -0.270991
   13   H     13    1.4430  1.100      0.571842     -1.823225     -0.098791
   14   H     14    1.4430  1.100      2.785142      2.016283      0.055633
   15   H     15    1.4430  1.100      1.362397      2.449040     -0.923319
   16   H     16    1.4430  1.100      1.261911      2.465514      0.859214
   17  Li     17    1.2255  1.100     -1.556255     -0.249463      2.964354
   18   O     18    1.7500  1.100      3.305609     -1.529450     -0.120294
   19   H     19    1.4430  1.100      2.684760     -0.784407     -0.089188
   20   H     20    1.4430  1.100      3.538594     -1.676327      0.801909
 ------------------------------------------------------------------------------
 One-electron integrals computed using PRISM.
 NBasis=   690 RedAO= T EigKep=  1.32D-06  NBF=   690
 NBsUse=   687 1.00D-06 EigRej=  9.09D-07 NBFU=   687
 Initial guess from the checkpoint file:  "output.chk"
 B after Tr=     0.000000   -0.000000    0.000000
         Rot=    0.999992    0.003867    0.000409    0.000955 Ang=   0.46 deg.
 ExpMin= 7.59D-03 ExpMax= 1.53D+04 ExpMxC= 5.22D+02 IAcc=3 IRadAn=         5 AccDes= 0.00D+00
 Harris functional with IExCor=  205 and IRadAn=       5 diagonalized for initial guess.
 HarFok:  IExCor=  205 AccDes= 0.00D+00 IRadAn=         5 IDoV= 1 UseB2=F ITyADJ=14
 ICtDFT=  3500011 ScaDFX=  1.000000  1.000000  1.000000  1.000000
 FoFCou: FMM=F IPFlag=           0 FMFlag=      100000 FMFlg1=           0
         NFxFlg=           0 DoJE=T BraDBF=F KetDBF=T FulRan=T
         wScrn=  0.000000 ICntrl=       500 IOpCl=  0 I1Cent=   200000004 NGrid=           0
         NMat0=    1 NMatS0=      1 NMatT0=    0 NMatD0=    1 NMtDS0=    0 NMtDT0=    0
 Petite list used in FoFCou.
 Requested convergence on RMS density matrix=1.00D-08 within 128 cycles.
 Requested convergence on MAX density matrix=1.00D-06.
 Requested convergence on             energy=1.00D-06.
 No special actions if energy rises.
 Inv3:  Mode=1 IEnd=     9103692.
 Iteration    1 A*A^-1 deviation from unit magnitude is 2.89D-15 for    225.
 Iteration    1 A*A^-1 deviation from orthogonality  is 2.23D-15 for   1681    187.
 Iteration    1 A^-1*A deviation from unit magnitude is 2.66D-15 for    380.
 Iteration    1 A^-1*A deviation from orthogonality  is 1.92D-15 for   1417    365.
 Error on total polarization charges =  0.01299
 SCF Done:  E(RHF) =  -428.208784572     A.U. after   11 cycles
            NFock= 11  Conv=0.43D-08     -V/T= 2.0020
 ExpMin= 7.59D-03 ExpMax= 1.53D+04 ExpMxC= 5.22D+02 IAcc=3 IRadAn=         5 AccDes= 0.00D+00
 HarFok:  IExCor=  205 AccDes= 0.00D+00 IRadAn=         5 IDoV=-2 UseB2=F ITyADJ=14
 ICtDFT= 12500011 ScaDFX=  1.000000  1.000000  1.000000  1.000000
 Range of M.O.s used for correlation:    11   687
 NBasis=   690 NAE=    35 NBE=    35 NFC=    10 NFV=     0
 NROrb=    677 NOA=    25 NOB=    25 NVA=   652 NVB=   652

 **** Warning!!: The largest alpha MO coefficient is  0.16677988D+03

 Disk-based method using ON**2 memory for 25 occupieds at a time.
 Estimated scratch disk usage= 26940892429 words.
 Actual    scratch disk usage= 24367129357 words.
 JobTyp=1 Pass  1:  I=  11 to  35 NPSUse= 12 ParTrn=T ParDer=T DoDerP=T.
 Spin components of T(2) and E(2):
     alpha-alpha T2 =       0.6831698193D-01 E2=     -0.2060622165D+00
     alpha-beta  T2 =       0.3692248757D+00 E2=     -0.1241255479D+01
     beta-beta   T2 =       0.6831698193D-01 E2=     -0.2060622165D+00
 ANorm=    0.1227134402D+01
 E2 =    -0.1653379912D+01 EUMP2 =    -0.42986216448443D+03
          IDoAtm=11111111111111111111
 NEqPCM:  Using equilibrium solvation (IEInf=0, Eps=  78.3553, EpsInf=   1.7778)
          Differentiating once with respect to electric field.
                with respect to dipole field.
          Differentiating once with respect to nuclear coordinates.
          There are     1 degrees of freedom in the 1st order CPHF.  IDoFFX=0 NUNeed=     1.
 LinEq1:  Iter=  0 NonCon=     1 RMS=1.86D-03 Max=3.47D-02 NDo=     1
 AX will form     1 AO Fock derivatives at one time.
 LinEq1:  Iter=  1 NonCon=     1 RMS=4.57D-04 Max=7.27D-03 NDo=     1
 LinEq1:  Iter=  2 NonCon=     1 RMS=1.65D-04 Max=4.49D-03 NDo=     1
 LinEq1:  Iter=  3 NonCon=     1 RMS=7.04D-05 Max=2.29D-03 NDo=     1
 LinEq1:  Iter=  4 NonCon=     1 RMS=2.85D-05 Max=9.64D-04 NDo=     1
 LinEq1:  Iter=  5 NonCon=     1 RMS=8.97D-06 Max=2.34D-04 NDo=     1
 LinEq1:  Iter=  6 NonCon=     1 RMS=2.36D-06 Max=2.71D-05 NDo=     1
 LinEq1:  Iter=  7 NonCon=     1 RMS=7.51D-07 Max=1.46D-05 NDo=     1
 LinEq1:  Iter=  8 NonCon=     1 RMS=2.08D-07 Max=3.91D-06 NDo=     1
 LinEq1:  Iter=  9 NonCon=     1 RMS=7.59D-08 Max=2.69D-06 NDo=     1
 LinEq1:  Iter= 10 NonCon=     1 RMS=2.31D-08 Max=6.09D-07 NDo=     1
 LinEq1:  Iter= 11 NonCon=     1 RMS=6.38D-09 Max=2.44D-07 NDo=     1
 LinEq1:  Iter= 12 NonCon=     1 RMS=2.60D-09 Max=9.16D-08 NDo=     1
 LinEq1:  Iter= 13 NonCon=     1 RMS=9.09D-10 Max=3.46D-08 NDo=     1
 LinEq1:  Iter= 14 NonCon=     1 RMS=2.30D-10 Max=4.61D-09 NDo=     1
 LinEq1:  Iter= 15 NonCon=     1 RMS=8.09D-11 Max=2.45D-09 NDo=     1
 LinEq1:  Iter= 16 NonCon=     0 RMS=2.54D-11 Max=3.84D-10 NDo=     1
 Linear equations converged to 1.000D-10 1.000D-09 after    16 iterations.
 End of Minotr F.D. properties file   721 does not exist.
 End of Minotr F.D. properties file   722 does not exist.
 End of Minotr F.D. properties file   788 does not exist.
 D1PCM: PCM CHGder 1st derivatives, ID1Alg=3 FixD1E=F DoIter=F DoCFld=F I1PDM=2.
 Calling FoFJK, ICntrl=  10002127 FMM=F ISym2X=0 I1Cent= 0 IOpClX= 0 NMat=1 NMatS=1 NMatT=0.
 ***** Axes restored to original set *****
 -------------------------------------------------------------------
 Center     Atomic                   Forces (Hartrees/Bohr)
 Number     Number              X              Y              Z
 -------------------------------------------------------------------
      1        6          -0.000020043    0.000038454    0.000134228
      2        8          -0.000190767    0.000334375    0.000307707
      3        6          -0.000016156    0.000427670   -0.000283879
      4        6          -0.000084776   -0.000165802    0.000069092
      5        6           0.000127884    0.000493126   -0.000133039
      6        6           0.000080184   -0.000206836    0.000053429
      7        6           0.000171516    0.000496130   -0.000107668
      8        6           0.000026878   -0.000201624    0.000142472
      9        1          -0.000084246    0.000035565    0.000056820
     10        1          -0.000113865   -0.000037776    0.000057666
     11        1          -0.000086669    0.000029813   -0.000069951
     12        1           0.000005559   -0.000088342   -0.000092597
     13        1           0.000365307   -0.000025654    0.000157514
     14        1           0.000103254   -0.000057288   -0.000025955
     15        1          -0.000032710   -0.000057659    0.000013502
     16        1           0.000037000    0.000055857    0.000025628
     17        3          -0.000153963   -0.000749944    0.000065134
     18        8          -0.000360745    0.000610475   -0.000018099
     19        1           0.000454513   -0.000899369   -0.000336028
     20        1          -0.000228157   -0.000031172   -0.000015976
 -------------------------------------------------------------------
 Cartesian Forces:  Max     0.000899369 RMS     0.000250384

 GradGradGradGradGradGradGradGradGradGradGradGradGradGradGradGradGradGrad
 Berny optimization.
 Using GEDIIS/GDIIS optimizer.
 FormGI is forming the generalized inverse of G from B-inverse, IUseBI=4.
 Internal  Forces:  Max     0.001541838 RMS     0.000251961
 Search for a local minimum.
 Step number   2 out of a maximum of  120
 All quantities printed in internal units (Hartrees-Bohrs-Radians)
 Mixed Optimization -- En-DIIS/RFO-DIIS
 Second derivative matrix not updated -- turned off.
 DE= -9.02D-04 DEPred=-8.01D-04 R= 1.13D+00
 TightC=F SS=  1.41D+00  RLast= 2.50D-01 DXNew= 5.0454D-01 7.5086D-01
 Trust test= 1.13D+00 RLast= 2.50D-01 DXMaxT set to 5.05D-01
 ITU=  1  0
 Use linear search instead of GDIIS.
     Eigenvalues ---    0.00009   0.00083   0.00243   0.00408   0.00456
     Eigenvalues ---    0.00534   0.00859   0.00949   0.01025   0.01157
     Eigenvalues ---    0.01400   0.01533   0.01672   0.01718   0.01815
     Eigenvalues ---    0.01906   0.01935   0.02073   0.02258   0.03506
     Eigenvalues ---    0.04011   0.04619   0.04691   0.05648   0.05809
     Eigenvalues ---    0.06827   0.06975   0.12529   0.14176   0.14654
     Eigenvalues ---    0.16807   0.17588   0.17855   0.18921   0.19639
     Eigenvalues ---    0.29244   0.33055   0.33792   0.34932   0.35266
     Eigenvalues ---    0.35994   0.36549   0.36960   0.37091   0.37097
     Eigenvalues ---    0.37385   0.37847   0.38925   0.40995   0.43998
     Eigenvalues ---    0.45399   0.48511   0.51269   0.53065
 RFO step:  Lambda=-1.16186159D-04 EMin= 9.45599492D-05
 Quartic linear search produced a step of  0.23605.
 Iteration  1 RMS(Cart)=  0.02259033 RMS(Int)=  0.00538576
 Iteration  2 RMS(Cart)=  0.01481160 RMS(Int)=  0.00017133
 Iteration  3 RMS(Cart)=  0.00024157 RMS(Int)=  0.00003478
 Iteration  4 RMS(Cart)=  0.00000065 RMS(Int)=  0.00003477
 Variable       Old X    -DE/DX   Delta X   Delta X   Delta X     New X
                                 (Linear)    (Quad)   (Total)
    R1        2.70229  -0.00014  -0.00232   0.00216  -0.00016   2.70213
    R2        2.05009  -0.00010  -0.00161   0.00129  -0.00032   2.04977
    R3        2.05948  -0.00006  -0.00153   0.00127  -0.00026   2.05922
    R4        2.05943  -0.00005  -0.00156   0.00131  -0.00025   2.05918
    R5        2.58863   0.00016  -0.00348   0.00305  -0.00043   2.58821
    R6        3.57539  -0.00018  -0.02798  -0.02653  -0.05451   3.52089
    R7        2.64314   0.00013  -0.00188   0.00142  -0.00048   2.64266
    R8        2.63746  -0.00007  -0.00164   0.00121  -0.00044   2.63703
    R9        2.62714  -0.00005  -0.00133   0.00111  -0.00023   2.62691
   R10        2.04599  -0.00026  -0.00167   0.00148  -0.00019   2.04580
   R11        6.57995   0.00023   0.01542   0.01201   0.02743   6.60738
   R12        2.64055  -0.00009  -0.00165   0.00126  -0.00040   2.64015
   R13        2.04547  -0.00011  -0.00225   0.00188  -0.00037   2.04510
   R14        6.52492   0.00019   0.01441   0.02680   0.04122   6.56613
   R15        2.63046  -0.00018  -0.00163   0.00099  -0.00065   2.62981
   R16        2.04417  -0.00011  -0.00223   0.00184  -0.00039   2.04377
   R17        6.51559   0.00014   0.01368   0.01921   0.03290   6.54849
   R18        2.64211  -0.00016  -0.00149   0.00100  -0.00049   2.64162
   R19        2.04572  -0.00011  -0.00222   0.00184  -0.00038   2.04534
   R20        6.54081   0.00017   0.01129   0.02117   0.03247   6.57328
   R21        2.04088  -0.00007  -0.00204   0.00174  -0.00030   2.04058
   R22        6.60604   0.00006   0.01188   0.00479   0.01667   6.62271
   R23        1.83363   0.00063  -0.00264   0.00440   0.00177   1.83539
   R24        1.81877   0.00014  -0.00354   0.00348  -0.00006   1.81872
    A1        1.84491   0.00012   0.00176  -0.00119   0.00057   1.84549
    A2        1.93079   0.00002  -0.00068   0.00110   0.00042   1.93121
    A3        1.93144  -0.00006  -0.00090   0.00002  -0.00088   1.93056
    A4        1.91826  -0.00002  -0.00011   0.00012   0.00001   1.91827
    A5        1.91737  -0.00002   0.00010  -0.00003   0.00008   1.91745
    A6        1.91984  -0.00003  -0.00011  -0.00005  -0.00017   1.91968
    A7        2.04092  -0.00100  -0.00200   0.00146  -0.00058   2.04035
    A8        2.14384  -0.00055  -0.00663  -0.01915  -0.02580   2.11804
    A9        2.09218   0.00154   0.00872   0.01593   0.02459   2.11677
   A10        2.02054   0.00113   0.00212  -0.00115   0.00097   2.02151
   A11        2.16267  -0.00098  -0.00135   0.00072  -0.00064   2.16203
   A12        2.09996  -0.00015  -0.00078   0.00047  -0.00032   2.09964
   A13        2.09241  -0.00006   0.00061  -0.00093  -0.00033   2.09208
   A14        2.07530   0.00011   0.00114   0.00074   0.00186   2.07716
   A15        1.38113   0.00002  -0.00067  -0.00060  -0.00129   1.37984
   A16        2.11548  -0.00005  -0.00169   0.00016  -0.00156   2.11392
   A17        1.99337   0.00000  -0.00416   0.00349  -0.00065   1.99271
   A18        2.10064   0.00009  -0.00027   0.00072   0.00044   2.10108
   A19        2.08358  -0.00006   0.00017  -0.00032  -0.00017   2.08341
   A20        2.09895  -0.00003   0.00010  -0.00035  -0.00026   2.09869
   A21        1.97502  -0.00005  -0.00210   0.00024  -0.00184   1.97319
   A22        2.08333  -0.00003   0.00010  -0.00015  -0.00008   2.08325
   A23        2.10041   0.00003  -0.00005  -0.00010  -0.00017   2.10025
   A24        2.09944  -0.00000  -0.00002   0.00025   0.00020   2.09964
   A25        1.96902  -0.00002  -0.00356   0.00638   0.00283   1.97185
   A26        2.11069  -0.00002  -0.00034  -0.00011  -0.00046   2.11022
   A27        2.09670  -0.00001   0.00026   0.00019   0.00045   2.09715
   A28        2.07578   0.00002   0.00008  -0.00004   0.00002   2.07580
   A29        1.98031  -0.00006  -0.00291  -0.00183  -0.00474   1.97557
   A30        2.07934   0.00016   0.00069   0.00005   0.00072   2.08006
   A31        2.11775  -0.00014  -0.00099  -0.00002  -0.00103   2.11673
   A32        1.37229   0.00010   0.00055   0.00199   0.00254   1.37483
   A33        2.08609  -0.00002   0.00033  -0.00003   0.00028   2.08637
   A34        1.99989  -0.00005  -0.00390   0.00093  -0.00296   1.99693
   A35        0.71291  -0.00002  -0.00216  -0.00127  -0.00340   0.70951
   A36        0.82468  -0.00004  -0.00239  -0.00161  -0.00397   0.82071
   A37        0.70953  -0.00004  -0.00221  -0.00047  -0.00266   0.70687
   A38        0.71141  -0.00006  -0.00192  -0.00244  -0.00433   0.70708
   A39        0.82814  -0.00008  -0.00240  -0.00182  -0.00419   0.82395
   A40        0.71419  -0.00006  -0.00198  -0.00107  -0.00302   0.71117
   A41        1.81455   0.00024   0.00237   0.00015   0.00252   1.81707
   A42        3.07010   0.00083   0.02610   0.02083   0.04693   3.11703
    D1       -3.12479  -0.00007  -0.00267  -0.00802  -0.01080  -3.13558
    D2       -0.10335   0.00001  -0.00119  -0.02376  -0.02485  -0.12819
    D3       -1.04901  -0.00002  -0.00213  -0.00800  -0.01023  -1.05924
    D4        1.97243   0.00006  -0.00065  -0.02373  -0.02428   1.94815
    D5        1.08334  -0.00009  -0.00335  -0.00730  -0.01076   1.07259
    D6       -2.17840  -0.00000  -0.00187  -0.02304  -0.02481  -2.20321
    D7        3.11421   0.00006   0.00557   0.00947   0.01491   3.12912
    D8       -0.02235  -0.00001   0.00644   0.00051   0.00682  -0.01552
    D9        0.08903   0.00013   0.00525   0.02722   0.03260   0.12163
   D10       -3.04753   0.00005   0.00612   0.01827   0.02451  -3.02302
   D11        3.03922  -0.00004   0.00068   0.04467   0.04539   3.08461
   D12       -0.22592  -0.00013   0.00145   0.02745   0.02886  -0.19706
   D13       -3.14006   0.00001  -0.00189   0.00042  -0.00148  -3.14154
   D14       -0.00034  -0.00004   0.00368  -0.01067  -0.00698  -0.00731
   D15        1.95057  -0.00002  -0.00140  -0.00699  -0.00837   1.94220
   D16       -0.00331   0.00008  -0.00273   0.00903   0.00630   0.00299
   D17        3.13642   0.00003   0.00284  -0.00206   0.00080   3.13722
   D18       -1.19586   0.00004  -0.00223   0.00162  -0.00059  -1.19646
   D19        3.13952  -0.00000   0.00166   0.00003   0.00170   3.14122
   D20       -0.00205   0.00006  -0.00224   0.01144   0.00920   0.00715
   D21       -1.95657   0.00006   0.00204   0.00920   0.01124  -1.94533
   D22        0.00318  -0.00008   0.00257  -0.00930  -0.00673  -0.00355
   D23       -3.13840  -0.00002  -0.00134   0.00210   0.00077  -3.13763
   D24        1.19027  -0.00002   0.00295  -0.00013   0.00280   1.19308
   D25        0.00315  -0.00008   0.00215  -0.01037  -0.00822  -0.00508
   D26        3.13856  -0.00001   0.00287  -0.00149   0.00140   3.13996
   D27       -3.13654  -0.00002  -0.00360   0.00099  -0.00261  -3.13914
   D28       -0.00112   0.00004  -0.00287   0.00987   0.00701   0.00589
   D29        1.64489  -0.00002   0.00067  -0.00088  -0.00020   1.64469
   D30        1.07876   0.00002   0.00081  -0.00017   0.00063   1.07939
   D31        0.51470   0.00005   0.00083  -0.00036   0.00047   0.51517
   D32       -2.59698   0.00011   0.00157  -0.00026   0.00131  -2.59567
   D33        3.12006   0.00014   0.00170   0.00045   0.00215   3.12221
   D34        2.55600   0.00017   0.00172   0.00026   0.00199   2.55799
   D35       -0.00288   0.00008  -0.00143   0.01201   0.01058   0.00771
   D36        3.13854   0.00002   0.00214  -0.00123   0.00092   3.13946
   D37       -3.13823   0.00001  -0.00217   0.00305   0.00088  -3.13736
   D38        0.00318  -0.00005   0.00140  -0.01019  -0.00878  -0.00560
   D39       -2.58954   0.00003  -0.00015   0.00033   0.00018  -2.58936
   D40        3.13186   0.00002  -0.00016   0.00023   0.00007   3.13192
   D41        0.00278  -0.00008   0.00130  -0.01243  -0.01113  -0.00835
   D42        3.13857  -0.00001   0.00186  -0.00292  -0.00105   3.13752
   D43       -3.13863  -0.00002  -0.00227   0.00080  -0.00147  -3.14010
   D44       -0.00285   0.00005  -0.00171   0.01031   0.00861   0.00576
   D45        2.58340  -0.00001   0.00046  -0.00072  -0.00026   2.58314
   D46       -2.58088  -0.00001  -0.00028   0.00018  -0.00010  -2.58099
   D47       -0.00294   0.00009  -0.00187   0.01109   0.00922   0.00629
   D48        3.13864   0.00003   0.00195  -0.00010   0.00186   3.14049
   D49       -3.13879   0.00001  -0.00242   0.00169  -0.00073  -3.13952
   D50        0.00278  -0.00005   0.00140  -0.00950  -0.00810  -0.00532
   D51       -3.13238   0.00001   0.00034   0.00021   0.00055  -3.13184
   D52        2.58805   0.00003   0.00062   0.00085   0.00147   2.58952
   D53       -0.51690  -0.00008  -0.00065   0.00061  -0.00004  -0.51694
   D54       -1.07694  -0.00010  -0.00033   0.00087   0.00054  -1.07640
   D55       -1.64398  -0.00012  -0.00005   0.00164   0.00157  -1.64241
   D56       -2.60135   0.00004   0.00034  -0.00022   0.00013  -2.60122
   D57        3.12179   0.00001   0.00065   0.00005   0.00071   3.12250
   D58        2.55476  -0.00000   0.00094   0.00081   0.00174   2.55650
   D59       -1.53561  -0.00023  -0.02198  -0.09507  -0.11706  -1.65267
         Item               Value     Threshold  Converged?
 Maximum Force            0.001542     0.000450     NO 
 RMS     Force            0.000252     0.000300     YES
 Maximum Displacement     0.253035     0.001800     NO 
 RMS     Displacement     0.037437     0.001200     NO 
 Predicted change in Energy=-7.374512D-05
 GradGradGradGradGradGradGradGradGradGradGradGradGradGradGradGradGradGrad

                          Input orientation:                          
 ---------------------------------------------------------------------
 Center     Atomic      Atomic             Coordinates (Angstroms)
 Number     Number       Type             X           Y           Z
 ---------------------------------------------------------------------
      1          6           0        0.146839    0.118465   -0.075092
      2          8           0        0.131488    0.374068    1.331697
      3          6           0        1.324535    0.262052    1.994984
      4          6           0        1.286636    0.531943    3.366607
      5          6           0        2.450253    0.443491    4.121954
      6          6           0        3.657584    0.080369    3.519958
      7          6           0        3.686703   -0.183341    2.153846
      8          6           0        2.524656   -0.099235    1.381408
      9          1           0        2.572717   -0.307530    0.322951
     10          1           0        4.615737   -0.462023    1.673532
     11          1           0        4.562826    0.013705    4.107986
     12          1           0        2.412023    0.655559    5.182502
     13          1           0        0.345171    0.814389    3.820339
     14          1           0       -0.874296    0.262379   -0.411439
     15          1           0        0.807813    0.818371   -0.585650
     16          1           0        0.461859   -0.905231   -0.275581
     17          3           0        1.909405   -2.908580    3.384196
     18          8           0       -2.168474    1.386810    2.642187
     19          1           0       -1.387821    1.040822    2.179372
     20          1           0       -2.714223    0.609046    2.795476
 ---------------------------------------------------------------------
                    Distance matrix (angstroms):
                    1          2          3          4          5
     1  C    0.000000
     2  O    1.429903   0.000000
     3  C    2.385959   1.369621   0.000000
     4  C    3.649026   2.345240   1.398437   0.000000
     5  C    4.798599   3.628640   2.413330   1.390099   0.000000
     6  C    5.025054   4.160301   2.793147   2.418435   1.397107
     7  C    4.194030   3.691367   2.409035   2.782578   2.407317
     8  C    2.796927   2.440029   1.395454   2.423239   2.794759
     9  H    2.494954   2.727957   2.162886   3.409188   3.874462
    10  H    4.833809   4.574319   3.385207   3.864891   3.391762
    11  H    6.083589   5.241603   3.874659   3.398769   2.155894
    12  H    5.749941   4.484282   3.390833   2.139919   1.082218
    13  H    3.962074   2.536313   2.143864   1.082592   2.158681
    14  H    1.084692   2.015589   3.259713   4.360725   5.624685
    15  H    1.089691   2.081115   2.690012   3.991447   4.999968
    16  H    1.089673   2.080647   2.694851   4.001406   5.011095
    17  Li   4.923039   4.260226   3.510682   3.496476   3.474649
    18  O    3.788532   2.834229   3.726267   3.632268   4.940870
    19  H    2.878981   1.863172   2.827960   2.970051   4.342952
    20  H    4.082463   3.208728   4.131920   4.042155   5.334676
                    6          7          8          9         10
     6  C    0.000000
     7  C    1.391636   0.000000
     8  C    2.426762   1.397887   0.000000
     9  H    3.398273   2.146757   1.079829   0.000000
    10  H    2.149775   1.082345   2.142329   2.453950   0.000000
    11  H    1.081519   2.150600   3.406041   4.288382   2.481065
    12  H    2.155532   3.391359   3.876946   4.956673   4.291645
    13  H    3.406038   3.865035   3.396063   4.295625   4.947297
    14  H    6.002245   5.251864   3.859786   3.570158   5.917122
    15  H    5.051916   4.098326   2.767466   2.282125   4.609078
    16  H    5.058673   4.101568   2.765931   2.274029   4.609791
    17  Li   3.465311   3.478430   3.504585   4.071446   4.029424
    18  O    6.034917   6.081689   5.081669   5.543333   7.098028
    19  H    5.308083   5.220155   4.152583   4.577140   6.209438
    20  H    6.434618   6.481622   5.472395   5.908065   7.492281
                   11         12         13         14         15
    11  H    0.000000
    12  H    2.488476   0.000000
    13  H    4.302609   2.480442   0.000000
    14  H    7.074556   6.499743   4.438441   0.000000
    15  H    6.064473   5.989289   4.430214   1.780160   0.000000
    16  H    6.072728   6.002489   4.443790   1.779630   1.785114
    17  Li   4.013012   4.023632   4.061717   5.675457   5.555479
    18  O    7.024555   5.288561   2.834452   3.501981   4.427227
    19  H    6.339141   4.858603   2.397354   2.753540   3.537745
    20  H    7.418393   5.654950   3.233018   3.713463   4.886775
                   16         17         18         19         20
    16  H    0.000000
    17  Li   4.416193   0.000000
    18  O    4.548128   5.969091   0.000000
    19  H    3.638025   5.284039   0.971249   0.000000
    20  H    4.670324   5.839368   0.962423   1.524912   0.000000
 Stoichiometry    C7H10LiO2(1+)
 Framework group  C1[X(C7H10LiO2)]
 Deg. of freedom    54
 Full point group                 C1      NOp   1
 Largest Abelian subgroup         C1      NOp   1
 Largest concise Abelian subgroup C1      NOp   1
                         Standard orientation:                         
 ---------------------------------------------------------------------
 Center     Atomic      Atomic             Coordinates (Angstroms)
 Number     Number       Type             X           Y           Z
 ---------------------------------------------------------------------
      1          6           0        1.717359    1.931076   -0.000725
      2          8           0        1.372174    0.543466   -0.003861
      3          6           0        0.041340    0.236135   -0.105297
      4          6           0       -0.269480   -1.127222   -0.121852
      5          6           0       -1.594958   -1.533887   -0.222389
      6          6           0       -2.620241   -0.588095   -0.301000
      7          6           0       -2.301552    0.766487   -0.287044
      8          6           0       -0.973431    1.190637   -0.185662
      9          1           0       -0.751123    2.247306   -0.177889
     10          1           0       -3.085326    1.510171   -0.351094
     11          1           0       -3.651070   -0.905344   -0.381185
     12          1           0       -1.826252   -2.591013   -0.236019
     13          1           0        0.534487   -1.849801   -0.062501
     14          1           0        2.798566    1.965121    0.079209
     15          1           0        1.398539    2.408481   -0.926934
     16          1           0        1.266913    2.436514    0.853100
     17          3           0       -1.580038   -0.185399    2.979882
     18          8           0        3.344856   -1.487574   -0.131357
     19          1           0        2.680106   -0.780725   -0.088965
     20          1           0        3.644816   -1.582427    0.778194
 ---------------------------------------------------------------------
 Rotational constants (GHZ):           1.9226827           0.8736895           0.7170090
 Standard basis: Aug-CC-pVTZ (5D, 7F)
 There are   800 symmetry adapted cartesian basis functions of A   symmetry.
 There are   690 symmetry adapted basis functions of A   symmetry.
   690 basis functions,   992 primitive gaussians,   800 cartesian basis functions
    35 alpha electrons       35 beta electrons
       nuclear repulsion energy       456.2442814981 Hartrees.
 NAtoms=   20 NActive=   20 NUniq=   20 SFac= 1.00D+00 NAtFMM=   60 NAOKFM=F Big=F
 Integral buffers will be    131072 words long.
 Raffenetti 1 integral format.
 Two-electron integral symmetry is turned on.
 ------------------------------------------------------------------------------
 Polarizable Continuum Model (PCM)
 =================================
 Model                : PCM.
 Atomic radii         : UFF (Universal Force Field).
 Polarization charges : Total charges.
 Charge compensation  : None.
 Solution method      : On-the-fly selection.
 Cavity type          : Scaled VdW (van der Waals Surface) (Alpha=1.100).
 Cavity algorithm     : GePol (No added spheres)
                        Default sphere list used, NSphG=   20.
                        Lebedev-Laikov grids with approx.  5.0 points / Ang**2.
                        Smoothing algorithm: York/Karplus (Gamma=1.0000).
                        Polarization charges: spherical gaussians, with
                                              point-specific exponents (IZeta= 3).
                        Self-potential: point-specific (ISelfS= 7).
                        Self-field    : sphere-specific E.n sum rule (ISelfD= 2).
 1st derivatives      : Analytical E(r).r(x)/FMM algorithm (CHGder, D1EAlg=3).
                        Cavity 1st derivative terms included.
 Solvent              : Water, Eps=  78.355300 Eps(inf)=   1.777849
 ------------------------------------------------------------------------------
 Spheres list:
 ISph  on   Nord     Re0    Alpha      Xe            Ye            Ze
    1   C      1    1.9255  1.100      1.717359      1.931076     -0.000725
    2   O      2    1.7500  1.100      1.372174      0.543466     -0.003861
    3   C      3    1.9255  1.100      0.041340      0.236135     -0.105297
    4   C      4    1.9255  1.100     -0.269480     -1.127222     -0.121852
    5   C      5    1.9255  1.100     -1.594958     -1.533887     -0.222389
    6   C      6    1.9255  1.100     -2.620241     -0.588095     -0.301000
    7   C      7    1.9255  1.100     -2.301552      0.766487     -0.287044
    8   C      8    1.9255  1.100     -0.973431      1.190637     -0.185662
    9   H      9    1.4430  1.100     -0.751123      2.247306     -0.177889
   10   H     10    1.4430  1.100     -3.085326      1.510171     -0.351094
   11   H     11    1.4430  1.100     -3.651070     -0.905344     -0.381185
   12   H     12    1.4430  1.100     -1.826252     -2.591013     -0.236019
   13   H     13    1.4430  1.100      0.534487     -1.849801     -0.062501
   14   H     14    1.4430  1.100      2.798566      1.965121      0.079209
   15   H     15    1.4430  1.100      1.398539      2.408481     -0.926934
   16   H     16    1.4430  1.100      1.266913      2.436514      0.853100
   17  Li     17    1.2255  1.100     -1.580038     -0.185399      2.979882
   18   O     18    1.7500  1.100      3.344856     -1.487574     -0.131357
   19   H     19    1.4430  1.100      2.680106     -0.780725     -0.088965
   20   H     20    1.4430  1.100      3.644816     -1.582427      0.778194
 ------------------------------------------------------------------------------
 One-electron integrals computed using PRISM.
 NBasis=   690 RedAO= T EigKep=  1.33D-06  NBF=   690
 NBsUse=   687 1.00D-06 EigRej=  9.30D-07 NBFU=   687
 Initial guess from the checkpoint file:  "output.chk"
 B after Tr=    -0.000000   -0.000000    0.000000
         Rot=    0.999992    0.003822    0.000319    0.001300 Ang=   0.46 deg.
 ExpMin= 7.59D-03 ExpMax= 1.53D+04 ExpMxC= 5.22D+02 IAcc=3 IRadAn=         5 AccDes= 0.00D+00
 Harris functional with IExCor=  205 and IRadAn=       5 diagonalized for initial guess.
 HarFok:  IExCor=  205 AccDes= 0.00D+00 IRadAn=         5 IDoV= 1 UseB2=F ITyADJ=14
 ICtDFT=  3500011 ScaDFX=  1.000000  1.000000  1.000000  1.000000
 FoFCou: FMM=F IPFlag=           0 FMFlag=      100000 FMFlg1=           0
         NFxFlg=           0 DoJE=T BraDBF=F KetDBF=T FulRan=T
         wScrn=  0.000000 ICntrl=       500 IOpCl=  0 I1Cent=   200000004 NGrid=           0
         NMat0=    1 NMatS0=      1 NMatT0=    0 NMatD0=    1 NMtDS0=    0 NMtDT0=    0
 Petite list used in FoFCou.
 Requested convergence on RMS density matrix=1.00D-08 within 128 cycles.
 Requested convergence on MAX density matrix=1.00D-06.
 Requested convergence on             energy=1.00D-06.
 No special actions if energy rises.
 Inv3:  Mode=1 IEnd=     9240075.
 Iteration    1 A*A^-1 deviation from unit magnitude is 3.11D-15 for    609.
 Iteration    1 A*A^-1 deviation from orthogonality  is 1.89D-15 for   1361   1107.
 Iteration    1 A^-1*A deviation from unit magnitude is 2.89D-15 for    598.
 Iteration    1 A^-1*A deviation from orthogonality  is 2.50D-15 for    866    240.
 Error on total polarization charges =  0.01297
 SCF Done:  E(RHF) =  -428.208850714     A.U. after   10 cycles
            NFock= 10  Conv=0.43D-08     -V/T= 2.0019
 ExpMin= 7.59D-03 ExpMax= 1.53D+04 ExpMxC= 5.22D+02 IAcc=3 IRadAn=         5 AccDes= 0.00D+00
 HarFok:  IExCor=  205 AccDes= 0.00D+00 IRadAn=         5 IDoV=-2 UseB2=F ITyADJ=14
 ICtDFT= 12500011 ScaDFX=  1.000000  1.000000  1.000000  1.000000
 Range of M.O.s used for correlation:    11   687
 NBasis=   690 NAE=    35 NBE=    35 NFC=    10 NFV=     0
 NROrb=    677 NOA=    25 NOB=    25 NVA=   652 NVB=   652

 **** Warning!!: The largest alpha MO coefficient is  0.16491774D+03

 Disk-based method using ON**2 memory for 25 occupieds at a time.
 Estimated scratch disk usage= 26929493355 words.
 Actual    scratch disk usage= 24356798315 words.
 JobTyp=1 Pass  1:  I=  11 to  35 NPSUse= 12 ParTrn=T ParDer=T DoDerP=T.
 Spin components of T(2) and E(2):
     alpha-alpha T2 =       0.6830783934D-01 E2=     -0.2060837312D+00
     alpha-beta  T2 =       0.3691450902D+00 E2=     -0.1241251375D+01
     beta-beta   T2 =       0.6830783934D-01 E2=     -0.2060837312D+00
 ANorm=    0.1227094442D+01
 E2 =    -0.1653418837D+01 EUMP2 =    -0.42986226955110D+03
          IDoAtm=11111111111111111111
 NEqPCM:  Using equilibrium solvation (IEInf=0, Eps=  78.3553, EpsInf=   1.7778)
          Differentiating once with respect to electric field.
                with respect to dipole field.
          Differentiating once with respect to nuclear coordinates.
          There are     1 degrees of freedom in the 1st order CPHF.  IDoFFX=0 NUNeed=     1.
 LinEq1:  Iter=  0 NonCon=     1 RMS=1.86D-03 Max=3.43D-02 NDo=     1
 AX will form     1 AO Fock derivatives at one time.
 LinEq1:  Iter=  1 NonCon=     1 RMS=4.56D-04 Max=7.09D-03 NDo=     1
 LinEq1:  Iter=  2 NonCon=     1 RMS=1.65D-04 Max=4.51D-03 NDo=     1
 LinEq1:  Iter=  3 NonCon=     1 RMS=7.03D-05 Max=2.28D-03 NDo=     1
 LinEq1:  Iter=  4 NonCon=     1 RMS=2.85D-05 Max=9.77D-04 NDo=     1
 LinEq1:  Iter=  5 NonCon=     1 RMS=8.95D-06 Max=2.31D-04 NDo=     1
 LinEq1:  Iter=  6 NonCon=     1 RMS=2.36D-06 Max=2.87D-05 NDo=     1
 LinEq1:  Iter=  7 NonCon=     1 RMS=7.53D-07 Max=1.45D-05 NDo=     1
 LinEq1:  Iter=  8 NonCon=     1 RMS=2.08D-07 Max=3.85D-06 NDo=     1
 LinEq1:  Iter=  9 NonCon=     1 RMS=7.60D-08 Max=2.64D-06 NDo=     1
 LinEq1:  Iter= 10 NonCon=     1 RMS=2.30D-08 Max=6.00D-07 NDo=     1
 LinEq1:  Iter= 11 NonCon=     1 RMS=6.36D-09 Max=2.41D-07 NDo=     1
 LinEq1:  Iter= 12 NonCon=     1 RMS=2.60D-09 Max=9.27D-08 NDo=     1
 LinEq1:  Iter= 13 NonCon=     1 RMS=9.07D-10 Max=3.44D-08 NDo=     1
 LinEq1:  Iter= 14 NonCon=     1 RMS=2.32D-10 Max=4.64D-09 NDo=     1
 LinEq1:  Iter= 15 NonCon=     1 RMS=8.21D-11 Max=2.39D-09 NDo=     1
 LinEq1:  Iter= 16 NonCon=     0 RMS=2.55D-11 Max=4.14D-10 NDo=     1
 Linear equations converged to 1.000D-10 1.000D-09 after    16 iterations.
 End of Minotr F.D. properties file   721 does not exist.
 End of Minotr F.D. properties file   722 does not exist.
 End of Minotr F.D. properties file   788 does not exist.
 D1PCM: PCM CHGder 1st derivatives, ID1Alg=3 FixD1E=F DoIter=F DoCFld=F I1PDM=2.
 Calling FoFJK, ICntrl=  10002127 FMM=F ISym2X=0 I1Cent= 0 IOpClX= 0 NMat=1 NMatS=1 NMatT=0.
 ***** Axes restored to original set *****
 -------------------------------------------------------------------
 Center     Atomic                   Forces (Hartrees/Bohr)
 Number     Number              X              Y              Z
 -------------------------------------------------------------------
      1        6           0.000029871    0.000003398   -0.000020700
      2        8           0.000130774    0.000319718    0.000036357
      3        6          -0.000041664   -0.000448937    0.000155082
      4        6           0.000011762    0.000610721   -0.000014410
      5        6          -0.000057712   -0.000455594    0.000050655
      6        6           0.000210262    0.000685370   -0.000072977
      7        6          -0.000092969   -0.000514868    0.000000310
      8        6           0.000189210    0.000473407   -0.000142001
      9        1          -0.000002385   -0.000090743    0.000003240
     10        1           0.000032184    0.000074701   -0.000017608
     11        1           0.000002760   -0.000098815    0.000032334
     12        1           0.000014348    0.000081647    0.000007447
     13        1           0.000134509   -0.000096864    0.000072973
     14        1          -0.000028367    0.000005475   -0.000024884
     15        1           0.000010083    0.000006509    0.000002142
     16        1          -0.000008961   -0.000012085   -0.000008530
     17        3          -0.000069394   -0.000403896    0.000038122
     18        8          -0.000158887    0.000693443    0.000119830
     19        1          -0.000251644   -0.000772779   -0.000158982
     20        1          -0.000053781   -0.000059808   -0.000058399
 -------------------------------------------------------------------
 Cartesian Forces:  Max     0.000772779 RMS     0.000240220

 GradGradGradGradGradGradGradGradGradGradGradGradGradGradGradGradGradGrad
 Berny optimization.
 Using GEDIIS/GDIIS optimizer.
 FormGI is forming the generalized inverse of G from B-inverse, IUseBI=4.
 Internal  Forces:  Max     0.000829678 RMS     0.000135870
 Search for a local minimum.
 Step number   3 out of a maximum of  120
 All quantities printed in internal units (Hartrees-Bohrs-Radians)
 Mixed Optimization -- En-DIIS/RFO-DIIS
 Swapping is turned off.
 Second derivative matrix not updated -- turned off.
 DE= -1.05D-04 DEPred=-7.37D-05 R= 1.42D+00
 TightC=F SS=  1.41D+00  RLast= 1.82D-01 DXNew= 8.4853D-01 5.4721D-01
 Trust test= 1.42D+00 RLast= 1.82D-01 DXMaxT set to 5.47D-01
 ITU=  1  1  0
     Eigenvalues ---    0.00009   0.00083   0.00243   0.00408   0.00456
     Eigenvalues ---    0.00534   0.00859   0.00949   0.01025   0.01157
     Eigenvalues ---    0.01400   0.01533   0.01672   0.01718   0.01815
     Eigenvalues ---    0.01906   0.01935   0.02073   0.02258   0.03506
     Eigenvalues ---    0.04011   0.04619   0.04691   0.05648   0.05809
     Eigenvalues ---    0.06827   0.06975   0.12529   0.14176   0.14654
     Eigenvalues ---    0.16807   0.17587   0.17855   0.18921   0.19639
     Eigenvalues ---    0.29244   0.33055   0.33792   0.34932   0.35266
     Eigenvalues ---    0.35994   0.36549   0.36960   0.37091   0.37097
     Eigenvalues ---    0.37385   0.37847   0.38925   0.40994   0.43998
     Eigenvalues ---    0.45398   0.48511   0.51269   0.53065
 Eigenvalue     1 is   9.46D-05 Eigenvector:
                          D12       D59       D11       D2        D4
   1                   -0.61488   0.55411  -0.53902  -0.07217  -0.07178
                          D6        D9        D10       A42       D8
   1                   -0.07172   0.06583   0.06362  -0.01306  -0.00935
 En-DIIS/RFO-DIIS/Sim-DIIS IScMMF=       -3 using points:     3    2
 RFO step:  Lambda=-4.37824369D-05.
 DidBck=F Rises=F RFO-DIIS coefs:    1.30304   -0.30304
 Iteration  1 RMS(Cart)=  0.01588127 RMS(Int)=  0.00015474
 Iteration  2 RMS(Cart)=  0.00018103 RMS(Int)=  0.00002231
 Iteration  3 RMS(Cart)=  0.00000005 RMS(Int)=  0.00002231
 Variable       Old X    -DE/DX   Delta X   Delta X   Delta X     New X
                                 (Linear)    (Quad)   (Total)
    R1        2.70213   0.00005  -0.00005   0.00023   0.00018   2.70231
    R2        2.04977   0.00004  -0.00010   0.00023   0.00014   2.04991
    R3        2.05922   0.00001  -0.00008   0.00012   0.00004   2.05925
    R4        2.05918   0.00001  -0.00008   0.00012   0.00004   2.05923
    R5        2.58821   0.00036  -0.00013   0.00032   0.00019   2.58840
    R6        3.52089   0.00028  -0.01652   0.03185   0.01534   3.53622
    R7        2.64266   0.00012  -0.00014   0.00003  -0.00011   2.64255
    R8        2.63703   0.00014  -0.00013   0.00044   0.00031   2.63733
    R9        2.62691   0.00005  -0.00007   0.00014   0.00007   2.62698
   R10        2.04580  -0.00011  -0.00006   0.00005  -0.00001   2.04579
   R11        6.60738   0.00017   0.00831   0.02545   0.03375   6.64113
   R12        2.64015   0.00003  -0.00012   0.00012  -0.00001   2.64014
   R13        2.04510   0.00002  -0.00011   0.00017   0.00006   2.04516
   R14        6.56613   0.00004   0.01249   0.01039   0.02289   6.58902
   R15        2.62981   0.00004  -0.00020   0.00025   0.00005   2.62986
   R16        2.04377   0.00003  -0.00012   0.00020   0.00008   2.04385
   R17        6.54849   0.00014   0.00997   0.01060   0.02057   6.56906
   R18        2.64162  -0.00004  -0.00015  -0.00003  -0.00018   2.64144
   R19        2.04534   0.00002  -0.00012   0.00014   0.00003   2.04536
   R20        6.57328   0.00002   0.00984  -0.00825   0.00158   6.57486
   R21        2.04058   0.00001  -0.00009   0.00011   0.00002   2.04060
   R22        6.62271   0.00008   0.00505   0.00628   0.01134   6.63405
   R23        1.83539   0.00042   0.00054  -0.00001   0.00052   1.83592
   R24        1.81872   0.00008  -0.00002   0.00016   0.00015   1.81886
    A1        1.84549   0.00002   0.00017   0.00000   0.00017   1.84566
    A2        1.93121  -0.00002   0.00013  -0.00026  -0.00013   1.93107
    A3        1.93056   0.00001  -0.00027   0.00060   0.00033   1.93089
    A4        1.91827  -0.00000   0.00000  -0.00005  -0.00005   1.91822
    A5        1.91745  -0.00001   0.00002  -0.00030  -0.00027   1.91717
    A6        1.91968   0.00000  -0.00005   0.00001  -0.00004   1.91963
    A7        2.04035  -0.00043  -0.00018  -0.00047  -0.00066   2.03969
    A8        2.11804  -0.00040  -0.00782  -0.00903  -0.01686   2.10118
    A9        2.11677   0.00083   0.00745   0.00936   0.01677   2.13354
   A10        2.02151   0.00054   0.00029  -0.00006   0.00022   2.02173
   A11        2.16203  -0.00047  -0.00019  -0.00008  -0.00029   2.16174
   A12        2.09964  -0.00007  -0.00010   0.00017   0.00005   2.09970
   A13        2.09208  -0.00004  -0.00010  -0.00023  -0.00037   2.09171
   A14        2.07716   0.00004   0.00056  -0.00017   0.00037   2.07753
   A15        1.37984  -0.00002  -0.00039  -0.00607  -0.00646   1.37338
   A16        2.11392  -0.00000  -0.00047   0.00050   0.00001   2.11393
   A17        1.99271  -0.00001  -0.00020  -0.00148  -0.00167   1.99104
   A18        2.10108   0.00006   0.00013   0.00020   0.00030   2.10137
   A19        2.08341  -0.00005  -0.00005  -0.00005  -0.00013   2.08328
   A20        2.09869  -0.00001  -0.00008  -0.00010  -0.00020   2.09850
   A21        1.97319   0.00002  -0.00056   0.00628   0.00572   1.97891
   A22        2.08325  -0.00000  -0.00002   0.00010   0.00005   2.08330
   A23        2.10025   0.00001  -0.00005  -0.00000  -0.00007   2.10017
   A24        2.09964  -0.00000   0.00006   0.00004   0.00006   2.09971
   A25        1.97185  -0.00002   0.00086  -0.00703  -0.00616   1.96569
   A26        2.11022  -0.00002  -0.00014  -0.00011  -0.00028   2.10995
   A27        2.09715   0.00000   0.00014  -0.00002   0.00009   2.09724
   A28        2.07580   0.00002   0.00001   0.00019   0.00017   2.07597
   A29        1.97557   0.00001  -0.00144   0.00007  -0.00137   1.97420
   A30        2.08006   0.00007   0.00022   0.00004   0.00022   2.08029
   A31        2.11673  -0.00004  -0.00031   0.00028  -0.00004   2.11668
   A32        1.37483   0.00002   0.00077   0.00072   0.00149   1.37631
   A33        2.08637  -0.00004   0.00009  -0.00022  -0.00017   2.08620
   A34        1.99693  -0.00003  -0.00090  -0.00844  -0.00934   1.98759
   A35        0.70951   0.00001  -0.00103  -0.00198  -0.00300   0.70651
   A36        0.82071   0.00002  -0.00120  -0.00102  -0.00223   0.81848
   A37        0.70687   0.00001  -0.00081  -0.00166  -0.00246   0.70441
   A38        0.70708   0.00001  -0.00131  -0.00004  -0.00136   0.70573
   A39        0.82395  -0.00001  -0.00127  -0.00108  -0.00234   0.82161
   A40        0.71117  -0.00002  -0.00092  -0.00093  -0.00185   0.70932
   A41        1.81707  -0.00005   0.00076  -0.00100  -0.00024   1.81684
   A42        3.11703   0.00020   0.01422  -0.01425  -0.00003   3.11700
    D1       -3.13558  -0.00001  -0.00327   0.00504   0.00170  -3.13388
    D2       -0.12819   0.00002  -0.00753   0.00459  -0.00288  -0.13108
    D3       -1.05924  -0.00001  -0.00310   0.00483   0.00167  -1.05756
    D4        1.94815   0.00002  -0.00736   0.00439  -0.00291   1.94524
    D5        1.07259  -0.00001  -0.00326   0.00507   0.00175   1.07434
    D6       -2.20321   0.00002  -0.00752   0.00463  -0.00283  -2.20604
    D7        3.12912  -0.00006   0.00452  -0.01197  -0.00752   3.12160
    D8       -0.01552  -0.00001   0.00207   0.00028   0.00227  -0.01325
    D9        0.12163  -0.00000   0.00988  -0.01001  -0.00006   0.12157
   D10       -3.02302   0.00006   0.00743   0.00223   0.00974  -3.01328
   D11        3.08461  -0.00002   0.01375   0.01652   0.03030   3.11491
   D12       -0.19706  -0.00008   0.00874   0.01522   0.02394  -0.17312
   D13       -3.14154  -0.00001  -0.00045  -0.00305  -0.00350   3.13815
   D14       -0.00731   0.00007  -0.00211   0.01212   0.01001   0.00269
   D15        1.94220   0.00005  -0.00254   0.00727   0.00475   1.94695
   D16        0.00299  -0.00006   0.00191  -0.01483  -0.01292  -0.00993
   D17        3.13722   0.00002   0.00024   0.00035   0.00059   3.13780
   D18       -1.19646   0.00000  -0.00018  -0.00450  -0.00467  -1.20113
   D19        3.14122   0.00000   0.00052   0.00183   0.00235  -3.13962
   D20        0.00715  -0.00007   0.00279  -0.01377  -0.01098  -0.00383
   D21       -1.94533  -0.00004   0.00341  -0.00431  -0.00090  -1.94623
   D22       -0.00355   0.00006  -0.00204   0.01459   0.01256   0.00900
   D23       -3.13763  -0.00001   0.00023  -0.00100  -0.00077  -3.13839
   D24        1.19308   0.00002   0.00085   0.00846   0.00931   1.20238
   D25       -0.00508   0.00010  -0.00249   0.01564   0.01315   0.00808
   D26        3.13996  -0.00000   0.00042   0.00044   0.00087   3.14082
   D27       -3.13914   0.00002  -0.00079   0.00015  -0.00064  -3.13979
   D28        0.00589  -0.00008   0.00213  -0.01505  -0.01293  -0.00704
   D29        1.64469   0.00000  -0.00006   0.00270   0.00265   1.64734
   D30        1.07939   0.00001   0.00019   0.00218   0.00238   1.08178
   D31        0.51517   0.00004   0.00014   0.00160   0.00175   0.51692
   D32       -2.59567   0.00004   0.00040   0.00004   0.00044  -2.59524
   D33        3.12221   0.00005   0.00065  -0.00048   0.00018   3.12239
   D34        2.55799   0.00008   0.00060  -0.00106  -0.00046   2.55753
   D35        0.00771  -0.00014   0.00321  -0.01628  -0.01308  -0.00537
   D36        3.13946  -0.00001   0.00028   0.00016   0.00043   3.13989
   D37       -3.13736  -0.00004   0.00027  -0.00095  -0.00068  -3.13804
   D38       -0.00560   0.00009  -0.00266   0.01549   0.01283   0.00722
   D39       -2.58936   0.00001   0.00006   0.00103   0.00109  -2.58827
   D40        3.13192   0.00002   0.00002   0.00023   0.00026   3.13218
   D41       -0.00835   0.00015  -0.00337   0.01624   0.01286   0.00451
   D42        3.13752   0.00004  -0.00032   0.00055   0.00023   3.13775
   D43       -3.14010   0.00002  -0.00044  -0.00020  -0.00064  -3.14075
   D44        0.00576  -0.00010   0.00261  -0.01588  -0.01327  -0.00751
   D45        2.58314  -0.00002  -0.00008   0.00078   0.00069   2.58384
   D46       -2.58099   0.00001  -0.00003   0.00008   0.00004  -2.58095
   D47        0.00629  -0.00011   0.00279  -0.01542  -0.01262  -0.00633
   D48        3.14049  -0.00004   0.00056  -0.00010   0.00047   3.14096
   D49       -3.13952   0.00000  -0.00022   0.00008  -0.00014  -3.13967
   D50       -0.00532   0.00008  -0.00245   0.01540   0.01294   0.00763
   D51       -3.13184  -0.00001   0.00017  -0.00026  -0.00009  -3.13192
   D52        2.58952   0.00001   0.00044   0.00074   0.00118   2.59070
   D53       -0.51694  -0.00003  -0.00001  -0.00077  -0.00078  -0.51772
   D54       -1.07640  -0.00005   0.00016   0.00038   0.00055  -1.07586
   D55       -1.64241  -0.00005   0.00048   0.00070   0.00117  -1.64124
   D56       -2.60122   0.00000   0.00004  -0.00114  -0.00109  -2.60231
   D57        3.12250  -0.00001   0.00021   0.00001   0.00024   3.12273
   D58        2.55650  -0.00002   0.00053   0.00033   0.00085   2.55735
   D59       -1.65267  -0.00012  -0.03547  -0.03176  -0.06723  -1.71989
         Item               Value     Threshold  Converged?
 Maximum Force            0.000830     0.000450     NO 
 RMS     Force            0.000136     0.000300     YES
 Maximum Displacement     0.101686     0.001800     NO 
 RMS     Displacement     0.015897     0.001200     NO 
 Predicted change in Energy=-1.955884D-05
 GradGradGradGradGradGradGradGradGradGradGradGradGradGradGradGradGradGrad

                          Input orientation:                          
 ---------------------------------------------------------------------
 Center     Atomic      Atomic             Coordinates (Angstroms)
 Number     Number       Type             X           Y           Z
 ---------------------------------------------------------------------
      1          6           0        0.143526    0.119023   -0.063099
      2          8           0        0.131882    0.371116    1.344457
      3          6           0        1.327384    0.258348    2.003388
      4          6           0        1.296113    0.533670    3.374039
      5          6           0        2.462152    0.440644    4.125161
      6          6           0        3.668096    0.082904    3.517195
      7          6           0        3.690596   -0.186215    2.151986
      8          6           0        2.526139   -0.097866    1.383836
      9          1           0        2.568849   -0.310908    0.326081
     10          1           0        4.618405   -0.461040    1.667070
     11          1           0        4.574948    0.012392    4.102364
     12          1           0        2.429151    0.656150    5.185225
     13          1           0        0.355719    0.811480    3.832812
     14          1           0       -0.878359    0.264496   -0.396725
     15          1           0        0.803758    0.819822   -0.573435
     16          1           0        0.457212   -0.904372   -0.267303
     17          3           0        1.928154   -2.923360    3.379633
     18          8           0       -2.191689    1.393012    2.624004
     19          1           0       -1.405062    1.044346    2.172879
     20          1           0       -2.755541    0.621887    2.741666
 ---------------------------------------------------------------------
                    Distance matrix (angstroms):
                    1          2          3          4          5
     1  C    0.000000
     2  O    1.430000   0.000000
     3  C    2.385645   1.369720   0.000000
     4  C    3.648877   2.345434   1.398379   0.000000
     5  C    4.798019   3.628678   2.413058   1.390138   0.000000
     6  C    5.024182   4.160368   2.793085   2.418674   1.397104
     7  C    4.193028   3.691500   2.409251   2.783020   2.407373
     8  C    2.795980   2.440073   1.395616   2.423367   2.794450
     9  H    2.493691   2.727829   2.163017   3.409284   3.874173
    10  H    4.832649   4.574434   3.385476   3.865335   3.391854
    11  H    6.082758   5.241714   3.874643   3.398962   2.155881
    12  H    5.749564   4.484438   3.390608   2.139899   1.082251
    13  H    3.962656   2.536914   2.144034   1.082586   2.158714
    14  H    1.084766   2.015855   3.259737   4.361129   5.624722
    15  H    1.089710   2.081121   2.688765   3.988339   4.997084
    16  H    1.089696   2.080980   2.695395   4.003884   5.012244
    17  Li   4.928833   4.268736   3.518273   3.514337   3.486760
    18  O    3.781111   2.842621   3.749201   3.669576   4.981839
    19  H    2.872968   1.871288   2.848294   2.999987   4.373923
    20  H    4.064993   3.217498   4.165033   4.101656   5.401040
                    6          7          8          9         10
     6  C    0.000000
     7  C    1.391664   0.000000
     8  C    2.426513   1.397792   0.000000
     9  H    3.398035   2.146577   1.079841   0.000000
    10  H    2.149867   1.082359   2.142357   2.453868   0.000000
    11  H    1.081561   2.150696   3.405902   4.288270   2.481266
    12  H    2.155439   3.391365   3.876661   4.956409   4.291661
    13  H    3.406211   3.865486   3.396338   4.295912   4.947750
    14  H    6.001833   5.251135   3.859055   3.568863   5.916085
    15  H    5.047845   4.095592   2.763993   2.281058   4.605649
    16  H    5.060327   4.101644   2.767159   2.272293   4.610192
    17  Li   3.476197   3.479265   3.510586   4.069346   4.029062
    18  O    6.070523   6.108850   5.100846   5.553964   7.122543
    19  H    5.335586   5.242180   4.169121   4.586866   6.229300
    20  H    6.492693   6.523300   5.500717   5.920666   7.530111
                   11         12         13         14         15
    11  H    0.000000
    12  H    2.488264   0.000000
    13  H    4.302684   2.480376   0.000000
    14  H    7.074172   6.500091   4.439721   0.000000
    15  H    6.061098   5.985888   4.428975   1.780205   0.000000
    16  H    6.073729   6.004484   4.445828   1.779537   1.785121
    17  Li   4.018271   4.040304   4.077616   5.683293   5.558995
    18  O    7.062509   5.334321   2.879008   3.481837   4.418695
    19  H    6.367759   4.891432   2.431039   2.736503   3.531506
    20  H    7.480578   5.731770   3.302497   3.674377   4.868027
                   16         17         18         19         20
    16  H    0.000000
    17  Li   4.420421   0.000000
    18  O    4.544701   6.014579   0.000000
    19  H    3.635939   5.320646   0.971527   0.000000
    20  H    4.658878   5.908704   0.962500   1.525052   0.000000
 Stoichiometry    C7H10LiO2(1+)
 Framework group  C1[X(C7H10LiO2)]
 Deg. of freedom    54
 Full point group                 C1      NOp   1
 Largest Abelian subgroup         C1      NOp   1
 Largest concise Abelian subgroup C1      NOp   1
                         Standard orientation:                         
 ---------------------------------------------------------------------
 Center     Atomic      Atomic             Coordinates (Angstroms)
 Number     Number       Type             X           Y           Z
 ---------------------------------------------------------------------
      1          6           0        1.714782    1.923009   -0.004865
      2          8           0        1.367731    0.535767   -0.000874
      3          6           0        0.036311    0.230508   -0.102220
      4          6           0       -0.276743   -1.132246   -0.121281
      5          6           0       -1.603441   -1.536049   -0.217733
      6          6           0       -2.626273   -0.588416   -0.305525
      7          6           0       -2.305317    0.765631   -0.289066
      8          6           0       -0.976108    1.186949   -0.191507
      9          1           0       -0.751968    2.243221   -0.181237
     10          1           0       -3.087144    1.510766   -0.359923
     11          1           0       -3.657978   -0.903844   -0.382108
     12          1           0       -1.836791   -2.592739   -0.232548
     13          1           0        0.525091   -1.856519   -0.054335
     14          1           0        2.796141    1.956209    0.074358
     15          1           0        1.396092    2.396065   -0.933371
     16          1           0        1.265619    2.433627    0.846579
     17          3           0       -1.598316   -0.164829    2.988078
     18          8           0        3.377175   -1.470797   -0.128666
     19          1           0        2.701561   -0.773961   -0.085891
     20          1           0        3.705814   -1.534406    0.773751
 ---------------------------------------------------------------------
 Rotational constants (GHZ):           1.9313115           0.8653098           0.7132676
 Standard basis: Aug-CC-pVTZ (5D, 7F)
 There are   800 symmetry adapted cartesian basis functions of A   symmetry.
 There are   690 symmetry adapted basis functions of A   symmetry.
   690 basis functions,   992 primitive gaussians,   800 cartesian basis functions
    35 alpha electrons       35 beta electrons
       nuclear repulsion energy       455.8190610534 Hartrees.
 NAtoms=   20 NActive=   20 NUniq=   20 SFac= 1.00D+00 NAtFMM=   60 NAOKFM=F Big=F
 Integral buffers will be    131072 words long.
 Raffenetti 1 integral format.
 Two-electron integral symmetry is turned on.
 ------------------------------------------------------------------------------
 Polarizable Continuum Model (PCM)
 =================================
 Model                : PCM.
 Atomic radii         : UFF (Universal Force Field).
 Polarization charges : Total charges.
 Charge compensation  : None.
 Solution method      : On-the-fly selection.
 Cavity type          : Scaled VdW (van der Waals Surface) (Alpha=1.100).
 Cavity algorithm     : GePol (No added spheres)
                        Default sphere list used, NSphG=   20.
                        Lebedev-Laikov grids with approx.  5.0 points / Ang**2.
                        Smoothing algorithm: York/Karplus (Gamma=1.0000).
                        Polarization charges: spherical gaussians, with
                                              point-specific exponents (IZeta= 3).
                        Self-potential: point-specific (ISelfS= 7).
                        Self-field    : sphere-specific E.n sum rule (ISelfD= 2).
 1st derivatives      : Analytical E(r).r(x)/FMM algorithm (CHGder, D1EAlg=3).
                        Cavity 1st derivative terms included.
 Solvent              : Water, Eps=  78.355300 Eps(inf)=   1.777849
 ------------------------------------------------------------------------------
 Spheres list:
 ISph  on   Nord     Re0    Alpha      Xe            Ye            Ze
    1   C      1    1.9255  1.100      1.714782      1.923009     -0.004865
    2   O      2    1.7500  1.100      1.367731      0.535767     -0.000874
    3   C      3    1.9255  1.100      0.036311      0.230508     -0.102220
    4   C      4    1.9255  1.100     -0.276743     -1.132246     -0.121281
    5   C      5    1.9255  1.100     -1.603441     -1.536049     -0.217733
    6   C      6    1.9255  1.100     -2.626273     -0.588416     -0.305525
    7   C      7    1.9255  1.100     -2.305317      0.765631     -0.289066
    8   C      8    1.9255  1.100     -0.976108      1.186949     -0.191507
    9   H      9    1.4430  1.100     -0.751968      2.243221     -0.181237
   10   H     10    1.4430  1.100     -3.087144      1.510766     -0.359923
   11   H     11    1.4430  1.100     -3.657978     -0.903844     -0.382108
   12   H     12    1.4430  1.100     -1.836791     -2.592739     -0.232548
   13   H     13    1.4430  1.100      0.525091     -1.856519     -0.054335
   14   H     14    1.4430  1.100      2.796141      1.956209      0.074358
   15   H     15    1.4430  1.100      1.396092      2.396065     -0.933371
   16   H     16    1.4430  1.100      1.265619      2.433627      0.846579
   17  Li     17    1.2255  1.100     -1.598316     -0.164829      2.988078
   18   O     18    1.7500  1.100      3.377175     -1.470797     -0.128666
   19   H     19    1.4430  1.100      2.701561     -0.773961     -0.085891
   20   H     20    1.4430  1.100      3.705814     -1.534406      0.773751
 ------------------------------------------------------------------------------
 Separa: There are  2 disjoint cavities,
 One-electron integrals computed using PRISM.
 NBasis=   690 RedAO= T EigKep=  1.32D-06  NBF=   690
 NBsUse=   687 1.00D-06 EigRej=  9.14D-07 NBFU=   687
 Initial guess from the checkpoint file:  "output.chk"
 B after Tr=    -0.000000    0.000000   -0.000000
         Rot=    0.999998    0.001565    0.000330   -0.000990 Ang=   0.22 deg.
 ExpMin= 7.59D-03 ExpMax= 1.53D+04 ExpMxC= 5.22D+02 IAcc=3 IRadAn=         5 AccDes= 0.00D+00
 Harris functional with IExCor=  205 and IRadAn=       5 diagonalized for initial guess.
 HarFok:  IExCor=  205 AccDes= 0.00D+00 IRadAn=         5 IDoV= 1 UseB2=F ITyADJ=14
 ICtDFT=  3500011 ScaDFX=  1.000000  1.000000  1.000000  1.000000
 FoFCou: FMM=F IPFlag=           0 FMFlag=      100000 FMFlg1=           0
         NFxFlg=           0 DoJE=T BraDBF=F KetDBF=T FulRan=T
         wScrn=  0.000000 ICntrl=       500 IOpCl=  0 I1Cent=   200000004 NGrid=           0
         NMat0=    1 NMatS0=      1 NMatT0=    0 NMatD0=    1 NMtDS0=    0 NMtDT0=    0
 Petite list used in FoFCou.
 Requested convergence on RMS density matrix=1.00D-08 within 128 cycles.
 Requested convergence on MAX density matrix=1.00D-06.
 Requested convergence on             energy=1.00D-06.
 No special actions if energy rises.
 Inv3:  Mode=1 IEnd=     9145548.
 Iteration    1 A*A^-1 deviation from unit magnitude is 2.89D-15 for   1276.
 Iteration    1 A*A^-1 deviation from orthogonality  is 2.14D-15 for   1282   1114.
 Iteration    1 A^-1*A deviation from unit magnitude is 2.89D-15 for   1276.
 Iteration    1 A^-1*A deviation from orthogonality  is 1.44D-15 for   1594   1363.
 Error on total polarization charges =  0.01295
 SCF Done:  E(RHF) =  -428.208955288     A.U. after    9 cycles
            NFock=  9  Conv=0.46D-08     -V/T= 2.0019
 ExpMin= 7.59D-03 ExpMax= 1.53D+04 ExpMxC= 5.22D+02 IAcc=3 IRadAn=         5 AccDes= 0.00D+00
 HarFok:  IExCor=  205 AccDes= 0.00D+00 IRadAn=         5 IDoV=-2 UseB2=F ITyADJ=14
 ICtDFT= 12500011 ScaDFX=  1.000000  1.000000  1.000000  1.000000
 Range of M.O.s used for correlation:    11   687
 NBasis=   690 NAE=    35 NBE=    35 NFC=    10 NFV=     0
 NROrb=    677 NOA=    25 NOB=    25 NVA=   652 NVB=   652

 **** Warning!!: The largest alpha MO coefficient is  0.17078494D+03

 Disk-based method using ON**2 memory for 25 occupieds at a time.
 Estimated scratch disk usage= 26925667455 words.
 Actual    scratch disk usage= 24353301631 words.
 JobTyp=1 Pass  1:  I=  11 to  35 NPSUse= 12 ParTrn=T ParDer=T DoDerP=T.
 Spin components of T(2) and E(2):
     alpha-alpha T2 =       0.6830531222D-01 E2=     -0.2060596580D+00
     alpha-beta  T2 =       0.3691700875D+00 E2=     -0.1241218857D+01
     beta-beta   T2 =       0.6830531222D-01 E2=     -0.2060596580D+00
 ANorm=    0.1227102568D+01
 E2 =    -0.1653338173D+01 EUMP2 =    -0.42986229346146D+03
          IDoAtm=11111111111111111111
 NEqPCM:  Using equilibrium solvation (IEInf=0, Eps=  78.3553, EpsInf=   1.7778)
          Differentiating once with respect to electric field.
                with respect to dipole field.
          Differentiating once with respect to nuclear coordinates.
          There are     1 degrees of freedom in the 1st order CPHF.  IDoFFX=0 NUNeed=     1.
 LinEq1:  Iter=  0 NonCon=     1 RMS=1.86D-03 Max=3.46D-02 NDo=     1
 AX will form     1 AO Fock derivatives at one time.
 LinEq1:  Iter=  1 NonCon=     1 RMS=4.56D-04 Max=7.13D-03 NDo=     1
 LinEq1:  Iter=  2 NonCon=     1 RMS=1.65D-04 Max=4.74D-03 NDo=     1
 LinEq1:  Iter=  3 NonCon=     1 RMS=7.04D-05 Max=2.33D-03 NDo=     1
 LinEq1:  Iter=  4 NonCon=     1 RMS=2.85D-05 Max=1.03D-03 NDo=     1
 LinEq1:  Iter=  5 NonCon=     1 RMS=8.95D-06 Max=2.33D-04 NDo=     1
 LinEq1:  Iter=  6 NonCon=     1 RMS=2.36D-06 Max=2.88D-05 NDo=     1
 LinEq1:  Iter=  7 NonCon=     1 RMS=7.50D-07 Max=1.46D-05 NDo=     1
 LinEq1:  Iter=  8 NonCon=     1 RMS=2.07D-07 Max=3.83D-06 NDo=     1
 LinEq1:  Iter=  9 NonCon=     1 RMS=7.56D-08 Max=2.47D-06 NDo=     1
 LinEq1:  Iter= 10 NonCon=     1 RMS=2.29D-08 Max=6.04D-07 NDo=     1
 LinEq1:  Iter= 11 NonCon=     1 RMS=6.32D-09 Max=2.27D-07 NDo=     1
 LinEq1:  Iter= 12 NonCon=     1 RMS=2.57D-09 Max=9.44D-08 NDo=     1
 LinEq1:  Iter= 13 NonCon=     1 RMS=9.01D-10 Max=3.63D-08 NDo=     1
 LinEq1:  Iter= 14 NonCon=     1 RMS=2.31D-10 Max=4.60D-09 NDo=     1
 LinEq1:  Iter= 15 NonCon=     1 RMS=8.10D-11 Max=2.51D-09 NDo=     1
 LinEq1:  Iter= 16 NonCon=     0 RMS=2.54D-11 Max=3.94D-10 NDo=     1
 Linear equations converged to 1.000D-10 1.000D-09 after    16 iterations.
 End of Minotr F.D. properties file   721 does not exist.
 End of Minotr F.D. properties file   722 does not exist.
 End of Minotr F.D. properties file   788 does not exist.
 D1PCM: PCM CHGder 1st derivatives, ID1Alg=3 FixD1E=F DoIter=F DoCFld=F I1PDM=2.
 Calling FoFJK, ICntrl=  10002127 FMM=F ISym2X=0 I1Cent= 0 IOpClX= 0 NMat=1 NMatS=1 NMatT=0.
 ***** Axes restored to original set *****
 -------------------------------------------------------------------
 Center     Atomic                   Forces (Hartrees/Bohr)
 Number     Number              X              Y              Z
 -------------------------------------------------------------------
      1        6           0.000000595   -0.000014529   -0.000014374
      2        8           0.000030287    0.000173997    0.000031278
      3        6           0.000128658    0.000834936   -0.000180504
      4        6          -0.000165770   -0.000801635    0.000183628
      5        6           0.000181600    0.000843690   -0.000146770
      6        6          -0.000067767   -0.000705961    0.000178997
      7        6           0.000166921    0.000800320   -0.000178786
      8        6          -0.000154216   -0.000810544    0.000092017
      9        1           0.000027323    0.000106744   -0.000015019
     10        1          -0.000024850   -0.000133389    0.000026562
     11        1           0.000019737    0.000122448   -0.000022728
     12        1          -0.000021967   -0.000114470    0.000027216
     13        1           0.000123017    0.000121666   -0.000008248
     14        1          -0.000003125    0.000002438   -0.000001619
     15        1          -0.000001141    0.000004164   -0.000004043
     16        1          -0.000006094    0.000003154    0.000003004
     17        3          -0.000071966   -0.000231442    0.000067575
     18        8           0.000219701    0.000441107   -0.000126259
     19        1          -0.000373939   -0.000629876    0.000148788
     20        1          -0.000007004   -0.000012816   -0.000060716
 -------------------------------------------------------------------
 Cartesian Forces:  Max     0.000843690 RMS     0.000292976

 GradGradGradGradGradGradGradGradGradGradGradGradGradGradGradGradGradGrad
 Berny optimization.
 Using GEDIIS/GDIIS optimizer.
 FormGI is forming the generalized inverse of G from B-inverse, IUseBI=4.
 Internal  Forces:  Max     0.000361353 RMS     0.000077297
 Search for a local minimum.
 Step number   4 out of a maximum of  120
 All quantities printed in internal units (Hartrees-Bohrs-Radians)
 Mixed Optimization -- En-DIIS/RFO-DIIS
 Swapping is turned off.
 Second derivative matrix not updated -- turned off.
 DE= -2.39D-05 DEPred=-1.96D-05 R= 1.22D+00
 TightC=F SS=  1.41D+00  RLast= 1.07D-01 DXNew= 9.2030D-01 3.2206D-01
 Trust test= 1.22D+00 RLast= 1.07D-01 DXMaxT set to 5.47D-01
 ITU=  1  1  1  0
     Eigenvalues ---    0.00009   0.00083   0.00243   0.00408   0.00456
     Eigenvalues ---    0.00534   0.00859   0.00949   0.01025   0.01157
     Eigenvalues ---    0.01400   0.01533   0.01672   0.01718   0.01815
     Eigenvalues ---    0.01906   0.01935   0.02073   0.02258   0.03506
     Eigenvalues ---    0.04011   0.04618   0.04691   0.05648   0.05808
     Eigenvalues ---    0.06827   0.06975   0.12528   0.14176   0.14653
     Eigenvalues ---    0.16807   0.17587   0.17855   0.18921   0.19639
     Eigenvalues ---    0.29243   0.33054   0.33792   0.34932   0.35266
     Eigenvalues ---    0.35993   0.36549   0.36960   0.37091   0.37097
     Eigenvalues ---    0.37385   0.37847   0.38924   0.40994   0.43997
     Eigenvalues ---    0.45398   0.48510   0.51269   0.53065
 Eigenvalue     1 is   9.46D-05 Eigenvector:
                          D12       D59       D11       D2        D4
   1                   -0.61496   0.55410  -0.53893  -0.07187  -0.07148
                          D6        D9        D10       A42       D8
   1                   -0.07142   0.06627   0.06406  -0.01306  -0.00979
 En-DIIS/RFO-DIIS/Sim-DIIS IScMMF=       -3 using points:     4    3    2
 RFO step:  Lambda=-4.30623293D-05.
 DidBck=T Rises=F RFO-DIIS coefs:    0.67052    0.80866   -0.47918
 Iteration  1 RMS(Cart)=  0.00881765 RMS(Int)=  0.00058877
 Iteration  2 RMS(Cart)=  0.00125633 RMS(Int)=  0.00003550
 Iteration  3 RMS(Cart)=  0.00001304 RMS(Int)=  0.00003244
 Iteration  4 RMS(Cart)=  0.00000000 RMS(Int)=  0.00003244
 Variable       Old X    -DE/DX   Delta X   Delta X   Delta X     New X
                                 (Linear)    (Quad)   (Total)
    R1        2.70231   0.00002  -0.00014   0.00025   0.00012   2.70242
    R2        2.04991   0.00000  -0.00020   0.00023   0.00004   2.04995
    R3        2.05925   0.00001  -0.00014   0.00013  -0.00000   2.05925
    R4        2.05923  -0.00001  -0.00013   0.00012  -0.00002   2.05921
    R5        2.58840   0.00013  -0.00027   0.00028   0.00001   2.58841
    R6        3.53622   0.00004  -0.03117   0.03183   0.00066   3.53688
    R7        2.64255   0.00007  -0.00019   0.00012  -0.00008   2.64248
    R8        2.63733   0.00004  -0.00031   0.00044   0.00013   2.63746
    R9        2.62698   0.00002  -0.00014   0.00017   0.00002   2.62700
   R10        2.04579  -0.00008  -0.00009   0.00003  -0.00006   2.04573
   R11        6.64113   0.00000   0.00202   0.00525   0.00728   6.64841
   R12        2.64014   0.00000  -0.00019   0.00015  -0.00005   2.64009
   R13        2.04516   0.00001  -0.00020   0.00021   0.00002   2.04517
   R14        6.58902   0.00011   0.01221   0.00488   0.01709   6.60611
   R15        2.62986   0.00001  -0.00033   0.00034   0.00000   2.62986
   R16        2.04385  -0.00000  -0.00022   0.00019  -0.00002   2.04383
   R17        6.56906   0.00001   0.00899   0.00445   0.01344   6.58250
   R18        2.64144   0.00000  -0.00018   0.00011  -0.00006   2.64138
   R19        2.04536  -0.00000  -0.00019   0.00019   0.00000   2.04536
   R20        6.57486   0.00012   0.01504  -0.00073   0.01432   6.58918
   R21        2.04060  -0.00001  -0.00015   0.00013  -0.00002   2.04058
   R22        6.63405   0.00003   0.00425   0.00057   0.00482   6.63887
   R23        1.83592  -0.00011   0.00067  -0.00063   0.00005   1.83596
   R24        1.81886   0.00002  -0.00007   0.00012   0.00005   1.81891
    A1        1.84566  -0.00000   0.00022  -0.00016   0.00005   1.84572
    A2        1.93107  -0.00001   0.00024  -0.00023   0.00001   1.93109
    A3        1.93089   0.00001  -0.00053   0.00055   0.00001   1.93090
    A4        1.91822  -0.00000   0.00002  -0.00006  -0.00004   1.91818
    A5        1.91717   0.00000   0.00013  -0.00020  -0.00008   1.91710
    A6        1.91963   0.00000  -0.00007   0.00010   0.00003   1.91966
    A7        2.03969  -0.00017  -0.00006  -0.00014  -0.00023   2.03946
    A8        2.10118  -0.00019  -0.00681  -0.00243  -0.00925   2.09193
    A9        2.13354   0.00036   0.00626   0.00321   0.00941   2.14296
   A10        2.02173   0.00025   0.00039  -0.00019   0.00021   2.02194
   A11        2.16174  -0.00020  -0.00021   0.00008  -0.00012   2.16162
   A12        2.09970  -0.00005  -0.00017   0.00010  -0.00007   2.09963
   A13        2.09171   0.00001  -0.00004   0.00001  -0.00001   2.09170
   A14        2.07753   0.00000   0.00077  -0.00053   0.00025   2.07778
   A15        1.37338   0.00006   0.00151   0.00001   0.00151   1.37489
   A16        2.11393  -0.00001  -0.00075   0.00052  -0.00022   2.11371
   A17        1.99104   0.00004   0.00024   0.00005   0.00030   1.99134
   A18        2.10137   0.00002   0.00011   0.00000   0.00012   2.10150
   A19        2.08328  -0.00001  -0.00004  -0.00005  -0.00007   2.08321
   A20        2.09850  -0.00001  -0.00006   0.00003  -0.00002   2.09848
   A21        1.97891  -0.00004  -0.00277   0.00085  -0.00190   1.97701
   A22        2.08330  -0.00003  -0.00005  -0.00003  -0.00007   2.08323
   A23        2.10017   0.00001  -0.00006   0.00001  -0.00004   2.10013
   A24        2.09971   0.00002   0.00008   0.00002   0.00012   2.09982
   A25        1.96569   0.00003   0.00339  -0.00001   0.00338   1.96907
   A26        2.10995   0.00003  -0.00013   0.00011  -0.00000   2.10994
   A27        2.09724  -0.00002   0.00018  -0.00018   0.00002   2.09727
   A28        2.07597  -0.00001  -0.00004   0.00005   0.00001   2.07598
   A29        1.97420  -0.00003  -0.00182  -0.00084  -0.00265   1.97155
   A30        2.08029   0.00002   0.00027  -0.00019   0.00009   2.08037
   A31        2.11668  -0.00002  -0.00048   0.00047  -0.00001   2.11668
   A32        1.37631   0.00005   0.00073   0.00165   0.00238   1.37869
   A33        2.08620   0.00000   0.00019  -0.00028  -0.00007   2.08613
   A34        1.98759   0.00004   0.00166  -0.00109   0.00057   1.98816
   A35        0.70651   0.00001  -0.00064  -0.00050  -0.00112   0.70539
   A36        0.81848  -0.00001  -0.00117  -0.00025  -0.00139   0.81708
   A37        0.70441   0.00000  -0.00046  -0.00022  -0.00068   0.70373
   A38        0.70573  -0.00002  -0.00163  -0.00017  -0.00178   0.70395
   A39        0.82161  -0.00001  -0.00124  -0.00025  -0.00147   0.82014
   A40        0.70932   0.00001  -0.00084  -0.00019  -0.00102   0.70830
   A41        1.81684  -0.00007   0.00128  -0.00127   0.00002   1.81686
   A42        3.11700   0.00018   0.02250  -0.01654   0.00596   3.12296
    D1       -3.13388  -0.00001  -0.00573   0.00708   0.00125  -3.13263
    D2       -0.13108   0.00002  -0.01096   0.01241   0.00155  -0.12952
    D3       -1.05756  -0.00002  -0.00545   0.00679   0.00124  -1.05632
    D4        1.94524   0.00001  -0.01068   0.01212   0.00155   1.94679
    D5        1.07434  -0.00002  -0.00573   0.00713   0.00130   1.07564
    D6       -2.20604   0.00001  -0.01096   0.01246   0.00161  -2.20444
    D7        3.12160  -0.00000   0.00962  -0.00832   0.00118   3.12278
    D8       -0.01325  -0.00010   0.00252  -0.00737  -0.00497  -0.01823
    D9        0.12157   0.00002   0.01564  -0.01327   0.00249   0.12407
   D10       -3.01328  -0.00008   0.00854  -0.01232  -0.00366  -3.01694
   D11        3.11491  -0.00003   0.01176   0.01086   0.02266   3.13757
   D12       -0.17312  -0.00005   0.00594   0.01618   0.02208  -0.15103
   D13        3.13815   0.00008   0.00045   0.00269   0.00313   3.14128
   D14        0.00269  -0.00009  -0.00664   0.00262  -0.00402  -0.00132
   D15        1.94695  -0.00001  -0.00557   0.00268  -0.00289   1.94406
   D16       -0.00993   0.00017   0.00728   0.00178   0.00905  -0.00088
   D17        3.13780   0.00001   0.00019   0.00171   0.00190   3.13971
   D18       -1.20113   0.00009   0.00126   0.00177   0.00303  -1.19810
   D19       -3.13962  -0.00006   0.00004  -0.00238  -0.00233   3.14124
   D20       -0.00383   0.00009   0.00803  -0.00209   0.00594   0.00211
   D21       -1.94623   0.00001   0.00568  -0.00178   0.00390  -1.94233
   D22        0.00900  -0.00016  -0.00736  -0.00139  -0.00875   0.00025
   D23       -3.13839  -0.00002   0.00062  -0.00110  -0.00048  -3.13887
   D24        1.20238  -0.00009  -0.00172  -0.00079  -0.00252   1.19987
   D25        0.00808  -0.00018  -0.00827   0.00016  -0.00812  -0.00004
   D26        3.14082  -0.00003   0.00038  -0.00114  -0.00075   3.14007
   D27       -3.13979  -0.00001  -0.00104   0.00022  -0.00082  -3.14061
   D28       -0.00704   0.00013   0.00762  -0.00107   0.00655  -0.00049
   D29        1.64734   0.00001  -0.00097  -0.00001  -0.00098   1.64636
   D30        1.08178   0.00000  -0.00048  -0.00004  -0.00053   1.08124
   D31        0.51692   0.00000  -0.00035  -0.00023  -0.00058   0.51634
   D32       -2.59524   0.00003   0.00048  -0.00058  -0.00009  -2.59533
   D33        3.12239   0.00003   0.00097  -0.00061   0.00035   3.12274
   D34        2.55753   0.00003   0.00110  -0.00080   0.00031   2.55784
   D35       -0.00537   0.00018   0.00938  -0.00244   0.00694   0.00158
   D36        3.13989   0.00003   0.00030  -0.00048  -0.00018   3.13972
   D37       -3.13804   0.00003   0.00065  -0.00113  -0.00049  -3.13853
   D38        0.00722  -0.00012  -0.00844   0.00083  -0.00761  -0.00039
   D39       -2.58827  -0.00000  -0.00027   0.00016  -0.00011  -2.58838
   D40        3.13218  -0.00000  -0.00005  -0.00002  -0.00008   3.13209
   D41        0.00451  -0.00017  -0.00957   0.00283  -0.00673  -0.00222
   D42        3.13775  -0.00003  -0.00058   0.00081   0.00023   3.13798
   D43       -3.14075  -0.00002  -0.00049   0.00088   0.00038  -3.14036
   D44       -0.00751   0.00012   0.00850  -0.00114   0.00735  -0.00016
   D45        2.58384   0.00000  -0.00035   0.00010  -0.00025   2.58359
   D46       -2.58095  -0.00000  -0.00006   0.00022   0.00016  -2.58078
   D47       -0.00633   0.00016   0.00858  -0.00093   0.00764   0.00131
   D48        3.14096   0.00002   0.00074  -0.00122  -0.00048   3.14048
   D49       -3.13967   0.00002  -0.00030   0.00107   0.00076  -3.13891
   D50        0.00763  -0.00012  -0.00815   0.00078  -0.00737   0.00026
   D51       -3.13192   0.00000   0.00029  -0.00020   0.00009  -3.13183
   D52        2.59070  -0.00000   0.00031   0.00008   0.00039   2.59109
   D53       -0.51772  -0.00001   0.00024   0.00048   0.00072  -0.51700
   D54       -1.07586  -0.00002   0.00008   0.00077   0.00084  -1.07502
   D55       -1.64124  -0.00002   0.00037   0.00103   0.00138  -1.63986
   D56       -2.60231  -0.00001   0.00042  -0.00066  -0.00024  -2.60255
   D57        3.12273  -0.00001   0.00026  -0.00037  -0.00011   3.12262
   D58        2.55735  -0.00001   0.00055  -0.00011   0.00043   2.55778
   D59       -1.71989  -0.00009  -0.03394  -0.01656  -0.05050  -1.77039
         Item               Value     Threshold  Converged?
 Maximum Force            0.000361     0.000450     YES
 RMS     Force            0.000077     0.000300     YES
 Maximum Displacement     0.074201     0.001800     NO 
 RMS     Displacement     0.010083     0.001200     NO 
 Predicted change in Energy=-1.504368D-05
 GradGradGradGradGradGradGradGradGradGradGradGradGradGradGradGradGradGrad

                          Input orientation:                          
 ---------------------------------------------------------------------
 Center     Atomic      Atomic             Coordinates (Angstroms)
 Number     Number       Type             X           Y           Z
 ---------------------------------------------------------------------
      1          6           0        0.140733    0.121488   -0.055148
      2          8           0        0.132444    0.372132    1.352753
      3          6           0        1.329839    0.259551    2.008282
      4          6           0        1.302127    0.531885    3.379564
      5          6           0        2.471175    0.442364    4.126443
      6          6           0        3.674718    0.081714    3.515512
      7          6           0        3.693427   -0.185773    2.149924
      8          6           0        2.526025   -0.100688    1.385946
      9          1           0        2.565967   -0.311949    0.327739
     10          1           0        4.619280   -0.463040    1.662665
     11          1           0        4.583839    0.014140    4.097478
     12          1           0        2.440995    0.656221    5.186933
     13          1           0        0.363578    0.811185    3.841127
     14          1           0       -0.881855    0.267750   -0.386328
     15          1           0        0.800090    0.822524   -0.566287
     16          1           0        0.453438   -0.901837   -0.261148
     17          3           0        1.929553   -2.929905    3.381413
     18          8           0       -2.204412    1.391131    2.611255
     19          1           0       -1.411522    1.043055    2.170710
     20          1           0       -2.778007    0.623580    2.702400
 ---------------------------------------------------------------------
                    Distance matrix (angstroms):
                    1          2          3          4          5
     1  C    0.000000
     2  O    1.430061   0.000000
     3  C    2.385535   1.369725   0.000000
     4  C    3.648905   2.345558   1.398338   0.000000
     5  C    4.797877   3.628767   2.413022   1.390149   0.000000
     6  C    5.023967   4.160478   2.793175   2.418744   1.397075
     7  C    4.192659   3.691523   2.409342   2.783049   2.407298
     8  C    2.795664   2.440060   1.395685   2.423342   2.794322
     9  H    2.493237   2.727756   2.163065   3.409249   3.874032
    10  H    4.832178   4.574413   3.385559   3.865374   3.391800
    11  H    6.082517   5.241812   3.874724   3.398984   2.155820
    12  H    5.749483   4.484535   3.390551   2.139874   1.082259
    13  H    3.963117   2.537360   2.144127   1.082554   2.158565
    14  H    1.084785   2.015961   3.259725   4.361363   5.624802
    15  H    1.089709   2.081182   2.688118   3.988264   4.995874
    16  H    1.089686   2.081036   2.695776   4.003825   5.012893
    17  Li   4.931615   4.271828   3.523886   3.518189   3.495801
    18  O    3.771127   2.843076   3.759651   3.691128   5.005704
    19  H    2.865872   1.871636   2.855752   3.014385   4.388742
    20  H    4.046629   3.217996   4.181951   4.136962   5.441934
                    6          7          8          9         10
     6  C    0.000000
     7  C    1.391665   0.000000
     8  C    2.426482   1.397758   0.000000
     9  H    3.397969   2.146496   1.079828   0.000000
    10  H    2.149882   1.082359   2.142332   2.453763   0.000000
    11  H    1.081550   2.150759   3.405904   4.288248   2.481384
    12  H    2.155407   3.391307   3.876550   4.956282   4.291635
    13  H    3.406142   3.865487   3.396410   4.296026   4.947762
    14  H    6.001776   5.250854   3.858802   3.568391   5.915650
    15  H    5.047115   4.094614   2.764487   2.281367   4.605119
    16  H    5.060353   4.101651   2.765932   2.271020   4.609538
    17  Li   3.483308   3.486844   3.513138   4.072302   4.034123
    18  O    6.090683   6.122415   5.109202   5.556207   7.134462
    19  H    5.348131   5.250805   4.174719   4.588354   6.236746
    20  H    6.526287   6.545208   5.512746   5.922186   7.548619
                   11         12         13         14         15
    11  H    0.000000
    12  H    2.488164   0.000000
    13  H    4.302511   2.480094   0.000000
    14  H    7.074082   6.500267   4.440473   0.000000
    15  H    6.059781   5.984961   4.428992   1.780196   0.000000
    16  H    6.074277   6.004957   4.446480   1.779497   1.785132
    17  Li   4.028074   4.047441   4.081590   5.685498   5.562441
    18  O    7.084159   5.362277   2.905770   3.463617   4.409888
    19  H    6.380866   4.908067   2.448476   2.723984   3.525764
    20  H    7.517608   5.780307   3.346857   3.641737   4.850430
                   16         17         18         19         20
    16  H    0.000000
    17  Li   4.422695   0.000000
    18  O    4.535699   6.029442   0.000000
    19  H    3.629685   5.330384   0.971551   0.000000
    20  H    4.642386   5.937123   0.962524   1.525102   0.000000
 Stoichiometry    C7H10LiO2(1+)
 Framework group  C1[X(C7H10LiO2)]
 Deg. of freedom    54
 Full point group                 C1      NOp   1
 Largest Abelian subgroup         C1      NOp   1
 Largest concise Abelian subgroup C1      NOp   1
                         Standard orientation:                         
 ---------------------------------------------------------------------
 Center     Atomic      Atomic             Coordinates (Angstroms)
 Number     Number       Type             X           Y           Z
 ---------------------------------------------------------------------
      1          6           0        1.716204    1.915070   -0.007044
      2          8           0        1.365756    0.528624   -0.001794
      3          6           0        0.033578    0.226808   -0.103550
      4          6           0       -0.283489   -1.135010   -0.119928
      5          6           0       -1.611029   -1.535095   -0.220345
      6          6           0       -2.631510   -0.584693   -0.305039
      7          6           0       -2.306687    0.768447   -0.289874
      8          6           0       -0.976625    1.186073   -0.188615
      9          1           0       -0.749492    2.241708   -0.179899
     10          1           0       -3.086633    1.515792   -0.358144
     11          1           0       -3.663789   -0.897389   -0.384868
     12          1           0       -1.847387   -2.591145   -0.233745
     13          1           0        0.516233   -1.861715   -0.054580
     14          1           0        2.797712    1.945748    0.071426
     15          1           0        1.398055    2.388228   -0.935681
     16          1           0        1.268918    2.427409    0.844342
     17          3           0       -1.599038   -0.162988    2.994901
     18          8           0        3.393253   -1.460498   -0.127224
     19          1           0        2.708788   -0.772300   -0.084770
     20          1           0        3.739982   -1.501970    0.769722
 ---------------------------------------------------------------------
 Rotational constants (GHZ):           1.9380357           0.8606772           0.7115783
 Standard basis: Aug-CC-pVTZ (5D, 7F)
 There are   800 symmetry adapted cartesian basis functions of A   symmetry.
 There are   690 symmetry adapted basis functions of A   symmetry.
   690 basis functions,   992 primitive gaussians,   800 cartesian basis functions
    35 alpha electrons       35 beta electrons
       nuclear repulsion energy       455.6393359748 Hartrees.
 NAtoms=   20 NActive=   20 NUniq=   20 SFac= 1.00D+00 NAtFMM=   60 NAOKFM=F Big=F
 Integral buffers will be    131072 words long.
 Raffenetti 1 integral format.
 Two-electron integral symmetry is turned on.
 ------------------------------------------------------------------------------
 Polarizable Continuum Model (PCM)
 =================================
 Model                : PCM.
 Atomic radii         : UFF (Universal Force Field).
 Polarization charges : Total charges.
 Charge compensation  : None.
 Solution method      : On-the-fly selection.
 Cavity type          : Scaled VdW (van der Waals Surface) (Alpha=1.100).
 Cavity algorithm     : GePol (No added spheres)
                        Default sphere list used, NSphG=   20.
                        Lebedev-Laikov grids with approx.  5.0 points / Ang**2.
                        Smoothing algorithm: York/Karplus (Gamma=1.0000).
                        Polarization charges: spherical gaussians, with
                                              point-specific exponents (IZeta= 3).
                        Self-potential: point-specific (ISelfS= 7).
                        Self-field    : sphere-specific E.n sum rule (ISelfD= 2).
 1st derivatives      : Analytical E(r).r(x)/FMM algorithm (CHGder, D1EAlg=3).
                        Cavity 1st derivative terms included.
 Solvent              : Water, Eps=  78.355300 Eps(inf)=   1.777849
 ------------------------------------------------------------------------------
 Spheres list:
 ISph  on   Nord     Re0    Alpha      Xe            Ye            Ze
    1   C      1    1.9255  1.100      1.716204      1.915070     -0.007044
    2   O      2    1.7500  1.100      1.365756      0.528624     -0.001794
    3   C      3    1.9255  1.100      0.033578      0.226808     -0.103550
    4   C      4    1.9255  1.100     -0.283489     -1.135010     -0.119928
    5   C      5    1.9255  1.100     -1.611029     -1.535095     -0.220345
    6   C      6    1.9255  1.100     -2.631510     -0.584693     -0.305039
    7   C      7    1.9255  1.100     -2.306687      0.768447     -0.289874
    8   C      8    1.9255  1.100     -0.976625      1.186073     -0.188615
    9   H      9    1.4430  1.100     -0.749492      2.241708     -0.179899
   10   H     10    1.4430  1.100     -3.086633      1.515792     -0.358144
   11   H     11    1.4430  1.100     -3.663789     -0.897389     -0.384868
   12   H     12    1.4430  1.100     -1.847387     -2.591145     -0.233745
   13   H     13    1.4430  1.100      0.516233     -1.861715     -0.054580
   14   H     14    1.4430  1.100      2.797712      1.945748      0.071426
   15   H     15    1.4430  1.100      1.398055      2.388228     -0.935681
   16   H     16    1.4430  1.100      1.268918      2.427409      0.844342
   17  Li     17    1.2255  1.100     -1.599038     -0.162988      2.994901
   18   O     18    1.7500  1.100      3.393253     -1.460498     -0.127224
   19   H     19    1.4430  1.100      2.708788     -0.772300     -0.084770
   20   H     20    1.4430  1.100      3.739982     -1.501970      0.769722
 ------------------------------------------------------------------------------
 Separa: There are  2 disjoint cavities,
 One-electron integrals computed using PRISM.
 NBasis=   690 RedAO= T EigKep=  1.33D-06  NBF=   690
 NBsUse=   687 1.00D-06 EigRej=  9.27D-07 NBFU=   687
 Initial guess from the checkpoint file:  "output.chk"
 B after Tr=    -0.000000   -0.000000   -0.000000
         Rot=    1.000000    0.000142   -0.000118   -0.000114 Ang=   0.02 deg.
 ExpMin= 7.59D-03 ExpMax= 1.53D+04 ExpMxC= 5.22D+02 IAcc=3 IRadAn=         5 AccDes= 0.00D+00
 Harris functional with IExCor=  205 and IRadAn=       5 diagonalized for initial guess.
 HarFok:  IExCor=  205 AccDes= 0.00D+00 IRadAn=         5 IDoV= 1 UseB2=F ITyADJ=14
 ICtDFT=  3500011 ScaDFX=  1.000000  1.000000  1.000000  1.000000
 FoFCou: FMM=F IPFlag=           0 FMFlag=      100000 FMFlg1=           0
         NFxFlg=           0 DoJE=T BraDBF=F KetDBF=T FulRan=T
         wScrn=  0.000000 ICntrl=       500 IOpCl=  0 I1Cent=   200000004 NGrid=           0
         NMat0=    1 NMatS0=      1 NMatT0=    0 NMatD0=    1 NMtDS0=    0 NMtDT0=    0
 Petite list used in FoFCou.
 Requested convergence on RMS density matrix=1.00D-08 within 128 cycles.
 Requested convergence on MAX density matrix=1.00D-06.
 Requested convergence on             energy=1.00D-06.
 No special actions if energy rises.
 Inv3:  Mode=1 IEnd=     9187500.
 Iteration    1 A*A^-1 deviation from unit magnitude is 3.22D-15 for    970.
 Iteration    1 A*A^-1 deviation from orthogonality  is 1.78D-15 for   1700    511.
 Iteration    1 A^-1*A deviation from unit magnitude is 3.00D-15 for    970.
 Iteration    1 A^-1*A deviation from orthogonality  is 1.94D-15 for   1354   1103.
 Error on total polarization charges =  0.01293
 SCF Done:  E(RHF) =  -428.209008227     A.U. after    9 cycles
            NFock=  9  Conv=0.42D-08     -V/T= 2.0019
 ExpMin= 7.59D-03 ExpMax= 1.53D+04 ExpMxC= 5.22D+02 IAcc=3 IRadAn=         5 AccDes= 0.00D+00
 HarFok:  IExCor=  205 AccDes= 0.00D+00 IRadAn=         5 IDoV=-2 UseB2=F ITyADJ=14
 ICtDFT= 12500011 ScaDFX=  1.000000  1.000000  1.000000  1.000000
 Range of M.O.s used for correlation:    11   687
 NBasis=   690 NAE=    35 NBE=    35 NFC=    10 NFV=     0
 NROrb=    677 NOA=    25 NOB=    25 NVA=   652 NVB=   652

 **** Warning!!: The largest alpha MO coefficient is  0.16430297D+03

 Disk-based method using ON**2 memory for 25 occupieds at a time.
 Estimated scratch disk usage= 26920361048 words.
 Actual    scratch disk usage= 24348931160 words.
 JobTyp=1 Pass  1:  I=  11 to  35 NPSUse= 12 ParTrn=T ParDer=T DoDerP=T.
 Spin components of T(2) and E(2):
     alpha-alpha T2 =       0.6830296295D-01 E2=     -0.2060513385D+00
     alpha-beta  T2 =       0.3691688877D+00 E2=     -0.1241200806D+01
     beta-beta   T2 =       0.6830296295D-01 E2=     -0.2060513385D+00
 ANorm=    0.1227100164D+01
 E2 =    -0.1653303483D+01 EUMP2 =    -0.42986231171035D+03
          IDoAtm=11111111111111111111
 NEqPCM:  Using equilibrium solvation (IEInf=0, Eps=  78.3553, EpsInf=   1.7778)
          Differentiating once with respect to electric field.
                with respect to dipole field.
          Differentiating once with respect to nuclear coordinates.
          There are     1 degrees of freedom in the 1st order CPHF.  IDoFFX=0 NUNeed=     1.
 LinEq1:  Iter=  0 NonCon=     1 RMS=1.86D-03 Max=3.47D-02 NDo=     1
 AX will form     1 AO Fock derivatives at one time.
 LinEq1:  Iter=  1 NonCon=     1 RMS=4.56D-04 Max=7.02D-03 NDo=     1
 LinEq1:  Iter=  2 NonCon=     1 RMS=1.65D-04 Max=4.74D-03 NDo=     1
 LinEq1:  Iter=  3 NonCon=     1 RMS=7.04D-05 Max=2.33D-03 NDo=     1
 LinEq1:  Iter=  4 NonCon=     1 RMS=2.85D-05 Max=1.03D-03 NDo=     1
 LinEq1:  Iter=  5 NonCon=     1 RMS=8.95D-06 Max=2.34D-04 NDo=     1
 LinEq1:  Iter=  6 NonCon=     1 RMS=2.36D-06 Max=2.97D-05 NDo=     1
 LinEq1:  Iter=  7 NonCon=     1 RMS=7.50D-07 Max=1.46D-05 NDo=     1
 LinEq1:  Iter=  8 NonCon=     1 RMS=2.07D-07 Max=3.80D-06 NDo=     1
 LinEq1:  Iter=  9 NonCon=     1 RMS=7.54D-08 Max=2.46D-06 NDo=     1
 LinEq1:  Iter= 10 NonCon=     1 RMS=2.29D-08 Max=5.98D-07 NDo=     1
 LinEq1:  Iter= 11 NonCon=     1 RMS=6.30D-09 Max=2.25D-07 NDo=     1
 LinEq1:  Iter= 12 NonCon=     1 RMS=2.56D-09 Max=9.40D-08 NDo=     1
 LinEq1:  Iter= 13 NonCon=     1 RMS=8.99D-10 Max=3.64D-08 NDo=     1
 LinEq1:  Iter= 14 NonCon=     1 RMS=2.30D-10 Max=4.57D-09 NDo=     1
 LinEq1:  Iter= 15 NonCon=     1 RMS=8.08D-11 Max=2.51D-09 NDo=     1
 LinEq1:  Iter= 16 NonCon=     0 RMS=2.54D-11 Max=3.94D-10 NDo=     1
 Linear equations converged to 1.000D-10 1.000D-09 after    16 iterations.
 End of Minotr F.D. properties file   721 does not exist.
 End of Minotr F.D. properties file   722 does not exist.
 End of Minotr F.D. properties file   788 does not exist.
 D1PCM: PCM CHGder 1st derivatives, ID1Alg=3 FixD1E=F DoIter=F DoCFld=F I1PDM=2.
 Calling FoFJK, ICntrl=  10002127 FMM=F ISym2X=0 I1Cent= 0 IOpClX= 0 NMat=1 NMatS=1 NMatT=0.
 ***** Axes restored to original set *****
 -------------------------------------------------------------------
 Center     Atomic                   Forces (Hartrees/Bohr)
 Number     Number              X              Y              Z
 -------------------------------------------------------------------
      1        6          -0.000005610   -0.000019624   -0.000006171
      2        8           0.000060464    0.000251585   -0.000021162
      3        6          -0.000010847    0.000042185   -0.000050051
      4        6           0.000010192   -0.000090583    0.000015357
      5        6           0.000007941    0.000079353    0.000038257
      6        6           0.000059251    0.000038330    0.000020478
      7        6           0.000007302    0.000020406   -0.000002027
      8        6          -0.000035068   -0.000016324   -0.000034682
      9        1           0.000007420    0.000000459    0.000001941
     10        1          -0.000003802   -0.000024455    0.000005207
     11        1           0.000003642    0.000006387   -0.000003432
     12        1           0.000001057   -0.000003305   -0.000000310
     13        1           0.000063507    0.000056405   -0.000006749
     14        1          -0.000001244    0.000004973    0.000002518
     15        1           0.000001210    0.000001020   -0.000001848
     16        1          -0.000009529   -0.000000819    0.000001583
     17        3          -0.000052142   -0.000142731    0.000037671
     18        8           0.000257138    0.000393808   -0.000123142
     19        1          -0.000373038   -0.000605082    0.000178736
     20        1           0.000012157    0.000008012   -0.000052174
 -------------------------------------------------------------------
 Cartesian Forces:  Max     0.000605082 RMS     0.000122910

 GradGradGradGradGradGradGradGradGradGradGradGradGradGradGradGradGradGrad
 Berny optimization.
 Using GEDIIS/GDIIS optimizer.
 FormGI is forming the generalized inverse of G from B-inverse, IUseBI=4.
 Internal  Forces:  Max     0.000159162 RMS     0.000031965
 Search for a local minimum.
 Step number   5 out of a maximum of  120
 All quantities printed in internal units (Hartrees-Bohrs-Radians)
 Mixed Optimization -- En-DIIS/RFO-DIIS
 Swapping is turned off.
 Second derivative matrix not updated -- turned off.
 DE= -1.82D-05 DEPred=-1.50D-05 R= 1.21D+00
 TightC=F SS=  1.41D+00  RLast= 7.29D-02 DXNew= 9.2030D-01 2.1875D-01
 Trust test= 1.21D+00 RLast= 7.29D-02 DXMaxT set to 5.47D-01
 ITU=  1  1  1  1  0
     Eigenvalues ---    0.00009   0.00083   0.00243   0.00408   0.00456
     Eigenvalues ---    0.00534   0.00859   0.00949   0.01025   0.01157
     Eigenvalues ---    0.01400   0.01533   0.01672   0.01718   0.01815
     Eigenvalues ---    0.01906   0.01935   0.02073   0.02258   0.03506
     Eigenvalues ---    0.04011   0.04618   0.04691   0.05648   0.05808
     Eigenvalues ---    0.06827   0.06975   0.12528   0.14176   0.14654
     Eigenvalues ---    0.16807   0.17587   0.17855   0.18921   0.19638
     Eigenvalues ---    0.29243   0.33054   0.33792   0.34932   0.35266
     Eigenvalues ---    0.35994   0.36549   0.36960   0.37091   0.37097
     Eigenvalues ---    0.37385   0.37847   0.38924   0.40994   0.43997
     Eigenvalues ---    0.45398   0.48510   0.51269   0.53065
 Eigenvalue     1 is   9.46D-05 Eigenvector:
                          D12       D59       D11       D2        D4
   1                   -0.61501   0.55410  -0.53888  -0.07170  -0.07131
                          D6        D9        D10       A42       D8
   1                   -0.07125   0.06652   0.06430  -0.01306  -0.01004
 En-DIIS/RFO-DIIS/Sim-DIIS IScMMF=       -3 using points:     5    4    3    2
 RFO step:  Lambda=-5.47351011D-06.
 DidBck=T Rises=F RFO-DIIS coefs:   -0.21236    0.80793    0.95766   -0.55324
 Iteration  1 RMS(Cart)=  0.00139807 RMS(Int)=  0.00006293
 Iteration  2 RMS(Cart)=  0.00000253 RMS(Int)=  0.00004108
 Iteration  3 RMS(Cart)=  0.00000002 RMS(Int)=  0.00004108
 Variable       Old X    -DE/DX   Delta X   Delta X   Delta X     New X
                                 (Linear)    (Quad)   (Total)
    R1        2.70242   0.00001  -0.00030   0.00030  -0.00001   2.70242
    R2        2.04995   0.00000  -0.00027   0.00027  -0.00000   2.04994
    R3        2.05925   0.00001  -0.00016   0.00015  -0.00000   2.05925
    R4        2.05921  -0.00001  -0.00013   0.00014   0.00000   2.05921
    R5        2.58841   0.00007  -0.00032   0.00033   0.00001   2.58841
    R6        3.53688   0.00001  -0.03716   0.03755   0.00040   3.53728
    R7        2.64248   0.00004  -0.00012   0.00013  -0.00000   2.64247
    R8        2.63746  -0.00000  -0.00052   0.00053   0.00000   2.63746
    R9        2.62700   0.00001  -0.00018   0.00019  -0.00000   2.62700
   R10        2.04573  -0.00004  -0.00003   0.00004   0.00001   2.04574
   R11        6.64841   0.00001  -0.00730   0.00593  -0.00137   6.64705
   R12        2.64009   0.00001  -0.00016   0.00017  -0.00000   2.64009
   R13        2.04517   0.00000  -0.00025   0.00025   0.00000   2.04517
   R14        6.60611   0.00004  -0.00717   0.00519  -0.00197   6.60413
   R15        2.62986   0.00001  -0.00038   0.00039  -0.00000   2.62986
   R16        2.04383   0.00000  -0.00023   0.00023   0.00000   2.04383
   R17        6.58250   0.00005  -0.00641   0.00434  -0.00207   6.58043
   R18        2.64138   0.00002  -0.00012   0.00011  -0.00001   2.64137
   R19        2.04536  -0.00000  -0.00022   0.00022  -0.00000   2.04536
   R20        6.58918   0.00003  -0.00004  -0.00142  -0.00145   6.58773
   R21        2.04058  -0.00000  -0.00015   0.00015   0.00000   2.04058
   R22        6.63887   0.00004  -0.00121   0.00012  -0.00109   6.63777
   R23        1.83596  -0.00016   0.00071  -0.00066   0.00005   1.83602
   R24        1.81891  -0.00001  -0.00015   0.00015   0.00000   1.81891
    A1        1.84572  -0.00001   0.00018  -0.00018   0.00000   1.84572
    A2        1.93109  -0.00001   0.00027  -0.00025   0.00002   1.93110
    A3        1.93090   0.00001  -0.00064   0.00062  -0.00002   1.93088
    A4        1.91818  -0.00000   0.00007  -0.00006   0.00001   1.91820
    A5        1.91710   0.00000   0.00024  -0.00025  -0.00001   1.91709
    A6        1.91966   0.00000  -0.00011   0.00010  -0.00001   1.91965
    A7        2.03946  -0.00006   0.00022  -0.00021  -0.00002   2.03944
    A8        2.09193  -0.00010   0.00375  -0.00294   0.00080   2.09273
    A9        2.14296   0.00016  -0.00459   0.00362  -0.00104   2.14192
   A10        2.02194   0.00010   0.00019  -0.00021  -0.00002   2.02192
   A11        2.16162  -0.00007  -0.00009   0.00008  -0.00001   2.16161
   A12        2.09963  -0.00003  -0.00011   0.00013   0.00003   2.09965
   A13        2.09170   0.00003  -0.00002  -0.00004  -0.00004   2.09166
   A14        2.07778  -0.00001   0.00057  -0.00059  -0.00001   2.07778
   A15        1.37489   0.00002   0.00006  -0.00002   0.00004   1.37493
   A16        2.11371  -0.00002  -0.00059   0.00063   0.00005   2.11375
   A17        1.99134   0.00001  -0.00005   0.00016   0.00013   1.99147
   A18        2.10150  -0.00001  -0.00003   0.00004   0.00002   2.10151
   A19        2.08321   0.00001   0.00004  -0.00006  -0.00000   2.08321
   A20        2.09848  -0.00000  -0.00004   0.00002  -0.00002   2.09846
   A21        1.97701   0.00000  -0.00103   0.00098  -0.00003   1.97698
   A22        2.08323  -0.00001   0.00003  -0.00002   0.00002   2.08324
   A23        2.10013   0.00000  -0.00001  -0.00001  -0.00001   2.10012
   A24        2.09982   0.00001  -0.00006   0.00003  -0.00000   2.09982
   A25        1.96907   0.00001  -0.00005  -0.00006  -0.00009   1.96898
   A26        2.10994   0.00002  -0.00014   0.00010  -0.00003   2.10992
   A27        2.09727  -0.00001   0.00018  -0.00018   0.00001   2.09728
   A28        2.07598  -0.00001  -0.00006   0.00008   0.00001   2.07599
   A29        1.97155  -0.00001   0.00115  -0.00102   0.00013   1.97168
   A30        2.08037   0.00001   0.00020  -0.00021   0.00001   2.08038
   A31        2.11668  -0.00001  -0.00054   0.00052  -0.00002   2.11666
   A32        1.37869   0.00001  -0.00208   0.00202  -0.00006   1.37863
   A33        2.08613   0.00000   0.00031  -0.00031   0.00001   2.08615
   A34        1.98816   0.00001   0.00144  -0.00123   0.00021   1.98837
   A35        0.70539  -0.00000   0.00069  -0.00052   0.00019   0.70559
   A36        0.81708  -0.00001   0.00040  -0.00023   0.00020   0.81728
   A37        0.70373  -0.00000   0.00035  -0.00022   0.00014   0.70387
   A38        0.70395  -0.00000   0.00031  -0.00014   0.00019   0.70414
   A39        0.82014   0.00000   0.00041  -0.00023   0.00020   0.82034
   A40        0.70830   0.00000   0.00031  -0.00015   0.00017   0.70847
   A41        1.81686  -0.00006   0.00147  -0.00147  -0.00000   1.81685
   A42        3.12296   0.00009   0.01875  -0.01975  -0.00100   3.12195
    D1       -3.13263  -0.00001  -0.00818   0.00839   0.00009  -3.13255
    D2       -0.12952   0.00001  -0.01447   0.01239  -0.00196  -0.13148
    D3       -1.05632  -0.00001  -0.00784   0.00808   0.00011  -1.05621
    D4        1.94679   0.00001  -0.01413   0.01208  -0.00193   1.94486
    D5        1.07564  -0.00001  -0.00823   0.00846   0.00010   1.07574
    D6       -2.20444   0.00001  -0.01453   0.01246  -0.00194  -2.20638
    D7        3.12278  -0.00003   0.00986  -0.00999  -0.00028   3.12250
    D8       -0.01823  -0.00004   0.00889  -0.00907  -0.00034  -0.01857
    D9        0.12407  -0.00003   0.01504  -0.01354   0.00166   0.12573
   D10       -3.01694  -0.00004   0.01406  -0.01261   0.00160  -3.01534
   D11        3.13757  -0.00003  -0.01462   0.00979  -0.00479   3.13278
   D12       -0.15103  -0.00003  -0.02049   0.01367  -0.00686  -0.15790
   D13        3.14128   0.00001  -0.00320   0.00295  -0.00025   3.14103
   D14       -0.00132  -0.00002  -0.00304   0.00292  -0.00011  -0.00144
   D15        1.94406   0.00000  -0.00305   0.00309   0.00005   1.94411
   D16       -0.00088   0.00002  -0.00226   0.00207  -0.00019  -0.00107
   D17        3.13971  -0.00002  -0.00210   0.00204  -0.00006   3.13965
   D18       -1.19810   0.00001  -0.00211   0.00221   0.00010  -1.19799
   D19        3.14124  -0.00000   0.00282  -0.00268   0.00015   3.14138
   D20        0.00211   0.00000   0.00233  -0.00222   0.00011   0.00223
   D21       -1.94233  -0.00001   0.00186  -0.00196  -0.00010  -1.94244
   D22        0.00025  -0.00001   0.00181  -0.00172   0.00009   0.00034
   D23       -3.13887  -0.00000   0.00131  -0.00126   0.00006  -3.13882
   D24        1.19987  -0.00002   0.00084  -0.00100  -0.00016   1.19971
   D25       -0.00004  -0.00001  -0.00002   0.00015   0.00012   0.00008
   D26        3.14007  -0.00001   0.00133  -0.00126   0.00007   3.14015
   D27       -3.14061   0.00002  -0.00018   0.00018  -0.00001  -3.14062
   D28       -0.00049   0.00003   0.00117  -0.00123  -0.00006  -0.00055
   D29        1.64636   0.00002   0.00000   0.00000   0.00001   1.64636
   D30        1.08124   0.00001   0.00003  -0.00006  -0.00004   1.08120
   D31        0.51634   0.00001   0.00025  -0.00029  -0.00003   0.51631
   D32       -2.59533   0.00002   0.00066  -0.00065   0.00002  -2.59531
   D33        3.12274   0.00001   0.00069  -0.00072  -0.00003   3.12271
   D34        2.55784   0.00001   0.00091  -0.00094  -0.00002   2.55782
   D35        0.00158  -0.00000   0.00272  -0.00268   0.00005   0.00162
   D36        3.13972   0.00000   0.00055  -0.00057  -0.00002   3.13970
   D37       -3.13853  -0.00000   0.00136  -0.00125   0.00010  -3.13843
   D38       -0.00039  -0.00000  -0.00082   0.00085   0.00003  -0.00036
   D39       -2.58838  -0.00001  -0.00020   0.00023   0.00003  -2.58835
   D40        3.13209  -0.00001   0.00003  -0.00000   0.00003   3.13212
   D41       -0.00222   0.00001  -0.00319   0.00304  -0.00015  -0.00237
   D42        3.13798   0.00001  -0.00096   0.00088  -0.00008   3.13790
   D43       -3.14036   0.00001  -0.00102   0.00093  -0.00008  -3.14045
   D44       -0.00016   0.00000   0.00122  -0.00123  -0.00001  -0.00017
   D45        2.58359   0.00001  -0.00013   0.00011  -0.00001   2.58358
   D46       -2.58078  -0.00000  -0.00027   0.00023  -0.00004  -2.58082
   D47        0.00131  -0.00000   0.00094  -0.00085   0.00008   0.00139
   D48        3.14048  -0.00001   0.00142  -0.00130   0.00012   3.14059
   D49       -3.13891  -0.00000  -0.00127   0.00128   0.00001  -3.13890
   D50        0.00026  -0.00001  -0.00079   0.00083   0.00005   0.00031
   D51       -3.13183   0.00000   0.00023  -0.00023  -0.00000  -3.13184
   D52        2.59109  -0.00000  -0.00014   0.00011  -0.00004   2.59105
   D53       -0.51700  -0.00002  -0.00058   0.00060   0.00002  -0.51698
   D54       -1.07502  -0.00002  -0.00094   0.00094  -0.00001  -1.07503
   D55       -1.63986  -0.00001  -0.00128   0.00121  -0.00008  -1.63994
   D56       -2.60255  -0.00001   0.00080  -0.00074   0.00006  -2.60248
   D57        3.12262  -0.00001   0.00043  -0.00040   0.00003   3.12265
   D58        2.55778  -0.00001   0.00010  -0.00013  -0.00004   2.55774
   D59       -1.77039  -0.00007   0.02365  -0.01323   0.01042  -1.75997
         Item               Value     Threshold  Converged?
 Maximum Force            0.000159     0.000450     YES
 RMS     Force            0.000032     0.000300     YES
 Maximum Displacement     0.010217     0.001800     NO 
 RMS     Displacement     0.001398     0.001200     NO 
 Predicted change in Energy=-1.356938D-06
 GradGradGradGradGradGradGradGradGradGradGradGradGradGradGradGradGradGrad

                          Input orientation:                          
 ---------------------------------------------------------------------
 Center     Atomic      Atomic             Coordinates (Angstroms)
 Number     Number       Type             X           Y           Z
 ---------------------------------------------------------------------
      1          6           0        0.141076    0.120834   -0.056054
      2          8           0        0.132163    0.371035    1.351917
      3          6           0        1.329431    0.259031    2.007783
      4          6           0        1.301164    0.531264    3.379074
      5          6           0        2.470003    0.442005    4.126309
      6          6           0        3.673873    0.081872    3.515719
      7          6           0        3.693165   -0.185317    2.150082
      8          6           0        2.525963   -0.100611    1.385765
      9          1           0        2.566295   -0.311728    0.327543
     10          1           0        4.619291   -0.462111    1.663075
     11          1           0        4.582818    0.014524    4.097985
     12          1           0        2.439420    0.655707    5.186820
     13          1           0        0.362345    0.810153    3.840348
     14          1           0       -0.881480    0.266612   -0.387542
     15          1           0        0.800223    0.822379   -0.566763
     16          1           0        0.454426   -0.902257   -0.262246
     17          3           0        1.930436   -2.929456    3.381024
     18          8           0       -2.202852    1.392761    2.612132
     19          1           0       -1.410925    1.043853    2.170455
     20          1           0       -2.775403    0.624979    2.707807
 ---------------------------------------------------------------------
                    Distance matrix (angstroms):
                    1          2          3          4          5
     1  C    0.000000
     2  O    1.430057   0.000000
     3  C    2.385521   1.369728   0.000000
     4  C    3.648885   2.345549   1.398337   0.000000
     5  C    4.797835   3.628744   2.412993   1.390148   0.000000
     6  C    5.023916   4.160452   2.793146   2.418754   1.397075
     7  C    4.192625   3.691521   2.409343   2.783088   2.407308
     8  C    2.795634   2.440056   1.395686   2.423361   2.794306
     9  H    2.493180   2.727729   2.163055   3.409257   3.874017
    10  H    4.832147   4.574414   3.385565   3.865412   3.391812
    11  H    6.082469   5.241786   3.874694   3.398986   2.155813
    12  H    5.749453   4.484524   3.390531   2.139873   1.082260
    13  H    3.963088   2.537340   2.144127   1.082559   2.158594
    14  H    1.084783   2.015960   3.259719   4.361350   5.624771
    15  H    1.089708   2.081189   2.688069   3.988147   4.995776
    16  H    1.089687   2.081021   2.695785   4.003893   5.012884
    17  Li   4.931489   4.271335   3.523271   3.517466   3.494757
    18  O    3.772402   2.843302   3.758671   3.688971   5.003223
    19  H    2.866709   1.871847   2.855164   3.013127   4.387390
    20  H    4.049560   3.218208   4.180145   4.132527   5.436902
                    6          7          8          9         10
     6  C    0.000000
     7  C    1.391663   0.000000
     8  C    2.426458   1.397754   0.000000
     9  H    3.397957   2.146500   1.079829   0.000000
    10  H    2.149889   1.082359   2.142336   2.453783   0.000000
    11  H    1.081551   2.150755   3.405884   4.288244   2.481391
    12  H    2.155397   3.391308   3.876535   4.956268   4.291635
    13  H    3.406169   3.865529   3.396426   4.296022   4.947803
    14  H    6.001734   5.250824   3.858774   3.568329   5.915618
    15  H    5.047066   4.094608   2.764500   2.281446   4.605146
    16  H    5.060273   4.101556   2.765835   2.270807   4.609413
    17  Li   3.482212   3.486076   3.512559   4.071923   4.033495
    18  O    6.088579   6.121016   5.108408   5.556023   7.133225
    19  H    5.346991   5.250049   4.174282   4.588269   6.236094
    20  H    6.522334   6.542936   5.511692   5.922568   7.546835
                   11         12         13         14         15
    11  H    0.000000
    12  H    2.488137   0.000000
    13  H    4.302533   2.480137   0.000000
    14  H    7.074041   6.500253   4.440449   0.000000
    15  H    6.059747   5.984853   4.428827   1.780202   0.000000
    16  H    6.074185   6.004979   4.446583   1.779493   1.785126
    17  Li   4.026932   4.046400   4.081000   5.685403   5.562254
    18  O    7.081851   5.359381   2.903133   3.465874   4.410121
    19  H    6.379643   4.906554   2.446966   2.725394   3.525705
    20  H    7.513233   5.774152   3.341018   3.646445   4.852512
                   16         17         18         19         20
    16  H    0.000000
    17  Li   4.422845   0.000000
    18  O    4.537652   6.029662   0.000000
    19  H    3.631104   5.330794   0.971577   0.000000
    20  H    4.646015   5.935668   0.962526   1.525123   0.000000
 Stoichiometry    C7H10LiO2(1+)
 Framework group  C1[X(C7H10LiO2)]
 Deg. of freedom    54
 Full point group                 C1      NOp   1
 Largest Abelian subgroup         C1      NOp   1
 Largest concise Abelian subgroup C1      NOp   1
                         Standard orientation:                         
 ---------------------------------------------------------------------
 Center     Atomic      Atomic             Coordinates (Angstroms)
 Number     Number       Type             X           Y           Z
 ---------------------------------------------------------------------
      1          6           0        1.715882    1.916059   -0.006777
      2          8           0        1.365914    0.529499   -0.000701
      3          6           0        0.033900    0.227164   -0.103111
      4          6           0       -0.282656   -1.134779   -0.119014
      5          6           0       -1.610027   -1.535346   -0.219737
      6          6           0       -2.630796   -0.585336   -0.305357
      7          6           0       -2.306454    0.767926   -0.290865
      8          6           0       -0.976584    1.186044   -0.189185
      9          1           0       -0.749793    2.241756   -0.180894
     10          1           0       -3.086622    1.514966   -0.359929
     11          1           0       -3.662932   -0.898438   -0.385440
     12          1           0       -1.846036   -2.591479   -0.232700
     13          1           0        0.517308   -1.861157   -0.052938
     14          1           0        2.797332    1.947176    0.072297
     15          1           0        1.398089    2.388439   -0.935932
     16          1           0        1.267926    2.428856    0.843983
     17          3           0       -1.600357   -0.162007    2.993854
     18          8           0        3.391811   -1.461449   -0.128089
     19          1           0        2.708386   -0.772217   -0.085065
     20          1           0        3.736019   -1.506681    0.769648
 ---------------------------------------------------------------------
 Rotational constants (GHZ):           1.9373032           0.8611423           0.7117277
 Standard basis: Aug-CC-pVTZ (5D, 7F)
 There are   800 symmetry adapted cartesian basis functions of A   symmetry.
 There are   690 symmetry adapted basis functions of A   symmetry.
   690 basis functions,   992 primitive gaussians,   800 cartesian basis functions
    35 alpha electrons       35 beta electrons
       nuclear repulsion energy       455.6558539739 Hartrees.
 NAtoms=   20 NActive=   20 NUniq=   20 SFac= 1.00D+00 NAtFMM=   60 NAOKFM=F Big=F
 Integral buffers will be    131072 words long.
 Raffenetti 1 integral format.
 Two-electron integral symmetry is turned on.
 ------------------------------------------------------------------------------
 Polarizable Continuum Model (PCM)
 =================================
 Model                : PCM.
 Atomic radii         : UFF (Universal Force Field).
 Polarization charges : Total charges.
 Charge compensation  : None.
 Solution method      : On-the-fly selection.
 Cavity type          : Scaled VdW (van der Waals Surface) (Alpha=1.100).
 Cavity algorithm     : GePol (No added spheres)
                        Default sphere list used, NSphG=   20.
                        Lebedev-Laikov grids with approx.  5.0 points / Ang**2.
                        Smoothing algorithm: York/Karplus (Gamma=1.0000).
                        Polarization charges: spherical gaussians, with
                                              point-specific exponents (IZeta= 3).
                        Self-potential: point-specific (ISelfS= 7).
                        Self-field    : sphere-specific E.n sum rule (ISelfD= 2).
 1st derivatives      : Analytical E(r).r(x)/FMM algorithm (CHGder, D1EAlg=3).
                        Cavity 1st derivative terms included.
 Solvent              : Water, Eps=  78.355300 Eps(inf)=   1.777849
 ------------------------------------------------------------------------------
 Spheres list:
 ISph  on   Nord     Re0    Alpha      Xe            Ye            Ze
    1   C      1    1.9255  1.100      1.715882      1.916059     -0.006777
    2   O      2    1.7500  1.100      1.365914      0.529499     -0.000701
    3   C      3    1.9255  1.100      0.033900      0.227164     -0.103111
    4   C      4    1.9255  1.100     -0.282656     -1.134779     -0.119014
    5   C      5    1.9255  1.100     -1.610027     -1.535346     -0.219737
    6   C      6    1.9255  1.100     -2.630796     -0.585336     -0.305357
    7   C      7    1.9255  1.100     -2.306454      0.767926     -0.290865
    8   C      8    1.9255  1.100     -0.976584      1.186044     -0.189185
    9   H      9    1.4430  1.100     -0.749793      2.241756     -0.180894
   10   H     10    1.4430  1.100     -3.086622      1.514966     -0.359929
   11   H     11    1.4430  1.100     -3.662932     -0.898438     -0.385440
   12   H     12    1.4430  1.100     -1.846036     -2.591479     -0.232700
   13   H     13    1.4430  1.100      0.517308     -1.861157     -0.052938
   14   H     14    1.4430  1.100      2.797332      1.947176      0.072297
   15   H     15    1.4430  1.100      1.398089      2.388439     -0.935932
   16   H     16    1.4430  1.100      1.267926      2.428856      0.843983
   17  Li     17    1.2255  1.100     -1.600357     -0.162007      2.993854
   18   O     18    1.7500  1.100      3.391811     -1.461449     -0.128089
   19   H     19    1.4430  1.100      2.708386     -0.772217     -0.085065
   20   H     20    1.4430  1.100      3.736019     -1.506681      0.769648
 ------------------------------------------------------------------------------
 Separa: There are  2 disjoint cavities,
 One-electron integrals computed using PRISM.
 NBasis=   690 RedAO= T EigKep=  1.33D-06  NBF=   690
 NBsUse=   687 1.00D-06 EigRej=  9.27D-07 NBFU=   687
 Initial guess from the checkpoint file:  "output.chk"
 B after Tr=     0.000000    0.000000    0.000000
         Rot=    1.000000    0.000069    0.000059   -0.000012 Ang=   0.01 deg.
 Requested convergence on RMS density matrix=1.00D-08 within 128 cycles.
 Requested convergence on MAX density matrix=1.00D-06.
 Requested convergence on             energy=1.00D-06.
 No special actions if energy rises.
 Inv3:  Mode=1 IEnd=     9187500.
 Iteration    1 A*A^-1 deviation from unit magnitude is 4.44D-15 for   1636.
 Iteration    1 A*A^-1 deviation from orthogonality  is 1.85D-15 for   1687    188.
 Iteration    1 A^-1*A deviation from unit magnitude is 4.44D-15 for   1636.
 Iteration    1 A^-1*A deviation from orthogonality  is 1.85D-15 for    989    254.
 Error on total polarization charges =  0.01293
 SCF Done:  E(RHF) =  -428.209003037     A.U. after    7 cycles
            NFock=  7  Conv=0.54D-08     -V/T= 2.0019
 ExpMin= 7.59D-03 ExpMax= 1.53D+04 ExpMxC= 5.22D+02 IAcc=3 IRadAn=         5 AccDes= 0.00D+00
 HarFok:  IExCor=  205 AccDes= 0.00D+00 IRadAn=         5 IDoV=-2 UseB2=F ITyADJ=14
 ICtDFT= 12500011 ScaDFX=  1.000000  1.000000  1.000000  1.000000
 Range of M.O.s used for correlation:    11   687
 NBasis=   690 NAE=    35 NBE=    35 NFC=    10 NFV=     0
 NROrb=    677 NOA=    25 NOB=    25 NVA=   652 NVB=   652

 **** Warning!!: The largest alpha MO coefficient is  0.16449015D+03

 Disk-based method using ON**2 memory for 25 occupieds at a time.
 Estimated scratch disk usage= 26920361048 words.
 Actual    scratch disk usage= 24348931160 words.
 JobTyp=1 Pass  1:  I=  11 to  35 NPSUse= 12 ParTrn=T ParDer=T DoDerP=T.
 Spin components of T(2) and E(2):
     alpha-alpha T2 =       0.6830329287D-01 E2=     -0.2060520832D+00
     alpha-beta  T2 =       0.3691698025D+00 E2=     -0.1241203076D+01
     beta-beta   T2 =       0.6830329287D-01 E2=     -0.2060520832D+00
 ANorm=    0.1227100806D+01
 E2 =    -0.1653307242D+01 EUMP2 =    -0.42986231027888D+03
          IDoAtm=11111111111111111111
 NEqPCM:  Using equilibrium solvation (IEInf=0, Eps=  78.3553, EpsInf=   1.7778)
          Differentiating once with respect to electric field.
                with respect to dipole field.
          Differentiating once with respect to nuclear coordinates.
          There are     1 degrees of freedom in the 1st order CPHF.  IDoFFX=0 NUNeed=     1.
 LinEq1:  Iter=  0 NonCon=     1 RMS=1.86D-03 Max=3.47D-02 NDo=     1
 AX will form     1 AO Fock derivatives at one time.
 LinEq1:  Iter=  1 NonCon=     1 RMS=4.56D-04 Max=7.00D-03 NDo=     1
 LinEq1:  Iter=  2 NonCon=     1 RMS=1.65D-04 Max=4.73D-03 NDo=     1
 LinEq1:  Iter=  3 NonCon=     1 RMS=7.04D-05 Max=2.33D-03 NDo=     1
 LinEq1:  Iter=  4 NonCon=     1 RMS=2.85D-05 Max=1.03D-03 NDo=     1
 LinEq1:  Iter=  5 NonCon=     1 RMS=8.95D-06 Max=2.34D-04 NDo=     1
 LinEq1:  Iter=  6 NonCon=     1 RMS=2.36D-06 Max=2.95D-05 NDo=     1
 LinEq1:  Iter=  7 NonCon=     1 RMS=7.50D-07 Max=1.46D-05 NDo=     1
 LinEq1:  Iter=  8 NonCon=     1 RMS=2.07D-07 Max=3.80D-06 NDo=     1
 LinEq1:  Iter=  9 NonCon=     1 RMS=7.54D-08 Max=2.46D-06 NDo=     1
 LinEq1:  Iter= 10 NonCon=     1 RMS=2.29D-08 Max=5.97D-07 NDo=     1
 LinEq1:  Iter= 11 NonCon=     1 RMS=6.30D-09 Max=2.25D-07 NDo=     1
 LinEq1:  Iter= 12 NonCon=     1 RMS=2.56D-09 Max=9.38D-08 NDo=     1
 LinEq1:  Iter= 13 NonCon=     1 RMS=8.98D-10 Max=3.63D-08 NDo=     1
 LinEq1:  Iter= 14 NonCon=     1 RMS=2.30D-10 Max=4.57D-09 NDo=     1
 LinEq1:  Iter= 15 NonCon=     1 RMS=8.08D-11 Max=2.51D-09 NDo=     1
 LinEq1:  Iter= 16 NonCon=     0 RMS=2.54D-11 Max=3.94D-10 NDo=     1
 Linear equations converged to 1.000D-10 1.000D-09 after    16 iterations.
 End of Minotr F.D. properties file   721 does not exist.
 End of Minotr F.D. properties file   722 does not exist.
 End of Minotr F.D. properties file   788 does not exist.
 D1PCM: PCM CHGder 1st derivatives, ID1Alg=3 FixD1E=F DoIter=F DoCFld=F I1PDM=2.
 Calling FoFJK, ICntrl=  10002127 FMM=F ISym2X=0 I1Cent= 0 IOpClX= 0 NMat=1 NMatS=1 NMatT=0.
 ***** Axes restored to original set *****
 -------------------------------------------------------------------
 Center     Atomic                   Forces (Hartrees/Bohr)
 Number     Number              X              Y              Z
 -------------------------------------------------------------------
      1        6          -0.000008793   -0.000025458   -0.000006581
      2        8           0.000058080    0.000261008   -0.000021306
      3        6          -0.000013907    0.000041429   -0.000055847
      4        6           0.000011231   -0.000098179    0.000019523
      5        6           0.000009698    0.000086997    0.000040983
      6        6           0.000063597    0.000041081    0.000023562
      7        6           0.000005530    0.000020023   -0.000003606
      8        6          -0.000035954   -0.000013017   -0.000038852
      9        1           0.000008353    0.000001664    0.000002668
     10        1          -0.000003855   -0.000025229    0.000005691
     11        1           0.000003559    0.000006703   -0.000003467
     12        1           0.000000678   -0.000004123    0.000000547
     13        1           0.000069621    0.000055902   -0.000006828
     14        1          -0.000001437    0.000005523    0.000002957
     15        1           0.000001983    0.000002488   -0.000001238
     16        1          -0.000010558    0.000000006    0.000000347
     17        3          -0.000054895   -0.000152093    0.000041887
     18        8           0.000277221    0.000385825   -0.000140661
     19        1          -0.000393620   -0.000597959    0.000195074
     20        1           0.000013469    0.000007406   -0.000054854
 -------------------------------------------------------------------
 Cartesian Forces:  Max     0.000597959 RMS     0.000125377

 GradGradGradGradGradGradGradGradGradGradGradGradGradGradGradGradGradGrad
 Berny optimization.
 Using GEDIIS/GDIIS optimizer.
 FormGI is forming the generalized inverse of G from B-inverse, IUseBI=4.
 Internal  Forces:  Max     0.000188531 RMS     0.000035573
 Search for a local minimum.
 Step number   6 out of a maximum of  120
 All quantities printed in internal units (Hartrees-Bohrs-Radians)
 Mixed Optimization -- En-DIIS/RFO-DIIS
 Swapping is turned off.
 Second derivative matrix not updated -- turned off.
 DE=  1.43D-06 DEPred=-1.36D-06 R=-1.05D+00
 Trust test=-1.05D+00 RLast= 1.46D-02 DXMaxT set to 2.74D-01
 ITU= -1  1  1  1  1  0
     Eigenvalues ---    0.00009   0.00083   0.00243   0.00408   0.00456
     Eigenvalues ---    0.00534   0.00859   0.00949   0.01025   0.01157
     Eigenvalues ---    0.01400   0.01533   0.01672   0.01718   0.01815
     Eigenvalues ---    0.01906   0.01935   0.02073   0.02258   0.03506
     Eigenvalues ---    0.04011   0.04618   0.04691   0.05648   0.05808
     Eigenvalues ---    0.06827   0.06975   0.12528   0.14176   0.14654
     Eigenvalues ---    0.16807   0.17586   0.17855   0.18921   0.19638
     Eigenvalues ---    0.29243   0.33054   0.33792   0.34932   0.35266
     Eigenvalues ---    0.35994   0.36549   0.36960   0.37091   0.37097
     Eigenvalues ---    0.37385   0.37847   0.38924   0.40994   0.43997
     Eigenvalues ---    0.45398   0.48510   0.51269   0.53065
 Eigenvalue     1 is   9.46D-05 Eigenvector:
                          D12       D59       D11       D2        D4
   1                   -0.61500   0.55410  -0.53889  -0.07172  -0.07133
                          D6        D9        D10       A42       D8
   1                   -0.07127   0.06649   0.06428  -0.01306  -0.01001
 En-DIIS/RFO-DIIS/Sim-DIIS IScMMF=       -3 using points:     6    5    4    3    2
 RFO step:  Lambda=-6.26435709D-06.
 Use linear search instead of GDIIS.
 RFO step:  Lambda=-6.26388063D-06 EMin= 1.00000000D-04
 Skip linear search -- no minimum in search direction.
 Iteration  1 RMS(Cart)=  0.00520340 RMS(Int)=  0.00141704
 Iteration  2 RMS(Cart)=  0.00187983 RMS(Int)=  0.00006152
 Iteration  3 RMS(Cart)=  0.00007904 RMS(Int)=  0.00000882
 Iteration  4 RMS(Cart)=  0.00000020 RMS(Int)=  0.00000882
 Variable       Old X    -DE/DX   Delta X   Delta X   Delta X     New X
                                 (Linear)    (Quad)   (Total)
    R1        2.70242   0.00001   0.00000   0.00001   0.00001   2.70242
    R2        2.04994   0.00000   0.00000   0.00001   0.00001   2.04995
    R3        2.05925   0.00001   0.00000   0.00000   0.00000   2.05925
    R4        2.05921  -0.00001   0.00000  -0.00000  -0.00000   2.05921
    R5        2.58841   0.00007   0.00000  -0.00007  -0.00007   2.58834
    R6        3.53728   0.00001   0.00000  -0.00313  -0.00313   3.53415
    R7        2.64247   0.00005   0.00000   0.00003   0.00003   2.64251
    R8        2.63746  -0.00000   0.00000  -0.00003  -0.00003   2.63743
    R9        2.62700   0.00002   0.00000   0.00001   0.00001   2.62701
   R10        2.04574  -0.00005   0.00000  -0.00004  -0.00004   2.04570
   R11        6.64705   0.00001   0.00000   0.00348   0.00348   6.65052
   R12        2.64009   0.00001   0.00000   0.00001   0.00001   2.64010
   R13        2.04517   0.00000   0.00000  -0.00000  -0.00000   2.04517
   R14        6.60413   0.00004   0.00000   0.00674   0.00674   6.61087
   R15        2.62986   0.00002   0.00000   0.00003   0.00003   2.62989
   R16        2.04383   0.00000   0.00000  -0.00000  -0.00000   2.04383
   R17        6.58043   0.00005   0.00000   0.00748   0.00748   6.58791
   R18        2.64137   0.00002   0.00000   0.00007   0.00007   2.64144
   R19        2.04536  -0.00000   0.00000   0.00001   0.00001   2.04537
   R20        6.58773   0.00003   0.00000   0.00609   0.00609   6.59382
   R21        2.04058  -0.00000   0.00000  -0.00000  -0.00000   2.04058
   R22        6.63777   0.00005   0.00000   0.00434   0.00434   6.64212
   R23        1.83602  -0.00019   0.00000  -0.00038  -0.00038   1.83564
   R24        1.81891  -0.00001   0.00000  -0.00003  -0.00003   1.81888
    A1        1.84572  -0.00001   0.00000  -0.00005  -0.00005   1.84567
    A2        1.93110  -0.00001   0.00000  -0.00012  -0.00012   1.93099
    A3        1.93088   0.00001   0.00000   0.00011   0.00011   1.93099
    A4        1.91820  -0.00000   0.00000  -0.00010  -0.00010   1.91810
    A5        1.91709   0.00000   0.00000   0.00009   0.00009   1.91718
    A6        1.91965   0.00000   0.00000   0.00006   0.00006   1.91971
    A7        2.03944  -0.00006   0.00000   0.00029   0.00024   2.03968
    A8        2.09273  -0.00011   0.00000  -0.00101  -0.00106   2.09167
    A9        2.14192   0.00017   0.00000   0.00311   0.00306   2.14498
   A10        2.02192   0.00011   0.00000   0.00003   0.00003   2.02195
   A11        2.16161  -0.00008   0.00000   0.00011   0.00011   2.16172
   A12        2.09965  -0.00004   0.00000  -0.00014  -0.00014   2.09952
   A13        2.09166   0.00003   0.00000   0.00025   0.00025   2.09191
   A14        2.07778  -0.00001   0.00000  -0.00006  -0.00006   2.07772
   A15        1.37493   0.00002   0.00000   0.00049   0.00049   1.37542
   A16        2.11375  -0.00003   0.00000  -0.00019  -0.00019   2.11356
   A17        1.99147   0.00001   0.00000  -0.00057  -0.00057   1.99090
   A18        2.10151  -0.00001   0.00000  -0.00013  -0.00013   2.10138
   A19        2.08321   0.00001   0.00000   0.00002   0.00002   2.08323
   A20        2.09846  -0.00000   0.00000   0.00011   0.00011   2.09857
   A21        1.97698   0.00000   0.00000  -0.00038  -0.00038   1.97660
   A22        2.08324  -0.00001   0.00000  -0.00009  -0.00009   2.08316
   A23        2.10012   0.00000   0.00000   0.00008   0.00008   2.10019
   A24        2.09982   0.00001   0.00000   0.00001   0.00001   2.09983
   A25        1.96898   0.00001   0.00000   0.00074   0.00074   1.96972
   A26        2.10992   0.00002   0.00000   0.00018   0.00018   2.11010
   A27        2.09728  -0.00001   0.00000  -0.00010  -0.00010   2.09718
   A28        2.07599  -0.00001   0.00000  -0.00008  -0.00008   2.07591
   A29        1.97168  -0.00001   0.00000  -0.00055  -0.00055   1.97113
   A30        2.08038   0.00001   0.00000  -0.00007  -0.00007   2.08031
   A31        2.11666  -0.00001   0.00000   0.00012   0.00012   2.11678
   A32        1.37863   0.00001   0.00000   0.00019   0.00019   1.37882
   A33        2.08615   0.00000   0.00000  -0.00005  -0.00005   2.08610
   A34        1.98837   0.00001   0.00000  -0.00019  -0.00019   1.98818
   A35        0.70559  -0.00000   0.00000  -0.00063  -0.00063   0.70496
   A36        0.81728  -0.00001   0.00000  -0.00070  -0.00070   0.81658
   A37        0.70387  -0.00000   0.00000  -0.00046  -0.00046   0.70341
   A38        0.70414  -0.00000   0.00000  -0.00073  -0.00073   0.70342
   A39        0.82034   0.00000   0.00000  -0.00068  -0.00068   0.81966
   A40        0.70847   0.00000   0.00000  -0.00060  -0.00060   0.70786
   A41        1.81685  -0.00007   0.00000   0.00023   0.00023   1.81708
   A42        3.12195   0.00010   0.00000   0.00578   0.00578   3.12773
    D1       -3.13255  -0.00001   0.00000  -0.00050  -0.00049  -3.13304
    D2       -0.13148   0.00002   0.00000   0.01813   0.01812  -0.11336
    D3       -1.05621  -0.00002   0.00000  -0.00071  -0.00070  -1.05691
    D4        1.94486   0.00001   0.00000   0.01792   0.01792   1.96278
    D5        1.07574  -0.00001   0.00000  -0.00064  -0.00063   1.07510
    D6       -2.20638   0.00001   0.00000   0.01799   0.01798  -2.18840
    D7        3.12250  -0.00003   0.00000   0.00329   0.00330   3.12580
    D8       -0.01857  -0.00004   0.00000   0.00329   0.00330  -0.01526
    D9        0.12573  -0.00003   0.00000  -0.01555  -0.01556   0.11017
   D10       -3.01534  -0.00004   0.00000  -0.01554  -0.01556  -3.03089
   D11        3.13278  -0.00003   0.00000   0.06347   0.06346  -3.08694
   D12       -0.15790  -0.00003   0.00000   0.08297   0.08298  -0.07492
   D13        3.14103   0.00002   0.00000   0.00193   0.00193  -3.14022
   D14       -0.00144  -0.00002   0.00000   0.00041   0.00041  -0.00103
   D15        1.94411   0.00000   0.00000   0.00001   0.00001   1.94412
   D16       -0.00107   0.00002   0.00000   0.00193   0.00193   0.00086
   D17        3.13965  -0.00002   0.00000   0.00041   0.00041   3.14005
   D18       -1.19799   0.00001   0.00000   0.00001   0.00001  -1.19798
   D19        3.14138  -0.00001   0.00000  -0.00133  -0.00133   3.14005
   D20        0.00223   0.00000   0.00000  -0.00031  -0.00031   0.00191
   D21       -1.94244  -0.00001   0.00000  -0.00020  -0.00020  -1.94263
   D22        0.00034  -0.00001   0.00000  -0.00133  -0.00133  -0.00099
   D23       -3.13882  -0.00000   0.00000  -0.00031  -0.00031  -3.13912
   D24        1.19971  -0.00002   0.00000  -0.00019  -0.00019   1.19951
   D25        0.00008  -0.00001   0.00000  -0.00153  -0.00153  -0.00145
   D26        3.14015  -0.00001   0.00000  -0.00045  -0.00045   3.13970
   D27       -3.14062   0.00002   0.00000   0.00003   0.00003  -3.14059
   D28       -0.00055   0.00003   0.00000   0.00111   0.00111   0.00056
   D29        1.64636   0.00002   0.00000  -0.00025  -0.00025   1.64611
   D30        1.08120   0.00001   0.00000  -0.00005  -0.00005   1.08116
   D31        0.51631   0.00001   0.00000  -0.00003  -0.00003   0.51628
   D32       -2.59531   0.00002   0.00000  -0.00013  -0.00012  -2.59544
   D33        3.12271   0.00001   0.00000   0.00008   0.00008   3.12279
   D34        2.55782   0.00001   0.00000   0.00010   0.00010   2.55792
   D35        0.00162   0.00000   0.00000   0.00054   0.00054   0.00216
   D36        3.13970   0.00000   0.00000   0.00009   0.00009   3.13979
   D37       -3.13843  -0.00000   0.00000  -0.00055  -0.00055  -3.13898
   D38       -0.00036  -0.00000   0.00000  -0.00100  -0.00100  -0.00136
   D39       -2.58835  -0.00001   0.00000  -0.00023  -0.00023  -2.58858
   D40        3.13212  -0.00001   0.00000  -0.00016  -0.00016   3.13196
   D41       -0.00237   0.00001   0.00000   0.00006   0.00006  -0.00231
   D42        3.13790   0.00001   0.00000   0.00048   0.00048   3.13838
   D43       -3.14045   0.00001   0.00000   0.00051   0.00051  -3.13993
   D44       -0.00017   0.00000   0.00000   0.00093   0.00093   0.00075
   D45        2.58358   0.00001   0.00000   0.00004   0.00004   2.58362
   D46       -2.58082   0.00000   0.00000   0.00016   0.00016  -2.58066
   D47        0.00139  -0.00000   0.00000   0.00033   0.00033   0.00173
   D48        3.14059  -0.00001   0.00000  -0.00067  -0.00067   3.13993
   D49       -3.13890  -0.00000   0.00000  -0.00008  -0.00008  -3.13897
   D50        0.00031  -0.00001   0.00000  -0.00108  -0.00108  -0.00077
   D51       -3.13184   0.00000   0.00000   0.00001   0.00001  -3.13183
   D52        2.59105  -0.00000   0.00000   0.00005   0.00005   2.59110
   D53       -0.51698  -0.00002   0.00000  -0.00002  -0.00002  -0.51700
   D54       -1.07503  -0.00002   0.00000   0.00001   0.00001  -1.07502
   D55       -1.63994  -0.00002   0.00000   0.00026   0.00026  -1.63968
   D56       -2.60248  -0.00001   0.00000  -0.00022  -0.00022  -2.60271
   D57        3.12265  -0.00001   0.00000  -0.00019  -0.00019   3.12246
   D58        2.55774  -0.00001   0.00000   0.00006   0.00006   2.55780
   D59       -1.75997  -0.00007   0.00000  -0.08794  -0.08794  -1.84791
         Item               Value     Threshold  Converged?
 Maximum Force            0.000189     0.000450     YES
 RMS     Force            0.000036     0.000300     YES
 Maximum Displacement     0.032702     0.001800     NO 
 RMS     Displacement     0.007161     0.001200     NO 
 Predicted change in Energy=-3.250385D-06
 GradGradGradGradGradGradGradGradGradGradGradGradGradGradGradGradGradGrad

                          Input orientation:                          
 ---------------------------------------------------------------------
 Center     Atomic      Atomic             Coordinates (Angstroms)
 Number     Number       Type             X           Y           Z
 ---------------------------------------------------------------------
      1          6           0        0.140478    0.125903   -0.053847
      2          8           0        0.134598    0.380924    1.353277
      3          6           0        1.331698    0.263991    2.008510
      4          6           0        1.305449    0.537099    3.379685
      5          6           0        2.474609    0.445410    4.126128
      6          6           0        3.676694    0.080114    3.515075
      7          6           0        3.693799   -0.189075    2.149785
      8          6           0        2.526334   -0.101261    1.386157
      9          1           0        2.565320   -0.313457    0.328101
     10          1           0        4.618455   -0.470296    1.662514
     11          1           0        4.585992    0.010740    4.096550
     12          1           0        2.445432    0.660261    5.186443
     13          1           0        0.368057    0.820010    3.841366
     14          1           0       -0.881655    0.276250   -0.384605
     15          1           0        0.802785    0.822226   -0.567609
     16          1           0        0.448023   -0.899544   -0.257044
     17          3           0        1.919796   -2.928165    3.384893
     18          8           0       -2.209661    1.378543    2.611603
     19          1           0       -1.412645    1.037041    2.173747
     20          1           0       -2.782126    0.608814    2.690502
 ---------------------------------------------------------------------
                    Distance matrix (angstroms):
                    1          2          3          4          5
     1  C    0.000000
     2  O    1.430060   0.000000
     3  C    2.385664   1.369690   0.000000
     4  C    3.649025   2.345551   1.398355   0.000000
     5  C    4.798172   3.628845   2.413186   1.390151   0.000000
     6  C    5.024354   4.160565   2.793306   2.418672   1.397081
     7  C    4.193006   3.691509   2.409305   2.782840   2.407266
     8  C    2.795984   2.440079   1.395668   2.423266   2.794453
     9  H    2.493748   2.727922   2.163110   3.409236   3.874161
    10  H    4.832559   4.574405   3.385508   3.865169   3.391753
    11  H    6.082899   5.241897   3.874852   3.398958   2.155864
    12  H    5.749696   4.484545   3.390678   2.139885   1.082257
    13  H    3.963113   2.537299   2.144090   1.082539   2.158466
    14  H    1.084786   2.015927   3.259767   4.361347   5.624931
    15  H    1.089710   2.081111   2.688450   3.989373   4.996814
    16  H    1.089685   2.081098   2.695817   4.003114   5.012798
    17  Li   4.931353   4.273695   3.525642   3.519305   3.498322
    18  O    3.767875   2.841509   3.761272   3.695128   5.010679
    19  H    2.864357   1.870193   2.855928   3.015338   4.390053
    20  H    4.038102   3.216735   4.184204   4.145888   5.451696
                    6          7          8          9         10
     6  C    0.000000
     7  C    1.391679   0.000000
     8  C    2.426627   1.397789   0.000000
     9  H    3.398066   2.146502   1.079829   0.000000
    10  H    2.149848   1.082362   2.142319   2.453695   0.000000
    11  H    1.081549   2.150774   3.406019   4.288290   2.481327
    12  H    2.155470   3.391325   3.876679   4.956409   4.291651
    13  H    3.406023   3.865263   3.396315   4.296015   4.947542
    14  H    6.002044   5.251137   3.859081   3.568941   5.916016
    15  H    5.047613   4.094499   2.764173   2.280044   4.604715
    16  H    5.060922   4.102761   2.767082   2.273508   4.611015
    17  Li   3.486171   3.489298   3.514858   4.073988   4.036146
    18  O    6.095191   6.125482   5.110889   5.556769   7.137376
    19  H    5.349416   5.251638   4.175115   4.588514   6.237595
    20  H    6.532672   6.547260   5.512284   5.918336   7.549161
                   11         12         13         14         15
    11  H    0.000000
    12  H    2.488321   0.000000
    13  H    4.302442   2.479967   0.000000
    14  H    7.074349   6.500274   4.440303   0.000000
    15  H    6.060160   5.986121   4.430356   1.780146   0.000000
    16  H    6.074963   6.004514   4.445247   1.779553   1.785160
    17  Li   4.031405   4.049529   4.082288   5.685554   5.561962
    18  O    7.089206   5.368018   2.910139   3.457732   4.414941
    19  H    6.382328   4.909487   2.449277   2.721382   3.531191
    20  H    7.524880   5.793076   3.360468   3.630244   4.848961
                   16         17         18         19         20
    16  H    0.000000
    17  Li   4.420987   0.000000
    18  O    4.525715   6.016488   0.000000
    19  H    3.622319   5.319295   0.971378   0.000000
    20  H    4.625693   5.924565   0.962509   1.525088   0.000000
 Stoichiometry    C7H10LiO2(1+)
 Framework group  C1[X(C7H10LiO2)]
 Deg. of freedom    54
 Full point group                 C1      NOp   1
 Largest Abelian subgroup         C1      NOp   1
 Largest concise Abelian subgroup C1      NOp   1
                         Standard orientation:                         
 ---------------------------------------------------------------------
 Center     Atomic      Atomic             Coordinates (Angstroms)
 Number     Number       Type             X           Y           Z
 ---------------------------------------------------------------------
      1          6           0        1.717457    1.912777   -0.007713
      2          8           0        1.365675    0.526663   -0.010496
      3          6           0        0.032769    0.226562   -0.107204
      4          6           0       -0.285721   -1.134884   -0.127808
      5          6           0       -1.613886   -1.533542   -0.225635
      6          6           0       -2.633888   -0.581900   -0.301852
      7          6           0       -2.307761    0.770875   -0.281542
      8          6           0       -0.976974    1.187032   -0.183389
      9          1           0       -0.748999    2.242450   -0.171091
     10          1           0       -3.087372    1.519175   -0.342860
     11          1           0       -3.666717   -0.893290   -0.379615
     12          1           0       -1.851118   -2.589341   -0.242680
     13          1           0        0.513599   -1.862568   -0.069028
     14          1           0        2.799376    1.941824    0.065559
     15          1           0        1.395255    2.392650   -0.931497
     16          1           0        1.274872    2.419626    0.849396
     17          3           0       -1.586724   -0.176111    2.998477
     18          8           0        3.395154   -1.459064   -0.121307
     19          1           0        2.707603   -0.773943   -0.083123
     20          1           0        3.745058   -1.490572    0.774795
 ---------------------------------------------------------------------
 Rotational constants (GHZ):           1.9393924           0.8599576           0.7114416
 Standard basis: Aug-CC-pVTZ (5D, 7F)
 There are   800 symmetry adapted cartesian basis functions of A   symmetry.
 There are   690 symmetry adapted basis functions of A   symmetry.
   690 basis functions,   992 primitive gaussians,   800 cartesian basis functions
    35 alpha electrons       35 beta electrons
       nuclear repulsion energy       455.6190011405 Hartrees.
 NAtoms=   20 NActive=   20 NUniq=   20 SFac= 1.00D+00 NAtFMM=   60 NAOKFM=F Big=F
 Integral buffers will be    131072 words long.
 Raffenetti 1 integral format.
 Two-electron integral symmetry is turned on.
 ------------------------------------------------------------------------------
 Polarizable Continuum Model (PCM)
 =================================
 Model                : PCM.
 Atomic radii         : UFF (Universal Force Field).
 Polarization charges : Total charges.
 Charge compensation  : None.
 Solution method      : On-the-fly selection.
 Cavity type          : Scaled VdW (van der Waals Surface) (Alpha=1.100).
 Cavity algorithm     : GePol (No added spheres)
                        Default sphere list used, NSphG=   20.
                        Lebedev-Laikov grids with approx.  5.0 points / Ang**2.
                        Smoothing algorithm: York/Karplus (Gamma=1.0000).
                        Polarization charges: spherical gaussians, with
                                              point-specific exponents (IZeta= 3).
                        Self-potential: point-specific (ISelfS= 7).
                        Self-field    : sphere-specific E.n sum rule (ISelfD= 2).
 1st derivatives      : Analytical E(r).r(x)/FMM algorithm (CHGder, D1EAlg=3).
                        Cavity 1st derivative terms included.
 Solvent              : Water, Eps=  78.355300 Eps(inf)=   1.777849
 ------------------------------------------------------------------------------
 Spheres list:
 ISph  on   Nord     Re0    Alpha      Xe            Ye            Ze
    1   C      1    1.9255  1.100      1.717457      1.912777     -0.007713
    2   O      2    1.7500  1.100      1.365675      0.526663     -0.010496
    3   C      3    1.9255  1.100      0.032769      0.226562     -0.107204
    4   C      4    1.9255  1.100     -0.285721     -1.134884     -0.127808
    5   C      5    1.9255  1.100     -1.613886     -1.533542     -0.225635
    6   C      6    1.9255  1.100     -2.633888     -0.581900     -0.301852
    7   C      7    1.9255  1.100     -2.307761      0.770875     -0.281542
    8   C      8    1.9255  1.100     -0.976974      1.187032     -0.183389
    9   H      9    1.4430  1.100     -0.748999      2.242450     -0.171091
   10   H     10    1.4430  1.100     -3.087372      1.519175     -0.342860
   11   H     11    1.4430  1.100     -3.666717     -0.893290     -0.379615
   12   H     12    1.4430  1.100     -1.851118     -2.589341     -0.242680
   13   H     13    1.4430  1.100      0.513599     -1.862568     -0.069028
   14   H     14    1.4430  1.100      2.799376      1.941824      0.065559
   15   H     15    1.4430  1.100      1.395255      2.392650     -0.931497
   16   H     16    1.4430  1.100      1.274872      2.419626      0.849396
   17  Li     17    1.2255  1.100     -1.586724     -0.176111      2.998477
   18   O     18    1.7500  1.100      3.395154     -1.459064     -0.121307
   19   H     19    1.4430  1.100      2.707603     -0.773943     -0.083123
   20   H     20    1.4430  1.100      3.745058     -1.490572      0.774795
 ------------------------------------------------------------------------------
 Separa: There are  2 disjoint cavities,
 One-electron integrals computed using PRISM.
 NBasis=   690 RedAO= T EigKep=  1.33D-06  NBF=   690
 NBsUse=   687 1.00D-06 EigRej=  9.30D-07 NBFU=   687
 Initial guess from the checkpoint file:  "output.chk"
 B after Tr=    -0.000000    0.000000   -0.000000
         Rot=    0.999999   -0.001009   -0.000484    0.000132 Ang=  -0.13 deg.
 ExpMin= 7.59D-03 ExpMax= 1.53D+04 ExpMxC= 5.22D+02 IAcc=3 IRadAn=         5 AccDes= 0.00D+00
 Harris functional with IExCor=  205 and IRadAn=       5 diagonalized for initial guess.
 HarFok:  IExCor=  205 AccDes= 0.00D+00 IRadAn=         5 IDoV= 1 UseB2=F ITyADJ=14
 ICtDFT=  3500011 ScaDFX=  1.000000  1.000000  1.000000  1.000000
 FoFCou: FMM=F IPFlag=           0 FMFlag=      100000 FMFlg1=           0
         NFxFlg=           0 DoJE=T BraDBF=F KetDBF=T FulRan=T
         wScrn=  0.000000 ICntrl=       500 IOpCl=  0 I1Cent=   200000004 NGrid=           0
         NMat0=    1 NMatS0=      1 NMatT0=    0 NMatD0=    1 NMtDS0=    0 NMtDT0=    0
 Petite list used in FoFCou.
 Requested convergence on RMS density matrix=1.00D-08 within 128 cycles.
 Requested convergence on MAX density matrix=1.00D-06.
 Requested convergence on             energy=1.00D-06.
 No special actions if energy rises.
 Inv3:  Mode=1 IEnd=     9177003.
 Iteration    1 A*A^-1 deviation from unit magnitude is 3.33D-15 for    222.
 Iteration    1 A*A^-1 deviation from orthogonality  is 2.29D-15 for   1672    515.
 Iteration    1 A^-1*A deviation from unit magnitude is 3.00D-15 for   1271.
 Iteration    1 A^-1*A deviation from orthogonality  is 2.44D-15 for   1490    198.
 Error on total polarization charges =  0.01292
 SCF Done:  E(RHF) =  -428.209023316     A.U. after    8 cycles
            NFock=  8  Conv=0.81D-08     -V/T= 2.0019
 ExpMin= 7.59D-03 ExpMax= 1.53D+04 ExpMxC= 5.22D+02 IAcc=3 IRadAn=         5 AccDes= 0.00D+00
 HarFok:  IExCor=  205 AccDes= 0.00D+00 IRadAn=         5 IDoV=-2 UseB2=F ITyADJ=14
 ICtDFT= 12500011 ScaDFX=  1.000000  1.000000  1.000000  1.000000
 Range of M.O.s used for correlation:    11   687
 NBasis=   690 NAE=    35 NBE=    35 NFC=    10 NFV=     0
 NROrb=    677 NOA=    25 NOB=    25 NVA=   652 NVB=   652

 **** Warning!!: The largest alpha MO coefficient is  0.16353753D+03

 Disk-based method using ON**2 memory for 25 occupieds at a time.
 Estimated scratch disk usage= 26918369472 words.
 Actual    scratch disk usage= 24347023552 words.
 JobTyp=1 Pass  1:  I=  11 to  35 NPSUse= 12 ParTrn=T ParDer=T DoDerP=T.
 Spin components of T(2) and E(2):
     alpha-alpha T2 =       0.6830175604D-01 E2=     -0.2060500575D+00
     alpha-beta  T2 =       0.3691626415D+00 E2=     -0.1241193242D+01
     beta-beta   T2 =       0.6830175604D-01 E2=     -0.2060500575D+00
 ANorm=    0.1227096636D+01
 E2 =    -0.1653293357D+01 EUMP2 =    -0.42986231667276D+03
          IDoAtm=11111111111111111111
 NEqPCM:  Using equilibrium solvation (IEInf=0, Eps=  78.3553, EpsInf=   1.7778)
          Differentiating once with respect to electric field.
                with respect to dipole field.
          Differentiating once with respect to nuclear coordinates.
          There are     1 degrees of freedom in the 1st order CPHF.  IDoFFX=0 NUNeed=     1.
 LinEq1:  Iter=  0 NonCon=     1 RMS=1.86D-03 Max=3.48D-02 NDo=     1
 AX will form     1 AO Fock derivatives at one time.
 LinEq1:  Iter=  1 NonCon=     1 RMS=4.56D-04 Max=7.09D-03 NDo=     1
 LinEq1:  Iter=  2 NonCon=     1 RMS=1.65D-04 Max=4.78D-03 NDo=     1
 LinEq1:  Iter=  3 NonCon=     1 RMS=7.04D-05 Max=2.35D-03 NDo=     1
 LinEq1:  Iter=  4 NonCon=     1 RMS=2.85D-05 Max=1.04D-03 NDo=     1
 LinEq1:  Iter=  5 NonCon=     1 RMS=8.95D-06 Max=2.34D-04 NDo=     1
 LinEq1:  Iter=  6 NonCon=     1 RMS=2.36D-06 Max=3.01D-05 NDo=     1
 LinEq1:  Iter=  7 NonCon=     1 RMS=7.50D-07 Max=1.46D-05 NDo=     1
 LinEq1:  Iter=  8 NonCon=     1 RMS=2.07D-07 Max=3.80D-06 NDo=     1
 LinEq1:  Iter=  9 NonCon=     1 RMS=7.54D-08 Max=2.44D-06 NDo=     1
 LinEq1:  Iter= 10 NonCon=     1 RMS=2.29D-08 Max=6.02D-07 NDo=     1
 LinEq1:  Iter= 11 NonCon=     1 RMS=6.31D-09 Max=2.24D-07 NDo=     1
 LinEq1:  Iter= 12 NonCon=     1 RMS=2.57D-09 Max=9.47D-08 NDo=     1
 LinEq1:  Iter= 13 NonCon=     1 RMS=9.00D-10 Max=3.67D-08 NDo=     1
 LinEq1:  Iter= 14 NonCon=     1 RMS=2.30D-10 Max=4.58D-09 NDo=     1
 LinEq1:  Iter= 15 NonCon=     1 RMS=8.09D-11 Max=2.53D-09 NDo=     1
 LinEq1:  Iter= 16 NonCon=     0 RMS=2.54D-11 Max=3.93D-10 NDo=     1
 Linear equations converged to 1.000D-10 1.000D-09 after    16 iterations.
 End of Minotr F.D. properties file   721 does not exist.
 End of Minotr F.D. properties file   722 does not exist.
 End of Minotr F.D. properties file   788 does not exist.
 D1PCM: PCM CHGder 1st derivatives, ID1Alg=3 FixD1E=F DoIter=F DoCFld=F I1PDM=2.
 Calling FoFJK, ICntrl=  10002127 FMM=F ISym2X=0 I1Cent= 0 IOpClX= 0 NMat=1 NMatS=1 NMatT=0.
 ***** Axes restored to original set *****
 -------------------------------------------------------------------
 Center     Atomic                   Forces (Hartrees/Bohr)
 Number     Number              X              Y              Z
 -------------------------------------------------------------------
      1        6           0.000015718    0.000021791   -0.000007675
      2        8           0.000070006    0.000201718   -0.000000825
      3        6          -0.000011438   -0.000016908   -0.000013823
      4        6           0.000015239    0.000036913   -0.000019265
      5        6          -0.000019992   -0.000044325    0.000043351
      6        6           0.000073129    0.000123195   -0.000012243
      7        6          -0.000000663   -0.000058729    0.000022074
      8        6          -0.000015891    0.000052753   -0.000024834
      9        1          -0.000002118   -0.000017444    0.000000934
     10        1          -0.000000185   -0.000006664   -0.000000076
     11        1           0.000000012   -0.000008952   -0.000001201
     12        1           0.000004917    0.000013469   -0.000004457
     13        1           0.000047061    0.000051251    0.000004659
     14        1          -0.000001675    0.000000327    0.000000205
     15        1          -0.000007334   -0.000005126   -0.000007201
     16        1           0.000001514   -0.000004019    0.000011176
     17        3          -0.000032503   -0.000143300    0.000009564
     18        8           0.000113126    0.000477956   -0.000004007
     19        1          -0.000265667   -0.000674045    0.000052973
     20        1           0.000016743    0.000000139   -0.000049329
 -------------------------------------------------------------------
 Cartesian Forces:  Max     0.000674045 RMS     0.000121149

 GradGradGradGradGradGradGradGradGradGradGradGradGradGradGradGradGradGrad
 Berny optimization.
 Using GEDIIS/GDIIS optimizer.
 FormGI is forming the generalized inverse of G from B-inverse, IUseBI=4.
 Internal  Forces:  Max     0.000171335 RMS     0.000028794
 Search for a local minimum.
 Step number   7 out of a maximum of  120
 All quantities printed in internal units (Hartrees-Bohrs-Radians)
 Mixed Optimization -- En-DIIS/RFO-DIIS
 Swapping is turned off.
 Second derivative matrix not updated -- turned off.
 DE= -6.39D-06 DEPred=-3.25D-06 R= 1.97D+00
 TightC=F SS=  1.41D+00  RLast= 1.43D-01 DXNew= 4.6015D-01 4.2822D-01
 Trust test= 1.97D+00 RLast= 1.43D-01 DXMaxT set to 4.28D-01
 ITU=  1 -1  1  1  1  1  0
     Eigenvalues ---    0.00009   0.00083   0.00243   0.00408   0.00456
     Eigenvalues ---    0.00534   0.00859   0.00949   0.01025   0.01157
     Eigenvalues ---    0.01400   0.01533   0.01672   0.01718   0.01815
     Eigenvalues ---    0.01906   0.01935   0.02073   0.02258   0.03506
     Eigenvalues ---    0.04011   0.04619   0.04691   0.05648   0.05808
     Eigenvalues ---    0.06827   0.06975   0.12528   0.14176   0.14654
     Eigenvalues ---    0.16807   0.17587   0.17855   0.18921   0.19639
     Eigenvalues ---    0.29244   0.33054   0.33792   0.34932   0.35266
     Eigenvalues ---    0.35994   0.36549   0.36960   0.37091   0.37097
     Eigenvalues ---    0.37385   0.37847   0.38925   0.40994   0.43997
     Eigenvalues ---    0.45398   0.48511   0.51269   0.53065
 Eigenvalue     1 is   9.46D-05 Eigenvector:
                          D12       D59       D11       D2        D4
   1                   -0.61505   0.55410  -0.53884  -0.07168  -0.07129
                          D6        D9        D10       A42       D8
   1                   -0.07123   0.06654   0.06433  -0.01306  -0.01006
 En-DIIS/RFO-DIIS/Sim-DIIS IScMMF=       -3 using points:     7    6    5    4    3    2
 RFO step:  Lambda=-4.02042610D-06.
 DIIS inversion failure, remove point   6.
 DIIS inversion failure, remove point   5.
 RFO-DIIS uses    3 points instead of    6
 DidBck=F Rises=F RFO-DIIS coefs:    1.82168    0.00000   -0.79333   -0.02836    0.00000
                  RFO-DIIS coefs:    0.00000
 Iteration  1 RMS(Cart)=  0.00574060 RMS(Int)=  0.00343768
 Iteration  2 RMS(Cart)=  0.00015138 RMS(Int)=  0.00000633
 Iteration  3 RMS(Cart)=  0.00000134 RMS(Int)=  0.00000632
 Iteration  4 RMS(Cart)=  0.00000000 RMS(Int)=  0.00000632
 Variable       Old X    -DE/DX   Delta X   Delta X   Delta X     New X
                                 (Linear)    (Quad)   (Total)
    R1        2.70242   0.00000   0.00000   0.00004   0.00004   2.70246
    R2        2.04995   0.00000   0.00000   0.00002   0.00002   2.04997
    R3        2.05925  -0.00000   0.00000   0.00000   0.00000   2.05926
    R4        2.05921   0.00000  -0.00000   0.00000   0.00000   2.05921
    R5        2.58834   0.00006  -0.00005   0.00009   0.00003   2.58837
    R6        3.53415   0.00004  -0.00222   0.00703   0.00480   3.53896
    R7        2.64251   0.00002   0.00003  -0.00008  -0.00005   2.64246
    R8        2.63743   0.00000  -0.00002   0.00001  -0.00001   2.63742
    R9        2.62701   0.00001   0.00000  -0.00001  -0.00000   2.62700
   R10        2.04570  -0.00002  -0.00003   0.00002  -0.00001   2.04569
   R11        6.65052   0.00004   0.00194   0.01317   0.01510   6.66563
   R12        2.64010   0.00002   0.00001   0.00003   0.00004   2.64014
   R13        2.04517  -0.00000  -0.00000   0.00000  -0.00000   2.04517
   R14        6.61087   0.00003   0.00440   0.00976   0.01416   6.62503
   R15        2.62989  -0.00000   0.00002  -0.00005  -0.00002   2.62987
   R16        2.04383  -0.00000  -0.00000   0.00001   0.00000   2.04383
   R17        6.58791   0.00005   0.00483   0.00507   0.00990   6.59781
   R18        2.64144   0.00002   0.00005   0.00004   0.00009   2.64152
   R19        2.04537   0.00000   0.00000   0.00001   0.00001   2.04538
   R20        6.59382   0.00001   0.00422  -0.00323   0.00098   6.59480
   R21        2.04058   0.00000  -0.00000   0.00001   0.00001   2.04059
   R22        6.64212   0.00002   0.00281  -0.00125   0.00155   6.64367
   R23        1.83564   0.00003  -0.00027   0.00030   0.00003   1.83567
   R24        1.81888  -0.00001  -0.00002   0.00003   0.00001   1.81889
    A1        1.84567  -0.00000  -0.00004   0.00010   0.00006   1.84573
    A2        1.93099   0.00001  -0.00008   0.00010   0.00002   1.93100
    A3        1.93099  -0.00002   0.00008  -0.00002   0.00006   1.93105
    A4        1.91810  -0.00001  -0.00007   0.00007   0.00000   1.91810
    A5        1.91718   0.00001   0.00007  -0.00020  -0.00013   1.91706
    A6        1.91971   0.00000   0.00004  -0.00006  -0.00002   1.91969
    A7        2.03968  -0.00010   0.00017  -0.00055  -0.00041   2.03927
    A8        2.09167  -0.00007  -0.00048  -0.00356  -0.00407   2.08759
    A9        2.14498   0.00017   0.00193   0.00292   0.00481   2.14980
   A10        2.02195   0.00011   0.00001   0.00018   0.00019   2.02214
   A11        2.16172  -0.00009   0.00008  -0.00016  -0.00008   2.16163
   A12        2.09952  -0.00002  -0.00009  -0.00002  -0.00011   2.09941
   A13        2.09191   0.00001   0.00017  -0.00005   0.00012   2.09203
   A14        2.07772   0.00000  -0.00005  -0.00006  -0.00011   2.07761
   A15        1.37542   0.00000   0.00048  -0.00336  -0.00288   1.37254
   A16        2.11356  -0.00001  -0.00013   0.00011  -0.00001   2.11354
   A17        1.99090   0.00002  -0.00035   0.00225   0.00190   1.99280
   A18        2.10138  -0.00000  -0.00009   0.00009  -0.00000   2.10138
   A19        2.08323   0.00000   0.00001  -0.00002  -0.00001   2.08322
   A20        2.09857  -0.00000   0.00008  -0.00008   0.00000   2.09858
   A21        1.97660   0.00001  -0.00039   0.00322   0.00282   1.97942
   A22        2.08316  -0.00001  -0.00006  -0.00004  -0.00010   2.08306
   A23        2.10019   0.00000   0.00005   0.00005   0.00010   2.10029
   A24        2.09983   0.00000   0.00001   0.00000   0.00001   2.09983
   A25        1.96972   0.00000   0.00063  -0.00145  -0.00083   1.96889
   A26        2.11010   0.00001   0.00013  -0.00005   0.00007   2.11017
   A27        2.09718  -0.00001  -0.00007   0.00007  -0.00000   2.09718
   A28        2.07591   0.00000  -0.00006  -0.00002  -0.00007   2.07583
   A29        1.97113  -0.00001  -0.00041  -0.00180  -0.00221   1.96892
   A30        2.08031   0.00001  -0.00005   0.00007   0.00001   2.08032
   A31        2.11678  -0.00001   0.00008   0.00002   0.00010   2.11688
   A32        1.37882   0.00001   0.00017   0.00177   0.00194   1.38076
   A33        2.08610  -0.00000  -0.00003  -0.00008  -0.00011   2.08599
   A34        1.98818  -0.00001   0.00003  -0.00392  -0.00389   1.98429
   A35        0.70496  -0.00000  -0.00039  -0.00101  -0.00139   0.70357
   A36        0.81658  -0.00000  -0.00045  -0.00065  -0.00111   0.81547
   A37        0.70341  -0.00000  -0.00028  -0.00067  -0.00096   0.70245
   A38        0.70342  -0.00000  -0.00049  -0.00038  -0.00087   0.70255
   A39        0.81966  -0.00000  -0.00044  -0.00059  -0.00103   0.81863
   A40        0.70786  -0.00000  -0.00039  -0.00021  -0.00060   0.70726
   A41        1.81708  -0.00007   0.00019  -0.00054  -0.00035   1.81673
   A42        3.12773  -0.00004   0.00409  -0.01231  -0.00821   3.11952
    D1       -3.13304  -0.00001  -0.00030   0.00195   0.00166  -3.13138
    D2       -0.11336   0.00000   0.01333  -0.00836   0.00496  -0.10840
    D3       -1.05691  -0.00001  -0.00045   0.00215   0.00171  -1.05520
    D4        1.96278   0.00000   0.01318  -0.00816   0.00501   1.96778
    D5        1.07510  -0.00001  -0.00040   0.00213   0.00174   1.07684
    D6       -2.18840   0.00000   0.01322  -0.00818   0.00504  -2.18336
    D7        3.12580  -0.00003   0.00251  -0.00816  -0.00563   3.12016
    D8       -0.01526  -0.00003   0.00230  -0.00671  -0.00440  -0.01967
    D9        0.11017  -0.00002  -0.01135   0.00299  -0.00837   0.10179
   D10       -3.03089  -0.00002  -0.01157   0.00444  -0.00714  -3.03804
   D11       -3.08694  -0.00002   0.04885   0.00965   0.05849  -3.02845
   D12       -0.07492  -0.00003   0.06317  -0.00160   0.06158  -0.01334
   D13       -3.14022  -0.00000   0.00147  -0.00269  -0.00122  -3.14144
   D14       -0.00103  -0.00002   0.00013  -0.00008   0.00005  -0.00098
   D15        1.94412   0.00000  -0.00003   0.00075   0.00073   1.94485
   D16        0.00086  -0.00001   0.00168  -0.00408  -0.00240  -0.00154
   D17        3.14005  -0.00002   0.00034  -0.00147  -0.00114   3.13892
   D18       -1.19798   0.00000   0.00018  -0.00064  -0.00046  -1.19844
   D19        3.14005   0.00000  -0.00104   0.00193   0.00089   3.14094
   D20        0.00191  -0.00000   0.00000  -0.00146  -0.00145   0.00046
   D21       -1.94263  -0.00000  -0.00014   0.00211   0.00198  -1.94066
   D22       -0.00099   0.00000  -0.00126   0.00344   0.00217   0.00119
   D23       -3.13912  -0.00000  -0.00022   0.00005  -0.00017  -3.13930
   D24        1.19951   0.00000  -0.00036   0.00362   0.00326   1.20277
   D25       -0.00145   0.00002  -0.00138   0.00401   0.00263   0.00118
   D26        3.13970  -0.00001  -0.00033   0.00023  -0.00010   3.13960
   D27       -3.14059   0.00003  -0.00001   0.00135   0.00134  -3.13925
   D28        0.00056   0.00001   0.00105  -0.00244  -0.00139  -0.00084
   D29        1.64611   0.00001  -0.00023   0.00159   0.00136   1.64748
   D30        1.08116   0.00001  -0.00009   0.00132   0.00124   1.08239
   D31        0.51628   0.00001  -0.00007   0.00071   0.00064   0.51693
   D32       -2.59544   0.00001  -0.00009   0.00019   0.00010  -2.59534
   D33        3.12279   0.00002   0.00005  -0.00008  -0.00003   3.12276
   D34        2.55792   0.00001   0.00007  -0.00069  -0.00062   2.55729
   D35        0.00216  -0.00003   0.00068  -0.00331  -0.00264  -0.00048
   D36        3.13979  -0.00001   0.00005  -0.00032  -0.00026   3.13952
   D37       -3.13898  -0.00000  -0.00039   0.00050   0.00012  -3.13887
   D38       -0.00136   0.00002  -0.00101   0.00350   0.00249   0.00113
   D39       -2.58858   0.00000  -0.00017   0.00065   0.00048  -2.58811
   D40        3.13196  -0.00000  -0.00012   0.00005  -0.00006   3.13189
   D41       -0.00231   0.00002  -0.00026   0.00270   0.00244   0.00013
   D42        3.13838   0.00001   0.00034   0.00001   0.00035   3.13873
   D43       -3.13993   0.00001   0.00036  -0.00030   0.00006  -3.13987
   D44        0.00075  -0.00001   0.00096  -0.00298  -0.00202  -0.00127
   D45        2.58362   0.00001   0.00002   0.00048   0.00050   2.58412
   D46       -2.58066  -0.00000   0.00011   0.00022   0.00033  -2.58033
   D47        0.00173  -0.00001   0.00056  -0.00277  -0.00221  -0.00049
   D48        3.13993  -0.00001  -0.00047   0.00056   0.00009   3.14002
   D49       -3.13897   0.00000  -0.00003  -0.00011  -0.00015  -3.13912
   D50       -0.00077   0.00001  -0.00106   0.00322   0.00216   0.00138
   D51       -3.13183   0.00000   0.00000   0.00007   0.00007  -3.13176
   D52        2.59110   0.00000   0.00002   0.00074   0.00076   2.59186
   D53       -0.51700  -0.00001   0.00002  -0.00012  -0.00009  -0.51709
   D54       -1.07502  -0.00001   0.00003   0.00064   0.00066  -1.07435
   D55       -1.63968  -0.00001   0.00019   0.00095   0.00114  -1.63854
   D56       -2.60271  -0.00000  -0.00014  -0.00073  -0.00087  -2.60358
   D57        3.12246  -0.00000  -0.00013   0.00002  -0.00011   3.12235
   D58        2.55780  -0.00001   0.00003   0.00034   0.00037   2.55816
   D59       -1.84791  -0.00006  -0.06513  -0.01942  -0.08455  -1.93246
         Item               Value     Threshold  Converged?
 Maximum Force            0.000171     0.000450     YES
 RMS     Force            0.000029     0.000300     YES
 Maximum Displacement     0.031933     0.001800     NO 
 RMS     Displacement     0.005700     0.001200     NO 
 Predicted change in Energy=-1.092489D-06
 GradGradGradGradGradGradGradGradGradGradGradGradGradGradGradGradGradGrad

                          Input orientation:                          
 ---------------------------------------------------------------------
 Center     Atomic      Atomic             Coordinates (Angstroms)
 Number     Number       Type             X           Y           Z
 ---------------------------------------------------------------------
      1          6           0        0.140944    0.129805   -0.051716
      2          8           0        0.135265    0.382119    1.355918
      3          6           0        1.332878    0.264566    2.010137
      4          6           0        1.309033    0.541679    3.380524
      5          6           0        2.478605    0.448263    4.126104
      6          6           0        3.679522    0.080253    3.514339
      7          6           0        3.694263   -0.192941    2.149830
      8          6           0        2.526249   -0.103668    1.387127
      9          1           0        2.563568   -0.319173    0.329678
     10          1           0        4.617874   -0.476620    1.661987
     11          1           0        4.589249    0.009746    4.095009
     12          1           0        2.451182    0.666365    5.185801
     13          1           0        0.372806    0.827885    3.842528
     14          1           0       -0.881022    0.281780   -0.382285
     15          1           0        0.803988    0.826428   -0.564122
     16          1           0        0.447405   -0.895562   -0.256941
     17          3           0        1.919619   -2.932367    3.384743
     18          8           0       -2.215090    1.370609    2.615644
     19          1           0       -1.419510    1.031472    2.173322
     20          1           0       -2.795394    0.604889    2.673604
 ---------------------------------------------------------------------
                    Distance matrix (angstroms):
                    1          2          3          4          5
     1  C    0.000000
     2  O    1.430079   0.000000
     3  C    2.385394   1.369708   0.000000
     4  C    3.648882   2.345682   1.398328   0.000000
     5  C    4.797942   3.628987   2.413244   1.390149   0.000000
     6  C    5.024016   4.160729   2.793445   2.418686   1.397100
     7  C    4.192499   3.691539   2.409350   2.782732   2.407203
     8  C    2.795436   2.440035   1.395662   2.423163   2.794439
     9  H    2.493220   2.727936   2.163168   3.409192   3.874149
    10  H    4.831918   4.574374   3.385523   3.865066   3.391718
    11  H    6.082528   5.242066   3.874993   3.399008   2.155941
    12  H    5.749494   4.484671   3.390706   2.139878   1.082257
    13  H    3.963106   2.537393   2.143996   1.082535   2.158452
    14  H    1.084798   2.016000   3.259652   4.361493   5.624978
    15  H    1.089712   2.081142   2.687420   3.987027   4.994554
    16  H    1.089686   2.081157   2.696220   4.004899   5.014252
    17  Li   4.934555   4.276198   3.529049   3.527298   3.505815
    18  O    3.768992   2.843975   3.765375   3.700217   5.016272
    19  H    2.863357   1.872735   2.861890   3.023604   4.398726
    20  H    4.034247   3.220975   4.195072   4.165339   5.472600
                    6          7          8          9         10
     6  C    0.000000
     7  C    1.391667   0.000000
     8  C    2.426705   1.397835   0.000000
     9  H    3.398083   2.146477   1.079831   0.000000
    10  H    2.149842   1.082369   2.142320   2.453571   0.000000
    11  H    1.081550   2.150767   3.406090   4.288274   2.481324
    12  H    2.155489   3.391280   3.876662   4.956395   4.291647
    13  H    3.406029   3.865150   3.396189   4.295963   4.947433
    14  H    6.001904   5.250733   3.858612   3.568365   5.915410
    15  H    5.045723   4.093695   2.763809   2.281973   4.604261
    16  H    5.061754   4.102233   2.766162   2.270350   4.609838
    17  Li   3.491409   3.489818   3.515681   4.071471   4.034744
    18  O    6.100748   6.130426   5.114982   5.560268   7.142207
    19  H    5.357544   5.258367   4.180391   4.592187   6.243862
    20  H    6.550314   6.559460   5.520594   5.921684   7.559733
                   11         12         13         14         15
    11  H    0.000000
    12  H    2.488435   0.000000
    13  H    4.302498   2.479943   0.000000
    14  H    7.074180   6.500390   4.440649   0.000000
    15  H    6.058273   5.983351   4.427695   1.780158   0.000000
    16  H    6.075683   6.006512   4.447638   1.779484   1.785151
    17  Li   4.035769   4.059217   4.091662   5.689010   5.564774
    18  O    7.095033   5.373617   2.914961   3.457292   4.418357
    19  H    6.390774   4.918393   2.457660   2.717193   3.532646
    20  H    7.543708   5.817342   3.384317   3.620453   4.846390
                   16         17         18         19         20
    16  H    0.000000
    17  Li   4.424687   0.000000
    18  O    4.525059   6.016888   0.000000
    19  H    3.620085   5.322532   0.971395   0.000000
    20  H    4.621167   5.937108   0.962516   1.524897   0.000000
 Stoichiometry    C7H10LiO2(1+)
 Framework group  C1[X(C7H10LiO2)]
 Deg. of freedom    54
 Full point group                 C1      NOp   1
 Largest Abelian subgroup         C1      NOp   1
 Largest concise Abelian subgroup C1      NOp   1
                         Standard orientation:                         
 ---------------------------------------------------------------------
 Center     Atomic      Atomic             Coordinates (Angstroms)
 Number     Number       Type             X           Y           Z
 ---------------------------------------------------------------------
      1          6           0        1.716101    1.912380   -0.012821
      2          8           0        1.364757    0.526132   -0.012873
      3          6           0        0.031747    0.225977   -0.108206
      4          6           0       -0.286621   -1.135395   -0.133280
      5          6           0       -1.614976   -1.534007   -0.228646
      6          6           0       -2.635233   -0.582317   -0.301115
      7          6           0       -2.309255    0.770407   -0.276354
      8          6           0       -0.978241    1.186493   -0.180362
      9          1           0       -0.750587    2.241935   -0.164442
     10          1           0       -3.089013    1.518825   -0.334406
     11          1           0       -3.668230   -0.893569   -0.377215
     12          1           0       -1.851980   -2.589793   -0.249275
     13          1           0        0.512959   -1.863109   -0.078650
     14          1           0        2.798182    1.941946    0.057980
     15          1           0        1.391633    2.390885   -0.936523
     16          1           0        1.275372    2.420327    0.844595
     17          3           0       -1.583935   -0.176173    3.003391
     18          8           0        3.399439   -1.458258   -0.115131
     19          1           0        2.714392   -0.770504   -0.078899
     20          1           0        3.764379   -1.472647    0.775402
 ---------------------------------------------------------------------
 Rotational constants (GHZ):           1.9390465           0.8586277           0.7108149
 Standard basis: Aug-CC-pVTZ (5D, 7F)
 There are   800 symmetry adapted cartesian basis functions of A   symmetry.
 There are   690 symmetry adapted basis functions of A   symmetry.
   690 basis functions,   992 primitive gaussians,   800 cartesian basis functions
    35 alpha electrons       35 beta electrons
       nuclear repulsion energy       455.5196146899 Hartrees.
 NAtoms=   20 NActive=   20 NUniq=   20 SFac= 1.00D+00 NAtFMM=   60 NAOKFM=F Big=F
 Integral buffers will be    131072 words long.
 Raffenetti 1 integral format.
 Two-electron integral symmetry is turned on.
 ------------------------------------------------------------------------------
 Polarizable Continuum Model (PCM)
 =================================
 Model                : PCM.
 Atomic radii         : UFF (Universal Force Field).
 Polarization charges : Total charges.
 Charge compensation  : None.
 Solution method      : On-the-fly selection.
 Cavity type          : Scaled VdW (van der Waals Surface) (Alpha=1.100).
 Cavity algorithm     : GePol (No added spheres)
                        Default sphere list used, NSphG=   20.
                        Lebedev-Laikov grids with approx.  5.0 points / Ang**2.
                        Smoothing algorithm: York/Karplus (Gamma=1.0000).
                        Polarization charges: spherical gaussians, with
                                              point-specific exponents (IZeta= 3).
                        Self-potential: point-specific (ISelfS= 7).
                        Self-field    : sphere-specific E.n sum rule (ISelfD= 2).
 1st derivatives      : Analytical E(r).r(x)/FMM algorithm (CHGder, D1EAlg=3).
                        Cavity 1st derivative terms included.
 Solvent              : Water, Eps=  78.355300 Eps(inf)=   1.777849
 ------------------------------------------------------------------------------
 Spheres list:
 ISph  on   Nord     Re0    Alpha      Xe            Ye            Ze
    1   C      1    1.9255  1.100      1.716101      1.912380     -0.012821
    2   O      2    1.7500  1.100      1.364757      0.526132     -0.012873
    3   C      3    1.9255  1.100      0.031747      0.225977     -0.108206
    4   C      4    1.9255  1.100     -0.286621     -1.135395     -0.133280
    5   C      5    1.9255  1.100     -1.614976     -1.534007     -0.228646
    6   C      6    1.9255  1.100     -2.635233     -0.582317     -0.301115
    7   C      7    1.9255  1.100     -2.309255      0.770407     -0.276354
    8   C      8    1.9255  1.100     -0.978241      1.186493     -0.180362
    9   H      9    1.4430  1.100     -0.750587      2.241935     -0.164442
   10   H     10    1.4430  1.100     -3.089013      1.518825     -0.334406
   11   H     11    1.4430  1.100     -3.668230     -0.893569     -0.377215
   12   H     12    1.4430  1.100     -1.851980     -2.589793     -0.249275
   13   H     13    1.4430  1.100      0.512959     -1.863109     -0.078650
   14   H     14    1.4430  1.100      2.798182      1.941946      0.057980
   15   H     15    1.4430  1.100      1.391633      2.390885     -0.936523
   16   H     16    1.4430  1.100      1.275372      2.420327      0.844595
   17  Li     17    1.2255  1.100     -1.583935     -0.176173      3.003391
   18   O     18    1.7500  1.100      3.399439     -1.458258     -0.115131
   19   H     19    1.4430  1.100      2.714392     -0.770504     -0.078899
   20   H     20    1.4430  1.100      3.764379     -1.472647      0.775402
 ------------------------------------------------------------------------------
 Separa: There are  2 disjoint cavities,
 One-electron integrals computed using PRISM.
 NBasis=   690 RedAO= T EigKep=  1.33D-06  NBF=   690
 NBsUse=   687 1.00D-06 EigRej=  9.27D-07 NBFU=   687
 Initial guess from the checkpoint file:  "output.chk"
 B after Tr=    -0.000000   -0.000000    0.000000
         Rot=    1.000000    0.000128   -0.000157   -0.000279 Ang=   0.04 deg.
 ExpMin= 7.59D-03 ExpMax= 1.53D+04 ExpMxC= 5.22D+02 IAcc=3 IRadAn=         5 AccDes= 0.00D+00
 Harris functional with IExCor=  205 and IRadAn=       5 diagonalized for initial guess.
 HarFok:  IExCor=  205 AccDes= 0.00D+00 IRadAn=         5 IDoV= 1 UseB2=F ITyADJ=14
 ICtDFT=  3500011 ScaDFX=  1.000000  1.000000  1.000000  1.000000
 FoFCou: FMM=F IPFlag=           0 FMFlag=      100000 FMFlg1=           0
         NFxFlg=           0 DoJE=T BraDBF=F KetDBF=T FulRan=T
         wScrn=  0.000000 ICntrl=       500 IOpCl=  0 I1Cent=   200000004 NGrid=           0
         NMat0=    1 NMatS0=      1 NMatT0=    0 NMatD0=    1 NMtDS0=    0 NMtDT0=    0
 Petite list used in FoFCou.
 Requested convergence on RMS density matrix=1.00D-08 within 128 cycles.
 Requested convergence on MAX density matrix=1.00D-06.
 Requested convergence on             energy=1.00D-06.
 No special actions if energy rises.
 Inv3:  Mode=1 IEnd=     9135075.
 Iteration    1 A*A^-1 deviation from unit magnitude is 3.11D-15 for    185.
 Iteration    1 A*A^-1 deviation from orthogonality  is 2.08D-15 for   1682    486.
 Iteration    1 A^-1*A deviation from unit magnitude is 2.89D-15 for    198.
 Iteration    1 A^-1*A deviation from orthogonality  is 2.20D-15 for   1712    491.
 Error on total polarization charges =  0.01291
 SCF Done:  E(RHF) =  -428.209045325     A.U. after    8 cycles
            NFock=  8  Conv=0.78D-08     -V/T= 2.0019
 ExpMin= 7.59D-03 ExpMax= 1.53D+04 ExpMxC= 5.22D+02 IAcc=3 IRadAn=         5 AccDes= 0.00D+00
 HarFok:  IExCor=  205 AccDes= 0.00D+00 IRadAn=         5 IDoV=-2 UseB2=F ITyADJ=14
 ICtDFT= 12500011 ScaDFX=  1.000000  1.000000  1.000000  1.000000
 Range of M.O.s used for correlation:    11   687
 NBasis=   690 NAE=    35 NBE=    35 NFC=    10 NFV=     0
 NROrb=    677 NOA=    25 NOB=    25 NVA=   652 NVB=   652

 **** Warning!!: The largest alpha MO coefficient is  0.16490234D+03

 Disk-based method using ON**2 memory for 25 occupieds at a time.
 Estimated scratch disk usage= 26910874924 words.
 Actual    scratch disk usage= 24340348204 words.
 JobTyp=1 Pass  1:  I=  11 to  35 NPSUse= 12 ParTrn=T ParDer=T DoDerP=T.
 Spin components of T(2) and E(2):
     alpha-alpha T2 =       0.6830129012D-01 E2=     -0.2060450329D+00
     alpha-beta  T2 =       0.3691676592D+00 E2=     -0.1241186374D+01
     beta-beta   T2 =       0.6830129012D-01 E2=     -0.2060450329D+00
 ANorm=    0.1227098301D+01
 E2 =    -0.1653276440D+01 EUMP2 =    -0.42986232176493D+03
          IDoAtm=11111111111111111111
 NEqPCM:  Using equilibrium solvation (IEInf=0, Eps=  78.3553, EpsInf=   1.7778)
          Differentiating once with respect to electric field.
                with respect to dipole field.
          Differentiating once with respect to nuclear coordinates.
          There are     1 degrees of freedom in the 1st order CPHF.  IDoFFX=0 NUNeed=     1.
 LinEq1:  Iter=  0 NonCon=     1 RMS=1.86D-03 Max=3.50D-02 NDo=     1
 AX will form     1 AO Fock derivatives at one time.
 LinEq1:  Iter=  1 NonCon=     1 RMS=4.56D-04 Max=7.18D-03 NDo=     1
 LinEq1:  Iter=  2 NonCon=     1 RMS=1.65D-04 Max=4.82D-03 NDo=     1
 LinEq1:  Iter=  3 NonCon=     1 RMS=7.04D-05 Max=2.37D-03 NDo=     1
 LinEq1:  Iter=  4 NonCon=     1 RMS=2.85D-05 Max=1.05D-03 NDo=     1
 LinEq1:  Iter=  5 NonCon=     1 RMS=8.95D-06 Max=2.36D-04 NDo=     1
 LinEq1:  Iter=  6 NonCon=     1 RMS=2.36D-06 Max=3.03D-05 NDo=     1
 LinEq1:  Iter=  7 NonCon=     1 RMS=7.49D-07 Max=1.47D-05 NDo=     1
 LinEq1:  Iter=  8 NonCon=     1 RMS=2.07D-07 Max=3.80D-06 NDo=     1
 LinEq1:  Iter=  9 NonCon=     1 RMS=7.53D-08 Max=2.41D-06 NDo=     1
 LinEq1:  Iter= 10 NonCon=     1 RMS=2.29D-08 Max=6.07D-07 NDo=     1
 LinEq1:  Iter= 11 NonCon=     1 RMS=6.31D-09 Max=2.22D-07 NDo=     1
 LinEq1:  Iter= 12 NonCon=     1 RMS=2.57D-09 Max=9.53D-08 NDo=     1
 LinEq1:  Iter= 13 NonCon=     1 RMS=9.00D-10 Max=3.71D-08 NDo=     1
 LinEq1:  Iter= 14 NonCon=     1 RMS=2.30D-10 Max=4.57D-09 NDo=     1
 LinEq1:  Iter= 15 NonCon=     1 RMS=8.06D-11 Max=2.56D-09 NDo=     1
 LinEq1:  Iter= 16 NonCon=     0 RMS=2.54D-11 Max=3.87D-10 NDo=     1
 Linear equations converged to 1.000D-10 1.000D-09 after    16 iterations.
 End of Minotr F.D. properties file   721 does not exist.
 End of Minotr F.D. properties file   722 does not exist.
 End of Minotr F.D. properties file   788 does not exist.
 D1PCM: PCM CHGder 1st derivatives, ID1Alg=3 FixD1E=F DoIter=F DoCFld=F I1PDM=2.
 Calling FoFJK, ICntrl=  10002127 FMM=F ISym2X=0 I1Cent= 0 IOpClX= 0 NMat=1 NMatS=1 NMatT=0.
 ***** Axes restored to original set *****
 -------------------------------------------------------------------
 Center     Atomic                   Forces (Hartrees/Bohr)
 Number     Number              X              Y              Z
 -------------------------------------------------------------------
      1        6          -0.000014173   -0.000026038   -0.000007435
      2        8           0.000055147    0.000237839   -0.000043758
      3        6           0.000006594    0.000171261   -0.000047648
      4        6          -0.000052510   -0.000182033    0.000028137
      5        6           0.000046354    0.000202559   -0.000019191
      6        6          -0.000000679   -0.000128087    0.000034088
      7        6           0.000031614    0.000159838   -0.000048843
      8        6          -0.000010867   -0.000170075    0.000031347
      9        1           0.000003671    0.000019930    0.000001311
     10        1          -0.000007779   -0.000031189    0.000007469
     11        1           0.000001687    0.000023855   -0.000004878
     12        1          -0.000003650   -0.000021549    0.000002766
     13        1           0.000033352    0.000042793    0.000005646
     14        1          -0.000001860   -0.000001386    0.000000558
     15        1           0.000003240   -0.000002317    0.000004123
     16        1          -0.000010835   -0.000001490   -0.000001359
     17        3          -0.000034209   -0.000083034    0.000014330
     18        8           0.000173234    0.000389434   -0.000102567
     19        1          -0.000199849   -0.000615110    0.000176327
     20        1          -0.000018481    0.000014799   -0.000030422
 -------------------------------------------------------------------
 Cartesian Forces:  Max     0.000615110 RMS     0.000123012

 GradGradGradGradGradGradGradGradGradGradGradGradGradGradGradGradGradGrad
 Berny optimization.
 Using GEDIIS/GDIIS optimizer.
 FormGI is forming the generalized inverse of G from B-inverse, IUseBI=4.
 Internal  Forces:  Max     0.000065577 RMS     0.000015597
 Search for a local minimum.
 Step number   8 out of a maximum of  120
 All quantities printed in internal units (Hartrees-Bohrs-Radians)
 Mixed Optimization -- En-DIIS/RFO-DIIS
 Swapping is turned off.
 Second derivative matrix not updated -- turned off.
 DE= -5.09D-06 DEPred=-1.09D-06 R= 4.66D+00
 TightC=F SS=  1.41D+00  RLast= 1.24D-01 DXNew= 7.2017D-01 3.7244D-01
 Trust test= 4.66D+00 RLast= 1.24D-01 DXMaxT set to 4.28D-01
 ITU=  1  1 -1  1  1  1  1  0
     Eigenvalues ---    0.00009   0.00083   0.00243   0.00408   0.00456
     Eigenvalues ---    0.00534   0.00859   0.00949   0.01025   0.01157
     Eigenvalues ---    0.01400   0.01533   0.01672   0.01718   0.01815
     Eigenvalues ---    0.01906   0.01935   0.02073   0.02258   0.03506
     Eigenvalues ---    0.04011   0.04619   0.04691   0.05648   0.05808
     Eigenvalues ---    0.06827   0.06975   0.12528   0.14176   0.14654
     Eigenvalues ---    0.16807   0.17587   0.17855   0.18921   0.19639
     Eigenvalues ---    0.29244   0.33054   0.33792   0.34932   0.35266
     Eigenvalues ---    0.35994   0.36549   0.36960   0.37091   0.37097
     Eigenvalues ---    0.37385   0.37847   0.38925   0.40994   0.43997
     Eigenvalues ---    0.45397   0.48510   0.51269   0.53065
 Eigenvalue     1 is   9.46D-05 Eigenvector:
                          D12       D59       D11       D2        D4
   1                   -0.61509   0.55410  -0.53880  -0.07160  -0.07121
                          D6        D9        D10       A42       D8
   1                   -0.07115   0.06666   0.06445  -0.01306  -0.01018
 En-DIIS/RFO-DIIS/Sim-DIIS IScMMF=       -3 using points:     8    7    6    5    4    3    2
 RFO step:  Lambda=-4.81551005D-06.
 DIIS inversion failure, remove point   7.
 DIIS inversion failure, remove point   6.
 RFO-DIIS uses    4 points instead of    7
 DidBck=F Rises=F RFO-DIIS coefs:    1.90575    1.32231    0.00000   -1.90397   -0.32409
                  RFO-DIIS coefs:    0.00000    0.00000
 Iteration  1 RMS(Cart)=  0.01239750 RMS(Int)=  0.01644317
 Iteration  2 RMS(Cart)=  0.01019009 RMS(Int)=  0.00038221
 Iteration  3 RMS(Cart)=  0.00033450 RMS(Int)=  0.00007075
 Iteration  4 RMS(Cart)=  0.00000024 RMS(Int)=  0.00007075
 Variable       Old X    -DE/DX   Delta X   Delta X   Delta X     New X
                                 (Linear)    (Quad)   (Total)
    R1        2.70246   0.00001   0.00006  -0.00001   0.00006   2.70251
    R2        2.04997   0.00000   0.00004   0.00000   0.00004   2.05001
    R3        2.05926   0.00000   0.00001  -0.00002  -0.00001   2.05924
    R4        2.05921  -0.00000  -0.00001   0.00003   0.00002   2.05923
    R5        2.58837   0.00001  -0.00011   0.00004  -0.00008   2.58829
    R6        3.53896  -0.00002  -0.00151   0.00449   0.00298   3.54193
    R7        2.64246   0.00002   0.00000  -0.00003  -0.00004   2.64242
    R8        2.63742   0.00002  -0.00004   0.00011   0.00007   2.63749
    R9        2.62700   0.00001   0.00001   0.00003   0.00003   2.62703
   R10        2.04569  -0.00001  -0.00009   0.00004  -0.00005   2.04564
   R11        6.66563   0.00000   0.02074   0.00602   0.02676   6.69239
   R12        2.64014   0.00000   0.00004  -0.00001   0.00002   2.64016
   R13        2.04517  -0.00000  -0.00000   0.00001   0.00000   2.04517
   R14        6.62503   0.00004   0.02898   0.00363   0.03260   6.65763
   R15        2.62987   0.00001   0.00004  -0.00008  -0.00003   2.62984
   R16        2.04383  -0.00000  -0.00001  -0.00000  -0.00001   2.04382
   R17        6.59781   0.00002   0.02537   0.00008   0.02546   6.62327
   R18        2.64152  -0.00001   0.00019  -0.00010   0.00009   2.64161
   R19        2.04538  -0.00000   0.00002  -0.00001   0.00001   2.04539
   R20        6.59480   0.00003   0.01586  -0.00451   0.01136   6.60616
   R21        2.04059  -0.00001  -0.00000  -0.00001  -0.00002   2.04057
   R22        6.64367   0.00000   0.01021  -0.00414   0.00607   6.64975
   R23        1.83567  -0.00005  -0.00068   0.00061  -0.00007   1.83560
   R24        1.81889   0.00001  -0.00004   0.00006   0.00002   1.81891
    A1        1.84573  -0.00000  -0.00003   0.00012   0.00009   1.84583
    A2        1.93100  -0.00001  -0.00020   0.00015  -0.00005   1.93095
    A3        1.93105   0.00001   0.00026  -0.00010   0.00016   1.93122
    A4        1.91810   0.00000  -0.00019   0.00000  -0.00019   1.91791
    A5        1.91706  -0.00000   0.00006  -0.00008  -0.00003   1.91703
    A6        1.91969   0.00000   0.00009  -0.00008   0.00001   1.91971
    A7        2.03927   0.00001   0.00004  -0.00023  -0.00051   2.03876
    A8        2.08759  -0.00003  -0.00727   0.00112  -0.00649   2.08110
    A9        2.14980   0.00002   0.01192  -0.00134   0.01030   2.16009
   A10        2.02214   0.00002   0.00026   0.00012   0.00038   2.02252
   A11        2.16163  -0.00001   0.00011  -0.00017  -0.00007   2.16156
   A12        2.09941  -0.00001  -0.00036   0.00005  -0.00031   2.09910
   A13        2.09203   0.00000   0.00057  -0.00034   0.00023   2.09226
   A14        2.07761   0.00000  -0.00016   0.00023   0.00007   2.07769
   A15        1.37254   0.00001  -0.00094  -0.00243  -0.00338   1.36916
   A16        2.11354  -0.00001  -0.00041   0.00011  -0.00031   2.11323
   A17        1.99280   0.00001   0.00084   0.00127   0.00211   1.99492
   A18        2.10138   0.00000  -0.00022   0.00028   0.00006   2.10145
   A19        2.08322  -0.00000   0.00001  -0.00011  -0.00010   2.08312
   A20        2.09858  -0.00000   0.00021  -0.00017   0.00004   2.09862
   A21        1.97942  -0.00000   0.00102   0.00202   0.00305   1.98247
   A22        2.08306  -0.00000  -0.00027   0.00003  -0.00024   2.08282
   A23        2.10029  -0.00000   0.00022  -0.00008   0.00013   2.10043
   A24        2.09983   0.00001   0.00005   0.00005   0.00011   2.09994
   A25        1.96889   0.00001   0.00179  -0.00088   0.00092   1.96981
   A26        2.11017   0.00001   0.00040  -0.00024   0.00016   2.11033
   A27        2.09718  -0.00000  -0.00018   0.00015  -0.00002   2.09716
   A28        2.07583  -0.00000  -0.00022   0.00009  -0.00014   2.07569
   A29        1.96892  -0.00001  -0.00379  -0.00087  -0.00465   1.96427
   A30        2.08032   0.00001  -0.00011   0.00022   0.00010   2.08042
   A31        2.11688  -0.00001   0.00032  -0.00020   0.00012   2.11700
   A32        1.38076   0.00001   0.00281   0.00117   0.00399   1.38475
   A33        2.08599  -0.00000  -0.00020  -0.00002  -0.00022   2.08576
   A34        1.98429   0.00001  -0.00329  -0.00235  -0.00565   1.97865
   A35        0.70357   0.00000  -0.00259  -0.00029  -0.00286   0.70071
   A36        0.81547  -0.00000  -0.00257  -0.00001  -0.00257   0.81290
   A37        0.70245   0.00000  -0.00180  -0.00009  -0.00188   0.70057
   A38        0.70255  -0.00000  -0.00255   0.00004  -0.00251   0.70004
   A39        0.81863  -0.00000  -0.00248  -0.00007  -0.00254   0.81609
   A40        0.70726  -0.00000  -0.00185   0.00016  -0.00169   0.70557
   A41        1.81673   0.00000   0.00019   0.00017   0.00036   1.81709
   A42        3.11952   0.00001   0.00513  -0.01509  -0.00996   3.10955
    D1       -3.13138  -0.00000   0.00100  -0.00169  -0.00054  -3.13192
    D2       -0.10840   0.00001   0.04101  -0.00586   0.03500  -0.07340
    D3       -1.05520  -0.00000   0.00064  -0.00154  -0.00074  -1.05594
    D4        1.96778   0.00001   0.04066  -0.00571   0.03479   2.00258
    D5        1.07684  -0.00000   0.00081  -0.00161  -0.00065   1.07619
    D6       -2.18336   0.00001   0.04082  -0.00577   0.03489  -2.14847
    D7        3.12016   0.00000   0.00200   0.00133   0.00353   3.12369
    D8       -0.01967  -0.00002   0.00101   0.00239   0.00359  -0.01607
    D9        0.10179  -0.00000  -0.03775   0.00547  -0.03249   0.06931
   D10       -3.03804  -0.00002  -0.03875   0.00653  -0.03242  -3.07046
   D11       -3.02845  -0.00003   0.19104   0.00152   0.19249  -2.83596
   D12       -0.01334  -0.00002   0.23252  -0.00283   0.22977   0.21643
   D13       -3.14144   0.00002   0.00367  -0.00160   0.00207  -3.13936
   D14       -0.00098  -0.00002  -0.00060   0.00067   0.00007  -0.00091
   D15        1.94485  -0.00000  -0.00013   0.00086   0.00074   1.94559
   D16       -0.00154   0.00004   0.00463  -0.00262   0.00201   0.00047
   D17        3.13892  -0.00000   0.00036  -0.00035   0.00001   3.13893
   D18       -1.19844   0.00002   0.00083  -0.00016   0.00068  -1.19776
   D19        3.14094  -0.00001  -0.00259   0.00078  -0.00180   3.13914
   D20        0.00046   0.00002   0.00016  -0.00092  -0.00076  -0.00030
   D21       -1.94066   0.00000   0.00239   0.00116   0.00354  -1.93712
   D22        0.00119  -0.00003  -0.00362   0.00188  -0.00174  -0.00055
   D23       -3.13930  -0.00000  -0.00087   0.00018  -0.00069  -3.13999
   D24        1.20277  -0.00002   0.00135   0.00226   0.00360   1.20638
   D25        0.00118  -0.00004  -0.00338   0.00243  -0.00095   0.00023
   D26        3.13960  -0.00001  -0.00117   0.00051  -0.00066   3.13894
   D27       -3.13925   0.00000   0.00098   0.00012   0.00109  -3.13816
   D28       -0.00084   0.00003   0.00319  -0.00181   0.00139   0.00055
   D29        1.64748   0.00000   0.00037   0.00101   0.00137   1.64884
   D30        1.08239   0.00000   0.00075   0.00084   0.00159   1.08398
   D31        0.51693   0.00000   0.00026   0.00046   0.00072   0.51764
   D32       -2.59534   0.00001  -0.00018   0.00029   0.00009  -2.59525
   D33        3.12276   0.00001   0.00020   0.00012   0.00031   3.12307
   D34        2.55729   0.00001  -0.00029  -0.00026  -0.00056   2.55674
   D35       -0.00048   0.00004   0.00116  -0.00153  -0.00037  -0.00084
   D36        3.13952   0.00001  -0.00014  -0.00002  -0.00016   3.13936
   D37       -3.13887   0.00001  -0.00107   0.00041  -0.00066  -3.13953
   D38        0.00113  -0.00002  -0.00237   0.00192  -0.00046   0.00068
   D39       -2.58811  -0.00000  -0.00006   0.00061   0.00055  -2.58756
   D40        3.13189   0.00000  -0.00039   0.00017  -0.00023   3.13166
   D41        0.00013  -0.00003  -0.00017   0.00081   0.00064   0.00077
   D42        3.13873  -0.00001   0.00128  -0.00038   0.00090   3.13963
   D43       -3.13987  -0.00000   0.00113  -0.00070   0.00043  -3.13944
   D44       -0.00127   0.00002   0.00258  -0.00188   0.00070  -0.00057
   D45        2.58412  -0.00000   0.00044   0.00007   0.00052   2.58464
   D46       -2.58033  -0.00000   0.00063   0.00001   0.00064  -2.57968
   D47       -0.00049   0.00003   0.00140  -0.00099   0.00041  -0.00008
   D48        3.14002   0.00000  -0.00130   0.00069  -0.00061   3.13940
   D49       -3.13912   0.00000  -0.00004   0.00018   0.00015  -3.13897
   D50        0.00138  -0.00003  -0.00274   0.00186  -0.00088   0.00051
   D51       -3.13176  -0.00000   0.00010   0.00007   0.00017  -3.13159
   D52        2.59186  -0.00000   0.00084   0.00052   0.00135   2.59321
   D53       -0.51709  -0.00000   0.00015  -0.00002   0.00013  -0.51696
   D54       -1.07435  -0.00001   0.00088   0.00040   0.00127  -1.07309
   D55       -1.63854  -0.00000   0.00189   0.00053   0.00239  -1.63615
   D56       -2.60358  -0.00000  -0.00122  -0.00020  -0.00141  -2.60499
   D57        3.12235  -0.00000  -0.00050   0.00022  -0.00028   3.12207
   D58        2.55816  -0.00000   0.00052   0.00034   0.00085   2.55901
   D59       -1.93246  -0.00007  -0.26567  -0.02051  -0.28617  -2.21863
         Item               Value     Threshold  Converged?
 Maximum Force            0.000066     0.000450     YES
 RMS     Force            0.000016     0.000300     YES
 Maximum Displacement     0.103564     0.001800     NO 
 RMS     Displacement     0.016386     0.001200     NO 
 Predicted change in Energy=-1.966024D-05
 GradGradGradGradGradGradGradGradGradGradGradGradGradGradGradGradGradGrad

                          Input orientation:                          
 ---------------------------------------------------------------------
 Center     Atomic      Atomic             Coordinates (Angstroms)
 Number     Number       Type             X           Y           Z
 ---------------------------------------------------------------------
      1          6           0        0.140521    0.138380   -0.044595
      2          8           0        0.139872    0.398951    1.361574
      3          6           0        1.337789    0.273561    2.013691
      4          6           0        1.319448    0.554376    3.383389
      5          6           0        2.490366    0.455924    4.126229
      6          6           0        3.687299    0.078003    3.512674
      7          6           0        3.696326   -0.200361    2.149177
      8          6           0        2.526919   -0.105804    1.389164
      9          1           0        2.560303   -0.325023    0.332355
     10          1           0        4.616533   -0.492557    1.659916
     11          1           0        4.598141    0.003706    4.091103
     12          1           0        2.466994    0.677613    5.185281
     13          1           0        0.386712    0.849252    3.846934
     14          1           0       -0.880663    0.297659   -0.374209
     15          1           0        0.808696    0.826115   -0.562301
     16          1           0        0.437378   -0.890855   -0.244579
     17          3           0        1.906636   -2.938065    3.383195
     18          8           0       -2.228547    1.341914    2.625445
     19          1           0       -1.431251    1.013831    2.177991
     20          1           0       -2.828040    0.588906    2.618800
 ---------------------------------------------------------------------
                    Distance matrix (angstroms):
                    1          2          3          4          5
     1  C    0.000000
     2  O    1.430108   0.000000
     3  C    2.385009   1.369666   0.000000
     4  C    3.648835   2.345910   1.398308   0.000000
     5  C    4.797747   3.629240   2.413401   1.390163   0.000000
     6  C    5.023688   4.161066   2.793812   2.418752   1.397112
     7  C    4.191793   3.691593   2.409492   2.782527   2.407029
     8  C    2.794671   2.439986   1.395701   2.422964   2.794351
     9  H    2.492424   2.727988   2.163269   3.409087   3.874049
    10  H    4.830955   4.574308   3.385595   3.864867   3.391593
    11  H    6.082147   5.242396   3.875353   3.399107   2.156027
    12  H    5.749335   4.484851   3.390774   2.139829   1.082259
    13  H    3.963577   2.537856   2.144003   1.082507   2.158257
    14  H    1.084819   2.016109   3.259475   4.361873   5.625196
    15  H    1.089705   2.081127   2.687189   3.987878   4.994733
    16  H    1.089698   2.081306   2.695623   4.003609   5.013235
    17  Li   4.932892   4.283000   3.537467   3.541460   3.523067
    18  O    3.766974   2.845340   3.772848   3.712542   5.030454
    19  H    2.859506   1.874311   2.870989   3.038162   4.414291
    20  H    4.013602   3.228808   4.221343   4.217516   5.529508
                    6          7          8          9         10
     6  C    0.000000
     7  C    1.391651   0.000000
     8  C    2.426841   1.397882   0.000000
     9  H    3.398085   2.146376   1.079823   0.000000
    10  H    2.149820   1.082375   2.142282   2.453277   0.000000
    11  H    1.081543   2.150812   3.406234   4.288244   2.481388
    12  H    2.155526   3.391169   3.876576   4.956298   4.291622
    13  H    3.405940   3.864921   3.396064   4.296009   4.947210
    14  H    6.001865   5.250175   3.857964   3.567523   5.914497
    15  H    5.044942   4.091964   2.762061   2.278959   4.601822
    16  H    5.061385   4.102145   2.766153   2.271526   4.609890
    17  Li   3.504881   3.495828   3.518894   4.069754   4.036551
    18  O    6.114072   6.140812   5.122376   5.565073   7.152109
    19  H    5.371843   5.269454   4.188429   4.596892   6.254063
    20  H    6.596186   6.588690   5.538069   5.924301   7.583580
                   11         12         13         14         15
    11  H    0.000000
    12  H    2.488608   0.000000
    13  H    4.302407   2.479558   0.000000
    14  H    7.074088   6.500701   4.441682   0.000000
    15  H    6.057262   5.983870   4.429442   1.780050   0.000000
    16  H    6.075387   6.005232   4.446461   1.779495   1.785164
    17  Li   4.049612   4.078560   4.107188   5.688324   5.562505
    18  O    7.109334   5.389078   2.928196   3.450389   4.433127
    19  H    6.405773   4.934891   2.473347   2.707356   3.544263
    20  H    7.593306   5.884902   3.451191   3.582625   4.837512
                   16         17         18         19         20
    16  H    0.000000
    17  Li   4.417073   0.000000
    18  O    4.508819   5.999346   0.000000
    19  H    3.603949   5.311448   0.971357   0.000000
    20  H    4.588200   5.953232   0.962527   1.525088   0.000000
 Stoichiometry    C7H10LiO2(1+)
 Framework group  C1[X(C7H10LiO2)]
 Deg. of freedom    54
 Full point group                 C1      NOp   1
 Largest Abelian subgroup         C1      NOp   1
 Largest concise Abelian subgroup C1      NOp   1
                         Standard orientation:                         
 ---------------------------------------------------------------------
 Center     Atomic      Atomic             Coordinates (Angstroms)
 Number     Number       Type             X           Y           Z
 ---------------------------------------------------------------------
      1          6           0        1.714879    1.908527   -0.019435
      2          8           0        1.363252    0.522375   -0.031659
      3          6           0        0.029141    0.224147   -0.116472
      4          6           0       -0.291239   -1.136565   -0.149419
      5          6           0       -1.620744   -1.533042   -0.237600
      6          6           0       -2.640605   -0.579818   -0.293894
      7          6           0       -2.312802    0.772245   -0.259805
      8          6           0       -0.980555    1.186176   -0.171190
      9          1           0       -0.751869    2.241259   -0.148370
     10          1           0       -3.092147    1.522021   -0.304455
     11          1           0       -3.674508   -0.889313   -0.364566
     12          1           0       -1.858929   -2.588410   -0.265009
     13          1           0        0.507797   -1.865727   -0.108345
     14          1           0        2.797636    1.937285    0.040932
     15          1           0        1.381505    2.397377   -0.934500
     16          1           0        1.282781    2.406977    0.847906
     17          3           0       -1.560532   -0.185520    3.017022
     18          8           0        3.407168   -1.456018   -0.097451
     19          1           0        2.723264   -0.766821   -0.068860
     20          1           0        3.814252   -1.418957    0.773965
 ---------------------------------------------------------------------
 Rotational constants (GHZ):           1.9399081           0.8557189           0.7098236
 Standard basis: Aug-CC-pVTZ (5D, 7F)
 There are   800 symmetry adapted cartesian basis functions of A   symmetry.
 There are   690 symmetry adapted basis functions of A   symmetry.
   690 basis functions,   992 primitive gaussians,   800 cartesian basis functions
    35 alpha electrons       35 beta electrons
       nuclear repulsion energy       455.3426936179 Hartrees.
 NAtoms=   20 NActive=   20 NUniq=   20 SFac= 1.00D+00 NAtFMM=   60 NAOKFM=F Big=F
 Integral buffers will be    131072 words long.
 Raffenetti 1 integral format.
 Two-electron integral symmetry is turned on.
 ------------------------------------------------------------------------------
 Polarizable Continuum Model (PCM)
 =================================
 Model                : PCM.
 Atomic radii         : UFF (Universal Force Field).
 Polarization charges : Total charges.
 Charge compensation  : None.
 Solution method      : On-the-fly selection.
 Cavity type          : Scaled VdW (van der Waals Surface) (Alpha=1.100).
 Cavity algorithm     : GePol (No added spheres)
                        Default sphere list used, NSphG=   20.
                        Lebedev-Laikov grids with approx.  5.0 points / Ang**2.
                        Smoothing algorithm: York/Karplus (Gamma=1.0000).
                        Polarization charges: spherical gaussians, with
                                              point-specific exponents (IZeta= 3).
                        Self-potential: point-specific (ISelfS= 7).
                        Self-field    : sphere-specific E.n sum rule (ISelfD= 2).
 1st derivatives      : Analytical E(r).r(x)/FMM algorithm (CHGder, D1EAlg=3).
                        Cavity 1st derivative terms included.
 Solvent              : Water, Eps=  78.355300 Eps(inf)=   1.777849
 ------------------------------------------------------------------------------
 Spheres list:
 ISph  on   Nord     Re0    Alpha      Xe            Ye            Ze
    1   C      1    1.9255  1.100      1.714879      1.908527     -0.019435
    2   O      2    1.7500  1.100      1.363252      0.522375     -0.031659
    3   C      3    1.9255  1.100      0.029141      0.224147     -0.116472
    4   C      4    1.9255  1.100     -0.291239     -1.136565     -0.149419
    5   C      5    1.9255  1.100     -1.620744     -1.533042     -0.237600
    6   C      6    1.9255  1.100     -2.640605     -0.579818     -0.293894
    7   C      7    1.9255  1.100     -2.312802      0.772245     -0.259805
    8   C      8    1.9255  1.100     -0.980555      1.186176     -0.171190
    9   H      9    1.4430  1.100     -0.751869      2.241259     -0.148370
   10   H     10    1.4430  1.100     -3.092147      1.522021     -0.304455
   11   H     11    1.4430  1.100     -3.674508     -0.889313     -0.364566
   12   H     12    1.4430  1.100     -1.858929     -2.588410     -0.265009
   13   H     13    1.4430  1.100      0.507797     -1.865727     -0.108345
   14   H     14    1.4430  1.100      2.797636      1.937285      0.040932
   15   H     15    1.4430  1.100      1.381505      2.397377     -0.934500
   16   H     16    1.4430  1.100      1.282781      2.406977      0.847906
   17  Li     17    1.2255  1.100     -1.560532     -0.185520      3.017022
   18   O     18    1.7500  1.100      3.407168     -1.456018     -0.097451
   19   H     19    1.4430  1.100      2.723264     -0.766821     -0.068860
   20   H     20    1.4430  1.100      3.814252     -1.418957      0.773965
 ------------------------------------------------------------------------------
 Separa: There are  2 disjoint cavities,
 One-electron integrals computed using PRISM.
 NBasis=   690 RedAO= T EigKep=  1.33D-06  NBF=   690
 NBsUse=   687 1.00D-06 EigRej=  9.33D-07 NBFU=   687
 Initial guess from the checkpoint file:  "output.chk"
 B after Tr=     0.000000   -0.000000    0.000000
         Rot=    0.999999   -0.000485   -0.000925   -0.000291 Ang=  -0.12 deg.
 ExpMin= 7.59D-03 ExpMax= 1.53D+04 ExpMxC= 5.22D+02 IAcc=3 IRadAn=         5 AccDes= 0.00D+00
 Harris functional with IExCor=  205 and IRadAn=       5 diagonalized for initial guess.
 HarFok:  IExCor=  205 AccDes= 0.00D+00 IRadAn=         5 IDoV= 1 UseB2=F ITyADJ=14
 ICtDFT=  3500011 ScaDFX=  1.000000  1.000000  1.000000  1.000000
 FoFCou: FMM=F IPFlag=           0 FMFlag=      100000 FMFlg1=           0
         NFxFlg=           0 DoJE=T BraDBF=F KetDBF=T FulRan=T
         wScrn=  0.000000 ICntrl=       500 IOpCl=  0 I1Cent=   200000004 NGrid=           0
         NMat0=    1 NMatS0=      1 NMatT0=    0 NMatD0=    1 NMtDS0=    0 NMtDT0=    0
 Petite list used in FoFCou.
 Requested convergence on RMS density matrix=1.00D-08 within 128 cycles.
 Requested convergence on MAX density matrix=1.00D-06.
 Requested convergence on             energy=1.00D-06.
 No special actions if energy rises.
 Inv3:  Mode=1 IEnd=     9103692.
 Iteration    1 A*A^-1 deviation from unit magnitude is 2.89D-15 for    371.
 Iteration    1 A*A^-1 deviation from orthogonality  is 1.58D-15 for   1639   1334.
 Iteration    1 A^-1*A deviation from unit magnitude is 2.89D-15 for     75.
 Iteration    1 A^-1*A deviation from orthogonality  is 1.45D-15 for   1661    562.
 Error on total polarization charges =  0.01289
 SCF Done:  E(RHF) =  -428.209083638     A.U. after    9 cycles
            NFock=  9  Conv=0.79D-08     -V/T= 2.0019
 ExpMin= 7.59D-03 ExpMax= 1.53D+04 ExpMxC= 5.22D+02 IAcc=3 IRadAn=         5 AccDes= 0.00D+00
 HarFok:  IExCor=  205 AccDes= 0.00D+00 IRadAn=         5 IDoV=-2 UseB2=F ITyADJ=14
 ICtDFT= 12500011 ScaDFX=  1.000000  1.000000  1.000000  1.000000
 Range of M.O.s used for correlation:    11   687
 NBasis=   690 NAE=    35 NBE=    35 NFC=    10 NFV=     0
 NROrb=    677 NOA=    25 NOB=    25 NVA=   652 NVB=   652

 **** Warning!!: The largest alpha MO coefficient is  0.16225558D+03

 Disk-based method using ON**2 memory for 25 occupieds at a time.
 Estimated scratch disk usage= 26907049024 words.
 Actual    scratch disk usage= 24336851520 words.
 JobTyp=1 Pass  1:  I=  11 to  35 NPSUse= 12 ParTrn=T ParDer=T DoDerP=T.
 Spin components of T(2) and E(2):
     alpha-alpha T2 =       0.6830001418D-01 E2=     -0.2060380834D+00
     alpha-beta  T2 =       0.3691705130D+00 E2=     -0.1241171548D+01
     beta-beta   T2 =       0.6830001418D-01 E2=     -0.2060380834D+00
 ANorm=    0.1227098424D+01
 E2 =    -0.1653247715D+01 EUMP2 =    -0.42986233135279D+03
          IDoAtm=11111111111111111111
 NEqPCM:  Using equilibrium solvation (IEInf=0, Eps=  78.3553, EpsInf=   1.7778)
          Differentiating once with respect to electric field.
                with respect to dipole field.
          Differentiating once with respect to nuclear coordinates.
          There are     1 degrees of freedom in the 1st order CPHF.  IDoFFX=0 NUNeed=     1.
 LinEq1:  Iter=  0 NonCon=     1 RMS=1.86D-03 Max=3.51D-02 NDo=     1
 AX will form     1 AO Fock derivatives at one time.
 LinEq1:  Iter=  1 NonCon=     1 RMS=4.56D-04 Max=7.34D-03 NDo=     1
 LinEq1:  Iter=  2 NonCon=     1 RMS=1.65D-04 Max=4.90D-03 NDo=     1
 LinEq1:  Iter=  3 NonCon=     1 RMS=7.04D-05 Max=2.41D-03 NDo=     1
 LinEq1:  Iter=  4 NonCon=     1 RMS=2.85D-05 Max=1.07D-03 NDo=     1
 LinEq1:  Iter=  5 NonCon=     1 RMS=8.95D-06 Max=2.38D-04 NDo=     1
 LinEq1:  Iter=  6 NonCon=     1 RMS=2.36D-06 Max=3.15D-05 NDo=     1
 LinEq1:  Iter=  7 NonCon=     1 RMS=7.48D-07 Max=1.47D-05 NDo=     1
 LinEq1:  Iter=  8 NonCon=     1 RMS=2.06D-07 Max=3.78D-06 NDo=     1
 LinEq1:  Iter=  9 NonCon=     1 RMS=7.51D-08 Max=2.35D-06 NDo=     1
 LinEq1:  Iter= 10 NonCon=     1 RMS=2.29D-08 Max=6.12D-07 NDo=     1
 LinEq1:  Iter= 11 NonCon=     1 RMS=6.31D-09 Max=2.18D-07 NDo=     1
 LinEq1:  Iter= 12 NonCon=     1 RMS=2.57D-09 Max=9.64D-08 NDo=     1
 LinEq1:  Iter= 13 NonCon=     1 RMS=9.01D-10 Max=3.78D-08 NDo=     1
 LinEq1:  Iter= 14 NonCon=     1 RMS=2.30D-10 Max=4.56D-09 NDo=     1
 LinEq1:  Iter= 15 NonCon=     1 RMS=8.04D-11 Max=2.60D-09 NDo=     1
 LinEq1:  Iter= 16 NonCon=     0 RMS=2.54D-11 Max=3.99D-10 NDo=     1
 Linear equations converged to 1.000D-10 1.000D-09 after    16 iterations.
 End of Minotr F.D. properties file   721 does not exist.
 End of Minotr F.D. properties file   722 does not exist.
 End of Minotr F.D. properties file   788 does not exist.
 D1PCM: PCM CHGder 1st derivatives, ID1Alg=3 FixD1E=F DoIter=F DoCFld=F I1PDM=2.
 Calling FoFJK, ICntrl=  10002127 FMM=F ISym2X=0 I1Cent= 0 IOpClX= 0 NMat=1 NMatS=1 NMatT=0.
 ***** Axes restored to original set *****
 -------------------------------------------------------------------
 Center     Atomic                   Forces (Hartrees/Bohr)
 Number     Number              X              Y              Z
 -------------------------------------------------------------------
      1        6          -0.000041443    0.000005401   -0.000026679
      2        8           0.000044952    0.000169767   -0.000104292
      3        6           0.000033768    0.000106944    0.000014015
      4        6          -0.000067694   -0.000100112   -0.000001923
      5        6           0.000021752    0.000107375   -0.000007106
      6        6          -0.000028659   -0.000110827    0.000018321
      7        6           0.000005419    0.000093130   -0.000048190
      8        6           0.000010440   -0.000109056    0.000044099
      9        1           0.000001227    0.000007190    0.000005290
     10        1          -0.000004351   -0.000010806    0.000003549
     11        1          -0.000000848    0.000014902   -0.000001653
     12        1          -0.000000713   -0.000011518   -0.000001143
     13        1          -0.000014483    0.000012860    0.000004931
     14        1          -0.000003403   -0.000004779   -0.000000709
     15        1          -0.000009147   -0.000001993    0.000003321
     16        1          -0.000002942   -0.000001266    0.000004571
     17        3           0.000006705    0.000042545   -0.000018420
     18        8           0.000166369    0.000325052   -0.000162464
     19        1          -0.000096336   -0.000559354    0.000273096
     20        1          -0.000020613    0.000024547    0.000001387
 -------------------------------------------------------------------
 Cartesian Forces:  Max     0.000559354 RMS     0.000106683

 GradGradGradGradGradGradGradGradGradGradGradGradGradGradGradGradGradGrad
 Berny optimization.
 Using GEDIIS/GDIIS optimizer.
 FormGI is forming the generalized inverse of G from B-inverse, IUseBI=4.
 Internal  Forces:  Max     0.000225416 RMS     0.000035835
 Search for a local minimum.
 Step number   9 out of a maximum of  120
 All quantities printed in internal units (Hartrees-Bohrs-Radians)
 Mixed Optimization -- En-DIIS/RFO-DIIS
 Swapping is turned off.
 Second derivative matrix not updated -- turned off.
 DE= -9.59D-06 DEPred=-1.97D-05 R= 4.88D-01
 Trust test= 4.88D-01 RLast= 4.25D-01 DXMaxT set to 4.28D-01
 ITU=  0  1  1 -1  1  1  1  1  0
     Eigenvalues ---    0.00009   0.00083   0.00243   0.00408   0.00456
     Eigenvalues ---    0.00534   0.00859   0.00949   0.01025   0.01157
     Eigenvalues ---    0.01400   0.01533   0.01672   0.01718   0.01815
     Eigenvalues ---    0.01906   0.01935   0.02073   0.02258   0.03505
     Eigenvalues ---    0.04011   0.04617   0.04691   0.05648   0.05808
     Eigenvalues ---    0.06827   0.06975   0.12528   0.14176   0.14653
     Eigenvalues ---    0.16807   0.17586   0.17855   0.18921   0.19638
     Eigenvalues ---    0.29243   0.33053   0.33791   0.34932   0.35266
     Eigenvalues ---    0.35993   0.36549   0.36960   0.37091   0.37097
     Eigenvalues ---    0.37385   0.37847   0.38924   0.40993   0.43997
     Eigenvalues ---    0.45396   0.48509   0.51269   0.53065
 Eigenvalue     1 is   9.46D-05 Eigenvector:
                          D12       D59       D11       D2        D4
   1                   -0.61522   0.55410  -0.53866  -0.07146  -0.07107
                          D6        D9        D10       A42       D8
   1                   -0.07101   0.06688   0.06466  -0.01306  -0.01040
 En-DIIS/RFO-DIIS/Sim-DIIS IScMMF=       -3 using points:     9    8    7    6    5    4    3    2
 RFO step:  Lambda=-3.55837027D-06.
 DIIS inversion failure, remove point   8.
 DIIS inversion failure, remove point   7.
 RFO-DIIS uses    5 points instead of    8
 DidBck=T Rises=F RFO-DIIS coefs:   -0.34313    2.15388    1.47142    0.00000   -2.00000
                  RFO-DIIS coefs:   -0.28216    0.00000    0.00000
 Iteration  1 RMS(Cart)=  0.00416924 RMS(Int)=  0.00046596
 Iteration  2 RMS(Cart)=  0.00065793 RMS(Int)=  0.00006890
 Iteration  3 RMS(Cart)=  0.00000102 RMS(Int)=  0.00006889
 Iteration  4 RMS(Cart)=  0.00000000 RMS(Int)=  0.00006889
 Variable       Old X    -DE/DX   Delta X   Delta X   Delta X     New X
                                 (Linear)    (Quad)   (Total)
    R1        2.70251   0.00002  -0.00002  -0.00001  -0.00003   2.70248
    R2        2.05001   0.00000  -0.00002   0.00001  -0.00001   2.05000
    R3        2.05924  -0.00001   0.00002  -0.00002   0.00001   2.05925
    R4        2.05923  -0.00000  -0.00004   0.00003  -0.00001   2.05922
    R5        2.58829  -0.00003  -0.00002   0.00001  -0.00001   2.58829
    R6        3.54193  -0.00006  -0.00614   0.00503  -0.00111   3.54082
    R7        2.64242  -0.00002   0.00006  -0.00004   0.00001   2.64243
    R8        2.63749   0.00000  -0.00014   0.00012  -0.00002   2.63747
    R9        2.62703  -0.00000  -0.00002   0.00001  -0.00002   2.62701
   R10        2.04564   0.00002  -0.00002   0.00004   0.00002   2.04567
   R11        6.69239  -0.00002  -0.01683   0.00801  -0.00882   6.68357
   R12        2.64016   0.00000   0.00001  -0.00001  -0.00001   2.64015
   R13        2.04517  -0.00000  -0.00001   0.00001  -0.00000   2.04517
   R14        6.65763   0.00001  -0.01662   0.00636  -0.01026   6.64738
   R15        2.62984   0.00001   0.00009  -0.00008   0.00000   2.62984
   R16        2.04382  -0.00000   0.00001  -0.00000   0.00000   2.04382
   R17        6.62327  -0.00001  -0.01003   0.00217  -0.00786   6.61540
   R18        2.64161  -0.00002   0.00006  -0.00008  -0.00002   2.64160
   R19        2.04539  -0.00000   0.00001  -0.00001  -0.00000   2.04539
   R20        6.60616   0.00000   0.00016  -0.00288  -0.00271   6.60345
   R21        2.04057  -0.00001   0.00002  -0.00001   0.00000   2.04057
   R22        6.64975  -0.00003   0.00189  -0.00318  -0.00129   6.64845
   R23        1.83560  -0.00008  -0.00061   0.00063   0.00002   1.83562
   R24        1.81891  -0.00001  -0.00007   0.00006  -0.00001   1.81891
    A1        1.84583   0.00000  -0.00016   0.00012  -0.00004   1.84579
    A2        1.93095  -0.00000  -0.00014   0.00015   0.00001   1.93096
    A3        1.93122  -0.00001   0.00004  -0.00008  -0.00004   1.93117
    A4        1.91791  -0.00000   0.00006  -0.00002   0.00004   1.91796
    A5        1.91703  -0.00000   0.00011  -0.00008   0.00003   1.91706
    A6        1.91971   0.00000   0.00008  -0.00008  -0.00000   1.91970
    A7        2.03876   0.00018   0.00079  -0.00035   0.00012   2.03888
    A8        2.08110   0.00005   0.00221   0.00020   0.00207   2.08317
    A9        2.16009  -0.00023  -0.00265   0.00007  -0.00287   2.15722
   A10        2.02252  -0.00014  -0.00027   0.00015  -0.00012   2.02240
   A11        2.16156   0.00013   0.00022  -0.00017   0.00005   2.16161
   A12        2.09910   0.00002   0.00006   0.00002   0.00007   2.09918
   A13        2.09226  -0.00001   0.00026  -0.00030  -0.00004   2.09222
   A14        2.07769   0.00001  -0.00026   0.00021  -0.00005   2.07763
   A15        1.36916  -0.00000   0.00383  -0.00239   0.00144   1.37060
   A16        2.11323  -0.00000   0.00001   0.00009   0.00009   2.11333
   A17        1.99492   0.00000  -0.00222   0.00135  -0.00086   1.99406
   A18        2.10145  -0.00001  -0.00031   0.00028  -0.00003   2.10141
   A19        2.08312   0.00000   0.00015  -0.00012   0.00004   2.08315
   A20        2.09862   0.00000   0.00017  -0.00016   0.00000   2.09862
   A21        1.98247   0.00000  -0.00328   0.00194  -0.00134   1.98112
   A22        2.08282   0.00000   0.00006   0.00001   0.00007   2.08289
   A23        2.10043  -0.00001   0.00004  -0.00007  -0.00004   2.10039
   A24        2.09994   0.00000  -0.00010   0.00006  -0.00003   2.09991
   A25        1.96981   0.00001   0.00053  -0.00067  -0.00014   1.96967
   A26        2.11033  -0.00000   0.00019  -0.00023  -0.00003   2.11029
   A27        2.09716   0.00000  -0.00016   0.00016   0.00001   2.09717
   A28        2.07569   0.00000  -0.00003   0.00007   0.00003   2.07572
   A29        1.96427  -0.00000   0.00276  -0.00133   0.00143   1.96570
   A30        2.08042  -0.00001  -0.00025   0.00022  -0.00004   2.08038
   A31        2.11700   0.00001   0.00015  -0.00017  -0.00003   2.11697
   A32        1.38475  -0.00000  -0.00283   0.00159  -0.00124   1.38351
   A33        2.08576  -0.00000   0.00011  -0.00005   0.00006   2.08583
   A34        1.97865   0.00000   0.00464  -0.00247   0.00216   1.98081
   A35        0.70071   0.00000   0.00141  -0.00051   0.00091   0.70161
   A36        0.81290   0.00000   0.00102  -0.00026   0.00077   0.81367
   A37        0.70057   0.00000   0.00084  -0.00027   0.00058   0.70115
   A38        0.70004   0.00000   0.00095  -0.00022   0.00074   0.70078
   A39        0.81609   0.00000   0.00107  -0.00031   0.00076   0.81685
   A40        0.70557   0.00000   0.00050  -0.00001   0.00049   0.70606
   A41        1.81709   0.00005  -0.00025   0.00005  -0.00019   1.81689
   A42        3.10955  -0.00012   0.01929  -0.01433   0.00496   3.11452
    D1       -3.13192   0.00000   0.00149  -0.00171  -0.00007  -3.13199
    D2       -0.07340  -0.00001  -0.00566  -0.00280  -0.00861  -0.08201
    D3       -1.05594   0.00000   0.00140  -0.00158  -0.00003  -1.05597
    D4        2.00258  -0.00001  -0.00575  -0.00267  -0.00857   1.99401
    D5        1.07619   0.00000   0.00143  -0.00164  -0.00006   1.07613
    D6       -2.14847  -0.00001  -0.00572  -0.00273  -0.00860  -2.15707
    D7        3.12369   0.00002  -0.00209   0.00200   0.00010   3.12379
    D8       -0.01607   0.00000  -0.00303   0.00274  -0.00010  -0.01618
    D9        0.06931   0.00001   0.00582   0.00314   0.00877   0.07808
   D10       -3.07046   0.00000   0.00488   0.00388   0.00857  -3.06189
   D11       -2.83596  -0.00001  -0.07083  -0.00053  -0.07143  -2.90739
   D12        0.21643   0.00000  -0.07874  -0.00173  -0.08041   0.13602
   D13       -3.13936   0.00001   0.00096  -0.00114  -0.00018  -3.13954
   D14       -0.00091  -0.00001  -0.00052   0.00057   0.00006  -0.00086
   D15        1.94559  -0.00001  -0.00107   0.00088  -0.00018   1.94541
   D16        0.00047   0.00002   0.00187  -0.00185   0.00002   0.00049
   D17        3.13893   0.00000   0.00039  -0.00014   0.00025   3.13918
   D18       -1.19776   0.00000  -0.00017   0.00018   0.00001  -1.19774
   D19        3.13914  -0.00001  -0.00022   0.00038   0.00017   3.13931
   D20       -0.00030   0.00001   0.00106  -0.00060   0.00046   0.00016
   D21       -1.93712   0.00001  -0.00274   0.00138  -0.00136  -1.93848
   D22       -0.00055  -0.00002  -0.00120   0.00115  -0.00005  -0.00060
   D23       -3.13999  -0.00000   0.00008   0.00016   0.00024  -3.13975
   D24        1.20638  -0.00000  -0.00372   0.00215  -0.00157   1.20480
   D25        0.00023  -0.00002  -0.00209   0.00181  -0.00028  -0.00006
   D26        3.13894  -0.00000  -0.00027   0.00044   0.00017   3.13911
   D27       -3.13816  -0.00001  -0.00058   0.00006  -0.00052  -3.13868
   D28        0.00055   0.00001   0.00125  -0.00131  -0.00006   0.00049
   D29        1.64884  -0.00001  -0.00157   0.00100  -0.00058   1.64827
   D30        1.08398  -0.00001  -0.00148   0.00086  -0.00063   1.08335
   D31        0.51764  -0.00001  -0.00074   0.00043  -0.00031   0.51733
   D32       -2.59525  -0.00000  -0.00032   0.00027  -0.00005  -2.59530
   D33        3.12307  -0.00001  -0.00023   0.00013  -0.00010   3.12297
   D34        2.55674  -0.00000   0.00051  -0.00030   0.00021   2.55695
   D35       -0.00084   0.00003   0.00164  -0.00107   0.00057  -0.00027
   D36        3.13936   0.00001   0.00011  -0.00007   0.00004   3.13941
   D37       -3.13953   0.00001  -0.00020   0.00031   0.00011  -3.13942
   D38        0.00068  -0.00002  -0.00173   0.00131  -0.00042   0.00026
   D39       -2.58756  -0.00000  -0.00085   0.00061  -0.00024  -2.58780
   D40        3.13166   0.00000  -0.00008   0.00014   0.00005   3.13172
   D41        0.00077  -0.00003  -0.00098   0.00037  -0.00060   0.00016
   D42        3.13963  -0.00001   0.00005  -0.00029  -0.00024   3.13939
   D43       -3.13944  -0.00001   0.00055  -0.00063  -0.00008  -3.13951
   D44       -0.00057   0.00001   0.00158  -0.00129   0.00029  -0.00028
   D45        2.58464  -0.00000  -0.00029   0.00011  -0.00018   2.58447
   D46       -2.57968   0.00000  -0.00026   0.00004  -0.00022  -2.57990
   D47       -0.00008   0.00002   0.00076  -0.00042   0.00034   0.00027
   D48        3.13940   0.00001  -0.00049   0.00055   0.00006   3.13946
   D49       -3.13897   0.00000  -0.00025   0.00024  -0.00002  -3.13899
   D50        0.00051  -0.00001  -0.00151   0.00121  -0.00030   0.00020
   D51       -3.13159  -0.00000  -0.00013   0.00010  -0.00004  -3.13164
   D52        2.59321  -0.00000  -0.00106   0.00061  -0.00045   2.59275
   D53       -0.51696   0.00001  -0.00004   0.00005   0.00000  -0.51696
   D54       -1.07309   0.00001  -0.00092   0.00053  -0.00040  -1.07348
   D55       -1.63615   0.00001  -0.00148   0.00073  -0.00076  -1.63691
   D56       -2.60499   0.00000   0.00076  -0.00031   0.00046  -2.60453
   D57        3.12207   0.00000  -0.00012   0.00017   0.00006   3.12213
   D58        2.55901   0.00000  -0.00067   0.00037  -0.00031   2.55870
   D59       -2.21863  -0.00003   0.12466  -0.02219   0.10247  -2.11616
         Item               Value     Threshold  Converged?
 Maximum Force            0.000225     0.000450     YES
 RMS     Force            0.000036     0.000300     YES
 Maximum Displacement     0.033085     0.001800     NO 
 RMS     Displacement     0.004818     0.001200     NO 
 Predicted change in Energy=-5.625245D-06
 GradGradGradGradGradGradGradGradGradGradGradGradGradGradGradGradGradGrad

                          Input orientation:                          
 ---------------------------------------------------------------------
 Center     Atomic      Atomic             Coordinates (Angstroms)
 Number     Number       Type             X           Y           Z
 ---------------------------------------------------------------------
      1          6           0        0.140682    0.136227   -0.046717
      2          8           0        0.138786    0.395458    1.359682
      3          6           0        1.336490    0.271639    2.012485
      4          6           0        1.316530    0.551066    3.382450
      5          6           0        2.487016    0.453870    4.126118
      6          6           0        3.684981    0.078273    3.513164
      7          6           0        3.695685   -0.198383    2.149330
      8          6           0        2.526723   -0.105096    1.388493
      9          1           0        2.561298   -0.322974    0.331442
     10          1           0        4.616784   -0.488551    1.660545
     11          1           0        4.595483    0.004912    4.092252
     12          1           0        2.462430    0.674295    5.185406
     13          1           0        0.382823    0.843672    3.845508
     14          1           0       -0.880623    0.293929   -0.376692
     15          1           0        0.807883    0.825669   -0.563415
     16          1           0        0.439557   -0.892270   -0.247468
     17          3           0        1.908999   -2.935750    3.384390
     18          8           0       -2.225703    1.349641    2.621401
     19          1           0       -1.427659    1.019808    2.176549
     20          1           0       -2.816734    0.590094    2.636308
 ---------------------------------------------------------------------
                    Distance matrix (angstroms):
                    1          2          3          4          5
     1  C    0.000000
     2  O    1.430092   0.000000
     3  C    2.385080   1.369663   0.000000
     4  C    3.648822   2.345823   1.398314   0.000000
     5  C    4.797785   3.629155   2.413372   1.390154   0.000000
     6  C    5.023761   4.160960   2.793714   2.418715   1.397106
     7  C    4.191973   3.691574   2.409449   2.782559   2.407073
     8  C    2.794863   2.440005   1.395689   2.423010   2.794388
     9  H    2.492640   2.728000   2.163244   3.409112   3.874089
    10  H    4.831210   4.574326   3.385570   3.864899   3.391625
    11  H    6.082234   5.242291   3.875256   3.399064   2.156001
    12  H    5.749361   4.484778   3.390767   2.139842   1.082259
    13  H    3.963399   2.537673   2.143986   1.082520   2.158314
    14  H    1.084812   2.016060   3.259487   4.361737   5.625111
    15  H    1.089708   2.081122   2.687310   3.987979   4.994941
    16  H    1.089694   2.081259   2.695656   4.003574   5.013226
    17  Li   4.933203   4.281360   3.535143   3.536794   3.517640
    18  O    3.767095   2.844856   3.771218   3.710031   5.027554
    19  H    2.860650   1.873722   2.868308   3.033890   4.409738
    20  H    4.018822   3.225331   4.211869   4.200252   5.510704
                    6          7          8          9         10
     6  C    0.000000
     7  C    1.391652   0.000000
     8  C    2.426811   1.397873   0.000000
     9  H    3.398090   2.146409   1.079826   0.000000
    10  H    2.149824   1.082374   2.142291   2.453356   0.000000
    11  H    1.081545   2.150793   3.406198   4.288253   2.481363
    12  H    2.155520   3.391201   3.876613   4.956338   4.291632
    13  H    3.405957   3.864965   3.396084   4.295984   4.947253
    14  H    6.001852   5.250310   3.858122   3.567751   5.914736
    15  H    5.045274   4.092318   2.762368   2.279170   4.602272
    16  H    5.061332   4.102254   2.766274   2.271788   4.610068
    17  Li   3.500720   3.494395   3.518209   4.070944   4.036400
    18  O    6.111285   6.138571   5.120729   5.563895   7.149953
    19  H    5.367692   5.266249   4.186116   4.595569   6.251136
    20  H    6.580512   6.578027   5.531081   5.921936   7.574482
                   11         12         13         14         15
    11  H    0.000000
    12  H    2.488569   0.000000
    13  H    4.302431   2.479674   0.000000
    14  H    7.074089   6.500586   4.441339   0.000000
    15  H    6.057623   5.984094   4.429402   1.780074   0.000000
    16  H    6.075346   6.005186   4.446253   1.779506   1.785161
    17  Li   4.045462   4.072146   4.101936   5.688458   5.562903
    18  O    7.106355   5.385982   2.925551   3.451424   4.429473
    19  H    6.401420   4.930050   2.468662   2.710200   3.541572
    20  H    7.576488   5.862982   3.429814   3.593662   4.840616
                   16         17         18         19         20
    16  H    0.000000
    17  Li   4.418762   0.000000
    18  O    4.512226   6.003540   0.000000
    19  H    3.608101   5.314001   0.971369   0.000000
    20  H    4.595323   5.943379   0.962523   1.524980   0.000000
 Stoichiometry    C7H10LiO2(1+)
 Framework group  C1[X(C7H10LiO2)]
 Deg. of freedom    54
 Full point group                 C1      NOp   1
 Largest Abelian subgroup         C1      NOp   1
 Largest concise Abelian subgroup C1      NOp   1
                         Standard orientation:                         
 ---------------------------------------------------------------------
 Center     Atomic      Atomic             Coordinates (Angstroms)
 Number     Number       Type             X           Y           Z
 ---------------------------------------------------------------------
      1          6           0        1.715313    1.909363   -0.016974
      2          8           0        1.363702    0.523208   -0.027296
      3          6           0        0.029821    0.224666   -0.114538
      4          6           0       -0.290182   -1.136190   -0.145414
      5          6           0       -1.619415   -1.533097   -0.235598
      6          6           0       -2.639320   -0.580156   -0.295619
      7          6           0       -2.311867    0.772052   -0.263920
      8          6           0       -0.979899    1.186415   -0.173297
      9          1           0       -0.751378    2.241575   -0.152341
     10          1           0       -3.091281    1.521562   -0.311690
     11          1           0       -3.673016   -0.889993   -0.367805
     12          1           0       -1.857391   -2.588556   -0.261220
     13          1           0        0.508965   -1.865051   -0.100961
     14          1           0        2.797920    1.938187    0.045852
     15          1           0        1.384044    2.396439   -0.933752
     16          1           0        1.281195    2.409472    0.848396
     17          3           0       -1.566230   -0.185100    3.013073
     18          8           0        3.405784   -1.456050   -0.102412
     19          1           0        2.720446   -0.768304   -0.072845
     20          1           0        3.796586   -1.435616    0.776967
 ---------------------------------------------------------------------
 Rotational constants (GHZ):           1.9400198           0.8564364           0.7100674
 Standard basis: Aug-CC-pVTZ (5D, 7F)
 There are   800 symmetry adapted cartesian basis functions of A   symmetry.
 There are   690 symmetry adapted basis functions of A   symmetry.
   690 basis functions,   992 primitive gaussians,   800 cartesian basis functions
    35 alpha electrons       35 beta electrons
       nuclear repulsion energy       455.3932471173 Hartrees.
 NAtoms=   20 NActive=   20 NUniq=   20 SFac= 1.00D+00 NAtFMM=   60 NAOKFM=F Big=F
 Integral buffers will be    131072 words long.
 Raffenetti 1 integral format.
 Two-electron integral symmetry is turned on.
 ------------------------------------------------------------------------------
 Polarizable Continuum Model (PCM)
 =================================
 Model                : PCM.
 Atomic radii         : UFF (Universal Force Field).
 Polarization charges : Total charges.
 Charge compensation  : None.
 Solution method      : On-the-fly selection.
 Cavity type          : Scaled VdW (van der Waals Surface) (Alpha=1.100).
 Cavity algorithm     : GePol (No added spheres)
                        Default sphere list used, NSphG=   20.
                        Lebedev-Laikov grids with approx.  5.0 points / Ang**2.
                        Smoothing algorithm: York/Karplus (Gamma=1.0000).
                        Polarization charges: spherical gaussians, with
                                              point-specific exponents (IZeta= 3).
                        Self-potential: point-specific (ISelfS= 7).
                        Self-field    : sphere-specific E.n sum rule (ISelfD= 2).
 1st derivatives      : Analytical E(r).r(x)/FMM algorithm (CHGder, D1EAlg=3).
                        Cavity 1st derivative terms included.
 Solvent              : Water, Eps=  78.355300 Eps(inf)=   1.777849
 ------------------------------------------------------------------------------
 Spheres list:
 ISph  on   Nord     Re0    Alpha      Xe            Ye            Ze
    1   C      1    1.9255  1.100      1.715313      1.909363     -0.016974
    2   O      2    1.7500  1.100      1.363702      0.523208     -0.027296
    3   C      3    1.9255  1.100      0.029821      0.224666     -0.114538
    4   C      4    1.9255  1.100     -0.290182     -1.136190     -0.145414
    5   C      5    1.9255  1.100     -1.619415     -1.533097     -0.235598
    6   C      6    1.9255  1.100     -2.639320     -0.580156     -0.295619
    7   C      7    1.9255  1.100     -2.311867      0.772052     -0.263920
    8   C      8    1.9255  1.100     -0.979899      1.186415     -0.173297
    9   H      9    1.4430  1.100     -0.751378      2.241575     -0.152341
   10   H     10    1.4430  1.100     -3.091281      1.521562     -0.311690
   11   H     11    1.4430  1.100     -3.673016     -0.889993     -0.367805
   12   H     12    1.4430  1.100     -1.857391     -2.588556     -0.261220
   13   H     13    1.4430  1.100      0.508965     -1.865051     -0.100961
   14   H     14    1.4430  1.100      2.797920      1.938187      0.045852
   15   H     15    1.4430  1.100      1.384044      2.396439     -0.933752
   16   H     16    1.4430  1.100      1.281195      2.409472      0.848396
   17  Li     17    1.2255  1.100     -1.566230     -0.185100      3.013073
   18   O     18    1.7500  1.100      3.405784     -1.456050     -0.102412
   19   H     19    1.4430  1.100      2.720446     -0.768304     -0.072845
   20   H     20    1.4430  1.100      3.796586     -1.435616      0.776967
 ------------------------------------------------------------------------------
 Separa: There are  2 disjoint cavities,
 One-electron integrals computed using PRISM.
 NBasis=   690 RedAO= T EigKep=  1.33D-06  NBF=   690
 NBsUse=   687 1.00D-06 EigRej=  9.33D-07 NBFU=   687
 Initial guess from the checkpoint file:  "output.chk"
 B after Tr=    -0.000000   -0.000000   -0.000000
         Rot=    1.000000   -0.000041    0.000240    0.000093 Ang=  -0.03 deg.
 ExpMin= 7.59D-03 ExpMax= 1.53D+04 ExpMxC= 5.22D+02 IAcc=3 IRadAn=         5 AccDes= 0.00D+00
 Harris functional with IExCor=  205 and IRadAn=       5 diagonalized for initial guess.
 HarFok:  IExCor=  205 AccDes= 0.00D+00 IRadAn=         5 IDoV= 1 UseB2=F ITyADJ=14
 ICtDFT=  3500011 ScaDFX=  1.000000  1.000000  1.000000  1.000000
 FoFCou: FMM=F IPFlag=           0 FMFlag=      100000 FMFlg1=           0
         NFxFlg=           0 DoJE=T BraDBF=F KetDBF=T FulRan=T
         wScrn=  0.000000 ICntrl=       500 IOpCl=  0 I1Cent=   200000004 NGrid=           0
         NMat0=    1 NMatS0=      1 NMatT0=    0 NMatD0=    1 NMtDS0=    0 NMtDT0=    0
 Petite list used in FoFCou.
 Requested convergence on RMS density matrix=1.00D-08 within 128 cycles.
 Requested convergence on MAX density matrix=1.00D-06.
 Requested convergence on             energy=1.00D-06.
 No special actions if energy rises.
 Inv3:  Mode=1 IEnd=     9114147.
 Iteration    1 A*A^-1 deviation from unit magnitude is 3.33D-15 for    624.
 Iteration    1 A*A^-1 deviation from orthogonality  is 2.14D-15 for    942    219.
 Iteration    1 A^-1*A deviation from unit magnitude is 3.11D-15 for    596.
 Iteration    1 A^-1*A deviation from orthogonality  is 1.89D-15 for   1481   1138.
 Error on total polarization charges =  0.01289
 SCF Done:  E(RHF) =  -428.209073517     A.U. after    8 cycles
            NFock=  8  Conv=0.73D-08     -V/T= 2.0019
 ExpMin= 7.59D-03 ExpMax= 1.53D+04 ExpMxC= 5.22D+02 IAcc=3 IRadAn=         5 AccDes= 0.00D+00
 HarFok:  IExCor=  205 AccDes= 0.00D+00 IRadAn=         5 IDoV=-2 UseB2=F ITyADJ=14
 ICtDFT= 12500011 ScaDFX=  1.000000  1.000000  1.000000  1.000000
 Range of M.O.s used for correlation:    11   687
 NBasis=   690 NAE=    35 NBE=    35 NFC=    10 NFV=     0
 NROrb=    677 NOA=    25 NOB=    25 NVA=   652 NVB=   652

 **** Warning!!: The largest alpha MO coefficient is  0.16259975D+03

 Disk-based method using ON**2 memory for 25 occupieds at a time.
 Estimated scratch disk usage= 26908372279 words.
 Actual    scratch disk usage= 24337407799 words.
 JobTyp=1 Pass  1:  I=  11 to  35 NPSUse= 12 ParTrn=T ParDer=T DoDerP=T.
 Spin components of T(2) and E(2):
     alpha-alpha T2 =       0.6830018114D-01 E2=     -0.2060400697D+00
     alpha-beta  T2 =       0.3691685796D+00 E2=     -0.1241175482D+01
     beta-beta   T2 =       0.6830018114D-01 E2=     -0.2060400697D+00
 ANorm=    0.1227097772D+01
 E2 =    -0.1653255622D+01 EUMP2 =    -0.42986232913903D+03
          IDoAtm=11111111111111111111
 NEqPCM:  Using equilibrium solvation (IEInf=0, Eps=  78.3553, EpsInf=   1.7778)
          Differentiating once with respect to electric field.
                with respect to dipole field.
          Differentiating once with respect to nuclear coordinates.
          There are     1 degrees of freedom in the 1st order CPHF.  IDoFFX=0 NUNeed=     1.
 LinEq1:  Iter=  0 NonCon=     1 RMS=1.86D-03 Max=3.51D-02 NDo=     1
 AX will form     1 AO Fock derivatives at one time.
 LinEq1:  Iter=  1 NonCon=     1 RMS=4.56D-04 Max=7.30D-03 NDo=     1
 LinEq1:  Iter=  2 NonCon=     1 RMS=1.65D-04 Max=4.88D-03 NDo=     1
 LinEq1:  Iter=  3 NonCon=     1 RMS=7.04D-05 Max=2.40D-03 NDo=     1
 LinEq1:  Iter=  4 NonCon=     1 RMS=2.85D-05 Max=1.07D-03 NDo=     1
 LinEq1:  Iter=  5 NonCon=     1 RMS=8.95D-06 Max=2.37D-04 NDo=     1
 LinEq1:  Iter=  6 NonCon=     1 RMS=2.36D-06 Max=3.12D-05 NDo=     1
 LinEq1:  Iter=  7 NonCon=     1 RMS=7.48D-07 Max=1.47D-05 NDo=     1
 LinEq1:  Iter=  8 NonCon=     1 RMS=2.06D-07 Max=3.79D-06 NDo=     1
 LinEq1:  Iter=  9 NonCon=     1 RMS=7.52D-08 Max=2.37D-06 NDo=     1
 LinEq1:  Iter= 10 NonCon=     1 RMS=2.29D-08 Max=6.11D-07 NDo=     1
 LinEq1:  Iter= 11 NonCon=     1 RMS=6.32D-09 Max=2.20D-07 NDo=     1
 LinEq1:  Iter= 12 NonCon=     1 RMS=2.57D-09 Max=9.62D-08 NDo=     1
 LinEq1:  Iter= 13 NonCon=     1 RMS=9.01D-10 Max=3.77D-08 NDo=     1
 LinEq1:  Iter= 14 NonCon=     1 RMS=2.30D-10 Max=4.56D-09 NDo=     1
 LinEq1:  Iter= 15 NonCon=     1 RMS=8.05D-11 Max=2.59D-09 NDo=     1
 LinEq1:  Iter= 16 NonCon=     0 RMS=2.54D-11 Max=3.95D-10 NDo=     1
 Linear equations converged to 1.000D-10 1.000D-09 after    16 iterations.
 End of Minotr F.D. properties file   721 does not exist.
 End of Minotr F.D. properties file   722 does not exist.
 End of Minotr F.D. properties file   788 does not exist.
 D1PCM: PCM CHGder 1st derivatives, ID1Alg=3 FixD1E=F DoIter=F DoCFld=F I1PDM=2.
 Calling FoFJK, ICntrl=  10002127 FMM=F ISym2X=0 I1Cent= 0 IOpClX= 0 NMat=1 NMatS=1 NMatT=0.
 ***** Axes restored to original set *****
 -------------------------------------------------------------------
 Center     Atomic                   Forces (Hartrees/Bohr)
 Number     Number              X              Y              Z
 -------------------------------------------------------------------
      1        6          -0.000037479    0.000007851   -0.000027487
      2        8           0.000050406    0.000181368   -0.000085905
      3        6           0.000026882    0.000091594    0.000011982
      4        6          -0.000064042   -0.000078113   -0.000002245
      5        6           0.000016088    0.000081600    0.000004276
      6        6          -0.000004689   -0.000061190    0.000011037
      7        6           0.000000530    0.000060415   -0.000040481
      8        6           0.000015438   -0.000077778    0.000032996
      9        1           0.000000224    0.000000829    0.000006821
     10        1          -0.000003865   -0.000008602    0.000003689
     11        1          -0.000001612    0.000009477   -0.000000696
     12        1           0.000000279   -0.000006572   -0.000001844
     13        1           0.000003545    0.000023732    0.000006528
     14        1          -0.000003049   -0.000004570   -0.000001665
     15        1          -0.000009330   -0.000002841    0.000001973
     16        1          -0.000002454   -0.000002223    0.000005335
     17        3          -0.000001512   -0.000000229   -0.000011406
     18        8           0.000172853    0.000349384   -0.000138281
     19        1          -0.000136558   -0.000587650    0.000233039
     20        1          -0.000021656    0.000023517   -0.000007667
 -------------------------------------------------------------------
 Cartesian Forces:  Max     0.000587650 RMS     0.000106430

 GradGradGradGradGradGradGradGradGradGradGradGradGradGradGradGradGradGrad
 Berny optimization.
 Using GEDIIS/GDIIS optimizer.
 FormGI is forming the generalized inverse of G from B-inverse, IUseBI=4.
 Internal  Forces:  Max     0.000150272 RMS     0.000025280
 Search for a local minimum.
 Step number  10 out of a maximum of  120
 All quantities printed in internal units (Hartrees-Bohrs-Radians)
 Mixed Optimization -- En-DIIS/RFO-DIIS
 Swapping is turned off.
 Second derivative matrix not updated -- turned off.
 DE=  2.21D-06 DEPred=-5.63D-06 R=-3.94D-01
 Trust test=-3.94D-01 RLast= 1.51D-01 DXMaxT set to 2.14D-01
 ITU= -1  0  1  1 -1  1  1  1  1  0
     Eigenvalues ---    0.00009   0.00083   0.00243   0.00408   0.00456
     Eigenvalues ---    0.00534   0.00859   0.00949   0.01025   0.01157
     Eigenvalues ---    0.01400   0.01533   0.01672   0.01718   0.01815
     Eigenvalues ---    0.01906   0.01935   0.02073   0.02258   0.03506
     Eigenvalues ---    0.04011   0.04618   0.04691   0.05648   0.05808
     Eigenvalues ---    0.06827   0.06975   0.12528   0.14176   0.14653
     Eigenvalues ---    0.16807   0.17586   0.17855   0.18921   0.19638
     Eigenvalues ---    0.29243   0.33053   0.33792   0.34932   0.35266
     Eigenvalues ---    0.35993   0.36549   0.36960   0.37091   0.37097
     Eigenvalues ---    0.37385   0.37847   0.38924   0.40993   0.43997
     Eigenvalues ---    0.45397   0.48509   0.51269   0.53065
 Eigenvalue     1 is   9.46D-05 Eigenvector:
                          D12       D59       D11       D2        D4
   1                   -0.61519   0.55410  -0.53869  -0.07150  -0.07111
                          D6        D9        D10       A42       D8
   1                   -0.07105   0.06681   0.06460  -0.01306  -0.01033
 En-DIIS/RFO-DIIS/Sim-DIIS IScMMF=       -3 using points:    10    9    8    7    6    5    4    3    2
 RFO step:  Lambda=-2.57946889D-06.
 DIIS inversion failure, remove point   9.
 DIIS inversion failure, remove point   8.
 DIIS inversion failure, remove point   7.
 DIIS inversion failure, remove point   6.
 RFO-DIIS uses    5 points instead of    9
 DidBck=T Rises=F RFO-DIIS coefs:   -2.00000    1.65616    0.98005    1.39922   -1.03543
                  RFO-DIIS coefs:    0.00000    0.00000    0.00000    0.00000
 Iteration  1 RMS(Cart)=  0.00359712 RMS(Int)=  0.00036338
 Iteration  2 RMS(Cart)=  0.00002032 RMS(Int)=  0.00000966
 Iteration  3 RMS(Cart)=  0.00000002 RMS(Int)=  0.00000966
 Variable       Old X    -DE/DX   Delta X   Delta X   Delta X     New X
                                 (Linear)    (Quad)   (Total)
    R1        2.70248   0.00002   0.00001  -0.00001   0.00000   2.70249
    R2        2.05000   0.00000  -0.00001   0.00001  -0.00000   2.04999
    R3        2.05925  -0.00001   0.00000  -0.00001  -0.00001   2.05924
    R4        2.05922  -0.00000  -0.00002   0.00002  -0.00000   2.05922
    R5        2.58829  -0.00000   0.00004   0.00001   0.00004   2.58833
    R6        3.54082  -0.00005  -0.00565   0.00506  -0.00059   3.54023
    R7        2.64243  -0.00000   0.00007  -0.00005   0.00002   2.64245
    R8        2.63747   0.00001  -0.00006   0.00007   0.00000   2.63747
    R9        2.62701   0.00000   0.00002  -0.00001   0.00002   2.62703
   R10        2.04567   0.00001  -0.00004   0.00003  -0.00001   2.04566
   R11        6.68357  -0.00000  -0.01141   0.00422  -0.00719   6.67638
   R12        2.64015   0.00001   0.00001  -0.00001  -0.00000   2.64014
   R13        2.04517  -0.00000  -0.00001   0.00001  -0.00000   2.04517
   R14        6.64738   0.00002  -0.01122   0.00580  -0.00541   6.64197
   R15        2.62984   0.00001   0.00008  -0.00005   0.00002   2.62986
   R16        2.04382  -0.00000   0.00000  -0.00000   0.00000   2.04382
   R17        6.61540  -0.00000  -0.00647   0.00256  -0.00391   6.61149
   R18        2.64160  -0.00002  -0.00003  -0.00000  -0.00003   2.64156
   R19        2.04539  -0.00000  -0.00001   0.00000  -0.00000   2.04539
   R20        6.60345   0.00000  -0.00119   0.00032  -0.00087   6.60258
   R21        2.04057  -0.00001   0.00001  -0.00000   0.00000   2.04058
   R22        6.64845  -0.00002  -0.00034  -0.00262  -0.00296   6.64549
   R23        1.83562  -0.00007  -0.00037   0.00038   0.00001   1.83563
   R24        1.81891  -0.00000  -0.00004   0.00005   0.00000   1.81891
    A1        1.84579   0.00001  -0.00008   0.00009   0.00001   1.84580
    A2        1.93096   0.00000  -0.00009   0.00012   0.00003   1.93100
    A3        1.93117  -0.00001   0.00000  -0.00006  -0.00006   1.93111
    A4        1.91796  -0.00000   0.00002  -0.00000   0.00002   1.91798
    A5        1.91706  -0.00000   0.00008  -0.00009  -0.00001   1.91706
    A6        1.91970   0.00000   0.00006  -0.00006   0.00000   1.91970
    A7        2.03888   0.00013   0.00072  -0.00037   0.00029   2.03917
    A8        2.08317   0.00002   0.00291  -0.00051   0.00233   2.08550
    A9        2.15722  -0.00015  -0.00380   0.00070  -0.00316   2.15406
   A10        2.02240  -0.00009  -0.00019   0.00011  -0.00008   2.02232
   A11        2.16161   0.00008   0.00010  -0.00011  -0.00001   2.16160
   A12        2.09918   0.00001   0.00009   0.00000   0.00009   2.09926
   A13        2.09222  -0.00000   0.00002  -0.00013  -0.00011   2.09211
   A14        2.07763   0.00001   0.00003   0.00001   0.00004   2.07767
   A15        1.37060  -0.00000   0.00177  -0.00112   0.00066   1.37126
   A16        2.11333  -0.00000  -0.00005   0.00012   0.00007   2.11340
   A17        1.99406   0.00001  -0.00154   0.00121  -0.00033   1.99373
   A18        2.10141  -0.00000  -0.00012   0.00015   0.00004   2.10145
   A19        2.08315   0.00000   0.00005  -0.00006  -0.00000   2.08315
   A20        2.09862   0.00000   0.00006  -0.00009  -0.00003   2.09859
   A21        1.98112   0.00000  -0.00149   0.00082  -0.00067   1.98045
   A22        2.08289   0.00000   0.00006  -0.00002   0.00004   2.08293
   A23        2.10039  -0.00000  -0.00003  -0.00002  -0.00005   2.10034
   A24        2.09991   0.00000  -0.00003   0.00004   0.00001   2.09991
   A25        1.96967   0.00000   0.00024   0.00078   0.00102   1.97069
   A26        2.11029   0.00000   0.00005  -0.00010  -0.00005   2.11024
   A27        2.09717  -0.00000  -0.00009   0.00009  -0.00000   2.09717
   A28        2.07572   0.00000   0.00004   0.00001   0.00005   2.07578
   A29        1.96570  -0.00000   0.00220  -0.00128   0.00092   1.96662
   A30        2.08038  -0.00000  -0.00011   0.00009  -0.00001   2.08038
   A31        2.11697   0.00000   0.00001  -0.00004  -0.00004   2.11693
   A32        1.38351   0.00000  -0.00216   0.00131  -0.00085   1.38266
   A33        2.08583  -0.00000   0.00010  -0.00005   0.00004   2.08587
   A34        1.98081  -0.00000   0.00231  -0.00103   0.00128   1.98209
   A35        0.70161   0.00000   0.00098  -0.00035   0.00063   0.70224
   A36        0.81367   0.00000   0.00082  -0.00026   0.00057   0.81424
   A37        0.70115   0.00000   0.00067  -0.00009   0.00058   0.70173
   A38        0.70078   0.00000   0.00072  -0.00036   0.00036   0.70114
   A39        0.81685   0.00000   0.00080  -0.00026   0.00054   0.81739
   A40        0.70606   0.00000   0.00039  -0.00002   0.00037   0.70643
   A41        1.81689   0.00004   0.00046  -0.00015   0.00031   1.81720
   A42        3.11452  -0.00009   0.00746  -0.01140  -0.00394   3.11058
    D1       -3.13199   0.00000  -0.00019  -0.00011  -0.00029  -3.13228
    D2       -0.08201  -0.00001  -0.00425  -0.00225  -0.00651  -0.08852
    D3       -1.05597   0.00000  -0.00025   0.00000  -0.00024  -1.05622
    D4        1.99401  -0.00001  -0.00432  -0.00214  -0.00646   1.98755
    D5        1.07613   0.00000  -0.00024  -0.00002  -0.00026   1.07588
    D6       -2.15707  -0.00001  -0.00430  -0.00217  -0.00647  -2.16354
    D7        3.12379   0.00001   0.00042  -0.00029   0.00014   3.12393
    D8       -0.01618  -0.00000   0.00051  -0.00167  -0.00116  -0.01734
    D9        0.07808   0.00000   0.00428   0.00203   0.00630   0.08437
   D10       -3.06189  -0.00001   0.00436   0.00064   0.00500  -3.05690
   D11       -2.90739  -0.00001   0.00004   0.02142   0.02145  -2.88594
   D12        0.13602  -0.00001  -0.00403   0.01906   0.01502   0.15105
   D13       -3.13954   0.00000   0.00019  -0.00034  -0.00015  -3.13969
   D14       -0.00086  -0.00001   0.00015  -0.00135  -0.00120  -0.00206
   D15        1.94541  -0.00000  -0.00070  -0.00054  -0.00124   1.94417
   D16        0.00049   0.00001   0.00011   0.00099   0.00110   0.00159
   D17        3.13918  -0.00000   0.00006  -0.00002   0.00005   3.13923
   D18       -1.19774   0.00000  -0.00078   0.00079   0.00001  -1.19773
   D19        3.13931  -0.00000   0.00022  -0.00006   0.00016   3.13947
   D20        0.00016   0.00001  -0.00014   0.00162   0.00147   0.00163
   D21       -1.93848   0.00001  -0.00160   0.00207   0.00047  -1.93801
   D22       -0.00060  -0.00001   0.00031  -0.00150  -0.00119  -0.00179
   D23       -3.13975  -0.00000  -0.00005   0.00018   0.00012  -3.13963
   D24        1.20480  -0.00000  -0.00151   0.00063  -0.00089   1.20392
   D25       -0.00006  -0.00002  -0.00041  -0.00089  -0.00130  -0.00136
   D26        3.13911  -0.00000  -0.00007   0.00010   0.00003   3.13914
   D27       -3.13868   0.00000  -0.00036   0.00014  -0.00023  -3.13891
   D28        0.00049   0.00001  -0.00002   0.00113   0.00111   0.00159
   D29        1.64827  -0.00001  -0.00087   0.00042  -0.00045   1.64782
   D30        1.08335  -0.00001  -0.00076   0.00042  -0.00034   1.08302
   D31        0.51733  -0.00000  -0.00029   0.00012  -0.00017   0.51716
   D32       -2.59530   0.00000  -0.00013  -0.00002  -0.00014  -2.59544
   D33        3.12297   0.00000  -0.00002  -0.00002  -0.00003   3.12294
   D34        2.55695   0.00000   0.00044  -0.00031   0.00013   2.55708
   D35       -0.00027   0.00002   0.00029   0.00131   0.00160   0.00133
   D36        3.13941   0.00000   0.00027  -0.00027  -0.00000   3.13941
   D37       -3.13942   0.00000  -0.00006   0.00031   0.00025  -3.13916
   D38        0.00026  -0.00001  -0.00008  -0.00127  -0.00135  -0.00109
   D39       -2.58780  -0.00000  -0.00043   0.00032  -0.00012  -2.58791
   D40        3.13172   0.00000   0.00001   0.00005   0.00005   3.13177
   D41        0.00016  -0.00002   0.00014  -0.00184  -0.00171  -0.00154
   D42        3.13939  -0.00000  -0.00013  -0.00012  -0.00024   3.13915
   D43       -3.13951  -0.00000   0.00015  -0.00026  -0.00011  -3.13962
   D44       -0.00028   0.00001  -0.00011   0.00146   0.00135   0.00107
   D45        2.58447  -0.00000  -0.00031   0.00003  -0.00029   2.58418
   D46       -2.57990   0.00000  -0.00016   0.00014  -0.00002  -2.57993
   D47        0.00027   0.00002  -0.00043   0.00194   0.00151   0.00177
   D48        3.13946   0.00001  -0.00008   0.00030   0.00022   3.13968
   D49       -3.13899   0.00000  -0.00017   0.00023   0.00006  -3.13893
   D50        0.00020  -0.00001   0.00018  -0.00141  -0.00123  -0.00102
   D51       -3.13164  -0.00000  -0.00012   0.00008  -0.00004  -3.13167
   D52        2.59275  -0.00000  -0.00068   0.00040  -0.00027   2.59248
   D53       -0.51696   0.00001  -0.00017   0.00017  -0.00000  -0.51696
   D54       -1.07348   0.00001  -0.00075   0.00046  -0.00028  -1.07376
   D55       -1.63691   0.00001  -0.00107   0.00069  -0.00037  -1.63728
   D56       -2.60453   0.00000   0.00062  -0.00027   0.00034  -2.60419
   D57        3.12213   0.00000   0.00004   0.00002   0.00006   3.12219
   D58        2.55870   0.00000  -0.00028   0.00025  -0.00003   2.55867
   D59       -2.11616  -0.00004   0.01686  -0.03535  -0.01849  -2.13465
         Item               Value     Threshold  Converged?
 Maximum Force            0.000150     0.000450     YES
 RMS     Force            0.000025     0.000300     YES
 Maximum Displacement     0.015517     0.001800     NO 
 RMS     Displacement     0.003605     0.001200     NO 
 Predicted change in Energy=-1.194006D-07
 GradGradGradGradGradGradGradGradGradGradGradGradGradGradGradGradGradGrad

                          Input orientation:                          
 ---------------------------------------------------------------------
 Center     Atomic      Atomic             Coordinates (Angstroms)
 Number     Number       Type             X           Y           Z
 ---------------------------------------------------------------------
      1          6           0        0.140968    0.133575   -0.048632
      2          8           0        0.138026    0.391463    1.358015
      3          6           0        1.335652    0.269908    2.011435
      4          6           0        1.314070    0.547914    3.381675
      5          6           0        2.484336    0.452639    4.125957
      6          6           0        3.683237    0.078919    3.513692
      7          6           0        3.695578   -0.195977    2.149506
      8          6           0        2.526873   -0.104726    1.388060
      9          1           0        2.562586   -0.321350    0.330789
     10          1           0        4.617483   -0.484457    1.661243
     11          1           0        4.593510    0.007079    4.093332
     12          1           0        2.458597    0.671891    5.185461
     13          1           0        0.379584    0.838851    3.844201
     14          1           0       -0.880654    0.288915   -0.378736
     15          1           0        0.806526    0.825200   -0.564522
     16          1           0        0.442559   -0.893966   -0.250216
     17          3           0        1.910291   -2.934402    3.382935
     18          8           0       -2.219034    1.354820    2.625791
     19          1           0       -1.424913    1.020926    2.176958
     20          1           0       -2.813843    0.598306    2.644289
 ---------------------------------------------------------------------
                    Distance matrix (angstroms):
                    1          2          3          4          5
     1  C    0.000000
     2  O    1.430094   0.000000
     3  C    2.385316   1.369687   0.000000
     4  C    3.648952   2.345795   1.398324   0.000000
     5  C    4.797954   3.629107   2.413311   1.390164   0.000000
     6  C    5.024023   4.160908   2.793637   2.418748   1.397104
     7  C    4.192334   3.691575   2.409432   2.782660   2.407108
     8  C    2.795248   2.440020   1.395691   2.423083   2.794377
     9  H    2.493020   2.727964   2.163221   3.409153   3.874079
    10  H    4.831647   4.574354   3.385574   3.864998   3.391648
    11  H    6.082515   5.242237   3.875179   3.399072   2.155969
    12  H    5.749514   4.484756   3.390728   2.139850   1.082258
    13  H    3.963395   2.537642   2.144013   1.082515   2.158362
    14  H    1.084809   2.016068   3.259646   4.361718   5.625142
    15  H    1.089705   2.081146   2.687728   3.988353   4.995442
    16  H    1.089694   2.081219   2.695790   4.003646   5.013291
    17  Li   4.931392   4.278154   3.532538   3.532989   3.514777
    18  O    3.770091   2.844477   3.766996   3.702064   5.018577
    19  H    2.862276   1.873411   2.865684   3.029374   4.404972
    20  H    4.024762   3.226580   4.210304   4.193560   5.503387
                    6          7          8          9         10
     6  C    0.000000
     7  C    1.391662   0.000000
     8  C    2.426770   1.397855   0.000000
     9  H    3.398080   2.146421   1.079826   0.000000
    10  H    2.149831   1.082372   2.142306   2.453429   0.000000
    11  H    1.081545   2.150807   3.406168   4.288269   2.481378
    12  H    2.155498   3.391216   3.876603   4.956328   4.291625
    13  H    3.406003   3.865059   3.396147   4.296002   4.947346
    14  H    6.002016   5.250622   3.858466   3.568158   5.915161
    15  H    5.046210   4.093333   2.763501   2.280330   4.603545
    16  H    5.061176   4.102193   2.766083   2.271557   4.609920
    17  Li   3.498648   3.493933   3.516640   4.070519   4.036749
    18  O    6.103532   6.133063   5.117215   5.562416   7.145016
    19  H    5.363528   5.263177   4.184025   4.594583   6.248414
    20  H    6.575537   6.576341   5.531330   5.924866   7.573860
                   11         12         13         14         15
    11  H    0.000000
    12  H    2.488489   0.000000
    13  H    4.302451   2.479748   0.000000
    14  H    7.074270   6.500581   4.441151   0.000000
    15  H    6.058562   5.984576   4.429369   1.780083   0.000000
    16  H    6.075252   6.005240   4.446445   1.779499   1.785159
    17  Li   4.044334   4.068795   4.097959   5.685887   5.561953
    18  O    7.097946   5.375735   2.916087   3.457542   4.428613
    19  H    6.397014   4.924893   2.463546   2.713600   3.540246
    20  H    7.570876   5.853341   3.419887   3.601614   4.843039
                   16         17         18         19         20
    16  H    0.000000
    17  Li   4.417850   0.000000
    18  O    4.518024   6.001835   0.000000
    19  H    3.611846   5.312493   0.971373   0.000000
    20  H    4.605343   5.945004   0.962525   1.525167   0.000000
 Stoichiometry    C7H10LiO2(1+)
 Framework group  C1[X(C7H10LiO2)]
 Deg. of freedom    54
 Full point group                 C1      NOp   1
 Largest Abelian subgroup         C1      NOp   1
 Largest concise Abelian subgroup C1      NOp   1
                         Standard orientation:                         
 ---------------------------------------------------------------------
 Center     Atomic      Atomic             Coordinates (Angstroms)
 Number     Number       Type             X           Y           Z
 ---------------------------------------------------------------------
      1          6           0        1.715067    1.911845   -0.015917
      2          8           0        1.364174    0.525489   -0.023661
      3          6           0        0.030708    0.225665   -0.113199
      4          6           0       -0.288057   -1.135552   -0.141277
      5          6           0       -1.616804   -1.533694   -0.233313
      6          6           0       -2.637430   -0.581727   -0.296406
      7          6           0       -2.311136    0.770841   -0.267835
      8          6           0       -0.979715    1.186470   -0.175272
      9          1           0       -0.752006    2.241849   -0.156609
     10          1           0       -3.091131    1.519571   -0.318236
     11          1           0       -3.670710   -0.892616   -0.370030
     12          1           0       -1.853933   -2.589395   -0.256720
     13          1           0        0.511653   -1.863623   -0.094229
     14          1           0        2.797493    1.941383    0.049606
     15          1           0        1.385874    2.396497   -0.934721
     16          1           0        1.278490    2.413840    0.847121
     17          3           0       -1.567748   -0.181500    3.010577
     18          8           0        3.399615   -1.459766   -0.106051
     19          1           0        2.718199   -0.768282   -0.073080
     20          1           0        3.793200   -1.443595    0.772178
 ---------------------------------------------------------------------
 Rotational constants (GHZ):           1.9378639           0.8579928           0.7106596
 Standard basis: Aug-CC-pVTZ (5D, 7F)
 There are   800 symmetry adapted cartesian basis functions of A   symmetry.
 There are   690 symmetry adapted basis functions of A   symmetry.
   690 basis functions,   992 primitive gaussians,   800 cartesian basis functions
    35 alpha electrons       35 beta electrons
       nuclear repulsion energy       455.4532588491 Hartrees.
 NAtoms=   20 NActive=   20 NUniq=   20 SFac= 1.00D+00 NAtFMM=   60 NAOKFM=F Big=F
 Integral buffers will be    131072 words long.
 Raffenetti 1 integral format.
 Two-electron integral symmetry is turned on.
 ------------------------------------------------------------------------------
 Polarizable Continuum Model (PCM)
 =================================
 Model                : PCM.
 Atomic radii         : UFF (Universal Force Field).
 Polarization charges : Total charges.
 Charge compensation  : None.
 Solution method      : On-the-fly selection.
 Cavity type          : Scaled VdW (van der Waals Surface) (Alpha=1.100).
 Cavity algorithm     : GePol (No added spheres)
                        Default sphere list used, NSphG=   20.
                        Lebedev-Laikov grids with approx.  5.0 points / Ang**2.
                        Smoothing algorithm: York/Karplus (Gamma=1.0000).
                        Polarization charges: spherical gaussians, with
                                              point-specific exponents (IZeta= 3).
                        Self-potential: point-specific (ISelfS= 7).
                        Self-field    : sphere-specific E.n sum rule (ISelfD= 2).
 1st derivatives      : Analytical E(r).r(x)/FMM algorithm (CHGder, D1EAlg=3).
                        Cavity 1st derivative terms included.
 Solvent              : Water, Eps=  78.355300 Eps(inf)=   1.777849
 ------------------------------------------------------------------------------
 Spheres list:
 ISph  on   Nord     Re0    Alpha      Xe            Ye            Ze
    1   C      1    1.9255  1.100      1.715067      1.911845     -0.015917
    2   O      2    1.7500  1.100      1.364174      0.525489     -0.023661
    3   C      3    1.9255  1.100      0.030708      0.225665     -0.113199
    4   C      4    1.9255  1.100     -0.288057     -1.135552     -0.141277
    5   C      5    1.9255  1.100     -1.616804     -1.533694     -0.233313
    6   C      6    1.9255  1.100     -2.637430     -0.581727     -0.296406
    7   C      7    1.9255  1.100     -2.311136      0.770841     -0.267835
    8   C      8    1.9255  1.100     -0.979715      1.186470     -0.175272
    9   H      9    1.4430  1.100     -0.752006      2.241849     -0.156609
   10   H     10    1.4430  1.100     -3.091131      1.519571     -0.318236
   11   H     11    1.4430  1.100     -3.670710     -0.892616     -0.370030
   12   H     12    1.4430  1.100     -1.853933     -2.589395     -0.256720
   13   H     13    1.4430  1.100      0.511653     -1.863623     -0.094229
   14   H     14    1.4430  1.100      2.797493      1.941383      0.049606
   15   H     15    1.4430  1.100      1.385874      2.396497     -0.934721
   16   H     16    1.4430  1.100      1.278490      2.413840      0.847121
   17  Li     17    1.2255  1.100     -1.567748     -0.181500      3.010577
   18   O     18    1.7500  1.100      3.399615     -1.459766     -0.106051
   19   H     19    1.4430  1.100      2.718199     -0.768282     -0.073080
   20   H     20    1.4430  1.100      3.793200     -1.443595      0.772178
 ------------------------------------------------------------------------------
 Separa: There are  2 disjoint cavities,
 One-electron integrals computed using PRISM.
 NBasis=   690 RedAO= T EigKep=  1.33D-06  NBF=   690
 NBsUse=   687 1.00D-06 EigRej=  9.34D-07 NBFU=   687
 Initial guess from the checkpoint file:  "output.chk"
 B after Tr=     0.000000    0.000000   -0.000000
         Rot=    1.000000    0.000265    0.000087    0.000048 Ang=   0.03 deg.
 Requested convergence on RMS density matrix=1.00D-08 within 128 cycles.
 Requested convergence on MAX density matrix=1.00D-06.
 Requested convergence on             energy=1.00D-06.
 No special actions if energy rises.
 Inv3:  Mode=1 IEnd=     9124608.
 Iteration    1 A*A^-1 deviation from unit magnitude is 3.22D-15 for    118.
 Iteration    1 A*A^-1 deviation from orthogonality  is 3.96D-15 for    945    275.
 Iteration    1 A^-1*A deviation from unit magnitude is 3.11D-15 for    227.
 Iteration    1 A^-1*A deviation from orthogonality  is 1.74D-15 for   1664    548.
 Error on total polarization charges =  0.01290
 SCF Done:  E(RHF) =  -428.209065491     A.U. after    8 cycles
            NFock=  8  Conv=0.37D-08     -V/T= 2.0019
 ExpMin= 7.59D-03 ExpMax= 1.53D+04 ExpMxC= 5.22D+02 IAcc=3 IRadAn=         5 AccDes= 0.00D+00
 HarFok:  IExCor=  205 AccDes= 0.00D+00 IRadAn=         5 IDoV=-2 UseB2=F ITyADJ=14
 ICtDFT= 12500011 ScaDFX=  1.000000  1.000000  1.000000  1.000000
 Range of M.O.s used for correlation:    11   687
 NBasis=   690 NAE=    35 NBE=    35 NFC=    10 NFV=     0
 NROrb=    677 NOA=    25 NOB=    25 NVA=   652 NVB=   652

 **** Warning!!: The largest alpha MO coefficient is  0.16148145D+03

 Disk-based method using ON**2 memory for 25 occupieds at a time.
 Estimated scratch disk usage= 26909079913 words.
 Actual    scratch disk usage= 24338838377 words.
 JobTyp=1 Pass  1:  I=  11 to  35 NPSUse= 12 ParTrn=T ParDer=T DoDerP=T.
 Spin components of T(2) and E(2):
     alpha-alpha T2 =       0.6830098502D-01 E2=     -0.2060422758D+00
     alpha-beta  T2 =       0.3691696659D+00 E2=     -0.1241180108D+01
     beta-beta   T2 =       0.6830098502D-01 E2=     -0.2060422758D+00
 ANorm=    0.1227098870D+01
 E2 =    -0.1653264660D+01 EUMP2 =    -0.42986233015071D+03
          IDoAtm=11111111111111111111
 NEqPCM:  Using equilibrium solvation (IEInf=0, Eps=  78.3553, EpsInf=   1.7778)
          Differentiating once with respect to electric field.
                with respect to dipole field.
          Differentiating once with respect to nuclear coordinates.
          There are     1 degrees of freedom in the 1st order CPHF.  IDoFFX=0 NUNeed=     1.
 LinEq1:  Iter=  0 NonCon=     1 RMS=1.86D-03 Max=3.50D-02 NDo=     1
 AX will form     1 AO Fock derivatives at one time.
 LinEq1:  Iter=  1 NonCon=     1 RMS=4.56D-04 Max=7.24D-03 NDo=     1
 LinEq1:  Iter=  2 NonCon=     1 RMS=1.65D-04 Max=4.85D-03 NDo=     1
 LinEq1:  Iter=  3 NonCon=     1 RMS=7.04D-05 Max=2.39D-03 NDo=     1
 LinEq1:  Iter=  4 NonCon=     1 RMS=2.85D-05 Max=1.06D-03 NDo=     1
 LinEq1:  Iter=  5 NonCon=     1 RMS=8.95D-06 Max=2.37D-04 NDo=     1
 LinEq1:  Iter=  6 NonCon=     1 RMS=2.36D-06 Max=3.10D-05 NDo=     1
 LinEq1:  Iter=  7 NonCon=     1 RMS=7.48D-07 Max=1.47D-05 NDo=     1
 LinEq1:  Iter=  8 NonCon=     1 RMS=2.07D-07 Max=3.79D-06 NDo=     1
 LinEq1:  Iter=  9 NonCon=     1 RMS=7.52D-08 Max=2.39D-06 NDo=     1
 LinEq1:  Iter= 10 NonCon=     1 RMS=2.29D-08 Max=6.08D-07 NDo=     1
 LinEq1:  Iter= 11 NonCon=     1 RMS=6.31D-09 Max=2.21D-07 NDo=     1
 LinEq1:  Iter= 12 NonCon=     1 RMS=2.57D-09 Max=9.57D-08 NDo=     1
 LinEq1:  Iter= 13 NonCon=     1 RMS=9.00D-10 Max=3.74D-08 NDo=     1
 LinEq1:  Iter= 14 NonCon=     1 RMS=2.30D-10 Max=4.56D-09 NDo=     1
 LinEq1:  Iter= 15 NonCon=     1 RMS=8.05D-11 Max=2.57D-09 NDo=     1
 LinEq1:  Iter= 16 NonCon=     0 RMS=2.54D-11 Max=3.94D-10 NDo=     1
 Linear equations converged to 1.000D-10 1.000D-09 after    16 iterations.
 End of Minotr F.D. properties file   721 does not exist.
 End of Minotr F.D. properties file   722 does not exist.
 End of Minotr F.D. properties file   788 does not exist.
 D1PCM: PCM CHGder 1st derivatives, ID1Alg=3 FixD1E=F DoIter=F DoCFld=F I1PDM=2.
 Calling FoFJK, ICntrl=  10002127 FMM=F ISym2X=0 I1Cent= 0 IOpClX= 0 NMat=1 NMatS=1 NMatT=0.
 ***** Axes restored to original set *****
 -------------------------------------------------------------------
 Center     Atomic                   Forces (Hartrees/Bohr)
 Number     Number              X              Y              Z
 -------------------------------------------------------------------
      1        6          -0.000010782   -0.000004296   -0.000011914
      2        8           0.000035240    0.000216075   -0.000076922
      3        6          -0.000019111   -0.000055621    0.000008946
      4        6          -0.000010477    0.000054812   -0.000026984
      5        6          -0.000011536   -0.000044550    0.000028423
      6        6           0.000026988    0.000095055   -0.000018486
      7        6          -0.000024843   -0.000081380   -0.000002264
      8        6           0.000028898    0.000063252   -0.000002301
      9        1          -0.000006170   -0.000014732    0.000005323
     10        1           0.000000252    0.000009167   -0.000002097
     11        1          -0.000003881   -0.000012622    0.000001483
     12        1           0.000003793    0.000011813   -0.000003945
     13        1           0.000001230    0.000008132    0.000007588
     14        1          -0.000001159   -0.000001886    0.000003180
     15        1          -0.000000980   -0.000002874    0.000002682
     16        1          -0.000004775   -0.000001540    0.000002603
     17        3          -0.000007488   -0.000031894    0.000000763
     18        8           0.000149220    0.000361702   -0.000134184
     19        1          -0.000137779   -0.000588622    0.000238751
     20        1          -0.000006641    0.000020011   -0.000020645
 -------------------------------------------------------------------
 Cartesian Forces:  Max     0.000588622 RMS     0.000106696

 GradGradGradGradGradGradGradGradGradGradGradGradGradGradGradGradGradGrad
 Berny optimization.
 Using GEDIIS/GDIIS optimizer.
 FormGI is forming the generalized inverse of G from B-inverse, IUseBI=4.
 Internal  Forces:  Max     0.000079717 RMS     0.000015679
 Search for a local minimum.
 Step number  11 out of a maximum of  120
 All quantities printed in internal units (Hartrees-Bohrs-Radians)
 Mixed Optimization -- En-DIIS/RFO-DIIS
 Swapping is turned off.
 Second derivative matrix not updated -- turned off.
 DE= -1.01D-06 DEPred=-1.19D-07 R= 8.47D+00
 TightC=F SS=  1.41D+00  RLast= 3.73D-02 DXNew= 3.6009D-01 1.1185D-01
 Trust test= 8.47D+00 RLast= 3.73D-02 DXMaxT set to 2.14D-01
 ITU=  1 -1  0  1  1 -1  1  1  1  1  0
     Eigenvalues ---    0.00009   0.00083   0.00243   0.00408   0.00456
     Eigenvalues ---    0.00534   0.00859   0.00949   0.01025   0.01157
     Eigenvalues ---    0.01400   0.01533   0.01672   0.01718   0.01815
     Eigenvalues ---    0.01906   0.01935   0.02073   0.02258   0.03506
     Eigenvalues ---    0.04011   0.04618   0.04691   0.05648   0.05808
     Eigenvalues ---    0.06827   0.06975   0.12528   0.14176   0.14653
     Eigenvalues ---    0.16807   0.17587   0.17855   0.18921   0.19639
     Eigenvalues ---    0.29244   0.33053   0.33792   0.34932   0.35266
     Eigenvalues ---    0.35994   0.36549   0.36960   0.37091   0.37097
     Eigenvalues ---    0.37385   0.37847   0.38924   0.40993   0.43997
     Eigenvalues ---    0.45397   0.48510   0.51269   0.53065
 Eigenvalue     1 is   9.46D-05 Eigenvector:
                          D12       D59       D11       D2        D4
   1                   -0.61515   0.55410  -0.53873  -0.07155  -0.07116
                          D6        D9        D10       A42       D8
   1                   -0.07110   0.06674   0.06453  -0.01306  -0.01026
 En-DIIS/RFO-DIIS/Sim-DIIS IScMMF=       -3 using points:    11   10    9    8    7    6    5    4    3    2
 RFO step:  Lambda=-2.80759817D-06.
 DIIS inversion failure, remove point  10.
 DIIS inversion failure, remove point   9.
 DIIS inversion failure, remove point   8.
 DIIS inversion failure, remove point   7.
 RFO-DIIS uses    6 points instead of   10
 DidBck=T Rises=F RFO-DIIS coefs:   -0.94854   -2.00000    2.38324    0.24407    1.52156
                  RFO-DIIS coefs:   -0.20033    0.00000    0.00000    0.00000    0.00000
 Iteration  1 RMS(Cart)=  0.00477401 RMS(Int)=  0.00103642
 Iteration  2 RMS(Cart)=  0.00116691 RMS(Int)=  0.00003969
 Iteration  3 RMS(Cart)=  0.00001932 RMS(Int)=  0.00003597
 Iteration  4 RMS(Cart)=  0.00000001 RMS(Int)=  0.00003597
 Variable       Old X    -DE/DX   Delta X   Delta X   Delta X     New X
                                 (Linear)    (Quad)   (Total)
    R1        2.70249   0.00001  -0.00002   0.00002  -0.00001   2.70248
    R2        2.04999  -0.00000  -0.00003   0.00002  -0.00001   2.04998
    R3        2.05924  -0.00000   0.00000  -0.00000   0.00000   2.05925
    R4        2.05922  -0.00000  -0.00001   0.00001  -0.00001   2.05922
    R5        2.58833  -0.00002  -0.00000   0.00003   0.00002   2.58836
    R6        3.54023  -0.00004  -0.00610   0.00495  -0.00114   3.53909
    R7        2.64245  -0.00000   0.00005  -0.00004   0.00002   2.64246
    R8        2.63747  -0.00000  -0.00003   0.00001  -0.00002   2.63746
    R9        2.62703   0.00000  -0.00000  -0.00001  -0.00000   2.62703
   R10        2.04566   0.00001   0.00001   0.00000   0.00001   2.04567
   R11        6.67638   0.00001  -0.01232   0.00337  -0.00895   6.66743
   R12        2.64014   0.00000  -0.00002   0.00001  -0.00001   2.64014
   R13        2.04517  -0.00000  -0.00000   0.00000  -0.00000   2.04517
   R14        6.64197   0.00001  -0.01735   0.00664  -0.01071   6.63126
   R15        2.62986   0.00001   0.00004  -0.00002   0.00001   2.62987
   R16        2.04382  -0.00000   0.00000  -0.00000   0.00000   2.04382
   R17        6.61149   0.00002  -0.01275   0.00399  -0.00877   6.60272
   R18        2.64156  -0.00001  -0.00011   0.00007  -0.00004   2.64152
   R19        2.04539  -0.00000  -0.00002   0.00001  -0.00001   2.04538
   R20        6.60258  -0.00001  -0.00546   0.00232  -0.00314   6.59943
   R21        2.04058  -0.00000  -0.00000   0.00000   0.00000   2.04058
   R22        6.64549   0.00000   0.00020  -0.00173  -0.00153   6.64396
   R23        1.83563  -0.00006  -0.00011   0.00012   0.00001   1.83564
   R24        1.81891  -0.00001  -0.00004   0.00003  -0.00001   1.81890
    A1        1.84580  -0.00000  -0.00010   0.00006  -0.00004   1.84576
    A2        1.93100  -0.00000  -0.00008   0.00013   0.00005   1.93105
    A3        1.93111   0.00000  -0.00003  -0.00007  -0.00009   1.93102
    A4        1.91798   0.00000   0.00006  -0.00001   0.00005   1.91803
    A5        1.91706   0.00000   0.00011  -0.00009   0.00002   1.91708
    A6        1.91970   0.00000   0.00003  -0.00002   0.00001   1.91971
    A7        2.03917   0.00005   0.00035  -0.00020   0.00028   2.03945
    A8        2.08550   0.00003   0.00263  -0.00183   0.00095   2.08645
    A9        2.15406  -0.00008  -0.00436   0.00174  -0.00251   2.15155
   A10        2.02232  -0.00005  -0.00021   0.00007  -0.00014   2.02218
   A11        2.16160   0.00004   0.00008  -0.00003   0.00005   2.16165
   A12        2.09926   0.00000   0.00014  -0.00004   0.00009   2.09935
   A13        2.09211   0.00000  -0.00010   0.00003  -0.00007   2.09204
   A14        2.07767   0.00000   0.00015  -0.00011   0.00003   2.07770
   A15        1.37126  -0.00000   0.00223  -0.00075   0.00148   1.37274
   A16        2.11340  -0.00001  -0.00004   0.00007   0.00004   2.11344
   A17        1.99373   0.00000  -0.00190   0.00132  -0.00058   1.99314
   A18        2.10145  -0.00001  -0.00006   0.00004  -0.00002   2.10143
   A19        2.08315   0.00000   0.00004  -0.00001   0.00003   2.08318
   A20        2.09859   0.00000   0.00002  -0.00002  -0.00001   2.09858
   A21        1.98045   0.00001  -0.00197   0.00061  -0.00136   1.97909
   A22        2.08293   0.00000   0.00014  -0.00006   0.00008   2.08300
   A23        2.10034  -0.00000  -0.00009   0.00003  -0.00006   2.10028
   A24        2.09991   0.00000  -0.00005   0.00003  -0.00002   2.09989
   A25        1.97069  -0.00000  -0.00165   0.00143  -0.00022   1.97047
   A26        2.11024  -0.00000  -0.00008   0.00003  -0.00005   2.11019
   A27        2.09717   0.00000  -0.00001   0.00002   0.00000   2.09717
   A28        2.07578   0.00000   0.00008  -0.00004   0.00005   2.07582
   A29        1.96662   0.00000   0.00265  -0.00128   0.00137   1.96799
   A30        2.08038  -0.00000  -0.00003   0.00000  -0.00002   2.08036
   A31        2.11693   0.00000  -0.00011   0.00006  -0.00005   2.11688
   A32        1.38266  -0.00000  -0.00223   0.00107  -0.00117   1.38150
   A33        2.08587  -0.00000   0.00015  -0.00007   0.00007   2.08595
   A34        1.98209  -0.00000   0.00290  -0.00068   0.00223   1.98432
   A35        0.70224  -0.00000   0.00139  -0.00040   0.00097   0.70321
   A36        0.81424  -0.00000   0.00120  -0.00038   0.00082   0.81506
   A37        0.70173  -0.00000   0.00070  -0.00011   0.00060   0.70233
   A38        0.70114   0.00000   0.00130  -0.00051   0.00079   0.70193
   A39        0.81739   0.00000   0.00113  -0.00033   0.00080   0.81820
   A40        0.70643  -0.00000   0.00065  -0.00011   0.00055   0.70698
   A41        1.81720   0.00000   0.00012  -0.00033  -0.00021   1.81699
   A42        3.11058  -0.00007   0.01567  -0.00902   0.00665   3.11724
    D1       -3.13228   0.00000  -0.00061   0.00030  -0.00040  -3.13268
    D2       -0.08852  -0.00000  -0.01104  -0.00270  -0.01365  -0.10216
    D3       -1.05622   0.00000  -0.00064   0.00039  -0.00034  -1.05655
    D4        1.98755  -0.00000  -0.01107  -0.00261  -0.01358   1.97397
    D5        1.07588   0.00000  -0.00067   0.00040  -0.00036   1.07552
    D6       -2.16354  -0.00000  -0.01110  -0.00259  -0.01360  -2.17714
    D7        3.12393  -0.00001   0.00191  -0.00170   0.00009   3.12403
    D8       -0.01734  -0.00000   0.00353  -0.00390  -0.00049  -0.01782
    D9        0.08437  -0.00001   0.01190   0.00165   0.01366   0.09803
   D10       -3.05690  -0.00000   0.01351  -0.00055   0.01308  -3.04382
   D11       -2.88594  -0.00001  -0.12563   0.02090  -0.10469  -2.99063
   D12        0.15105  -0.00001  -0.13618   0.01757  -0.11865   0.03240
   D13       -3.13969   0.00000  -0.00026  -0.00026  -0.00052  -3.14021
   D14       -0.00206   0.00001   0.00203  -0.00254  -0.00051  -0.00256
   D15        1.94417   0.00001   0.00102  -0.00141  -0.00041   1.94376
   D16        0.00159  -0.00001  -0.00182   0.00185   0.00004   0.00163
   D17        3.13923  -0.00000   0.00048  -0.00043   0.00005   3.13928
   D18       -1.19773  -0.00000  -0.00053   0.00070   0.00015  -1.19758
   D19        3.13947  -0.00000   0.00041   0.00010   0.00050   3.13997
   D20        0.00163  -0.00001  -0.00162   0.00247   0.00085   0.00248
   D21       -1.93801  -0.00000  -0.00373   0.00265  -0.00108  -1.93909
   D22       -0.00179   0.00001   0.00209  -0.00219  -0.00010  -0.00189
   D23       -3.13963  -0.00000   0.00006   0.00019   0.00024  -3.13938
   D24        1.20392   0.00001  -0.00205   0.00036  -0.00169   1.20223
   D25       -0.00136   0.00001   0.00137  -0.00179  -0.00042  -0.00178
   D26        3.13914  -0.00000   0.00032  -0.00015   0.00017   3.13931
   D27       -3.13891   0.00001  -0.00097   0.00054  -0.00044  -3.13934
   D28        0.00159  -0.00000  -0.00202   0.00218   0.00016   0.00175
   D29        1.64782  -0.00000  -0.00085   0.00027  -0.00057   1.64725
   D30        1.08302  -0.00000  -0.00100   0.00035  -0.00066   1.08236
   D31        0.51716  -0.00000  -0.00042   0.00008  -0.00034   0.51682
   D32       -2.59544   0.00000   0.00019  -0.00014   0.00005  -2.59539
   D33        3.12294   0.00000   0.00004  -0.00007  -0.00003   3.12291
   D34        2.55708   0.00000   0.00062  -0.00033   0.00029   2.55737
   D35        0.00133  -0.00002  -0.00121   0.00208   0.00087   0.00219
   D36        3.13941  -0.00000   0.00044  -0.00037   0.00007   3.13948
   D37       -3.13916  -0.00001  -0.00016   0.00042   0.00027  -3.13890
   D38       -0.00109   0.00001   0.00150  -0.00203  -0.00053  -0.00161
   D39       -2.58791  -0.00000  -0.00036   0.00014  -0.00022  -2.58813
   D40        3.13177   0.00000   0.00010  -0.00004   0.00007   3.13184
   D41       -0.00154   0.00002   0.00151  -0.00245  -0.00094  -0.00248
   D42        3.13915   0.00000  -0.00036   0.00001  -0.00034   3.13881
   D43       -3.13962   0.00000  -0.00015   0.00000  -0.00014  -3.13976
   D44        0.00107  -0.00001  -0.00201   0.00246   0.00045   0.00152
   D45        2.58418  -0.00000  -0.00021   0.00004  -0.00018   2.58400
   D46       -2.57993   0.00000  -0.00050   0.00023  -0.00027  -2.58019
   D47        0.00177  -0.00002  -0.00195   0.00250   0.00056   0.00233
   D48        3.13968  -0.00001   0.00005   0.00017   0.00022   3.13990
   D49       -3.13893   0.00000  -0.00010   0.00007  -0.00003  -3.13896
   D50       -0.00102   0.00001   0.00189  -0.00226  -0.00037  -0.00139
   D51       -3.13167  -0.00000  -0.00011   0.00006  -0.00005  -3.13173
   D52        2.59248  -0.00000  -0.00079   0.00031  -0.00047   2.59202
   D53       -0.51696   0.00000  -0.00010   0.00013   0.00004  -0.51692
   D54       -1.07376   0.00000  -0.00075   0.00037  -0.00037  -1.07413
   D55       -1.63728   0.00000  -0.00146   0.00065  -0.00078  -1.63806
   D56       -2.60419   0.00000   0.00085  -0.00034   0.00049  -2.60370
   D57        3.12219   0.00000   0.00019  -0.00010   0.00009   3.12228
   D58        2.55867   0.00000  -0.00052   0.00018  -0.00032   2.55835
   D59       -2.13465  -0.00005   0.17345  -0.03071   0.14274  -1.99191
         Item               Value     Threshold  Converged?
 Maximum Force            0.000080     0.000450     YES
 RMS     Force            0.000016     0.000300     YES
 Maximum Displacement     0.033319     0.001800     NO 
 RMS     Displacement     0.005944     0.001200     NO 
 Predicted change in Energy=-1.061147D-05
 GradGradGradGradGradGradGradGradGradGradGradGradGradGradGradGradGradGrad

                          Input orientation:                          
 ---------------------------------------------------------------------
 Center     Atomic      Atomic             Coordinates (Angstroms)
 Number     Number       Type             X           Y           Z
 ---------------------------------------------------------------------
      1          6           0        0.140409    0.130055   -0.050121
      2          8           0        0.136399    0.385764    1.356918
      3          6           0        1.334101    0.266967    2.010734
      4          6           0        1.310795    0.542792    3.381395
      5          6           0        2.480828    0.449467    4.126288
      6          6           0        3.680998    0.079405    3.514295
      7          6           0        3.695138   -0.192818    2.149586
      8          6           0        2.526691   -0.103565    1.387544
      9          1           0        2.563635   -0.318210    0.329910
     10          1           0        4.618135   -0.478136    1.661537
     11          1           0        4.591052    0.009029    4.094459
     12          1           0        2.453820    0.666832    5.186148
     13          1           0        0.375213    0.830503    3.843734
     14          1           0       -0.881710    0.282378   -0.380075
     15          1           0        0.803673    0.824707   -0.564903
     16          1           0        0.445544   -0.896151   -0.253147
     17          3           0        1.915993   -2.933166    3.382911
     18          8           0       -2.216489    1.366593    2.617956
     19          1           0       -1.420970    1.029309    2.174144
     20          1           0       -2.801823    0.603771    2.661920
 ---------------------------------------------------------------------
                    Distance matrix (angstroms):
                    1          2          3          4          5
     1  C    0.000000
     2  O    1.430091   0.000000
     3  C    2.385533   1.369700   0.000000
     4  C    3.649035   2.345713   1.398332   0.000000
     5  C    4.798122   3.629024   2.413267   1.390162   0.000000
     6  C    5.024280   4.160806   2.793528   2.418729   1.397100
     7  C    4.192738   3.691571   2.409393   2.782726   2.407162
     8  C    2.795675   2.440056   1.395683   2.423143   2.794400
     9  H    2.493468   2.727966   2.163182   3.409177   3.874103
    10  H    4.832152   4.574392   3.385556   3.865061   3.391685
    11  H    6.082796   5.242136   3.875070   3.399036   2.155932
    12  H    5.749653   4.484690   3.390710   2.139866   1.082257
    13  H    3.963315   2.537534   2.144045   1.082520   2.158389
    14  H    1.084804   2.016031   3.259759   4.361600   5.625112
    15  H    1.089706   2.081182   2.688184   3.988723   4.996090
    16  H    1.089690   2.081150   2.695837   4.003637   5.013235
    17  Li   4.931707   4.276318   3.530201   3.528250   3.509110
    18  O    3.768638   2.843998   3.766243   3.701786   5.018065
    19  H    2.862502   1.872807   2.863265   3.026003   4.401262
    20  H    4.029430   3.222377   4.200399   4.175523   5.484030
                    6          7          8          9         10
     6  C    0.000000
     7  C    1.391667   0.000000
     8  C    2.426721   1.397835   0.000000
     9  H    3.398074   2.146449   1.079827   0.000000
    10  H    2.149835   1.082369   2.142314   2.453523   0.000000
    11  H    1.081546   2.150799   3.406120   4.288279   2.481365
    12  H    2.155487   3.391250   3.876625   4.956351   4.291630
    13  H    3.406008   3.865129   3.396206   4.296009   4.947414
    14  H    6.002135   5.250955   3.858837   3.568639   5.915644
    15  H    5.047210   4.094431   2.764512   2.281318   4.604839
    16  H    5.060978   4.102154   2.766086   2.271625   4.609910
    17  Li   3.494007   3.492270   3.515833   4.071640   4.036319
    18  O    6.102510   6.131759   5.115959   5.560872   7.143518
    19  H    5.359888   5.260110   4.181647   4.592829   6.245473
    20  H    6.559609   6.565633   5.524258   5.922538   7.564857
                   11         12         13         14         15
    11  H    0.000000
    12  H    2.488423   0.000000
    13  H    4.302439   2.479813   0.000000
    14  H    7.074411   6.500493   4.440817   0.000000
    15  H    6.059638   5.985189   4.429411   1.780111   0.000000
    16  H    6.075053   6.005166   4.446427   1.779506   1.785161
    17  Li   4.039646   4.062130   4.092868   5.685678   5.562742
    18  O    7.096876   5.375599   2.916649   3.456204   4.421042
    19  H    6.393198   4.921134   2.460351   2.715280   3.534583
    20  H    7.553839   5.830737   3.397300   3.611630   4.843636
                   16         17         18         19         20
    16  H    0.000000
    17  Li   4.419567   0.000000
    18  O    4.522130   6.012528   0.000000
    19  H    3.617044   5.319553   0.971381   0.000000
    20  H    4.614410   5.940332   0.962522   1.525046   0.000000
 Stoichiometry    C7H10LiO2(1+)
 Framework group  C1[X(C7H10LiO2)]
 Deg. of freedom    54
 Full point group                 C1      NOp   1
 Largest Abelian subgroup         C1      NOp   1
 Largest concise Abelian subgroup C1      NOp   1
                         Standard orientation:                         
 ---------------------------------------------------------------------
 Center     Atomic      Atomic             Coordinates (Angstroms)
 Number     Number       Type             X           Y           Z
 ---------------------------------------------------------------------
      1          6           0        1.716065    1.911665   -0.012922
      2          8           0        1.364467    0.525474   -0.016918
      3          6           0        0.031263    0.225632   -0.110410
      4          6           0       -0.287556   -1.135656   -0.134550
      5          6           0       -1.616061   -1.533911   -0.229521
      6          6           0       -2.636317   -0.581996   -0.298966
      7          6           0       -2.309915    0.770637   -0.274817
      8          6           0       -0.978760    1.186382   -0.179296
      9          1           0       -0.750836    2.241769   -0.163963
     10          1           0       -3.089647    1.519263   -0.330479
     11          1           0       -3.669398   -0.893017   -0.374802
     12          1           0       -1.853343   -2.589644   -0.249687
     13          1           0        0.511896   -1.863656   -0.082175
     14          1           0        2.798219    1.940843    0.057021
     15          1           0        1.390943    2.393089   -0.934868
     16          1           0        1.276145    2.417036    0.846436
     17          3           0       -1.577773   -0.176038    3.005995
     18          8           0        3.400078   -1.458312   -0.112861
     19          1           0        2.715719   -0.769823   -0.077994
     20          1           0        3.774950   -1.461554    0.773654
 ---------------------------------------------------------------------
 Rotational constants (GHZ):           1.9390817           0.8582328           0.7107143
 Standard basis: Aug-CC-pVTZ (5D, 7F)
 There are   800 symmetry adapted cartesian basis functions of A   symmetry.
 There are   690 symmetry adapted basis functions of A   symmetry.
   690 basis functions,   992 primitive gaussians,   800 cartesian basis functions
    35 alpha electrons       35 beta electrons
       nuclear repulsion energy       455.4913791795 Hartrees.
 NAtoms=   20 NActive=   20 NUniq=   20 SFac= 1.00D+00 NAtFMM=   60 NAOKFM=F Big=F
 Integral buffers will be    131072 words long.
 Raffenetti 1 integral format.
 Two-electron integral symmetry is turned on.
 ------------------------------------------------------------------------------
 Polarizable Continuum Model (PCM)
 =================================
 Model                : PCM.
 Atomic radii         : UFF (Universal Force Field).
 Polarization charges : Total charges.
 Charge compensation  : None.
 Solution method      : On-the-fly selection.
 Cavity type          : Scaled VdW (van der Waals Surface) (Alpha=1.100).
 Cavity algorithm     : GePol (No added spheres)
                        Default sphere list used, NSphG=   20.
                        Lebedev-Laikov grids with approx.  5.0 points / Ang**2.
                        Smoothing algorithm: York/Karplus (Gamma=1.0000).
                        Polarization charges: spherical gaussians, with
                                              point-specific exponents (IZeta= 3).
                        Self-potential: point-specific (ISelfS= 7).
                        Self-field    : sphere-specific E.n sum rule (ISelfD= 2).
 1st derivatives      : Analytical E(r).r(x)/FMM algorithm (CHGder, D1EAlg=3).
                        Cavity 1st derivative terms included.
 Solvent              : Water, Eps=  78.355300 Eps(inf)=   1.777849
 ------------------------------------------------------------------------------
 Spheres list:
 ISph  on   Nord     Re0    Alpha      Xe            Ye            Ze
    1   C      1    1.9255  1.100      1.716065      1.911665     -0.012922
    2   O      2    1.7500  1.100      1.364467      0.525474     -0.016918
    3   C      3    1.9255  1.100      0.031263      0.225632     -0.110410
    4   C      4    1.9255  1.100     -0.287556     -1.135656     -0.134550
    5   C      5    1.9255  1.100     -1.616061     -1.533911     -0.229521
    6   C      6    1.9255  1.100     -2.636317     -0.581996     -0.298966
    7   C      7    1.9255  1.100     -2.309915      0.770637     -0.274817
    8   C      8    1.9255  1.100     -0.978760      1.186382     -0.179296
    9   H      9    1.4430  1.100     -0.750836      2.241769     -0.163963
   10   H     10    1.4430  1.100     -3.089647      1.519263     -0.330479
   11   H     11    1.4430  1.100     -3.669398     -0.893017     -0.374802
   12   H     12    1.4430  1.100     -1.853343     -2.589644     -0.249687
   13   H     13    1.4430  1.100      0.511896     -1.863656     -0.082175
   14   H     14    1.4430  1.100      2.798219      1.940843      0.057021
   15   H     15    1.4430  1.100      1.390943      2.393089     -0.934868
   16   H     16    1.4430  1.100      1.276145      2.417036      0.846436
   17  Li     17    1.2255  1.100     -1.577773     -0.176038      3.005995
   18   O     18    1.7500  1.100      3.400078     -1.458312     -0.112861
   19   H     19    1.4430  1.100      2.715719     -0.769823     -0.077994
   20   H     20    1.4430  1.100      3.774950     -1.461554      0.773654
 ------------------------------------------------------------------------------
 Separa: There are  2 disjoint cavities,
 One-electron integrals computed using PRISM.
 NBasis=   690 RedAO= T EigKep=  1.33D-06  NBF=   690
 NBsUse=   687 1.00D-06 EigRej=  9.33D-07 NBFU=   687
 Initial guess from the checkpoint file:  "output.chk"
 B after Tr=    -0.000000   -0.000000   -0.000000
         Rot=    1.000000    0.000288    0.000374    0.000124 Ang=   0.06 deg.
 ExpMin= 7.59D-03 ExpMax= 1.53D+04 ExpMxC= 5.22D+02 IAcc=3 IRadAn=         5 AccDes= 0.00D+00
 Harris functional with IExCor=  205 and IRadAn=       5 diagonalized for initial guess.
 HarFok:  IExCor=  205 AccDes= 0.00D+00 IRadAn=         5 IDoV= 1 UseB2=F ITyADJ=14
 ICtDFT=  3500011 ScaDFX=  1.000000  1.000000  1.000000  1.000000
 FoFCou: FMM=F IPFlag=           0 FMFlag=      100000 FMFlg1=           0
         NFxFlg=           0 DoJE=T BraDBF=F KetDBF=T FulRan=T
         wScrn=  0.000000 ICntrl=       500 IOpCl=  0 I1Cent=   200000004 NGrid=           0
         NMat0=    1 NMatS0=      1 NMatT0=    0 NMatD0=    1 NMtDS0=    0 NMtDT0=    0
 Petite list used in FoFCou.
 Requested convergence on RMS density matrix=1.00D-08 within 128 cycles.
 Requested convergence on MAX density matrix=1.00D-06.
 Requested convergence on             energy=1.00D-06.
 No special actions if energy rises.
 Inv3:  Mode=1 IEnd=     9124608.
 Iteration    1 A*A^-1 deviation from unit magnitude is 3.77D-15 for    376.
 Iteration    1 A*A^-1 deviation from orthogonality  is 1.62D-15 for   1710    567.
 Iteration    1 A^-1*A deviation from unit magnitude is 3.66D-15 for    376.
 Iteration    1 A^-1*A deviation from orthogonality  is 1.78D-15 for   1640   1441.
 Error on total polarization charges =  0.01291
 SCF Done:  E(RHF) =  -428.209057013     A.U. after    8 cycles
            NFock=  8  Conv=0.95D-08     -V/T= 2.0019
 ExpMin= 7.59D-03 ExpMax= 1.53D+04 ExpMxC= 5.22D+02 IAcc=3 IRadAn=         5 AccDes= 0.00D+00
 HarFok:  IExCor=  205 AccDes= 0.00D+00 IRadAn=         5 IDoV=-2 UseB2=F ITyADJ=14
 ICtDFT= 12500011 ScaDFX=  1.000000  1.000000  1.000000  1.000000
 Range of M.O.s used for correlation:    11   687
 NBasis=   690 NAE=    35 NBE=    35 NFC=    10 NFV=     0
 NROrb=    677 NOA=    25 NOB=    25 NVA=   652 NVB=   652

 **** Warning!!: The largest alpha MO coefficient is  0.16141805D+03

 Disk-based method using ON**2 memory for 25 occupieds at a time.
 Estimated scratch disk usage= 26908726096 words.
 Actual    scratch disk usage= 24338123088 words.
 JobTyp=1 Pass  1:  I=  11 to  35 NPSUse= 12 ParTrn=T ParDer=T DoDerP=T.
 Spin components of T(2) and E(2):
     alpha-alpha T2 =       0.6830086023D-01 E2=     -0.2060430758D+00
     alpha-beta  T2 =       0.3691677145D+00 E2=     -0.1241181439D+01
     beta-beta   T2 =       0.6830086023D-01 E2=     -0.2060430758D+00
 ANorm=    0.1227097973D+01
 E2 =    -0.1653267591D+01 EUMP2 =    -0.42986232460335D+03
          IDoAtm=11111111111111111111
 NEqPCM:  Using equilibrium solvation (IEInf=0, Eps=  78.3553, EpsInf=   1.7778)
          Differentiating once with respect to electric field.
                with respect to dipole field.
          Differentiating once with respect to nuclear coordinates.
          There are     1 degrees of freedom in the 1st order CPHF.  IDoFFX=0 NUNeed=     1.
 LinEq1:  Iter=  0 NonCon=     1 RMS=1.86D-03 Max=3.49D-02 NDo=     1
 AX will form     1 AO Fock derivatives at one time.
 LinEq1:  Iter=  1 NonCon=     1 RMS=4.56D-04 Max=7.18D-03 NDo=     1
 LinEq1:  Iter=  2 NonCon=     1 RMS=1.65D-04 Max=4.82D-03 NDo=     1
 LinEq1:  Iter=  3 NonCon=     1 RMS=7.04D-05 Max=2.37D-03 NDo=     1
 LinEq1:  Iter=  4 NonCon=     1 RMS=2.85D-05 Max=1.05D-03 NDo=     1
 LinEq1:  Iter=  5 NonCon=     1 RMS=8.95D-06 Max=2.35D-04 NDo=     1
 LinEq1:  Iter=  6 NonCon=     1 RMS=2.36D-06 Max=3.06D-05 NDo=     1
 LinEq1:  Iter=  7 NonCon=     1 RMS=7.49D-07 Max=1.46D-05 NDo=     1
 LinEq1:  Iter=  8 NonCon=     1 RMS=2.07D-07 Max=3.80D-06 NDo=     1
 LinEq1:  Iter=  9 NonCon=     1 RMS=7.53D-08 Max=2.41D-06 NDo=     1
 LinEq1:  Iter= 10 NonCon=     1 RMS=2.29D-08 Max=6.06D-07 NDo=     1
 LinEq1:  Iter= 11 NonCon=     1 RMS=6.31D-09 Max=2.23D-07 NDo=     1
 LinEq1:  Iter= 12 NonCon=     1 RMS=2.57D-09 Max=9.52D-08 NDo=     1
 LinEq1:  Iter= 13 NonCon=     1 RMS=9.00D-10 Max=3.71D-08 NDo=     1
 LinEq1:  Iter= 14 NonCon=     1 RMS=2.30D-10 Max=4.56D-09 NDo=     1
 LinEq1:  Iter= 15 NonCon=     1 RMS=8.06D-11 Max=2.55D-09 NDo=     1
 LinEq1:  Iter= 16 NonCon=     0 RMS=2.54D-11 Max=3.90D-10 NDo=     1
 Linear equations converged to 1.000D-10 1.000D-09 after    16 iterations.
 End of Minotr F.D. properties file   721 does not exist.
 End of Minotr F.D. properties file   722 does not exist.
 End of Minotr F.D. properties file   788 does not exist.
 D1PCM: PCM CHGder 1st derivatives, ID1Alg=3 FixD1E=F DoIter=F DoCFld=F I1PDM=2.
 Calling FoFJK, ICntrl=  10002127 FMM=F ISym2X=0 I1Cent= 0 IOpClX= 0 NMat=1 NMatS=1 NMatT=0.
 ***** Axes restored to original set *****
 -------------------------------------------------------------------
 Center     Atomic                   Forces (Hartrees/Bohr)
 Number     Number              X              Y              Z
 -------------------------------------------------------------------
      1        6           0.000011713   -0.000011868   -0.000000953
      2        8           0.000034111    0.000248529   -0.000050464
      3        6          -0.000038921   -0.000105852    0.000000401
      4        6           0.000015805    0.000098295   -0.000028693
      5        6          -0.000017758   -0.000081664    0.000033466
      6        6           0.000043742    0.000161022   -0.000026026
      7        6          -0.000026107   -0.000132616    0.000010763
      8        6           0.000027334    0.000106222   -0.000020372
      9        1          -0.000008401   -0.000019880    0.000002377
     10        1           0.000001244    0.000012652   -0.000003349
     11        1          -0.000003437   -0.000021031    0.000002145
     12        1           0.000004510    0.000017426   -0.000005068
     13        1           0.000009920    0.000008685    0.000007719
     14        1           0.000000160   -0.000000067    0.000003787
     15        1           0.000004604   -0.000003254    0.000003033
     16        1          -0.000006438   -0.000001229    0.000000514
     17        3          -0.000021325   -0.000065554    0.000011307
     18        8           0.000154143    0.000395231   -0.000102386
     19        1          -0.000180980   -0.000621967    0.000193950
     20        1          -0.000003921    0.000016919   -0.000032152
 -------------------------------------------------------------------
 Cartesian Forces:  Max     0.000621967 RMS     0.000116356

 GradGradGradGradGradGradGradGradGradGradGradGradGradGradGradGradGradGrad
 Berny optimization.
 Using GEDIIS/GDIIS optimizer.
 FormGI is forming the generalized inverse of G from B-inverse, IUseBI=4.
 Internal  Forces:  Max     0.000060423 RMS     0.000012700
 Search for a local minimum.
 Step number  12 out of a maximum of  120
 All quantities printed in internal units (Hartrees-Bohrs-Radians)
 Mixed Optimization -- En-DIIS/RFO-DIIS
 Swapping is turned off.
 Second derivative matrix not updated -- turned off.
 DE=  5.55D-06 DEPred=-1.06D-05 R=-5.23D-01
 Trust test=-5.23D-01 RLast= 2.16D-01 DXMaxT set to 1.07D-01
 ITU= -1  1 -1  0  1  1 -1  1  1  1  1  0
     Eigenvalues ---    0.00009   0.00083   0.00243   0.00408   0.00456
     Eigenvalues ---    0.00534   0.00859   0.00949   0.01025   0.01157
     Eigenvalues ---    0.01400   0.01533   0.01672   0.01718   0.01815
     Eigenvalues ---    0.01906   0.01935   0.02073   0.02258   0.03506
     Eigenvalues ---    0.04011   0.04619   0.04691   0.05648   0.05808
     Eigenvalues ---    0.06827   0.06975   0.12528   0.14176   0.14654
     Eigenvalues ---    0.16807   0.17587   0.17855   0.18921   0.19639
     Eigenvalues ---    0.29244   0.33054   0.33792   0.34932   0.35266
     Eigenvalues ---    0.35994   0.36549   0.36960   0.37091   0.37097
     Eigenvalues ---    0.37385   0.37847   0.38925   0.40994   0.43997
     Eigenvalues ---    0.45397   0.48510   0.51269   0.53065
 Eigenvalue     1 is   9.46D-05 Eigenvector:
                          D12       D59       D11       D2        D4
   1                   -0.61511   0.55410  -0.53878  -0.07158  -0.07119
                          D6        D9        D10       A42       D8
   1                   -0.07113   0.06670   0.06448  -0.01306  -0.01022
 En-DIIS/RFO-DIIS/Sim-DIIS IScMMF=       -3 using points:    12   11   10    9    8    7    6    5    4    3
 RFO step:  Lambda=-3.35637557D-06.
 DIIS inversion failure, remove point  10.
 DIIS inversion failure, remove point   9.
 DIIS inversion failure, remove point   8.
 RFO-DIIS uses    7 points instead of   10
 DidBck=F Rises=F RFO-DIIS coefs:    2.10303   -2.00000   -1.57806    2.30115   -0.13974
                  RFO-DIIS coefs:    0.46946   -0.15583    0.00000    0.00000    0.00000
 Iteration  1 RMS(Cart)=  0.00604045 RMS(Int)=  0.00012733
 Iteration  2 RMS(Cart)=  0.00020599 RMS(Int)=  0.00002479
 Iteration  3 RMS(Cart)=  0.00000007 RMS(Int)=  0.00002479
 Variable       Old X    -DE/DX   Delta X   Delta X   Delta X     New X
                                 (Linear)    (Quad)   (Total)
    R1        2.70248  -0.00000   0.00005  -0.00001   0.00004   2.70252
    R2        2.04998  -0.00000   0.00001   0.00000   0.00002   2.05000
    R3        2.05925   0.00000  -0.00001  -0.00000  -0.00001   2.05924
    R4        2.05922  -0.00000   0.00000  -0.00000   0.00000   2.05922
    R5        2.58836  -0.00002  -0.00001   0.00001   0.00000   2.58836
    R6        3.53909  -0.00002  -0.00049  -0.00006  -0.00054   3.53855
    R7        2.64246   0.00001   0.00000  -0.00001  -0.00001   2.64246
    R8        2.63746  -0.00000   0.00002   0.00002   0.00004   2.63750
    R9        2.62703   0.00000   0.00002  -0.00001   0.00002   2.62705
   R10        2.04567  -0.00000  -0.00003   0.00002  -0.00002   2.04565
   R11        6.66743   0.00002   0.00955   0.00021   0.00975   6.67718
   R12        2.64014   0.00000   0.00001  -0.00001   0.00000   2.64014
   R13        2.04517  -0.00000  -0.00000  -0.00000  -0.00000   2.04516
   R14        6.63126   0.00001   0.00937   0.00118   0.01054   6.64180
   R15        2.62987   0.00001   0.00000   0.00001   0.00001   2.62988
   R16        2.04382  -0.00000  -0.00001   0.00001  -0.00000   2.04382
   R17        6.60272   0.00003   0.00694   0.00206   0.00899   6.61171
   R18        2.64152  -0.00000  -0.00000   0.00000  -0.00000   2.64152
   R19        2.04538  -0.00000  -0.00000  -0.00000  -0.00001   2.04537
   R20        6.59943  -0.00000   0.00269   0.00012   0.00280   6.60224
   R21        2.04058   0.00000  -0.00001   0.00001  -0.00000   2.04057
   R22        6.64396   0.00002   0.00331  -0.00096   0.00235   6.64631
   R23        1.83564  -0.00004  -0.00010   0.00005  -0.00005   1.83559
   R24        1.81890  -0.00000  -0.00001   0.00001  -0.00000   1.81890
    A1        1.84576  -0.00000   0.00000   0.00004   0.00004   1.84580
    A2        1.93105  -0.00001  -0.00001  -0.00007  -0.00008   1.93097
    A3        1.93102   0.00001   0.00003   0.00006   0.00009   1.93111
    A4        1.91803   0.00000  -0.00006   0.00002  -0.00004   1.91799
    A5        1.91708  -0.00000   0.00001  -0.00003  -0.00002   1.91706
    A6        1.91971   0.00000   0.00003  -0.00001   0.00002   1.91972
    A7        2.03945  -0.00003   0.00001  -0.00024  -0.00013   2.03932
    A8        2.08645   0.00002  -0.00392   0.00122  -0.00259   2.08386
    A9        2.15155   0.00001   0.00436  -0.00069   0.00375   2.15530
   A10        2.02218   0.00002   0.00010   0.00005   0.00015   2.02233
   A11        2.16165  -0.00001   0.00000  -0.00007  -0.00006   2.16159
   A12        2.09935  -0.00000  -0.00010   0.00002  -0.00008   2.09927
   A13        2.09204   0.00000   0.00008  -0.00004   0.00004   2.09207
   A14        2.07770   0.00000   0.00014  -0.00001   0.00013   2.07783
   A15        1.37274  -0.00000  -0.00096  -0.00067  -0.00162   1.37111
   A16        2.11344  -0.00001  -0.00022   0.00006  -0.00016   2.11328
   A17        1.99314   0.00000   0.00073  -0.00056   0.00017   1.99331
   A18        2.10143  -0.00000  -0.00000   0.00003   0.00003   2.10146
   A19        2.08318   0.00000  -0.00003  -0.00002  -0.00005   2.08313
   A20        2.09858   0.00000   0.00003  -0.00001   0.00001   2.09859
   A21        1.97909   0.00001   0.00094   0.00058   0.00152   1.98061
   A22        2.08300   0.00000  -0.00007   0.00002  -0.00005   2.08295
   A23        2.10028  -0.00000   0.00003  -0.00000   0.00003   2.10031
   A24        2.09989   0.00000   0.00004  -0.00001   0.00003   2.09992
   A25        1.97047  -0.00000  -0.00061   0.00029  -0.00032   1.97015
   A26        2.11019  -0.00000   0.00005  -0.00004   0.00001   2.11020
   A27        2.09717   0.00000  -0.00002   0.00002  -0.00001   2.09716
   A28        2.07582   0.00000  -0.00003   0.00002  -0.00001   2.07582
   A29        1.96799   0.00000  -0.00144   0.00029  -0.00115   1.96684
   A30        2.08036   0.00000   0.00004   0.00001   0.00006   2.08041
   A31        2.11688  -0.00000   0.00001  -0.00001   0.00000   2.11688
   A32        1.38150  -0.00000   0.00127  -0.00025   0.00101   1.38251
   A33        2.08595  -0.00000  -0.00005  -0.00000  -0.00005   2.08589
   A34        1.98432  -0.00000  -0.00188  -0.00070  -0.00257   1.98175
   A35        0.70321  -0.00000  -0.00090  -0.00012  -0.00103   0.70219
   A36        0.81506  -0.00000  -0.00083  -0.00001  -0.00083   0.81423
   A37        0.70233  -0.00000  -0.00073   0.00005  -0.00068   0.70165
   A38        0.70193   0.00000  -0.00069  -0.00007  -0.00076   0.70118
   A39        0.81820  -0.00000  -0.00083  -0.00002  -0.00085   0.81734
   A40        0.70698  -0.00000  -0.00056  -0.00006  -0.00062   0.70636
   A41        1.81699  -0.00001   0.00006   0.00018   0.00023   1.81723
   A42        3.11724  -0.00002   0.00379  -0.00271   0.00108   3.11832
    D1       -3.13268   0.00000  -0.00052   0.00091   0.00033  -3.13235
    D2       -0.10216   0.00000   0.00727   0.00365   0.01098  -0.09118
    D3       -1.05655   0.00000  -0.00059   0.00092   0.00027  -1.05629
    D4        1.97397   0.00000   0.00720   0.00366   0.01091   1.98488
    D5        1.07552   0.00000  -0.00055   0.00089   0.00029   1.07581
    D6       -2.17714   0.00000   0.00724   0.00363   0.01093  -2.16621
    D7        3.12403  -0.00003   0.00140  -0.00152  -0.00020   3.12383
    D8       -0.01782  -0.00001   0.00203  -0.00091   0.00104  -0.01678
    D9        0.09803  -0.00003  -0.00644  -0.00451  -0.01087   0.08716
   D10       -3.04382  -0.00001  -0.00581  -0.00390  -0.00963  -3.05345
   D11       -2.99063  -0.00002   0.00014   0.03996   0.04013  -2.95050
   D12        0.03240  -0.00002   0.00833   0.04293   0.05123   0.08363
   D13       -3.14021   0.00000   0.00032  -0.00003   0.00029  -3.13992
   D14       -0.00256   0.00001   0.00042   0.00092   0.00133  -0.00123
   D15        1.94376   0.00001   0.00076  -0.00006   0.00069   1.94445
   D16        0.00163  -0.00001  -0.00029  -0.00062  -0.00091   0.00072
   D17        3.13928  -0.00001  -0.00019   0.00033   0.00014   3.13942
   D18       -1.19758  -0.00001   0.00015  -0.00065  -0.00050  -1.19808
   D19        3.13997  -0.00000  -0.00017  -0.00004  -0.00021   3.13976
   D20        0.00248  -0.00002  -0.00097  -0.00070  -0.00168   0.00080
   D21       -1.93909  -0.00001   0.00049   0.00026   0.00074  -1.93835
   D22       -0.00189   0.00002   0.00049   0.00060   0.00108  -0.00081
   D23       -3.13938   0.00000  -0.00031  -0.00007  -0.00038  -3.13977
   D24        1.20223   0.00001   0.00114   0.00089   0.00204   1.20427
   D25       -0.00178   0.00002   0.00051   0.00075   0.00126  -0.00052
   D26        3.13931  -0.00000  -0.00020   0.00006  -0.00014   3.13918
   D27       -3.13934   0.00001   0.00041  -0.00022   0.00019  -3.13915
   D28        0.00175  -0.00001  -0.00030  -0.00091  -0.00121   0.00054
   D29        1.64725   0.00000   0.00049   0.00013   0.00062   1.64787
   D30        1.08236   0.00000   0.00045   0.00024   0.00069   1.08305
   D31        0.51682   0.00000   0.00022   0.00019   0.00041   0.51723
   D32       -2.59539   0.00000   0.00025  -0.00015   0.00011  -2.59527
   D33        3.12291   0.00000   0.00022  -0.00004   0.00018   3.12309
   D34        2.55737   0.00000  -0.00002  -0.00009  -0.00010   2.55727
   D35        0.00219  -0.00003  -0.00092  -0.00086  -0.00178   0.00041
   D36        3.13948  -0.00000   0.00009  -0.00001   0.00008   3.13956
   D37       -3.13890  -0.00001  -0.00021  -0.00016  -0.00037  -3.13927
   D38       -0.00161   0.00002   0.00080   0.00069   0.00149  -0.00012
   D39       -2.58813  -0.00000   0.00018   0.00007   0.00024  -2.58789
   D40        3.13184  -0.00000  -0.00006   0.00001  -0.00005   3.13179
   D41       -0.00248   0.00004   0.00113   0.00085   0.00198  -0.00050
   D42        3.13881   0.00001   0.00024   0.00006   0.00030   3.13911
   D43       -3.13976   0.00001   0.00012  -0.00001   0.00011  -3.13965
   D44        0.00152  -0.00002  -0.00077  -0.00080  -0.00157  -0.00004
   D45        2.58400  -0.00000   0.00026  -0.00009   0.00017   2.58417
   D46       -2.58019   0.00000   0.00008   0.00013   0.00021  -2.57999
   D47        0.00233  -0.00003  -0.00091  -0.00072  -0.00163   0.00070
   D48        3.13990  -0.00001  -0.00013  -0.00006  -0.00019   3.13971
   D49       -3.13896  -0.00000  -0.00004   0.00006   0.00003  -3.13893
   D50       -0.00139   0.00002   0.00075   0.00072   0.00147   0.00008
   D51       -3.13173  -0.00000   0.00003  -0.00001   0.00002  -3.13170
   D52        2.59202  -0.00000   0.00038   0.00006   0.00045   2.59247
   D53       -0.51692  -0.00000   0.00004  -0.00014  -0.00010  -0.51702
   D54       -1.07413  -0.00000   0.00039  -0.00009   0.00031  -1.07382
   D55       -1.63806  -0.00000   0.00063   0.00005   0.00069  -1.63737
   D56       -2.60370   0.00000  -0.00041  -0.00001  -0.00043  -2.60413
   D57        3.12228   0.00000  -0.00005   0.00003  -0.00002   3.12226
   D58        2.55835   0.00000   0.00018   0.00018   0.00037   2.55871
   D59       -1.99191  -0.00006  -0.01701  -0.05301  -0.07002  -2.06192
         Item               Value     Threshold  Converged?
 Maximum Force            0.000060     0.000450     YES
 RMS     Force            0.000013     0.000300     YES
 Maximum Displacement     0.042616     0.001800     NO 
 RMS     Displacement     0.006241     0.001200     NO 
 Predicted change in Energy=-2.583293D-07
 GradGradGradGradGradGradGradGradGradGradGradGradGradGradGradGradGradGrad

                          Input orientation:                          
 ---------------------------------------------------------------------
 Center     Atomic      Atomic             Coordinates (Angstroms)
 Number     Number       Type             X           Y           Z
 ---------------------------------------------------------------------
      1          6           0        0.139697    0.133513   -0.046874
      2          8           0        0.137698    0.391134    1.359842
      3          6           0        1.335693    0.269566    2.012616
      4          6           0        1.314854    0.547476    3.382892
      5          6           0        2.485505    0.451894    4.126545
      6          6           0        3.684209    0.078942    3.513432
      7          6           0        3.695791   -0.195961    2.149230
      8          6           0        2.526742   -0.104262    1.388404
      9          1           0        2.561796   -0.320911    0.331117
     10          1           0        4.617551   -0.483808    1.660334
     11          1           0        4.594724    0.006738    4.092646
     12          1           0        2.460355    0.671038    5.186082
     13          1           0        0.380538    0.837618    3.846254
     14          1           0       -0.882175    0.288796   -0.376243
     15          1           0        0.804820    0.825330   -0.563061
     16          1           0        0.441268   -0.893952   -0.248859
     17          3           0        1.912190   -2.935077    3.383057
     18          8           0       -2.222540    1.356610    2.618322
     19          1           0       -1.424188    1.024001    2.176126
     20          1           0       -2.813098    0.596843    2.639369
 ---------------------------------------------------------------------
                    Distance matrix (angstroms):
                    1          2          3          4          5
     1  C    0.000000
     2  O    1.430113   0.000000
     3  C    2.385460   1.369702   0.000000
     4  C    3.649062   2.345820   1.398329   0.000000
     5  C    4.798084   3.629123   2.413298   1.390173   0.000000
     6  C    5.024174   4.160908   2.793620   2.418761   1.397100
     7  C    4.192521   3.691591   2.409449   2.782712   2.407132
     8  C    2.795451   2.440034   1.395703   2.423101   2.794356
     9  H    2.493179   2.727917   2.163199   3.409148   3.874057
    10  H    4.831855   4.574374   3.385597   3.865043   3.391659
    11  H    6.082678   5.242238   3.875163   3.399073   2.155949
    12  H    5.749627   4.484773   3.390712   2.139844   1.082255
    13  H    3.963611   2.537826   2.144115   1.082512   2.158294
    14  H    1.084813   2.016087   3.259748   4.361760   5.625208
    15  H    1.089701   2.081138   2.687901   3.988469   4.995655
    16  H    1.089691   2.081230   2.695930   4.003809   5.013418
    17  Li   4.931775   4.278540   3.532733   3.533411   3.514689
    18  O    3.765554   2.843701   3.769558   3.708425   5.025827
    19  H    2.860146   1.872520   2.865808   3.030794   4.406489
    20  H    4.018653   3.222841   4.208610   4.194669   5.505261
                    6          7          8          9         10
     6  C    0.000000
     7  C    1.391673   0.000000
     8  C    2.426734   1.397834   0.000000
     9  H    3.398062   2.146414   1.079825   0.000000
    10  H    2.149834   1.082366   2.142308   2.453464   0.000000
    11  H    1.081545   2.150821   3.406141   4.288269   2.481390
    12  H    2.155493   3.391233   3.876578   4.956303   4.291627
    13  H    3.405965   3.865110   3.396227   4.296075   4.947392
    14  H    6.002122   5.250789   3.858652   3.568338   5.915366
    15  H    5.046363   4.093566   2.763580   2.280436   4.603722
    16  H    5.061425   4.102431   2.766486   2.271868   4.610268
    17  Li   3.498766   3.493755   3.517077   4.070650   4.036765
    18  O    6.109283   6.136544   5.118840   5.561946   7.147847
    19  H    5.364443   5.263385   4.183699   4.593574   6.248371
    20  H    6.576260   6.575288   5.529047   5.921130   7.572375
                   11         12         13         14         15
    11  H    0.000000
    12  H    2.488459   0.000000
    13  H    4.302375   2.479622   0.000000
    14  H    7.074387   6.500621   4.441298   0.000000
    15  H    6.058802   5.984751   4.429698   1.780090   0.000000
    16  H    6.075451   6.005371   4.446568   1.779500   1.785168
    17  Li   4.043981   4.068839   4.098016   5.686314   5.562264
    18  O    7.104286   5.384506   2.924583   3.450249   4.423614
    19  H    6.398061   4.926875   2.465989   2.710884   3.537102
    20  H    7.572058   5.856668   3.422551   3.594061   4.837054
                   16         17         18         19         20
    16  H    0.000000
    17  Li   4.418214   0.000000
    18  O    4.514601   6.008277   0.000000
    19  H    3.610959   5.316240   0.971355   0.000000
    20  H    4.599481   5.946081   0.962521   1.525165   0.000000
 Stoichiometry    C7H10LiO2(1+)
 Framework group  C1[X(C7H10LiO2)]
 Deg. of freedom    54
 Full point group                 C1      NOp   1
 Largest Abelian subgroup         C1      NOp   1
 Largest concise Abelian subgroup C1      NOp   1
                         Standard orientation:                         
 ---------------------------------------------------------------------
 Center     Atomic      Atomic             Coordinates (Angstroms)
 Number     Number       Type             X           Y           Z
 ---------------------------------------------------------------------
      1          6           0        1.716469    1.908837   -0.015566
      2          8           0        1.363897    0.522885   -0.022831
      3          6           0        0.030135    0.224423   -0.112735
      4          6           0       -0.290059   -1.136471   -0.140451
      5          6           0       -1.619234   -1.533199   -0.232534
      6          6           0       -2.638760   -0.580154   -0.297039
      7          6           0       -2.311055    0.772090   -0.268720
      8          6           0       -0.979203    1.186289   -0.176261
      9          1           0       -0.750333    2.241419   -0.157764
     10          1           0       -3.090199    1.521620   -0.320250
     11          1           0       -3.672365   -0.889987   -0.370555
     12          1           0       -1.857491   -2.588650   -0.255630
     13          1           0        0.508695   -1.865502   -0.092095
     14          1           0        2.798904    1.937097    0.050422
     15          1           0        1.388260    2.393433   -0.934748
     16          1           0        1.280117    2.411751    0.847047
     17          3           0       -1.570706   -0.179172    3.010504
     18          8           0        3.404425   -1.455964   -0.106750
     19          1           0        2.717752   -0.769649   -0.075411
     20          1           0        3.792442   -1.440276    0.773957
 ---------------------------------------------------------------------
 Rotational constants (GHZ):           1.9408894           0.8567664           0.7102399
 Standard basis: Aug-CC-pVTZ (5D, 7F)
 There are   800 symmetry adapted cartesian basis functions of A   symmetry.
 There are   690 symmetry adapted basis functions of A   symmetry.
   690 basis functions,   992 primitive gaussians,   800 cartesian basis functions
    35 alpha electrons       35 beta electrons
       nuclear repulsion energy       455.4287437834 Hartrees.
 NAtoms=   20 NActive=   20 NUniq=   20 SFac= 1.00D+00 NAtFMM=   60 NAOKFM=F Big=F
 Integral buffers will be    131072 words long.
 Raffenetti 1 integral format.
 Two-electron integral symmetry is turned on.
 ------------------------------------------------------------------------------
 Polarizable Continuum Model (PCM)
 =================================
 Model                : PCM.
 Atomic radii         : UFF (Universal Force Field).
 Polarization charges : Total charges.
 Charge compensation  : None.
 Solution method      : On-the-fly selection.
 Cavity type          : Scaled VdW (van der Waals Surface) (Alpha=1.100).
 Cavity algorithm     : GePol (No added spheres)
                        Default sphere list used, NSphG=   20.
                        Lebedev-Laikov grids with approx.  5.0 points / Ang**2.
                        Smoothing algorithm: York/Karplus (Gamma=1.0000).
                        Polarization charges: spherical gaussians, with
                                              point-specific exponents (IZeta= 3).
                        Self-potential: point-specific (ISelfS= 7).
                        Self-field    : sphere-specific E.n sum rule (ISelfD= 2).
 1st derivatives      : Analytical E(r).r(x)/FMM algorithm (CHGder, D1EAlg=3).
                        Cavity 1st derivative terms included.
 Solvent              : Water, Eps=  78.355300 Eps(inf)=   1.777849
 ------------------------------------------------------------------------------
 Spheres list:
 ISph  on   Nord     Re0    Alpha      Xe            Ye            Ze
    1   C      1    1.9255  1.100      1.716469      1.908837     -0.015566
    2   O      2    1.7500  1.100      1.363897      0.522885     -0.022831
    3   C      3    1.9255  1.100      0.030135      0.224423     -0.112735
    4   C      4    1.9255  1.100     -0.290059     -1.136471     -0.140451
    5   C      5    1.9255  1.100     -1.619234     -1.533199     -0.232534
    6   C      6    1.9255  1.100     -2.638760     -0.580154     -0.297039
    7   C      7    1.9255  1.100     -2.311055      0.772090     -0.268720
    8   C      8    1.9255  1.100     -0.979203      1.186289     -0.176261
    9   H      9    1.4430  1.100     -0.750333      2.241419     -0.157764
   10   H     10    1.4430  1.100     -3.090199      1.521620     -0.320250
   11   H     11    1.4430  1.100     -3.672365     -0.889987     -0.370555
   12   H     12    1.4430  1.100     -1.857491     -2.588650     -0.255630
   13   H     13    1.4430  1.100      0.508695     -1.865502     -0.092095
   14   H     14    1.4430  1.100      2.798904      1.937097      0.050422
   15   H     15    1.4430  1.100      1.388260      2.393433     -0.934748
   16   H     16    1.4430  1.100      1.280117      2.411751      0.847047
   17  Li     17    1.2255  1.100     -1.570706     -0.179172      3.010504
   18   O     18    1.7500  1.100      3.404425     -1.455964     -0.106750
   19   H     19    1.4430  1.100      2.717752     -0.769649     -0.075411
   20   H     20    1.4430  1.100      3.792442     -1.440276      0.773957
 ------------------------------------------------------------------------------
 Separa: There are  2 disjoint cavities,
 One-electron integrals computed using PRISM.
[truncated: 421,703 more chars]
