# Supplementary material for: Interplay of Noncovalent Interactions in Phase Separation Mediated by Tyrosine-Rich and Arginine-Rich Polypeptides
Source: J Am Chem Soc. 2026 Jun 17;148(25):26585–98. doi: 10.1021/jacs.6c06972 (PMC13339138; doi:10.1021/jacs.6c06972)
Supplement: Supplementary file 2 [file ja6c06972_si_002.zip › output/G'-2.txt]

 Entering Gaussian System, Link 0=/share/apps/gaussian/g16/g16
 Initial command:
 /share/apps/gaussian/g16/l1.exe "/scratch/webmo-77271/2029/Gau-1571642.inp" -scrdir="/scratch/webmo-77271/2029/"
 Entering Link 1 = /share/apps/gaussian/g16/l1.exe PID=   1571658.
  
 Copyright (c) 1988-2019, Gaussian, Inc.  All Rights Reserved.
  
 This is part of the Gaussian(R) 16 program.  It is based on
 the Gaussian(R) 09 system (copyright 2009, Gaussian, Inc.),
 the Gaussian(R) 03 system (copyright 2003, Gaussian, Inc.),
 the Gaussian(R) 98 system (copyright 1998, Gaussian, Inc.),
 the Gaussian(R) 94 system (copyright 1995, Gaussian, Inc.),
 the Gaussian 92(TM) system (copyright 1992, Gaussian, Inc.),
 the Gaussian 90(TM) system (copyright 1990, Gaussian, Inc.),
 the Gaussian 88(TM) system (copyright 1988, Gaussian, Inc.),
 the Gaussian 86(TM) system (copyright 1986, Carnegie Mellon
 University), and the Gaussian 82(TM) system (copyright 1983,
 Carnegie Mellon University). Gaussian is a federally registered
 trademark of Gaussian, Inc.
  
 This software contains proprietary and confidential information,
 including trade secrets, belonging to Gaussian, Inc.
  
 This software is provided under written license and may be
 used, copied, transmitted, or stored only in accord with that
 written license.
  
 The following legend is applicable only to US Government
 contracts under FAR:
  
                    RESTRICTED RIGHTS LEGEND
  
 Use, reproduction and disclosure by the US Government is
 subject to restrictions as set forth in subparagraphs (a)
 and (c) of the Commercial Computer Software - Restricted
 Rights clause in FAR 52.227-19.
  
 Gaussian, Inc.
 340 Quinnipiac St., Bldg. 40, Wallingford CT 06492
  
  
 ---------------------------------------------------------------
 Warning -- This program may not be used in any manner that
 competes with the business of Gaussian, Inc. or will provide
 assistance to any competitor of Gaussian, Inc.  The licensee
 of this program is prohibited from giving any competitor of
 Gaussian, Inc. access to this program.  By using this program,
 the user acknowledges that Gaussian, Inc. is engaged in the
 business of creating and licensing software in the field of
 computational chemistry and represents and warrants to the
 licensee that it is not a competitor of Gaussian, Inc. and that
 it will not use this program in any manner prohibited above.
 ---------------------------------------------------------------
  

 Cite this work as:
 Gaussian 16, Revision C.01,
 M. J. Frisch, G. W. Trucks, H. B. Schlegel, G. E. Scuseria, 
 M. A. Robb, J. R. Cheeseman, G. Scalmani, V. Barone, 
 G. A. Petersson, H. Nakatsuji, X. Li, M. Caricato, A. V. Marenich, 
 J. Bloino, B. G. Janesko, R. Gomperts, B. Mennucci, H. P. Hratchian, 
 J. V. Ortiz, A. F. Izmaylov, J. L. Sonnenberg, D. Williams-Young, 
 F. Ding, F. Lipparini, F. Egidi, J. Goings, B. Peng, A. Petrone, 
 T. Henderson, D. Ranasinghe, V. G. Zakrzewski, J. Gao, N. Rega, 
 G. Zheng, W. Liang, M. Hada, M. Ehara, K. Toyota, R. Fukuda, 
 J. Hasegawa, M. Ishida, T. Nakajima, Y. Honda, O. Kitao, H. Nakai, 
 T. Vreven, K. Throssell, J. A. Montgomery, Jr., J. E. Peralta, 
 F. Ogliaro, M. J. Bearpark, J. J. Heyd, E. N. Brothers, K. N. Kudin, 
 V. N. Staroverov, T. A. Keith, R. Kobayashi, J. Normand, 
 K. Raghavachari, A. P. Rendell, J. C. Burant, S. S. Iyengar, 
 J. Tomasi, M. Cossi, J. M. Millam, M. Klene, C. Adamo, R. Cammi, 
 J. W. Ochterski, R. L. Martin, K. Morokuma, O. Farkas, 
 J. B. Foresman, and D. J. Fox, Gaussian, Inc., Wallingford CT, 2019.
 
 ******************************************
 Gaussian 16:  ES64L-G16RevC.01  3-Jul-2019
                 2-Mar-2026 
 ******************************************
 %NProcShared=15
 Will use up to   15 processors via shared memory.
 %CHK=output.chk
 %Mem=45GB
 ------------------------------------------------
 #N MP2/aug-cc-pvtz FREQ SCRF=(PCM,Solvent=Water)
 ------------------------------------------------
 1/10=4,30=1,38=1/1,3;
 2/12=2,17=6,18=5,40=1/2;
 3/5=16,6=1,7=10,11=9,25=1,30=1,70=2201,71=2,72=1,140=1/1,2,3;
 4//1;
 5/5=2,38=5,53=1,98=1/2;
 8/6=3,8=1,10=1,19=11,30=-1/1;
 9/15=3,16=-3/6;
 11/6=1,8=1,15=11,17=12,24=-1,27=1,28=-2,29=300,32=6,42=3/1,2,10;
 10/6=2,21=1/2;
 8/6=4,8=1,10=1,19=11,30=-1/11,4;
 10/5=1,20=4/2;
 11/12=2,14=11,16=1,17=2,28=-2,42=3,76=2/2,10,12;
 6/7=2,8=2,9=2,10=2/1;
 7/8=1,10=1,12=2,25=1,44=2/1,2,3,16;
 1/10=4,30=1/3;
 99//99;
 -------
 C8H12O3
 -------
 Symbolic Z-matrix:
 Charge =  0 Multiplicity = 1
 C
 O                    1    B1
 C                    2    B2       1    A1
 C                    3    B3       2    A2       1    D1       0
 C                    4    B4       3    A3       2    D2       0
 C                    5    B5       4    A4       3    D3       0
 C                    6    B6       5    A5       4    D4       0
 C                    3    B7       4    A6       5    D5       0
 H                    8    B8       3    A7       4    D6       0
 H                    7    B9       8    A8       3    D7       0
 H                    6    B10      5    A9       4    D8       0
 H                    5    B11      4    A10      3    D9       0
 O                    4    B12      5    A11      6    D10      0
 C                    13   B13      4    A12      5    D11      0
 H                    14   B14      13   A13      4    D12      0
 H                    14   B15      13   A14      4    D13      0
 H                    14   B16      13   A15      4    D14      0
 H                    1    B17      2    A16      3    D15      0
 H                    1    B18      2    A17      3    D16      0
 H                    1    B19      2    A18      3    D17      0
 O                    1    B20      2    A19      3    D18      0
 H                    21   B21      1    A20      2    D19      0
 H                    21   B22      22   A21      1    D20      0
       Variables:
  B1                    1.42968                  
  B2                    1.36355                  
  B3                    1.41087                  
  B4                    1.39176                  
  B5                    1.39999                  
  B6                    1.38783                  
  B7                    1.39079                  
  B8                    1.08009                  
  B9                    1.0817                   
  B10                   1.08176                  
  B11                   1.08002                  
  B12                   1.361                    
  B13                   1.42844                  
  B14                   1.09034                  
  B15                   1.09032                  
  B16                   1.08483                  
  B17                   1.08489                  
  B18                   1.08985                  
  B19                   1.08989                  
  B20                   3.57211                  
  B21                   0.96224                  
  B22                   0.97118                  
  A1                  116.46843                  
  A2                  115.04968                  
  A3                  119.68519                  
  A4                  120.00549                  
  A5                  120.22492                  
  A6                  120.02347                  
  A7                  120.36858                  
  A8                  119.33864                  
  A9                  119.31474                  
  A10                 120.30831                  
  A11                 125.24064                  
  A12                 116.05005                  
  A13                 110.78679                  
  A14                 110.77306                  
  A15                 105.76585                  
  A16                 105.62066                  
  A17                 110.6346                   
  A18                 110.67066                  
  A19                  49.087                    
  A20                 142.29183                  
  A21                 103.73625                  
  D1                 -179.7474                   
  D2                 -179.98773                  
  D3                   -0.00406                  
  D4                   -0.00055                  
  D5                    0.01202                  
  D6                  179.99397                  
  D7                  179.99585                  
  D8                 -179.99396                  
  D9                 -179.98706                  
  D10                 179.96587                  
  D11                   0.11097                  
  D12                 -61.26277                  
  D13                  60.83938                  
  D14                 179.76672                  
  D15                 179.79487                  
  D16                 -61.28496                  
  D17                  60.84894                  
  D18                 173.49436                  
  D19                  -5.43547                  
  D20                  -3.26868                  
 

 GradGradGradGradGradGradGradGradGradGradGradGradGradGradGradGradGradGrad
 Berny optimization.
 Initialization pass.
                       ----------------------------
                       !    Initial Parameters    !
                       ! (Angstroms and Degrees)  !
 ----------------------                            ----------------------
 !      Name          Value   Derivative information (Atomic Units)     !
 ------------------------------------------------------------------------
 !       B1          1.4297   calculate D2E/DX2 analytically            !
 !       B2          1.3636   calculate D2E/DX2 analytically            !
 !       B3          1.4109   calculate D2E/DX2 analytically            !
 !       B4          1.3918   calculate D2E/DX2 analytically            !
 !       B5          1.4      calculate D2E/DX2 analytically            !
 !       B6          1.3878   calculate D2E/DX2 analytically            !
 !       B7          1.3908   calculate D2E/DX2 analytically            !
 !       B8          1.0801   calculate D2E/DX2 analytically            !
 !       B9          1.0817   calculate D2E/DX2 analytically            !
 !       B10         1.0818   calculate D2E/DX2 analytically            !
 !       B11         1.08     calculate D2E/DX2 analytically            !
 !       B12         1.361    calculate D2E/DX2 analytically            !
 !       B13         1.4284   calculate D2E/DX2 analytically            !
 !       B14         1.0903   calculate D2E/DX2 analytically            !
 !       B15         1.0903   calculate D2E/DX2 analytically            !
 !       B16         1.0848   calculate D2E/DX2 analytically            !
 !       B17         1.0849   calculate D2E/DX2 analytically            !
 !       B18         1.0899   calculate D2E/DX2 analytically            !
 !       B19         1.0899   calculate D2E/DX2 analytically            !
 !       B20         3.5721   calculate D2E/DX2 analytically            !
 !       B21         0.9622   calculate D2E/DX2 analytically            !
 !       B22         0.9712   calculate D2E/DX2 analytically            !
 !       A1        116.4684   calculate D2E/DX2 analytically            !
 !       A2        115.0497   calculate D2E/DX2 analytically            !
 !       A3        119.6852   calculate D2E/DX2 analytically            !
 !       A4        120.0055   calculate D2E/DX2 analytically            !
 !       A5        120.2249   calculate D2E/DX2 analytically            !
 !       A6        120.0235   calculate D2E/DX2 analytically            !
 !       A7        120.3686   calculate D2E/DX2 analytically            !
 !       A8        119.3386   calculate D2E/DX2 analytically            !
 !       A9        119.3147   calculate D2E/DX2 analytically            !
 !       A10       120.3083   calculate D2E/DX2 analytically            !
 !       A11       125.2406   calculate D2E/DX2 analytically            !
 !       A12       116.05     calculate D2E/DX2 analytically            !
 !       A13       110.7868   calculate D2E/DX2 analytically            !
 !       A14       110.7731   calculate D2E/DX2 analytically            !
 !       A15       105.7659   calculate D2E/DX2 analytically            !
 !       A16       105.6207   calculate D2E/DX2 analytically            !
 !       A17       110.6346   calculate D2E/DX2 analytically            !
 !       A18       110.6707   calculate D2E/DX2 analytically            !
 !       A19        49.087    calculate D2E/DX2 analytically            !
 !       A20       142.2918   calculate D2E/DX2 analytically            !
 !       A21       103.7362   calculate D2E/DX2 analytically            !
 !       D1       -179.7474   calculate D2E/DX2 analytically            !
 !       D2       -179.9877   calculate D2E/DX2 analytically            !
 !       D3         -0.0041   calculate D2E/DX2 analytically            !
 !       D4         -0.0006   calculate D2E/DX2 analytically            !
 !       D5          0.012    calculate D2E/DX2 analytically            !
 !       D6        179.994    calculate D2E/DX2 analytically            !
 !       D7        179.9959   calculate D2E/DX2 analytically            !
 !       D8       -179.994    calculate D2E/DX2 analytically            !
 !       D9       -179.9871   calculate D2E/DX2 analytically            !
 !       D10       179.9659   calculate D2E/DX2 analytically            !
 !       D11         0.111    calculate D2E/DX2 analytically            !
 !       D12       -61.2628   calculate D2E/DX2 analytically            !
 !       D13        60.8394   calculate D2E/DX2 analytically            !
 !       D14       179.7667   calculate D2E/DX2 analytically            !
 !       D15       179.7949   calculate D2E/DX2 analytically            !
 !       D16       -61.285    calculate D2E/DX2 analytically            !
 !       D17        60.8489   calculate D2E/DX2 analytically            !
 !       D18       173.4944   calculate D2E/DX2 analytically            !
 !       D19        -5.4355   calculate D2E/DX2 analytically            !
 !       D20        -3.2687   calculate D2E/DX2 analytically            !
 ------------------------------------------------------------------------
 Trust Radius=3.00D-01 FncErr=1.00D-07 GrdErr=1.00D-07 EigMax=2.50D+02 EigMin=1.00D-04
 Number of steps in this run=      2 maximum allowed number of steps=      2.
 GradGradGradGradGradGradGradGradGradGradGradGradGradGradGradGradGradGrad

                          Input orientation:                          
 ---------------------------------------------------------------------
 Center     Atomic      Atomic             Coordinates (Angstroms)
 Number     Number       Type             X           Y           Z
 ---------------------------------------------------------------------
      1          6           0        0.000000    0.000000    0.000000
      2          8           0        0.000000    0.000000    1.429681
      3          6           0        1.220623    0.000000    2.037421
      4          6           0        1.185696   -0.005635    3.447848
      5          6           0        2.377365   -0.005872    4.166820
      6          6           0        3.603111   -0.000621    3.490443
      7          6           0        3.635424    0.004820    2.103003
      8          6           0        2.441653    0.005032    1.371571
      9          1           0        2.474894    0.009260    0.292006
     10          1           0        4.579979    0.008690    1.575864
     11          1           0        4.522544   -0.000963    4.060398
     12          1           0        2.362372   -0.010372    5.246724
     13          8           0       -0.060935   -0.011087    3.993915
     14          6           0       -0.120618   -0.015014    5.421106
     15          1           0        0.355771   -0.908355    5.825861
     16          1           0        0.356646    0.875694    5.830555
     17          1           0       -1.176042   -0.014826    5.671985
     18          1           0       -1.044818   -0.003741   -0.292126
     19          1           0        0.490032    0.894504   -0.384072
     20          1           0        0.496724   -0.890569   -0.384727
     21          8           0       -2.682078   -0.305851    2.339418
     22          1           0       -2.866106   -0.382948    3.280744
     23          1           0       -1.717499   -0.199553    2.300966
 ---------------------------------------------------------------------
                    Distance matrix (angstroms):
                    1          2          3          4          5
     1  C    0.000000
     2  O    1.429681   0.000000
     3  C    2.375080   1.363550   0.000000
     4  C    3.646034   2.340707   1.410870   0.000000
     5  C    4.797321   3.625442   2.423309   1.391759   0.000000
     6  C    5.016533   4.150801   2.790613   2.417795   1.399988
     7  C    4.199875   3.697254   2.415696   2.794617   2.417058
     8  C    2.800518   2.442349   1.390789   2.426616   2.796009
     9  H    2.492078   2.723874   2.149362   3.409045   3.876071
    10  H    4.843514   4.582319   3.390926   3.876297   3.400702
    11  H    6.077848   5.232024   3.872353   3.392609   2.147824
    12  H    5.754044   4.488957   3.406365   2.149545   1.080017
    13  O    3.994395   2.564982   2.338885   1.360996   2.444428
    14  C    5.422469   3.993276   3.639846   2.366494   2.795217
    15  H    5.906974   4.503119   3.990658   2.675561   2.766538
    16  H    5.906725   4.501303   3.987625   2.672332   2.761969
    17  H    5.792643   4.402322   4.353651   3.244176   3.859055
    18  H    1.084894   2.014020   3.249466   4.354608   5.620813
    19  H    1.089853   2.080857   2.682821   3.997225   5.008325
    20  H    1.089891   2.081327   2.680288   3.993297   5.003607
    21  O    3.572109   2.848633   3.926299   4.034653   5.387703
    22  H    4.373156   3.433314   4.288805   4.072762   5.331163
    23  H    2.878206   1.936172   2.956660   3.127537   4.504091
                    6          7          8          9         10
     6  C    0.000000
     7  C    1.387827   0.000000
     8  C    2.416327   1.400029   0.000000
     9  H    3.391603   2.150943   1.080085   0.000000
    10  H    2.149411   1.081700   2.148066   2.465700   0.000000
    11  H    1.081761   2.149049   3.399990   4.288794   2.485216
    12  H    2.150361   3.391737   3.875994   4.956034   4.288747
    13  O    3.698490   4.151972   3.624899   4.487201   5.233110
    14  C    4.194500   5.011792   4.792115   5.748473   6.073060
    15  H    4.101631   5.044768   5.002587   5.996353   6.061961
    16  H    4.096777   5.040183   4.998783   5.992762   6.057279
    17  H    5.253535   5.990678   5.619757   6.501853   7.064739
    18  H    5.992586   5.257506   3.863087   3.567877   5.926878
    19  H    5.050186   4.107379   2.771690   2.276052   4.621005
    20  H    5.045650   4.103895   2.769374   2.276140   4.617960
    21  O    6.397001   6.329552   5.223599   5.557476   7.308859
    22  H    6.483896   6.618710   5.654004   6.132916   7.648802
    23  H    5.455577   5.360480   4.266635   4.653566   6.342505
                   11         12         13         14         15
    11  H    0.000000
    12  H    2.464509   0.000000
    13  O    4.583973   2.727994   0.000000
    14  C    4.838459   2.489111   1.428444   0.000000
    15  H    4.615433   2.273373   2.082009   1.090336   0.000000
    16  H    4.610498   2.269121   2.081826   1.090316   1.784056
    17  H    5.922102   3.563880   2.014795   1.084832   1.780035
    18  H    7.066823   6.502911   4.397525   5.787513   6.341115
    19  H    6.067646   6.002526   4.504490   5.907640   6.467734
    20  H    6.062818   5.997386   4.500775   5.903847   6.212213
    21  O    7.413589   5.829770   3.113621   4.017768   4.663348
    22  H    7.439484   5.598292   2.918197   3.500604   4.139344
    23  H    6.486385   5.035736   2.376090   3.509895   4.150390
                   16         17         18         19         20
    16  H    0.000000
    17  H    1.779692   0.000000
    18  H    6.342297   5.965566   0.000000
    19  H    6.216086   6.346535   1.780747   0.000000
    20  H    6.462897   6.344197   1.780840   1.785085   0.000000
    21  O    4.776811   3.668630   3.113987   4.349773   4.227013
    22  H    4.297889   2.951248   4.028187   5.130927   5.000198
    23  H    4.232757   3.419221   2.686069   3.644115   3.548695
                   21         22         23
    21  O    0.000000
    22  H    0.962239   0.000000
    23  H    0.971179   1.520821   0.000000
 Stoichiometry    C8H12O3
 Framework group  C1[X(C8H12O3)]
 Deg. of freedom    63
 Full point group                 C1      NOp   1
 Largest Abelian subgroup         C1      NOp   1
 Largest concise Abelian subgroup C1      NOp   1
                         Standard orientation:                         
 ---------------------------------------------------------------------
 Center     Atomic      Atomic             Coordinates (Angstroms)
 Number     Number       Type             X           Y           Z
 ---------------------------------------------------------------------
      1          6           0        1.165107   -2.592234    0.066727
      2          8           0        1.004475   -1.171607    0.068573
      3          6           0       -0.275915   -0.704712    0.025212
      4          6           0       -0.399499    0.700733    0.022665
      5          6           0       -1.663625    1.281406   -0.019742
      6          6           0       -2.805013    0.471712   -0.059699
      7          6           0       -2.681409   -0.910598   -0.057221
      8          6           0       -1.413794   -1.503415   -0.014779
      9          1           0       -1.325660   -2.579897   -0.013150
     10          1           0       -3.560286   -1.540431   -0.088196
     11          1           0       -3.782057    0.934866   -0.092557
     12          1           0       -1.769909    2.356178   -0.022302
     13          8           0        0.777277    1.383287    0.063008
     14          6           0        0.676332    2.808160    0.063085
     15          1           0        0.189765    3.161659   -0.846378
     16          1           0        0.124513    3.156688    0.936477
     17          1           0        1.696198    3.175905    0.101768
     18          1           0        2.235591   -2.765225    0.100399
     19          1           0        0.689630   -3.033654    0.942426
     20          1           0        0.746950   -3.025514   -0.841720
     21          8           0        3.576574    0.035028   -0.138902
     22          1           0        3.656315    0.991459   -0.208077
     23          1           0        2.619241   -0.112009   -0.067608
 ---------------------------------------------------------------------
 Rotational constants (GHZ):           1.3435150           0.9050756           0.5453887
 Standard basis: Aug-CC-pVTZ (5D, 7F)
 There are   905 symmetry adapted cartesian basis functions of A   symmetry.
 There are   782 symmetry adapted basis functions of A   symmetry.
   782 basis functions,  1116 primitive gaussians,   905 cartesian basis functions
    42 alpha electrons       42 beta electrons
       nuclear repulsion energy       627.7446127368 Hartrees.
 NAtoms=   23 NActive=   23 NUniq=   23 SFac= 1.00D+00 NAtFMM=   60 NAOKFM=F Big=F
 Integral buffers will be    131072 words long.
 Raffenetti 1 integral format.
 Two-electron integral symmetry is turned on.
 Force inversion solution in PCM.
 ------------------------------------------------------------------------------
 Polarizable Continuum Model (PCM)
 =================================
 Model                : PCM.
 Atomic radii         : UFF (Universal Force Field).
 Polarization charges : Total charges.
 Charge compensation  : None.
 Solution method      : Matrix inversion.
 Cavity type          : Scaled VdW (van der Waals Surface) (Alpha=1.100).
 Cavity algorithm     : GePol (No added spheres)
                        Default sphere list used, NSphG=   23.
                        Lebedev-Laikov grids with approx.  5.0 points / Ang**2.
                        Smoothing algorithm: York/Karplus (Gamma=1.0000).
                        Polarization charges: spherical gaussians, with
                                              point-specific exponents (IZeta= 3).
                        Self-potential: point-specific (ISelfS= 7).
                        Self-field    : sphere-specific E.n sum rule (ISelfD= 2).
 1st derivatives      : Analytical E(r).r(x)/FMM algorithm (CHGder, D1EAlg=3).
                        Cavity 1st derivative terms included.
 2nd derivatives      : Analytical E(r).r(xy)/FMM algorithm (CHGder, D2EAlg=3).
                        Cavity 2nd derivative terms included.
 Solvent              : Water, Eps=  78.355300 Eps(inf)=   1.777849
 ------------------------------------------------------------------------------
 One-electron integrals computed using PRISM.
 NBasis=   782 RedAO= T EigKep=  2.01D-06  NBF=   782
 NBsUse=   778 1.00D-06 EigRej=  8.83D-07 NBFU=   778
 ExpMin= 2.53D-02 ExpMax= 1.53D+04 ExpMxC= 5.22D+02 IAcc=3 IRadAn=         5 AccDes= 0.00D+00
 Harris functional with IExCor=  205 and IRadAn=       5 diagonalized for initial guess.
 HarFok:  IExCor=  205 AccDes= 0.00D+00 IRadAn=         5 IDoV= 1 UseB2=F ITyADJ=14
 ICtDFT=  3500011 ScaDFX=  1.000000  1.000000  1.000000  1.000000
 FoFCou: FMM=F IPFlag=           0 FMFlag=      100000 FMFlg1=           0
         NFxFlg=           0 DoJE=T BraDBF=F KetDBF=T FulRan=T
         wScrn=  0.000000 ICntrl=       500 IOpCl=  0 I1Cent=   200000004 NGrid=           0
         NMat0=    1 NMatS0=      1 NMatT0=    0 NMatD0=    1 NMtDS0=    0 NMtDT0=    0
 Petite list used in FoFCou.
 Requested convergence on RMS density matrix=1.00D-08 within 128 cycles.
 Requested convergence on MAX density matrix=1.00D-06.
 Requested convergence on             energy=1.00D-06.
 No special actions if energy rises.
 Inv3:  Mode=1 IEnd=    10112688.
 Iteration    1 A*A^-1 deviation from unit magnitude is 3.55D-15 for   1629.
 Iteration    1 A*A^-1 deviation from orthogonality  is 1.82D-15 for    981    447.
 Iteration    1 A^-1*A deviation from unit magnitude is 3.66D-15 for   1629.
 Iteration    1 A^-1*A deviation from orthogonality  is 1.12D-14 for   1780   1773.
 Error on total polarization charges =  0.01447
 SCF Done:  E(RHF) =  -534.700321111     A.U. after   13 cycles
            NFock= 13  Conv=0.89D-08     -V/T= 2.0015
 ExpMin= 2.53D-02 ExpMax= 1.53D+04 ExpMxC= 5.22D+02 IAcc=3 IRadAn=         5 AccDes= 0.00D+00
 HarFok:  IExCor=  205 AccDes= 0.00D+00 IRadAn=         5 IDoV=-2 UseB2=F ITyADJ=14
 ICtDFT= 12500011 ScaDFX=  1.000000  1.000000  1.000000  1.000000
 Range of M.O.s used for correlation:    12   778
 NBasis=   782 NAE=    42 NBE=    42 NFC=    11 NFV=     0
 NROrb=    767 NOA=    31 NOB=    31 NVA=   736 NVB=   736

 **** Warning!!: The largest alpha MO coefficient is  0.11734412D+03

 Disk-based method using ON**2 memory for 31 occupieds at a time.
 Permanent disk used for amplitudes=  1188435024 words.
 Estimated scratch disk usage= 45705950184 words.
 Actual    scratch disk usage= 43969161704 words.
 JobTyp=1 Pass  1:  I=  12 to  42 NPSUse= 15 ParTrn=T ParDer=T DoDerP=T.
 Spin components of T(2) and E(2):
     alpha-alpha T2 =       0.8277563262D-01 E2=     -0.2588617477D+00
     alpha-beta  T2 =       0.4488185071D+00 E2=     -0.1554002899D+01
     beta-beta   T2 =       0.8277563262D-01 E2=     -0.2588617477D+00
 ANorm=    0.1270578519D+01
 E2 =    -0.2071726394D+01 EUMP2 =    -0.53677204750534D+03
 G2DrvN: will do    24 centers at a time, making    1 passes.
 Calling FoFCou, ICntrl=  3107 FMM=F I1Cent=   0 AccDes= 0.00D+00.
 NEqPCM:  Using equilibrium solvation (IEInf=0, Eps=  78.3553, EpsInf=   1.7778)
 G2PCM: DoFxE=T DoFxN=T DoGrad=T DoDP/DQ/DG/TGxP=FFFF NFrqRd=   0 IEInf=0 SqF1=F DoCFld=F IF1Alg=4.
 End of G2Drv F.D. properties file   721 does not exist.
 End of G2Drv F.D. properties file   722 does not exist.
 End of G2Drv F.D. properties file   788 does not exist.
          IDoAtm=11111111111111111111111
 NEqPCM:  Using equilibrium solvation (IEInf=0, Eps=  78.3553, EpsInf=   1.7778)
          Differentiating once with respect to electric field.
                with respect to dipole field.
          Differentiating once with respect to nuclear coordinates.
          There are    72 degrees of freedom in the 1st order CPHF.  IDoFFX=6 NUNeed=    72.
     69 vectors produced by pass  0 Test12= 4.29D-14 1.39D-09 XBig12= 4.17D+01 2.38D+00.
 AX will form    69 AO Fock derivatives at one time.
     69 vectors produced by pass  1 Test12= 4.29D-14 1.39D-09 XBig12= 1.88D+00 1.58D-01.
     69 vectors produced by pass  2 Test12= 4.29D-14 1.39D-09 XBig12= 4.76D-02 2.33D-02.
     69 vectors produced by pass  3 Test12= 4.29D-14 1.39D-09 XBig12= 7.44D-04 2.67D-03.
     69 vectors produced by pass  4 Test12= 4.29D-14 1.39D-09 XBig12= 8.68D-06 2.07D-04.
     69 vectors produced by pass  5 Test12= 4.29D-14 1.39D-09 XBig12= 7.44D-08 1.67D-05.
     69 vectors produced by pass  6 Test12= 4.29D-14 1.39D-09 XBig12= 5.21D-10 1.83D-06.
     33 vectors produced by pass  7 Test12= 4.29D-14 1.39D-09 XBig12= 3.40D-12 1.54D-07.
      3 vectors produced by pass  8 Test12= 4.29D-14 1.39D-09 XBig12= 2.41D-14 1.56D-08.
 InvSVY:  IOpt=1 It=  1 EMax= 2.07D-15
 Solved reduced A of dimension   519 with    72 vectors.
 End of Minotr F.D. properties file   721 does not exist.
 End of Minotr F.D. properties file   722 does not exist.
 End of Minotr F.D. properties file   788 does not exist.
 MDV=  6039797760.
 Form MO integral derivatives with frozen-active canonical formalism.
 Discarding MO integrals.
 Reordered first order wavefunction length =   1911103488
 In DefCFB: NBatch=  1 ICI= 42 ICA=736 LFMax= 62
            Large arrays: LIAPS= 87059320320 LIARS= 10770513600 words.
 Semi-Direct transformation.
 ModeAB=           4 MOrb=            42 LenV=    6025485607
 LASXX=   9576499107 LTotXX=  9576499107 LenRXX= 19189516836
 LTotAB=  9613017729 MaxLAS= 12457626972 LenRXY=           0
 NonZer= 28766015943 LenScr= 57757649408 LnRSAI= 12457626972
 LnScr1= 25012962304 LExtra=           0 Total= 114417755520
 MaxDsk=          -1 SrtSym=           T ITran=            4
 JobTyp=0 Pass  1:  I=   1 to  42.
 SymMOI:  orbitals are not symmetric.
 Spin components of T(2) and E(2):
     alpha-alpha T2 =       0.8277563262D-01 E2=     -0.2588617477D+00
     alpha-beta  T2 =       0.4488185071D+00 E2=     -0.1554002899D+01
     beta-beta   T2 =       0.8277563262D-01 E2=     -0.2588617477D+00
 ANorm=    0.1796869373D+01
 E2 =    -0.2071726394D+01 EUMP2 =    -0.53677204750534D+03
          IDoAtm=11111111111111111111111
 NEqPCM:  Using equilibrium solvation (IEInf=0, Eps=  78.3553, EpsInf=   1.7778)
          Differentiating once with respect to electric field.
                with respect to dipole field.
          Differentiating once with respect to nuclear coordinates.
          There are     1 degrees of freedom in the 1st order CPHF.  IDoFFX=0 NUNeed=     1.
 LinEq1:  Iter=  0 NonCon=     1 RMS=1.87D-03 Max=4.68D-02 NDo=     1
 AX will form     1 AO Fock derivatives at one time.
 LinEq1:  Iter=  1 NonCon=     1 RMS=4.50D-04 Max=6.85D-03 NDo=     1
 LinEq1:  Iter=  2 NonCon=     1 RMS=1.57D-04 Max=4.61D-03 NDo=     1
 LinEq1:  Iter=  3 NonCon=     1 RMS=6.05D-05 Max=1.44D-03 NDo=     1
 LinEq1:  Iter=  4 NonCon=     1 RMS=1.87D-05 Max=9.21D-04 NDo=     1
 LinEq1:  Iter=  5 NonCon=     1 RMS=4.92D-06 Max=2.53D-04 NDo=     1
 LinEq1:  Iter=  6 NonCon=     1 RMS=1.81D-06 Max=9.93D-05 NDo=     1
 LinEq1:  Iter=  7 NonCon=     1 RMS=7.93D-07 Max=4.98D-05 NDo=     1
 LinEq1:  Iter=  8 NonCon=     1 RMS=2.28D-07 Max=5.36D-06 NDo=     1
 LinEq1:  Iter=  9 NonCon=     1 RMS=7.62D-08 Max=2.53D-06 NDo=     1
 LinEq1:  Iter= 10 NonCon=     1 RMS=2.27D-08 Max=4.92D-07 NDo=     1
 LinEq1:  Iter= 11 NonCon=     1 RMS=5.60D-09 Max=1.39D-07 NDo=     1
 LinEq1:  Iter= 12 NonCon=     1 RMS=1.88D-09 Max=5.70D-08 NDo=     1
 LinEq1:  Iter= 13 NonCon=     1 RMS=6.81D-10 Max=2.74D-08 NDo=     1
 LinEq1:  Iter= 14 NonCon=     1 RMS=2.25D-10 Max=9.80D-09 NDo=     1
 LinEq1:  Iter= 15 NonCon=     1 RMS=8.50D-11 Max=1.98D-09 NDo=     1
 LinEq1:  Iter= 16 NonCon=     0 RMS=3.02D-11 Max=9.08D-10 NDo=     1
 Linear equations converged to 1.000D-10 1.000D-09 after    16 iterations.
 End of Minotr F.D. properties file   721 does not exist.
 End of Minotr F.D. properties file   722 does not exist.
 End of Minotr F.D. properties file   788 does not exist.
 Symmetrizing basis deriv contribution to polar:
 IMax=3 JMax=2 DiffMx= 0.00D+00
 G2DrvN: will do    24 centers at a time, making    1 passes.
 Calling FoFCou, ICntrl=  3107 FMM=F I1Cent=   0 AccDes= 0.00D+00.
 NEqPCM:  Using equilibrium solvation (IEInf=0, Eps=  78.3553, EpsInf=   1.7778)
 G2PCM: DoFxE=T DoFxN=F DoGrad=F DoDP/DQ/DG/TGxP=FFFF NFrqRd=   0 IEInf=0 SqF1=F DoCFld=F IF1Alg=4.
 End of G2Drv F.D. properties file   721 does not exist.
 End of G2Drv F.D. properties file   722 does not exist.
 End of G2Drv F.D. properties file   788 does not exist.
 Would need an additional162403754627 words for in-memory AO integral storage.
 DD1Dir will call FoFJK   5 times, MxPair=       362
 NAB=   903 NAA=     0 NBB=     0 NumPrc= 15.
 FoFJK:  IHMeth= 1 ICntrl=     200 DoSepK=F KAlg= 0 I1Cent=           0 FoldK=F
 IRaf= 990000000 NMat=     362 IRICut=     452 DoRegI=T DoRafI=T ISym2E= 2 IDoP0=3 IntGTp=3.
 FoFCou: FMM=F IPFlag=           0 FMFlag=           0 FMFlg1=           0
         NFxFlg=           0 DoJE=F BraDBF=F KetDBF=F FulRan=T
         wScrn=  0.000000 ICntrl=       200 IOpCl=  0 I1Cent=           0 NGrid=           0
         NMat0=  362 NMatS0=      0 NMatT0=  181 NMatD0=  362 NMtDS0=    0 NMtDT0=    0
 Integrals replicated using symmetry in FoFCou.
 Raff kept on since  47.96% of shell-pairs survive, threshold=   0.20 IRatSp=48.
 G2PCM: DoFxE=F DoFxN=F DoGrad=T DoDP/DQ/DG/TGxP=FFFF NFrqRd=   0 IEInf=0 SqF1=F DoCFld=F IF1Alg=4.
 Discarding MO integrals.

 **********************************************************************

            Population analysis using the SCF Density.

 **********************************************************************

 Orbital symmetries:
       Occupied  (A) (A) (A) (A) (A) (A) (A) (A) (A) (A) (A) (A)
                 (A) (A) (A) (A) (A) (A) (A) (A) (A) (A) (A) (A)
                 (A) (A) (A) (A) (A) (A) (A) (A) (A) (A) (A) (A)
                 (A) (A) (A) (A) (A) (A)
       Virtual   (A) (A) (A) (A) (A) (A) (A) (A) (A) (A) (A) (A)
                 (A) (A) (A) (A) (A) (A) (A) (A) (A) (A) (A) (A)
                 (A) (A) (A) (A) (A) (A) (A) (A) (A) (A) (A) (A)
                 (A) (A) (A) (A) (A) (A) (A) (A) (A) (A) (A) (A)
                 (A) (A) (A) (A) (A) (A) (A) (A) (A) (A) (A) (A)
                 (A) (A) (A) (A) (A) (A) (A) (A) (A) (A) (A) (A)
                 (A) (A) (A) (A) (A) (A) (A) (A) (A) (A) (A) (A)
                 (A) (A) (A) (A) (A) (A) (A) (A) (A) (A) (A) (A)
                 (A) (A) (A) (A) (A) (A) (A) (A) (A) (A) (A) (A)
                 (A) (A) (A) (A) (A) (A) (A) (A) (A) (A) (A) (A)
                 (A) (A) (A) (A) (A) (A) (A) (A) (A) (A) (A) (A)
                 (A) (A) (A) (A) (A) (A) (A) (A) (A) (A) (A) (A)
                 (A) (A) (A) (A) (A) (A) (A) (A) (A) (A) (A) (A)
                 (A) (A) (A) (A) (A) (A) (A) (A) (A) (A) (A) (A)
                 (A) (A) (A) (A) (A) (A) (A) (A) (A) (A) (A) (A)
                 (A) (A) (A) (A) (A) (A) (A) (A) (A) (A) (A) (A)
                 (A) (A) (A) (A) (A) (A) (A) (A) (A) (A) (A) (A)
                 (A) (A) (A) (A) (A) (A) (A) (A) (A) (A) (A) (A)
                 (A) (A) (A) (A) (A) (A) (A) (A) (A) (A) (A) (A)
                 (A) (A) (A) (A) (A) (A) (A) (A) (A) (A) (A) (A)
                 (A) (A) (A) (A) (A) (A) (A) (A) (A) (A) (A) (A)
                 (A) (A) (A) (A) (A) (A) (A) (A) (A) (A) (A) (A)
                 (A) (A) (A) (A) (A) (A) (A) (A) (A) (A) (A) (A)
                 (A) (A) (A) (A) (A) (A) (A) (A) (A) (A) (A) (A)
                 (A) (A) (A) (A) (A) (A) (A) (A) (A) (A) (A) (A)
                 (A) (A) (A) (A) (A) (A) (A) (A) (A) (A) (A) (A)
                 (A) (A) (A) (A) (A) (A) (A) (A) (A) (A) (A) (A)
                 (A) (A) (A) (A) (A) (A) (A) (A) (A) (A) (A) (A)
                 (A) (A) (A) (A) (A) (A) (A) (A) (A) (A) (A) (A)
                 (A) (A) (A) (A) (A) (A) (A) (A) (A) (A) (A) (A)
                 (A) (A) (A) (A) (A) (A) (A) (A) (A) (A) (A) (A)
                 (A) (A) (A) (A) (A) (A) (A) (A) (A) (A) (A) (A)
                 (A) (A) (A) (A) (A) (A) (A) (A) (A) (A) (A) (A)
                 (A) (A) (A) (A) (A) (A) (A) (A) (A) (A) (A) (A)
                 (A) (A) (A) (A) (A) (A) (A) (A) (A) (A) (A) (A)
                 (A) (A) (A) (A) (A) (A) (A) (A) (A) (A) (A) (A)
                 (A) (A) (A) (A) (A) (A) (A) (A) (A) (A) (A) (A)
                 (A) (A) (A) (A) (A) (A) (A) (A) (A) (A) (A) (A)
                 (A) (A) (A) (A) (A) (A) (A) (A) (A) (A) (A) (A)
                 (A) (A) (A) (A) (A) (A) (A) (A) (A) (A) (A) (A)
                 (A) (A) (A) (A) (A) (A) (A) (A) (A) (A) (A) (A)
                 (A) (A) (A) (A) (A) (A) (A) (A) (A) (A) (A) (A)
                 (A) (A) (A) (A) (A) (A) (A) (A) (A) (A) (A) (A)
                 (A) (A) (A) (A) (A) (A) (A) (A) (A) (A) (A) (A)
                 (A) (A) (A) (A) (A) (A) (A) (A) (A) (A) (A) (A)
                 (A) (A) (A) (A) (A) (A) (A) (A) (A) (A) (A) (A)
                 (A) (A) (A) (A) (A) (A) (A) (A) (A) (A) (A) (A)
                 (A) (A) (A) (A) (A) (A) (A) (A) (A) (A) (A) (A)
                 (A) (A) (A) (A) (A) (A) (A) (A) (A) (A) (A) (A)
                 (A) (A) (A) (A) (A) (A) (A) (A) (A) (A) (A) (A)
                 (A) (A) (A) (A) (A) (A) (A) (A) (A) (A) (A) (A)
                 (A) (A) (A) (A) (A) (A) (A) (A) (A) (A) (A) (A)
                 (A) (A) (A) (A) (A) (A) (A) (A) (A) (A) (A) (A)
                 (A) (A) (A) (A) (A) (A) (A) (A) (A) (A) (A) (A)
                 (A) (A) (A) (A) (A) (A) (A) (A) (A) (A) (A) (A)
                 (A) (A) (A) (A) (A) (A) (A) (A) (A) (A) (A) (A)
                 (A) (A) (A) (A) (A) (A) (A) (A) (A) (A) (A) (A)
                 (A) (A) (A) (A) (A) (A) (A) (A) (A) (A) (A) (A)
                 (A) (A) (A) (A) (A) (A) (A) (A) (A) (A) (A) (A)
                 (A) (A) (A) (A) (A) (A) (A) (A) (A) (A) (A) (A)
                 (A) (A) (A) (A) (A) (A) (A) (A) (A) (A) (A) (A)
                 (A) (A) (A) (A)
 The electronic state is 1-A.
 Alpha  occ. eigenvalues --  -20.59713 -20.59326 -20.55043 -11.30493 -11.30376
 Alpha  occ. eigenvalues --  -11.28257 -11.28101 -11.24003 -11.23936 -11.23684
 Alpha  occ. eigenvalues --  -11.23557  -1.43182  -1.40517  -1.33488  -1.15077
 Alpha  occ. eigenvalues --   -1.03141  -1.02204  -0.95173  -0.94314  -0.82294
 Alpha  occ. eigenvalues --   -0.82108  -0.73889  -0.70913  -0.69204  -0.68124
 Alpha  occ. eigenvalues --   -0.67142  -0.65027  -0.63253  -0.62604  -0.61027
 Alpha  occ. eigenvalues --   -0.58417  -0.56859  -0.54279  -0.54202  -0.53589
 Alpha  occ. eigenvalues --   -0.49834  -0.49817  -0.49633  -0.49336  -0.47066
 Alpha  occ. eigenvalues --   -0.34128  -0.30857
 Alpha virt. eigenvalues --    0.02966   0.03497   0.03509   0.04498   0.04599
 Alpha virt. eigenvalues --    0.04981   0.05495   0.06484   0.06581   0.07003
 Alpha virt. eigenvalues --    0.08846   0.09071   0.09688   0.10093   0.10565
 Alpha virt. eigenvalues --    0.10833   0.11143   0.11870   0.12032   0.12187
 Alpha virt. eigenvalues --    0.13030   0.13060   0.13240   0.13628   0.14212
 Alpha virt. eigenvalues --    0.14315   0.14796   0.14983   0.15623   0.16373
 Alpha virt. eigenvalues --    0.16465   0.16955   0.17223   0.17465   0.17991
 Alpha virt. eigenvalues --    0.18249   0.18497   0.19343   0.19649   0.20559
 Alpha virt. eigenvalues --    0.21345   0.21764   0.22611   0.23572   0.23698
 Alpha virt. eigenvalues --    0.24585   0.24976   0.25505   0.25806   0.26195
 Alpha virt. eigenvalues --    0.26383   0.27304   0.29040   0.29363   0.29574
 Alpha virt. eigenvalues --    0.30001   0.30456   0.30694   0.31708   0.32055
 Alpha virt. eigenvalues --    0.32332   0.32894   0.33099   0.33529   0.34346
 Alpha virt. eigenvalues --    0.34416   0.34516   0.34932   0.35303   0.35713
 Alpha virt. eigenvalues --    0.36054   0.36514   0.36883   0.37182   0.37556
 Alpha virt. eigenvalues --    0.38199   0.38551   0.38988   0.39350   0.40365
 Alpha virt. eigenvalues --    0.40604   0.41363   0.41913   0.42013   0.42174
 Alpha virt. eigenvalues --    0.42507   0.42614   0.43957   0.44181   0.44352
 Alpha virt. eigenvalues --    0.44881   0.45193   0.45652   0.46539   0.46733
 Alpha virt. eigenvalues --    0.46843   0.47740   0.48287   0.48445   0.48843
 Alpha virt. eigenvalues --    0.48878   0.49369   0.49595   0.50213   0.50528
 Alpha virt. eigenvalues --    0.50873   0.51266   0.51418   0.51655   0.52053
 Alpha virt. eigenvalues --    0.52148   0.52665   0.53009   0.53291   0.54226
 Alpha virt. eigenvalues --    0.54871   0.55367   0.55705   0.55920   0.56197
 Alpha virt. eigenvalues --    0.56298   0.56957   0.57632   0.58220   0.58453
 Alpha virt. eigenvalues --    0.59080   0.59330   0.60107   0.60600   0.61242
 Alpha virt. eigenvalues --    0.62153   0.62883   0.63859   0.64537   0.64773
 Alpha virt. eigenvalues --    0.65033   0.66298   0.67311   0.68062   0.68833
 Alpha virt. eigenvalues --    0.69559   0.69714   0.70516   0.71746   0.71905
 Alpha virt. eigenvalues --    0.72750   0.73700   0.74688   0.74912   0.75866
 Alpha virt. eigenvalues --    0.76391   0.76584   0.78021   0.78511   0.78682
 Alpha virt. eigenvalues --    0.80175   0.81058   0.81468   0.81833   0.82793
 Alpha virt. eigenvalues --    0.82943   0.83452   0.83806   0.84205   0.84263
 Alpha virt. eigenvalues --    0.84866   0.85368   0.86477   0.87126   0.87401
 Alpha virt. eigenvalues --    0.87570   0.87669   0.88115   0.88795   0.89064
 Alpha virt. eigenvalues --    0.89553   0.89815   0.90253   0.91572   0.92323
 Alpha virt. eigenvalues --    0.92542   0.93076   0.93258   0.93596   0.94413
 Alpha virt. eigenvalues --    0.94811   0.95667   0.95731   0.96601   0.97115
 Alpha virt. eigenvalues --    0.97231   0.97590   0.97955   0.98521   0.99078
 Alpha virt. eigenvalues --    0.99180   0.99444   0.99962   1.01681   1.02158
 Alpha virt. eigenvalues --    1.02625   1.02928   1.03572   1.03997   1.04578
 Alpha virt. eigenvalues --    1.04899   1.05688   1.06287   1.06513   1.07100
 Alpha virt. eigenvalues --    1.07471   1.07808   1.08294   1.08409   1.08663
 Alpha virt. eigenvalues --    1.09346   1.09943   1.10122   1.10669   1.11563
 Alpha virt. eigenvalues --    1.11618   1.12223   1.12429   1.13260   1.13690
 Alpha virt. eigenvalues --    1.14624   1.14778   1.15150   1.15799   1.16532
 Alpha virt. eigenvalues --    1.16758   1.16995   1.17580   1.18583   1.19694
 Alpha virt. eigenvalues --    1.19886   1.20501   1.20941   1.21871   1.22700
 Alpha virt. eigenvalues --    1.23109   1.23396   1.24062   1.24186   1.24454
 Alpha virt. eigenvalues --    1.24676   1.25450   1.26041   1.26520   1.26946
 Alpha virt. eigenvalues --    1.27556   1.28433   1.28721   1.29546   1.30102
 Alpha virt. eigenvalues --    1.31330   1.32205   1.33273   1.33826   1.35372
 Alpha virt. eigenvalues --    1.35850   1.36667   1.37361   1.38152   1.39344
 Alpha virt. eigenvalues --    1.40241   1.40810   1.42256   1.42405   1.44145
 Alpha virt. eigenvalues --    1.44310   1.45374   1.45772   1.46909   1.47155
 Alpha virt. eigenvalues --    1.47623   1.49235   1.50005   1.50403   1.52628
 Alpha virt. eigenvalues --    1.52904   1.53564   1.54385   1.55090   1.55274
 Alpha virt. eigenvalues --    1.55832   1.57204   1.57539   1.57977   1.59143
 Alpha virt. eigenvalues --    1.59916   1.61336   1.61718   1.62305   1.62940
 Alpha virt. eigenvalues --    1.63460   1.65060   1.65549   1.66434   1.67167
 Alpha virt. eigenvalues --    1.67455   1.67855   1.68551   1.69809   1.69921
 Alpha virt. eigenvalues --    1.71079   1.71205   1.72396   1.72967   1.74089
 Alpha virt. eigenvalues --    1.74264   1.74996   1.75452   1.76258   1.77024
 Alpha virt. eigenvalues --    1.77677   1.78377   1.78853   1.79728   1.80263
 Alpha virt. eigenvalues --    1.80542   1.81575   1.82280   1.82618   1.83397
 Alpha virt. eigenvalues --    1.84008   1.86115   1.86556   1.86996   1.88294
 Alpha virt. eigenvalues --    1.89450   1.89923   1.90143   1.90898   1.91628
 Alpha virt. eigenvalues --    1.91946   1.93503   1.93848   1.94756   1.96204
 Alpha virt. eigenvalues --    1.97264   1.99223   2.00546   2.00956   2.01346
 Alpha virt. eigenvalues --    2.01967   2.02966   2.03371   2.03756   2.04407
 Alpha virt. eigenvalues --    2.05747   2.05943   2.06983   2.07552   2.09475
 Alpha virt. eigenvalues --    2.10376   2.10614   2.11392   2.11755   2.12453
 Alpha virt. eigenvalues --    2.13200   2.14124   2.15391   2.15909   2.16174
 Alpha virt. eigenvalues --    2.17771   2.18291   2.19149   2.19644   2.20005
 Alpha virt. eigenvalues --    2.20290   2.21610   2.22515   2.23204   2.25216
 Alpha virt. eigenvalues --    2.25847   2.27590   2.27954   2.28601   2.28875
 Alpha virt. eigenvalues --    2.29573   2.30566   2.31925   2.32547   2.34301
 Alpha virt. eigenvalues --    2.36459   2.36898   2.38510   2.41321   2.41582
 Alpha virt. eigenvalues --    2.42073   2.43550   2.45720   2.46534   2.50508
 Alpha virt. eigenvalues --    2.50666   2.51613   2.53444   2.53796   2.56840
 Alpha virt. eigenvalues --    2.59225   2.60191   2.62942   2.63130   2.64589
 Alpha virt. eigenvalues --    2.65822   2.66051   2.66711   2.69137   2.69645
 Alpha virt. eigenvalues --    2.70899   2.71501   2.73683   2.74350   2.75280
 Alpha virt. eigenvalues --    2.76977   2.77504   2.78402   2.79108   2.79419
 Alpha virt. eigenvalues --    2.81414   2.83248   2.85584   2.85943   2.88114
 Alpha virt. eigenvalues --    2.89498   2.91003   2.92488   2.94305   2.96432
 Alpha virt. eigenvalues --    2.97756   3.00243   3.01877   3.05660   3.06218
 Alpha virt. eigenvalues --    3.07260   3.09039   3.11518   3.12596   3.13129
 Alpha virt. eigenvalues --    3.14588   3.14790   3.16476   3.17737   3.22423
 Alpha virt. eigenvalues --    3.22993   3.25006   3.27969   3.28319   3.31058
 Alpha virt. eigenvalues --    3.31600   3.33511   3.35187   3.37834   3.38825
 Alpha virt. eigenvalues --    3.39482   3.40253   3.41704   3.43338   3.44277
 Alpha virt. eigenvalues --    3.45400   3.47069   3.47288   3.48286   3.49660
 Alpha virt. eigenvalues --    3.51194   3.52355   3.53697   3.54447   3.55418
 Alpha virt. eigenvalues --    3.57618   3.58685   3.59304   3.60395   3.61062
 Alpha virt. eigenvalues --    3.61582   3.61756   3.63565   3.64789   3.65551
 Alpha virt. eigenvalues --    3.67026   3.68892   3.69298   3.70915   3.71426
 Alpha virt. eigenvalues --    3.73344   3.74660   3.75533   3.75851   3.76915
 Alpha virt. eigenvalues --    3.77519   3.78409   3.78781   3.79054   3.81933
 Alpha virt. eigenvalues --    3.83322   3.83883   3.84995   3.85584   3.86271
 Alpha virt. eigenvalues --    3.86724   3.88445   3.89413   3.90264   3.91769
 Alpha virt. eigenvalues --    3.92515   3.92781   3.93016   3.93650   3.94519
 Alpha virt. eigenvalues --    3.95472   3.96457   3.98742   3.98813   4.01018
 Alpha virt. eigenvalues --    4.01892   4.02644   4.03087   4.04316   4.05546
 Alpha virt. eigenvalues --    4.06204   4.08044   4.08319   4.10444   4.11785
 Alpha virt. eigenvalues --    4.12083   4.12789   4.14537   4.15387   4.16386
 Alpha virt. eigenvalues --    4.17388   4.19777   4.20998   4.21457   4.21947
 Alpha virt. eigenvalues --    4.22696   4.23703   4.25715   4.26358   4.26623
 Alpha virt. eigenvalues --    4.27055   4.28596   4.30023   4.30221   4.30653
 Alpha virt. eigenvalues --    4.31050   4.31771   4.33493   4.33618   4.36782
 Alpha virt. eigenvalues --    4.37750   4.38587   4.39607   4.40427   4.40527
 Alpha virt. eigenvalues --    4.41831   4.41905   4.42386   4.42817   4.43476
 Alpha virt. eigenvalues --    4.44564   4.45314   4.46620   4.47590   4.48902
 Alpha virt. eigenvalues --    4.50021   4.52186   4.52999   4.54789   4.55279
 Alpha virt. eigenvalues --    4.56838   4.57164   4.57981   4.60724   4.62233
 Alpha virt. eigenvalues --    4.63115   4.64886   4.65783   4.66225   4.70138
 Alpha virt. eigenvalues --    4.70655   4.72785   4.73555   4.75136   4.75557
 Alpha virt. eigenvalues --    4.77403   4.77988   4.79888   4.80386   4.82619
 Alpha virt. eigenvalues --    4.83220   4.83482   4.85539   4.85783   4.88109
 Alpha virt. eigenvalues --    4.88829   4.89626   4.90422   4.91846   4.94910
 Alpha virt. eigenvalues --    4.96691   4.97278   4.98262   4.99434   4.99918
 Alpha virt. eigenvalues --    5.00870   5.01623   5.05132   5.06401   5.07438
 Alpha virt. eigenvalues --    5.08616   5.09208   5.10463   5.11462   5.12368
 Alpha virt. eigenvalues --    5.13456   5.14911   5.15998   5.16942   5.17230
 Alpha virt. eigenvalues --    5.18230   5.20403   5.21094   5.21609   5.23571
 Alpha virt. eigenvalues --    5.25698   5.29005   5.30450   5.32288   5.33206
 Alpha virt. eigenvalues --    5.34392   5.35092   5.38197   5.38972   5.40848
 Alpha virt. eigenvalues --    5.41976   5.44531   5.45414   5.48091   5.48953
 Alpha virt. eigenvalues --    5.50324   5.53390   5.53778   5.54872   5.56266
 Alpha virt. eigenvalues --    5.59286   5.60787   5.63699   5.66095   5.69891
 Alpha virt. eigenvalues --    5.70029   5.72105   5.72521   5.73720   5.77135
 Alpha virt. eigenvalues --    5.77448   5.84263   5.86364   5.91772   5.98748
 Alpha virt. eigenvalues --    6.07518   6.08060   6.09154   6.09419   6.11848
 Alpha virt. eigenvalues --    6.15412   6.16433   6.19784   6.20091   6.21600
 Alpha virt. eigenvalues --    6.24762   6.35466   6.37720   6.42615   6.47314
 Alpha virt. eigenvalues --    6.50068   6.53302   6.59673   6.63345   6.67849
 Alpha virt. eigenvalues --    6.70062   6.72888   6.76998   6.81845   6.85364
 Alpha virt. eigenvalues --    6.87886   6.88921   6.93012   6.95292   6.99835
 Alpha virt. eigenvalues --    7.02005   7.07220   7.08220   7.09626   7.14129
 Alpha virt. eigenvalues --    7.16223   7.18743   7.21909   7.22728   7.24896
 Alpha virt. eigenvalues --    7.31743   7.34625   7.39498   7.47145   7.52489
 Alpha virt. eigenvalues --    7.53812   7.54759   7.60882   7.65169   7.67751
 Alpha virt. eigenvalues --    7.72181   7.77650   7.84703   7.85914   7.94550
 Alpha virt. eigenvalues --    7.96419   7.98201   8.02567   8.11657   8.21047
 Alpha virt. eigenvalues --    8.36508   8.53832   8.57732   8.73835   8.93781
 Alpha virt. eigenvalues --   15.44446  16.30922  16.38564  17.00565  17.77363
 Alpha virt. eigenvalues --   18.36797  18.84407  19.23127  19.84435  20.31763
 Alpha virt. eigenvalues --   20.46301
          Condensed to atoms (all electrons):
               1          2          3          4          5          6
     1  C    5.969942   0.131637  -0.016271  -0.078591  -0.000410   0.004292
     2  O    0.131637   9.063657   0.114267  -0.106729   0.046244  -0.017857
     3  C   -0.016271   0.114267   6.239285  -0.450256  -0.220574  -0.034694
     4  C   -0.078591  -0.106729  -0.450256   5.988838   0.202368  -0.060514
     5  C   -0.000410   0.046244  -0.220574   0.202368   7.171836  -0.292852
     6  C    0.004292  -0.017857  -0.034694  -0.060514  -0.292852   6.713688
     7  C   -0.009261   0.016111  -0.072602  -0.034166   0.168719  -0.402318
     8  C    0.003740  -0.485809   0.113006  -0.181294  -0.366677   0.212399
     9  H   -0.034996  -0.058777  -0.159327   0.002684   0.003049   0.033327
    10  H    0.000568  -0.000862  -0.025817   0.010786   0.001363  -0.009797
    11  H    0.000344   0.000980   0.005600  -0.019028  -0.074270   0.285766
    12  H   -0.000694  -0.008883  -0.001071  -0.140792   0.498360  -0.057582
    13  O   -0.002412  -0.049258  -0.080655   0.151831  -0.438132   0.017479
    14  C   -0.000171  -0.006063  -0.081393  -0.002466  -0.001160  -0.011583
    15  H   -0.000411   0.000431   0.004466   0.001215  -0.020423   0.000495
    16  H    0.000131   0.002568   0.007518  -0.001819  -0.022588   0.003905
    17  H   -0.000421  -0.014216  -0.000365  -0.012366   0.021017  -0.002616
    18  H    0.328814  -0.010796  -0.024766   0.005635  -0.000248   0.000595
    19  H    0.359335   0.022086   0.003745   0.004805  -0.000610   0.000016
    20  H    0.361247   0.037648  -0.000755   0.000673  -0.001275   0.001399
    21  O    0.008710  -0.010618  -0.015732  -0.000265  -0.000427   0.000481
    22  H   -0.001590  -0.015242   0.001758  -0.002865  -0.000031   0.000233
    23  H   -0.013296  -0.037323  -0.011603   0.003959  -0.000894  -0.001499
               7          8          9         10         11         12
     1  C   -0.009261   0.003740  -0.034996   0.000568   0.000344  -0.000694
     2  O    0.016111  -0.485809  -0.058777  -0.000862   0.000980  -0.008883
     3  C   -0.072602   0.113006  -0.159327  -0.025817   0.005600  -0.001071
     4  C   -0.034166  -0.181294   0.002684   0.010786  -0.019028  -0.140792
     5  C    0.168719  -0.366677   0.003049   0.001363  -0.074270   0.498360
     6  C   -0.402318   0.212399   0.033327  -0.009797   0.285766  -0.057582
     7  C    6.735857  -0.264859  -0.065466   0.291606  -0.013536   0.028162
     8  C   -0.264859   7.223356   0.497691  -0.068326  -0.008941   0.002362
     9  H   -0.065466   0.497691   0.509542  -0.003258  -0.004793   0.002596
    10  H    0.291606  -0.068326  -0.003258   0.316133   0.013597  -0.003238
    11  H   -0.013536  -0.008941  -0.004793   0.013597   0.337746  -0.008338
    12  H    0.028162   0.002362   0.002596  -0.003238  -0.008338   0.498765
    13  O   -0.009781   0.053506  -0.002329   0.000431  -0.001008  -0.054181
    14  C    0.001008   0.003988  -0.000707   0.000853   0.001752  -0.037248
    15  H    0.001148  -0.000897   0.000106  -0.000003  -0.000436  -0.006266
    16  H   -0.000847   0.001157   0.000048  -0.000040  -0.000027  -0.009105
    17  H    0.001291  -0.001812  -0.000339   0.000149   0.000110   0.003387
    18  H   -0.000305   0.023477   0.001520  -0.000018   0.000020  -0.000075
    19  H    0.001110  -0.026161  -0.005746  -0.000056  -0.000019  -0.000006
    20  H   -0.000924  -0.026137  -0.007922  -0.000367   0.000086  -0.000087
    21  O   -0.000156   0.001595  -0.000273   0.000006   0.000032  -0.000182
    22  H   -0.000182  -0.000197   0.000299  -0.000028  -0.000040   0.000170
    23  H   -0.000115   0.002084   0.000249   0.000109   0.000233  -0.000624
              13         14         15         16         17         18
     1  C   -0.002412  -0.000171  -0.000411   0.000131  -0.000421   0.328814
     2  O   -0.049258  -0.006063   0.000431   0.002568  -0.014216  -0.010796
     3  C   -0.080655  -0.081393   0.004466   0.007518  -0.000365  -0.024766
     4  C    0.151831  -0.002466   0.001215  -0.001819  -0.012366   0.005635
     5  C   -0.438132  -0.001160  -0.020423  -0.022588   0.021017  -0.000248
     6  C    0.017479  -0.011583   0.000495   0.003905  -0.002616   0.000595
     7  C   -0.009781   0.001008   0.001148  -0.000847   0.001291  -0.000305
     8  C    0.053506   0.003988  -0.000897   0.001157  -0.001812   0.023477
     9  H   -0.002329  -0.000707   0.000106   0.000048  -0.000339   0.001520
    10  H    0.000431   0.000853  -0.000003  -0.000040   0.000149  -0.000018
    11  H   -0.001008   0.001752  -0.000436  -0.000027   0.000110   0.000020
    12  H   -0.054181  -0.037248  -0.006266  -0.009105   0.003387  -0.000075
    13  O    8.752534   0.167784   0.017962   0.012568  -0.024211  -0.008488
    14  C    0.167784   5.930766   0.345488   0.357248   0.342455   0.001074
    15  H    0.017962   0.345488   0.284198   0.002084  -0.025487  -0.000017
    16  H    0.012568   0.357248   0.002084   0.266269  -0.020514   0.000069
    17  H   -0.024211   0.342455  -0.025487  -0.020514   0.439581   0.000129
    18  H   -0.008488   0.001074  -0.000017   0.000069   0.000129   0.401463
    19  H    0.001015  -0.000243   0.000110  -0.000085   0.000032  -0.015763
    20  H   -0.002502  -0.000901  -0.000141   0.000126  -0.000103  -0.018819
    21  O   -0.014692   0.000891   0.000082   0.000324  -0.000695  -0.001129
    22  H    0.007243   0.001890  -0.000418   0.000257  -0.000350  -0.000563
    23  H   -0.014904  -0.001856   0.000749   0.000521  -0.001700  -0.004285
              19         20         21         22         23
     1  C    0.359335   0.361247   0.008710  -0.001590  -0.013296
     2  O    0.022086   0.037648  -0.010618  -0.015242  -0.037323
     3  C    0.003745  -0.000755  -0.015732   0.001758  -0.011603
     4  C    0.004805   0.000673  -0.000265  -0.002865   0.003959
     5  C   -0.000610  -0.001275  -0.000427  -0.000031  -0.000894
     6  C    0.000016   0.001399   0.000481   0.000233  -0.001499
     7  C    0.001110  -0.000924  -0.000156  -0.000182  -0.000115
     8  C   -0.026161  -0.026137   0.001595  -0.000197   0.002084
     9  H   -0.005746  -0.007922  -0.000273   0.000299   0.000249
    10  H   -0.000056  -0.000367   0.000006  -0.000028   0.000109
    11  H   -0.000019   0.000086   0.000032  -0.000040   0.000233
    12  H   -0.000006  -0.000087  -0.000182   0.000170  -0.000624
    13  O    0.001015  -0.002502  -0.014692   0.007243  -0.014904
    14  C   -0.000243  -0.000901   0.000891   0.001890  -0.001856
    15  H    0.000110  -0.000141   0.000082  -0.000418   0.000749
    16  H   -0.000085   0.000126   0.000324   0.000257   0.000521
    17  H    0.000032  -0.000103  -0.000695  -0.000350  -0.001700
    18  H   -0.015763  -0.018819  -0.001129  -0.000563  -0.004285
    19  H    0.277931  -0.005244   0.000315  -0.000170  -0.000636
    20  H   -0.005244   0.288044   0.000395  -0.000062  -0.002984
    21  O    0.000315   0.000395   8.166393   0.313983   0.163513
    22  H   -0.000170  -0.000062   0.313983   0.452853   0.017015
    23  H   -0.000636  -0.002984   0.163513   0.017015   0.420170
 Mulliken charges:
               1
     1  C   -1.010234
     2  O   -0.613195
     3  C    0.706235
     4  C    0.718356
     5  C   -0.672386
     6  C   -0.382761
     7  C   -0.370493
     8  C   -0.707250
     9  H    0.292821
    10  H    0.476209
    11  H    0.484170
    12  H    0.294567
    13  O   -0.479800
    14  C   -1.011408
    15  H    0.395965
    16  H    0.400232
    17  H    0.297045
    18  H    0.322475
    19  H    0.384238
    20  H    0.378602
    21  O   -0.612549
    22  H    0.226039
    23  H    0.483120
 Sum of Mulliken charges =  -0.00000
 Mulliken charges with hydrogens summed into heavy atoms:
               1
     1  C    0.075082
     2  O   -0.613195
     3  C    0.706235
     4  C    0.718356
     5  C   -0.377819
     6  C    0.101409
     7  C    0.105716
     8  C   -0.414429
    13  O   -0.479800
    14  C    0.081835
    21  O    0.096610
 APT charges:
               1
     1  C    0.594688
     2  O   -1.153110
     3  C    0.633709
     4  C    0.639245
     5  C   -0.147290
     6  C   -0.068327
     7  C   -0.077171
     8  C   -0.144344
     9  H    0.088748
    10  H    0.048454
    11  H    0.048611
    12  H    0.086007
    13  O   -1.118249
    14  C    0.603076
    15  H   -0.029437
    16  H   -0.029185
    17  H    0.005641
    18  H    0.013321
    19  H   -0.026361
    20  H   -0.026775
    21  O   -0.736563
    22  H    0.309423
    23  H    0.485887
 Sum of APT charges =   0.00000
 APT charges with hydrogens summed into heavy atoms:
               1
     1  C    0.554873
     2  O   -1.153110
     3  C    0.633709
     4  C    0.639245
     5  C   -0.061283
     6  C   -0.019716
     7  C   -0.028717
     8  C   -0.055596
    13  O   -1.118249
    14  C    0.550094
    21  O    0.058747
 Electronic spatial extent (au):  <R**2>=           2047.1872
 Charge=             -0.0000 electrons
 Dipole moment (field-independent basis, Debye):
    X=             -3.4396    Y=              1.3427    Z=             -0.0021  Tot=              3.6924
 Quadrupole moment (field-independent basis, Debye-Ang):
   XX=            -76.8364   YY=            -44.4946   ZZ=            -70.9822
   XY=              4.4022   XZ=              0.3132   YZ=             -0.4460
 Traceless Quadrupole moment (field-independent basis, Debye-Ang):
   XX=            -12.7320   YY=             19.6098   ZZ=             -6.8778
   XY=              4.4022   XZ=              0.3132   YZ=             -0.4460
 Octapole moment (field-independent basis, Debye-Ang**2):
  XXX=            -46.1139  YYY=              6.3338  ZZZ=              0.8558  XYY=             20.8961
  XXY=             22.3123  XXZ=             -0.4426  XZZ=             14.3808  YZZ=              1.3800
  YYZ=              0.4489  XYZ=             -1.7854
 Hexadecapole moment (field-independent basis, Debye-Ang**3):
 XXXX=          -1638.2853 YYYY=           -928.5226 ZZZZ=            -92.6059 XXXY=             90.0675
 XXXZ=              5.6355 YYYX=              6.4710 YYYZ=             -0.5047 ZZZX=             -1.7454
 ZZZY=             -0.4483 XXYY=           -360.9462 XXZZ=           -299.4117 YYZZ=           -197.5775
 XXYZ=             -6.2569 YYXZ=             -0.3916 ZZXY=             -1.2521
 N-N= 6.277446127368D+02 E-N=-2.509972865585D+03  KE= 5.339040282141D+02
  Exact polarizability:     179.815       1.106     177.177       2.237       0.083     105.746
 Approx polarizability:     113.021       0.597     111.629       1.075      -0.043      78.256
 D2PCM: PCM CHGder 2nd derivatives, FixD1E=F FixD2E=F DoIter=F DoCFld=F I1PDM=2
 Calling FoFJK, ICntrl=  10100127 FMM=F ISym2X=0 I1Cent= 0 IOpClX= 0 NMat=1 NMatS=1 NMatT=0.
 Full mass-weighted force constant matrix:
 Low frequencies ---   -5.6108   -0.0022    0.0011    0.0014    2.7668    7.7122
 Low frequencies ---   17.6316   73.4791   80.5239
 Diagonal vibrational polarizability:
      110.0397139      67.2311487     499.7715851
 Harmonic frequencies (cm**-1), IR intensities (KM/Mole), Raman scattering
 activities (A**4/AMU), depolarization ratios for plane and unpolarized
 incident light, reduced masses (AMU), force constants (mDyne/A),
 and normal coordinates:
                      1                      2                      3
                      A                      A                      A
 Frequencies --     16.6349                73.4689                80.5084
 Red. masses --      6.0990                 5.1123                 3.0406
 Frc consts  --      0.0010                 0.0163                 0.0116
 IR Inten    --      1.2595                 4.0329                18.7846
  Atom  AN      X      Y      Z        X      Y      Z        X      Y      Z
     1   6     0.00   0.01  -0.19    -0.10  -0.12   0.03    -0.00   0.01   0.24
     2   8    -0.00   0.01  -0.19    -0.03  -0.11  -0.03     0.01   0.01  -0.17
     3   6    -0.01   0.00  -0.07    -0.02  -0.06  -0.02     0.00   0.01  -0.11
     4   6    -0.01   0.00  -0.06     0.04  -0.06  -0.03    -0.00   0.01  -0.09
     5   6    -0.01  -0.00   0.06     0.07   0.00  -0.02    -0.01  -0.00   0.00
     6   6    -0.02  -0.00   0.17     0.03   0.05   0.01    -0.01  -0.00   0.06
     7   6    -0.01  -0.00   0.17    -0.03   0.05   0.02    -0.00  -0.00   0.03
     8   6    -0.01  -0.00   0.04    -0.06  -0.01   0.01     0.00   0.00  -0.06
     9   1    -0.01   0.00   0.04    -0.11  -0.02   0.02     0.01   0.00  -0.07
    10   1    -0.02  -0.00   0.25    -0.06   0.09   0.05     0.00  -0.01   0.07
    11   1    -0.02  -0.00   0.26     0.05   0.10   0.02    -0.01  -0.01   0.13
    12   1    -0.02  -0.00   0.06     0.12   0.01  -0.03    -0.01  -0.00   0.03
    13   8    -0.01   0.00  -0.18     0.07  -0.11  -0.04    -0.00   0.01  -0.13
    14   6    -0.01   0.00  -0.17     0.14  -0.11   0.03    -0.02   0.01   0.18
    15   1    -0.10   0.00  -0.12     0.17  -0.04   0.04    -0.07   0.21   0.29
    16   1     0.07  -0.00  -0.11     0.15  -0.13   0.04     0.02  -0.19   0.29
    17   1    -0.01   0.01  -0.26     0.16  -0.15   0.05    -0.02   0.01   0.21
    18   1     0.01   0.01  -0.29    -0.11  -0.17   0.03    -0.00   0.01   0.33
    19   1     0.09   0.01  -0.15    -0.11  -0.06   0.05    -0.04   0.27   0.35
    20   1    -0.08  -0.00  -0.15    -0.13  -0.14   0.05     0.03  -0.26   0.35
    21   8     0.06  -0.02   0.41    -0.09   0.41   0.05     0.03  -0.03  -0.01
    22   1     0.13  -0.02   0.41    -0.25   0.40  -0.36     0.02  -0.03   0.08
    23   1     0.03   0.04   0.20    -0.07   0.28   0.02     0.02  -0.05  -0.06
                      4                      5                      6
                      A                      A                      A
 Frequencies --     98.0276               116.6367               143.6583
 Red. masses --      2.9570                 1.1385                 3.7128
 Frc consts  --      0.0167                 0.0091                 0.0451
 IR Inten    --      1.4158               141.7334                21.9672
  Atom  AN      X      Y      Z        X      Y      Z        X      Y      Z
     1   6     0.01   0.01  -0.13    -0.01  -0.01  -0.01    -0.07   0.00  -0.00
     2   8     0.00   0.01   0.08    -0.01  -0.01   0.00    -0.05   0.00   0.02
     3   6     0.00   0.01   0.05    -0.01  -0.01   0.01    -0.05  -0.01   0.02
     4   6     0.00   0.01  -0.09    -0.00  -0.01  -0.01    -0.06  -0.01   0.01
     5   6     0.00   0.00  -0.18     0.00  -0.00  -0.03    -0.05  -0.00  -0.01
     6   6     0.00  -0.00  -0.09    -0.00   0.01  -0.02    -0.06   0.00  -0.02
     7   6     0.00  -0.00   0.10    -0.01   0.00   0.02    -0.06   0.00  -0.00
     8   6     0.00   0.00   0.17    -0.01  -0.00   0.03    -0.06  -0.01   0.01
     9   1     0.00   0.00   0.32    -0.02  -0.00   0.05    -0.07  -0.01   0.02
    10   1     0.00  -0.01   0.20    -0.01   0.01   0.04    -0.06   0.00  -0.01
    11   1     0.00  -0.01  -0.17     0.00   0.01  -0.04    -0.05   0.01  -0.04
    12   1     0.00  -0.00  -0.32     0.01   0.00  -0.05    -0.04  -0.00  -0.02
    13   8     0.00   0.01  -0.12     0.00  -0.01   0.00    -0.04  -0.03   0.01
    14   6    -0.01   0.01   0.19     0.01  -0.01   0.01    -0.02  -0.03   0.02
    15   1     0.04   0.22   0.25     0.03  -0.01  -0.00    -0.03  -0.02   0.02
    16   1    -0.07  -0.21   0.25    -0.02  -0.02  -0.00    -0.01  -0.02   0.02
    17   1    -0.02   0.01   0.34     0.00  -0.01   0.04    -0.01  -0.05   0.00
    18   1     0.02   0.01  -0.26    -0.01  -0.01  -0.03    -0.07  -0.02  -0.01
    19   1     0.11  -0.12  -0.13     0.00  -0.01  -0.00    -0.07  -0.00  -0.01
    20   1    -0.09   0.13  -0.14    -0.03  -0.00  -0.00    -0.08   0.02  -0.00
    21   8    -0.02  -0.03   0.01     0.02   0.03  -0.06     0.39   0.06  -0.02
    22   1    -0.07  -0.04  -0.23     0.17   0.10   0.96     0.63   0.01  -0.40
    23   1    -0.01  -0.06   0.02     0.01   0.11  -0.03     0.35   0.31  -0.03
                      7                      8                      9
                      A                      A                      A
 Frequencies --    168.1849               181.8173               245.5778
 Red. masses --      3.2997                 2.3746                 1.3153
 Frc consts  --      0.0550                 0.0462                 0.0467
 IR Inten    --      3.0605                60.5712                 3.9623
  Atom  AN      X      Y      Z        X      Y      Z        X      Y      Z
     1   6    -0.01  -0.01   0.02     0.15   0.13   0.01     0.01   0.01  -0.01
     2   8     0.01  -0.01  -0.24    -0.03   0.10  -0.02    -0.00   0.01   0.04
     3   6     0.01   0.00  -0.03    -0.05  -0.01  -0.01    -0.01   0.00  -0.06
     4   6     0.00   0.00   0.03    -0.05  -0.01  -0.00    -0.01   0.00  -0.06
     5   6     0.01  -0.00  -0.12    -0.04   0.01  -0.01    -0.01   0.00  -0.05
     6   6     0.01  -0.00  -0.10    -0.04  -0.00  -0.01    -0.01  -0.00   0.07
     7   6     0.00  -0.00   0.10    -0.04  -0.01   0.01    -0.01  -0.00   0.07
     8   6     0.00   0.00   0.12    -0.04  -0.02   0.01    -0.00  -0.00  -0.06
     9   1     0.00   0.00   0.19    -0.02  -0.02   0.01     0.00  -0.00  -0.10
    10   1     0.00  -0.00   0.20    -0.04   0.00   0.01    -0.01  -0.00   0.14
    11   1     0.01  -0.00  -0.20    -0.04  -0.01  -0.02    -0.02  -0.01   0.15
    12   1     0.01  -0.00  -0.19    -0.03   0.01  -0.02    -0.01   0.00  -0.09
    13   8    -0.01   0.01   0.24    -0.01  -0.10   0.02    -0.01  -0.01   0.03
    14   6    -0.01   0.01  -0.02     0.15  -0.10   0.01     0.02  -0.01  -0.01
    15   1     0.25  -0.14  -0.22     0.21  -0.04   0.00     0.38  -0.00  -0.19
    16   1    -0.27   0.16  -0.24     0.18  -0.03   0.00    -0.30   0.01  -0.22
    17   1    -0.03   0.02   0.22     0.20  -0.21   0.02     0.01  -0.03   0.39
    18   1    -0.01  -0.02  -0.21     0.17   0.27  -0.01     0.00   0.02   0.36
    19   1     0.19   0.19   0.22     0.22   0.09   0.03    -0.28  -0.06  -0.20
    20   1    -0.23  -0.20   0.21     0.18   0.05   0.03     0.33   0.08  -0.18
    21   8     0.00  -0.01   0.01    -0.08  -0.03   0.01     0.02   0.00  -0.00
    22   1    -0.10  -0.01  -0.14     0.48  -0.08  -0.10    -0.13   0.02   0.02
    23   1     0.01  -0.10  -0.03    -0.16   0.50  -0.01     0.04  -0.14   0.01
                     10                     11                     12
                      A                      A                      A
 Frequencies --    262.4780               282.5001               287.3368
 Red. masses --      1.3945                 1.2241                 2.8212
 Frc consts  --      0.0566                 0.0576                 0.1372
 IR Inten    --     86.0131                 2.3704                 0.7104
  Atom  AN      X      Y      Z        X      Y      Z        X      Y      Z
     1   6    -0.05  -0.05  -0.00     0.04   0.00  -0.01     0.21  -0.02   0.01
     2   8     0.01  -0.04   0.00    -0.00  -0.00  -0.05    -0.01  -0.05   0.02
     3   6     0.03  -0.01  -0.02    -0.01  -0.01  -0.01    -0.02  -0.07  -0.00
     4   6     0.04  -0.01  -0.02     0.00  -0.01   0.01     0.03  -0.07  -0.01
     5   6     0.04  -0.01  -0.02     0.01   0.01  -0.05     0.08   0.04   0.02
     6   6     0.03   0.00   0.01     0.00   0.02  -0.04     0.02   0.14   0.02
     7   6     0.02   0.01   0.03    -0.01   0.02   0.05    -0.06   0.13  -0.02
     8   6     0.02   0.01  -0.01    -0.02   0.00   0.04    -0.09   0.02  -0.02
     9   1     0.01   0.01  -0.02    -0.03   0.00   0.04    -0.16   0.01  -0.02
    10   1     0.02   0.01   0.06    -0.02   0.03   0.08    -0.10   0.19  -0.03
    11   1     0.04   0.01   0.03     0.01   0.03  -0.08     0.06   0.21   0.04
    12   1     0.04  -0.01  -0.04     0.03   0.01  -0.05     0.15   0.04   0.02
    13   8     0.01   0.04   0.02     0.00  -0.01   0.05     0.01  -0.05  -0.02
    14   6    -0.08   0.04   0.00    -0.03  -0.02   0.01    -0.20  -0.06  -0.01
    15   1    -0.07  -0.00  -0.02    -0.37  -0.07   0.17    -0.12  -0.13  -0.08
    16   1    -0.15   0.01  -0.02     0.29   0.02   0.19    -0.39  -0.16  -0.09
    17   1    -0.11   0.11   0.04    -0.02   0.01  -0.40    -0.27   0.11   0.15
    18   1    -0.06  -0.10   0.14     0.04   0.04   0.41     0.25   0.16  -0.16
    19   1    -0.18  -0.05  -0.07    -0.28  -0.03  -0.20     0.43  -0.09   0.09
    20   1     0.05  -0.02  -0.06     0.41   0.01  -0.18     0.14  -0.11   0.08
    21   8    -0.07  -0.02   0.01     0.01   0.00   0.00     0.02   0.00  -0.00
    22   1     0.63  -0.09  -0.13    -0.09   0.01   0.01    -0.05   0.01  -0.02
    23   1    -0.16   0.62  -0.01     0.02  -0.09  -0.01     0.02  -0.04   0.01
                     13                     14                     15
                      A                      A                      A
 Frequencies --    324.3080               380.5470               463.7914
 Red. masses --      2.4028                 3.8123                 3.2424
 Frc consts  --      0.1489                 0.3253                 0.4109
 IR Inten    --      0.0662                 8.6348                 5.8894
  Atom  AN      X      Y      Z        X      Y      Z        X      Y      Z
     1   6     0.01  -0.00  -0.01     0.19  -0.19   0.01    -0.00   0.00  -0.00
     2   8     0.00  -0.00  -0.11    -0.04  -0.18   0.00     0.00   0.00  -0.06
     3   6    -0.00  -0.00   0.12    -0.01  -0.03  -0.00    -0.01  -0.00   0.25
     4   6    -0.00  -0.00   0.12    -0.02   0.03  -0.00    -0.01  -0.00   0.24
     5   6    -0.00  -0.00   0.14    -0.06  -0.04  -0.00     0.01   0.00  -0.18
     6   6     0.00   0.00  -0.09    -0.09  -0.01  -0.00    -0.00  -0.00   0.07
     7   6     0.00   0.00  -0.09    -0.09  -0.01  -0.00    -0.00   0.00   0.06
     8   6    -0.01   0.00   0.15    -0.07   0.02  -0.00     0.01   0.00  -0.18
     9   1    -0.01   0.00   0.13    -0.04   0.02  -0.00     0.02   0.00  -0.62
    10   1     0.01   0.00  -0.28    -0.07  -0.03   0.00     0.00  -0.00   0.02
    11   1     0.01   0.00  -0.28    -0.08   0.01  -0.00    -0.00  -0.00   0.03
    12   1    -0.00  -0.00   0.13    -0.03  -0.03  -0.00     0.02   0.00  -0.62
    13   8     0.00   0.00  -0.12    -0.07   0.16  -0.00     0.00  -0.00  -0.07
    14   6    -0.00   0.00  -0.01     0.16   0.21   0.01     0.00  -0.00  -0.00
    15   1     0.28   0.08  -0.13     0.23   0.32   0.01    -0.02   0.05   0.03
    16   1    -0.28  -0.08  -0.15     0.25   0.32   0.02     0.02  -0.05   0.03
    17   1    -0.02   0.00   0.36     0.24  -0.01  -0.00     0.00  -0.00  -0.02
    18   1    -0.01  -0.00   0.36     0.23   0.04   0.00     0.00  -0.00  -0.03
    19   1    -0.28   0.02  -0.16     0.28  -0.28   0.01     0.01   0.05   0.03
    20   1     0.30  -0.03  -0.14     0.28  -0.27   0.00    -0.02  -0.05   0.03
    21   8    -0.00  -0.00   0.00     0.01   0.01  -0.00    -0.00   0.00   0.00
    22   1     0.02  -0.00  -0.01     0.08   0.00   0.00    -0.00   0.00   0.00
    23   1    -0.01   0.02  -0.05     0.00   0.06   0.00    -0.00  -0.01  -0.08
                     16                     17                     18
                      A                      A                      A
 Frequencies --    489.3525               525.0822               559.7869
 Red. masses --      7.2342                 1.0377                 4.3002
 Frc consts  --      1.0207                 0.1686                 0.7939
 IR Inten    --      1.5354               122.0143                 0.0029
  Atom  AN      X      Y      Z        X      Y      Z        X      Y      Z
     1   6     0.03  -0.16   0.00     0.00  -0.00  -0.00    -0.00   0.00   0.01
     2   8     0.27  -0.05   0.01     0.00  -0.00  -0.02    -0.00   0.00   0.07
     3   6     0.21   0.01   0.01     0.00   0.00   0.00     0.01  -0.00  -0.17
     4   6    -0.21  -0.03  -0.01    -0.00   0.00   0.01    -0.01  -0.00   0.17
     5   6    -0.18   0.12  -0.01    -0.00   0.00  -0.00    -0.01  -0.00   0.18
     6   6    -0.18   0.15  -0.01    -0.00   0.00   0.00     0.01   0.00  -0.29
     7   6     0.17   0.18   0.01     0.00   0.00   0.00    -0.01  -0.00   0.29
     8   6     0.17   0.14   0.01     0.00   0.00  -0.00     0.01   0.00  -0.18
     9   1    -0.01   0.13   0.00     0.00   0.00  -0.02     0.00   0.00  -0.14
    10   1     0.27   0.03   0.01     0.00  -0.00  -0.00    -0.02  -0.00   0.57
    11   1    -0.26  -0.02  -0.01    -0.00  -0.00  -0.00     0.02   0.00  -0.57
    12   1    -0.00   0.14   0.00    -0.00   0.00  -0.01    -0.00  -0.00   0.13
    13   8    -0.26  -0.10  -0.01    -0.00  -0.00  -0.01     0.00   0.00  -0.07
    14   6    -0.00  -0.16  -0.00    -0.00  -0.00  -0.00     0.00   0.00  -0.01
    15   1     0.07  -0.04   0.00     0.00   0.00  -0.00     0.04   0.04  -0.02
    16   1     0.08  -0.03   0.00    -0.00  -0.00  -0.00    -0.03  -0.04  -0.02
    17   1     0.07  -0.36  -0.00    -0.00  -0.00   0.00    -0.00  -0.00   0.06
    18   1    -0.01  -0.37  -0.00    -0.00  -0.00   0.01     0.00  -0.00  -0.06
    19   1    -0.07  -0.04  -0.00    -0.01   0.01  -0.00     0.04  -0.03   0.02
    20   1    -0.07  -0.05  -0.00     0.01  -0.01  -0.00    -0.04   0.03   0.02
    21   8    -0.02  -0.01   0.00    -0.00  -0.00  -0.04    -0.00   0.00   0.00
    22   1     0.08  -0.02   0.00    -0.02   0.00  -0.01     0.00  -0.00  -0.00
    23   1    -0.03   0.04  -0.04     0.07   0.05   0.99    -0.00   0.00   0.00
                     19                     20                     21
                      A                      A                      A
 Frequencies --    582.4131               585.0223               713.4632
 Red. masses --      4.6234                 5.2575                 6.4276
 Frc consts  --      0.9240                 1.0602                 1.9277
 IR Inten    --      4.9884                10.1078                 0.0034
  Atom  AN      X      Y      Z        X      Y      Z        X      Y      Z
     1   6     0.05  -0.09   0.00     0.03  -0.10   0.00    -0.00  -0.00   0.01
     2   8    -0.02  -0.06  -0.00    -0.25  -0.10  -0.01    -0.00  -0.00   0.06
     3   6     0.05   0.19   0.00    -0.12   0.09  -0.00     0.01   0.00  -0.43
     4   6     0.06   0.15   0.00    -0.11   0.16  -0.00    -0.01  -0.00   0.44
     5   6    -0.13  -0.05  -0.00    -0.05   0.29  -0.00     0.00   0.00  -0.14
     6   6    -0.19  -0.08  -0.01     0.18  -0.03   0.00    -0.01  -0.00   0.18
     7   6    -0.10  -0.06  -0.00     0.24  -0.04   0.01     0.01   0.00  -0.17
     8   6     0.04   0.27   0.00     0.14  -0.10   0.00    -0.01   0.00   0.15
     9   1     0.22   0.28   0.01     0.30  -0.08   0.01    -0.02  -0.00   0.49
    10   1     0.05  -0.27   0.00     0.18   0.06   0.01    -0.00  -0.00   0.02
    11   1    -0.18  -0.05  -0.01     0.05  -0.29  -0.00     0.00   0.00  -0.04
    12   1    -0.32  -0.06  -0.01    -0.21   0.28  -0.01     0.02   0.00  -0.51
    13   8     0.24  -0.06   0.01    -0.02  -0.03  -0.00     0.00   0.00  -0.07
    14   6    -0.02  -0.12  -0.00    -0.03  -0.07  -0.00     0.00  -0.00  -0.01
    15   1    -0.15  -0.29   0.00    -0.05  -0.09   0.00    -0.00   0.04   0.01
    16   1    -0.16  -0.29  -0.01    -0.05  -0.09  -0.01     0.00  -0.04   0.01
    17   1    -0.15   0.22  -0.00    -0.05  -0.01  -0.00    -0.00  -0.00   0.00
    18   1     0.07   0.04   0.00     0.09   0.26   0.00     0.00  -0.00  -0.00
    19   1     0.10  -0.13   0.01     0.19  -0.25   0.01     0.00  -0.04  -0.01
    20   1     0.11  -0.13  -0.00     0.19  -0.25  -0.00    -0.01   0.04  -0.01
    21   8    -0.00   0.00   0.00     0.01   0.01  -0.00    -0.00   0.00  -0.00
    22   1     0.03  -0.00  -0.01     0.02   0.01  -0.00     0.00  -0.00  -0.00
    23   1    -0.01   0.03  -0.02     0.01   0.01  -0.00     0.00   0.00   0.01
                     22                     23                     24
                      A                      A                      A
 Frequencies --    746.8344               765.4050               822.5127
 Red. masses --      1.2327                 4.6239                 5.4713
 Frc consts  --      0.4051                 1.5960                 2.1809
 IR Inten    --    142.3462                58.6452                 1.9274
  Atom  AN      X      Y      Z        X      Y      Z        X      Y      Z
     1   6     0.00   0.00  -0.00    -0.03   0.07  -0.00     0.04  -0.12   0.00
     2   8     0.00  -0.00  -0.01    -0.21  -0.04  -0.01     0.17   0.04   0.01
     3   6    -0.00   0.00   0.05     0.04   0.10   0.00    -0.02   0.13  -0.00
     4   6    -0.00  -0.00   0.06     0.06  -0.09   0.00    -0.00   0.13   0.00
     5   6     0.00  -0.00  -0.05     0.15  -0.24   0.00     0.09   0.13   0.00
     6   6     0.00   0.00  -0.07     0.07  -0.02   0.00     0.30  -0.12   0.01
     7   6     0.00   0.00  -0.07     0.06   0.03   0.00    -0.27  -0.17  -0.01
     8   6     0.00   0.00  -0.05     0.10   0.27   0.00    -0.12   0.11  -0.00
     9   1    -0.01   0.00   0.38     0.26   0.29   0.01     0.17   0.13  -0.00
    10   1    -0.02  -0.00   0.59     0.18  -0.13   0.00    -0.42   0.03  -0.02
    11   1    -0.02  -0.00   0.59     0.16   0.16   0.00     0.40   0.10   0.02
    12   1    -0.01  -0.00   0.37     0.30  -0.24   0.01    -0.20   0.10   0.00
    13   8     0.00  -0.00  -0.01    -0.21   0.00  -0.01    -0.17   0.01  -0.01
    14   6    -0.00  -0.00  -0.00    -0.02  -0.08  -0.00    -0.02  -0.13  -0.00
    15   1     0.01   0.00  -0.01     0.09   0.07  -0.00     0.04  -0.03   0.00
    16   1    -0.01   0.00  -0.01     0.09   0.07   0.01     0.04  -0.03   0.00
    17   1    -0.00  -0.00   0.02     0.08  -0.34   0.00     0.03  -0.28   0.00
    18   1    -0.00   0.00   0.03     0.01   0.35   0.00     0.02  -0.29  -0.00
    19   1    -0.01  -0.00  -0.01     0.10  -0.06   0.01    -0.04  -0.03  -0.00
    20   1     0.01   0.00  -0.01     0.10  -0.06  -0.00    -0.04  -0.04  -0.00
    21   8     0.00  -0.00  -0.00     0.01   0.00  -0.00    -0.00   0.00  -0.00
    22   1    -0.00   0.00   0.00    -0.01   0.00   0.00     0.04  -0.01  -0.00
    23   1     0.00  -0.00   0.00     0.01  -0.01  -0.00    -0.01   0.00   0.01
                     25                     26                     27
                      A                      A                      A
 Frequencies --    829.8901               906.8456               955.1946
 Red. masses --      1.3300                 1.3698                 1.2070
 Frc consts  --      0.5397                 0.6637                 0.6488
 IR Inten    --      0.0019                 7.2600                 0.0007
  Atom  AN      X      Y      Z        X      Y      Z        X      Y      Z
     1   6    -0.00   0.00   0.00     0.00   0.00  -0.00     0.00   0.00   0.00
     2   8    -0.00  -0.00   0.01     0.00  -0.00  -0.01    -0.00  -0.00  -0.00
     3   6     0.00  -0.00  -0.05    -0.00  -0.00   0.03     0.00  -0.00  -0.02
     4   6    -0.00  -0.00   0.05    -0.00  -0.00   0.03    -0.00  -0.00   0.02
     5   6     0.00  -0.00  -0.10     0.00   0.00  -0.10    -0.00  -0.00   0.03
     6   6     0.00   0.00  -0.05    -0.00   0.00   0.07     0.00   0.00  -0.09
     7   6    -0.00   0.00   0.05    -0.00  -0.00   0.07    -0.00  -0.00   0.09
     8   6    -0.00  -0.00   0.10     0.00   0.00  -0.10     0.00  -0.00  -0.03
     9   1     0.02   0.00  -0.64    -0.02  -0.00   0.58    -0.01  -0.00   0.29
    10   1     0.01   0.00  -0.26     0.01   0.00  -0.40     0.02   0.00  -0.63
    11   1    -0.01  -0.00   0.25     0.01   0.00  -0.39    -0.02  -0.00   0.64
    12   1    -0.02  -0.00   0.65    -0.02  -0.00   0.56     0.01   0.00  -0.30
    13   8     0.00  -0.00  -0.01     0.00  -0.00  -0.01    -0.00  -0.00   0.00
    14   6    -0.00   0.00  -0.00    -0.00  -0.00   0.00     0.00   0.00  -0.00
    15   1     0.01  -0.00  -0.01     0.00  -0.01  -0.01    -0.00   0.01   0.00
    16   1    -0.01   0.00  -0.01    -0.00   0.01  -0.01     0.00  -0.01   0.00
    17   1    -0.00   0.00   0.03    -0.00   0.00   0.02     0.00   0.00  -0.01
    18   1     0.00   0.00  -0.03    -0.00  -0.00   0.02    -0.00   0.00   0.01
    19   1     0.01   0.00   0.01    -0.00  -0.01  -0.01    -0.00  -0.00  -0.00
    20   1    -0.01  -0.00   0.01     0.00   0.01  -0.01     0.00   0.01  -0.00
    21   8     0.00   0.00  -0.00    -0.00  -0.00  -0.00    -0.00   0.00   0.00
    22   1     0.00  -0.00  -0.00    -0.00  -0.00  -0.00     0.00   0.00   0.00
    23   1     0.00   0.00   0.00     0.00   0.00   0.00    -0.00  -0.00  -0.00
                     28                     29                     30
                      A                      A                      A
 Frequencies --   1048.6086              1051.7138              1071.9860
 Red. masses --      7.3524                 6.2474                 2.2788
 Frc consts  --      4.7633                 4.0714                 1.5429
 IR Inten    --    113.0100                10.3853                22.6417
  Atom  AN      X      Y      Z        X      Y      Z        X      Y      Z
     1   6     0.05  -0.34  -0.00    -0.04   0.20  -0.00    -0.01  -0.10  -0.00
     2   8    -0.02   0.30   0.00    -0.00  -0.19  -0.00    -0.02   0.09  -0.00
     3   6    -0.17   0.15  -0.01     0.10  -0.03   0.00    -0.02   0.04  -0.00
     4   6     0.08   0.14   0.00     0.14   0.10   0.00    -0.02  -0.05  -0.00
     5   6     0.03  -0.26   0.00     0.05   0.11   0.00     0.09   0.07   0.00
     6   6    -0.08   0.06  -0.00    -0.18   0.11  -0.01    -0.10   0.10  -0.00
     7   6     0.13   0.12   0.00    -0.12  -0.11  -0.00    -0.09  -0.12  -0.00
     8   6    -0.01  -0.20  -0.00     0.07  -0.19   0.00     0.10  -0.05   0.00
     9   1    -0.06  -0.21  -0.00     0.31  -0.18   0.01     0.56  -0.01   0.02
    10   1     0.02   0.28   0.00    -0.08  -0.20  -0.00     0.05  -0.33   0.00
    11   1    -0.01   0.20   0.00    -0.13   0.27  -0.00    -0.02   0.32  -0.00
    12   1     0.00  -0.27  -0.00     0.29   0.15   0.01     0.56   0.12   0.02
    13   8    -0.02   0.19  -0.00    -0.05   0.28  -0.00     0.00  -0.10  -0.00
    14   6     0.02  -0.23  -0.00     0.01  -0.32  -0.00    -0.03   0.10  -0.00
    15   1     0.02  -0.14   0.02     0.04  -0.17   0.02     0.01   0.10  -0.02
    16   1     0.02  -0.15  -0.02     0.04  -0.17  -0.02     0.01   0.10   0.02
    17   1    -0.01  -0.16  -0.00    -0.01  -0.27  -0.00     0.01  -0.00   0.00
    18   1     0.06  -0.27   0.00    -0.04   0.20  -0.00     0.01   0.00   0.00
    19   1    -0.00  -0.20   0.03     0.02   0.10  -0.01     0.03  -0.09   0.02
    20   1    -0.00  -0.21  -0.03     0.02   0.10   0.01     0.03  -0.09  -0.02
    21   8    -0.00   0.00  -0.00    -0.00   0.00   0.00     0.00  -0.00  -0.00
    22   1     0.04  -0.00  -0.00     0.02  -0.00  -0.00    -0.00   0.00   0.00
    23   1    -0.00  -0.01   0.01     0.01  -0.00  -0.00    -0.00   0.00   0.00
                     31                     32                     33
                      A                      A                      A
 Frequencies --   1141.3741              1170.3447              1180.0650
 Red. masses --      1.6439                 1.0573                 1.2698
 Frc consts  --      1.2618                 0.8532                 1.0418
 IR Inten    --    128.9187                 0.4556                 0.5485
  Atom  AN      X      Y      Z        X      Y      Z        X      Y      Z
     1   6    -0.03   0.05  -0.00     0.01  -0.00   0.00    -0.00  -0.00   0.05
     2   8     0.02  -0.06   0.00    -0.01   0.00  -0.00     0.00  -0.00  -0.02
     3   6     0.02   0.05   0.00    -0.00  -0.02  -0.00    -0.00   0.00  -0.00
     4   6    -0.03   0.05  -0.00    -0.01   0.02  -0.00     0.00   0.00   0.00
     5   6    -0.05  -0.10  -0.00    -0.01   0.00  -0.00     0.00   0.00  -0.00
     6   6     0.03   0.05   0.00     0.02   0.04   0.00    -0.00   0.00   0.00
     7   6    -0.04   0.04  -0.00     0.02  -0.03   0.00     0.00   0.00  -0.00
     8   6     0.07  -0.09   0.00    -0.01  -0.00  -0.00     0.00  -0.00  -0.00
     9   1     0.41  -0.07   0.01    -0.33  -0.03  -0.01     0.00  -0.00  -0.00
    10   1    -0.30   0.41  -0.01     0.37  -0.51   0.01    -0.00   0.00   0.00
    11   1     0.24   0.49   0.01     0.26   0.56   0.01    -0.00  -0.00  -0.00
    12   1    -0.40  -0.14  -0.01    -0.32  -0.03  -0.01    -0.00  -0.00   0.02
    13   8    -0.01  -0.07  -0.00    -0.01  -0.00  -0.00    -0.00  -0.00   0.06
    14   6     0.02   0.05   0.00     0.01   0.00   0.00     0.00   0.00  -0.13
    15   1    -0.04  -0.03   0.00    -0.02  -0.02   0.01    -0.10   0.60   0.16
    16   1    -0.04  -0.04  -0.01    -0.01  -0.02  -0.01     0.09  -0.59   0.16
    17   1    -0.00   0.10  -0.00     0.00   0.03   0.00    -0.01  -0.02   0.26
    18   1    -0.02   0.10   0.00     0.01  -0.03  -0.00     0.00  -0.00  -0.10
    19   1     0.05  -0.03   0.01    -0.02   0.02  -0.01     0.01  -0.24  -0.07
    20   1     0.05  -0.03  -0.00    -0.02   0.02   0.01    -0.00   0.24  -0.06
    21   8    -0.00   0.00  -0.00     0.00  -0.00  -0.00     0.00  -0.00  -0.00
    22   1     0.01  -0.00  -0.00    -0.00   0.00   0.00    -0.00  -0.00  -0.00
    23   1    -0.00  -0.00  -0.00    -0.00   0.00  -0.00    -0.00   0.00   0.00
                     34                     35                     36
                      A                      A                      A
 Frequencies --   1180.9581              1204.9335              1214.5881
 Red. masses --      1.2678                 1.7189                 1.3487
 Frc consts  --      1.0418                 1.4703                 1.1723
 IR Inten    --      2.7157                98.9669                 0.6993
  Atom  AN      X      Y      Z        X      Y      Z        X      Y      Z
     1   6    -0.00  -0.00   0.13    -0.10  -0.05  -0.00     0.09   0.02   0.00
     2   8     0.00   0.00  -0.06     0.00   0.07  -0.00    -0.04  -0.03  -0.00
     3   6    -0.00   0.00   0.00     0.09  -0.06   0.00    -0.05  -0.00  -0.00
     4   6    -0.00   0.00   0.00    -0.08  -0.07  -0.00    -0.05  -0.00  -0.00
     5   6     0.00  -0.00   0.00    -0.02   0.02  -0.00     0.01  -0.02   0.00
     6   6    -0.00  -0.00  -0.00     0.04  -0.01   0.00     0.01   0.00   0.00
     7   6     0.00   0.00  -0.00    -0.04  -0.02  -0.00     0.01  -0.00   0.00
     8   6     0.00   0.00   0.00     0.01   0.02   0.00     0.01   0.02   0.00
     9   1     0.00   0.00  -0.02    -0.09   0.01  -0.00     0.19   0.04   0.01
    10   1    -0.00   0.00  -0.00    -0.07   0.03  -0.00     0.02  -0.02   0.00
    11   1    -0.00  -0.00  -0.00     0.06   0.04   0.00     0.02   0.02   0.00
    12   1     0.00  -0.00  -0.01     0.07   0.03   0.00     0.21  -0.01   0.01
    13   8     0.00   0.00  -0.02    -0.02   0.06   0.00    -0.04   0.02  -0.00
    14   6    -0.00  -0.00   0.05     0.10  -0.03   0.00     0.10  -0.00   0.00
    15   1     0.04  -0.24  -0.06    -0.16  -0.22   0.07    -0.18  -0.24   0.06
    16   1    -0.04   0.23  -0.07    -0.16  -0.24  -0.07    -0.17  -0.26  -0.07
    17   1     0.00   0.01  -0.10    -0.09   0.52   0.00    -0.09   0.52   0.00
    18   1     0.01  -0.00  -0.26    -0.00   0.54   0.00     0.01  -0.50  -0.00
    19   1     0.02  -0.60  -0.16     0.20  -0.21   0.08    -0.20   0.20  -0.06
    20   1    -0.01   0.60  -0.16     0.20  -0.20  -0.07    -0.20   0.20   0.06
    21   8    -0.00   0.00   0.00     0.00  -0.00   0.00     0.00  -0.00  -0.00
    22   1     0.00  -0.00  -0.00    -0.03   0.00   0.00    -0.00   0.00  -0.00
    23   1    -0.00  -0.00  -0.01     0.00   0.01  -0.00    -0.00   0.00  -0.00
                     37                     38                     39
                      A                      A                      A
 Frequencies --   1251.5976              1298.2020              1305.9537
 Red. masses --      2.6367                 3.3668                 1.5553
 Frc consts  --      2.4336                 3.3431                 1.5629
 IR Inten    --    237.0870               446.6365                17.6528
  Atom  AN      X      Y      Z        X      Y      Z        X      Y      Z
     1   6    -0.07   0.06  -0.00     0.05  -0.07   0.00    -0.04   0.01  -0.00
     2   8     0.12  -0.09   0.00    -0.13   0.07  -0.00     0.05   0.01   0.00
     3   6    -0.09   0.14  -0.00     0.19  -0.06   0.01    -0.11  -0.07  -0.00
     4   6     0.06   0.15   0.00     0.21   0.10   0.01     0.11  -0.06   0.00
     5   6     0.08  -0.05   0.00     0.09   0.06   0.00     0.04   0.03   0.00
     6   6    -0.04  -0.01  -0.00    -0.09  -0.01  -0.00    -0.02   0.04  -0.00
     7   6     0.05   0.00   0.00    -0.08   0.00  -0.00     0.02   0.04   0.00
     8   6    -0.07  -0.06  -0.00     0.09  -0.05   0.00    -0.05   0.02  -0.00
     9   1    -0.43  -0.10  -0.01    -0.42  -0.10  -0.01     0.61   0.08   0.02
    10   1     0.17  -0.17   0.01    -0.20   0.14  -0.01     0.21  -0.23   0.01
    11   1    -0.13  -0.19  -0.00    -0.20  -0.23  -0.01    -0.16  -0.25  -0.01
    12   1     0.44  -0.02   0.02    -0.51   0.02  -0.02    -0.57  -0.03  -0.02
    13   8    -0.09  -0.10  -0.00    -0.13  -0.10  -0.00    -0.05   0.01  -0.00
    14   6     0.04   0.07   0.00     0.04   0.08   0.00     0.03   0.01   0.00
    15   1    -0.13  -0.17   0.01    -0.14  -0.18   0.00    -0.07  -0.09   0.02
    16   1    -0.13  -0.18  -0.02    -0.13  -0.19  -0.01    -0.07  -0.09  -0.02
    17   1    -0.03   0.24   0.00     0.05   0.02   0.00     0.02   0.05   0.00
    18   1    -0.02   0.28  -0.00     0.05  -0.01   0.00    -0.03   0.04   0.00
    19   1     0.18  -0.18   0.02    -0.15   0.14  -0.01     0.10  -0.09   0.03
    20   1     0.18  -0.17  -0.01    -0.15   0.14   0.00     0.10  -0.08  -0.02
    21   8    -0.00   0.00  -0.00     0.00  -0.00  -0.00    -0.00   0.00  -0.00
    22   1     0.04  -0.00  -0.00    -0.01   0.00   0.00     0.01  -0.00  -0.00
    23   1    -0.00  -0.02   0.00     0.00   0.00  -0.00     0.00  -0.00   0.00
                     40                     41                     42
                      A                      A                      A
 Frequencies --   1466.1313              1476.1406              1483.5259
 Red. masses --      1.7228                 1.9102                 2.2627
 Frc consts  --      2.1819                 2.4524                 2.9340
 IR Inten    --     17.8450                48.6256                 5.3191
  Atom  AN      X      Y      Z        X      Y      Z        X      Y      Z
     1   6    -0.02   0.05  -0.00     0.01   0.06   0.00    -0.02   0.08  -0.00
     2   8     0.01   0.02   0.00    -0.02   0.01  -0.00    -0.00   0.02  -0.00
     3   6    -0.07  -0.04  -0.00     0.04   0.14   0.00    -0.04  -0.11  -0.00
     4   6     0.09  -0.05   0.00     0.05  -0.13   0.00    -0.08   0.10  -0.00
     5   6    -0.03   0.07  -0.00    -0.02   0.00  -0.00     0.12   0.00   0.00
     6   6    -0.08  -0.08  -0.00     0.02   0.13   0.00    -0.04  -0.12  -0.00
     7   6     0.10  -0.08   0.00     0.02  -0.12   0.00    -0.09   0.12  -0.00
     8   6     0.01   0.07   0.00    -0.02  -0.02  -0.00     0.13   0.01   0.00
     9   1    -0.13   0.07  -0.00    -0.25  -0.04  -0.01    -0.08  -0.01  -0.00
    10   1    -0.24   0.41  -0.01    -0.13   0.08  -0.00     0.06  -0.09   0.00
    11   1     0.15   0.43   0.01    -0.14  -0.17  -0.00     0.02   0.01   0.00
    12   1     0.09   0.10   0.00    -0.26  -0.02  -0.01    -0.07  -0.02  -0.00
    13   8    -0.02   0.02  -0.00    -0.01  -0.01  -0.00     0.01  -0.01   0.00
    14   6     0.01   0.05  -0.00     0.02  -0.06   0.00    -0.01  -0.06   0.00
    15   1    -0.07  -0.25  -0.06     0.01   0.33   0.15     0.05   0.30   0.10
    16   1    -0.07  -0.24   0.06     0.00   0.32  -0.15     0.04   0.29  -0.10
    17   1     0.10  -0.23   0.01    -0.12   0.35  -0.02    -0.11   0.24  -0.02
    18   1    -0.07  -0.29  -0.00    -0.05  -0.34  -0.01    -0.09  -0.41  -0.00
    19   1     0.13  -0.26  -0.07     0.05  -0.29  -0.14     0.15  -0.41  -0.14
    20   1     0.13  -0.26   0.07     0.05  -0.29   0.14     0.14  -0.41   0.14
    21   8    -0.00  -0.00   0.00    -0.00   0.00   0.00    -0.00  -0.00   0.00
    22   1    -0.00  -0.00   0.00     0.01  -0.00  -0.00    -0.01   0.00  -0.00
    23   1     0.00  -0.00   0.00     0.00  -0.00  -0.00     0.00   0.01  -0.00
                     43                     44                     45
                      A                      A                      A
 Frequencies --   1488.8764              1507.5787              1507.9406
 Red. masses --      1.4355                 1.0459                 1.0460
 Frc consts  --      1.8749                 1.4005                 1.4013
 IR Inten    --      3.8424                 4.1397                20.7799
  Atom  AN      X      Y      Z        X      Y      Z        X      Y      Z
     1   6     0.00  -0.05  -0.00     0.00   0.00  -0.05     0.00  -0.00  -0.02
     2   8     0.03  -0.02   0.00    -0.00   0.00  -0.01     0.00  -0.00  -0.00
     3   6    -0.06  -0.02  -0.00     0.00  -0.00  -0.00    -0.00   0.00   0.00
     4   6     0.05   0.01   0.00     0.00   0.00   0.00    -0.00  -0.00  -0.00
     5   6     0.04   0.04   0.00    -0.00  -0.00  -0.00     0.00   0.00   0.00
     6   6    -0.08  -0.07  -0.00     0.00   0.00  -0.00    -0.00  -0.00   0.00
     7   6     0.07  -0.03   0.00     0.00  -0.00   0.00    -0.00  -0.00   0.00
     8   6    -0.01   0.04  -0.00    -0.00  -0.00   0.00     0.00   0.00   0.00
     9   1     0.00   0.05   0.00     0.00   0.00  -0.02    -0.00  -0.00  -0.01
    10   1    -0.10   0.22  -0.00     0.00  -0.00   0.00    -0.00   0.00  -0.00
    11   1     0.07   0.25   0.00     0.00   0.00  -0.00    -0.00  -0.00   0.00
    12   1    -0.04   0.04  -0.00     0.00   0.00   0.01    -0.00  -0.00  -0.02
    13   8    -0.02  -0.03  -0.00    -0.00  -0.00   0.00     0.00  -0.00  -0.01
    14   6     0.01  -0.07   0.00    -0.00   0.00   0.02     0.01  -0.00  -0.05
    15   1     0.00   0.40   0.17     0.15   0.10  -0.03    -0.38  -0.26   0.08
    16   1    -0.01   0.38  -0.18    -0.13  -0.12  -0.02     0.32   0.30   0.05
    17   1    -0.14   0.36  -0.03     0.01   0.00  -0.26    -0.02  -0.01   0.67
    18   1     0.06   0.31   0.00    -0.02  -0.01   0.67    -0.01   0.00   0.27
    19   1    -0.07   0.29   0.13     0.40  -0.21   0.08     0.15  -0.08   0.03
    20   1    -0.06   0.29  -0.13    -0.40   0.21   0.06    -0.16   0.09   0.02
    21   8    -0.00   0.00  -0.00    -0.00   0.00  -0.00     0.00  -0.00  -0.00
    22   1     0.02  -0.00  -0.00     0.00  -0.00  -0.00    -0.00   0.00  -0.00
    23   1     0.00  -0.02   0.00     0.00  -0.00   0.00    -0.00   0.01   0.00
                     46                     47                     48
                      A                      A                      A
 Frequencies --   1519.7597              1520.7502              1536.6507
 Red. masses --      1.1129                 1.0633                 2.4463
 Frc consts  --      1.5144                 1.4489                 3.4034
 IR Inten    --    122.6493                34.0100               237.6906
  Atom  AN      X      Y      Z        X      Y      Z        X      Y      Z
     1   6    -0.03  -0.00  -0.00    -0.04  -0.00  -0.00    -0.01  -0.02  -0.00
     2   8    -0.02   0.01  -0.00    -0.02   0.00  -0.00     0.04  -0.04   0.00
     3   6     0.03  -0.01   0.00     0.03   0.00   0.00    -0.14   0.07  -0.00
     4   6     0.04   0.02   0.00    -0.01   0.01  -0.00    -0.13  -0.10  -0.00
     5   6    -0.03   0.00  -0.00    -0.01  -0.01  -0.00     0.17   0.00   0.01
     6   6     0.01  -0.00   0.00     0.01   0.01   0.00    -0.05   0.04  -0.00
     7   6     0.01  -0.00   0.00    -0.01   0.00  -0.00    -0.04  -0.05  -0.00
     8   6    -0.03  -0.00  -0.00    -0.01  -0.01  -0.00     0.17   0.03   0.01
     9   1     0.05   0.00   0.00    -0.01  -0.01   0.00    -0.45  -0.02  -0.02
    10   1     0.01  -0.00   0.00     0.02  -0.03   0.00    -0.17   0.11  -0.01
    11   1     0.02   0.02   0.00     0.00  -0.02  -0.00    -0.15  -0.13  -0.01
    12   1     0.04   0.01  -0.00     0.05  -0.00   0.00    -0.43  -0.06  -0.01
    13   8    -0.02  -0.01  -0.00     0.01  -0.00   0.00     0.03   0.05   0.00
    14   6    -0.04  -0.01  -0.00     0.03   0.00   0.00    -0.01   0.02  -0.00
    15   1     0.40  -0.09  -0.26    -0.29   0.10   0.20     0.11  -0.22  -0.15
    16   1     0.42  -0.06   0.30    -0.30   0.09  -0.23     0.10  -0.22   0.16
    17   1    -0.16   0.36   0.03     0.10  -0.22  -0.02     0.03  -0.07   0.00
    18   1    -0.06  -0.26  -0.00    -0.08  -0.34  -0.01     0.01   0.03   0.00
    19   1     0.27   0.11   0.20     0.37   0.19   0.30     0.11   0.25   0.19
    20   1     0.28   0.11  -0.19     0.39   0.19  -0.28     0.12   0.26  -0.18
    21   8     0.00  -0.00   0.00    -0.00   0.00  -0.00     0.00   0.00  -0.00
    22   1    -0.00   0.00  -0.00     0.03  -0.00  -0.00     0.01  -0.00  -0.00
    23   1    -0.00   0.01  -0.00     0.00  -0.03   0.00    -0.00  -0.01   0.00
                     49                     50                     51
                      A                      A                      A
 Frequencies --   1615.4113              1632.3549              1635.3138
 Red. masses --      1.3182                 3.0624                 7.2516
 Frc consts  --      2.0268                 4.8077                11.4257
 IR Inten    --     33.8762               138.3485                18.2107
  Atom  AN      X      Y      Z        X      Y      Z        X      Y      Z
     1   6    -0.00   0.00  -0.00    -0.00  -0.01  -0.00     0.02  -0.01   0.00
     2   8    -0.00  -0.00  -0.00     0.03  -0.00   0.00    -0.02  -0.03  -0.00
     3   6     0.05   0.01   0.00    -0.16  -0.03  -0.01     0.08   0.37   0.00
     4   6    -0.06   0.03  -0.00     0.18  -0.03   0.01     0.08  -0.34   0.00
     5   6     0.08  -0.00   0.00    -0.21  -0.01  -0.01     0.01   0.17   0.00
     6   6    -0.04  -0.00  -0.00     0.10   0.04   0.00    -0.07  -0.35  -0.00
     7   6     0.05  -0.03   0.00    -0.12   0.05  -0.00    -0.10   0.32  -0.00
     8   6    -0.07  -0.00  -0.00     0.21   0.02   0.01    -0.04  -0.18  -0.00
     9   1     0.09   0.01   0.00    -0.28  -0.02  -0.01     0.10  -0.19   0.00
    10   1    -0.01   0.05  -0.00    -0.00  -0.12  -0.00     0.32  -0.22   0.01
    11   1    -0.03   0.03  -0.00     0.05  -0.10   0.00     0.26   0.31   0.01
    12   1    -0.09  -0.02  -0.00     0.27   0.04   0.01    -0.02   0.19  -0.00
    13   8     0.01  -0.00   0.00    -0.03  -0.00  -0.00    -0.02   0.03  -0.00
    14   6    -0.00   0.00   0.00     0.01  -0.01   0.00     0.02   0.02   0.00
    15   1    -0.01  -0.00   0.00    -0.01   0.06   0.04     0.01  -0.07  -0.03
    16   1    -0.02  -0.01  -0.01    -0.01   0.06  -0.04     0.00  -0.07   0.03
    17   1     0.01  -0.04  -0.01    -0.02   0.06  -0.01     0.01   0.03  -0.00
    18   1    -0.01  -0.03   0.00     0.01   0.06   0.00     0.02  -0.06   0.00
    19   1     0.01  -0.01   0.00     0.00   0.06   0.04    -0.00   0.06   0.02
    20   1     0.01  -0.01  -0.00     0.00   0.07  -0.04    -0.00   0.06  -0.02
    21   8     0.05  -0.05   0.00     0.04  -0.04   0.00     0.01  -0.01   0.00
    22   1    -0.65   0.06   0.04    -0.51   0.05   0.03    -0.08   0.01   0.00
    23   1    -0.11   0.71  -0.04    -0.09   0.57  -0.03    -0.02   0.10  -0.01
                     52                     53                     54
                      A                      A                      A
 Frequencies --   3061.8130              3065.4607              3147.2475
 Red. masses --      1.0313                 1.0308                 1.1072
 Frc consts  --      5.6962                 5.7071                 6.4614
 IR Inten    --     66.7028                46.6264                32.1992
  Atom  AN      X      Y      Z        X      Y      Z        X      Y      Z
     1   6     0.00   0.00   0.00    -0.01  -0.04  -0.00    -0.00  -0.00   0.00
     2   8    -0.00   0.00  -0.00     0.00  -0.00   0.00     0.00  -0.00   0.00
     3   6     0.00   0.00   0.00    -0.00   0.00  -0.00     0.00   0.00  -0.00
     4   6    -0.00  -0.00  -0.00     0.00  -0.00   0.00    -0.00  -0.00   0.00
     5   6     0.00  -0.00   0.00     0.00  -0.00   0.00     0.00  -0.00   0.00
     6   6     0.00  -0.00   0.00    -0.00  -0.00  -0.00    -0.00   0.00  -0.00
     7   6    -0.00   0.00  -0.00     0.00   0.00  -0.00     0.00  -0.00  -0.00
     8   6     0.00   0.00   0.00     0.00   0.00  -0.00     0.00  -0.00  -0.00
     9   1     0.00   0.00   0.00     0.00  -0.02   0.00    -0.00   0.00   0.00
    10   1     0.00   0.00   0.00     0.00  -0.00   0.00    -0.00  -0.00   0.00
    11   1     0.00   0.00  -0.00     0.00  -0.00   0.00     0.00  -0.00   0.00
    12   1    -0.00   0.02   0.00     0.00   0.00   0.00    -0.00   0.00   0.00
    13   8     0.00   0.00   0.00    -0.00   0.00   0.00    -0.00  -0.00   0.00
    14   6    -0.02   0.04  -0.00    -0.00   0.00  -0.00     0.00   0.00  -0.10
    15   1     0.29  -0.20   0.55     0.02  -0.02   0.04     0.33  -0.22   0.58
    16   1     0.32  -0.19  -0.53     0.03  -0.02  -0.04    -0.37   0.22   0.56
    17   1    -0.36  -0.12  -0.01    -0.03  -0.01  -0.00     0.00   0.00  -0.02
    18   1     0.03  -0.00   0.00    -0.39   0.06  -0.01    -0.00   0.00   0.00
    19   1    -0.02  -0.02   0.04     0.28   0.25  -0.53     0.00   0.00  -0.00
    20   1    -0.02  -0.02  -0.04     0.25   0.24   0.55    -0.00  -0.00  -0.00
    21   8     0.00   0.00  -0.00     0.00   0.00  -0.00     0.00  -0.00   0.00
    22   1     0.00  -0.00  -0.00    -0.00   0.00  -0.00    -0.00   0.00  -0.00
    23   1    -0.00  -0.00   0.00    -0.01   0.00   0.00    -0.00   0.00  -0.00
                     55                     56                     57
                      A                      A                      A
 Frequencies --   3153.4471              3202.7267              3204.1289
 Red. masses --      1.1075                 1.1035                 1.1041
 Frc consts  --      6.4887                 6.6688                 6.6788
 IR Inten    --     29.9895                18.1157                15.2572
  Atom  AN      X      Y      Z        X      Y      Z        X      Y      Z
     1   6     0.00   0.00  -0.10     0.00   0.00   0.00    -0.09  -0.01  -0.00
     2   8    -0.00   0.00   0.00     0.00  -0.00  -0.00     0.00   0.00  -0.00
     3   6     0.00  -0.00   0.00     0.00  -0.00  -0.00     0.00  -0.00   0.00
     4   6     0.00   0.00  -0.00     0.00   0.00   0.00     0.00   0.00   0.00
     5   6     0.00  -0.00  -0.00     0.00  -0.01   0.00    -0.00   0.00  -0.00
     6   6     0.00  -0.00  -0.00    -0.00   0.00  -0.00     0.00  -0.00   0.00
     7   6     0.00   0.00  -0.00     0.00   0.00   0.00    -0.00  -0.00  -0.00
     8   6     0.00  -0.00   0.00     0.00  -0.00   0.00    -0.00   0.01  -0.00
     9   1     0.00   0.00   0.00    -0.00   0.01  -0.00     0.01  -0.07   0.00
    10   1    -0.00  -0.00   0.00    -0.02  -0.01  -0.00     0.05   0.04   0.00
    11   1     0.00  -0.00   0.00     0.05  -0.02   0.00    -0.03   0.01  -0.00
    12   1    -0.00   0.00   0.00    -0.00   0.06  -0.00     0.00  -0.01   0.00
    13   8    -0.00  -0.00   0.00     0.00  -0.00   0.00     0.00   0.00   0.00
    14   6     0.00   0.00  -0.00    -0.09  -0.01  -0.00    -0.00  -0.00  -0.00
    15   1     0.00  -0.00   0.00     0.10  -0.08   0.22     0.00  -0.00   0.01
    16   1    -0.00   0.00   0.00     0.12  -0.08  -0.22     0.00  -0.00  -0.01
    17   1    -0.00  -0.00  -0.00     0.87   0.30   0.03     0.02   0.01   0.00
    18   1     0.00  -0.00  -0.02    -0.02   0.00  -0.00     0.91  -0.14   0.03
    19   1    -0.32  -0.28   0.56    -0.00  -0.00   0.01     0.10   0.10  -0.22
    20   1     0.28   0.27   0.58    -0.00  -0.00  -0.01     0.09   0.10   0.23
    21   8    -0.00  -0.00   0.00    -0.00  -0.00   0.00     0.00  -0.00  -0.00
    22   1     0.00  -0.00  -0.00    -0.00   0.00   0.00     0.00   0.00  -0.00
    23   1     0.00  -0.00  -0.00     0.00   0.00  -0.00    -0.00   0.00   0.00
                     58                     59                     60
                      A                      A                      A
 Frequencies --   3208.2280              3223.9996              3241.6535
 Red. masses --      1.0866                 1.0934                 1.0924
 Frc consts  --      6.5894                 6.6958                 6.7633
 IR Inten    --      1.6207                18.3244                 5.6681
  Atom  AN      X      Y      Z        X      Y      Z        X      Y      Z
     1   6    -0.01  -0.00  -0.00     0.00   0.00   0.00    -0.00  -0.00  -0.00
     2   8     0.00  -0.00   0.00    -0.00   0.00  -0.00    -0.00  -0.00  -0.00
     3   6     0.00  -0.00   0.00    -0.00  -0.00  -0.00     0.00   0.00   0.00
     4   6    -0.00  -0.00   0.00    -0.00   0.00  -0.00    -0.00   0.00  -0.00
     5   6     0.00  -0.01   0.00     0.00  -0.02   0.00     0.01  -0.06   0.00
     6   6    -0.05   0.02  -0.00    -0.05   0.03  -0.00     0.01  -0.00   0.00
     7   6     0.05   0.03   0.00    -0.05  -0.04  -0.00    -0.01  -0.01  -0.00
     8   6    -0.00  -0.01  -0.00     0.00   0.02   0.00     0.00  -0.06   0.00
     9   1    -0.01   0.15  -0.00     0.02  -0.28   0.00    -0.06   0.70  -0.00
    10   1    -0.54  -0.39  -0.02     0.54   0.39   0.02     0.14   0.10   0.01
    11   1     0.63  -0.30   0.02     0.57  -0.27   0.02    -0.14   0.06  -0.00
    12   1    -0.02   0.16  -0.00    -0.03   0.26  -0.00    -0.06   0.67  -0.00
    13   8    -0.00  -0.00  -0.00    -0.00  -0.00  -0.00     0.00  -0.00   0.00
    14   6     0.01   0.00   0.00     0.00   0.00   0.00     0.00  -0.00   0.00
    15   1    -0.01   0.01  -0.02    -0.01   0.00  -0.01    -0.01   0.00  -0.01
    16   1    -0.01   0.00   0.01    -0.01   0.00   0.01    -0.01   0.00   0.01
    17   1    -0.05  -0.02  -0.00    -0.03  -0.01  -0.00    -0.03  -0.01  -0.00
    18   1     0.07  -0.01   0.00    -0.03   0.00  -0.00     0.03  -0.00   0.00
    19   1     0.01   0.01  -0.02    -0.01  -0.00   0.01     0.01   0.01  -0.01
    20   1     0.01   0.01   0.02    -0.00  -0.00  -0.01     0.01   0.01   0.01
    21   8    -0.00   0.00   0.00     0.00   0.00  -0.00     0.00  -0.00   0.00
    22   1     0.00  -0.00  -0.00     0.00  -0.00  -0.00    -0.00   0.00  -0.00
    23   1     0.00  -0.00  -0.00    -0.00  -0.00   0.00    -0.00   0.00   0.00
                     61                     62                     63
                      A                      A                      A
 Frequencies --   3244.8007              3683.5885              3883.1526
 Red. masses --      1.0948                 1.0550                 1.0720
 Frc consts  --      6.7913                 8.4343                 9.5241
 IR Inten    --      0.8004               563.8046               152.3284
  Atom  AN      X      Y      Z        X      Y      Z        X      Y      Z
     1   6     0.00   0.00   0.00     0.00  -0.00  -0.00     0.00  -0.00  -0.00
     2   8     0.00   0.00   0.00     0.00   0.00   0.00     0.00   0.00   0.00
     3   6    -0.00  -0.00  -0.00    -0.00   0.00  -0.00    -0.00   0.00  -0.00
     4   6    -0.00   0.00  -0.00    -0.00  -0.00   0.00    -0.00  -0.00  -0.00
     5   6     0.01  -0.06   0.00    -0.00  -0.00  -0.00    -0.00   0.00   0.00
     6   6     0.02  -0.01   0.00     0.00   0.00   0.00     0.00   0.00   0.00
     7   6     0.02   0.01   0.00     0.00  -0.00   0.00     0.00   0.00   0.00
     8   6    -0.00   0.06  -0.00     0.00  -0.00   0.00     0.00  -0.00   0.00
     9   1     0.05  -0.63   0.00    -0.00   0.00  -0.00    -0.00   0.00  -0.00
    10   1    -0.22  -0.16  -0.01     0.00   0.00   0.00     0.00   0.00   0.00
    11   1    -0.24   0.12  -0.01     0.00  -0.00   0.00     0.00  -0.00   0.00
    12   1    -0.06   0.67  -0.00     0.00  -0.00   0.00     0.00  -0.00   0.00
    13   8     0.00  -0.00   0.00    -0.00  -0.00   0.00     0.00  -0.00  -0.00
    14   6     0.00  -0.00   0.00     0.00   0.00  -0.00     0.00   0.00   0.00
    15   1    -0.01   0.00  -0.01     0.00  -0.00   0.00     0.00  -0.00   0.00
    16   1    -0.01   0.00   0.01     0.00  -0.00  -0.00    -0.00  -0.00  -0.00
    17   1    -0.02  -0.01  -0.00    -0.00  -0.00  -0.00    -0.00  -0.00  -0.00
    18   1    -0.02   0.00  -0.00    -0.00   0.00  -0.00    -0.00   0.00  -0.00
    19   1    -0.01  -0.01   0.01     0.00   0.00  -0.00     0.00   0.00  -0.00
    20   1    -0.01  -0.00  -0.01     0.00   0.00   0.00     0.00   0.00   0.00
    21   8    -0.00  -0.00   0.00    -0.06   0.01   0.00    -0.02  -0.06   0.01
    22   1    -0.00  -0.00  -0.00    -0.06  -0.26   0.02     0.10   0.96  -0.07
    23   1     0.00   0.00  -0.00     0.94   0.18  -0.07     0.26   0.01  -0.02

 -------------------
 - Thermochemistry -
 -------------------
 Temperature   298.150 Kelvin.  Pressure   1.00000 Atm.
 Atom     1 has atomic number  6 and mass  12.00000
 Atom     2 has atomic number  8 and mass  15.99491
 Atom     3 has atomic number  6 and mass  12.00000
 Atom     4 has atomic number  6 and mass  12.00000
 Atom     5 has atomic number  6 and mass  12.00000
 Atom     6 has atomic number  6 and mass  12.00000
 Atom     7 has atomic number  6 and mass  12.00000
 Atom     8 has atomic number  6 and mass  12.00000
 Atom     9 has atomic number  1 and mass   1.00783
 Atom    10 has atomic number  1 and mass   1.00783
 Atom    11 has atomic number  1 and mass   1.00783
 Atom    12 has atomic number  1 and mass   1.00783
 Atom    13 has atomic number  8 and mass  15.99491
 Atom    14 has atomic number  6 and mass  12.00000
 Atom    15 has atomic number  1 and mass   1.00783
 Atom    16 has atomic number  1 and mass   1.00783
 Atom    17 has atomic number  1 and mass   1.00783
 Atom    18 has atomic number  1 and mass   1.00783
 Atom    19 has atomic number  1 and mass   1.00783
 Atom    20 has atomic number  1 and mass   1.00783
 Atom    21 has atomic number  8 and mass  15.99491
 Atom    22 has atomic number  1 and mass   1.00783
 Atom    23 has atomic number  1 and mass   1.00783
 Molecular mass:   156.07864 amu.
 Principal axes and moments of inertia in atomic units:
                                 1                 2                 3
     Eigenvalues --         1343.298182       1994.022499       3309.091886
           X                   0.999998          0.002088          0.000278
           Y                  -0.002088          0.999998         -0.000417
           Z                  -0.000279          0.000417          1.000000
 This molecule is an asymmetric top.
 Rotational symmetry number  1.
 Warning -- assumption of classical behavior for rotation
           may cause significant error
 Rotational temperatures (Kelvin)      0.06448     0.04344     0.02617
 Rotational constants (GHZ):           1.34351     0.90508     0.54539
 Zero-point vibrational energy     499071.8 (Joules/Mol)
                                  119.28102 (Kcal/Mol)
 Warning -- explicit consideration of  20 degrees of freedom as
           vibrations may cause significant error
 Vibrational temperatures:     23.93   105.71   115.83   141.04   167.81
          (Kelvin)            206.69   241.98   261.59   353.33   377.65
                              406.45   413.41   466.61   547.52   667.29
                              704.07   755.48   805.41   837.96   841.72
                             1026.51  1074.53  1101.25  1183.41  1194.03
                             1304.75  1374.31  1508.71  1513.18  1542.35
                             1642.18  1683.87  1697.85  1699.14  1733.63
                             1747.52  1800.77  1867.82  1878.98  2109.44
                             2123.84  2134.46  2142.16  2169.07  2169.59
                             2186.60  2188.02  2210.90  2324.22  2348.59
                             2352.85  4405.27  4410.51  4528.19  4537.11
                             4608.01  4610.03  4615.92  4638.62  4664.02
                             4668.54  5299.86  5586.99
 
 Zero-point correction=                           0.190086 (Hartree/Particle)
 Thermal correction to Energy=                    0.203272
 Thermal correction to Enthalpy=                  0.204216
 Thermal correction to Gibbs Free Energy=         0.149536
 Sum of electronic and zero-point Energies=           -536.581961
 Sum of electronic and thermal Energies=              -536.568776
 Sum of electronic and thermal Enthalpies=            -536.567832
 Sum of electronic and thermal Free Energies=         -536.622511
 
                     E (Thermal)             CV                S
                      KCal/Mol        Cal/Mol-Kelvin    Cal/Mol-Kelvin
 Total                  127.555             46.460            115.083
 Electronic               0.000              0.000              0.000
 Translational            0.889              2.981             41.045
 Rotational               0.889              2.981             30.562
 Vibrational            125.777             40.498             43.476
 Vibration     1          0.593              1.986              7.000
 Vibration     2          0.599              1.967              4.058
 Vibration     3          0.600              1.962              3.878
 Vibration     4          0.603              1.951              3.493
 Vibration     5          0.608              1.936              3.155
 Vibration     6          0.616              1.909              2.755
 Vibration     7          0.625              1.882              2.456
 Vibration     8          0.630              1.864              2.310
 Vibration     9          0.660              1.770              1.762
 Vibration    10          0.670              1.742              1.645
 Vibration    11          0.682              1.706              1.518
 Vibration    12          0.685              1.697              1.490
 Vibration    13          0.709              1.627              1.288
 Vibration    14          0.750              1.512              1.037
 Vibration    15          0.821              1.330              0.755
 Vibration    16          0.845              1.274              0.685
 Vibration    17          0.880              1.194              0.598
 Vibration    18          0.915              1.118              0.524
 Vibration    19          0.939              1.069              0.481
 Vibration    20          0.942              1.064              0.476
                       Q            Log10(Q)             Ln(Q)
 Total Bot       0.165238D-68        -68.781889       -158.376152
 Total V=0       0.448444D+19         18.651708         42.947144
 Vib (Bot)       0.202298D-82        -82.694009       -190.409993
 Vib (Bot)    1  0.124539D+02          1.095306          2.522035
 Vib (Bot)    2  0.280586D+01          0.448066          1.031709
 Vib (Bot)    3  0.255783D+01          0.407872          0.939160
 Vib (Bot)    4  0.209436D+01          0.321051          0.739247
 Vib (Bot)    5  0.175343D+01          0.243888          0.561574
 Vib (Bot)    6  0.141400D+01          0.150448          0.346420
 Vib (Bot)    7  0.119895D+01          0.078799          0.181442
 Vib (Bot)    8  0.110399D+01          0.042964          0.098928
 Vib (Bot)    9  0.796397D+00         -0.098870         -0.227658
 Vib (Bot)   10  0.739086D+00         -0.131305         -0.302341
 Vib (Bot)   11  0.679671D+00         -0.167701         -0.386146
 Vib (Bot)   12  0.666499D+00         -0.176200         -0.405716
 Vib (Bot)   13  0.578141D+00         -0.237966         -0.547937
 Vib (Bot)   14  0.474938D+00         -0.323363         -0.744571
 Vib (Bot)   15  0.365581D+00         -0.437016         -1.006267
 Vib (Bot)   16  0.339018D+00         -0.469777         -1.081702
 Vib (Bot)   17  0.305971D+00         -0.514319         -1.184264
 Vib (Bot)   18  0.277703D+00         -0.556420         -1.281204
 Vib (Bot)   19  0.261006D+00         -0.583349         -1.343211
 Vib (Bot)   20  0.259161D+00         -0.586431         -1.350307
 Vib (V=0)       0.549019D+05          4.739587         10.913303
 Vib (V=0)    1  0.129639D+02          1.112737          2.562172
 Vib (V=0)    2  0.335006D+01          0.525052          1.208978
 Vib (V=0)    3  0.310624D+01          0.492235          1.133414
 Vib (V=0)    4  0.265322D+01          0.423772          0.975772
 Vib (V=0)    5  0.232333D+01          0.366110          0.843000
 Vib (V=0)    6  0.199980D+01          0.300986          0.693045
 Vib (V=0)    7  0.179903D+01          0.255038          0.587246
 Vib (V=0)    8  0.171194D+01          0.233487          0.537625
 Vib (V=0)    9  0.144034D+01          0.158466          0.364882
 Vib (V=0)   10  0.139233D+01          0.143741          0.330977
 Vib (V=0)   11  0.134377D+01          0.128326          0.295481
 Vib (V=0)   12  0.133320D+01          0.124895          0.287582
 Vib (V=0)   13  0.126436D+01          0.101871          0.234567
 Vib (V=0)   14  0.118961D+01          0.075406          0.173628
 Vib (V=0)   15  0.111939D+01          0.048983          0.112788
 Vib (V=0)   16  0.110410D+01          0.043007          0.099028
 Vib (V=0)   17  0.108619D+01          0.035906          0.082676
 Vib (V=0)   18  0.107194D+01          0.030172          0.069473
 Vib (V=0)   19  0.106403D+01          0.026952          0.062059
 Vib (V=0)   20  0.106317D+01          0.026604          0.061258
 Electronic      0.100000D+01          0.000000          0.000000
 Translational   0.766424D+08          7.884469         18.154661
 Rotational      0.106574D+07          6.027651         13.879180
 ***** Axes restored to original set *****
 -------------------------------------------------------------------
 Center     Atomic                   Forces (Hartrees/Bohr)
 Number     Number              X              Y              Z
 -------------------------------------------------------------------
      1        6           0.000014642   -0.000003061   -0.000002413
      2        8          -0.000013843    0.000011668   -0.000037279
      3        6          -0.000000384   -0.000009229    0.000010404
      4        6           0.000011793   -0.000014591   -0.000000831
      5        6           0.000004641    0.000003666   -0.000000667
      6        6          -0.000000886    0.000001038   -0.000004980
      7        6          -0.000006539    0.000001529    0.000004488
      8        6          -0.000000489    0.000001529    0.000001133
      9        1          -0.000001261    0.000000554   -0.000001334
     10        1          -0.000000622    0.000002599   -0.000001416
     11        1          -0.000001719    0.000003024   -0.000000457
     12        1           0.000001757    0.000002237   -0.000005586
     13        8          -0.000000811    0.000012592    0.000001554
     14        6          -0.000004022   -0.000004802    0.000006224
     15        1           0.000002194   -0.000000578   -0.000000874
     16        1          -0.000003055   -0.000000354   -0.000000392
     17        1           0.000001083   -0.000001272    0.000001202
     18        1          -0.000000306    0.000000614    0.000001014
     19        1          -0.000001952   -0.000000550    0.000000724
     20        1           0.000001809    0.000000096    0.000002070
     21        8          -0.000002467   -0.000000233   -0.000013846
     22        1           0.000000420    0.000001601   -0.000000984
     23        1           0.000000019   -0.000008076    0.000042248
 -------------------------------------------------------------------
 Cartesian Forces:  Max     0.000042248 RMS     0.000008524
 -----------------------------------------------------------------------------------------------
                       Internal Coordinate Forces (Hartree/Bohr or radian)
  Cent   Atom   N1       Length/X         N2         Alpha/Y        N3         Beta/Z          J
 -----------------------------------------------------------------------------------------------
      1  C 
      2  O        1  -0.000029(     1)
      3  C        2   0.000005(     2)      1  -0.000062(    23)
      4  C        3  -0.000003(     3)      2   0.000080(    24)      1   0.000030(    44)     0
      5  C        4  -0.000007(     4)      3  -0.000064(    25)      2   0.000063(    45)     0
      6  C        5  -0.000006(     5)      4  -0.000036(    26)      3   0.000040(    46)     0
      7  C        6  -0.000002(     6)      5  -0.000017(    27)      4   0.000009(    47)     0
      8  C        3  -0.000002(     7)      4   0.000004(    28)      5  -0.000009(    48)     0
      9  H        8   0.000001(     8)      3  -0.000003(    29)      4   0.000001(    49)     0
     10  H        7   0.000000(     9)      8  -0.000003(    30)      3   0.000005(    50)     0
     11  H        6  -0.000002(    10)      5  -0.000001(    31)      4  -0.000005(    51)     0
     12  H        5  -0.000006(    11)      4   0.000003(    32)      3  -0.000004(    52)     0
     13  O        4   0.000007(    12)      5  -0.000007(    33)      6  -0.000012(    53)     0
     14  C       13   0.000006(    13)      4   0.000006(    34)      5  -0.000015(    54)     0
     15  H       14   0.000001(    14)     13  -0.000003(    35)      4   0.000003(    55)     0
     16  H       14  -0.000002(    15)     13   0.000001(    36)      4   0.000005(    56)     0
     17  H       14  -0.000001(    16)     13   0.000003(    37)      4   0.000003(    57)     0
     18  H        1   0.000000(    17)      2  -0.000002(    38)      3   0.000001(    58)     0
     19  H        1  -0.000002(    18)      2  -0.000000(    39)      3  -0.000003(    59)     0
     20  H        1   0.000000(    19)      2  -0.000005(    40)      3  -0.000003(    60)     0
     21  O        1   0.000020(    20)      2  -0.000051(    41)      3  -0.000018(    61)     0
     22  H       21  -0.000001(    21)      1   0.000078(    42)      2  -0.000007(    62)     0
     23  H       21  -0.000003(    22)     22  -0.000078(    43)      1   0.000010(    63)     0
 -----------------------------------------------------------------------------------------------
 Internal  Forces:  Max     0.000079745 RMS     0.000025183

 GradGradGradGradGradGradGradGradGradGradGradGradGradGradGradGradGradGrad
 Berny optimization.
 Search for a local minimum.
 Step number   1 out of a maximum of    2
 All quantities printed in internal units (Hartrees-Bohrs-Radians)
 Second derivative matrix not updated -- analytic derivatives used.
 ITU=  0
     Eigenvalues ---    0.00037   0.00234   0.00415   0.00529   0.00685
     Eigenvalues ---    0.01142   0.02120   0.02622   0.03015   0.03922
     Eigenvalues ---    0.04981   0.05828   0.06593   0.08325   0.09981
     Eigenvalues ---    0.14175   0.14863   0.15952   0.16172   0.16271
     Eigenvalues ---    0.16365   0.16619   0.17533   0.18928   0.20061
     Eigenvalues ---    0.21241   0.21599   0.21819   0.22351   0.24717
     Eigenvalues ---    0.26790   0.31449   0.31491   0.31636   0.31999
     Eigenvalues ---    0.32777   0.34849   0.35621   0.35798   0.35910
     Eigenvalues ---    0.36157   0.36203   0.36408   0.36624   0.36723
     Eigenvalues ---    0.36923   0.37039   0.38294   0.41019   0.42843
     Eigenvalues ---    0.44057   0.45292   0.46671   0.49021   0.50258
     Eigenvalues ---    0.52655   0.54371   0.56195   0.68808   1.13133
     Eigenvalues ---    1.65765   2.52717  24.07343
 Angle between quadratic step and forces=  67.87 degrees.
 Linear search not attempted -- first point.
 Variable       Old X    -DE/DX   Delta X   Delta X   Delta X     New X
                                 (Linear)    (Quad)   (Total)
    B1        2.70171  -0.00003   0.00000  -0.00005  -0.00005   2.70166
    B2        2.57674   0.00001   0.00000  -0.00001  -0.00001   2.57672
    B3        2.66616  -0.00000   0.00000  -0.00001  -0.00001   2.66615
    B4        2.63004  -0.00001   0.00000  -0.00002  -0.00002   2.63002
    B5        2.64559  -0.00001   0.00000   0.00000   0.00000   2.64560
    B6        2.62261  -0.00000   0.00000  -0.00002  -0.00002   2.62260
    B7        2.62821  -0.00000   0.00000   0.00002   0.00002   2.62823
    B8        2.04106   0.00000   0.00000  -0.00001  -0.00001   2.04106
    B9        2.04412   0.00000   0.00000   0.00000   0.00000   2.04412
   B10        2.04423  -0.00000   0.00000  -0.00001  -0.00001   2.04423
   B11        2.04094  -0.00001   0.00000  -0.00001  -0.00001   2.04093
   B12        2.57191   0.00001   0.00000   0.00005   0.00005   2.57196
   B13        2.69937   0.00001   0.00000   0.00002   0.00002   2.69939
   B14        2.06044   0.00000   0.00000  -0.00000  -0.00000   2.06044
   B15        2.06040  -0.00000   0.00000  -0.00001  -0.00001   2.06039
   B16        2.05003  -0.00000   0.00000  -0.00000  -0.00000   2.05003
   B17        2.05015   0.00000   0.00000  -0.00001  -0.00001   2.05015
   B18        2.05952  -0.00000   0.00000   0.00000   0.00000   2.05953
   B19        2.05960   0.00000   0.00000   0.00001   0.00001   2.05961
   B20        6.75031   0.00002   0.00000   0.00466   0.00466   6.75497
   B21        1.81837  -0.00000   0.00000  -0.00000  -0.00000   1.81837
   B22        1.83526  -0.00000   0.00000  -0.00009  -0.00009   1.83518
    A1        2.03276  -0.00006   0.00000  -0.00032  -0.00032   2.03244
    A2        2.00800   0.00008   0.00000   0.00002   0.00002   2.00802
    A3        2.08890  -0.00006   0.00000   0.00008   0.00008   2.08898
    A4        2.09449  -0.00004   0.00000  -0.00003  -0.00003   2.09446
    A5        2.09832  -0.00002   0.00000  -0.00001  -0.00001   2.09831
    A6        2.09480   0.00000   0.00000  -0.00008  -0.00008   2.09473
    A7        2.10083  -0.00000   0.00000   0.00000   0.00000   2.10083
    A8        2.08285  -0.00000   0.00000  -0.00002  -0.00002   2.08283
    A9        2.08244  -0.00000   0.00000  -0.00000  -0.00000   2.08243
   A10        2.09978   0.00000   0.00000   0.00002   0.00002   2.09980
   A11        2.18586  -0.00001   0.00000   0.00002   0.00002   2.18588
   A12        2.02546   0.00001   0.00000   0.00006   0.00006   2.02551
   A13        1.93359  -0.00000   0.00000  -0.00006  -0.00006   1.93354
   A14        1.93335   0.00000   0.00000  -0.00001  -0.00001   1.93335
   A15        1.84596   0.00000   0.00000   0.00002   0.00002   1.84599
   A16        1.84343  -0.00000   0.00000  -0.00002  -0.00002   1.84341
   A17        1.93094  -0.00000   0.00000   0.00006   0.00006   1.93100
   A18        1.93157  -0.00000   0.00000  -0.00003  -0.00003   1.93153
   A19        0.85673  -0.00005   0.00000  -0.00064  -0.00064   0.85609
   A20        2.48346   0.00008   0.00000   0.00521   0.00521   2.48867
   A21        1.81054  -0.00008   0.00000   0.00024   0.00024   1.81078
    D1       -3.13718   0.00003   0.00000   0.00275   0.00275  -3.13443
    D2       -3.14138   0.00006   0.00000   0.00070   0.00070  -3.14068
    D3       -0.00007   0.00004   0.00000  -0.00013  -0.00013  -0.00020
    D4       -0.00001   0.00001   0.00000  -0.00006  -0.00006  -0.00007
    D5        0.00021  -0.00001   0.00000   0.00026   0.00026   0.00047
    D6        3.14149   0.00000   0.00000  -0.00001  -0.00001   3.14148
    D7        3.14152   0.00000   0.00000   0.00013   0.00013   3.14165
    D8       -3.14149  -0.00001   0.00000  -0.00009  -0.00009  -3.14158
    D9       -3.14137  -0.00000   0.00000  -0.00019  -0.00019  -3.14155
   D10        3.14100  -0.00001   0.00000   0.00006   0.00006   3.14106
   D11        0.00194  -0.00001   0.00000  -0.00160  -0.00160   0.00034
   D12       -1.06924   0.00000   0.00000   0.00129   0.00129  -1.06795
   D13        1.06185   0.00000   0.00000   0.00127   0.00127   1.06312
   D14        3.13752   0.00000   0.00000   0.00127   0.00127   3.13879
   D15        3.13801   0.00000   0.00000  -0.00186  -0.00186   3.13615
   D16       -1.06962  -0.00000   0.00000  -0.00190  -0.00190  -1.07153
   D17        1.06201  -0.00000   0.00000  -0.00191  -0.00191   1.06010
   D18        3.02805  -0.00002   0.00000  -0.00599  -0.00599   3.02206
   D19       -0.09487  -0.00001   0.00000   0.00124   0.00124  -0.09363
   D20       -0.05705   0.00001   0.00000   0.00164   0.00164  -0.05541
         Item               Value     Threshold  Converged?
 Maximum Force            0.000080     0.000450     YES
 RMS     Force            0.000025     0.000300     YES
 Maximum Displacement     0.005991     0.001800     NO 
 RMS     Displacement     0.001357     0.001200     NO 
 Predicted change in Energy=-4.053103D-07
                       ----------------------------
                       ! Non-Optimized Parameters !
                       ! (Angstroms and Degrees)  !
 ----------------------                            ----------------------
 !      Name          Value   Derivative information (Atomic Units)     !
 ------------------------------------------------------------------------
 !       B1          1.4297   -DE/DX =    0.0                           !
 !       B2          1.3635   -DE/DX =    0.0                           !
 !       B3          1.4109   -DE/DX =    0.0                           !
 !       B4          1.3917   -DE/DX =    0.0                           !
 !       B5          1.4      -DE/DX =    0.0                           !
 !       B6          1.3878   -DE/DX =    0.0                           !
 !       B7          1.3908   -DE/DX =    0.0                           !
 !       B8          1.0801   -DE/DX =    0.0                           !
 !       B9          1.0817   -DE/DX =    0.0                           !
 !       B10         1.0818   -DE/DX =    0.0                           !
 !       B11         1.08     -DE/DX =    0.0                           !
 !       B12         1.361    -DE/DX =    0.0                           !
 !       B13         1.4285   -DE/DX =    0.0                           !
 !       B14         1.0903   -DE/DX =    0.0                           !
 !       B15         1.0903   -DE/DX =    0.0                           !
 !       B16         1.0848   -DE/DX =    0.0                           !
 !       B17         1.0849   -DE/DX =    0.0                           !
 !       B18         1.0899   -DE/DX =    0.0                           !
 !       B19         1.0899   -DE/DX =    0.0                           !
 !       B20         3.5746   -DE/DX =    0.0                           !
 !       B21         0.9622   -DE/DX =    0.0                           !
 !       B22         0.9711   -DE/DX =    0.0                           !
 !       A1        116.4502   -DE/DX =   -0.0001                        !
 !       A2        115.0509   -DE/DX =    0.0001                        !
 !       A3        119.6896   -DE/DX =   -0.0001                        !
 !       A4        120.0039   -DE/DX =    0.0                           !
 !       A5        120.2241   -DE/DX =    0.0                           !
 !       A6        120.019    -DE/DX =    0.0                           !
 !       A7        120.3688   -DE/DX =    0.0                           !
 !       A8        119.3375   -DE/DX =    0.0                           !
 !       A9        119.3147   -DE/DX =    0.0                           !
 !       A10       120.3095   -DE/DX =    0.0                           !
 !       A11       125.2416   -DE/DX =    0.0                           !
 !       A12       116.0534   -DE/DX =    0.0                           !
 !       A13       110.7835   -DE/DX =    0.0                           !
 !       A14       110.7727   -DE/DX =    0.0                           !
 !       A15       105.7672   -DE/DX =    0.0                           !
 !       A16       105.6197   -DE/DX =    0.0                           !
 !       A17       110.6383   -DE/DX =    0.0                           !
 !       A18       110.6687   -DE/DX =    0.0                           !
 !       A19        49.0506   -DE/DX =   -0.0001                        !
 !       A20       142.5901   -DE/DX =    0.0001                        !
 !       A21       103.7503   -DE/DX =   -0.0001                        !
 !       D1       -179.5896   -DE/DX =    0.0                           !
 !       D2       -179.9476   -DE/DX =    0.0001                        !
 !       D3         -0.0115   -DE/DX =    0.0                           !
 !       D4         -0.0042   -DE/DX =    0.0                           !
 !       D5          0.027    -DE/DX =    0.0                           !
 !       D6        179.9934   -DE/DX =    0.0                           !
 !       D7        180.0031   -DE/DX =    0.0                           !
 !       D8       -179.9994   -DE/DX =    0.0                           !
 !       D9       -179.9978   -DE/DX =    0.0                           !
 !       D10       179.9695   -DE/DX =    0.0                           !
 !       D11         0.0193   -DE/DX =    0.0                           !
 !       D12       -61.189    -DE/DX =    0.0                           !
 !       D13        60.912    -DE/DX =    0.0                           !
 !       D14       179.8392   -DE/DX =    0.0                           !
 !       D15       179.6884   -DE/DX =    0.0                           !
 !       D16       -61.3939   -DE/DX =    0.0                           !
 !       D17        60.7394   -DE/DX =    0.0                           !
 !       D18       173.1511   -DE/DX =    0.0                           !
 !       D19        -5.3645   -DE/DX =    0.0                           !
 !       D20        -3.1745   -DE/DX =    0.0                           !
 ------------------------------------------------------------------------
 GradGradGradGradGradGradGradGradGradGradGradGradGradGradGradGradGradGrad


 ----------------------------------------------------------------------

 Electric dipole moment (input orientation):
 (Debye = 10**-18 statcoulomb cm , SI units = C m)
                  (au)            (Debye)         (10**-30 SI)
   Tot        0.126533D+01      0.321615D+01      0.107279D+02
   x          0.108964D+01      0.276958D+01      0.923832D+01
   y          0.443577D-01      0.112746D+00      0.376080D+00
   z          0.641704D+00      0.163105D+01      0.544059D+01

 Dipole polarizability, Alpha (input orientation).
 (esu units = cm**3 , SI units = C**2 m**2 J**-1)
 Alpha(0;0):
               (au)            (10**-24 esu)      (10**-40 SI)
   iso        0.154246D+03      0.228569D+02      0.254317D+02
   aniso      0.729133D+02      0.108046D+02      0.120218D+02
   xx         0.180092D+03      0.266869D+02      0.296932D+02
   yx         0.459876D+00      0.681465D-01      0.758232D-01
   yy         0.105683D+03      0.156606D+02      0.174248D+02
   zx        -0.776273D+00     -0.115032D+00     -0.127990D+00
   zy        -0.289191D+00     -0.428536D-01     -0.476811D-01
   zz         0.176962D+03      0.262231D+02      0.291772D+02

 ----------------------------------------------------------------------

 Dipole orientation:
     6          0.00000000          0.00000000          0.00000000
     8         -2.32656810         -0.09471165          1.37015368
     6         -2.14388382         -0.18117534          3.93895165
     6         -4.47243211         -0.28392936          5.23344225
     6         -4.49854341         -0.37711323          7.86170521
     6         -2.22145153         -0.36878782          9.20853641
     6          0.06718881         -0.26782268          7.93180835
     6          0.11155748         -0.17378102          5.28818125
     1          1.90011893         -0.09553853          4.30794033
     1          1.83155450         -0.26134844          8.96398146
     1         -2.26637670         -0.44199238         11.25096271
     1         -6.27012878         -0.45658178          8.87195006
     8         -6.55750591         -0.28321154          3.72772540
     6         -8.93716453         -0.38291385          4.99810884
     1         -9.10473225         -2.11455386          6.10207436
     1         -9.17906049          1.25371748          6.22618410
     1        -10.35854114         -0.35922869          3.52102766
     1         -0.52739606          0.05183759         -1.98047826
     1          1.06153762          1.69588337          0.48862290
     1          1.13659691         -1.67487392          0.38063083
     8         -6.36997510         -0.63096129         -2.14288510
     1         -8.07555736         -0.83192786         -1.54533592
     1         -5.38552087         -0.46421333         -0.60300370

 Electric dipole moment (dipole orientation):
 (Debye = 10**-18 statcoulomb cm , SI units = C m)
                  (au)            (Debye)         (10**-30 SI)
   Tot        0.126533D+01      0.321615D+01      0.107279D+02
   x          0.000000D+00      0.000000D+00      0.000000D+00
   y          0.000000D+00      0.000000D+00      0.000000D+00
   z          0.126533D+01      0.321615D+01      0.107279D+02

 Dipole polarizability, Alpha (dipole orientation).
 (esu units = cm**3 , SI units = C**2 m**2 J**-1)
 Alpha(0;0):
               (au)            (10**-24 esu)      (10**-40 SI)
   iso        0.154246D+03      0.228569D+02      0.254317D+02
   aniso      0.729133D+02      0.108046D+02      0.120218D+02
   xx         0.178401D+03      0.264363D+02      0.294144D+02
   yx         0.187740D+01      0.278202D+00      0.309542D+00
   yy         0.105801D+03      0.156781D+02      0.174442D+02
   zx         0.180673D+01      0.267729D+00      0.297889D+00
   zy        -0.227023D+01     -0.336414D+00     -0.374311D+00
   zz         0.178535D+03      0.264562D+02      0.294365D+02

 ----------------------------------------------------------------------
 Unable to Open any file for archive entry.
 1\1\GINC-COMPUTE-0-27\Freq\RMP2-FC\Aug-CC-pVTZ\C8H12O3\DBATES2\05-Mar-
 2026\1\\#N MP2/aug-cc-pvtz FREQ SCRF=(PCM,Solvent=Water)\\C8H12O3\\0,1
 \C\O,1,B1\C,2,B2,1,A1\C,3,B3,2,A2,1,D1,0\C,4,B4,3,A3,2,D2,0\C,5,B5,4,A
 4,3,D3,0\C,6,B6,5,A5,4,D4,0\C,3,B7,4,A6,5,D5,0\H,8,B8,3,A7,4,D6,0\H,7,
 B9,8,A8,3,D7,0\H,6,B10,5,A9,4,D8,0\H,5,B11,4,A10,3,D9,0\O,4,B12,5,A11,
 6,D10,0\C,13,B13,4,A12,5,D11,0\H,14,B14,13,A13,4,D12,0\H,14,B15,13,A14
 ,4,D13,0\H,14,B16,13,A15,4,D14,0\H,1,B17,2,A16,3,D15,0\H,1,B18,2,A17,3
 ,D16,0\H,1,B19,2,A18,3,D17,0\O,1,B20,2,A19,3,D18,0\H,21,B21,1,A20,2,D1
 9,0\H,21,B22,22,A21,1,D20,0\\B1=1.42968078\B2=1.36355039\B3=1.41087035
 \B4=1.39175933\B5=1.39998839\B6=1.38782745\B7=1.39078912\B8=1.08008507
 \B9=1.08169951\B10=1.08176072\B11=1.08001745\B12=1.36099569\B13=1.4284
 4425\B14=1.0903357\B15=1.09031627\B16=1.08483152\B17=1.08489432\B18=1.
 08985262\B19=1.08989118\B20=3.5721089\B21=0.96223909\B22=0.97117928\A1
 =116.4684289\A2=115.0496779\A3=119.685189\A4=120.0054943\A5=120.224918
 9\A6=120.0234721\A7=120.3685812\A8=119.338645\A9=119.3147397\A10=120.3
 083113\A11=125.2406406\A12=116.0500496\A13=110.7867913\A14=110.7730571
 \A15=105.7658517\A16=105.6206632\A17=110.6346047\A18=110.6706637\A19=4
 9.08700026\A20=142.2918346\A21=103.7362496\D1=-179.7474011\D2=-179.987
 7315\D3=-0.00406356\D4=-0.00055485\D5=0.01201617\D6=179.9939731\D7=179
 .9958529\D8=-179.9939574\D9=-179.9870556\D10=179.9658693\D11=0.1109714
 1\D12=-61.26277191\D13=60.83937688\D14=179.7667216\D15=179.7948685\D16
 =-61.28496025\D17=60.84893664\D18=173.4943627\D19=-5.43547036\D20=-3.2
 6868278\\Version=ES64L-G16RevC.01\State=1-A\HF=-534.7003211\MP2=-536.7
 720475\RMSD=8.864e-09\RMSF=8.524e-06\ZeroPoint=0.1900864\Thermal=0.203
 2717\ETot=-536.5687758\HTot=-536.5678317\GTot=-536.6225111\Dipole=1.08
 96358,0.0443577,0.6417042\DipoleDeriv=0.2612137,-0.002443,0.0019332,-0
 .0036409,0.3615486,-0.0005533,0.3182169,-0.0020023,1.1613027,-1.690103
 ,-0.0160264,-0.8283302,-0.0169934,-0.3054902,0.0070706,-0.7261079,0.00
 66964,-1.4637362,1.3546453,-0.000773,0.9634715,-0.0044662,0.06909,0.00
 17615,1.0679358,0.0055408,0.477393,1.4489332,0.0087065,-0.9412029,0.00
 7718,0.0705065,-0.0045597,-0.9899499,-0.0060425,0.3982947,-0.1571878,-
 0.0013645,0.2394066,0.0002448,-0.2181951,0.0000841,-0.1275691,-0.00111
 11,-0.066487,-0.0306219,-0.0003312,-0.1114869,0.0005903,-0.2023805,-0.
 0003141,0.0727583,-0.0006169,0.0280216,-0.0395639,0.000137,0.1032896,-
 0.0001824,-0.204217,0.0001317,-0.073451,-0.0006989,0.0122687,-0.143463
 1,-0.0000402,-0.2239347,0.0002811,-0.2159788,-0.0005869,0.110348,-0.00
 11863,-0.0735891,0.1248065,-0.0001265,-0.0063702,-0.000095,0.1895817,0
 .0010088,-0.0083547,0.0007675,-0.0481442,-0.0746471,-0.0010538,0.07280
 63,-0.0003654,0.1817538,0.0003124,0.0832257,0.0006197,0.038256,-0.0670
 59,-0.0003246,-0.0773346,-0.0004709,0.1813285,0.0000121,-0.0892566,0.0
 002911,0.0315639,0.1209207,-0.0004072,0.0095603,-0.0002103,0.1887452,0
 .0014541,0.0143754,0.0011161,-0.0516439,-1.6489083,-0.0116239,0.861834
 6,-0.013381,-0.3093597,0.0026489,0.7744018,0.0020723,-1.3964781,0.2998
 03,-0.0015491,-0.043047,-0.0013906,0.3672105,-0.0027375,-0.3794054,-0.
 0030571,1.1422153,0.0508764,0.0949596,-0.0887182,0.0633845,-0.0795548,
 0.0849135,0.0655933,0.0070728,-0.059634,0.0512839,-0.0944724,-0.088975
 6,-0.0637216,-0.0793261,-0.0857385,0.0646218,-0.0069876,-0.0595138,-0.
 1134101,-0.0007611,0.0964239,-0.0013294,0.1035609,0.0013046,0.0278196,
 0.0002742,0.0267711,-0.0886726,0.0000258,-0.0963139,-0.0006845,0.10551
 83,-0.0012763,-0.0370805,-0.0007839,0.023117,0.051415,-0.0925447,0.093
 016,-0.0673581,-0.074621,0.0785718,-0.0540063,0.001685,-0.0558755,0.05
 02145,0.0933975,0.0943078,0.0681153,-0.0745171,-0.0796127,-0.0554566,-
 0.0001047,-0.0560237,-0.9030065,-0.0123346,0.1255154,-0.0195957,-0.767
 7338,-0.0010519,0.1184772,-0.0032841,-0.5389495,0.3586343,0.0000688,-0
 .0437975,0.0031376,0.3736112,0.0054731,-0.0154326,0.0093432,0.1960248,
 0.7838967,0.038881,-0.1120536,0.0504139,0.3389188,-0.0083162,-0.161703
 3,-0.009604,0.3348462\Polar=180.0922407,0.4598755,105.6828945,-0.77627
 26,-0.2891907,176.962446\PG=C01 [X(C8H12O3)]\NImag=0\\0.64258908,0.000
 22572,0.59415584,0.00419174,-0.00010780,0.44173919,-0.08554993,-0.0003
 5241,-0.00443048,0.40030575,-0.00024427,-0.05961575,0.00001808,0.00165
 489,0.06861485,0.03082788,0.00001181,-0.21310612,0.09764868,-0.0008732
 2,0.47643121,-0.00787879,0.00009913,-0.01954591,-0.25396689,-0.0002172
 6,-0.08428481,0.69504990,0.00001783,-0.00400393,-0.00008395,-0.0002192
 5,-0.03933364,0.00031553,0.00164061,0.13732800,-0.04409600,0.00006094,
 -0.03014818,-0.04578833,0.00039370,-0.13831057,-0.04695330,-0.00215443
 ,0.70648548,-0.00660203,-0.00001068,0.00340243,-0.01791807,0.00014136,
 -0.05240208,-0.08625376,-0.00022091,0.02998158,0.69156492,-0.00004423,
 0.00220126,0.00000725,0.00004822,0.00701568,0.00005237,-0.00005121,-0.
 06433984,0.00097868,0.00114768,0.13883896,0.00094451,-0.00000232,0.002
 25907,-0.01790543,0.00012901,-0.03287965,-0.01927356,0.00089590,-0.307
 88988,0.04240586,-0.00209547,0.71072670,-0.00011195,0.00001129,-0.0001
 3467,0.00451348,-0.00004849,0.00689895,0.01484132,0.00023190,-0.046166
 24,-0.27203281,-0.00010807,-0.08545966,0.68616098,0.00000284,0.0012269
 3,0.00000405,-0.00001619,0.00356467,0.00006334,0.00015916,-0.00096764,
 -0.00004530,0.00009870,-0.05307823,0.00041454,0.00120769,0.11285319,-0
 .00166673,0.00001010,0.00045024,0.00113304,-0.00000216,-0.00788957,-0.
 02841494,0.00000658,-0.01433172,-0.12755457,0.00029700,-0.20143750,-0.
 00199290,-0.00252569,0.74194210,0.00025386,-0.00000941,0.00127919,-0.0
 0552477,0.00002322,-0.00328891,-0.00313841,-0.00010000,0.01800449,-0.0
 4742842,-0.00000995,-0.01401112,-0.29320956,-0.00093741,0.11625121,0.7
 1372291,0.00001546,0.00021906,-0.00000632,0.00001151,-0.00109485,-0.00
 000637,-0.00010277,-0.00027736,0.00016166,-0.00012997,-0.00100486,-0.0
 0021694,-0.00074214,-0.05065308,0.00067754,0.00103835,0.11822940,-0.00
 051590,0.00000627,0.00098197,0.00048741,-0.00003430,0.00142895,0.01745
 852,0.00017377,-0.03210854,0.00488363,-0.00015751,0.04679723,0.0788613
 5,0.00057922,-0.16599345,0.03221192,-0.00220482,0.71069541,0.00069727,
 -0.00001066,0.00082369,-0.00302537,-0.00003822,0.00079432,-0.04787950,
 -0.00014409,0.00987899,-0.00148150,0.00005962,-0.01687899,0.01234243,-
 0.00013526,0.03068558,-0.11525803,-0.00016707,0.02441254,0.71706768,-0
 .00000969,0.00071425,0.00002228,-0.00005618,0.00660373,0.00000986,-0.0
 0002973,-0.00076091,-0.00014604,0.00003938,-0.00028373,0.00007527,-0.0
 0019779,0.00293397,0.00017168,-0.00003507,-0.05298036,0.00127732,0.001
 25364,0.11799779,-0.00040320,-0.00001291,-0.00230673,0.00497805,0.0001
 1484,-0.00491772,-0.00935276,-0.00025050,0.04681745,-0.01616307,0.0001
 0140,-0.03370139,0.04936461,0.00024581,-0.02881081,-0.01253813,0.00118
 135,-0.36786850,-0.03235293,-0.00232479,0.70755399,-0.00244762,-0.0000
 0348,0.00517408,-0.04439134,-0.00023195,0.00609937,-0.28274862,-0.0007
 4757,0.08288836,0.01165605,-0.00016129,0.04744368,-0.03284790,-0.00008
 051,0.00395403,0.01584214,0.00019547,-0.04739140,-0.28391431,-0.000095
 86,-0.08414573,0.68657021,-0.00000590,-0.00077383,-0.00000590,0.000025
 93,0.00639148,-0.00001813,-0.00099198,-0.05283410,0.00064306,-0.000052
 48,-0.00085800,0.00015732,-0.00006112,0.00189616,0.00002769,0.00012453
 ,0.00292713,0.00001605,0.00005716,-0.05073345,0.00033135,0.00120110,0.
 11291665,-0.00293305,-0.00000829,0.00608300,-0.02529561,-0.00021424,0.
 01375838,0.12579303,0.00084853,-0.19244856,0.02945463,0.00010602,-0.01
 076185,-0.00536220,-0.00002604,0.00072727,-0.02862541,0.00008380,-0.03
 232548,-0.12165844,0.00021980,-0.17495891,-0.00127364,-0.00236273,0.74
 251270,-0.00266141,0.00000400,0.00065599,0.00233165,0.00000793,-0.0019
 7823,0.00466073,-0.00010509,0.02747608,-0.00469587,-0.00002845,0.00111
 957,-0.00175527,-0.00000117,0.00020750,-0.00437640,-0.00000967,-0.0031
 2270,0.00542545,0.00011309,-0.02758214,-0.05613298,-0.00009684,0.01167
 640,0.05838036,-0.00000356,-0.00085755,0.00000285,0.00000948,-0.002929
 35,-0.00001229,0.00002349,0.00259347,0.00009494,-0.00003933,0.00664560
 ,0.00003211,0.00000085,-0.00142653,-0.00001302,-0.00000962,0.00644711,
 0.00001715,-0.00001039,0.00142396,-0.00001944,-0.00010956,-0.03055837,
 0.00126982,0.00016298,0.02269973,-0.00214831,-0.00000779,-0.00046340,-
 0.00082807,0.00000286,-0.00078497,-0.00244187,0.00002963,-0.01033519,0
 .00155970,0.00002982,0.00086906,0.00037373,-0.00000263,0.00071699,-0.0
 0321498,0.00001205,0.00065263,0.00399909,0.00006373,-0.01057850,0.0126
 2352,0.00126517,-0.34928428,-0.00832465,-0.00133488,0.36976665,0.00006
 683,-0.00000184,0.00070020,-0.00216526,-0.00001793,0.00025335,-0.00137
 481,-0.00000207,-0.00353823,0.00031272,0.00000707,-0.00136140,0.001825
 62,-0.00000751,-0.00024321,0.00315717,0.00001971,-0.00370450,-0.277585
 31,-0.00096923,0.12389158,-0.01768962,-0.00009663,0.01473245,0.0012796
 5,0.00001363,0.00005055,0.29153927,0.00000271,-0.00008189,-0.00000179,
 -0.00000063,0.00054336,0.00000396,-0.00001219,0.00632518,0.00001724,0.
 00001082,-0.00096547,0.00000064,-0.00001065,0.00712777,0.00005472,-0.0
 0010878,0.00158288,0.00003127,-0.00095905,-0.03199036,0.00059434,0.000
 02451,0.00155508,-0.00000046,0.00000804,-0.00376090,-0.00002156,0.0010
 3865,0.02392346,0.00011479,0.00000227,0.00017654,-0.00113922,-0.000009
 53,0.00060101,-0.00326443,0.00002065,-0.00123013,-0.00131709,-0.000005
 01,-0.00127657,-0.00061915,0.00004586,-0.00576488,0.02856721,0.0001000
 1,-0.00880785,0.12376053,0.00060230,-0.12546211,-0.01704746,-0.0000724
 2,0.00997770,0.00077772,-0.00001424,0.00097881,-0.13113781,-0.00065841
 ,0.12975376,-0.00002167,0.00000105,0.00011910,-0.00018764,0.00000389,-
 0.00040150,0.00018290,-0.00000631,0.00144135,-0.00172139,-0.00003689,0
 .00353948,-0.01773752,0.00003078,-0.01600265,-0.26578180,0.00001921,-0
 .13021225,0.00424773,-0.00000123,0.00426997,0.00177714,-0.00000989,0.0
 0058664,0.00011413,-0.00000569,0.00019977,0.00064159,0.00000919,-0.000
 47268,0.27908589,-0.00000192,-0.00028451,0.00000344,-0.00000117,-0.000
 70865,-0.00000304,0.00000163,-0.00095343,0.00000711,-0.00002428,0.0063
 8129,0.00003175,-0.00010355,0.00163338,-0.00007609,0.00002754,-0.03216
 088,0.00014708,0.00011560,0.00161015,0.00005758,-0.00001642,0.00715369
 ,0.00003917,0.00000390,0.00072100,0.00000828,0.00000676,-0.00411540,-0
 .00002526,-0.00001381,0.02399269,-0.00003493,-0.00000071,0.00000639,-0
 .00025842,-0.00000263,0.00015195,0.00139090,0.00000341,-0.00114791,0.0
 0328636,0.00003166,-0.00090907,0.01577838,0.00000017,0.01005196,-0.130
 09712,0.00013325,-0.13701179,-0.02798013,-0.00001701,-0.00994490,0.000
 94145,0.00005337,-0.00571977,-0.00143033,0.00000084,-0.00059416,0.0004
 4531,-0.00001781,0.00146384,0.13789429,-0.00016631,0.14196841,-0.00044
 164,0.00000236,0.00015915,0.00021469,-0.00000312,-0.00196135,-0.004541
 51,-0.00000661,-0.00137367,0.00585498,0.00011043,-0.02678988,-0.055609
 13,-0.00006168,0.00141828,0.00425913,-0.00011453,0.02821879,-0.0046348
 6,-0.00003134,0.00288243,-0.00173304,-0.00000479,-0.00032496,0.0001532
 0,0.00000228,0.00002749,0.00005534,-0.00000626,0.00145231,0.00130159,0
 .00001626,-0.00076159,0.05780712,0.00000085,-0.00031118,-0.00000433,0.
 00000411,0.00030055,-0.00000163,-0.00001834,0.00668173,0.00001605,-0.0
 0001788,0.00260353,0.00000748,-0.00008783,-0.03055078,0.00132343,0.000
 03412,0.00142146,0.00010274,-0.00003837,0.00644783,0.00003406,-0.00000
 015,-0.00145186,-0.00000837,0.00000153,-0.00070475,-0.00000426,-0.0000
 0184,0.00073774,0.00001023,0.00000935,-0.00378151,-0.00002038,0.000072
 23,0.02267139,-0.00019320,0.00000140,0.00037196,-0.00025577,-0.0000002
 4,-0.00120288,-0.00181232,0.00001687,0.00070749,0.00312699,0.00008506,
 -0.01142766,0.00043778,0.00132483,-0.34992750,-0.00334566,0.00003704,-
 0.00951331,0.00296857,0.00003744,0.00092640,-0.00048083,-0.00002263,0.
 00067329,-0.00001718,0.00000270,-0.00013674,-0.00016784,0.00000067,-0.
 00054178,-0.00004885,-0.00001869,0.00096022,-0.00570269,-0.00141836,0.
 36994444,0.00069024,0.00000646,-0.00183415,0.00599668,0.00003189,-0.00
 194010,-0.02093274,-0.00016352,0.01900079,-0.26316697,-0.00077709,0.04
 184037,-0.04505121,-0.00025781,0.02176047,-0.00246522,-0.00000094,-0.0
 0480969,-0.00556295,-0.00001161,-0.00061415,0.00460121,0.00000734,-0.0
 0072195,0.00016583,0.00000520,0.00027956,-0.00020831,0.00000671,0.0002
 3655,-0.00213622,-0.00001618,0.00095280,0.00209360,0.00002433,0.000986
 33,0.40423423,-0.00000299,-0.00015490,-0.00001737,0.00002618,-0.003706
 57,-0.00000479,-0.00027567,0.00707054,0.00024418,-0.00081592,-0.040751
 20,0.00028499,-0.00008235,0.00674492,0.00004535,-0.00003891,0.00674595
 ,0.00003103,-0.00003113,-0.00116924,-0.00002815,0.00003907,0.00354004,
 0.00005344,-0.00000785,0.00033253,0.00000727,-0.00000019,-0.00070243,0
 .00000160,-0.00000581,0.00048997,0.00000762,-0.00000008,-0.00291387,-0
 .00002134,0.00158377,0.06961716,0.00124278,-0.00000741,0.00134856,0.00
 204848,-0.00004557,0.00065141,0.05321671,0.00030038,-0.03017270,0.0803
 7269,0.00053861,-0.13146045,-0.00837072,-0.00005769,0.01450152,-0.0006
 5063,0.00004058,-0.00521291,0.00313441,0.00000190,0.00157220,-0.006447
 26,0.00003956,-0.00814247,0.00197827,0.00000491,-0.00109711,0.00038873
 ,-0.00000509,0.00016988,-0.00035271,0.00000213,0.00062303,0.00213319,-
 0.00000584,-0.00068153,-0.10367389,-0.00129368,0.46527345,0.00042429,0
 .00000256,0.00022187,0.00063444,0.00000488,-0.00131687,-0.00634295,-0.
 00001207,-0.00134956,-0.01183062,-0.00017645,0.04609968,-0.00239769,0.
 00000543,0.00262284,0.00073640,-0.00000885,0.00055035,0.00031140,0.000
 01220,0.00050572,-0.00024626,-0.00002769,0.00162265,-0.00043680,0.0000
 0407,0.00015246,-0.00001303,-0.00000399,0.00003545,0.00011420,0.000002
 21,-0.00011793,-0.00259840,-0.00000653,0.00217529,-0.08278822,-0.00005
 879,-0.02564839,0.64168982,0.00000105,0.00017889,0.00000235,-0.0000131
 6,-0.00016376,-0.00000013,-0.00001501,0.00232639,0.00000304,-0.0000362
 4,-0.00398835,0.00018898,0.00001059,-0.00084330,-0.00002943,0.00000445
 ,0.00069775,0.00000353,0.00000902,0.00026773,0.00000572,-0.00000560,0.
 00121285,0.00000831,-0.00000026,-0.00031479,-0.00000333,0.00000127,-0.
 00029004,-0.00000068,0.00000178,-0.00007793,-0.00000354,0.00001317,-0.
 00087653,0.00000123,-0.00017182,-0.06007655,0.00030339,0.00012387,0.59
 163085,-0.00012332,-0.00000131,-0.00128238,0.00191701,0.00002067,0.001
 32584,-0.00374143,-0.00002167,0.00213303,0.02054504,0.00012063,-0.0283
 3197,-0.00586616,-0.00006293,0.00605305,-0.00059967,0.00001807,-0.0024
 1573,-0.00132778,-0.00000859,0.00103382,0.00006040,-0.00000274,0.00048
 623,-0.00018156,-0.00000103,0.00036269,-0.00011828,0.00000036,0.000007
 11,-0.00071187,-0.00000409,0.00013156,-0.00061647,0.00000575,-0.000238
 42,0.01047761,0.00058293,-0.21546081,0.00189214,0.00032971,0.44293918,
 -0.00000681,0.00002100,0.00012874,-0.00029985,-0.00005655,-0.00024293,
 0.00012660,0.00024989,0.00081446,0.00114579,-0.00135076,0.00015693,0.0
 0027949,-0.00036934,-0.00099393,-0.00044643,0.00049386,0.00066476,-0.0
 0011196,0.00008592,-0.00066294,0.00059433,0.00008492,0.00000568,0.0000
 3014,-0.00002734,-0.00002401,0.00000144,-0.00008650,-0.00001441,0.0000
 4772,-0.00005414,-0.00000487,-0.00116252,-0.00135599,0.00081265,0.0031
 0243,-0.00350272,-0.00020069,-0.10583299,0.09967826,-0.03954907,0.1066
 6779,-0.00001523,-0.00001091,-0.00003914,0.00000488,0.00005881,-0.0000
 6314,-0.00032718,-0.00030430,-0.00007227,0.00078731,0.00054859,-0.0001
 3316,0.00055873,-0.00028879,0.00112866,-0.00014536,-0.00007475,-0.0005
 4615,0.00010544,-0.00005647,0.00009506,-0.00010392,-0.00002681,0.00000
 025,-0.00001831,0.00001673,0.00001221,0.00000500,0.00002651,-0.0000566
 3,-0.00001206,0.00002223,0.00001641,-0.00050729,0.00006456,-0.00042276
 ,-0.00282032,0.00739062,0.00247901,0.09849898,-0.23901725,0.07444399,-
 0.10703957,0.24964019,0.00011403,-0.00000604,0.00024955,0.00006516,0.0
 0002984,-0.00023558,0.00055890,-0.00062860,-0.00102959,-0.00720430,0.0
 0113338,0.00343971,0.00066470,-0.00018990,0.00081971,0.00030546,-0.000
 27092,-0.00028026,0.00040902,-0.00002864,0.00036701,-0.00057152,-0.000
 16081,-0.00011435,0.00002492,0.00006854,-0.00004449,0.00002640,0.00004
 568,0.00000453,0.00006624,0.00002253,-0.00001304,0.00077312,0.00067193
 ,-0.00021878,-0.01140538,0.02933080,-0.03393005,-0.03639011,0.06917428
 ,-0.07559838,0.04475560,-0.08434495,0.09643979,-0.00000818,-0.00002067
 ,0.00012806,-0.00029954,0.00004842,-0.00024199,0.00013105,-0.00024944,
 0.00082029,0.00115760,0.00136513,0.00016051,0.00023285,0.00035323,-0.0
 0098296,-0.00044820,-0.00049606,0.00067357,-0.00011297,-0.00008894,-0.
 00066351,0.00059494,-0.00007401,0.00000188,0.00002996,0.00002478,-0.00
 002262,0.00000124,0.00008681,-0.00001361,0.00004779,0.00005508,-0.0000
 0628,-0.00120703,0.00138141,0.00085720,0.00307396,0.00345958,-0.000158
 22,-0.10602874,-0.09964808,-0.04024335,0.00643688,0.01323356,0.0050517
 7,0.10699639,0.00001560,-0.00001100,0.00004048,-0.00001249,0.00006122,
 0.00006062,0.00032803,-0.00030615,0.00008280,-0.00072972,0.00057387,0.
 00011283,-0.00058692,-0.00028059,-0.00111914,0.00013380,-0.00008275,0.
 00055358,-0.00010622,-0.00005246,-0.00010712,0.00011328,-0.00003113,0.
 00000227,0.00001830,0.00001698,-0.00001290,-0.00000532,0.00002578,0.00
 005548,0.00001201,0.00002342,-0.00001560,0.00051562,0.00004493,0.00039
 660,0.00287107,0.00753525,-0.00224634,-0.09845403,-0.23808312,-0.07529
 282,-0.01328591,-0.01985425,-0.00890460,0.10697193,0.24855824,0.000116
 32,0.00000932,0.00024952,0.00006920,-0.00003600,-0.00023471,0.00054059
 ,0.00064154,-0.00102363,-0.00718901,-0.00117885,0.00344327,0.00067083,
 0.00021890,0.00081486,0.00030426,0.00026610,-0.00028362,0.00041180,0.0
 0003421,0.00037649,-0.00057694,0.00015124,-0.00011074,0.00002510,-0.00
 006628,-0.00004559,0.00002691,-0.00004768,0.00000446,0.00006667,-0.000
 02130,-0.00001263,0.00081467,-0.00070893,-0.00028746,-0.01146530,-0.02
 916086,-0.03412078,-0.03699351,-0.06997598,-0.07640953,0.00499235,0.00
 876694,0.00609681,0.04539482,0.08512574,0.09745491,-0.00000580,-0.0000
 0057,-0.00011978,0.00012935,-0.00000200,0.00023505,-0.00027653,0.00000
 120,-0.00014493,0.00264257,0.00001561,-0.00115218,-0.00041769,-0.00000
 087,-0.00035122,0.00018728,0.00000318,0.00024629,-0.00014915,-0.000002
 19,0.00006417,0.00004192,0.00000028,0.00007071,-0.00000966,0.00000033,
 0.00001236,-0.00001201,-0.00000044,0.00004385,-0.00002298,-0.00000074,
 -0.00000204,0.00010080,-0.00000032,0.00057163,0.00124334,-0.00001311,0
 .00121800,-0.32555340,0.00000525,0.05906994,-0.01069407,-0.00217623,0.
 00252098,-0.01074459,0.00217874,0.00254955,0.34367460,0.00000039,-0.00
 003869,-0.00000200,-0.00000119,0.00001130,-0.00000055,-0.00001117,0.00
 038580,0.00000509,0.00001671,0.00056817,0.00000872,-0.00001151,0.00027
 758,0.00001096,0.00000135,0.00014232,-0.00000236,-0.00000310,-0.000005
 49,0.00000173,-0.00000069,-0.00006836,0.00000304,-0.00000114,-0.000049
 33,0.00000098,-0.00000040,-0.00002031,-0.00000005,-0.00000103,0.000028
 26,0.00000147,-0.00000137,-0.00037430,-0.00000074,-0.00012687,0.000197
 19,0.00006918,0.00015024,-0.05235176,-0.00005817,0.02647415,0.00186103
 ,-0.00602803,-0.02642652,0.00185645,0.00601851,0.00014785,0.04764084,-
 0.00004164,-0.00000345,0.00013286,-0.00019341,-0.00000595,0.00006124,0
 .00218854,-0.00000172,-0.00017457,-0.00202056,-0.00001456,-0.00590851,
 -0.00116403,0.00000792,-0.00090182,0.00043967,0.00000218,0.00034044,-0
 .00001235,-0.00000824,0.00016241,-0.00038369,0.00001900,-0.00067666,0.
 00016543,-0.00000257,-0.00008321,0.00002451,0.00000102,0.00004535,0.00
 007499,0.00000125,-0.00002783,-0.00008352,-0.00000579,0.00081220,0.041
 52029,0.00009842,-0.02297030,0.04606187,-0.00009574,-0.05502135,-0.010
 70770,-0.00125629,0.00402854,-0.01085581,0.00126360,0.00405217,-0.0648
 5019,0.00010755,0.07683107,-0.32134387,-0.00095568,-0.07011685,0.00304
 263,0.00004230,-0.00006096,0.00228103,-0.00002461,0.00146178,-0.000156
 20,-0.00000046,0.00015128,0.00001915,0.00000313,-0.00003165,-0.0001297
 0,-0.00000200,-0.00006777,0.00021077,-0.00000098,-0.00024205,-0.000423
 89,-0.00000669,0.00036506,0.00012090,0.00000793,-0.00059005,-0.0000148
 9,-0.00000114,0.00000163,-0.00000566,0.00000178,-0.00004395,-0.0000017
 8,-0.00000002,-0.00000584,0.00011935,-0.00000247,-0.00020135,-0.000008
 71,0.00000030,0.00009735,-0.00000892,-0.00000018,-0.00001601,-0.000008
 69,-0.00000061,-0.00001620,0.00001009,0.00000015,-0.00001085,0.3378611
 5,-0.00095559,-0.05241550,-0.00026984,0.00001567,0.00014021,-0.0000060
 9,0.00001570,0.00054492,0.00002577,0.00000122,0.00037601,-0.00000171,0
 .00000183,-0.00007454,0.00000100,-0.00000239,0.00000030,0.00000105,-0.
 00000027,0.00014027,-0.00000099,-0.00000346,0.00025961,0.00000201,0.00
 000015,-0.00036048,-0.00000391,-0.00000015,0.00003233,-0.00000058,-0.0
 0000057,-0.00002429,0.00000049,0.00000028,-0.00004522,-0.00000064,-0.0
 0000685,0.00001971,0.00000164,0.00000065,-0.00004257,0.00000009,-0.000
 00346,-0.00000025,0.00000515,0.00000307,-0.00000056,-0.00000643,0.0000
 0050,0.00001204,0.00000191,0.00100460,0.04754711,-0.05651440,-0.000186
 92,-0.05972035,-0.04059655,-0.00012379,-0.02490505,0.00258344,0.000003
 41,-0.00563929,-0.00220337,-0.00000834,-0.00026500,0.00041357,-0.00000
 247,-0.00066743,0.00000129,0.00000660,0.00015256,-0.00045059,-0.000004
 95,0.00031038,0.00117568,0.00000934,-0.00082549,0.00003631,-0.00000027
 ,0.00078901,-0.00007380,0.00000166,-0.00003284,-0.00002815,-0.00000286
 ,0.00004330,-0.00016545,0.00000163,-0.00009175,0.00019449,0.00000383,0
 .00005651,0.00003281,0.00000173,0.00014801,-0.00001569,0.00000059,-0.0
 0001447,-0.00001593,0.00000050,-0.00001448,0.00001414,-0.00000134,-0.0
 0003814,0.07574505,0.00026746,0.08215064,-0.10868814,-0.10259873,0.038
 40623,0.00236861,0.00228779,0.00152054,0.00089536,0.00123457,-0.000174
 34,0.00018825,-0.00019949,-0.00075628,0.00054085,-0.00006771,0.0000291
 2,-0.00011162,-0.00010086,0.00061033,-0.00038869,-0.00045244,-0.000631
 31,0.00022005,0.00035239,0.00091250,-0.00136440,0.00134911,-0.00083443
 ,0.00004886,0.00004995,0.00000866,0.00000259,0.00008467,0.00001664,0.0
 0002914,0.00002347,0.00002722,-0.00030183,0.00004609,0.00024346,0.0000
 0520,-0.00002096,-0.00013906,0.00000696,-0.00000200,0.00002887,0.00001
 799,0.00000169,0.00001585,-0.00001049,0.00000177,0.00001506,-0.0107671
 1,-0.02620677,0.01013190,0.11021543,-0.10173605,-0.24077980,0.07103136
 ,0.00269981,0.00751912,0.00224947,-0.00066763,0.00049345,-0.00005343,0
 .00031273,-0.00028544,-0.00007909,0.00011232,-0.00003365,0.00000768,-0
 .00011980,-0.00004673,0.00008946,0.00017278,-0.00008530,-0.00053111,-0
 .00066449,-0.00023341,0.00105493,0.00061302,0.00005247,-0.00042409,0.0
 0000984,0.00002270,0.00001642,-0.00000256,0.00002659,-0.00005738,0.000
 01881,0.00001550,0.00001153,0.00000237,0.00005729,-0.00006525,0.000016
 43,-0.00001035,-0.00003301,0.00000133,0.00000031,0.00000766,0.00000217
 ,0.00000595,0.00000217,-0.00000053,-0.00000080,-0.00000001,0.00221008,
 0.00183331,-0.00117186,0.11046875,0.25114623,0.03493909,0.06537056,-0.
 07263622,0.01358867,0.02945524,-0.03347987,0.00682938,0.00121901,0.003
 65225,-0.00046901,-0.00061906,-0.00103491,0.00058064,-0.00016265,-0.00
 008614,-0.00041575,-0.00003429,0.00036700,-0.00030056,-0.00028692,-0.0
 0032431,-0.00067573,-0.00018749,0.00080128,-0.00078790,0.00070600,-0.0
 0031203,-0.00006159,0.00002382,-0.00001473,-0.00002666,0.00005106,0.00
 000296,-0.00002334,0.00006886,-0.00004545,-0.00008269,0.00003265,-0.00
 023333,-0.00013102,-0.00000937,0.00023283,-0.00002590,0.00000901,-0.00
 005341,-0.00001169,-0.00000260,-0.00007327,0.00001952,0.00000668,-0.00
 001040,-0.00307717,-0.00717083,0.00434898,-0.04421693,-0.08022342,0.09
 297603,-0.11023506,0.10347877,0.03893542,0.00240159,-0.00233393,0.0015
 5050,0.00091128,-0.00128351,-0.00019121,0.00019624,0.00021330,-0.00076
 728,0.00054828,0.00007750,0.00002944,-0.00011379,0.00008328,0.00062379
 ,-0.00039945,0.00047018,-0.00063708,0.00025864,-0.00041417,0.00091747,
 -0.00121508,-0.00139512,-0.00082579,0.00005025,-0.00005119,0.00000754,
 0.00000268,-0.00008479,0.00001598,0.00003015,-0.00002187,0.00002919,-0
 .00030742,-0.00005590,0.00025173,0.00000489,0.00002156,-0.00014116,0.0
 0001790,-0.00000243,0.00001668,0.00000763,0.00000207,0.00002916,-0.000
 01112,-0.00000259,0.00001540,-0.01093298,0.02609789,0.01013537,0.00693
 474,-0.01354192,-0.00498522,0.11171874,0.10260682,-0.23908449,-0.07076
 172,-0.00271836,0.00750369,-0.00223190,0.00066522,0.00051433,0.0000643
 7,-0.00032230,-0.00028663,0.00007785,-0.00010853,-0.00003058,-0.000010
 21,0.00011283,-0.00005013,-0.00009001,-0.00016057,-0.00008347,0.000526
 30,0.00058011,-0.00027928,-0.00111331,-0.00066625,0.00002850,0.0003904
 6,-0.00001110,0.00002139,-0.00001645,0.00000205,0.00002620,0.00005584,
 -0.00001921,0.00001513,-0.00001154,0.00000506,0.00005477,0.00006098,-0
 .00001657,-0.00001027,0.00003721,-0.00000226,0.00000572,-0.00000253,-0
 .00000175,0.00000029,-0.00000907,0.00000104,-0.00000015,-0.00000049,-0
 .00230019,0.00200048,0.00122898,0.01376082,-0.01969353,-0.00830445,-0.
 11132411,0.24937225,0.03549301,-0.06519512,-0.07276562,0.01366326,-0.0
 2916399,-0.03345656,0.00688813,-0.00121149,0.00370239,-0.00047360,0.00
 061958,-0.00103854,0.00058393,0.00016788,-0.00008236,-0.00041450,0.000
 02883,0.00036850,-0.00031100,0.00028856,-0.00032449,-0.00066168,0.0001
 2496,0.00080026,-0.00079149,-0.00073621,-0.00035943,-0.00006174,-0.000
 02368,-0.00001589,-0.00002615,-0.00005123,0.00000326,-0.00002205,-0.00
 006756,-0.00004472,-0.00008742,-0.00002932,-0.00023445,-0.00012631,0.0
 0000750,0.00022988,-0.00001263,0.00000296,-0.00007144,-0.00002588,-0.0
 0000851,-0.00005342,0.00001838,-0.00000546,-0.00000985,-0.00313535,0.0
 0715568,0.00437326,-0.00504378,0.00824166,0.00570204,-0.04487606,0.080
 05331,0.09309741,-0.00129430,-0.00019913,-0.00244114,-0.00880303,-0.00
 085174,0.00318799,0.00223659,-0.00017772,0.00374103,0.00070268,-0.0000
 2265,-0.00149488,-0.00006760,-0.00000737,0.00011680,-0.00039539,0.0000
 0591,0.00005496,-0.00034896,0.00002567,0.00003320,-0.00062127,-0.00001
 928,-0.00056544,0.00009265,-0.00000762,0.00004122,-0.00014048,0.000004
 20,-0.00003898,-0.00008819,-0.00000003,-0.00000691,0.00000993,-0.00000
 143,-0.00005994,-0.00261486,-0.00027844,-0.00168066,-0.00064427,-0.000
 08204,0.00144455,-0.00006423,0.00003943,-0.00028196,-0.00005868,-0.000
 03777,-0.00032902,0.00013354,0.00002100,0.00003905,0.00006040,0.000025
 37,-0.00012805,-0.00017244,-0.00006226,0.00065381,-0.00015828,0.000067
 79,0.00052716,0.54261313,-0.00014909,0.00009372,-0.00026654,-0.0011464
 9,0.00116223,0.00026945,0.00014473,0.00009864,0.00047998,0.00003736,0.
 00005754,-0.00018877,-0.00002632,0.00005010,0.00001425,-0.00004084,-0.
 00002635,-0.00000350,-0.00004035,-0.00002924,0.00001705,-0.00009621,0.
 00002473,-0.00007994,0.00001227,0.00001281,0.00000471,-0.00002021,-0.0
 0001115,-0.00000748,-0.00001219,-0.00000793,0.00000089,0.00000044,0.00
 000442,-0.00000541,-0.00035284,0.00054855,-0.00014604,-0.00007838,0.00
 009361,0.00015839,-0.00001052,0.00000625,-0.00007980,-0.00000977,-0.00
 000179,0.00000768,0.00003099,-0.00004867,0.00002820,0.00004084,-0.0000
 7064,-0.00005681,-0.00001904,0.00000148,0.00000049,-0.00002334,0.00001
 222,0.00012799,0.06424948,0.01422581,-0.00016352,-0.00001558,0.0012781
 4,0.00664431,0.00057759,0.00012397,-0.00116718,0.00015175,-0.00220312,
 0.00094602,-0.00006066,-0.00107082,-0.00047826,-0.00000611,0.00027491,
 0.00010169,0.00001054,-0.00004737,0.00001387,-0.00002790,-0.00010713,0
 .00070222,-0.00000750,0.00044942,-0.00007833,0.00001198,0.00001772,0.0
 0006970,0.00000100,0.00003374,-0.00002584,0.00000387,0.00002989,0.0000
 5281,-0.00000596,0.00002753,-0.00292480,-0.00017678,-0.00058643,-0.000
 15166,-0.00001307,0.00059542,-0.00003671,0.00001900,-0.00011008,-0.000
 03189,-0.00002108,-0.00013078,0.00008731,0.00002434,0.00023523,-0.0003
 2289,-0.00007626,0.00054195,0.00012371,0.00006473,-0.00014693,0.000109
 26,-0.00006486,-0.00013586,-0.10084896,-0.04379163,0.54825145,-0.00001
 030,0.00001226,-0.00034950,-0.00215179,-0.00017289,-0.00002161,0.00029
 387,-0.00005762,0.00053765,-0.00092216,0.00006198,0.00109221,0.0003569
 2,0.00000831,-0.00019440,0.00002537,-0.00001457,0.00002788,0.00008058,
 0.00000942,0.00004603,-0.00024713,0.00000187,-0.00016895,0.00002678,-0
 .00000296,-0.00001315,-0.00000752,0.00000051,-0.00001608,0.00004074,-0
 .00000216,-0.00001593,-0.00003681,0.00000308,-0.00001200,0.00182425,0.
 00016699,-0.00009627,-0.00021358,0.00000168,-0.00076090,0.00008764,-0.
 00002756,0.00009938,0.00010677,0.00002589,0.00010992,-0.00025431,-0.00
 023843,-0.00039831,0.00007018,0.00000641,-0.00003229,0.00002432,-0.000
 01029,0.00001514,0.00001185,0.00000841,0.00001843,-0.05681333,-0.00971
 930,0.05844838,0.06776416,-0.00000458,0.00001086,-0.00001486,-0.000170
 64,0.00018703,-0.00001754,-0.00000246,0.00006994,0.00003271,-0.0001330
 2,-0.00005700,0.00020903,0.00006339,-0.00001120,-0.00003236,0.00001053
 ,0.00001253,0.00000544,0.00001349,-0.00001856,0.00000396,-0.00001872,0
 .00000593,-0.00002214,0.00000330,0.00000192,-0.00000188,-0.00000040,-0
 .00000057,-0.00000294,0.00000679,0.00000784,-0.00000240,-0.00000605,-0
 .00000353,-0.00000409,0.00029532,-0.00012134,-0.00003352,-0.00009148,0
 .00000161,-0.00010991,0.00003947,-0.00000355,0.00002114,0.00002781,0.0
 0000187,0.00001405,-0.00018666,-0.00005694,-0.00014953,0.00000744,-0.0
 0001777,-0.00000391,0.00000051,-0.00000079,0.00000183,0.00000450,-0.00
 000630,-0.00000454,-0.01328627,-0.00404620,0.03678604,0.01398654,0.004
 61068,-0.00014083,-0.00000636,-0.00016774,-0.00042922,-0.00005897,0.00
 029761,0.00023944,0.00001578,0.00019107,0.00000460,0.00000551,-0.00008
 781,0.00000639,0.00000662,0.00001454,-0.00003274,-0.00000019,-0.000015
 87,-0.00000915,-0.00000010,0.00000920,-0.00007556,0.00000597,-0.000029
 85,0.00000840,0.00000004,0.00000238,-0.00000834,-0.00000089,-0.0000021
 3,-0.00000420,-0.00000045,-0.00000099,-0.00000599,0.00000048,-0.000019
 74,-0.00050719,-0.00012048,-0.00044255,-0.00053307,0.00003607,0.000393
 02,0.00009098,0.00001943,-0.00006425,0.00011245,-0.00002662,-0.0000776
 5,-0.00003222,-0.00013666,-0.00068493,0.00009797,-0.00000006,-0.000012
 99,-0.00001070,-0.00001712,0.00005597,-0.00000433,0.00001659,0.0000473
 7,0.11665478,0.04313699,-0.50231609,-0.10695872,-0.04240724,0.51049017
 ,0.00258593,0.00029866,0.00464658,0.00234464,-0.00002822,-0.00087532,-
 0.00627613,0.00014441,-0.00627103,-0.00121199,-0.00006206,0.00089660,-
 0.00042306,-0.00000395,0.00022085,0.00064347,0.00000346,-0.00016189,0.
 00046970,-0.00002720,-0.00004675,0.00128735,0.00000594,0.00079054,-0.0
 0016355,0.00000705,-0.00005151,0.00023126,-0.00000127,0.00007467,0.000
 09636,0.00000375,0.00003834,0.00005706,-0.00000391,0.00010927,-0.00160
 918,-0.00014935,0.00125237,0.00101502,0.00012091,-0.00138397,0.0000826
 5,-0.00003569,0.00038806,0.00008155,0.00003095,0.00043198,-0.00000170,
 0.00001239,0.00017723,0.00000674,0.00000619,-0.00023980,0.00030637,0.0
 0016508,-0.00133511,0.00027833,-0.00015895,-0.00112266,-0.47356362,-0.
 05277123,0.03893076,-0.01005650,-0.00055882,-0.00846273,0.48381929,0.0
 0028380,-0.00037688,0.00044941,0.00020746,-0.00212537,0.00020242,-0.00
 035509,-0.00035108,-0.00083986,-0.00006053,0.00008826,0.00009106,-0.00
 002333,-0.00006977,0.00003148,0.00004680,0.00002619,0.00000368,0.00005
 801,0.00010939,-0.00003554,0.00018634,-0.00003476,0.00014415,-0.000013
 50,-0.00003076,-0.00000993,0.00003288,0.00001434,0.00001484,0.00001195
 ,-0.00000217,-0.00000166,0.00001043,0.00000477,0.00001106,-0.00013368,
 -0.00074841,0.00006416,0.00011332,-0.00026313,-0.00012151,0.00001626,-
 0.00000421,0.00013387,0.00000225,-0.00000044,-0.00004502,-0.00000130,0
 .00003386,0.00001330,-0.00002351,0.00014554,0.00003779,0.00000645,-0.0
 0000460,0.00005587,0.00008580,-0.00003012,-0.00032176,-0.04940509,-0.0
 1215013,0.00661655,-0.00404757,-0.00056645,-0.00046833,0.05300185,0.01
 633594,0.00099087,0.00008937,-0.00273024,-0.00512277,-0.00017124,-0.00
 342834,0.00256492,-0.00029039,0.00450441,-0.00297285,0.00003250,0.0019
 4652,0.00097911,0.00000226,-0.00047395,-0.00023177,-0.00001975,0.00009
 999,-0.00001049,0.00004883,0.00017614,-0.00133132,-0.00000371,-0.00087
 111,0.00014283,-0.00001165,-0.00003686,-0.00013292,0.00000100,-0.00006
 782,0.00005502,-0.00000592,-0.00005468,-0.00010129,0.00000878,-0.00004
 582,0.00281745,0.00012866,0.00054933,0.00078529,0.00006545,-0.00131312
 ,0.00006933,-0.00005904,0.00033253,0.00007319,0.00006284,0.00038581,-0
 .00008934,-0.00002291,-0.00019397,0.00001882,0.00007510,-0.00068734,-0
 .00028325,-0.00012131,0.00031165,-0.00023879,0.00010465,0.00026825,-0.
 01861862,0.00037985,-0.04500474,0.04864307,0.00573266,-0.00757875,-0.0
 2800647,-0.00602604,0.05391211\\-0.00001464,0.00000306,0.00000241,0.00
 001384,-0.00001167,0.00003728,0.00000038,0.00000923,-0.00001040,-0.000
 01179,0.00001459,0.00000083,-0.00000464,-0.00000367,0.00000067,0.00000
 089,-0.00000104,0.00000498,0.00000654,-0.00000153,-0.00000449,0.000000
 49,-0.00000153,-0.00000113,0.00000126,-0.00000055,0.00000133,0.0000006
 2,-0.00000260,0.00000142,0.00000172,-0.00000302,0.00000046,-0.00000176
 ,-0.00000224,0.00000559,0.00000081,-0.00001259,-0.00000155,0.00000402,
 0.00000480,-0.00000622,-0.00000219,0.00000058,0.00000087,0.00000306,0.
 00000035,0.00000039,-0.00000108,0.00000127,-0.00000120,0.00000031,-0.0
 0000061,-0.00000101,0.00000195,0.00000055,-0.00000072,-0.00000181,-0.0
 0000010,-0.00000207,0.00000247,0.00000023,0.00001385,-0.00000042,-0.00
 000160,0.00000098,-0.00000002,0.00000808,-0.00004225\\\@
 The archive entry for this job was punched.


 The theorems and results in mathematical physics are
 not theorems and results about Nature, but about our
 description of it.
                   --Gerard 't Hooft
 Job cpu time:      35 days  8 hours 57 minutes 19.5 seconds.
 Elapsed time:       2 days 10 hours 20 minutes  8.4 seconds.
 File lengths (MBytes):  RWF= 885269 Int=      0 D2E=      0 Chk=     58 Scr=      1
 Normal termination of Gaussian 16 at Thu Mar  5 00:55:39 2026.
