# Supplementary material for: Interplay of Noncovalent Interactions in Phase Separation Mediated by Tyrosine-Rich and Arginine-Rich Polypeptides
Source: J Am Chem Soc. 2026 Jun 17;148(25):26585–98. doi: 10.1021/jacs.6c06972 (PMC13339138; doi:10.1021/jacs.6c06972)
Supplement: Supplementary file 2 [file ja6c06972_si_002.zip › output/D.txt]

 Entering Gaussian System, Link 0=/share/apps/gaussian/g16/g16
 Initial command:
 /share/apps/gaussian/g16/l1.exe "/scratch/webmo-77271/1386/Gau-628563.inp" -scrdir="/scratch/webmo-77271/1386/"
 Entering Link 1 = /share/apps/gaussian/g16/l1.exe PID=    628564.
  
 Copyright (c) 1988-2019, Gaussian, Inc.  All Rights Reserved.
  
 This is part of the Gaussian(R) 16 program.  It is based on
 the Gaussian(R) 09 system (copyright 2009, Gaussian, Inc.),
 the Gaussian(R) 03 system (copyright 2003, Gaussian, Inc.),
 the Gaussian(R) 98 system (copyright 1998, Gaussian, Inc.),
 the Gaussian(R) 94 system (copyright 1995, Gaussian, Inc.),
 the Gaussian 92(TM) system (copyright 1992, Gaussian, Inc.),
 the Gaussian 90(TM) system (copyright 1990, Gaussian, Inc.),
 the Gaussian 88(TM) system (copyright 1988, Gaussian, Inc.),
 the Gaussian 86(TM) system (copyright 1986, Carnegie Mellon
 University), and the Gaussian 82(TM) system (copyright 1983,
 Carnegie Mellon University). Gaussian is a federally registered
 trademark of Gaussian, Inc.
  
 This software contains proprietary and confidential information,
 including trade secrets, belonging to Gaussian, Inc.
  
 This software is provided under written license and may be
 used, copied, transmitted, or stored only in accord with that
 written license.
  
 The following legend is applicable only to US Government
 contracts under FAR:
  
                    RESTRICTED RIGHTS LEGEND
  
 Use, reproduction and disclosure by the US Government is
 subject to restrictions as set forth in subparagraphs (a)
 and (c) of the Commercial Computer Software - Restricted
 Rights clause in FAR 52.227-19.
  
 Gaussian, Inc.
 340 Quinnipiac St., Bldg. 40, Wallingford CT 06492
  
  
 ---------------------------------------------------------------
 Warning -- This program may not be used in any manner that
 competes with the business of Gaussian, Inc. or will provide
 assistance to any competitor of Gaussian, Inc.  The licensee
 of this program is prohibited from giving any competitor of
 Gaussian, Inc. access to this program.  By using this program,
 the user acknowledges that Gaussian, Inc. is engaged in the
 business of creating and licensing software in the field of
 computational chemistry and represents and warrants to the
 licensee that it is not a competitor of Gaussian, Inc. and that
 it will not use this program in any manner prohibited above.
 ---------------------------------------------------------------
  

 Cite this work as:
 Gaussian 16, Revision C.01,
 M. J. Frisch, G. W. Trucks, H. B. Schlegel, G. E. Scuseria, 
 M. A. Robb, J. R. Cheeseman, G. Scalmani, V. Barone, 
 G. A. Petersson, H. Nakatsuji, X. Li, M. Caricato, A. V. Marenich, 
 J. Bloino, B. G. Janesko, R. Gomperts, B. Mennucci, H. P. Hratchian, 
 J. V. Ortiz, A. F. Izmaylov, J. L. Sonnenberg, D. Williams-Young, 
 F. Ding, F. Lipparini, F. Egidi, J. Goings, B. Peng, A. Petrone, 
 T. Henderson, D. Ranasinghe, V. G. Zakrzewski, J. Gao, N. Rega, 
 G. Zheng, W. Liang, M. Hada, M. Ehara, K. Toyota, R. Fukuda, 
 J. Hasegawa, M. Ishida, T. Nakajima, Y. Honda, O. Kitao, H. Nakai, 
 T. Vreven, K. Throssell, J. A. Montgomery, Jr., J. E. Peralta, 
 F. Ogliaro, M. J. Bearpark, J. J. Heyd, E. N. Brothers, K. N. Kudin, 
 V. N. Staroverov, T. A. Keith, R. Kobayashi, J. Normand, 
 K. Raghavachari, A. P. Rendell, J. C. Burant, S. S. Iyengar, 
 J. Tomasi, M. Cossi, J. M. Millam, M. Klene, C. Adamo, R. Cammi, 
 J. W. Ochterski, R. L. Martin, K. Morokuma, O. Farkas, 
 J. B. Foresman, and D. J. Fox, Gaussian, Inc., Wallingford CT, 2019.
 
 ******************************************
 Gaussian 16:  ES64L-G16RevC.01  3-Jul-2019
                19-Nov-2025 
 ******************************************
 %NProcShared=15
 Will use up to   15 processors via shared memory.
 %CHK=output.chk
 %Mem=45GB
 -------------------------------------------------------------
 #N MP2/aug-cc-pvtz OPT(CalcAll) FREQ SCRF=(PCM,Solvent=Water)
 -------------------------------------------------------------
 1/10=4,18=20,19=15,26=6,38=1/1,3;
 2/9=110,12=2,17=6,18=5,40=1/2;
 3/5=16,6=1,7=10,11=9,25=1,30=1,70=2201,71=2,72=1,140=1/1,2,3;
 4//1;
 5/5=2,38=5,53=1/2;
 8/6=3,8=1,10=1,19=11,30=-1/1;
 9/15=3,16=-3/6;
 11/6=1,8=1,15=11,17=12,24=-1,27=1,28=-2,29=300,32=6,42=3/1,2,10;
 10/6=2,21=1/2;
 8/6=4,8=1,10=1,19=11,30=-1/11,4;
 10/5=1,20=4/2;
 11/12=2,14=11,16=1,17=2,28=-2,42=3,76=2/2,10,12;
 6/7=2,8=2,9=2,10=2,18=1/1;
 7/10=1,12=2,25=1,44=2/1,2,3,16;
 1/10=4,18=20,19=15,26=6/3(3);
 2/9=110/2;
 7/8=1,9=1,25=1,44=-1/16;
 99//99;
 2/9=110/2;
 3/5=16,6=1,7=10,11=9,25=1,30=1,70=2205,71=2,72=1,140=1/1,2,3;
 4/5=5,16=3,69=1/1;
 5/5=2,38=5,53=1/2;
 8/6=3,8=1,10=1,19=11,30=-1/1;
 9/15=3,16=-3/6;
 11/6=1,8=1,15=11,17=12,24=-1,27=1,28=-2,29=300,32=6,42=3/1,2,10;
 10/6=2,21=1/2;
 8/6=4,8=1,10=1,19=11,30=-1/11,4;
 10/5=1,20=4/2;
 11/12=2,14=11,16=1,17=2,28=-2,42=3,76=2/2,10,12;
 7/10=1,12=2,25=1,44=2/1,2,3,16;
 1/10=4,18=20,19=15,26=6/3(-12);
 2/9=110/2;
 6/7=2,8=2,9=2,10=2,18=1/1;
 7/8=1,9=1,25=1,44=-1/16;
 99//99;
 -------
 C7H8OLi
 -------
 Symbolic Z-matrix:
 Charge =  1 Multiplicity = 1
 C
 O                    1    B1
 C                    2    B2       1    A1
 C                    3    B3       2    A2       1    D1       0
 C                    4    B4       3    A3       2    D2       0
 C                    5    B5       4    A4       3    D3       0
 C                    6    B6       5    A5       4    D4       0
 C                    3    B7       4    A6       5    D5       0
 H                    8    B8       3    A7       4    D6       0
 H                    7    B9       8    A8       3    D7       0
 H                    6    B10      7    A9       8    D8       0
 H                    5    B11      4    A10      3    D9       0
 H                    4    B12      3    A11      8    D10      0
 H                    1    B13      2    A12      3    D11      0
 H                    1    B14      2    A13      3    D12      0
 H                    1    B15      2    A14      3    D13      0
 Li                   4    B16      3    A15      8    D14      0
       Variables:
  B1                    1.42665                  
  B2                    1.36376                  
  B3                    1.39975                  
  B4                    1.38974                  
  B5                    1.39741                  
  B6                    1.39129                  
  B7                    1.39721                  
  B8                    1.07995                  
  B9                    1.08256                  
  B10                   1.08161                  
  B11                   1.08234                  
  B12                   1.08243                  
  B13                   1.08473                  
  B14                   1.0907                   
  B15                   1.09067                  
  B16                   3.64514                  
  A1                  116.32736                  
  A2                  115.77432                  
  A3                  120.12215                  
  A4                  120.40285                  
  A5                  119.24839                  
  A6                  119.88898                  
  A7                  121.20894                  
  A8                  118.90368                  
  A9                  120.39411                  
  A10                 119.41893                  
  A11                 118.70377                  
  A12                 105.81988                  
  A13                 110.91556                  
  A14                 110.90094                  
  A15                  74.53779                  
  D1                  179.37767                  
  D2                 -179.93785                  
  D3                    0.1718                   
  D4                   -0.10617                  
  D5                   -0.07554                  
  D6                 -179.87241                  
  D7                 -179.84609                  
  D8                  179.98287                  
  D9                 -179.99462                  
  D10                 179.81618                  
  D11                -179.66222                  
  D12                 -60.67048                  
  D13                  61.41609                  
  D14                 -67.29754                  
 
 Add virtual bond connecting atoms Li17       and C3         Dist= 6.69D+00.
 Add virtual bond connecting atoms Li17       and C6         Dist= 6.71D+00.
 Add virtual bond connecting atoms Li17       and C7         Dist= 6.49D+00.
 Add virtual bond connecting atoms Li17       and C8         Dist= 6.49D+00.

 GradGradGradGradGradGradGradGradGradGradGradGradGradGradGradGradGradGrad
 Berny optimization.
 Initialization pass.
                           ----------------------------
                           !    Initial Parameters    !
                           ! (Angstroms and Degrees)  !
 --------------------------                            --------------------------
 ! Name  Definition              Value          Derivative Info.                !
 --------------------------------------------------------------------------------
 ! R1    R(1,2)                  1.4266         calculate D2E/DX2 analytically  !
 ! R2    R(1,14)                 1.0847         calculate D2E/DX2 analytically  !
 ! R3    R(1,15)                 1.0907         calculate D2E/DX2 analytically  !
 ! R4    R(1,16)                 1.0907         calculate D2E/DX2 analytically  !
 ! R5    R(2,3)                  1.3638         calculate D2E/DX2 analytically  !
 ! R6    R(3,4)                  1.3998         calculate D2E/DX2 analytically  !
 ! R7    R(3,8)                  1.3972         calculate D2E/DX2 analytically  !
 ! R8    R(3,17)                 3.5392         calculate D2E/DX2 analytically  !
 ! R9    R(4,5)                  1.3897         calculate D2E/DX2 analytically  !
 ! R10   R(4,13)                 1.0824         calculate D2E/DX2 analytically  !
 ! R11   R(5,6)                  1.3974         calculate D2E/DX2 analytically  !
 ! R12   R(5,12)                 1.0823         calculate D2E/DX2 analytically  !
 ! R13   R(6,7)                  1.3913         calculate D2E/DX2 analytically  !
 ! R14   R(6,11)                 1.0816         calculate D2E/DX2 analytically  !
 ! R15   R(6,17)                 3.5496         calculate D2E/DX2 analytically  !
 ! R16   R(7,8)                  1.3981         calculate D2E/DX2 analytically  !
 ! R17   R(7,10)                 1.0826         calculate D2E/DX2 analytically  !
 ! R18   R(7,17)                 3.4353         calculate D2E/DX2 analytically  !
 ! R19   R(8,9)                  1.0799         calculate D2E/DX2 analytically  !
 ! R20   R(8,17)                 3.4335         calculate D2E/DX2 analytically  !
 ! A1    A(2,1,14)             105.8199         calculate D2E/DX2 analytically  !
 ! A2    A(2,1,15)             110.9156         calculate D2E/DX2 analytically  !
 ! A3    A(2,1,16)             110.9009         calculate D2E/DX2 analytically  !
 ! A4    A(14,1,15)            109.7719         calculate D2E/DX2 analytically  !
 ! A5    A(14,1,16)            109.72           calculate D2E/DX2 analytically  !
 ! A6    A(15,1,16)            109.6449         calculate D2E/DX2 analytically  !
 ! A7    A(1,2,3)              116.3274         calculate D2E/DX2 analytically  !
 ! A8    A(2,3,4)              115.7743         calculate D2E/DX2 analytically  !
 ! A9    A(2,3,8)              124.3365         calculate D2E/DX2 analytically  !
 ! A10   A(2,3,17)             113.5506         calculate D2E/DX2 analytically  !
 ! A11   A(4,3,8)              119.889          calculate D2E/DX2 analytically  !
 ! A12   A(4,3,17)              83.0549         calculate D2E/DX2 analytically  !
 ! A13   A(3,4,5)              120.1222         calculate D2E/DX2 analytically  !
 ! A14   A(3,4,13)             118.7038         calculate D2E/DX2 analytically  !
 ! A15   A(5,4,13)             121.174          calculate D2E/DX2 analytically  !
 ! A16   A(4,5,6)              120.4029         calculate D2E/DX2 analytically  !
 ! A17   A(4,5,12)             119.4189         calculate D2E/DX2 analytically  !
 ! A18   A(6,5,12)             120.178          calculate D2E/DX2 analytically  !
 ! A19   A(5,6,7)              119.2484         calculate D2E/DX2 analytically  !
 ! A20   A(5,6,11)             120.3575         calculate D2E/DX2 analytically  !
 ! A21   A(5,6,17)              82.7687         calculate D2E/DX2 analytically  !
 ! A22   A(7,6,11)             120.3941         calculate D2E/DX2 analytically  !
 ! A23   A(11,6,17)            113.5005         calculate D2E/DX2 analytically  !
 ! A24   A(6,7,8)              120.9631         calculate D2E/DX2 analytically  !
 ! A25   A(6,7,10)             120.1332         calculate D2E/DX2 analytically  !
 ! A26   A(8,7,10)             118.9037         calculate D2E/DX2 analytically  !
 ! A27   A(10,7,17)            109.1488         calculate D2E/DX2 analytically  !
 ! A28   A(3,8,7)              119.3742         calculate D2E/DX2 analytically  !
 ! A29   A(3,8,9)              121.2089         calculate D2E/DX2 analytically  !
 ! A30   A(7,8,9)              119.4165         calculate D2E/DX2 analytically  !
 ! A31   A(9,8,17)             109.1574         calculate D2E/DX2 analytically  !
 ! A32   A(3,17,6)              46.5198         calculate D2E/DX2 analytically  !
 ! A33   A(3,17,7)              40.4515         calculate D2E/DX2 analytically  !
 ! A34   A(6,17,8)              40.6389         calculate D2E/DX2 analytically  !
 ! D1    D(14,1,2,3)          -179.6622         calculate D2E/DX2 analytically  !
 ! D2    D(15,1,2,3)           -60.6705         calculate D2E/DX2 analytically  !
 ! D3    D(16,1,2,3)            61.4161         calculate D2E/DX2 analytically  !
 ! D4    D(1,2,3,4)            179.3777         calculate D2E/DX2 analytically  !
 ! D5    D(1,2,3,8)             -0.4778         calculate D2E/DX2 analytically  !
 ! D6    D(1,2,3,17)           -86.9537         calculate D2E/DX2 analytically  !
 ! D7    D(2,3,4,5)           -179.9378         calculate D2E/DX2 analytically  !
 ! D8    D(2,3,4,13)            -0.0461         calculate D2E/DX2 analytically  !
 ! D9    D(8,3,4,5)             -0.0755         calculate D2E/DX2 analytically  !
 ! D10   D(8,3,4,13)           179.8162         calculate D2E/DX2 analytically  !
 ! D11   D(17,3,4,5)            67.222          calculate D2E/DX2 analytically  !
 ! D12   D(17,3,4,13)         -112.8863         calculate D2E/DX2 analytically  !
 ! D13   D(2,3,8,7)            179.766          calculate D2E/DX2 analytically  !
 ! D14   D(2,3,8,9)             -0.0226         calculate D2E/DX2 analytically  !
 ! D15   D(4,3,8,7)             -0.0839         calculate D2E/DX2 analytically  !
 ! D16   D(4,3,8,9)           -179.8724         calculate D2E/DX2 analytically  !
 ! D17   D(2,3,17,6)          -175.1705         calculate D2E/DX2 analytically  !
 ! D18   D(2,3,17,7)           152.4422         calculate D2E/DX2 analytically  !
 ! D19   D(4,3,17,6)           -60.0357         calculate D2E/DX2 analytically  !
 ! D20   D(4,3,17,7)           -92.423          calculate D2E/DX2 analytically  !
 ! D21   D(3,4,5,6)              0.1718         calculate D2E/DX2 analytically  !
 ! D22   D(3,4,5,12)          -179.9946         calculate D2E/DX2 analytically  !
 ! D23   D(13,4,5,6)          -179.7172         calculate D2E/DX2 analytically  !
 ! D24   D(13,4,5,12)            0.1164         calculate D2E/DX2 analytically  !
 ! D25   D(4,5,6,7)             -0.1062         calculate D2E/DX2 analytically  !
 ! D26   D(4,5,6,11)           179.8553         calculate D2E/DX2 analytically  !
 ! D27   D(4,5,6,17)           -67.0963         calculate D2E/DX2 analytically  !
 ! D28   D(12,5,6,7)          -179.9385         calculate D2E/DX2 analytically  !
 ! D29   D(12,5,6,11)            0.023          calculate D2E/DX2 analytically  !
 ! D30   D(12,5,6,17)          113.0714         calculate D2E/DX2 analytically  !
 ! D31   D(5,6,7,8)             -0.0556         calculate D2E/DX2 analytically  !
 ! D32   D(5,6,7,10)           179.9406         calculate D2E/DX2 analytically  !
 ! D33   D(11,6,7,8)           179.9829         calculate D2E/DX2 analytically  !
 ! D34   D(11,6,7,10)           -0.0209         calculate D2E/DX2 analytically  !
 ! D35   D(5,6,17,3)            60.0543         calculate D2E/DX2 analytically  !
 ! D36   D(5,6,17,8)            92.6879         calculate D2E/DX2 analytically  !
 ! D37   D(11,6,17,3)         -179.9225         calculate D2E/DX2 analytically  !
 ! D38   D(11,6,17,8)         -147.2889         calculate D2E/DX2 analytically  !
 ! D39   D(6,7,8,3)              0.1502         calculate D2E/DX2 analytically  !
 ! D40   D(6,7,8,9)            179.9426         calculate D2E/DX2 analytically  !
 ! D41   D(10,7,8,3)          -179.8461         calculate D2E/DX2 analytically  !
 ! D42   D(10,7,8,9)            -0.0537         calculate D2E/DX2 analytically  !
 ! D43   D(10,7,17,3)         -147.5016         calculate D2E/DX2 analytically  !
 ! D44   D(9,8,17,6)           147.1533         calculate D2E/DX2 analytically  !
 --------------------------------------------------------------------------------
 Trust Radius=3.00D-01 FncErr=5.00D-06 GrdErr=5.00D-06 EigMax=2.50D+02 EigMin=1.00D-04
 Number of steps in this run=    102 maximum allowed number of steps=    102.
 GradGradGradGradGradGradGradGradGradGradGradGradGradGradGradGradGradGrad

                          Input orientation:                          
 ---------------------------------------------------------------------
 Center     Atomic      Atomic             Coordinates (Angstroms)
 Number     Number       Type             X           Y           Z
 ---------------------------------------------------------------------
      1          6           0        0.000000    0.000000    0.000000
      2          8           0        0.000000    0.000000    1.426648
      3          6           0        1.222304    0.000000    2.031475
      4          6           0        1.208826    0.013691    3.431094
      5          6           0        2.404109    0.016139    4.140079
      6          6           0        3.627221    0.008602    3.464283
      7          6           0        3.635122   -0.003636    2.073069
      8          6           0        2.440320   -0.009620    1.346972
      9          1           0        2.475597   -0.018181    0.267636
     10          1           0        4.574457   -0.008622    1.534958
     11          1           0        4.557054    0.012870    4.016789
     12          1           0        2.380405    0.026684    5.222110
     13          1           0        0.254461    0.024024    3.941725
     14          1           0       -1.043624    0.006153   -0.295712
     15          1           0        0.499058    0.888237   -0.389372
     16          1           0        0.487488   -0.894714   -0.389100
     17          3           0        2.566199   -3.239803    2.504096
 ---------------------------------------------------------------------
                    Distance matrix (angstroms):
                    1          2          3          4          5
     1  C    0.000000
     2  O    1.426648   0.000000
     3  C    2.370847   1.363760   0.000000
     4  C    3.637837   2.340780   1.399752   0.000000
     5  C    4.787510   3.625287   2.417258   1.389736   0.000000
     6  C    5.015781   4.160380   2.799400   2.418628   1.397412
     7  C    4.184703   3.692152   2.413179   2.780548   2.405891
     8  C    2.787398   2.441639   1.397211   2.420885   2.793460
     9  H    2.490089   2.733536   2.163840   3.407814   3.873254
    10  H    4.825125   4.575747   3.388736   3.863069   3.390822
    11  H    6.074660   5.241730   3.881005   3.399069   2.156474
    12  H    5.739118   4.480242   3.394417   2.140211   1.082343
    13  H    3.950002   2.528030   2.141577   1.082434   2.158795
    14  H    1.084728   2.013880   3.248117   4.354615   5.618114
    15  H    1.090704   2.082295   2.678162   3.983035   4.990561
    16  H    1.090668   2.082090   2.683216   3.992419   5.001654
    17  Li   4.832411   4.271135   3.539173   3.645135   3.647447
                    6          7          8          9         10
     6  C    0.000000
     7  C    1.391290   0.000000
     8  C    2.427359   1.398143   0.000000
     9  H    3.397867   2.145762   1.079946   0.000000
    10  H    2.149383   1.082561   2.142401   2.451817   0.000000
    11  H    1.081605   2.151343   3.407197   4.288306   2.481984
    12  H    2.155188   3.389940   3.875771   4.955592   4.290711
    13  H    3.406420   3.862837   3.392912   4.293501   4.945296
    14  H    5.996196   5.244224   3.851821   3.564109   5.908842
    15  H    5.040815   4.085823   2.754912   2.271556   4.595246
    16  H    5.051975   4.094373   2.758784   2.269844   4.603311
    17  Li   3.549628   3.435282   3.433491   3.922857   3.925922
                   11         12         13         14         15
    11  H    0.000000
    12  H    2.488130   0.000000
    13  H    4.303262   2.481740   0.000000
    14  H    7.068614   6.493902   4.431841   0.000000
    15  H    6.053747   5.980842   4.423244   1.779526   0.000000
    16  H    6.066047   5.993145   4.433330   1.778929   1.782989
    17  Li   4.102636   4.253477   4.250115   5.604103   5.448481
                   16         17
    16  H    0.000000
    17  Li   4.265097   0.000000
 Stoichiometry    C7H8LiO(1+)
 Framework group  C1[X(C7H8LiO)]
 Deg. of freedom    45
 Full point group                 C1      NOp   1
 Largest Abelian subgroup         C1      NOp   1
 Largest concise Abelian subgroup C1      NOp   1
                         Standard orientation:                         
 ---------------------------------------------------------------------
 Center     Atomic      Atomic             Coordinates (Angstroms)
 Number     Number       Type             X           Y           Z
 ---------------------------------------------------------------------
      1          6           0       -2.787733   -0.337750   -0.060719
      2          8           0       -1.809368    0.698380    0.006817
      3          6           0       -0.506901    0.308206   -0.098943
      4          6           0        0.442487    1.335355   -0.044797
      5          6           0        1.796643    1.039432   -0.145086
      6          6           0        2.221833   -0.282194   -0.304075
      7          6           0        1.274090   -1.299294   -0.358653
      8          6           0       -0.091283   -1.016514   -0.255716
      9          1           0       -0.805440   -1.825281   -0.302191
     10          1           0        1.587489   -2.328076   -0.482457
     11          1           0        3.275811   -0.511431   -0.384392
     12          1           0        2.520959    1.842521   -0.101726
     13          1           0        0.099072    2.354965    0.074050
     14          1           0       -3.748745    0.156350    0.033920
     15          1           0       -2.734714   -0.861682   -1.015874
     16          1           0       -2.657830   -1.049367    0.755542
     17          3           0        0.947841   -0.616164    2.992176
 ---------------------------------------------------------------------
 Rotational constants (GHZ):           2.9851921           1.2878604           1.1878426
 Standard basis: Aug-CC-pVTZ (5D, 7F)
 There are   695 symmetry adapted cartesian basis functions of A   symmetry.
 There are   598 symmetry adapted basis functions of A   symmetry.
   598 basis functions,   866 primitive gaussians,   695 cartesian basis functions
    30 alpha electrons       30 beta electrons
       nuclear repulsion energy       370.1074378951 Hartrees.
 NAtoms=   17 NActive=   17 NUniq=   17 SFac= 1.00D+00 NAtFMM=   60 NAOKFM=F Big=F
 Integral buffers will be    131072 words long.
 Raffenetti 1 integral format.
 Two-electron integral symmetry is turned on.
 Force inversion solution in PCM.
 ------------------------------------------------------------------------------
 Polarizable Continuum Model (PCM)
 =================================
 Model                : PCM.
 Atomic radii         : UFF (Universal Force Field).
 Polarization charges : Total charges.
 Charge compensation  : None.
 Solution method      : Matrix inversion.
 Cavity type          : Scaled VdW (van der Waals Surface) (Alpha=1.100).
 Cavity algorithm     : GePol (No added spheres)
                        Default sphere list used, NSphG=   17.
                        Lebedev-Laikov grids with approx.  5.0 points / Ang**2.
                        Smoothing algorithm: York/Karplus (Gamma=1.0000).
                        Polarization charges: spherical gaussians, with
                                              point-specific exponents (IZeta= 3).
                        Self-potential: point-specific (ISelfS= 7).
                        Self-field    : sphere-specific E.n sum rule (ISelfD= 2).
 1st derivatives      : Analytical E(r).r(x)/FMM algorithm (CHGder, D1EAlg=3).
                        Cavity 1st derivative terms included.
 2nd derivatives      : Analytical E(r).r(xy)/FMM algorithm (CHGder, D2EAlg=3).
                        Cavity 2nd derivative terms included.
 Solvent              : Water, Eps=  78.355300 Eps(inf)=   1.777849
 ------------------------------------------------------------------------------
 Spheres list:
 ISph  on   Nord     Re0    Alpha      Xe            Ye            Ze
    1   C      1    1.9255  1.100     -2.787733     -0.337750     -0.060719
    2   O      2    1.7500  1.100     -1.809368      0.698380      0.006817
    3   C      3    1.9255  1.100     -0.506901      0.308206     -0.098943
    4   C      4    1.9255  1.100      0.442487      1.335355     -0.044797
    5   C      5    1.9255  1.100      1.796643      1.039432     -0.145086
    6   C      6    1.9255  1.100      2.221833     -0.282194     -0.304075
    7   C      7    1.9255  1.100      1.274090     -1.299294     -0.358653
    8   C      8    1.9255  1.100     -0.091283     -1.016514     -0.255716
    9   H      9    1.4430  1.100     -0.805440     -1.825281     -0.302191
   10   H     10    1.4430  1.100      1.587489     -2.328076     -0.482457
   11   H     11    1.4430  1.100      3.275811     -0.511431     -0.384392
   12   H     12    1.4430  1.100      2.520959      1.842521     -0.101726
   13   H     13    1.4430  1.100      0.099072      2.354965      0.074050
   14   H     14    1.4430  1.100     -3.748745      0.156350      0.033920
   15   H     15    1.4430  1.100     -2.734714     -0.861682     -1.015874
   16   H     16    1.4430  1.100     -2.657830     -1.049367      0.755542
   17  Li     17    1.2255  1.100      0.947841     -0.616164      2.992176
 ------------------------------------------------------------------------------
 One-electron integrals computed using PRISM.
 NBasis=   598 RedAO= T EigKep=  1.14D-06  NBF=   598
 NBsUse=   596 1.00D-06 EigRej=  6.74D-07 NBFU=   596
 ExpMin= 7.59D-03 ExpMax= 1.53D+04 ExpMxC= 5.22D+02 IAcc=3 IRadAn=         5 AccDes= 0.00D+00
 Harris functional with IExCor=  205 and IRadAn=       5 diagonalized for initial guess.
 HarFok:  IExCor=  205 AccDes= 0.00D+00 IRadAn=         5 IDoV= 1 UseB2=F ITyADJ=14
 ICtDFT=  3500011 ScaDFX=  1.000000  1.000000  1.000000  1.000000
 FoFCou: FMM=F IPFlag=           0 FMFlag=      100000 FMFlg1=           0
         NFxFlg=           0 DoJE=T BraDBF=F KetDBF=T FulRan=T
         wScrn=  0.000000 ICntrl=       500 IOpCl=  0 I1Cent=   200000004 NGrid=           0
         NMat0=    1 NMatS0=      1 NMatT0=    0 NMatD0=    1 NMtDS0=    0 NMtDT0=    0
 Petite list used in FoFCou.
 Requested convergence on RMS density matrix=1.00D-08 within 128 cycles.
 Requested convergence on MAX density matrix=1.00D-06.
 Requested convergence on             energy=1.00D-06.
 No special actions if energy rises.
 Inv3:  Mode=1 IEnd=     6553452.
 Iteration    1 A*A^-1 deviation from unit magnitude is 3.44D-15 for    184.
 Iteration    1 A*A^-1 deviation from orthogonality  is 2.47D-15 for    989    709.
 Iteration    1 A^-1*A deviation from unit magnitude is 3.44D-15 for    184.
 Iteration    1 A^-1*A deviation from orthogonality  is 1.12D-14 for   1407   1376.
 Error on total polarization charges =  0.01236
 SCF Done:  E(RHF) =  -352.140238059     A.U. after   13 cycles
            NFock= 13  Conv=0.77D-08     -V/T= 2.0020
 ExpMin= 7.59D-03 ExpMax= 1.53D+04 ExpMxC= 5.22D+02 IAcc=3 IRadAn=         5 AccDes= 0.00D+00
 HarFok:  IExCor=  205 AccDes= 0.00D+00 IRadAn=         5 IDoV=-2 UseB2=F ITyADJ=14
 ICtDFT= 12500011 ScaDFX=  1.000000  1.000000  1.000000  1.000000
 Range of M.O.s used for correlation:    10   596
 NBasis=   598 NAE=    30 NBE=    30 NFC=     9 NFV=     0
 NROrb=    587 NOA=    21 NOB=    21 NVA=   566 NVB=   566

 **** Warning!!: The largest alpha MO coefficient is  0.17571636D+03

 Disk-based method using ON**2 memory for 21 occupieds at a time.
 Permanent disk used for amplitudes=   357874725 words.
 Estimated scratch disk usage= 14435706518 words.
 Actual    scratch disk usage= 13884690582 words.
 JobTyp=1 Pass  1:  I=  10 to  30 NPSUse= 15 ParTrn=T ParDer=T DoDerP=T.
 Spin components of T(2) and E(2):
     alpha-alpha T2 =       0.5982547132D-01 E2=     -0.1722722070D+00
     alpha-beta  T2 =       0.3215844667D+00 E2=     -0.1035098259D+01
     beta-beta   T2 =       0.5982547132D-01 E2=     -0.1722722070D+00
 ANorm=    0.1200514644D+01
 E2 =    -0.1379642673D+01 EUMP2 =    -0.35351988073103D+03
 G2DrvN: will do    18 centers at a time, making    1 passes.
 Calling FoFCou, ICntrl=  3107 FMM=F I1Cent=   0 AccDes= 0.00D+00.
 NEqPCM:  Using equilibrium solvation (IEInf=0, Eps=  78.3553, EpsInf=   1.7778)
 G2PCM: DoFxE=T DoFxN=T DoGrad=T DoDP/DQ/DG/TGxP=FFFF NFrqRd=   0 IEInf=0 SqF1=F DoCFld=F IF1Alg=4.
 End of G2Drv F.D. properties file   721 does not exist.
 End of G2Drv F.D. properties file   722 does not exist.
 End of G2Drv F.D. properties file   788 does not exist.
          IDoAtm=11111111111111111
 NEqPCM:  Using equilibrium solvation (IEInf=0, Eps=  78.3553, EpsInf=   1.7778)
          Differentiating once with respect to electric field.
                with respect to dipole field.
          Differentiating once with respect to nuclear coordinates.
          There are    54 degrees of freedom in the 1st order CPHF.  IDoFFX=6 NUNeed=    54.
     51 vectors produced by pass  0 Test12= 3.14D-14 1.85D-09 XBig12= 3.62D+01 1.91D+00.
 AX will form    51 AO Fock derivatives at one time.
     51 vectors produced by pass  1 Test12= 3.14D-14 1.85D-09 XBig12= 1.44D+00 1.33D-01.
     51 vectors produced by pass  2 Test12= 3.14D-14 1.85D-09 XBig12= 3.50D-02 2.20D-02.
     51 vectors produced by pass  3 Test12= 3.14D-14 1.85D-09 XBig12= 4.11D-04 1.21D-03.
     51 vectors produced by pass  4 Test12= 3.14D-14 1.85D-09 XBig12= 4.06D-06 1.43D-04.
     51 vectors produced by pass  5 Test12= 3.14D-14 1.85D-09 XBig12= 3.23D-08 1.46D-05.
     48 vectors produced by pass  6 Test12= 3.14D-14 1.85D-09 XBig12= 2.46D-10 1.13D-06.
     22 vectors produced by pass  7 Test12= 3.14D-14 1.85D-09 XBig12= 1.77D-12 1.00D-07.
      3 vectors produced by pass  8 Test12= 3.14D-14 1.85D-09 XBig12= 1.12D-14 6.58D-09.
 InvSVY:  IOpt=1 It=  1 EMax= 1.51D-15
 Solved reduced A of dimension   379 with    54 vectors.
 End of Minotr F.D. properties file   721 does not exist.
 End of Minotr F.D. properties file   722 does not exist.
 End of Minotr F.D. properties file   788 does not exist.
 MDV=  6039797760.
 Form MO integral derivatives with frozen-active canonical formalism.
 Discarding MO integrals.
 Reordered first order wavefunction length =    576640800
 In DefCFB: NBatch=  1 ICI= 30 ICA=566 LFMax= 63
            Large arrays: LIAPS= 28133822400 LIARS=  4543423500 words.
 Semi-Direct transformation.
 ModeAB=           4 MOrb=            30 LenV=    6031220145
 LASXX=   3080372955 LTotXX=  3080372955 LenRXX=  6176047425
 LTotAB=  3095674470 MaxLAS=  4224418200 LenRXY=           0
 NonZer=  9256420380 LenScr= 18585440768 LnRSAI=  4224418200
 LnScr1=  8481969152 LExtra=           0 Total=  37467875545
 MaxDsk=          -1 SrtSym=           T ITran=            4
 JobTyp=0 Pass  1:  I=   1 to  30.
 (rs|ai) integrals will be sorted in core.
 SymMOI:  orbitals are not symmetric.
 Spin components of T(2) and E(2):
     alpha-alpha T2 =       0.5982547132D-01 E2=     -0.1722722070D+00
     alpha-beta  T2 =       0.3215844667D+00 E2=     -0.1035098259D+01
     beta-beta   T2 =       0.5982547132D-01 E2=     -0.1722722070D+00
 ANorm=    0.1697784091D+01
 E2 =    -0.1379642673D+01 EUMP2 =    -0.35351988073103D+03
          IDoAtm=11111111111111111
 NEqPCM:  Using equilibrium solvation (IEInf=0, Eps=  78.3553, EpsInf=   1.7778)
          Differentiating once with respect to electric field.
                with respect to dipole field.
          Differentiating once with respect to nuclear coordinates.
          There are     1 degrees of freedom in the 1st order CPHF.  IDoFFX=0 NUNeed=     1.
 LinEq1:  Iter=  0 NonCon=     1 RMS=2.01D-03 Max=2.89D-02 NDo=     1
 AX will form     1 AO Fock derivatives at one time.
 LinEq1:  Iter=  1 NonCon=     1 RMS=5.27D-04 Max=6.71D-03 NDo=     1
 LinEq1:  Iter=  2 NonCon=     1 RMS=1.82D-04 Max=5.18D-03 NDo=     1
 LinEq1:  Iter=  3 NonCon=     1 RMS=8.09D-05 Max=2.19D-03 NDo=     1
 LinEq1:  Iter=  4 NonCon=     1 RMS=3.25D-05 Max=8.23D-04 NDo=     1
 LinEq1:  Iter=  5 NonCon=     1 RMS=1.01D-05 Max=2.06D-04 NDo=     1
 LinEq1:  Iter=  6 NonCon=     1 RMS=2.53D-06 Max=3.32D-05 NDo=     1
 LinEq1:  Iter=  7 NonCon=     1 RMS=8.11D-07 Max=1.23D-05 NDo=     1
 LinEq1:  Iter=  8 NonCon=     1 RMS=2.17D-07 Max=3.74D-06 NDo=     1
 LinEq1:  Iter=  9 NonCon=     1 RMS=7.24D-08 Max=2.21D-06 NDo=     1
 LinEq1:  Iter= 10 NonCon=     1 RMS=2.46D-08 Max=7.79D-07 NDo=     1
 LinEq1:  Iter= 11 NonCon=     1 RMS=7.17D-09 Max=2.27D-07 NDo=     1
 LinEq1:  Iter= 12 NonCon=     1 RMS=2.86D-09 Max=8.11D-08 NDo=     1
 LinEq1:  Iter= 13 NonCon=     1 RMS=1.03D-09 Max=3.08D-08 NDo=     1
 LinEq1:  Iter= 14 NonCon=     1 RMS=2.47D-10 Max=3.78D-09 NDo=     1
 LinEq1:  Iter= 15 NonCon=     1 RMS=7.52D-11 Max=2.21D-09 NDo=     1
 LinEq1:  Iter= 16 NonCon=     0 RMS=2.73D-11 Max=4.56D-10 NDo=     1
 Linear equations converged to 1.000D-10 1.000D-09 after    16 iterations.
 End of Minotr F.D. properties file   721 does not exist.
 End of Minotr F.D. properties file   722 does not exist.
 End of Minotr F.D. properties file   788 does not exist.
 Symmetrizing basis deriv contribution to polar:
 IMax=3 JMax=2 DiffMx= 0.00D+00
 G2DrvN: will do    18 centers at a time, making    1 passes.
 Calling FoFCou, ICntrl=  3107 FMM=F I1Cent=   0 AccDes= 0.00D+00.
 NEqPCM:  Using equilibrium solvation (IEInf=0, Eps=  78.3553, EpsInf=   1.7778)
 G2PCM: DoFxE=T DoFxN=F DoGrad=F DoDP/DQ/DG/TGxP=FFFF NFrqRd=   0 IEInf=0 SqF1=F DoCFld=F IF1Alg=4.
 End of G2Drv F.D. properties file   721 does not exist.
 End of G2Drv F.D. properties file   722 does not exist.
 End of G2Drv F.D. properties file   788 does not exist.
 Would need an additional 52625282316 words for in-memory AO integral storage.
 DD1Dir will call FoFJK   2 times, MxPair=       466
 NAB=   465 NAA=     0 NBB=     0 NumPrc= 15.
 FoFJK:  IHMeth= 1 ICntrl=     200 DoSepK=F KAlg= 0 I1Cent=           0 FoldK=F
 IRaf= 990000000 NMat=     466 IRICut=     582 DoRegI=T DoRafI=T ISym2E= 2 IDoP0=3 IntGTp=3.
 FoFCou: FMM=F IPFlag=           0 FMFlag=           0 FMFlg1=           0
         NFxFlg=           0 DoJE=F BraDBF=F KetDBF=F FulRan=T
         wScrn=  0.000000 ICntrl=       200 IOpCl=  0 I1Cent=           0 NGrid=           0
         NMat0=  466 NMatS0=      0 NMatT0=  233 NMatD0=  466 NMtDS0=    0 NMtDT0=    0
 Integrals replicated using symmetry in FoFCou.
 Raff kept on since  59.32% of shell-pairs survive, threshold=   0.20 IRatSp=59.
 G2PCM: DoFxE=F DoFxN=F DoGrad=T DoDP/DQ/DG/TGxP=FFFF NFrqRd=   0 IEInf=0 SqF1=F DoCFld=F IF1Alg=4.
 Discarding MO integrals.

 **********************************************************************

            Population analysis using the SCF Density.

 **********************************************************************

 Orbital symmetries:
       Occupied  (A) (A) (A) (A) (A) (A) (A) (A) (A) (A) (A) (A)
                 (A) (A) (A) (A) (A) (A) (A) (A) (A) (A) (A) (A)
                 (A) (A) (A) (A) (A) (A)
       Virtual   (A) (A) (A) (A) (A) (A) (A) (A) (A) (A) (A) (A)
                 (A) (A) (A) (A) (A) (A) (A) (A) (A) (A) (A) (A)
                 (A) (A) (A) (A) (A) (A) (A) (A) (A) (A) (A) (A)
                 (A) (A) (A) (A) (A) (A) (A) (A) (A) (A) (A) (A)
                 (A) (A) (A) (A) (A) (A) (A) (A) (A) (A) (A) (A)
                 (A) (A) (A) (A) (A) (A) (A) (A) (A) (A) (A) (A)
                 (A) (A) (A) (A) (A) (A) (A) (A) (A) (A) (A) (A)
                 (A) (A) (A) (A) (A) (A) (A) (A) (A) (A) (A) (A)
                 (A) (A) (A) (A) (A) (A) (A) (A) (A) (A) (A) (A)
                 (A) (A) (A) (A) (A) (A) (A) (A) (A) (A) (A) (A)
                 (A) (A) (A) (A) (A) (A) (A) (A) (A) (A) (A) (A)
                 (A) (A) (A) (A) (A) (A) (A) (A) (A) (A) (A) (A)
                 (A) (A) (A) (A) (A) (A) (A) (A) (A) (A) (A) (A)
                 (A) (A) (A) (A) (A) (A) (A) (A) (A) (A) (A) (A)
                 (A) (A) (A) (A) (A) (A) (A) (A) (A) (A) (A) (A)
                 (A) (A) (A) (A) (A) (A) (A) (A) (A) (A) (A) (A)
                 (A) (A) (A) (A) (A) (A) (A) (A) (A) (A) (A) (A)
                 (A) (A) (A) (A) (A) (A) (A) (A) (A) (A) (A) (A)
                 (A) (A) (A) (A) (A) (A) (A) (A) (A) (A) (A) (A)
                 (A) (A) (A) (A) (A) (A) (A) (A) (A) (A) (A) (A)
                 (A) (A) (A) (A) (A) (A) (A) (A) (A) (A) (A) (A)
                 (A) (A) (A) (A) (A) (A) (A) (A) (A) (A) (A) (A)
                 (A) (A) (A) (A) (A) (A) (A) (A) (A) (A) (A) (A)
                 (A) (A) (A) (A) (A) (A) (A) (A) (A) (A) (A) (A)
                 (A) (A) (A) (A) (A) (A) (A) (A) (A) (A) (A) (A)
                 (A) (A) (A) (A) (A) (A) (A) (A) (A) (A) (A) (A)
                 (A) (A) (A) (A) (A) (A) (A) (A) (A) (A) (A) (A)
                 (A) (A) (A) (A) (A) (A) (A) (A) (A) (A) (A) (A)
                 (A) (A) (A) (A) (A) (A) (A) (A) (A) (A) (A) (A)
                 (A) (A) (A) (A) (A) (A) (A) (A) (A) (A) (A) (A)
                 (A) (A) (A) (A) (A) (A) (A) (A) (A) (A) (A) (A)
                 (A) (A) (A) (A) (A) (A) (A) (A) (A) (A) (A) (A)
                 (A) (A) (A) (A) (A) (A) (A) (A) (A) (A) (A) (A)
                 (A) (A) (A) (A) (A) (A) (A) (A) (A) (A) (A) (A)
                 (A) (A) (A) (A) (A) (A) (A) (A) (A) (A) (A) (A)
                 (A) (A) (A) (A) (A) (A) (A) (A) (A) (A) (A) (A)
                 (A) (A) (A) (A) (A) (A) (A) (A) (A) (A) (A) (A)
                 (A) (A) (A) (A) (A) (A) (A) (A) (A) (A) (A) (A)
                 (A) (A) (A) (A) (A) (A) (A) (A) (A) (A) (A) (A)
                 (A) (A) (A) (A) (A) (A) (A) (A) (A) (A) (A) (A)
                 (A) (A) (A) (A) (A) (A) (A) (A) (A) (A) (A) (A)
                 (A) (A) (A) (A) (A) (A) (A) (A) (A) (A) (A) (A)
                 (A) (A) (A) (A) (A) (A) (A) (A) (A) (A) (A) (A)
                 (A) (A) (A) (A) (A) (A) (A) (A) (A) (A) (A) (A)
                 (A) (A) (A) (A) (A) (A) (A) (A) (A) (A) (A) (A)
                 (A) (A) (A) (A) (A) (A) (A) (A) (A) (A) (A) (A)
                 (A) (A) (A) (A) (A) (A) (A) (A) (A) (A) (A) (A)
                 (A) (A)
 The electronic state is 1-A.
 Alpha  occ. eigenvalues --  -20.59207 -11.30746 -11.28017 -11.24533 -11.24474
 Alpha  occ. eigenvalues --  -11.23625 -11.23400 -11.23180  -2.40532  -1.41469
 Alpha  occ. eigenvalues --   -1.15313  -1.02763  -1.01927  -0.94365  -0.83872
 Alpha  occ. eigenvalues --   -0.81218  -0.72554  -0.66915  -0.66540  -0.65798
 Alpha  occ. eigenvalues --   -0.62414  -0.59442  -0.57838  -0.53101  -0.53006
 Alpha  occ. eigenvalues --   -0.51805  -0.48764  -0.47489  -0.34813  -0.32061
 Alpha virt. eigenvalues --    0.01123   0.01864   0.01902   0.02013   0.04189
 Alpha virt. eigenvalues --    0.04518   0.04633   0.04777   0.04914   0.05474
 Alpha virt. eigenvalues --    0.06360   0.06634   0.06741   0.06993   0.07882
 Alpha virt. eigenvalues --    0.08346   0.09264   0.09999   0.10458   0.10928
 Alpha virt. eigenvalues --    0.11311   0.12352   0.12565   0.12844   0.13096
 Alpha virt. eigenvalues --    0.13755   0.14078   0.14281   0.14421   0.14734
 Alpha virt. eigenvalues --    0.14971   0.15133   0.15216   0.15408   0.15627
 Alpha virt. eigenvalues --    0.15845   0.16039   0.16553   0.16771   0.17270
 Alpha virt. eigenvalues --    0.17468   0.17997   0.18821   0.20119   0.21596
 Alpha virt. eigenvalues --    0.22337   0.22965   0.23357   0.24126   0.24849
 Alpha virt. eigenvalues --    0.25231   0.26238   0.26534   0.26941   0.27218
 Alpha virt. eigenvalues --    0.27883   0.29033   0.29129   0.29584   0.30447
 Alpha virt. eigenvalues --    0.31002   0.31708   0.32275   0.32564   0.32956
 Alpha virt. eigenvalues --    0.33029   0.33209   0.33905   0.34262   0.34644
 Alpha virt. eigenvalues --    0.35131   0.35521   0.35596   0.36028   0.36860
 Alpha virt. eigenvalues --    0.37155   0.37392   0.37792   0.38245   0.38704
 Alpha virt. eigenvalues --    0.39015   0.39499   0.39921   0.40218   0.41116
 Alpha virt. eigenvalues --    0.41995   0.42553   0.43224   0.43637   0.43852
 Alpha virt. eigenvalues --    0.44456   0.44768   0.45380   0.45608   0.45854
 Alpha virt. eigenvalues --    0.46588   0.47197   0.47394   0.47565   0.48321
 Alpha virt. eigenvalues --    0.48481   0.49298   0.49826   0.49924   0.50349
 Alpha virt. eigenvalues --    0.51192   0.51772   0.51927   0.52346   0.52565
 Alpha virt. eigenvalues --    0.52886   0.53240   0.53778   0.54418   0.55001
 Alpha virt. eigenvalues --    0.55151   0.56011   0.56411   0.56803   0.57003
 Alpha virt. eigenvalues --    0.58130   0.58712   0.59393   0.59497   0.60191
 Alpha virt. eigenvalues --    0.60870   0.61355   0.61792   0.62657   0.64504
 Alpha virt. eigenvalues --    0.66715   0.67228   0.67739   0.68118   0.68766
 Alpha virt. eigenvalues --    0.69259   0.69763   0.70242   0.71171   0.72280
 Alpha virt. eigenvalues --    0.72685   0.73560   0.74482   0.75715   0.76612
 Alpha virt. eigenvalues --    0.77381   0.77830   0.78353   0.79398   0.81753
 Alpha virt. eigenvalues --    0.81909   0.82098   0.82910   0.83969   0.84592
 Alpha virt. eigenvalues --    0.85516   0.85817   0.86139   0.87189   0.87826
 Alpha virt. eigenvalues --    0.88549   0.89009   0.89333   0.89875   0.90337
 Alpha virt. eigenvalues --    0.90843   0.91417   0.91716   0.92462   0.92965
 Alpha virt. eigenvalues --    0.93175   0.93831   0.94178   0.94279   0.94951
 Alpha virt. eigenvalues --    0.96401   0.96547   0.97558   0.98006   0.98508
 Alpha virt. eigenvalues --    0.99272   0.99734   0.99953   1.00761   1.01151
 Alpha virt. eigenvalues --    1.01755   1.02628   1.03248   1.03654   1.04044
 Alpha virt. eigenvalues --    1.04280   1.05901   1.06176   1.07373   1.08460
 Alpha virt. eigenvalues --    1.08806   1.09316   1.09934   1.10212   1.11513
 Alpha virt. eigenvalues --    1.12145   1.12549   1.12879   1.12961   1.13703
 Alpha virt. eigenvalues --    1.14266   1.14547   1.15539   1.16458   1.16562
 Alpha virt. eigenvalues --    1.17244   1.17768   1.19255   1.19743   1.20107
 Alpha virt. eigenvalues --    1.20857   1.20998   1.21698   1.21893   1.22391
 Alpha virt. eigenvalues --    1.23173   1.23827   1.24629   1.24880   1.25348
 Alpha virt. eigenvalues --    1.25804   1.26769   1.27263   1.27425   1.27923
 Alpha virt. eigenvalues --    1.29836   1.30780   1.30906   1.31498   1.32604
 Alpha virt. eigenvalues --    1.32936   1.34652   1.35388   1.36804   1.37171
 Alpha virt. eigenvalues --    1.39574   1.40529   1.40880   1.42616   1.43933
 Alpha virt. eigenvalues --    1.44810   1.45780   1.47181   1.47917   1.49008
 Alpha virt. eigenvalues --    1.49775   1.51001   1.52315   1.53078   1.54422
 Alpha virt. eigenvalues --    1.54921   1.56159   1.56939   1.58463   1.58665
 Alpha virt. eigenvalues --    1.61673   1.62614   1.63422   1.64246   1.65087
 Alpha virt. eigenvalues --    1.67644   1.68389   1.69334   1.69494   1.70382
 Alpha virt. eigenvalues --    1.71551   1.72227   1.73846   1.74800   1.75488
 Alpha virt. eigenvalues --    1.76015   1.76526   1.79170   1.81108   1.81179
 Alpha virt. eigenvalues --    1.83290   1.83985   1.84879   1.85869   1.86080
 Alpha virt. eigenvalues --    1.86752   1.87097   1.88096   1.88943   1.89223
 Alpha virt. eigenvalues --    1.91400   1.92797   1.95420   1.96264   1.98065
 Alpha virt. eigenvalues --    1.99911   2.00749   2.02029   2.02501   2.02846
 Alpha virt. eigenvalues --    2.03551   2.04022   2.05119   2.05260   2.06087
 Alpha virt. eigenvalues --    2.07258   2.08574   2.10098   2.10575   2.12051
 Alpha virt. eigenvalues --    2.12923   2.13339   2.16110   2.16897   2.17110
 Alpha virt. eigenvalues --    2.18314   2.19125   2.20316   2.23272   2.23839
 Alpha virt. eigenvalues --    2.24687   2.25899   2.28212   2.29265   2.30188
 Alpha virt. eigenvalues --    2.33130   2.34351   2.34757   2.39617   2.41417
 Alpha virt. eigenvalues --    2.42585   2.43619   2.47158   2.48532   2.48881
 Alpha virt. eigenvalues --    2.49729   2.52179   2.57302   2.58916   2.60411
 Alpha virt. eigenvalues --    2.64232   2.64857   2.66106   2.68335   2.70830
 Alpha virt. eigenvalues --    2.73132   2.73459   2.77630   2.78420   2.80182
 Alpha virt. eigenvalues --    2.81088   2.83738   2.87778   2.91021   2.93417
 Alpha virt. eigenvalues --    3.01655   3.02488   3.03865   3.04761   3.10006
 Alpha virt. eigenvalues --    3.11732   3.12999   3.19000   3.21270   3.22843
 Alpha virt. eigenvalues --    3.24580   3.26694   3.28201   3.29819   3.32134
 Alpha virt. eigenvalues --    3.33825   3.35086   3.37264   3.39643   3.41369
 Alpha virt. eigenvalues --    3.42713   3.44290   3.44811   3.44855   3.46378
 Alpha virt. eigenvalues --    3.47642   3.48162   3.50911   3.51810   3.52243
 Alpha virt. eigenvalues --    3.53995   3.54344   3.56726   3.57595   3.58778
 Alpha virt. eigenvalues --    3.60146   3.61157   3.61321   3.63515   3.65100
 Alpha virt. eigenvalues --    3.66624   3.68253   3.70427   3.70842   3.72262
 Alpha virt. eigenvalues --    3.72877   3.74316   3.76250   3.76859   3.77984
 Alpha virt. eigenvalues --    3.81899   3.83415   3.84471   3.85393   3.87230
 Alpha virt. eigenvalues --    3.89076   3.89692   3.90853   3.91320   3.91729
 Alpha virt. eigenvalues --    3.93043   3.93821   3.94366   3.95648   3.96731
 Alpha virt. eigenvalues --    3.99137   4.00004   4.01414   4.02180   4.04049
 Alpha virt. eigenvalues --    4.04734   4.06322   4.08365   4.09760   4.10630
 Alpha virt. eigenvalues --    4.12259   4.13117   4.14136   4.15499   4.17817
 Alpha virt. eigenvalues --    4.19447   4.21051   4.21524   4.22208   4.24358
 Alpha virt. eigenvalues --    4.27036   4.27889   4.28078   4.29366   4.31655
 Alpha virt. eigenvalues --    4.32484   4.33348   4.35146   4.39185   4.39336
 Alpha virt. eigenvalues --    4.39393   4.40506   4.40977   4.42090   4.42441
 Alpha virt. eigenvalues --    4.43282   4.44003   4.48619   4.48689   4.49803
 Alpha virt. eigenvalues --    4.52257   4.53243   4.57605   4.60251   4.62225
 Alpha virt. eigenvalues --    4.63483   4.65250   4.67648   4.69713   4.71952
 Alpha virt. eigenvalues --    4.73910   4.76182   4.77493   4.78696   4.80463
 Alpha virt. eigenvalues --    4.81969   4.83805   4.84872   4.87856   4.88712
 Alpha virt. eigenvalues --    4.91864   4.94209   4.95489   4.96483   4.98975
 Alpha virt. eigenvalues --    4.99448   5.01061   5.03823   5.05161   5.07549
 Alpha virt. eigenvalues --    5.08811   5.10784   5.13194   5.14773   5.15673
 Alpha virt. eigenvalues --    5.16094   5.16821   5.18302   5.18870   5.21063
 Alpha virt. eigenvalues --    5.23669   5.25168   5.29424   5.30413   5.34219
 Alpha virt. eigenvalues --    5.35743   5.37187   5.40335   5.41123   5.43310
 Alpha virt. eigenvalues --    5.44315   5.45496   5.50975   5.52928   5.61482
 Alpha virt. eigenvalues --    5.61846   5.63468   5.67665   5.69433   5.73787
 Alpha virt. eigenvalues --    5.77547   5.78985   5.81508   5.84091   5.90857
 Alpha virt. eigenvalues --    6.04958   6.08499   6.09700   6.14399   6.17505
 Alpha virt. eigenvalues --    6.18287   6.22944   6.27158   6.33987   6.36724
 Alpha virt. eigenvalues --    6.40774   6.49760   6.58746   6.66616   6.69985
 Alpha virt. eigenvalues --    6.77791   6.81048   6.90383   6.91004   6.96736
 Alpha virt. eigenvalues --    6.99471   7.11248   7.14163   7.19450   7.20826
 Alpha virt. eigenvalues --    7.44216   7.56282   7.58887   7.80172   7.90454
 Alpha virt. eigenvalues --    7.90972   8.40078   8.59441  16.08014  16.14398
 Alpha virt. eigenvalues --   16.36634  18.26479  18.83841  19.53877  19.62523
 Alpha virt. eigenvalues --   20.14161
          Condensed to atoms (all electrons):
               1          2          3          4          5          6
     1  C    5.806420   0.086894   0.022119  -0.007827   0.007387  -0.000401
     2  O    0.086894   8.943414   0.011986  -0.124074   0.034241  -0.002787
     3  C    0.022119   0.011986   5.549338  -0.320298   0.132081  -0.264798
     4  C   -0.007827  -0.124074  -0.320298   6.940703  -0.234531   0.320064
     5  C    0.007387   0.034241   0.132081  -0.234531   6.650413  -0.494996
     6  C   -0.000401  -0.002787  -0.264798   0.320064  -0.494996   6.620366
     7  C   -0.005993  -0.015654   0.105362  -0.160000   0.355916  -0.464810
     8  C   -0.037279  -0.232230  -0.092901   0.226699  -0.258870   0.298491
     9  H   -0.040853  -0.019925  -0.105278  -0.041007  -0.020147   0.035521
    10  H   -0.001014  -0.001047  -0.003170   0.012540   0.021126  -0.118826
    11  H    0.000359   0.001658  -0.030710   0.034651  -0.113837   0.455525
    12  H    0.000228  -0.008734   0.042988  -0.161222   0.434858  -0.113988
    13  H   -0.000641   0.001770  -0.114663   0.501420  -0.132486   0.012887
    14  H    0.311332   0.029613  -0.011471   0.011555  -0.001772  -0.000639
    15  H    0.374281   0.005374   0.023627  -0.010046   0.001378   0.000555
    16  H    0.362387  -0.002262   0.011694  -0.002343   0.002152  -0.002762
    17  Li   0.000108  -0.003012  -0.002861  -0.007184  -0.005845  -0.000397
               7          8          9         10         11         12
     1  C   -0.005993  -0.037279  -0.040853  -0.001014   0.000359   0.000228
     2  O   -0.015654  -0.232230  -0.019925  -0.001047   0.001658  -0.008734
     3  C    0.105362  -0.092901  -0.105278  -0.003170  -0.030710   0.042988
     4  C   -0.160000   0.226699  -0.041007   0.012540   0.034651  -0.161222
     5  C    0.355916  -0.258870  -0.020147   0.021126  -0.113837   0.434858
     6  C   -0.464810   0.298491   0.035521  -0.118826   0.455525  -0.113988
     7  C    6.973648  -0.328497  -0.212512   0.457064  -0.090532   0.014891
     8  C   -0.328497   6.393483   0.515327  -0.103045   0.005508  -0.019679
     9  H   -0.212512   0.515327   0.594532  -0.014091  -0.006142   0.000916
    10  H    0.457064  -0.103045  -0.014091   0.347325   0.006616  -0.002449
    11  H   -0.090532   0.005508  -0.006142   0.006616   0.373798  -0.023765
    12  H    0.014891  -0.019679   0.000916  -0.002449  -0.023765   0.373216
    13  H   -0.002086   0.010392  -0.004402   0.000794   0.002131  -0.014603
    14  H    0.001157   0.000398  -0.007523   0.000285   0.000049  -0.000172
    15  H    0.002952  -0.028386  -0.012858  -0.000250   0.000073   0.000207
    16  H    0.001850  -0.011895  -0.000736  -0.000345  -0.000341   0.000270
    17  Li  -0.011671  -0.012558   0.001260  -0.001464  -0.001283   0.000487
              13         14         15         16         17
     1  C   -0.000641   0.311332   0.374281   0.362387   0.000108
     2  O    0.001770   0.029613   0.005374  -0.002262  -0.003012
     3  C   -0.114663  -0.011471   0.023627   0.011694  -0.002861
     4  C    0.501420   0.011555  -0.010046  -0.002343  -0.007184
     5  C   -0.132486  -0.001772   0.001378   0.002152  -0.005845
     6  C    0.012887  -0.000639   0.000555  -0.002762  -0.000397
     7  C   -0.002086   0.001157   0.002952   0.001850  -0.011671
     8  C    0.010392   0.000398  -0.028386  -0.011895  -0.012558
     9  H   -0.004402  -0.007523  -0.012858  -0.000736   0.001260
    10  H    0.000794   0.000285  -0.000250  -0.000345  -0.001464
    11  H    0.002131   0.000049   0.000073  -0.000341  -0.001283
    12  H   -0.014603  -0.000172   0.000207   0.000270   0.000487
    13  H    0.361853   0.002508  -0.000825  -0.001125   0.000050
    14  H    0.002508   0.320040  -0.012853  -0.010259   0.000199
    15  H   -0.000825  -0.012853   0.294592  -0.004663  -0.000440
    16  H   -0.001125  -0.010259  -0.004663   0.289804  -0.000478
    17  Li   0.000050   0.000199  -0.000440  -0.000478   2.009662
 Mulliken charges:
               1
     1  C   -0.877507
     2  O   -0.705225
     3  C    1.046954
     4  C   -0.979102
     5  C   -0.377070
     6  C   -0.279006
     7  C   -0.621087
     8  C   -0.324956
     9  H    0.337917
    10  H    0.399952
    11  H    0.386242
    12  H    0.476551
    13  H    0.377026
    14  H    0.367552
    15  H    0.367280
    16  H    0.369052
    17  Li   1.035427
 Sum of Mulliken charges =   1.00000
 Mulliken charges with hydrogens summed into heavy atoms:
               1
     1  C    0.226377
     2  O   -0.705225
     3  C    1.046954
     4  C   -0.602077
     5  C    0.099482
     6  C    0.107236
     7  C   -0.221135
     8  C    0.012961
    17  Li   1.035427
 APT charges:
               1
     1  C    0.593231
     2  O   -1.112874
     3  C    0.737423
     4  C   -0.157832
     5  C    0.024335
     6  C   -0.154034
     7  C    0.028109
     8  C   -0.209319
     9  H    0.084412
    10  H    0.047939
    11  H    0.049922
    12  H    0.049096
    13  H    0.070827
    14  H    0.005567
    15  H   -0.029824
    16  H   -0.032702
    17  Li   1.005725
 Sum of APT charges =   1.00000
 APT charges with hydrogens summed into heavy atoms:
               1
     1  C    0.536273
     2  O   -1.112874
     3  C    0.737423
     4  C   -0.087005
     5  C    0.073430
     6  C   -0.104112
     7  C    0.076048
     8  C   -0.124908
    17  Li   1.005725
 Electronic spatial extent (au):  <R**2>=           1053.9559
 Charge=              1.0000 electrons
 Dipole moment (field-independent basis, Debye):
    X=              3.7917    Y=             -4.6200    Z=             14.0969  Tot=             15.3116
 Quadrupole moment (field-independent basis, Debye-Ang):
   XX=            -35.6664   YY=            -42.4437   ZZ=             -9.6666
   XY=              1.3352   XZ=             13.4629   YZ=             -7.9072
 Traceless Quadrupole moment (field-independent basis, Debye-Ang):
   XX=             -6.4075   YY=            -13.1848   ZZ=             19.5923
   XY=              1.3352   XZ=             13.4629   YZ=             -7.9072
 Octapole moment (field-independent basis, Debye-Ang**2):
  XXX=            -10.4526  YYY=             -4.7750  ZZZ=            150.5317  XYY=              6.0810
  XXY=             -9.8801  XXZ=             16.7656  XZZ=             33.0675  YZZ=            -28.1279
  YYZ=             10.7003  XYZ=             -7.4488
 Hexadecapole moment (field-independent basis, Debye-Ang**3):
 XXXX=           -794.2151 YYYY=           -299.3834 ZZZZ=            280.8473 XXXY=              5.3225
 XXXZ=             24.9695 YYYX=             -3.2847 YYYZ=             -8.3675 ZZZX=            144.7358
 ZZZY=            -91.6257 XXYY=           -195.9264 XXZZ=           -142.0526 YYZZ=            -62.1025
 XXYZ=             -8.6165 YYXZ=              9.1213 ZZXY=            -26.1077
 N-N= 3.701074378951D+02 E-N=-1.553938330380D+03  KE= 3.514288020593D+02
  Exact polarizability:     149.119       1.223     128.507      -3.459       4.897      79.953
 Approx polarizability:      92.370      -0.015      88.825      -1.648       2.821      61.370
 D2PCM: PCM CHGder 2nd derivatives, FixD1E=F FixD2E=F DoIter=F DoCFld=F I1PDM=2
 Calling FoFJK, ICntrl=  10100127 FMM=F ISym2X=0 I1Cent= 0 IOpClX= 0 NMat=1 NMatS=1 NMatT=0.
 ***** Axes restored to original set *****
 -------------------------------------------------------------------
 Center     Atomic                   Forces (Hartrees/Bohr)
 Number     Number              X              Y              Z
 -------------------------------------------------------------------
      1        6           0.000014556   -0.000048723   -0.000077532
      2        8          -0.000043858    0.000010742   -0.000067322
      3        6           0.000025080    0.000199229    0.000380311
      4        6          -0.000028502   -0.000133574   -0.000096972
      5        6          -0.000128221    0.000023725    0.000106168
      6        6           0.000083185   -0.000101626    0.000161379
      7        6           0.000074119    0.000059260   -0.000320968
      8        6           0.000095228    0.000270076   -0.000094035
      9        1           0.000007587   -0.000018306    0.000018422
     10        1           0.000007591    0.000038585    0.000028001
     11        1           0.000005363    0.000034585   -0.000053075
     12        1          -0.000057427    0.000038056    0.000018960
     13        1           0.000016272   -0.000049630    0.000066962
     14        1           0.000009547    0.000031946   -0.000024156
     15        1          -0.000082528   -0.000034857    0.000023896
     16        1          -0.000031444    0.000033368   -0.000054373
     17        3           0.000033452   -0.000352855   -0.000015666
 -------------------------------------------------------------------
 Cartesian Forces:  Max     0.000380311 RMS     0.000114041
 FormGI is forming the generalized inverse of G from B-inverse, IUseBI=4.

 GradGradGradGradGradGradGradGradGradGradGradGradGradGradGradGradGradGrad
 Berny optimization.
 Internal  Forces:  Max     0.000259771 RMS     0.000059531
 Search for a local minimum.
 Step number   1 out of a maximum of  102
 All quantities printed in internal units (Hartrees-Bohrs-Radians)
 Mixed Optimization -- En-DIIS/RFO-DIIS
 Second derivative matrix not updated -- analytic derivatives used.
 ITU=  0
     Eigenvalues ---    0.00107   0.00222   0.00330   0.00813   0.01213
     Eigenvalues ---    0.01442   0.01488   0.01625   0.01710   0.01875
     Eigenvalues ---    0.01897   0.02155   0.02427   0.02679   0.04728
     Eigenvalues ---    0.06389   0.07637   0.08720   0.08793   0.09135
     Eigenvalues ---    0.10668   0.11846   0.13026   0.14587   0.15913
     Eigenvalues ---    0.17838   0.18525   0.18928   0.28038   0.33013
     Eigenvalues ---    0.33428   0.34165   0.34301   0.34997   0.35754
     Eigenvalues ---    0.36430   0.36464   0.36643   0.36697   0.37366
     Eigenvalues ---    0.37896   0.41756   0.44285   0.46222   0.52164
 RFO step:  Lambda=-2.17792668D-05 EMin= 1.07140191D-03
 Linear search not attempted -- first point.
 Iteration  1 RMS(Cart)=  0.01399924 RMS(Int)=  0.00017548
 Iteration  2 RMS(Cart)=  0.00023907 RMS(Int)=  0.00003141
 Iteration  3 RMS(Cart)=  0.00000004 RMS(Int)=  0.00003141
 Variable       Old X    -DE/DX   Delta X   Delta X   Delta X     New X
                                 (Linear)    (Quad)   (Total)
    R1        2.69597   0.00015   0.00000   0.00018   0.00018   2.69616
    R2        2.04984  -0.00000   0.00000   0.00002   0.00002   2.04986
    R3        2.06113  -0.00008   0.00000  -0.00023  -0.00023   2.06090
    R4        2.06106  -0.00001   0.00000  -0.00003  -0.00003   2.06104
    R5        2.57713   0.00020   0.00000   0.00055   0.00055   2.57768
    R6        2.64515  -0.00003   0.00000  -0.00033  -0.00032   2.64483
    R7        2.64035   0.00013   0.00000   0.00028   0.00028   2.64063
    R8        6.68807   0.00011   0.00000   0.05261   0.05264   6.74071
    R9        2.62622  -0.00004   0.00000   0.00003   0.00001   2.62623
   R10        2.04550   0.00001   0.00000   0.00003   0.00003   2.04553
   R11        2.64073   0.00017   0.00000   0.00022   0.00019   2.64091
   R12        2.04533   0.00002   0.00000   0.00004   0.00004   2.04537
   R13        2.62916   0.00019   0.00000   0.00045   0.00046   2.62962
   R14        2.04394  -0.00002   0.00000  -0.00005  -0.00005   2.04389
   R15        6.70783   0.00007   0.00000   0.08379   0.08380   6.79162
   R16        2.64211  -0.00003   0.00000  -0.00038  -0.00042   2.64168
   R17        2.04574  -0.00001   0.00000  -0.00003  -0.00003   2.04571
   R18        6.49174   0.00009   0.00000   0.03245   0.03248   6.52422
   R19        2.04080  -0.00002   0.00000  -0.00003  -0.00003   2.04077
   R20        6.48836   0.00012   0.00000   0.01675   0.01672   6.50508
    A1        1.84691   0.00001   0.00000  -0.00006  -0.00006   1.84684
    A2        1.93584   0.00001   0.00000   0.00019   0.00019   1.93603
    A3        1.93559   0.00009   0.00000   0.00044   0.00044   1.93603
    A4        1.91588  -0.00006   0.00000  -0.00059  -0.00059   1.91529
    A5        1.91497  -0.00004   0.00000  -0.00012  -0.00012   1.91486
    A6        1.91366  -0.00001   0.00000   0.00012   0.00012   1.91378
    A7        2.03030   0.00026   0.00000   0.00084   0.00084   2.03113
    A8        2.02064  -0.00001   0.00000   0.00009   0.00014   2.02078
    A9        2.17008  -0.00003   0.00000  -0.00056  -0.00062   2.16946
   A10        1.98183  -0.00003   0.00000  -0.01015  -0.01015   1.97168
   A11        2.09246   0.00004   0.00000   0.00047   0.00049   2.09294
   A12        1.44958   0.00002   0.00000   0.02071   0.02068   1.47026
   A13        2.09653   0.00002   0.00000  -0.00019  -0.00019   2.09634
   A14        2.07177   0.00005   0.00000   0.00068   0.00068   2.07245
   A15        2.11489  -0.00008   0.00000  -0.00049  -0.00049   2.11439
   A16        2.10143  -0.00003   0.00000  -0.00018  -0.00023   2.10120
   A17        2.08425  -0.00004   0.00000  -0.00036  -0.00034   2.08391
   A18        2.09750   0.00007   0.00000   0.00055   0.00057   2.09807
   A19        2.08128   0.00002   0.00000   0.00030   0.00035   2.08162
   A20        2.10063   0.00002   0.00000   0.00029   0.00026   2.10089
   A21        1.44459   0.00003   0.00000   0.01617   0.01608   1.46067
   A22        2.10127  -0.00004   0.00000  -0.00059  -0.00061   2.10066
   A23        1.98096   0.00001   0.00000   0.00221   0.00223   1.98318
   A24        2.11120  -0.00006   0.00000  -0.00026  -0.00027   2.11093
   A25        2.09672   0.00003   0.00000  -0.00031  -0.00028   2.09644
   A26        2.07526   0.00003   0.00000   0.00057   0.00056   2.07582
   A27        1.90501   0.00000   0.00000  -0.01633  -0.01631   1.88869
   A28        2.08347   0.00001   0.00000  -0.00012  -0.00015   2.08333
   A29        2.11550   0.00002   0.00000  -0.00014  -0.00015   2.11534
   A30        2.08421  -0.00003   0.00000   0.00026   0.00030   2.08451
   A31        1.90516  -0.00002   0.00000  -0.02280  -0.02282   1.88234
   A32        0.81192  -0.00001   0.00000  -0.00892  -0.00885   0.80307
   A33        0.70601   0.00001   0.00000  -0.00492  -0.00491   0.70110
   A34        0.70928   0.00000   0.00000  -0.00615  -0.00617   0.70311
    D1       -3.13570   0.00004   0.00000  -0.00464  -0.00464  -3.14034
    D2       -1.05890  -0.00003   0.00000  -0.00529  -0.00529  -1.06418
    D3        1.07191   0.00003   0.00000  -0.00470  -0.00470   1.06721
    D4        3.13073   0.00004   0.00000   0.00761   0.00763   3.13836
    D5       -0.00834   0.00002   0.00000   0.00510   0.00512  -0.00322
    D6       -1.51763   0.00005   0.00000   0.02741   0.02737  -1.49026
    D7       -3.14051  -0.00001   0.00000  -0.00076  -0.00076  -3.14127
    D8       -0.00081  -0.00003   0.00000  -0.00079  -0.00077  -0.00158
    D9       -0.00132   0.00001   0.00000   0.00163   0.00163   0.00031
   D10        3.13838  -0.00000   0.00000   0.00160   0.00162   3.14000
   D11        1.17325   0.00001   0.00000   0.00075   0.00066   1.17391
   D12       -1.97024  -0.00001   0.00000   0.00072   0.00065  -1.96959
   D13        3.13751   0.00005   0.00000   0.00268   0.00270   3.14020
   D14       -0.00039   0.00000   0.00000   0.00186   0.00186   0.00146
   D15       -0.00146   0.00002   0.00000   0.00008   0.00009  -0.00138
   D16       -3.13937  -0.00002   0.00000  -0.00075  -0.00075  -3.14011
   D17       -3.05730  -0.00001   0.00000  -0.00080  -0.00081  -3.05812
   D18        2.66062  -0.00005   0.00000  -0.00024  -0.00014   2.66048
   D19       -1.04782  -0.00002   0.00000   0.00738   0.00727  -1.04056
   D20       -1.61309  -0.00006   0.00000   0.00794   0.00794  -1.60515
   D21        0.00300  -0.00004   0.00000  -0.00252  -0.00252   0.00048
   D22       -3.14150  -0.00004   0.00000  -0.00193  -0.00191   3.13977
   D23       -3.13666  -0.00003   0.00000  -0.00248  -0.00251  -3.13917
   D24        0.00203  -0.00003   0.00000  -0.00190  -0.00190   0.00013
   D25       -0.00185   0.00004   0.00000   0.00166   0.00166  -0.00019
   D26        3.13907   0.00000   0.00000  -0.00026  -0.00025   3.13882
   D27       -1.17105   0.00003   0.00000   0.01176   0.01182  -1.15923
   D28       -3.14052   0.00004   0.00000   0.00107   0.00105  -3.13946
   D29        0.00040  -0.00000   0.00000  -0.00085  -0.00086  -0.00046
   D30        1.97347   0.00003   0.00000   0.01117   0.01121   1.98468
   D31       -0.00097  -0.00001   0.00000   0.00007   0.00007  -0.00090
   D32        3.14056  -0.00002   0.00000  -0.00149  -0.00149   3.13907
   D33        3.14129   0.00003   0.00000   0.00199   0.00198  -3.13991
   D34       -0.00036   0.00002   0.00000   0.00043   0.00042   0.00006
   D35        1.04815  -0.00003   0.00000  -0.00691  -0.00694   1.04121
   D36        1.61771  -0.00000   0.00000  -0.00508  -0.00517   1.61254
   D37       -3.14024   0.00001   0.00000   0.00058   0.00061  -3.13963
   D38       -2.57068   0.00003   0.00000   0.00241   0.00238  -2.56830
   D39        0.00262  -0.00003   0.00000  -0.00093  -0.00094   0.00168
   D40        3.14059   0.00002   0.00000  -0.00012  -0.00012   3.14047
   D41       -3.13891  -0.00001   0.00000   0.00061   0.00060  -3.13831
   D42       -0.00094   0.00003   0.00000   0.00142   0.00142   0.00048
   D43       -2.57439  -0.00005   0.00000  -0.00259  -0.00263  -2.57702
   D44        2.56831   0.00003   0.00000   0.00414   0.00408   2.57239
         Item               Value     Threshold  Converged?
 Maximum Force            0.000260     0.000450     YES
 RMS     Force            0.000060     0.000300     YES
 Maximum Displacement     0.108070     0.001800     NO 
 RMS     Displacement     0.014194     0.001200     NO 
 Predicted change in Energy=-1.104764D-05
 GradGradGradGradGradGradGradGradGradGradGradGradGradGradGradGradGradGrad

                          Input orientation:                          
 ---------------------------------------------------------------------
 Center     Atomic      Atomic             Coordinates (Angstroms)
 Number     Number       Type             X           Y           Z
 ---------------------------------------------------------------------
      1          6           0        0.000490   -0.005092    0.002375
      2          8           0        0.000418    0.007979    1.429059
      3          6           0        1.222432    0.007528    2.035128
      4          6           0        1.207896    0.024495    3.434533
      5          6           0        2.402768    0.025855    4.144227
      6          6           0        3.626177    0.010915    3.468890
      7          6           0        3.635037   -0.005575    2.077481
      8          6           0        2.440742   -0.008443    1.350963
      9          1           0        2.476148   -0.020317    0.271677
     10          1           0        4.574875   -0.014907    1.540343
     11          1           0        4.555939    0.014564    4.021467
     12          1           0        2.378086    0.040770    5.226207
     13          1           0        0.253493    0.038207    3.945042
     14          1           0       -1.043145   -0.001367   -0.293376
     15          1           0        0.499144    0.879560   -0.395245
     16          1           0        0.487721   -0.903278   -0.378930
     17          3           0        2.570774   -3.269072    2.446908
 ---------------------------------------------------------------------
                    Distance matrix (angstroms):
                    1          2          3          4          5
     1  C    0.000000
     2  O    1.426744   0.000000
     3  C    2.371790   1.364052   0.000000
     4  C    3.638463   2.340983   1.399583   0.000000
     5  C    4.788198   3.625430   2.416987   1.389743   0.000000
     6  C    5.016232   4.160173   2.798870   2.418563   1.397510
     7  C    4.185211   3.692030   2.413012   2.780918   2.406432
     8  C    2.788105   2.441628   1.397361   2.421210   2.793733
     9  H    2.490308   2.733051   2.163871   3.407950   3.873521
    10  H    4.826017   4.575867   3.388833   3.863425   3.391154
    11  H    6.074997   5.241506   3.880445   3.399114   2.156697
    12  H    5.739642   4.480258   3.394058   2.140025   1.082364
    13  H    3.951014   2.528860   2.141858   1.082448   2.158520
    14  H    1.084738   2.013925   3.248823   4.354901   5.618486
    15  H    1.090581   2.082419   2.681474   3.987564   4.995939
    16  H    1.090653   2.082469   2.682731   3.990227   4.998965
    17  Li   4.820338   4.287401   3.567029   3.698705   3.710211
                    6          7          8          9         10
     6  C    0.000000
     7  C    1.391535   0.000000
     8  C    2.427189   1.397918   0.000000
     9  H    3.397898   2.145733   1.079932   0.000000
    10  H    2.149416   1.082544   2.142529   2.452386   0.000000
    11  H    1.081578   2.151173   3.406784   4.288084   2.481371
    12  H    2.155640   3.390656   3.876063   4.955877   4.291221
    13  H    3.406239   3.863229   3.393447   4.293860   4.945679
    14  H    5.996446   5.244651   3.852450   3.564416   5.909726
    15  H    5.046228   4.090436   2.758187   2.272248   4.599800
    16  H    5.048898   4.092117   2.758179   2.270848   4.601918
    17  Li   3.593972   3.452469   3.442339   3.910880   3.927833
                   11         12         13         14         15
    11  H    0.000000
    12  H    2.489001   0.000000
    13  H    4.303189   2.480985   0.000000
    14  H    7.068795   6.494028   4.432497   0.000000
    15  H    6.059137   5.986211   4.427902   1.779063   0.000000
    16  H    6.062699   5.990181   4.431477   1.778851   1.782949
    17  Li   4.147575   4.326279   4.307237   5.589942   5.438807
                   16         17
    16  H    0.000000
    17  Li   4.233373   0.000000
 Stoichiometry    C7H8LiO(1+)
 Framework group  C1[X(C7H8LiO)]
 Deg. of freedom    45
 Full point group                 C1      NOp   1
 Largest Abelian subgroup         C1      NOp   1
 Largest concise Abelian subgroup C1      NOp   1
                         Standard orientation:                         
 ---------------------------------------------------------------------
 Center     Atomic      Atomic             Coordinates (Angstroms)
 Number     Number       Type             X           Y           Z
 ---------------------------------------------------------------------
      1          6           0       -2.785681   -0.335430   -0.071117
      2          8           0       -1.808029    0.700110    0.015207
      3          6           0       -0.504638    0.313842   -0.097073
      4          6           0        0.443626    1.339921   -0.014668
      5          6           0        1.798274    1.047314   -0.118091
      6          6           0        2.224656   -0.270322   -0.305353
      7          6           0        1.277730   -1.286708   -0.386953
      8          6           0       -0.087968   -1.006888   -0.283282
      9          1           0       -0.801790   -1.814422   -0.351102
     10          1           0        1.592613   -2.311923   -0.534209
     11          1           0        3.278864   -0.497402   -0.388368
     12          1           0        2.521599    1.849975   -0.054451
     13          1           0        0.099706    2.356281    0.128246
     14          1           0       -3.746841    0.155653    0.036901
     15          1           0       -2.735743   -0.838709   -1.037338
     16          1           0       -2.652893   -1.064226    0.729350
     17          3           0        0.904240   -0.748828    3.002845
 ---------------------------------------------------------------------
 Rotational constants (GHZ):           2.9543735           1.2871307           1.1861554
 Standard basis: Aug-CC-pVTZ (5D, 7F)
 There are   695 symmetry adapted cartesian basis functions of A   symmetry.
 There are   598 symmetry adapted basis functions of A   symmetry.
   598 basis functions,   866 primitive gaussians,   695 cartesian basis functions
    30 alpha electrons       30 beta electrons
       nuclear repulsion energy       369.9120569895 Hartrees.
 NAtoms=   17 NActive=   17 NUniq=   17 SFac= 1.00D+00 NAtFMM=   60 NAOKFM=F Big=F
 Integral buffers will be    131072 words long.
 Raffenetti 1 integral format.
 Two-electron integral symmetry is turned on.
 Force inversion solution in PCM.
 ------------------------------------------------------------------------------
 Polarizable Continuum Model (PCM)
 =================================
 Model                : PCM.
 Atomic radii         : UFF (Universal Force Field).
 Polarization charges : Total charges.
 Charge compensation  : None.
 Solution method      : Matrix inversion.
 Cavity type          : Scaled VdW (van der Waals Surface) (Alpha=1.100).
 Cavity algorithm     : GePol (No added spheres)
                        Default sphere list used, NSphG=   17.
                        Lebedev-Laikov grids with approx.  5.0 points / Ang**2.
                        Smoothing algorithm: York/Karplus (Gamma=1.0000).
                        Polarization charges: spherical gaussians, with
                                              point-specific exponents (IZeta= 3).
                        Self-potential: point-specific (ISelfS= 7).
                        Self-field    : sphere-specific E.n sum rule (ISelfD= 2).
 1st derivatives      : Analytical E(r).r(x)/FMM algorithm (CHGder, D1EAlg=3).
                        Cavity 1st derivative terms included.
 2nd derivatives      : Analytical E(r).r(xy)/FMM algorithm (CHGder, D2EAlg=3).
                        Cavity 2nd derivative terms included.
 Solvent              : Water, Eps=  78.355300 Eps(inf)=   1.777849
 ------------------------------------------------------------------------------
 Spheres list:
 ISph  on   Nord     Re0    Alpha      Xe            Ye            Ze
    1   C      1    1.9255  1.100     -2.785681     -0.335430     -0.071117
    2   O      2    1.7500  1.100     -1.808029      0.700110      0.015207
    3   C      3    1.9255  1.100     -0.504638      0.313842     -0.097073
    4   C      4    1.9255  1.100      0.443626      1.339921     -0.014668
    5   C      5    1.9255  1.100      1.798274      1.047314     -0.118091
    6   C      6    1.9255  1.100      2.224656     -0.270322     -0.305353
    7   C      7    1.9255  1.100      1.277730     -1.286708     -0.386953
    8   C      8    1.9255  1.100     -0.087968     -1.006888     -0.283282
    9   H      9    1.4430  1.100     -0.801790     -1.814422     -0.351102
   10   H     10    1.4430  1.100      1.592613     -2.311923     -0.534209
   11   H     11    1.4430  1.100      3.278864     -0.497402     -0.388368
   12   H     12    1.4430  1.100      2.521599      1.849975     -0.054451
   13   H     13    1.4430  1.100      0.099706      2.356281      0.128246
   14   H     14    1.4430  1.100     -3.746841      0.155653      0.036901
   15   H     15    1.4430  1.100     -2.735743     -0.838709     -1.037338
   16   H     16    1.4430  1.100     -2.652893     -1.064226      0.729350
   17  Li     17    1.2255  1.100      0.904240     -0.748828      3.002845
 ------------------------------------------------------------------------------
 One-electron integrals computed using PRISM.
 NBasis=   598 RedAO= T EigKep=  1.15D-06  NBF=   598
 NBsUse=   596 1.00D-06 EigRej=  6.77D-07 NBFU=   596
 Initial guess from the checkpoint file:  "output.chk"
 B after Tr=     0.000000    0.000000   -0.000000
         Rot=    0.999893   -0.014469    0.001911    0.000170 Ang=  -1.67 deg.
 ExpMin= 7.59D-03 ExpMax= 1.53D+04 ExpMxC= 5.22D+02 IAcc=3 IRadAn=         5 AccDes= 0.00D+00
 Harris functional with IExCor=  205 and IRadAn=       5 diagonalized for initial guess.
 HarFok:  IExCor=  205 AccDes= 0.00D+00 IRadAn=         5 IDoV= 1 UseB2=F ITyADJ=14
 ICtDFT=  3500011 ScaDFX=  1.000000  1.000000  1.000000  1.000000
 FoFCou: FMM=F IPFlag=           0 FMFlag=      100000 FMFlg1=           0
         NFxFlg=           0 DoJE=T BraDBF=F KetDBF=T FulRan=T
         wScrn=  0.000000 ICntrl=       500 IOpCl=  0 I1Cent=   200000004 NGrid=           0
         NMat0=    1 NMatS0=      1 NMatT0=    0 NMatD0=    1 NMtDS0=    0 NMtDT0=    0
 Petite list used in FoFCou.
 Requested convergence on RMS density matrix=1.00D-08 within 128 cycles.
 Requested convergence on MAX density matrix=1.00D-06.
 Requested convergence on             energy=1.00D-06.
 No special actions if energy rises.
 Inv3:  Mode=1 IEnd=     6562323.
 Iteration    1 A*A^-1 deviation from unit magnitude is 2.66D-15 for    199.
 Iteration    1 A*A^-1 deviation from orthogonality  is 1.78D-15 for   1302    479.
 Iteration    1 A^-1*A deviation from unit magnitude is 2.66D-15 for    726.
 Iteration    1 A^-1*A deviation from orthogonality  is 1.55D-15 for   1385    438.
 Error on total polarization charges =  0.01233
 SCF Done:  E(RHF) =  -352.140228115     A.U. after    9 cycles
            NFock=  9  Conv=0.64D-08     -V/T= 2.0020
 ExpMin= 7.59D-03 ExpMax= 1.53D+04 ExpMxC= 5.22D+02 IAcc=3 IRadAn=         5 AccDes= 0.00D+00
 HarFok:  IExCor=  205 AccDes= 0.00D+00 IRadAn=         5 IDoV=-2 UseB2=F ITyADJ=14
 ICtDFT= 12500011 ScaDFX=  1.000000  1.000000  1.000000  1.000000
 Range of M.O.s used for correlation:    10   596
 NBasis=   598 NAE=    30 NBE=    30 NFC=     9 NFV=     0
 NROrb=    587 NOA=    21 NOB=    21 NVA=   566 NVB=   566

 **** Warning!!: The largest alpha MO coefficient is  0.17342627D+03

 Disk-based method using ON**2 memory for 21 occupieds at a time.
 Permanent disk used for amplitudes=   357874725 words.
 Estimated scratch disk usage= 14435706518 words.
 Actual    scratch disk usage= 13884690582 words.
 JobTyp=1 Pass  1:  I=  10 to  30 NPSUse= 15 ParTrn=T ParDer=T DoDerP=T.
 Spin components of T(2) and E(2):
     alpha-alpha T2 =       0.5982760490D-01 E2=     -0.1722706920D+00
     alpha-beta  T2 =       0.3215974236D+00 E2=     -0.1035098707D+01
     beta-beta   T2 =       0.5982760490D-01 E2=     -0.1722706920D+00
 ANorm=    0.1200521817D+01
 E2 =    -0.1379640091D+01 EUMP2 =    -0.35351986820576D+03
 G2DrvN: will do    18 centers at a time, making    1 passes.
 Calling FoFCou, ICntrl=  3107 FMM=F I1Cent=   0 AccDes= 0.00D+00.
 NEqPCM:  Using equilibrium solvation (IEInf=0, Eps=  78.3553, EpsInf=   1.7778)
 G2PCM: DoFxE=T DoFxN=T DoGrad=T DoDP/DQ/DG/TGxP=FFFF NFrqRd=   0 IEInf=0 SqF1=F DoCFld=F IF1Alg=4.
 End of G2Drv F.D. properties file   721 does not exist.
 End of G2Drv F.D. properties file   722 does not exist.
 End of G2Drv F.D. properties file   788 does not exist.
          IDoAtm=11111111111111111
 NEqPCM:  Using equilibrium solvation (IEInf=0, Eps=  78.3553, EpsInf=   1.7778)
          Differentiating once with respect to electric field.
                with respect to dipole field.
          Differentiating once with respect to nuclear coordinates.
          There are    54 degrees of freedom in the 1st order CPHF.  IDoFFX=6 NUNeed=    54.
     51 vectors produced by pass  0 Test12= 3.14D-14 1.85D-09 XBig12= 3.62D+01 1.93D+00.
 AX will form    51 AO Fock derivatives at one time.
     51 vectors produced by pass  1 Test12= 3.14D-14 1.85D-09 XBig12= 1.43D+00 1.30D-01.
     51 vectors produced by pass  2 Test12= 3.14D-14 1.85D-09 XBig12= 3.50D-02 2.19D-02.
     51 vectors produced by pass  3 Test12= 3.14D-14 1.85D-09 XBig12= 4.09D-04 1.20D-03.
     51 vectors produced by pass  4 Test12= 3.14D-14 1.85D-09 XBig12= 4.04D-06 1.44D-04.
     51 vectors produced by pass  5 Test12= 3.14D-14 1.85D-09 XBig12= 3.20D-08 1.47D-05.
     48 vectors produced by pass  6 Test12= 3.14D-14 1.85D-09 XBig12= 2.43D-10 1.13D-06.
     22 vectors produced by pass  7 Test12= 3.14D-14 1.85D-09 XBig12= 1.74D-12 1.04D-07.
      3 vectors produced by pass  8 Test12= 3.14D-14 1.85D-09 XBig12= 1.10D-14 7.31D-09.
 InvSVY:  IOpt=1 It=  1 EMax= 1.78D-15
 Solved reduced A of dimension   379 with    54 vectors.
 End of Minotr F.D. properties file   721 does not exist.
 End of Minotr F.D. properties file   722 does not exist.
 End of Minotr F.D. properties file   788 does not exist.
 MDV=  6039797760.
 Form MO integral derivatives with frozen-active canonical formalism.
 Discarding MO integrals.
 Reordered first order wavefunction length =    576640800
 In DefCFB: NBatch=  1 ICI= 30 ICA=566 LFMax= 63
            Large arrays: LIAPS= 28133822400 LIARS=  4543423500 words.
 Semi-Direct transformation.
 ModeAB=           4 MOrb=            30 LenV=    6031220369
 LASXX=   3080372955 LTotXX=  3080372955 LenRXX=  6176047425
 LTotAB=  3095674470 MaxLAS=  4224418200 LenRXY=           0
 NonZer=  9256420380 LenScr= 18585440768 LnRSAI=  4224418200
 LnScr1=  8481969152 LExtra=           0 Total=  37467875545
 MaxDsk=          -1 SrtSym=           T ITran=            4
 JobTyp=0 Pass  1:  I=   1 to  30.
 (rs|ai) integrals will be sorted in core.
 SymMOI:  orbitals are not symmetric.
 Spin components of T(2) and E(2):
     alpha-alpha T2 =       0.5982760490D-01 E2=     -0.1722706920D+00
     alpha-beta  T2 =       0.3215974236D+00 E2=     -0.1035098707D+01
     beta-beta   T2 =       0.5982760490D-01 E2=     -0.1722706920D+00
 ANorm=    0.1697794236D+01
 E2 =    -0.1379640091D+01 EUMP2 =    -0.35351986820576D+03
          IDoAtm=11111111111111111
 NEqPCM:  Using equilibrium solvation (IEInf=0, Eps=  78.3553, EpsInf=   1.7778)
          Differentiating once with respect to electric field.
                with respect to dipole field.
          Differentiating once with respect to nuclear coordinates.
          There are     1 degrees of freedom in the 1st order CPHF.  IDoFFX=0 NUNeed=     1.
 LinEq1:  Iter=  0 NonCon=     1 RMS=2.01D-03 Max=2.92D-02 NDo=     1
 AX will form     1 AO Fock derivatives at one time.
 LinEq1:  Iter=  1 NonCon=     1 RMS=5.27D-04 Max=6.79D-03 NDo=     1
 LinEq1:  Iter=  2 NonCon=     1 RMS=1.82D-04 Max=5.16D-03 NDo=     1
 LinEq1:  Iter=  3 NonCon=     1 RMS=8.09D-05 Max=2.18D-03 NDo=     1
 LinEq1:  Iter=  4 NonCon=     1 RMS=3.25D-05 Max=8.33D-04 NDo=     1
 LinEq1:  Iter=  5 NonCon=     1 RMS=1.01D-05 Max=2.01D-04 NDo=     1
 LinEq1:  Iter=  6 NonCon=     1 RMS=2.53D-06 Max=3.25D-05 NDo=     1
 LinEq1:  Iter=  7 NonCon=     1 RMS=8.10D-07 Max=1.22D-05 NDo=     1
 LinEq1:  Iter=  8 NonCon=     1 RMS=2.16D-07 Max=3.68D-06 NDo=     1
 LinEq1:  Iter=  9 NonCon=     1 RMS=7.22D-08 Max=2.19D-06 NDo=     1
 LinEq1:  Iter= 10 NonCon=     1 RMS=2.44D-08 Max=7.59D-07 NDo=     1
 LinEq1:  Iter= 11 NonCon=     1 RMS=7.08D-09 Max=2.20D-07 NDo=     1
 LinEq1:  Iter= 12 NonCon=     1 RMS=2.82D-09 Max=8.16D-08 NDo=     1
 LinEq1:  Iter= 13 NonCon=     1 RMS=1.02D-09 Max=3.09D-08 NDo=     1
 LinEq1:  Iter= 14 NonCon=     1 RMS=2.46D-10 Max=3.88D-09 NDo=     1
 LinEq1:  Iter= 15 NonCon=     1 RMS=7.47D-11 Max=2.24D-09 NDo=     1
 LinEq1:  Iter= 16 NonCon=     0 RMS=2.72D-11 Max=4.53D-10 NDo=     1
 Linear equations converged to 1.000D-10 1.000D-09 after    16 iterations.
 End of Minotr F.D. properties file   721 does not exist.
 End of Minotr F.D. properties file   722 does not exist.
 End of Minotr F.D. properties file   788 does not exist.
 Symmetrizing basis deriv contribution to polar:
 IMax=3 JMax=2 DiffMx= 0.00D+00
 G2DrvN: will do    18 centers at a time, making    1 passes.
 Calling FoFCou, ICntrl=  3107 FMM=F I1Cent=   0 AccDes= 0.00D+00.
 NEqPCM:  Using equilibrium solvation (IEInf=0, Eps=  78.3553, EpsInf=   1.7778)
 G2PCM: DoFxE=T DoFxN=F DoGrad=F DoDP/DQ/DG/TGxP=FFFF NFrqRd=   0 IEInf=0 SqF1=F DoCFld=F IF1Alg=4.
 End of G2Drv F.D. properties file   721 does not exist.
 End of G2Drv F.D. properties file   722 does not exist.
 End of G2Drv F.D. properties file   788 does not exist.
 Would need an additional 52625282316 words for in-memory AO integral storage.
 DD1Dir will call FoFJK   2 times, MxPair=       466
 NAB=   465 NAA=     0 NBB=     0 NumPrc= 15.
 FoFJK:  IHMeth= 1 ICntrl=     200 DoSepK=F KAlg= 0 I1Cent=           0 FoldK=F
 IRaf= 990000000 NMat=     466 IRICut=     582 DoRegI=T DoRafI=T ISym2E= 2 IDoP0=3 IntGTp=3.
 FoFCou: FMM=F IPFlag=           0 FMFlag=           0 FMFlg1=           0
         NFxFlg=           0 DoJE=F BraDBF=F KetDBF=F FulRan=T
         wScrn=  0.000000 ICntrl=       200 IOpCl=  0 I1Cent=           0 NGrid=           0
         NMat0=  466 NMatS0=      0 NMatT0=  233 NMatD0=  466 NMtDS0=    0 NMtDT0=    0
 Integrals replicated using symmetry in FoFCou.
 Raff kept on since  59.29% of shell-pairs survive, threshold=   0.20 IRatSp=59.
 G2PCM: DoFxE=F DoFxN=F DoGrad=T DoDP/DQ/DG/TGxP=FFFF NFrqRd=   0 IEInf=0 SqF1=F DoCFld=F IF1Alg=4.
 Discarding MO integrals.
 D2PCM: PCM CHGder 2nd derivatives, FixD1E=F FixD2E=F DoIter=F DoCFld=F I1PDM=2
 Calling FoFJK, ICntrl=  10100127 FMM=F ISym2X=0 I1Cent= 0 IOpClX= 0 NMat=1 NMatS=1 NMatT=0.
 ***** Axes restored to original set *****
 -------------------------------------------------------------------
 Center     Atomic                   Forces (Hartrees/Bohr)
 Number     Number              X              Y              Z
 -------------------------------------------------------------------
      1        6          -0.000005688    0.000018744    0.000009998
      2        8           0.000006081    0.000001961    0.000005659
      3        6           0.000022298   -0.000216900   -0.000053474
      4        6          -0.000018478    0.000037375   -0.000036439
      5        6          -0.000007108   -0.000003784    0.000015808
      6        6           0.000071944    0.000052010    0.000017714
      7        6           0.000169184   -0.000031208   -0.000091859
      8        6          -0.000034796    0.000164387   -0.000071318
      9        1           0.000002602    0.000014831    0.000003226
     10        1           0.000003489   -0.000009422    0.000003253
     11        1           0.000004186   -0.000016887   -0.000002665
     12        1           0.000002223   -0.000012399   -0.000001566
     13        1           0.000003243   -0.000000903    0.000002275
     14        1          -0.000000051    0.000019736    0.000002820
     15        1          -0.000000872    0.000012038    0.000009731
     16        1          -0.000005037    0.000010775   -0.000007921
     17        3          -0.000213220   -0.000040355    0.000194758
 -------------------------------------------------------------------
 Cartesian Forces:  Max     0.000216900 RMS     0.000065767
 FormGI is forming the generalized inverse of G from B-inverse, IUseBI=4.

 GradGradGradGradGradGradGradGradGradGradGradGradGradGradGradGradGradGrad
 Berny optimization.
 Using GEDIIS/GDIIS optimizer.
 Internal  Forces:  Max     0.000188266 RMS     0.000050782
 Search for a local minimum.
 Step number   2 out of a maximum of  102
 All quantities printed in internal units (Hartrees-Bohrs-Radians)
 Mixed Optimization -- En-DIIS/RFO-DIIS
 Swapping is turned off.
 Second derivative matrix not updated -- analytic derivatives used.
 DE=  1.25D-05 DEPred=-1.10D-05 R=-1.13D+00
 Trust test=-1.13D+00 RLast= 1.20D-01 DXMaxT set to 1.50D-01
 ITU= -1  0
     Eigenvalues ---    0.00073   0.00143   0.00351   0.00605   0.01210
     Eigenvalues ---    0.01436   0.01480   0.01610   0.01722   0.01862
     Eigenvalues ---    0.01876   0.02139   0.02406   0.02708   0.04733
     Eigenvalues ---    0.06417   0.07666   0.08726   0.08797   0.09160
     Eigenvalues ---    0.10679   0.11846   0.13017   0.14595   0.15934
     Eigenvalues ---    0.17906   0.18509   0.18927   0.27964   0.32952
     Eigenvalues ---    0.33446   0.34176   0.34327   0.34979   0.35748
     Eigenvalues ---    0.36433   0.36459   0.36647   0.36694   0.37365
     Eigenvalues ---    0.37868   0.41723   0.44265   0.46301   0.52012
 En-DIIS/RFO-DIIS/Sim-DIIS IScMMF=       -3 using points:     2    1
 RFO step:  Lambda=-9.27958616D-05.
 DidBck=T Rises=T En-DIIS coefs:    0.36793    0.63207
 Iteration  1 RMS(Cart)=  0.00914478 RMS(Int)=  0.00009724
 Iteration  2 RMS(Cart)=  0.00005167 RMS(Int)=  0.00001350
 Iteration  3 RMS(Cart)=  0.00000000 RMS(Int)=  0.00001350
 Variable       Old X    -DE/DX   Delta X   Delta X   Delta X     New X
                                 (Linear)    (Quad)   (Total)
    R1        2.69616  -0.00002  -0.00011   0.00013   0.00002   2.69617
    R2        2.04986   0.00000  -0.00001   0.00001  -0.00001   2.04985
    R3        2.06090  -0.00000   0.00015  -0.00014   0.00001   2.06091
    R4        2.06104  -0.00000   0.00002  -0.00003  -0.00001   2.06102
    R5        2.57768   0.00000  -0.00035   0.00029  -0.00005   2.57763
    R6        2.64483  -0.00001   0.00020  -0.00021  -0.00001   2.64482
    R7        2.64063   0.00005  -0.00018   0.00018   0.00001   2.64064
    R8        6.74071  -0.00019  -0.03327   0.00870  -0.02458   6.71613
    R9        2.62623   0.00005  -0.00001   0.00007   0.00007   2.62631
   R10        2.04553   0.00000  -0.00002   0.00002   0.00000   2.04553
   R11        2.64091   0.00005  -0.00012   0.00023   0.00014   2.64105
   R12        2.04537   0.00000  -0.00003   0.00003   0.00000   2.04537
   R13        2.62962   0.00006  -0.00029   0.00039   0.00010   2.62971
   R14        2.04389   0.00000   0.00003  -0.00004  -0.00000   2.04388
   R15        6.79162  -0.00008  -0.05297   0.02443  -0.02854   6.76308
   R16        2.64168   0.00008   0.00027  -0.00006   0.00021   2.64189
   R17        2.04571  -0.00000   0.00002  -0.00003  -0.00001   2.04571
   R18        6.52422   0.00017  -0.02053   0.02669   0.00615   6.53037
   R19        2.04077  -0.00001   0.00002  -0.00002   0.00000   2.04078
   R20        6.50508   0.00014  -0.01057   0.02033   0.00978   6.51486
    A1        1.84684  -0.00000   0.00004  -0.00003   0.00001   1.84685
    A2        1.93603  -0.00005  -0.00012   0.00000  -0.00012   1.93592
    A3        1.93603   0.00005  -0.00028   0.00038   0.00010   1.93612
    A4        1.91529  -0.00000   0.00037  -0.00038  -0.00000   1.91528
    A5        1.91486   0.00000   0.00007  -0.00006   0.00001   1.91487
    A6        1.91378   0.00000  -0.00007   0.00008   0.00000   1.91378
    A7        2.03113   0.00005  -0.00053   0.00051  -0.00002   2.03111
    A8        2.02078   0.00001  -0.00009   0.00014   0.00003   2.02081
    A9        2.16946   0.00002   0.00039  -0.00031   0.00009   2.16955
   A10        1.97168   0.00001   0.00641  -0.00454   0.00187   1.97355
   A11        2.09294  -0.00003  -0.00031   0.00017  -0.00013   2.09282
   A12        1.47026  -0.00012  -0.01307  -0.00072  -0.01380   1.45646
   A13        2.09634   0.00002   0.00012  -0.00007   0.00003   2.09637
   A14        2.07245  -0.00001  -0.00043   0.00045   0.00003   2.07247
   A15        2.11439  -0.00001   0.00031  -0.00037  -0.00006   2.11434
   A16        2.10120   0.00002   0.00014  -0.00002   0.00014   2.10134
   A17        2.08391  -0.00001   0.00022  -0.00029  -0.00008   2.08383
   A18        2.09807  -0.00001  -0.00036   0.00031  -0.00006   2.09801
   A19        2.08162  -0.00002  -0.00022   0.00007  -0.00015   2.08147
   A20        2.10089   0.00002  -0.00016   0.00024   0.00009   2.10098
   A21        1.46067  -0.00015  -0.01017  -0.00297  -0.01312   1.44755
   A22        2.10066  -0.00000   0.00039  -0.00031   0.00006   2.10073
   A23        1.98318   0.00003  -0.00141   0.00215   0.00073   1.98392
   A24        2.11093  -0.00003   0.00017  -0.00022  -0.00005   2.11089
   A25        2.09644   0.00000   0.00018  -0.00016   0.00002   2.09645
   A26        2.07582   0.00003  -0.00035   0.00037   0.00003   2.07584
   A27        1.88869   0.00013   0.01031   0.00271   0.01300   1.90170
   A28        2.08333   0.00004   0.00009   0.00006   0.00016   2.08349
   A29        2.11534  -0.00002   0.00010  -0.00010   0.00001   2.11535
   A30        2.08451  -0.00001  -0.00019   0.00004  -0.00017   2.08434
   A31        1.88234   0.00011   0.01442  -0.00027   0.01416   1.89650
   A32        0.80307   0.00004   0.00559  -0.00212   0.00344   0.80651
   A33        0.70110   0.00003   0.00310  -0.00180   0.00127   0.70238
   A34        0.70311   0.00001   0.00390  -0.00251   0.00139   0.70450
    D1       -3.14034  -0.00001   0.00293   0.00026   0.00320  -3.13714
    D2       -1.06418  -0.00004   0.00334  -0.00021   0.00313  -1.06105
    D3        1.06721  -0.00003   0.00297   0.00015   0.00312   1.07033
    D4        3.13836  -0.00004  -0.00482   0.00061  -0.00422   3.13414
    D5       -0.00322  -0.00001  -0.00323   0.00031  -0.00292  -0.00614
    D6       -1.49026  -0.00018  -0.01730  -0.00255  -0.01984  -1.51010
    D7       -3.14127   0.00002   0.00048   0.00018   0.00067  -3.14060
    D8       -0.00158   0.00002   0.00049  -0.00025   0.00024  -0.00134
    D9        0.00031  -0.00000  -0.00103   0.00047  -0.00056  -0.00025
   D10        3.14000  -0.00000  -0.00102   0.00003  -0.00100   3.13901
   D11        1.17391   0.00007  -0.00042   0.00558   0.00519   1.17910
   D12       -1.96959   0.00007  -0.00041   0.00515   0.00476  -1.96483
   D13        3.14020   0.00000  -0.00170   0.00138  -0.00033   3.13987
   D14        0.00146  -0.00003  -0.00117  -0.00014  -0.00131   0.00015
   D15       -0.00138   0.00002  -0.00006   0.00107   0.00101  -0.00037
   D16       -3.14011  -0.00000   0.00047  -0.00044   0.00003  -3.14008
   D17       -3.05812   0.00000   0.00051  -0.00036   0.00014  -3.05797
   D18        2.66048   0.00001   0.00009   0.00054   0.00061   2.66109
   D19       -1.04056  -0.00004  -0.00459  -0.00092  -0.00545  -1.04601
   D20       -1.60515  -0.00003  -0.00502  -0.00002  -0.00499  -1.61014
   D21        0.00048  -0.00000   0.00159  -0.00143   0.00017   0.00065
   D22        3.13977   0.00001   0.00121  -0.00149  -0.00029   3.13949
   D23       -3.13917  -0.00000   0.00159  -0.00099   0.00061  -3.13856
   D24        0.00013   0.00000   0.00120  -0.00105   0.00016   0.00028
   D25       -0.00019  -0.00001  -0.00105   0.00083  -0.00023  -0.00041
   D26        3.13882   0.00001   0.00016   0.00014   0.00029   3.13911
   D27       -1.15923  -0.00003  -0.00747   0.00093  -0.00656  -1.16579
   D28       -3.13946  -0.00002  -0.00067   0.00089   0.00023  -3.13923
   D29       -0.00046   0.00000   0.00054   0.00020   0.00075   0.00029
   D30        1.98468  -0.00004  -0.00709   0.00099  -0.00610   1.97858
   D31       -0.00090   0.00004  -0.00004   0.00073   0.00069  -0.00021
   D32        3.13907   0.00002   0.00094  -0.00038   0.00056   3.13963
   D33       -3.13991   0.00001  -0.00125   0.00142   0.00017  -3.13974
   D34        0.00006  -0.00001  -0.00027   0.00031   0.00004   0.00010
   D35        1.04121   0.00003   0.00439   0.00105   0.00545   1.04666
   D36        1.61254   0.00002   0.00327   0.00127   0.00454   1.61708
   D37       -3.13963  -0.00001  -0.00039   0.00027  -0.00012  -3.13974
   D38       -2.56830  -0.00002  -0.00150   0.00050  -0.00103  -2.56933
   D39        0.00168  -0.00004   0.00059  -0.00168  -0.00108   0.00060
   D40        3.14047  -0.00001   0.00007  -0.00020  -0.00012   3.14035
   D41       -3.13831  -0.00003  -0.00038  -0.00058  -0.00095  -3.13926
   D42        0.00048   0.00000  -0.00090   0.00090   0.00001   0.00049
   D43       -2.57702   0.00002   0.00166   0.00013   0.00181  -2.57521
   D44        2.57239  -0.00002  -0.00258   0.00049  -0.00206   2.57033
         Item               Value     Threshold  Converged?
 Maximum Force            0.000188     0.000450     YES
 RMS     Force            0.000051     0.000300     YES
 Maximum Displacement     0.069684     0.001800     NO 
 RMS     Displacement     0.009144     0.001200     NO 
 Predicted change in Energy=-1.839431D-05
 GradGradGradGradGradGradGradGradGradGradGradGradGradGradGradGradGradGrad

                          Input orientation:                          
 ---------------------------------------------------------------------
 Center     Atomic      Atomic             Coordinates (Angstroms)
 Number     Number       Type             X           Y           Z
 ---------------------------------------------------------------------
      1          6           0        0.000535   -0.002571    0.000671
      2          8           0        0.000943    0.001810    1.427419
      3          6           0        1.223161    0.003028    2.033010
      4          6           0        1.209167    0.016720    3.432451
      5          6           0        2.404342    0.020245    4.141703
      6          6           0        3.627681    0.010958    3.465989
      7          6           0        3.636021   -0.002368    2.074492
      8          6           0        2.441316   -0.006805    1.348444
      9          1           0        2.476447   -0.016034    0.269124
     10          1           0        4.575651   -0.007839    1.536942
     11          1           0        4.557618    0.016020    4.018257
     12          1           0        2.379959    0.032855    5.223720
     13          1           0        0.254956    0.026627    3.943411
     14          1           0       -1.043202    0.001712   -0.294702
     15          1           0        0.497964    0.885157   -0.391605
     16          1           0        0.488744   -0.897762   -0.386361
     17          3           0        2.557693   -3.259930    2.483783
 ---------------------------------------------------------------------
                    Distance matrix (angstroms):
                    1          2          3          4          5
     1  C    0.000000
     2  O    1.426754   0.000000
     3  C    2.371760   1.364023   0.000000
     4  C    3.638444   2.340979   1.399578   0.000000
     5  C    4.788210   3.625467   2.417038   1.389782   0.000000
     6  C    5.016453   4.160418   2.799144   2.418754   1.397582
     7  C    4.185390   3.692223   2.413222   2.781014   2.406430
     8  C    2.788176   2.441666   1.397365   2.421121   2.793634
     9  H    2.490460   2.733146   2.163882   3.407890   3.873420
    10  H    4.826162   4.576029   3.389010   3.863518   3.391187
    11  H    6.075224   5.241749   3.880718   3.399308   2.156815
    12  H    5.739612   4.480244   3.394068   2.140013   1.082365
    13  H    3.951048   2.528904   2.141871   1.082449   2.158523
    14  H    1.084735   2.013936   3.248791   4.354889   5.618504
    15  H    1.090585   2.082349   2.680078   3.985398   4.993319
    16  H    1.090647   2.082541   2.684054   3.992319   5.001561
    17  Li   4.828591   4.276893   3.554021   3.668095   3.678554
                    6          7          8          9         10
     6  C    0.000000
     7  C    1.391585   0.000000
     8  C    2.427297   1.398029   0.000000
     9  H    3.397943   2.145729   1.079932   0.000000
    10  H    2.149470   1.082541   2.142643   2.452363   0.000000
    11  H    1.081577   2.151256   3.406927   4.288158   2.481495
    12  H    2.155669   3.390659   3.875964   4.955777   4.291276
    13  H    3.406384   3.863327   3.393396   4.293860   4.945774
    14  H    5.996668   5.244828   3.852514   3.564568   5.909866
    15  H    5.043846   4.088611   2.756807   2.272246   4.598289
    16  H    5.051662   4.094249   2.759690   2.271138   4.603679
    17  Li   3.578870   3.455723   3.447515   3.928636   3.942684
                   11         12         13         14         15
    11  H    0.000000
    12  H    2.489101   0.000000
    13  H    4.303326   2.480900   0.000000
    14  H    7.069017   6.493995   4.432543   0.000000
    15  H    6.056655   5.983326   4.425888   1.779061   0.000000
    16  H    6.065590   5.992974   4.433518   1.778852   1.782950
    17  Li   4.133541   4.287339   4.270195   5.596849   5.449044
                   16         17
    16  H    0.000000
    17  Li   4.254187   0.000000
 Stoichiometry    C7H8LiO(1+)
 Framework group  C1[X(C7H8LiO)]
 Deg. of freedom    45
 Full point group                 C1      NOp   1
 Largest Abelian subgroup         C1      NOp   1
 Largest concise Abelian subgroup C1      NOp   1
                         Standard orientation:                         
 ---------------------------------------------------------------------
 Center     Atomic      Atomic             Coordinates (Angstroms)
 Number     Number       Type             X           Y           Z
 ---------------------------------------------------------------------
      1          6           0       -2.787027   -0.336596   -0.064832
      2          8           0       -1.808254    0.698994    0.007163
      3          6           0       -0.505330    0.309827   -0.100068
      4          6           0        0.443826    1.336454   -0.037141
      5          6           0        1.798112    1.041117   -0.138047
      6          6           0        2.223419   -0.279847   -0.303582
      7          6           0        1.275590   -1.296831   -0.365805
      8          6           0       -0.089833   -1.014108   -0.264947
      9          1           0       -0.804258   -1.822243   -0.317556
     10          1           0        1.589467   -2.324708   -0.495591
     11          1           0        3.277335   -0.509068   -0.384373
     12          1           0        2.522035    1.844315   -0.089865
     13          1           0        0.100917    2.355439    0.088472
     14          1           0       -3.747796    0.157303    0.033332
     15          1           0       -2.735619   -0.855072   -1.022912
     16          1           0       -2.656890   -1.052867    0.747283
     17          3           0        0.922768   -0.648382    3.010147
 ---------------------------------------------------------------------
 Rotational constants (GHZ):           2.9662663           1.2859899           1.1877728
 Standard basis: Aug-CC-pVTZ (5D, 7F)
 There are   695 symmetry adapted cartesian basis functions of A   symmetry.
 There are   598 symmetry adapted basis functions of A   symmetry.
   598 basis functions,   866 primitive gaussians,   695 cartesian basis functions
    30 alpha electrons       30 beta electrons
       nuclear repulsion energy       369.9685604851 Hartrees.
 NAtoms=   17 NActive=   17 NUniq=   17 SFac= 1.00D+00 NAtFMM=   60 NAOKFM=F Big=F
 Integral buffers will be    131072 words long.
 Raffenetti 1 integral format.
 Two-electron integral symmetry is turned on.
 Force inversion solution in PCM.
 ------------------------------------------------------------------------------
 Polarizable Continuum Model (PCM)
 =================================
 Model                : PCM.
 Atomic radii         : UFF (Universal Force Field).
 Polarization charges : Total charges.
 Charge compensation  : None.
 Solution method      : Matrix inversion.
 Cavity type          : Scaled VdW (van der Waals Surface) (Alpha=1.100).
 Cavity algorithm     : GePol (No added spheres)
                        Default sphere list used, NSphG=   17.
                        Lebedev-Laikov grids with approx.  5.0 points / Ang**2.
                        Smoothing algorithm: York/Karplus (Gamma=1.0000).
                        Polarization charges: spherical gaussians, with
                                              point-specific exponents (IZeta= 3).
                        Self-potential: point-specific (ISelfS= 7).
                        Self-field    : sphere-specific E.n sum rule (ISelfD= 2).
 1st derivatives      : Analytical E(r).r(x)/FMM algorithm (CHGder, D1EAlg=3).
                        Cavity 1st derivative terms included.
 2nd derivatives      : Analytical E(r).r(xy)/FMM algorithm (CHGder, D2EAlg=3).
                        Cavity 2nd derivative terms included.
 Solvent              : Water, Eps=  78.355300 Eps(inf)=   1.777849
 ------------------------------------------------------------------------------
 Spheres list:
 ISph  on   Nord     Re0    Alpha      Xe            Ye            Ze
    1   C      1    1.9255  1.100     -2.787027     -0.336596     -0.064832
    2   O      2    1.7500  1.100     -1.808254      0.698994      0.007163
    3   C      3    1.9255  1.100     -0.505330      0.309827     -0.100068
    4   C      4    1.9255  1.100      0.443826      1.336454     -0.037141
    5   C      5    1.9255  1.100      1.798112      1.041117     -0.138047
    6   C      6    1.9255  1.100      2.223419     -0.279847     -0.303582
    7   C      7    1.9255  1.100      1.275590     -1.296831     -0.365805
    8   C      8    1.9255  1.100     -0.089833     -1.014108     -0.264947
    9   H      9    1.4430  1.100     -0.804258     -1.822243     -0.317556
   10   H     10    1.4430  1.100      1.589467     -2.324708     -0.495591
   11   H     11    1.4430  1.100      3.277335     -0.509068     -0.384373
   12   H     12    1.4430  1.100      2.522035      1.844315     -0.089865
   13   H     13    1.4430  1.100      0.100917      2.355439      0.088472
   14   H     14    1.4430  1.100     -3.747796      0.157303      0.033332
   15   H     15    1.4430  1.100     -2.735619     -0.855072     -1.022912
   16   H     16    1.4430  1.100     -2.656890     -1.052867      0.747283
   17  Li     17    1.2255  1.100      0.922768     -0.648382      3.010147
 ------------------------------------------------------------------------------
 One-electron integrals computed using PRISM.
 NBasis=   598 RedAO= T EigKep=  1.15D-06  NBF=   598
 NBsUse=   596 1.00D-06 EigRej=  6.75D-07 NBFU=   596
 Initial guess from the checkpoint file:  "output.chk"
 B after Tr=    -0.000000   -0.000000   -0.000000
         Rot=    0.999939    0.010977   -0.000822    0.000049 Ang=   1.26 deg.
 ExpMin= 7.59D-03 ExpMax= 1.53D+04 ExpMxC= 5.22D+02 IAcc=3 IRadAn=         5 AccDes= 0.00D+00
 Harris functional with IExCor=  205 and IRadAn=       5 diagonalized for initial guess.
 HarFok:  IExCor=  205 AccDes= 0.00D+00 IRadAn=         5 IDoV= 1 UseB2=F ITyADJ=14
 ICtDFT=  3500011 ScaDFX=  1.000000  1.000000  1.000000  1.000000
 FoFCou: FMM=F IPFlag=           0 FMFlag=      100000 FMFlg1=           0
         NFxFlg=           0 DoJE=T BraDBF=F KetDBF=T FulRan=T
         wScrn=  0.000000 ICntrl=       500 IOpCl=  0 I1Cent=   200000004 NGrid=           0
         NMat0=    1 NMatS0=      1 NMatT0=    0 NMatD0=    1 NMtDS0=    0 NMtDT0=    0
 Petite list used in FoFCou.
 Requested convergence on RMS density matrix=1.00D-08 within 128 cycles.
 Requested convergence on MAX density matrix=1.00D-06.
 Requested convergence on             energy=1.00D-06.
 No special actions if energy rises.
 Inv3:  Mode=1 IEnd=     6562323.
 Iteration    1 A*A^-1 deviation from unit magnitude is 3.00D-15 for     40.
 Iteration    1 A*A^-1 deviation from orthogonality  is 1.78D-15 for   1417    548.
 Iteration    1 A^-1*A deviation from unit magnitude is 2.66D-15 for    204.
 Iteration    1 A^-1*A deviation from orthogonality  is 3.77D-15 for   1476   1376.
 Error on total polarization charges =  0.01233
 SCF Done:  E(RHF) =  -352.140246483     A.U. after    8 cycles
            NFock=  8  Conv=0.65D-08     -V/T= 2.0020
 ExpMin= 7.59D-03 ExpMax= 1.53D+04 ExpMxC= 5.22D+02 IAcc=3 IRadAn=         5 AccDes= 0.00D+00
 HarFok:  IExCor=  205 AccDes= 0.00D+00 IRadAn=         5 IDoV=-2 UseB2=F ITyADJ=14
 ICtDFT= 12500011 ScaDFX=  1.000000  1.000000  1.000000  1.000000
 Range of M.O.s used for correlation:    10   596
 NBasis=   598 NAE=    30 NBE=    30 NFC=     9 NFV=     0
 NROrb=    587 NOA=    21 NOB=    21 NVA=   566 NVB=   566

 **** Warning!!: The largest alpha MO coefficient is  0.17498765D+03

 Disk-based method using ON**2 memory for 21 occupieds at a time.
 Permanent disk used for amplitudes=   357874725 words.
 Estimated scratch disk usage= 14435706518 words.
 Actual    scratch disk usage= 13884690582 words.
 JobTyp=1 Pass  1:  I=  10 to  30 NPSUse= 15 ParTrn=T ParDer=T DoDerP=T.
 Spin components of T(2) and E(2):
     alpha-alpha T2 =       0.5982909203D-01 E2=     -0.1722707216D+00
     alpha-beta  T2 =       0.3216066358D+00 E2=     -0.1035104635D+01
     beta-beta   T2 =       0.5982909203D-01 E2=     -0.1722707216D+00
 ANorm=    0.1200526893D+01
 E2 =    -0.1379646078D+01 EUMP2 =    -0.35351989256110D+03
 G2DrvN: will do    18 centers at a time, making    1 passes.
 Calling FoFCou, ICntrl=  3107 FMM=F I1Cent=   0 AccDes= 0.00D+00.
 NEqPCM:  Using equilibrium solvation (IEInf=0, Eps=  78.3553, EpsInf=   1.7778)
 G2PCM: DoFxE=T DoFxN=T DoGrad=T DoDP/DQ/DG/TGxP=FFFF NFrqRd=   0 IEInf=0 SqF1=F DoCFld=F IF1Alg=4.
 End of G2Drv F.D. properties file   721 does not exist.
 End of G2Drv F.D. properties file   722 does not exist.
 End of G2Drv F.D. properties file   788 does not exist.
          IDoAtm=11111111111111111
 NEqPCM:  Using equilibrium solvation (IEInf=0, Eps=  78.3553, EpsInf=   1.7778)
          Differentiating once with respect to electric field.
                with respect to dipole field.
          Differentiating once with respect to nuclear coordinates.
          There are    54 degrees of freedom in the 1st order CPHF.  IDoFFX=6 NUNeed=    54.
     51 vectors produced by pass  0 Test12= 3.14D-14 1.85D-09 XBig12= 3.62D+01 1.92D+00.
 AX will form    51 AO Fock derivatives at one time.
     51 vectors produced by pass  1 Test12= 3.14D-14 1.85D-09 XBig12= 1.44D+00 1.32D-01.
     51 vectors produced by pass  2 Test12= 3.14D-14 1.85D-09 XBig12= 3.50D-02 2.18D-02.
     51 vectors produced by pass  3 Test12= 3.14D-14 1.85D-09 XBig12= 4.10D-04 1.19D-03.
     51 vectors produced by pass  4 Test12= 3.14D-14 1.85D-09 XBig12= 4.06D-06 1.42D-04.
     51 vectors produced by pass  5 Test12= 3.14D-14 1.85D-09 XBig12= 3.22D-08 1.46D-05.
     48 vectors produced by pass  6 Test12= 3.14D-14 1.85D-09 XBig12= 2.45D-10 1.14D-06.
     22 vectors produced by pass  7 Test12= 3.14D-14 1.85D-09 XBig12= 1.75D-12 1.02D-07.
      3 vectors produced by pass  8 Test12= 3.14D-14 1.85D-09 XBig12= 1.10D-14 6.89D-09.
 InvSVY:  IOpt=1 It=  1 EMax= 1.78D-15
 Solved reduced A of dimension   379 with    54 vectors.
 End of Minotr F.D. properties file   721 does not exist.
 End of Minotr F.D. properties file   722 does not exist.
 End of Minotr F.D. properties file   788 does not exist.
 MDV=  6039797760.
 Form MO integral derivatives with frozen-active canonical formalism.
 Discarding MO integrals.
 Reordered first order wavefunction length =    576640800
 In DefCFB: NBatch=  1 ICI= 30 ICA=566 LFMax= 63
            Large arrays: LIAPS= 28133822400 LIARS=  4543423500 words.
 Semi-Direct transformation.
 ModeAB=           4 MOrb=            30 LenV=    6031220355
 LASXX=   3080372955 LTotXX=  3080372955 LenRXX=  6176047425
 LTotAB=  3095674470 MaxLAS=  4224400320 LenRXY=           0
 NonZer=  9256420380 LenScr= 18585440768 LnRSAI=  4224400320
 LnScr1=  8481933312 LExtra=           0 Total=  37467821825
 MaxDsk=          -1 SrtSym=           T ITran=            4
 JobTyp=0 Pass  1:  I=   1 to  30.
 (rs|ai) integrals will be sorted in core.
 SymMOI:  orbitals are not symmetric.
 Spin components of T(2) and E(2):
     alpha-alpha T2 =       0.5982909203D-01 E2=     -0.1722707216D+00
     alpha-beta  T2 =       0.3216066358D+00 E2=     -0.1035104635D+01
     beta-beta   T2 =       0.5982909203D-01 E2=     -0.1722707216D+00
 ANorm=    0.1697801414D+01
 E2 =    -0.1379646078D+01 EUMP2 =    -0.35351989256110D+03
          IDoAtm=11111111111111111
 NEqPCM:  Using equilibrium solvation (IEInf=0, Eps=  78.3553, EpsInf=   1.7778)
          Differentiating once with respect to electric field.
                with respect to dipole field.
          Differentiating once with respect to nuclear coordinates.
          There are     1 degrees of freedom in the 1st order CPHF.  IDoFFX=0 NUNeed=     1.
 LinEq1:  Iter=  0 NonCon=     1 RMS=2.01D-03 Max=2.87D-02 NDo=     1
 AX will form     1 AO Fock derivatives at one time.
 LinEq1:  Iter=  1 NonCon=     1 RMS=5.27D-04 Max=6.76D-03 NDo=     1
 LinEq1:  Iter=  2 NonCon=     1 RMS=1.82D-04 Max=5.15D-03 NDo=     1
 LinEq1:  Iter=  3 NonCon=     1 RMS=8.09D-05 Max=2.18D-03 NDo=     1
 LinEq1:  Iter=  4 NonCon=     1 RMS=3.25D-05 Max=8.28D-04 NDo=     1
 LinEq1:  Iter=  5 NonCon=     1 RMS=1.01D-05 Max=2.06D-04 NDo=     1
 LinEq1:  Iter=  6 NonCon=     1 RMS=2.53D-06 Max=3.32D-05 NDo=     1
 LinEq1:  Iter=  7 NonCon=     1 RMS=8.11D-07 Max=1.22D-05 NDo=     1
 LinEq1:  Iter=  8 NonCon=     1 RMS=2.16D-07 Max=3.69D-06 NDo=     1
 LinEq1:  Iter=  9 NonCon=     1 RMS=7.23D-08 Max=2.19D-06 NDo=     1
 LinEq1:  Iter= 10 NonCon=     1 RMS=2.44D-08 Max=7.61D-07 NDo=     1
 LinEq1:  Iter= 11 NonCon=     1 RMS=7.10D-09 Max=2.21D-07 NDo=     1
 LinEq1:  Iter= 12 NonCon=     1 RMS=2.83D-09 Max=8.12D-08 NDo=     1
 LinEq1:  Iter= 13 NonCon=     1 RMS=1.02D-09 Max=3.10D-08 NDo=     1
 LinEq1:  Iter= 14 NonCon=     1 RMS=2.46D-10 Max=3.84D-09 NDo=     1
 LinEq1:  Iter= 15 NonCon=     1 RMS=7.49D-11 Max=2.23D-09 NDo=     1
 LinEq1:  Iter= 16 NonCon=     0 RMS=2.72D-11 Max=4.52D-10 NDo=     1
 Linear equations converged to 1.000D-10 1.000D-09 after    16 iterations.
 End of Minotr F.D. properties file   721 does not exist.
 End of Minotr F.D. properties file   722 does not exist.
 End of Minotr F.D. properties file   788 does not exist.
 Symmetrizing basis deriv contribution to polar:
 IMax=3 JMax=2 DiffMx= 0.00D+00
 G2DrvN: will do    18 centers at a time, making    1 passes.
 Calling FoFCou, ICntrl=  3107 FMM=F I1Cent=   0 AccDes= 0.00D+00.
 NEqPCM:  Using equilibrium solvation (IEInf=0, Eps=  78.3553, EpsInf=   1.7778)
 G2PCM: DoFxE=T DoFxN=F DoGrad=F DoDP/DQ/DG/TGxP=FFFF NFrqRd=   0 IEInf=0 SqF1=F DoCFld=F IF1Alg=4.
 End of G2Drv F.D. properties file   721 does not exist.
 End of G2Drv F.D. properties file   722 does not exist.
 End of G2Drv F.D. properties file   788 does not exist.
 Would need an additional 52625282316 words for in-memory AO integral storage.
 DD1Dir will call FoFJK   2 times, MxPair=       466
 NAB=   465 NAA=     0 NBB=     0 NumPrc= 15.
 FoFJK:  IHMeth= 1 ICntrl=     200 DoSepK=F KAlg= 0 I1Cent=           0 FoldK=F
 IRaf= 990000000 NMat=     466 IRICut=     582 DoRegI=T DoRafI=T ISym2E= 2 IDoP0=3 IntGTp=3.
 FoFCou: FMM=F IPFlag=           0 FMFlag=           0 FMFlg1=           0
         NFxFlg=           0 DoJE=F BraDBF=F KetDBF=F FulRan=T
         wScrn=  0.000000 ICntrl=       200 IOpCl=  0 I1Cent=           0 NGrid=           0
         NMat0=  466 NMatS0=      0 NMatT0=  233 NMatD0=  466 NMtDS0=    0 NMtDT0=    0
 Integrals replicated using symmetry in FoFCou.
 Raff kept on since  59.29% of shell-pairs survive, threshold=   0.20 IRatSp=59.
 G2PCM: DoFxE=F DoFxN=F DoGrad=T DoDP/DQ/DG/TGxP=FFFF NFrqRd=   0 IEInf=0 SqF1=F DoCFld=F IF1Alg=4.
 Discarding MO integrals.
 D2PCM: PCM CHGder 2nd derivatives, FixD1E=F FixD2E=F DoIter=F DoCFld=F I1PDM=2
 Calling FoFJK, ICntrl=  10100127 FMM=F ISym2X=0 I1Cent= 0 IOpClX= 0 NMat=1 NMatS=1 NMatT=0.
 ***** Axes restored to original set *****
 -------------------------------------------------------------------
 Center     Atomic                   Forces (Hartrees/Bohr)
 Number     Number              X              Y              Z
 -------------------------------------------------------------------
      1        6          -0.000001382    0.000008558    0.000002799
      2        8          -0.000001551    0.000000584   -0.000001669
      3        6           0.000026013    0.000040567   -0.000017917
      4        6           0.000010697   -0.000009274    0.000009293
      5        6           0.000009450   -0.000010814   -0.000004600
      6        6          -0.000014958   -0.000017982   -0.000014995
      7        6          -0.000056345    0.000008476    0.000018028
      8        6           0.000036882   -0.000136928    0.000035645
      9        1          -0.000003583    0.000010413    0.000000130
     10        1          -0.000001409    0.000009004   -0.000002014
     11        1           0.000000077   -0.000007415    0.000000703
     12        1           0.000002511   -0.000019406    0.000001382
     13        1           0.000001421   -0.000016350    0.000002407
     14        1          -0.000002428    0.000008720    0.000003366
     15        1          -0.000003842    0.000013691    0.000007025
     16        1          -0.000000768    0.000013401   -0.000002604
     17        3          -0.000000785    0.000104755   -0.000036980
 -------------------------------------------------------------------
 Cartesian Forces:  Max     0.000136928 RMS     0.000028958
 FormGI is forming the generalized inverse of G from B-inverse, IUseBI=4.

 GradGradGradGradGradGradGradGradGradGradGradGradGradGradGradGradGradGrad
 Berny optimization.
 Using GEDIIS/GDIIS optimizer.
 Internal  Forces:  Max     0.000054257 RMS     0.000010432
 Search for a local minimum.
 Step number   3 out of a maximum of  102
 All quantities printed in internal units (Hartrees-Bohrs-Radians)
 Mixed Optimization -- En-DIIS/RFO-DIIS
 Swapping is turned off.
 Second derivative matrix not updated -- analytic derivatives used.
 DE= -2.44D-05 DEPred=-1.84D-05 R= 1.32D+00
 TightC=F SS=  1.41D+00  RLast= 5.48D-02 DXNew= 2.5227D-01 1.6449D-01
 Trust test= 1.32D+00 RLast= 5.48D-02 DXMaxT set to 1.64D-01
 ITU=  1 -1  0
     Eigenvalues ---    0.00080   0.00268   0.00348   0.00606   0.01212
     Eigenvalues ---    0.01440   0.01485   0.01620   0.01719   0.01875
     Eigenvalues ---    0.01899   0.02148   0.02412   0.02698   0.04723
     Eigenvalues ---    0.06397   0.07645   0.08722   0.08798   0.09154
     Eigenvalues ---    0.10677   0.11847   0.13017   0.14590   0.15918
     Eigenvalues ---    0.17859   0.18515   0.18924   0.27987   0.32970
     Eigenvalues ---    0.33438   0.34178   0.34317   0.34987   0.35749
     Eigenvalues ---    0.36433   0.36460   0.36647   0.36694   0.37364
     Eigenvalues ---    0.37870   0.41723   0.44265   0.46253   0.52061
 En-DIIS/RFO-DIIS/Sim-DIIS IScMMF=       -3 using points:     3    2    1
 RFO step:  Lambda=-1.16694750D-06.
 DidBck=F Rises=F RFO-DIIS coefs:    0.84851    0.01577    0.13572
 Iteration  1 RMS(Cart)=  0.00081682 RMS(Int)=  0.00000099
 Iteration  2 RMS(Cart)=  0.00000027 RMS(Int)=  0.00000095
 Variable       Old X    -DE/DX   Delta X   Delta X   Delta X     New X
                                 (Linear)    (Quad)   (Total)
    R1        2.69617  -0.00000  -0.00003   0.00002  -0.00001   2.69617
    R2        2.04985   0.00000  -0.00000   0.00000   0.00000   2.04985
    R3        2.06091   0.00000   0.00003  -0.00002   0.00001   2.06091
    R4        2.06102  -0.00000   0.00001  -0.00001  -0.00001   2.06102
    R5        2.57763   0.00001  -0.00007   0.00007   0.00000   2.57763
    R6        2.64482   0.00001   0.00004  -0.00002   0.00002   2.64484
    R7        2.64064  -0.00001  -0.00004   0.00002  -0.00002   2.64062
    R8        6.71613  -0.00002  -0.00342  -0.00462  -0.00804   6.70808
    R9        2.62631  -0.00001  -0.00001  -0.00001  -0.00002   2.62629
   R10        2.04553  -0.00000  -0.00000   0.00000  -0.00000   2.04553
   R11        2.64105  -0.00002  -0.00005   0.00001  -0.00004   2.64101
   R12        2.04537   0.00000  -0.00001   0.00001  -0.00000   2.04537
   R13        2.62971  -0.00002  -0.00008   0.00004  -0.00004   2.62968
   R14        2.04388  -0.00000   0.00001  -0.00001  -0.00000   2.04388
   R15        6.76308  -0.00001  -0.00705   0.00236  -0.00469   6.75839
   R16        2.64189  -0.00004   0.00003  -0.00009  -0.00007   2.64182
   R17        2.04571  -0.00000   0.00001  -0.00000   0.00000   2.04571
   R18        6.53037  -0.00003  -0.00534  -0.00057  -0.00591   6.52446
   R19        2.04078   0.00000   0.00000  -0.00000   0.00000   2.04078
   R20        6.51486  -0.00005  -0.00375  -0.00474  -0.00849   6.50636
    A1        1.84685  -0.00000   0.00001  -0.00002  -0.00001   1.84684
    A2        1.93592  -0.00000  -0.00001  -0.00002  -0.00003   1.93589
    A3        1.93612   0.00000  -0.00007   0.00010   0.00003   1.93615
    A4        1.91528   0.00000   0.00008  -0.00007   0.00001   1.91530
    A5        1.91487   0.00000   0.00001  -0.00003  -0.00001   1.91486
    A6        1.91378   0.00000  -0.00002   0.00003   0.00001   1.91380
    A7        2.03111   0.00002  -0.00011   0.00013   0.00002   2.03114
    A8        2.02081  -0.00000  -0.00002  -0.00001  -0.00003   2.02078
    A9        2.16955   0.00001   0.00007  -0.00005   0.00002   2.16958
   A10        1.97355  -0.00000   0.00109  -0.00110  -0.00001   1.97354
   A11        2.09282  -0.00000  -0.00005   0.00006   0.00001   2.09283
   A12        1.45646   0.00000  -0.00072   0.00089   0.00017   1.45663
   A13        2.09637  -0.00000   0.00002  -0.00000   0.00002   2.09639
   A14        2.07247   0.00000  -0.00010   0.00008  -0.00002   2.07246
   A15        2.11434  -0.00000   0.00008  -0.00007   0.00000   2.11434
   A16        2.10134  -0.00000   0.00001  -0.00005  -0.00004   2.10130
   A17        2.08383   0.00000   0.00006  -0.00003   0.00003   2.08386
   A18        2.09801   0.00000  -0.00007   0.00008   0.00001   2.09803
   A19        2.08147  -0.00000  -0.00002   0.00003   0.00001   2.08148
   A20        2.10098  -0.00000  -0.00005   0.00005  -0.00000   2.10098
   A21        1.44755   0.00000  -0.00020  -0.00025  -0.00044   1.44710
   A22        2.10073   0.00001   0.00007  -0.00008  -0.00001   2.10072
   A23        1.98392   0.00000  -0.00041   0.00156   0.00114   1.98506
   A24        2.11089   0.00001   0.00004   0.00002   0.00006   2.11095
   A25        2.09645  -0.00001   0.00004  -0.00006  -0.00002   2.09643
   A26        2.07584  -0.00001  -0.00008   0.00004  -0.00004   2.07581
   A27        1.90170  -0.00000   0.00024   0.00041   0.00065   1.90235
   A28        2.08349  -0.00000  -0.00000  -0.00005  -0.00006   2.08343
   A29        2.11535  -0.00000   0.00002  -0.00002  -0.00000   2.11535
   A30        2.08434   0.00000  -0.00002   0.00007   0.00006   2.08440
   A31        1.89650  -0.00001   0.00095  -0.00104  -0.00009   1.89641
   A32        0.80651  -0.00000   0.00068   0.00011   0.00079   0.80730
   A33        0.70238  -0.00000   0.00047   0.00029   0.00076   0.70314
   A34        0.70450  -0.00000   0.00063   0.00007   0.00070   0.70520
    D1       -3.13714  -0.00000   0.00015   0.00010   0.00025  -3.13690
    D2       -1.06105  -0.00001   0.00024  -0.00000   0.00024  -1.06081
    D3        1.07033  -0.00000   0.00016   0.00009   0.00026   1.07059
    D4        3.13414  -0.00000  -0.00040  -0.00009  -0.00048   3.13366
    D5       -0.00614  -0.00001  -0.00025  -0.00057  -0.00082  -0.00697
    D6       -1.51010  -0.00000  -0.00071   0.00041  -0.00030  -1.51040
    D7       -3.14060   0.00000   0.00000   0.00012   0.00012  -3.14048
    D8       -0.00134   0.00000   0.00007   0.00006   0.00013  -0.00121
    D9       -0.00025   0.00001  -0.00014   0.00058   0.00044   0.00019
   D10        3.13901   0.00001  -0.00007   0.00052   0.00045   3.13946
   D11        1.17910   0.00000  -0.00088   0.00092   0.00005   1.17915
   D12       -1.96483   0.00000  -0.00081   0.00087   0.00006  -1.96477
   D13        3.13987  -0.00001  -0.00032  -0.00025  -0.00056   3.13931
   D14        0.00015   0.00001  -0.00005   0.00018   0.00012   0.00028
   D15       -0.00037  -0.00003  -0.00016  -0.00075  -0.00092  -0.00128
   D16       -3.14008  -0.00000   0.00010  -0.00033  -0.00023  -3.14031
   D17       -3.05797   0.00001   0.00009  -0.00006   0.00003  -3.05794
   D18        2.66109   0.00001  -0.00007   0.00013   0.00006   2.66114
   D19       -1.04601   0.00000  -0.00016   0.00022   0.00006  -1.04594
   D20       -1.61014   0.00000  -0.00032   0.00041   0.00009  -1.61005
   D21        0.00065   0.00000   0.00032  -0.00019   0.00013   0.00078
   D22        3.13949   0.00000   0.00030  -0.00022   0.00009   3.13957
   D23       -3.13856   0.00000   0.00025  -0.00013   0.00012  -3.13844
   D24        0.00028   0.00000   0.00023  -0.00016   0.00008   0.00036
   D25       -0.00041  -0.00001  -0.00019  -0.00003  -0.00022  -0.00063
   D26        3.13911  -0.00001  -0.00001  -0.00025  -0.00027   3.13885
   D27       -1.16579  -0.00000  -0.00061   0.00142   0.00081  -1.16498
   D28       -3.13923  -0.00001  -0.00018   0.00000  -0.00017  -3.13941
   D29        0.00029  -0.00000   0.00000  -0.00022  -0.00022   0.00007
   D30        1.97858   0.00000  -0.00060   0.00145   0.00085   1.97943
   D31       -0.00021  -0.00001  -0.00011  -0.00015  -0.00027  -0.00048
   D32        3.13963   0.00000   0.00012  -0.00007   0.00005   3.13968
   D33       -3.13974  -0.00001  -0.00030   0.00007  -0.00022  -3.13996
   D34        0.00010  -0.00000  -0.00006   0.00016   0.00010   0.00020
   D35        1.04666   0.00001   0.00012   0.00001   0.00013   1.04678
   D36        1.61708   0.00001   0.00001   0.00038   0.00040   1.61748
   D37       -3.13974   0.00000  -0.00007   0.00012   0.00006  -3.13969
   D38       -2.56933   0.00001  -0.00017   0.00050   0.00033  -2.56899
   D39        0.00060   0.00002   0.00029   0.00054   0.00084   0.00143
   D40        3.14035   0.00000   0.00003   0.00013   0.00016   3.14051
   D41       -3.13926   0.00002   0.00006   0.00046   0.00052  -3.13874
   D42        0.00049  -0.00001  -0.00019   0.00004  -0.00015   0.00034
   D43       -2.57521   0.00000   0.00008   0.00007   0.00015  -2.57506
   D44        2.57033   0.00000  -0.00024   0.00033   0.00009   2.57043
         Item               Value     Threshold  Converged?
 Maximum Force            0.000054     0.000450     YES
 RMS     Force            0.000010     0.000300     YES
 Maximum Displacement     0.006605     0.001800     NO 
 RMS     Displacement     0.000817     0.001200     YES
 Predicted change in Energy=-5.451632D-07
 GradGradGradGradGradGradGradGradGradGradGradGradGradGradGradGradGradGrad

                          Input orientation:                          
 ---------------------------------------------------------------------
 Center     Atomic      Atomic             Coordinates (Angstroms)
 Number     Number       Type             X           Y           Z
 ---------------------------------------------------------------------
      1          6           0        0.000590   -0.002608    0.000720
      2          8           0        0.001058    0.001280    1.427465
      3          6           0        1.223289    0.002554    2.033033
      4          6           0        1.209274    0.016369    3.432485
      5          6           0        2.404419    0.020102    4.141767
      6          6           0        3.627735    0.011058    3.466048
      7          6           0        3.636070   -0.002500    2.074573
      8          6           0        2.441437   -0.007731    1.348482
      9          1           0        2.476570   -0.017276    0.269163
     10          1           0        4.575714   -0.007833    1.537041
     11          1           0        4.557676    0.016528    4.018305
     12          1           0        2.380030    0.032724    5.223783
     13          1           0        0.255047    0.026199    3.943416
     14          1           0       -1.043163    0.001810   -0.294597
     15          1           0        0.498034    0.885253   -0.391243
     16          1           0        0.488740   -0.897673   -0.386667
     17          3           0        2.556472   -3.256434    2.482975
 ---------------------------------------------------------------------
                    Distance matrix (angstroms):
                    1          2          3          4          5
     1  C    0.000000
     2  O    1.426750   0.000000
     3  C    2.371775   1.364024   0.000000
     4  C    3.638446   2.340965   1.399590   0.000000
     5  C    4.788233   3.625456   2.417051   1.389772   0.000000
     6  C    5.016459   4.160373   2.799101   2.418700   1.397562
     7  C    4.185401   3.692164   2.413144   2.780939   2.406401
     8  C    2.788228   2.441673   1.397355   2.421131   2.793669
     9  H    2.490533   2.733161   2.163873   3.407899   3.873456
    10  H    4.826185   4.575976   3.388933   3.863445   3.391149
    11  H    6.075227   5.241703   3.880675   3.399262   2.156796
    12  H    5.739631   4.480237   3.394090   2.140020   1.082365
    13  H    3.951003   2.528861   2.141871   1.082449   2.158514
    14  H    1.084736   2.013926   3.248795   4.354862   5.618494
    15  H    1.090588   2.082329   2.679976   3.985188   4.993092
    16  H    1.090642   2.082552   2.684197   3.992563   5.001884
    17  Li   4.825092   4.272815   3.549764   3.664390   3.675649
                    6          7          8          9         10
     6  C    0.000000
     7  C    1.391566   0.000000
     8  C    2.427292   1.397993   0.000000
     9  H    3.397949   2.145732   1.079933   0.000000
    10  H    2.149439   1.082543   2.142590   2.452347   0.000000
    11  H    1.081576   2.151235   3.406907   4.288148   2.481449
    12  H    2.155660   3.390634   3.875999   4.955813   4.291240
    13  H    3.406337   3.863252   3.393395   4.293854   4.945701
    14  H    5.996651   5.244827   3.852562   3.564647   5.909887
    15  H    5.043604   4.088475   2.756969   2.272730   4.598190
    16  H    5.051979   4.094475   2.759667   2.270832   4.603892
    17  Li   3.576387   3.452595   3.443019   3.924219   3.940246
                   11         12         13         14         15
    11  H    0.000000
    12  H    2.489093   0.000000
    13  H    4.303292   2.480914   0.000000
    14  H    7.068998   6.493976   4.432459   0.000000
    15  H    6.056360   5.983079   4.425639   1.779073   0.000000
    16  H    6.065952   5.993310   4.433707   1.778840   1.782956
    17  Li   4.132111   4.285059   4.266747   5.593606   5.445354
                   16         17
    16  H    0.000000
    17  Li   4.251366   0.000000
 Stoichiometry    C7H8LiO(1+)
 Framework group  C1[X(C7H8LiO)]
 Deg. of freedom    45
 Full point group                 C1      NOp   1
 Largest Abelian subgroup         C1      NOp   1
 Largest concise Abelian subgroup C1      NOp   1
                         Standard orientation:                         
 ---------------------------------------------------------------------
 Center     Atomic      Atomic             Coordinates (Angstroms)
 Number     Number       Type             X           Y           Z
 ---------------------------------------------------------------------
      1          6           0       -2.786983   -0.336447   -0.065378
      2          8           0       -1.808101    0.699018    0.006864
      3          6           0       -0.505185    0.309710   -0.099962
      4          6           0        0.444004    1.336344   -0.037393
      5          6           0        1.798284    1.040951   -0.138068
      6          6           0        2.223521   -0.280069   -0.303170
      7          6           0        1.275667   -1.297033   -0.364928
      8          6           0       -0.089704   -1.014359   -0.263721
      9          1           0       -0.804146   -1.822512   -0.315823
     10          1           0        1.589529   -2.324965   -0.494333
     11          1           0        3.277417   -0.509350   -0.384031
     12          1           0        2.522238    1.844133   -0.090088
     13          1           0        0.101098    2.355385    0.087775
     14          1           0       -3.747724    0.157619    0.032227
     15          1           0       -2.735172   -0.855111   -1.023337
     16          1           0       -2.657360   -1.052572    0.746942
     17          3           0        0.920433   -0.646451    3.007158
 ---------------------------------------------------------------------
 Rotational constants (GHZ):           2.9689998           1.2865348           1.1878945
 Standard basis: Aug-CC-pVTZ (5D, 7F)
 There are   695 symmetry adapted cartesian basis functions of A   symmetry.
 There are   598 symmetry adapted basis functions of A   symmetry.
   598 basis functions,   866 primitive gaussians,   695 cartesian basis functions
    30 alpha electrons       30 beta electrons
       nuclear repulsion energy       369.9922030582 Hartrees.
 NAtoms=   17 NActive=   17 NUniq=   17 SFac= 1.00D+00 NAtFMM=   60 NAOKFM=F Big=F
 Integral buffers will be    131072 words long.
 Raffenetti 1 integral format.
 Two-electron integral symmetry is turned on.
 Force inversion solution in PCM.
 ------------------------------------------------------------------------------
 Polarizable Continuum Model (PCM)
 =================================
 Model                : PCM.
 Atomic radii         : UFF (Universal Force Field).
 Polarization charges : Total charges.
 Charge compensation  : None.
 Solution method      : Matrix inversion.
 Cavity type          : Scaled VdW (van der Waals Surface) (Alpha=1.100).
 Cavity algorithm     : GePol (No added spheres)
                        Default sphere list used, NSphG=   17.
                        Lebedev-Laikov grids with approx.  5.0 points / Ang**2.
                        Smoothing algorithm: York/Karplus (Gamma=1.0000).
                        Polarization charges: spherical gaussians, with
                                              point-specific exponents (IZeta= 3).
                        Self-potential: point-specific (ISelfS= 7).
                        Self-field    : sphere-specific E.n sum rule (ISelfD= 2).
 1st derivatives      : Analytical E(r).r(x)/FMM algorithm (CHGder, D1EAlg=3).
                        Cavity 1st derivative terms included.
 2nd derivatives      : Analytical E(r).r(xy)/FMM algorithm (CHGder, D2EAlg=3).
                        Cavity 2nd derivative terms included.
 Solvent              : Water, Eps=  78.355300 Eps(inf)=   1.777849
 ------------------------------------------------------------------------------
 Spheres list:
 ISph  on   Nord     Re0    Alpha      Xe            Ye            Ze
    1   C      1    1.9255  1.100     -2.786983     -0.336447     -0.065378
    2   O      2    1.7500  1.100     -1.808101      0.699018      0.006864
    3   C      3    1.9255  1.100     -0.505185      0.309710     -0.099962
    4   C      4    1.9255  1.100      0.444004      1.336344     -0.037393
    5   C      5    1.9255  1.100      1.798284      1.040951     -0.138068
    6   C      6    1.9255  1.100      2.223521     -0.280069     -0.303170
    7   C      7    1.9255  1.100      1.275667     -1.297033     -0.364928
    8   C      8    1.9255  1.100     -0.089704     -1.014359     -0.263721
    9   H      9    1.4430  1.100     -0.804146     -1.822512     -0.315823
   10   H     10    1.4430  1.100      1.589529     -2.324965     -0.494333
   11   H     11    1.4430  1.100      3.277417     -0.509350     -0.384031
   12   H     12    1.4430  1.100      2.522238      1.844133     -0.090088
   13   H     13    1.4430  1.100      0.101098      2.355385      0.087775
   14   H     14    1.4430  1.100     -3.747724      0.157619      0.032227
   15   H     15    1.4430  1.100     -2.735172     -0.855111     -1.023337
   16   H     16    1.4430  1.100     -2.657360     -1.052572      0.746942
   17  Li     17    1.2255  1.100      0.920433     -0.646451      3.007158
 ------------------------------------------------------------------------------
 One-electron integrals computed using PRISM.
 NBasis=   598 RedAO= T EigKep=  1.15D-06  NBF=   598
 NBsUse=   596 1.00D-06 EigRej=  6.75D-07 NBFU=   596
 Initial guess from the checkpoint file:  "output.chk"
 B after Tr=     0.000000   -0.000000   -0.000000
         Rot=    1.000000    0.000213    0.000105    0.000029 Ang=   0.03 deg.
 Requested convergence on RMS density matrix=1.00D-08 within 128 cycles.
 Requested convergence on MAX density matrix=1.00D-06.
 Requested convergence on             energy=1.00D-06.
 No special actions if energy rises.
 Inv3:  Mode=1 IEnd=     6562323.
 Iteration    1 A*A^-1 deviation from unit magnitude is 2.89D-15 for    901.
 Iteration    1 A*A^-1 deviation from orthogonality  is 2.44D-15 for   1385    585.
 Iteration    1 A^-1*A deviation from unit magnitude is 2.89D-15 for     53.
 Iteration    1 A^-1*A deviation from orthogonality  is 2.05D-15 for   1416   1376.
 Error on total polarization charges =  0.01234
 SCF Done:  E(RHF) =  -352.140249037     A.U. after    6 cycles
            NFock=  6  Conv=0.60D-08     -V/T= 2.0020
 ExpMin= 7.59D-03 ExpMax= 1.53D+04 ExpMxC= 5.22D+02 IAcc=3 IRadAn=         5 AccDes= 0.00D+00
 HarFok:  IExCor=  205 AccDes= 0.00D+00 IRadAn=         5 IDoV=-2 UseB2=F ITyADJ=14
 ICtDFT= 12500011 ScaDFX=  1.000000  1.000000  1.000000  1.000000
 Range of M.O.s used for correlation:    10   596
 NBasis=   598 NAE=    30 NBE=    30 NFC=     9 NFV=     0
 NROrb=    587 NOA=    21 NOB=    21 NVA=   566 NVB=   566

 **** Warning!!: The largest alpha MO coefficient is  0.17466002D+03

 Disk-based method using ON**2 memory for 21 occupieds at a time.
 Permanent disk used for amplitudes=   357874725 words.
 Estimated scratch disk usage= 14435706518 words.
 Actual    scratch disk usage= 13884690582 words.
 JobTyp=1 Pass  1:  I=  10 to  30 NPSUse= 15 ParTrn=T ParDer=T DoDerP=T.
 Spin components of T(2) and E(2):
     alpha-alpha T2 =       0.5982845898D-01 E2=     -0.1722704807D+00
     alpha-beta  T2 =       0.3216032759D+00 E2=     -0.1035103085D+01
     beta-beta   T2 =       0.5982845898D-01 E2=     -0.1722704807D+00
 ANorm=    0.1200524966D+01
 E2 =    -0.1379644046D+01 EUMP2 =    -0.35351989308291D+03
 G2DrvN: will do    18 centers at a time, making    1 passes.
 Calling FoFCou, ICntrl=  3107 FMM=F I1Cent=   0 AccDes= 0.00D+00.
 NEqPCM:  Using equilibrium solvation (IEInf=0, Eps=  78.3553, EpsInf=   1.7778)
 G2PCM: DoFxE=T DoFxN=T DoGrad=T DoDP/DQ/DG/TGxP=FFFF NFrqRd=   0 IEInf=0 SqF1=F DoCFld=F IF1Alg=4.
 End of G2Drv F.D. properties file   721 does not exist.
 End of G2Drv F.D. properties file   722 does not exist.
 End of G2Drv F.D. properties file   788 does not exist.
          IDoAtm=11111111111111111
 NEqPCM:  Using equilibrium solvation (IEInf=0, Eps=  78.3553, EpsInf=   1.7778)
          Differentiating once with respect to electric field.
                with respect to dipole field.
          Differentiating once with respect to nuclear coordinates.
          There are    54 degrees of freedom in the 1st order CPHF.  IDoFFX=6 NUNeed=    54.
     51 vectors produced by pass  0 Test12= 3.14D-14 1.85D-09 XBig12= 3.62D+01 1.92D+00.
 AX will form    51 AO Fock derivatives at one time.
     51 vectors produced by pass  1 Test12= 3.14D-14 1.85D-09 XBig12= 1.44D+00 1.32D-01.
     51 vectors produced by pass  2 Test12= 3.14D-14 1.85D-09 XBig12= 3.50D-02 2.19D-02.
     51 vectors produced by pass  3 Test12= 3.14D-14 1.85D-09 XBig12= 4.10D-04 1.19D-03.
     51 vectors produced by pass  4 Test12= 3.14D-14 1.85D-09 XBig12= 4.06D-06 1.42D-04.
     51 vectors produced by pass  5 Test12= 3.14D-14 1.85D-09 XBig12= 3.22D-08 1.46D-05.
     48 vectors produced by pass  6 Test12= 3.14D-14 1.85D-09 XBig12= 2.45D-10 1.14D-06.
     22 vectors produced by pass  7 Test12= 3.14D-14 1.85D-09 XBig12= 1.75D-12 1.02D-07.
      3 vectors produced by pass  8 Test12= 3.14D-14 1.85D-09 XBig12= 1.10D-14 6.82D-09.
 InvSVY:  IOpt=1 It=  1 EMax= 3.55D-15
 Solved reduced A of dimension   379 with    54 vectors.
 End of Minotr F.D. properties file   721 does not exist.
 End of Minotr F.D. properties file   722 does not exist.
 End of Minotr F.D. properties file   788 does not exist.
 MDV=  6039797760.
 Form MO integral derivatives with frozen-active canonical formalism.
 Discarding MO integrals.
 Reordered first order wavefunction length =    576640800
 In DefCFB: NBatch=  1 ICI= 30 ICA=566 LFMax= 63
            Large arrays: LIAPS= 28133822400 LIARS=  4543423500 words.
 Semi-Direct transformation.
 ModeAB=           4 MOrb=            30 LenV=    6031220327
 LASXX=   3080372955 LTotXX=  3080372955 LenRXX=  6176047425
 LTotAB=  3095674470 MaxLAS=  4224400320 LenRXY=           0
 NonZer=  9256420380 LenScr= 18585440768 LnRSAI=  4224400320
 LnScr1=  8481933312 LExtra=           0 Total=  37467821825
 MaxDsk=          -1 SrtSym=           T ITran=            4
 JobTyp=0 Pass  1:  I=   1 to  30.
 (rs|ai) integrals will be sorted in core.
 SymMOI:  orbitals are not symmetric.
 Spin components of T(2) and E(2):
     alpha-alpha T2 =       0.5982845898D-01 E2=     -0.1722704807D+00
     alpha-beta  T2 =       0.3216032759D+00 E2=     -0.1035103085D+01
     beta-beta   T2 =       0.5982845898D-01 E2=     -0.1722704807D+00
 ANorm=    0.1697798689D+01
 E2 =    -0.1379644046D+01 EUMP2 =    -0.35351989308291D+03
          IDoAtm=11111111111111111
 NEqPCM:  Using equilibrium solvation (IEInf=0, Eps=  78.3553, EpsInf=   1.7778)
          Differentiating once with respect to electric field.
                with respect to dipole field.
          Differentiating once with respect to nuclear coordinates.
          There are     1 degrees of freedom in the 1st order CPHF.  IDoFFX=0 NUNeed=     1.
 LinEq1:  Iter=  0 NonCon=     1 RMS=2.01D-03 Max=2.87D-02 NDo=     1
 AX will form     1 AO Fock derivatives at one time.
 LinEq1:  Iter=  1 NonCon=     1 RMS=5.27D-04 Max=6.76D-03 NDo=     1
 LinEq1:  Iter=  2 NonCon=     1 RMS=1.82D-04 Max=5.15D-03 NDo=     1
 LinEq1:  Iter=  3 NonCon=     1 RMS=8.09D-05 Max=2.18D-03 NDo=     1
 LinEq1:  Iter=  4 NonCon=     1 RMS=3.25D-05 Max=8.28D-04 NDo=     1
 LinEq1:  Iter=  5 NonCon=     1 RMS=1.01D-05 Max=2.06D-04 NDo=     1
 LinEq1:  Iter=  6 NonCon=     1 RMS=2.53D-06 Max=3.32D-05 NDo=     1
 LinEq1:  Iter=  7 NonCon=     1 RMS=8.11D-07 Max=1.22D-05 NDo=     1
 LinEq1:  Iter=  8 NonCon=     1 RMS=2.16D-07 Max=3.69D-06 NDo=     1
 LinEq1:  Iter=  9 NonCon=     1 RMS=7.23D-08 Max=2.19D-06 NDo=     1
 LinEq1:  Iter= 10 NonCon=     1 RMS=2.44D-08 Max=7.62D-07 NDo=     1
 LinEq1:  Iter= 11 NonCon=     1 RMS=7.10D-09 Max=2.21D-07 NDo=     1
 LinEq1:  Iter= 12 NonCon=     1 RMS=2.83D-09 Max=8.11D-08 NDo=     1
 LinEq1:  Iter= 13 NonCon=     1 RMS=1.02D-09 Max=3.10D-08 NDo=     1
 LinEq1:  Iter= 14 NonCon=     1 RMS=2.46D-10 Max=3.83D-09 NDo=     1
 LinEq1:  Iter= 15 NonCon=     1 RMS=7.49D-11 Max=2.23D-09 NDo=     1
 LinEq1:  Iter= 16 NonCon=     0 RMS=2.72D-11 Max=4.52D-10 NDo=     1
 Linear equations converged to 1.000D-10 1.000D-09 after    16 iterations.
 End of Minotr F.D. properties file   721 does not exist.
 End of Minotr F.D. properties file   722 does not exist.
 End of Minotr F.D. properties file   788 does not exist.
 Symmetrizing basis deriv contribution to polar:
 IMax=3 JMax=2 DiffMx= 0.00D+00
 G2DrvN: will do    18 centers at a time, making    1 passes.
 Calling FoFCou, ICntrl=  3107 FMM=F I1Cent=   0 AccDes= 0.00D+00.
 NEqPCM:  Using equilibrium solvation (IEInf=0, Eps=  78.3553, EpsInf=   1.7778)
 G2PCM: DoFxE=T DoFxN=F DoGrad=F DoDP/DQ/DG/TGxP=FFFF NFrqRd=   0 IEInf=0 SqF1=F DoCFld=F IF1Alg=4.
 End of G2Drv F.D. properties file   721 does not exist.
 End of G2Drv F.D. properties file   722 does not exist.
 End of G2Drv F.D. properties file   788 does not exist.
 Would need an additional 52625282316 words for in-memory AO integral storage.
 DD1Dir will call FoFJK   2 times, MxPair=       466
 NAB=   465 NAA=     0 NBB=     0 NumPrc= 15.
 FoFJK:  IHMeth= 1 ICntrl=     200 DoSepK=F KAlg= 0 I1Cent=           0 FoldK=F
 IRaf= 990000000 NMat=     466 IRICut=     582 DoRegI=T DoRafI=T ISym2E= 2 IDoP0=3 IntGTp=3.
 FoFCou: FMM=F IPFlag=           0 FMFlag=           0 FMFlg1=           0
         NFxFlg=           0 DoJE=F BraDBF=F KetDBF=F FulRan=T
         wScrn=  0.000000 ICntrl=       200 IOpCl=  0 I1Cent=           0 NGrid=           0
         NMat0=  466 NMatS0=      0 NMatT0=  233 NMatD0=  466 NMtDS0=    0 NMtDT0=    0
 Integrals replicated using symmetry in FoFCou.
 Raff kept on since  59.30% of shell-pairs survive, threshold=   0.20 IRatSp=59.
 G2PCM: DoFxE=F DoFxN=F DoGrad=T DoDP/DQ/DG/TGxP=FFFF NFrqRd=   0 IEInf=0 SqF1=F DoCFld=F IF1Alg=4.
 Discarding MO integrals.
 D2PCM: PCM CHGder 2nd derivatives, FixD1E=F FixD2E=F DoIter=F DoCFld=F I1PDM=2
 Calling FoFJK, ICntrl=  10100127 FMM=F ISym2X=0 I1Cent= 0 IOpClX= 0 NMat=1 NMatS=1 NMatT=0.
 ***** Axes restored to original set *****
 -------------------------------------------------------------------
 Center     Atomic                   Forces (Hartrees/Bohr)
 Number     Number              X              Y              Z
 -------------------------------------------------------------------
      1        6          -0.000001306    0.000008945    0.000002194
      2        8          -0.000000459    0.000001045    0.000001427
      3        6           0.000002315    0.000002442    0.000001856
      4        6           0.000000219   -0.000006906    0.000001198
      5        6           0.000001891   -0.000011035    0.000000466
      6        6          -0.000001206   -0.000006142   -0.000002907
      7        6          -0.000006103   -0.000002624    0.000000929
      8        6           0.000003460   -0.000002114    0.000000890
      9        1          -0.000001129    0.000009977    0.000000568
     10        1          -0.000000462    0.000005575   -0.000000508
     11        1           0.000000738   -0.000007787   -0.000000202
     12        1           0.000001336   -0.000016560    0.000000932
     13        1           0.000000754   -0.000012084    0.000001982
     14        1          -0.000001355    0.000009242    0.000002450
     15        1          -0.000002431    0.000011625    0.000006387
     16        1          -0.000000465    0.000011576   -0.000003131
     17        3           0.000004203    0.000004825   -0.000014531
 -------------------------------------------------------------------
 Cartesian Forces:  Max     0.000016560 RMS     0.000005742
 FormGI is forming the generalized inverse of G from B-inverse, IUseBI=4.

 GradGradGradGradGradGradGradGradGradGradGradGradGradGradGradGradGradGrad
 Berny optimization.
 Using GEDIIS/GDIIS optimizer.
 Internal  Forces:  Max     0.000003905 RMS     0.000000912
 Search for a local minimum.
 Step number   4 out of a maximum of  102
 All quantities printed in internal units (Hartrees-Bohrs-Radians)
 Mixed Optimization -- En-DIIS/RFO-DIIS
 Swapping is turned off.
 Second derivative matrix not updated -- analytic derivatives used.
 DE= -5.22D-07 DEPred=-5.45D-07 R= 9.57D-01
 Trust test= 9.57D-01 RLast= 1.43D-02 DXMaxT set to 1.64D-01
 ITU=  0  1 -1  0
     Eigenvalues ---    0.00097   0.00293   0.00354   0.00655   0.01212
     Eigenvalues ---    0.01441   0.01486   0.01621   0.01721   0.01875
     Eigenvalues ---    0.01906   0.02152   0.02416   0.02701   0.04721
     Eigenvalues ---    0.06396   0.07645   0.08722   0.08798   0.09155
     Eigenvalues ---    0.10676   0.11847   0.13017   0.14591   0.15919
     Eigenvalues ---    0.17858   0.18516   0.18923   0.27985   0.32974
     Eigenvalues ---    0.33439   0.34179   0.34320   0.34987   0.35749
     Eigenvalues ---    0.36433   0.36460   0.36647   0.36694   0.37364
     Eigenvalues ---    0.37870   0.41726   0.44268   0.46251   0.52056
 En-DIIS/RFO-DIIS/Sim-DIIS IScMMF=       -3 using points:     4    3    2    1
 RFO step:  Lambda=-2.26244807D-08.
 DidBck=F Rises=F RFO-DIIS coefs:    0.78759    0.14626    0.00788    0.05827
 Iteration  1 RMS(Cart)=  0.00033158 RMS(Int)=  0.00000040
 Iteration  2 RMS(Cart)=  0.00000008 RMS(Int)=  0.00000038
 Variable       Old X    -DE/DX   Delta X   Delta X   Delta X     New X
                                 (Linear)    (Quad)   (Total)
    R1        2.69617  -0.00000  -0.00001   0.00001  -0.00000   2.69617
    R2        2.04985   0.00000  -0.00000   0.00000   0.00000   2.04985
    R3        2.06091   0.00000   0.00001  -0.00001   0.00000   2.06091
    R4        2.06102  -0.00000   0.00000  -0.00001  -0.00000   2.06101
    R5        2.57763   0.00000  -0.00003   0.00003  -0.00000   2.57763
    R6        2.64484  -0.00000   0.00001  -0.00001   0.00000   2.64484
    R7        2.64062  -0.00000  -0.00001   0.00001   0.00000   2.64062
    R8        6.70808  -0.00000   0.00027   0.00014   0.00040   6.70849
    R9        2.62629  -0.00000  -0.00000   0.00000  -0.00000   2.62629
   R10        2.04553   0.00000  -0.00000   0.00000  -0.00000   2.04553
   R11        2.64101  -0.00000  -0.00001   0.00001  -0.00000   2.64101
   R12        2.04537   0.00000  -0.00000   0.00000   0.00000   2.04537
   R13        2.62968  -0.00000  -0.00003   0.00002  -0.00000   2.62968
   R14        2.04388  -0.00000   0.00000  -0.00000   0.00000   2.04388
   R15        6.75839  -0.00000  -0.00200  -0.00004  -0.00204   6.75636
   R16        2.64182  -0.00000   0.00003  -0.00003  -0.00000   2.64182
   R17        2.04571  -0.00000   0.00000  -0.00000   0.00000   2.04571
   R18        6.52446  -0.00000  -0.00104  -0.00001  -0.00106   6.52340
   R19        2.04078  -0.00000   0.00000  -0.00000   0.00000   2.04078
   R20        6.50636  -0.00000   0.00018  -0.00001   0.00018   6.50654
    A1        1.84684  -0.00000   0.00001  -0.00001  -0.00000   1.84684
    A2        1.93589  -0.00000   0.00000  -0.00001  -0.00000   1.93589
    A3        1.93615   0.00000  -0.00004   0.00004   0.00000   1.93615
    A4        1.91530  -0.00000   0.00003  -0.00003   0.00000   1.91530
    A5        1.91486   0.00000   0.00001  -0.00001  -0.00000   1.91485
    A6        1.91380   0.00000  -0.00001   0.00001   0.00000   1.91380
    A7        2.03114   0.00000  -0.00005   0.00005   0.00000   2.03114
    A8        2.02078  -0.00000  -0.00000   0.00000  -0.00000   2.02078
    A9        2.16958  -0.00000   0.00003  -0.00002   0.00000   2.16958
   A10        1.97354   0.00000   0.00047   0.00001   0.00048   1.97402
   A11        2.09283   0.00000  -0.00002   0.00002  -0.00000   2.09283
   A12        1.45663  -0.00000  -0.00033  -0.00006  -0.00039   1.45624
   A13        2.09639  -0.00000   0.00001  -0.00001   0.00000   2.09639
   A14        2.07246   0.00000  -0.00004   0.00004   0.00000   2.07246
   A15        2.11434   0.00000   0.00003  -0.00003  -0.00000   2.11434
   A16        2.10130  -0.00000   0.00001  -0.00001  -0.00000   2.10130
   A17        2.08386   0.00000   0.00002  -0.00002   0.00000   2.08386
   A18        2.09803   0.00000  -0.00003   0.00003   0.00000   2.09803
   A19        2.08148  -0.00000  -0.00001   0.00001  -0.00000   2.08148
   A20        2.10098  -0.00000  -0.00002   0.00002   0.00000   2.10098
   A21        1.44710  -0.00000   0.00003   0.00000   0.00003   1.44713
   A22        2.10072   0.00000   0.00003  -0.00003   0.00000   2.10072
   A23        1.98506  -0.00000  -0.00042   0.00006  -0.00036   1.98470
   A24        2.11095   0.00000   0.00001  -0.00000   0.00000   2.11095
   A25        2.09643  -0.00000   0.00002  -0.00002  -0.00000   2.09643
   A26        2.07581  -0.00000  -0.00003   0.00003  -0.00000   2.07581
   A27        1.90235   0.00000  -0.00005   0.00003  -0.00001   1.90233
   A28        2.08343  -0.00000   0.00001  -0.00001  -0.00000   2.08343
   A29        2.11535   0.00000   0.00001  -0.00001  -0.00000   2.11535
   A30        2.08440   0.00000  -0.00002   0.00002   0.00000   2.08440
   A31        1.89641   0.00000   0.00041  -0.00001   0.00040   1.89681
   A32        0.80730  -0.00000   0.00012  -0.00001   0.00011   0.80741
   A33        0.70314  -0.00000   0.00004  -0.00001   0.00003   0.70317
   A34        0.70520  -0.00000   0.00012   0.00000   0.00012   0.70532
    D1       -3.13690  -0.00000   0.00001   0.00003   0.00004  -3.13686
    D2       -1.06081  -0.00000   0.00005  -0.00001   0.00004  -1.06077
    D3        1.07059  -0.00000   0.00001   0.00003   0.00004   1.07063
    D4        3.13366  -0.00000  -0.00006  -0.00003  -0.00009   3.13357
    D5       -0.00697  -0.00000   0.00007  -0.00017  -0.00010  -0.00707
    D6       -1.51040  -0.00000  -0.00022  -0.00010  -0.00032  -1.51072
    D7       -3.14048   0.00000  -0.00003   0.00003   0.00001  -3.14047
    D8       -0.00121   0.00000   0.00000   0.00001   0.00001  -0.00120
    D9        0.00019   0.00000  -0.00015   0.00017   0.00002   0.00021
   D10        3.13946   0.00000  -0.00012   0.00015   0.00002   3.13948
   D11        1.17915   0.00000  -0.00039   0.00006  -0.00034   1.17881
   D12       -1.96477   0.00000  -0.00037   0.00003  -0.00033  -1.96510
   D13        3.13931  -0.00000  -0.00002  -0.00001  -0.00003   3.13928
   D14        0.00028   0.00000  -0.00005   0.00005  -0.00000   0.00027
   D15       -0.00128  -0.00000   0.00012  -0.00016  -0.00004  -0.00132
   D16       -3.14031  -0.00000   0.00009  -0.00010  -0.00001  -3.14033
   D17       -3.05794   0.00000   0.00003  -0.00001   0.00002  -3.05792
   D18        2.66114  -0.00000  -0.00004  -0.00003  -0.00007   2.66107
   D19       -1.04594  -0.00000  -0.00008  -0.00004  -0.00011  -1.04605
   D20       -1.61005  -0.00000  -0.00015  -0.00005  -0.00020  -1.61025
   D21        0.00078   0.00000   0.00011  -0.00009   0.00002   0.00079
   D22        3.13957  -0.00000   0.00011  -0.00011   0.00000   3.13958
   D23       -3.13844   0.00000   0.00008  -0.00007   0.00001  -3.13842
   D24        0.00036  -0.00000   0.00008  -0.00008  -0.00000   0.00036
   D25       -0.00063  -0.00000  -0.00004   0.00001  -0.00002  -0.00066
   D26        3.13885  -0.00000   0.00005  -0.00007  -0.00002   3.13883
   D27       -1.16498  -0.00000  -0.00043   0.00000  -0.00042  -1.16540
   D28       -3.13941  -0.00000  -0.00004   0.00003  -0.00001  -3.13942
   D29        0.00007  -0.00000   0.00005  -0.00005  -0.00001   0.00006
   D30        1.97943  -0.00000  -0.00043   0.00002  -0.00041   1.97902
   D31       -0.00048   0.00000   0.00001  -0.00001  -0.00000  -0.00048
   D32        3.13968   0.00000   0.00004  -0.00003   0.00001   3.13968
   D33       -3.13996   0.00000  -0.00008   0.00007  -0.00000  -3.13996
   D34        0.00020  -0.00000  -0.00005   0.00005   0.00000   0.00020
   D35        1.04678   0.00000   0.00002   0.00001   0.00003   1.04681
   D36        1.61748   0.00000  -0.00008   0.00001  -0.00007   1.61741
   D37       -3.13969   0.00000  -0.00004   0.00004   0.00000  -3.13969
   D38       -2.56899   0.00000  -0.00014   0.00005  -0.00010  -2.56909
   D39        0.00143   0.00000  -0.00005   0.00008   0.00003   0.00147
   D40        3.14051  -0.00000  -0.00002   0.00002   0.00000   3.14052
   D41       -3.13874   0.00000  -0.00008   0.00011   0.00003  -3.13871
   D42        0.00034   0.00000  -0.00005   0.00005  -0.00000   0.00034
   D43       -2.57506  -0.00000   0.00000  -0.00004  -0.00004  -2.57510
   D44        2.57043   0.00000  -0.00012   0.00003  -0.00009   2.57034
         Item               Value     Threshold  Converged?
 Maximum Force            0.000004     0.000450     YES
 RMS     Force            0.000001     0.000300     YES
 Maximum Displacement     0.002283     0.001800     NO 
 RMS     Displacement     0.000332     0.001200     YES
 Predicted change in Energy=-8.571227D-09
 Optimization completed on the basis of negligible forces.
    -- Stationary point found.
                           ----------------------------
                           !   Optimized Parameters   !
                           ! (Angstroms and Degrees)  !
 --------------------------                            --------------------------
 ! Name  Definition              Value          Derivative Info.                !
 --------------------------------------------------------------------------------
 ! R1    R(1,2)                  1.4268         -DE/DX =    0.0                 !
 ! R2    R(1,14)                 1.0847         -DE/DX =    0.0                 !
 ! R3    R(1,15)                 1.0906         -DE/DX =    0.0                 !
 ! R4    R(1,16)                 1.0906         -DE/DX =    0.0                 !
 ! R5    R(2,3)                  1.364          -DE/DX =    0.0                 !
 ! R6    R(3,4)                  1.3996         -DE/DX =    0.0                 !
 ! R7    R(3,8)                  1.3974         -DE/DX =    0.0                 !
 ! R8    R(3,17)                 3.5498         -DE/DX =    0.0                 !
 ! R9    R(4,5)                  1.3898         -DE/DX =    0.0                 !
 ! R10   R(4,13)                 1.0824         -DE/DX =    0.0                 !
 ! R11   R(5,6)                  1.3976         -DE/DX =    0.0                 !
 ! R12   R(5,12)                 1.0824         -DE/DX =    0.0                 !
 ! R13   R(6,7)                  1.3916         -DE/DX =    0.0                 !
 ! R14   R(6,11)                 1.0816         -DE/DX =    0.0                 !
 ! R15   R(6,17)                 3.5764         -DE/DX =    0.0                 !
 ! R16   R(7,8)                  1.398          -DE/DX =    0.0                 !
 ! R17   R(7,10)                 1.0825         -DE/DX =    0.0                 !
 ! R18   R(7,17)                 3.4526         -DE/DX =    0.0                 !
 ! R19   R(8,9)                  1.0799         -DE/DX =    0.0                 !
 ! R20   R(8,17)                 3.443          -DE/DX =    0.0                 !
 ! A1    A(2,1,14)             105.8162         -DE/DX =    0.0                 !
 ! A2    A(2,1,15)             110.9183         -DE/DX =    0.0                 !
 ! A3    A(2,1,16)             110.9332         -DE/DX =    0.0                 !
 ! A4    A(14,1,15)            109.7385         -DE/DX =    0.0                 !
 ! A5    A(14,1,16)            109.7132         -DE/DX =    0.0                 !
 ! A6    A(15,1,16)            109.6524         -DE/DX =    0.0                 !
 ! A7    A(1,2,3)              116.3755         -DE/DX =    0.0                 !
 ! A8    A(2,3,4)              115.7821         -DE/DX =    0.0                 !
 ! A9    A(2,3,8)              124.3075         -DE/DX =    0.0                 !
 ! A10   A(2,3,17)             113.0755         -DE/DX =    0.0                 !
 ! A11   A(4,3,8)              119.9104         -DE/DX =    0.0                 !
 ! A12   A(4,3,17)              83.4588         -DE/DX =    0.0                 !
 ! A13   A(3,4,5)              120.1141         -DE/DX =    0.0                 !
 ! A14   A(3,4,13)             118.7431         -DE/DX =    0.0                 !
 ! A15   A(5,4,13)             121.1427         -DE/DX =    0.0                 !
 ! A16   A(4,5,6)              120.3954         -DE/DX =    0.0                 !
 ! A17   A(4,5,12)             119.3963         -DE/DX =    0.0                 !
 ! A18   A(6,5,12)             120.2081         -DE/DX =    0.0                 !
 ! A19   A(5,6,7)              119.2599         -DE/DX =    0.0                 !
 ! A20   A(5,6,11)             120.3775         -DE/DX =    0.0                 !
 ! A21   A(5,6,17)              82.913          -DE/DX =    0.0                 !
 ! A22   A(7,6,11)             120.3625         -DE/DX =    0.0                 !
 ! A23   A(11,6,17)            113.7357         -DE/DX =    0.0                 !
 ! A24   A(6,7,8)              120.9483         -DE/DX =    0.0                 !
 ! A25   A(6,7,10)             120.1165         -DE/DX =    0.0                 !
 ! A26   A(8,7,10)             118.9351         -DE/DX =    0.0                 !
 ! A27   A(10,7,17)            108.9964         -DE/DX =    0.0                 !
 ! A28   A(3,8,7)              119.3718         -DE/DX =    0.0                 !
 ! A29   A(3,8,9)              121.2008         -DE/DX =    0.0                 !
 ! A30   A(7,8,9)              119.4273         -DE/DX =    0.0                 !
 ! A31   A(9,8,17)             108.6563         -DE/DX =    0.0                 !
 ! A32   A(3,17,6)              46.2549         -DE/DX =    0.0                 !
 ! A33   A(3,17,7)              40.287          -DE/DX =    0.0                 !
 ! A34   A(6,17,8)              40.4048         -DE/DX =    0.0                 !
 ! D1    D(14,1,2,3)          -179.731          -DE/DX =    0.0                 !
 ! D2    D(15,1,2,3)           -60.78           -DE/DX =    0.0                 !
 ! D3    D(16,1,2,3)            61.3404         -DE/DX =    0.0                 !
 ! D4    D(1,2,3,4)            179.5455         -DE/DX =    0.0                 !
 ! D5    D(1,2,3,8)             -0.3993         -DE/DX =    0.0                 !
 ! D6    D(1,2,3,17)           -86.5396         -DE/DX =    0.0                 !
 ! D7    D(2,3,4,5)           -179.9363         -DE/DX =    0.0                 !
 ! D8    D(2,3,4,13)            -0.0695         -DE/DX =    0.0                 !
 ! D9    D(8,3,4,5)              0.011          -DE/DX =    0.0                 !
 ! D10   D(8,3,4,13)           179.8779         -DE/DX =    0.0                 !
 ! D11   D(17,3,4,5)            67.5602         -DE/DX =    0.0                 !
 ! D12   D(17,3,4,13)         -112.5729         -DE/DX =    0.0                 !
 ! D13   D(2,3,8,7)            179.8691         -DE/DX =    0.0                 !
 ! D14   D(2,3,8,9)              0.0158         -DE/DX =    0.0                 !
 ! D15   D(4,3,8,7)             -0.0735         -DE/DX =    0.0                 !
 ! D16   D(4,3,8,9)           -179.9268         -DE/DX =    0.0                 !
 ! D17   D(2,3,17,6)          -175.2071         -DE/DX =    0.0                 !
 ! D18   D(2,3,17,7)           152.4723         -DE/DX =    0.0                 !
 ! D19   D(4,3,17,6)           -59.9282         -DE/DX =    0.0                 !
 ! D20   D(4,3,17,7)           -92.2488         -DE/DX =    0.0                 !
 ! D21   D(3,4,5,6)              0.0444         -DE/DX =    0.0                 !
 ! D22   D(3,4,5,12)           179.8843         -DE/DX =    0.0                 !
 ! D23   D(13,4,5,6)          -179.8191         -DE/DX =    0.0                 !
 ! D24   D(13,4,5,12)            0.0207         -DE/DX =    0.0                 !
 ! D25   D(4,5,6,7)             -0.0363         -DE/DX =    0.0                 !
 ! D26   D(4,5,6,11)           179.8427         -DE/DX =    0.0                 !
 ! D27   D(4,5,6,17)           -66.7486         -DE/DX =    0.0                 !
 ! D28   D(12,5,6,7)          -179.8748         -DE/DX =    0.0                 !
 ! D29   D(12,5,6,11)            0.0041         -DE/DX =    0.0                 !
 ! D30   D(12,5,6,17)          113.4129         -DE/DX =    0.0                 !
 ! D31   D(5,6,7,8)             -0.0274         -DE/DX =    0.0                 !
 ! D32   D(5,6,7,10)           179.8902         -DE/DX =    0.0                 !
 ! D33   D(11,6,7,8)          -179.9064         -DE/DX =    0.0                 !
 ! D34   D(11,6,7,10)            0.0113         -DE/DX =    0.0                 !
 ! D35   D(5,6,17,3)            59.9763         -DE/DX =    0.0                 !
 ! D36   D(5,6,17,8)            92.6745         -DE/DX =    0.0                 !
 ! D37   D(11,6,17,3)         -179.8908         -DE/DX =    0.0                 !
 ! D38   D(11,6,17,8)         -147.1925         -DE/DX =    0.0                 !
 ! D39   D(6,7,8,3)              0.0822         -DE/DX =    0.0                 !
 ! D40   D(6,7,8,9)            179.9381         -DE/DX =    0.0                 !
 ! D41   D(10,7,8,3)          -179.8364         -DE/DX =    0.0                 !
 ! D42   D(10,7,8,9)             0.0195         -DE/DX =    0.0                 !
 ! D43   D(10,7,17,3)         -147.54           -DE/DX =    0.0                 !
 ! D44   D(9,8,17,6)           147.2747         -DE/DX =    0.0                 !
 --------------------------------------------------------------------------------
 GradGradGradGradGradGradGradGradGradGradGradGradGradGradGradGradGradGrad

                          Input orientation:                          
 ---------------------------------------------------------------------
 Center     Atomic      Atomic             Coordinates (Angstroms)
 Number     Number       Type             X           Y           Z
 ---------------------------------------------------------------------
      1          6           0        0.000590   -0.002608    0.000720
      2          8           0        0.001058    0.001280    1.427465
      3          6           0        1.223289    0.002554    2.033033
      4          6           0        1.209274    0.016369    3.432485
      5          6           0        2.404419    0.020102    4.141767
      6          6           0        3.627735    0.011058    3.466048
      7          6           0        3.636070   -0.002500    2.074573
      8          6           0        2.441437   -0.007731    1.348482
      9          1           0        2.476570   -0.017276    0.269163
     10          1           0        4.575714   -0.007833    1.537041
     11          1           0        4.557676    0.016528    4.018305
     12          1           0        2.380030    0.032724    5.223783
     13          1           0        0.255047    0.026199    3.943416
     14          1           0       -1.043163    0.001810   -0.294597
     15          1           0        0.498034    0.885253   -0.391243
     16          1           0        0.488740   -0.897673   -0.386667
     17          3           0        2.556472   -3.256434    2.482975
 ---------------------------------------------------------------------
                    Distance matrix (angstroms):
                    1          2          3          4          5
     1  C    0.000000
     2  O    1.426750   0.000000
     3  C    2.371775   1.364024   0.000000
     4  C    3.638446   2.340965   1.399590   0.000000
     5  C    4.788233   3.625456   2.417051   1.389772   0.000000
     6  C    5.016459   4.160373   2.799101   2.418700   1.397562
     7  C    4.185401   3.692164   2.413144   2.780939   2.406401
     8  C    2.788228   2.441673   1.397355   2.421131   2.793669
     9  H    2.490533   2.733161   2.163873   3.407899   3.873456
    10  H    4.826185   4.575976   3.388933   3.863445   3.391149
    11  H    6.075227   5.241703   3.880675   3.399262   2.156796
    12  H    5.739631   4.480237   3.394090   2.140020   1.082365
    13  H    3.951003   2.528861   2.141871   1.082449   2.158514
    14  H    1.084736   2.013926   3.248795   4.354862   5.618494
    15  H    1.090588   2.082329   2.679976   3.985188   4.993092
    16  H    1.090642   2.082552   2.684197   3.992563   5.001884
    17  Li   4.825092   4.272815   3.549764   3.664390   3.675649
                    6          7          8          9         10
     6  C    0.000000
     7  C    1.391566   0.000000
     8  C    2.427292   1.397993   0.000000
     9  H    3.397949   2.145732   1.079933   0.000000
    10  H    2.149439   1.082543   2.142590   2.452347   0.000000
    11  H    1.081576   2.151235   3.406907   4.288148   2.481449
    12  H    2.155660   3.390634   3.875999   4.955813   4.291240
    13  H    3.406337   3.863252   3.393395   4.293854   4.945701
    14  H    5.996651   5.244827   3.852562   3.564647   5.909887
    15  H    5.043604   4.088475   2.756969   2.272730   4.598190
    16  H    5.051979   4.094475   2.759667   2.270832   4.603892
    17  Li   3.576387   3.452595   3.443019   3.924219   3.940246
                   11         12         13         14         15
    11  H    0.000000
    12  H    2.489093   0.000000
    13  H    4.303292   2.480914   0.000000
    14  H    7.068998   6.493976   4.432459   0.000000
    15  H    6.056360   5.983079   4.425639   1.779073   0.000000
    16  H    6.065952   5.993310   4.433707   1.778840   1.782956
    17  Li   4.132111   4.285059   4.266747   5.593606   5.445354
                   16         17
    16  H    0.000000
    17  Li   4.251366   0.000000
 Stoichiometry    C7H8LiO(1+)
 Framework group  C1[X(C7H8LiO)]
 Deg. of freedom    45
 Full point group                 C1      NOp   1
 Largest Abelian subgroup         C1      NOp   1
 Largest concise Abelian subgroup C1      NOp   1
                         Standard orientation:                         
 ---------------------------------------------------------------------
 Center     Atomic      Atomic             Coordinates (Angstroms)
 Number     Number       Type             X           Y           Z
 ---------------------------------------------------------------------
      1          6           0       -2.786983   -0.336447   -0.065378
      2          8           0       -1.808101    0.699018    0.006864
      3          6           0       -0.505185    0.309710   -0.099962
      4          6           0        0.444004    1.336344   -0.037393
      5          6           0        1.798284    1.040951   -0.138068
      6          6           0        2.223521   -0.280069   -0.303170
      7          6           0        1.275667   -1.297033   -0.364928
      8          6           0       -0.089704   -1.014359   -0.263721
      9          1           0       -0.804146   -1.822512   -0.315823
     10          1           0        1.589529   -2.324965   -0.494333
     11          1           0        3.277417   -0.509350   -0.384031
     12          1           0        2.522238    1.844133   -0.090088
     13          1           0        0.101098    2.355385    0.087775
     14          1           0       -3.747724    0.157619    0.032227
     15          1           0       -2.735172   -0.855111   -1.023337
     16          1           0       -2.657360   -1.052572    0.746942
     17          3           0        0.920433   -0.646451    3.007158
 ---------------------------------------------------------------------
 Rotational constants (GHZ):           2.9689998           1.2865348           1.1878945

 **********************************************************************

            Population analysis using the SCF Density.

 **********************************************************************

 Orbital symmetries:
       Occupied  (A) (A) (A) (A) (A) (A) (A) (A) (A) (A) (A) (A)
                 (A) (A) (A) (A) (A) (A) (A) (A) (A) (A) (A) (A)
                 (A) (A) (A) (A) (A) (A)
       Virtual   (A) (A) (A) (A) (A) (A) (A) (A) (A) (A) (A) (A)
                 (A) (A) (A) (A) (A) (A) (A) (A) (A) (A) (A) (A)
                 (A) (A) (A) (A) (A) (A) (A) (A) (A) (A) (A) (A)
                 (A) (A) (A) (A) (A) (A) (A) (A) (A) (A) (A) (A)
                 (A) (A) (A) (A) (A) (A) (A) (A) (A) (A) (A) (A)
                 (A) (A) (A) (A) (A) (A) (A) (A) (A) (A) (A) (A)
                 (A) (A) (A) (A) (A) (A) (A) (A) (A) (A) (A) (A)
                 (A) (A) (A) (A) (A) (A) (A) (A) (A) (A) (A) (A)
                 (A) (A) (A) (A) (A) (A) (A) (A) (A) (A) (A) (A)
                 (A) (A) (A) (A) (A) (A) (A) (A) (A) (A) (A) (A)
                 (A) (A) (A) (A) (A) (A) (A) (A) (A) (A) (A) (A)
                 (A) (A) (A) (A) (A) (A) (A) (A) (A) (A) (A) (A)
                 (A) (A) (A) (A) (A) (A) (A) (A) (A) (A) (A) (A)
                 (A) (A) (A) (A) (A) (A) (A) (A) (A) (A) (A) (A)
                 (A) (A) (A) (A) (A) (A) (A) (A) (A) (A) (A) (A)
                 (A) (A) (A) (A) (A) (A) (A) (A) (A) (A) (A) (A)
                 (A) (A) (A) (A) (A) (A) (A) (A) (A) (A) (A) (A)
                 (A) (A) (A) (A) (A) (A) (A) (A) (A) (A) (A) (A)
                 (A) (A) (A) (A) (A) (A) (A) (A) (A) (A) (A) (A)
                 (A) (A) (A) (A) (A) (A) (A) (A) (A) (A) (A) (A)
                 (A) (A) (A) (A) (A) (A) (A) (A) (A) (A) (A) (A)
                 (A) (A) (A) (A) (A) (A) (A) (A) (A) (A) (A) (A)
                 (A) (A) (A) (A) (A) (A) (A) (A) (A) (A) (A) (A)
                 (A) (A) (A) (A) (A) (A) (A) (A) (A) (A) (A) (A)
                 (A) (A) (A) (A) (A) (A) (A) (A) (A) (A) (A) (A)
                 (A) (A) (A) (A) (A) (A) (A) (A) (A) (A) (A) (A)
                 (A) (A) (A) (A) (A) (A) (A) (A) (A) (A) (A) (A)
                 (A) (A) (A) (A) (A) (A) (A) (A) (A) (A) (A) (A)
                 (A) (A) (A) (A) (A) (A) (A) (A) (A) (A) (A) (A)
                 (A) (A) (A) (A) (A) (A) (A) (A) (A) (A) (A) (A)
                 (A) (A) (A) (A) (A) (A) (A) (A) (A) (A) (A) (A)
                 (A) (A) (A) (A) (A) (A) (A) (A) (A) (A) (A) (A)
                 (A) (A) (A) (A) (A) (A) (A) (A) (A) (A) (A) (A)
                 (A) (A) (A) (A) (A) (A) (A) (A) (A) (A) (A) (A)
                 (A) (A) (A) (A) (A) (A) (A) (A) (A) (A) (A) (A)
                 (A) (A) (A) (A) (A) (A) (A) (A) (A) (A) (A) (A)
                 (A) (A) (A) (A) (A) (A) (A) (A) (A) (A) (A) (A)
                 (A) (A) (A) (A) (A) (A) (A) (A) (A) (A) (A) (A)
                 (A) (A) (A) (A) (A) (A) (A) (A) (A) (A) (A) (A)
                 (A) (A) (A) (A) (A) (A) (A) (A) (A) (A) (A) (A)
                 (A) (A) (A) (A) (A) (A) (A) (A) (A) (A) (A) (A)
                 (A) (A) (A) (A) (A) (A) (A) (A) (A) (A) (A) (A)
                 (A) (A) (A) (A) (A) (A) (A) (A) (A) (A) (A) (A)
                 (A) (A) (A) (A) (A) (A) (A) (A) (A) (A) (A) (A)
                 (A) (A) (A) (A) (A) (A) (A) (A) (A) (A) (A) (A)
                 (A) (A) (A) (A) (A) (A) (A) (A) (A) (A) (A) (A)
                 (A) (A) (A) (A) (A) (A) (A) (A) (A) (A) (A) (A)
                 (A) (A)
 The electronic state is 1-A.
 Alpha  occ. eigenvalues --  -20.59201 -11.30746 -11.28017 -11.24532 -11.24475
 Alpha  occ. eigenvalues --  -11.23624 -11.23397 -11.23181  -2.40527  -1.41449
 Alpha  occ. eigenvalues --   -1.15307  -1.02762  -1.01920  -0.94360  -0.83866
 Alpha  occ. eigenvalues --   -0.81218  -0.72546  -0.66906  -0.66537  -0.65789
 Alpha  occ. eigenvalues --   -0.62408  -0.59446  -0.57834  -0.53099  -0.53004
 Alpha  occ. eigenvalues --   -0.51798  -0.48761  -0.47483  -0.34811  -0.32055
 Alpha virt. eigenvalues --    0.01123   0.01865   0.01905   0.02016   0.04190
 Alpha virt. eigenvalues --    0.04513   0.04631   0.04778   0.04914   0.05459
 Alpha virt. eigenvalues --    0.06360   0.06638   0.06747   0.07001   0.07881
 Alpha virt. eigenvalues --    0.08336   0.09265   0.09997   0.10464   0.10924
 Alpha virt. eigenvalues --    0.11314   0.12348   0.12570   0.12840   0.13086
 Alpha virt. eigenvalues --    0.13743   0.14076   0.14275   0.14407   0.14726
 Alpha virt. eigenvalues --    0.14963   0.15142   0.15234   0.15423   0.15631
 Alpha virt. eigenvalues --    0.15837   0.16024   0.16545   0.16769   0.17258
 Alpha virt. eigenvalues --    0.17465   0.17983   0.18820   0.20121   0.21594
 Alpha virt. eigenvalues --    0.22300   0.22918   0.23350   0.24118   0.24842
 Alpha virt. eigenvalues --    0.25194   0.26208   0.26516   0.26957   0.27220
 Alpha virt. eigenvalues --    0.27867   0.29020   0.29126   0.29597   0.30438
 Alpha virt. eigenvalues --    0.30995   0.31717   0.32251   0.32546   0.32952
 Alpha virt. eigenvalues --    0.33010   0.33190   0.33881   0.34262   0.34646
 Alpha virt. eigenvalues --    0.35131   0.35558   0.35599   0.36030   0.36865
 Alpha virt. eigenvalues --    0.37145   0.37382   0.37786   0.38224   0.38677
 Alpha virt. eigenvalues --    0.39017   0.39491   0.39902   0.40203   0.41105
 Alpha virt. eigenvalues --    0.41978   0.42529   0.43210   0.43599   0.43807
 Alpha virt. eigenvalues --    0.44385   0.44738   0.45367   0.45582   0.45832
 Alpha virt. eigenvalues --    0.46560   0.47172   0.47381   0.47538   0.48333
 Alpha virt. eigenvalues --    0.48459   0.49273   0.49822   0.49870   0.50317
 Alpha virt. eigenvalues --    0.51162   0.51727   0.51911   0.52347   0.52525
 Alpha virt. eigenvalues --    0.52828   0.53221   0.53765   0.54387   0.54992
 Alpha virt. eigenvalues --    0.55117   0.56001   0.56388   0.56782   0.57014
 Alpha virt. eigenvalues --    0.58110   0.58676   0.59399   0.59462   0.60085
 Alpha virt. eigenvalues --    0.60866   0.61312   0.61746   0.62615   0.64424
 Alpha virt. eigenvalues --    0.66657   0.67217   0.67719   0.68126   0.68701
 Alpha virt. eigenvalues --    0.69220   0.69726   0.70273   0.71138   0.72249
 Alpha virt. eigenvalues --    0.72651   0.73552   0.74488   0.75661   0.76565
 Alpha virt. eigenvalues --    0.77375   0.77837   0.78310   0.79362   0.81738
 Alpha virt. eigenvalues --    0.81893   0.82194   0.82934   0.83943   0.84539
 Alpha virt. eigenvalues --    0.85572   0.85881   0.86168   0.87182   0.87788
 Alpha virt. eigenvalues --    0.88608   0.88966   0.89322   0.89862   0.90310
 Alpha virt. eigenvalues --    0.90809   0.91399   0.91669   0.92352   0.92912
 Alpha virt. eigenvalues --    0.93138   0.93799   0.94128   0.94247   0.94897
 Alpha virt. eigenvalues --    0.96351   0.96522   0.97465   0.97931   0.98467
 Alpha virt. eigenvalues --    0.99261   0.99721   0.99929   1.00771   1.01125
 Alpha virt. eigenvalues --    1.01764   1.02634   1.03248   1.03662   1.04012
 Alpha virt. eigenvalues --    1.04253   1.05819   1.06193   1.07369   1.08348
 Alpha virt. eigenvalues --    1.08734   1.09207   1.09884   1.10160   1.11510
 Alpha virt. eigenvalues --    1.12122   1.12520   1.12815   1.12898   1.13697
 Alpha virt. eigenvalues --    1.14261   1.14441   1.15470   1.16339   1.16507
 Alpha virt. eigenvalues --    1.17268   1.17627   1.19234   1.19693   1.20038
 Alpha virt. eigenvalues --    1.20748   1.21043   1.21627   1.21818   1.22359
 Alpha virt. eigenvalues --    1.23112   1.23782   1.24581   1.24823   1.25297
 Alpha virt. eigenvalues --    1.25752   1.26683   1.27207   1.27387   1.27908
 Alpha virt. eigenvalues --    1.29810   1.30655   1.30835   1.31484   1.32565
 Alpha virt. eigenvalues --    1.32888   1.34641   1.35326   1.36746   1.37148
 Alpha virt. eigenvalues --    1.39555   1.40518   1.40839   1.42612   1.43821
 Alpha virt. eigenvalues --    1.44749   1.45693   1.47152   1.47877   1.48951
 Alpha virt. eigenvalues --    1.49726   1.50999   1.52267   1.53057   1.54411
 Alpha virt. eigenvalues --    1.54892   1.56137   1.56930   1.58453   1.58604
 Alpha virt. eigenvalues --    1.61679   1.62614   1.63406   1.64245   1.65055
 Alpha virt. eigenvalues --    1.67615   1.68363   1.69302   1.69486   1.70359
 Alpha virt. eigenvalues --    1.71491   1.72185   1.73831   1.74804   1.75493
 Alpha virt. eigenvalues --    1.75999   1.76468   1.79168   1.81057   1.81145
 Alpha virt. eigenvalues --    1.83278   1.83953   1.84843   1.85860   1.86043
 Alpha virt. eigenvalues --    1.86721   1.87076   1.88085   1.88876   1.89193
 Alpha virt. eigenvalues --    1.91365   1.92778   1.95369   1.96240   1.98052
 Alpha virt. eigenvalues --    1.99873   2.00683   2.01923   2.02483   2.02818
 Alpha virt. eigenvalues --    2.03489   2.03996   2.05079   2.05232   2.06090
 Alpha virt. eigenvalues --    2.07225   2.08557   2.10077   2.10586   2.12010
 Alpha virt. eigenvalues --    2.12846   2.13291   2.16108   2.16851   2.17052
 Alpha virt. eigenvalues --    2.18259   2.19082   2.20320   2.23216   2.23839
 Alpha virt. eigenvalues --    2.24685   2.25879   2.28157   2.29272   2.30198
 Alpha virt. eigenvalues --    2.33147   2.34302   2.34726   2.39615   2.41393
 Alpha virt. eigenvalues --    2.42566   2.43606   2.47127   2.48510   2.48847
 Alpha virt. eigenvalues --    2.49691   2.52147   2.57263   2.58899   2.60405
 Alpha virt. eigenvalues --    2.64221   2.64864   2.66085   2.68322   2.70821
 Alpha virt. eigenvalues --    2.73121   2.73480   2.77625   2.78398   2.80179
 Alpha virt. eigenvalues --    2.81150   2.83740   2.87771   2.90986   2.93375
 Alpha virt. eigenvalues --    3.01552   3.02439   3.03867   3.04745   3.09983
 Alpha virt. eigenvalues --    3.11717   3.12882   3.19009   3.21219   3.22785
 Alpha virt. eigenvalues --    3.24556   3.26545   3.28070   3.29694   3.32093
 Alpha virt. eigenvalues --    3.33773   3.34909   3.37197   3.39544   3.41164
 Alpha virt. eigenvalues --    3.42658   3.44153   3.44790   3.44847   3.46372
 Alpha virt. eigenvalues --    3.47643   3.48153   3.50928   3.51802   3.52150
 Alpha virt. eigenvalues --    3.53997   3.54306   3.56688   3.57597   3.58748
 Alpha virt. eigenvalues --    3.60093   3.61082   3.61238   3.63497   3.65043
 Alpha virt. eigenvalues --    3.66574   3.68226   3.70450   3.70806   3.72257
 Alpha virt. eigenvalues --    3.72780   3.74303   3.76237   3.76824   3.77952
 Alpha virt. eigenvalues --    3.81852   3.83398   3.84409   3.85334   3.87047
 Alpha virt. eigenvalues --    3.89005   3.89657   3.90845   3.91259   3.91679
 Alpha virt. eigenvalues --    3.92930   3.93780   3.94348   3.95630   3.96700
 Alpha virt. eigenvalues --    3.99110   3.99969   4.01390   4.02158   4.04033
 Alpha virt. eigenvalues --    4.04708   4.06305   4.08331   4.09745   4.10639
 Alpha virt. eigenvalues --    4.12234   4.13111   4.14140   4.15468   4.17790
 Alpha virt. eigenvalues --    4.19442   4.21051   4.21515   4.22207   4.24350
 Alpha virt. eigenvalues --    4.27040   4.27864   4.28038   4.29318   4.31635
 Alpha virt. eigenvalues --    4.32452   4.33321   4.35114   4.39176   4.39330
 Alpha virt. eigenvalues --    4.39357   4.40505   4.40954   4.42064   4.42431
 Alpha virt. eigenvalues --    4.43255   4.44026   4.48598   4.48660   4.49785
 Alpha virt. eigenvalues --    4.52234   4.53226   4.57586   4.60238   4.62211
 Alpha virt. eigenvalues --    4.63469   4.65263   4.67620   4.69706   4.71953
 Alpha virt. eigenvalues --    4.73910   4.76182   4.77414   4.78690   4.80443
 Alpha virt. eigenvalues --    4.81967   4.83797   4.84818   4.87854   4.88681
 Alpha virt. eigenvalues --    4.91867   4.94183   4.95483   4.96431   4.98998
 Alpha virt. eigenvalues --    4.99442   5.01035   5.03798   5.05187   5.07528
 Alpha virt. eigenvalues --    5.08810   5.10794   5.13154   5.14759   5.15641
 Alpha virt. eigenvalues --    5.16070   5.16814   5.18283   5.18840   5.21047
 Alpha virt. eigenvalues --    5.23664   5.25151   5.29415   5.30395   5.34181
 Alpha virt. eigenvalues --    5.35732   5.37186   5.40313   5.41080   5.43295
 Alpha virt. eigenvalues --    5.44335   5.45494   5.50967   5.52899   5.61483
 Alpha virt. eigenvalues --    5.61842   5.63455   5.67663   5.69412   5.73772
 Alpha virt. eigenvalues --    5.77544   5.78963   5.81490   5.84071   5.90813
 Alpha virt. eigenvalues --    6.04953   6.08565   6.09642   6.14355   6.17458
 Alpha virt. eigenvalues --    6.18262   6.22943   6.27132   6.33967   6.36661
 Alpha virt. eigenvalues --    6.40717   6.49681   6.58723   6.66598   6.69971
 Alpha virt. eigenvalues --    6.77744   6.81055   6.90358   6.91000   6.96709
 Alpha virt. eigenvalues --    6.99468   7.11216   7.14153   7.19493   7.20762
 Alpha virt. eigenvalues --    7.44193   7.56239   7.58843   7.80176   7.90394
 Alpha virt. eigenvalues --    7.90953   8.40089   8.59441  16.07753  16.14285
 Alpha virt. eigenvalues --   16.36310  18.25764  18.83022  19.53666  19.62194
 Alpha virt. eigenvalues --   20.13981
          Condensed to atoms (all electrons):
               1          2          3          4          5          6
     1  C    5.805826   0.087487   0.022323  -0.007580   0.007538  -0.000565
     2  O    0.087487   8.941354   0.013915  -0.124537   0.034287  -0.003246
     3  C    0.022323   0.013915   5.549029  -0.321781   0.130890  -0.264999
     4  C   -0.007580  -0.124537  -0.321781   6.944533  -0.232705   0.319731
     5  C    0.007538   0.034287   0.130890  -0.232705   6.654792  -0.497466
     6  C   -0.000565  -0.003246  -0.264999   0.319731  -0.497466   6.625956
     7  C   -0.006070  -0.015193   0.105559  -0.159656   0.357587  -0.465440
     8  C   -0.037149  -0.232660  -0.092977   0.226588  -0.259748   0.298414
     9  H   -0.040819  -0.019957  -0.106204  -0.041177  -0.020342   0.035937
    10  H   -0.001008  -0.001079  -0.002764   0.012341   0.021714  -0.119754
    11  H    0.000379   0.001668  -0.030883   0.034849  -0.114400   0.455227
    12  H    0.000229  -0.008727   0.042953  -0.161546   0.433483  -0.114696
    13  H   -0.000655   0.001424  -0.114163   0.500413  -0.132823   0.013566
    14  H    0.311495   0.029697  -0.011562   0.011596  -0.001750  -0.000652
    15  H    0.374655   0.005132   0.024399  -0.010228   0.001485   0.000371
    16  H    0.361821  -0.002153   0.011407  -0.002049   0.002041  -0.002623
    17  Li  -0.000000  -0.003005  -0.003134  -0.006631  -0.005660  -0.000094
               7          8          9         10         11         12
     1  C   -0.006070  -0.037149  -0.040819  -0.001008   0.000379   0.000229
     2  O   -0.015193  -0.232660  -0.019957  -0.001079   0.001668  -0.008727
     3  C    0.105559  -0.092977  -0.106204  -0.002764  -0.030883   0.042953
     4  C   -0.159656   0.226588  -0.041177   0.012341   0.034849  -0.161546
     5  C    0.357587  -0.259748  -0.020342   0.021714  -0.114400   0.433483
     6  C   -0.465440   0.298414   0.035937  -0.119754   0.455227  -0.114696
     7  C    6.976271  -0.330474  -0.213333   0.457992  -0.091117   0.015239
     8  C   -0.330474   6.393747   0.514862  -0.103301   0.005529  -0.019777
     9  H   -0.213333   0.514862   0.594877  -0.014073  -0.006172   0.000893
    10  H    0.457992  -0.103301  -0.014073   0.346986   0.006560  -0.002402
    11  H   -0.091117   0.005529  -0.006172   0.006560   0.374998  -0.023822
    12  H    0.015239  -0.019777   0.000893  -0.002402  -0.023822   0.373251
    13  H   -0.002256   0.010475  -0.004348   0.000761   0.002110  -0.014416
    14  H    0.001162   0.000260  -0.007541   0.000284   0.000049  -0.000172
    15  H    0.002998  -0.028687  -0.013067  -0.000236   0.000062   0.000222
    16  H    0.001733  -0.011361  -0.000690  -0.000343  -0.000329   0.000256
    17  Li  -0.011138  -0.012258   0.001078  -0.001401  -0.001256   0.000386
              13         14         15         16         17
     1  C   -0.000655   0.311495   0.374655   0.361821  -0.000000
     2  O    0.001424   0.029697   0.005132  -0.002153  -0.003005
     3  C   -0.114163  -0.011562   0.024399   0.011407  -0.003134
     4  C    0.500413   0.011596  -0.010228  -0.002049  -0.006631
     5  C   -0.132823  -0.001750   0.001485   0.002041  -0.005660
     6  C    0.013566  -0.000652   0.000371  -0.002623  -0.000094
     7  C   -0.002256   0.001162   0.002998   0.001733  -0.011138
     8  C    0.010475   0.000260  -0.028687  -0.011361  -0.012258
     9  H   -0.004348  -0.007541  -0.013067  -0.000690   0.001078
    10  H    0.000761   0.000284  -0.000236  -0.000343  -0.001401
    11  H    0.002110   0.000049   0.000062  -0.000329  -0.001256
    12  H   -0.014416  -0.000172   0.000222   0.000256   0.000386
    13  H    0.361799   0.002488  -0.000849  -0.001079   0.000147
    14  H    0.002488   0.320099  -0.012921  -0.010173   0.000177
    15  H   -0.000849  -0.012921   0.294849  -0.004709  -0.000383
    16  H   -0.001079  -0.010173  -0.004709   0.289493  -0.000464
    17  Li   0.000147   0.000177  -0.000383  -0.000464   2.009212
 Mulliken charges:
               1
     1  C   -0.877906
     2  O   -0.704408
     3  C    1.047990
     4  C   -0.982160
     5  C   -0.378925
     6  C   -0.279667
     7  C   -0.623862
     8  C   -0.321482
     9  H    0.340074
    10  H    0.399723
    11  H    0.386549
    12  H    0.478648
    13  H    0.377408
    14  H    0.367464
    15  H    0.366909
    16  H    0.369220
    17  Li   1.034426
 Sum of Mulliken charges =   1.00000
 Mulliken charges with hydrogens summed into heavy atoms:
               1
     1  C    0.225687
     2  O   -0.704408
     3  C    1.047990
     4  C   -0.604753
     5  C    0.099723
     6  C    0.106882
     7  C   -0.224140
     8  C    0.018592
    17  Li   1.034426
 APT charges:
               1
     1  C    0.593339
     2  O   -1.112934
     3  C    0.736954
     4  C   -0.158064
     5  C    0.024377
     6  C   -0.154441
     7  C    0.028754
     8  C   -0.207317
     9  H    0.084367
    10  H    0.047948
    11  H    0.049868
    12  H    0.049108
    13  H    0.070843
    14  H    0.005506
    15  H   -0.029981
    16  H   -0.032725
    17  Li   1.004397
 Sum of APT charges =   1.00000
 APT charges with hydrogens summed into heavy atoms:
               1
     1  C    0.536140
     2  O   -1.112934
     3  C    0.736954
     4  C   -0.087221
     5  C    0.073486
     6  C   -0.104573
     7  C    0.076702
     8  C   -0.122950
    17  Li   1.004397
 Electronic spatial extent (au):  <R**2>=           1054.7360
 Charge=              1.0000 electrons
 Dipole moment (field-independent basis, Debye):
    X=              3.6619    Y=             -4.7647    Z=             14.1644  Tot=             15.3865
 Quadrupole moment (field-independent basis, Debye-Ang):
   XX=            -35.9178   YY=            -42.2716   ZZ=             -9.2232
   XY=              1.2805   XZ=             13.1673   YZ=             -8.3339
 Traceless Quadrupole moment (field-independent basis, Debye-Ang):
   XX=             -6.7803   YY=            -13.1341   ZZ=             19.9143
   XY=              1.2805   XZ=             13.1673   YZ=             -8.3339
 Octapole moment (field-independent basis, Debye-Ang**2):
  XXX=            -10.9637  YYY=             -5.1056  ZZZ=            152.5508  XYY=              6.1600
  XXY=             -9.9017  XXZ=             16.0940  XZZ=             32.2249  YZZ=            -29.8031
  YYZ=             11.3250  XYZ=             -7.5998
 Hexadecapole moment (field-independent basis, Debye-Ang**3):
 XXXX=           -794.9188 YYYY=           -299.2174 ZZZZ=            288.0989 XXXY=              5.3263
 XXXZ=             23.7823 YYYX=             -3.4366 YYYZ=             -9.1748 ZZZX=            142.6037
 ZZZY=            -97.4370 XXYY=           -195.8767 XXZZ=           -143.9999 YYZZ=            -60.2539
 XXYZ=             -8.6180 YYXZ=              9.3872 ZZXY=            -26.9069
 N-N= 3.699922030582D+02 E-N=-1.553735197745D+03  KE= 3.514270626399D+02
  Exact polarizability:     138.887      -0.160      79.282      10.186       0.571     139.452
 Approx polarizability:      92.383      -0.008      88.807      -1.590       2.977      61.389
 Rotating derivatives to standard orientation.
 Full mass-weighted force constant matrix:
 Low frequencies ---  -26.7210   -0.0015    0.0009    0.0013   10.5478   18.7398
 Low frequencies ---   55.3411   84.5657   95.1764
 Diagonal vibrational polarizability:
     1035.2603778     505.6076560     226.7117847
 Harmonic frequencies (cm**-1), IR intensities (KM/Mole), Raman scattering
 activities (A**4/AMU), depolarization ratios for plane and unpolarized
 incident light, reduced masses (AMU), force constants (mDyne/A),
 and normal coordinates:
                      1                      2                      3
                      A                      A                      A
 Frequencies --     47.5261                72.4271                93.2963
 Red. masses --      5.7134                 5.2522                 3.3684
 Frc consts  --      0.0076                 0.0162                 0.0173
 IR Inten    --    102.3515                85.4210                 7.3148
  Atom  AN      X      Y      Z        X      Y      Z        X      Y      Z
     1   6    -0.06   0.02  -0.18     0.03  -0.04   0.10    -0.01   0.02  -0.25
     2   8    -0.04  -0.00  -0.02     0.03  -0.03   0.07     0.02  -0.03   0.23
     3   6    -0.04  -0.02   0.02     0.02  -0.03   0.01     0.01  -0.02   0.13
     4   6    -0.03  -0.04   0.12     0.04  -0.05   0.14     0.01  -0.01   0.02
     5   6    -0.03  -0.05   0.16     0.04  -0.06   0.12     0.00   0.00  -0.11
     6   6    -0.04  -0.05   0.09     0.02  -0.04  -0.04    -0.00   0.01  -0.13
     7   6    -0.05  -0.03  -0.00     0.00  -0.02  -0.18     0.00  -0.01  -0.01
     8   6    -0.05  -0.01  -0.03     0.01  -0.01  -0.17     0.01  -0.02   0.12
     9   1    -0.06  -0.00  -0.10    -0.00   0.00  -0.28     0.01  -0.03   0.21
    10   1    -0.07  -0.03  -0.05    -0.01  -0.01  -0.31     0.00  -0.01  -0.01
    11   1    -0.04  -0.06   0.11     0.02  -0.05  -0.05    -0.01   0.02  -0.25
    12   1    -0.02  -0.06   0.23     0.05  -0.07   0.23    -0.00   0.01  -0.22
    13   1    -0.02  -0.04   0.16     0.05  -0.06   0.27     0.01  -0.01   0.03
    14   1    -0.06   0.04  -0.23     0.04  -0.05   0.22    -0.01   0.04  -0.37
    15   1     0.01   0.09  -0.22    -0.06   0.03   0.06     0.22   0.26  -0.37
    16   1    -0.14  -0.04  -0.22     0.12  -0.09   0.04    -0.24  -0.18  -0.40
    17   3     0.67   0.31  -0.20    -0.36   0.56  -0.16    -0.09   0.10   0.10
                      4                      5                      6
                      A                      A                      A
 Frequencies --    210.1103               244.1072               265.4864
 Red. masses --      2.6068                 2.9396                 3.0711
 Frc consts  --      0.0678                 0.1032                 0.1275
 IR Inten    --     20.7250                99.0091                 4.2850
  Atom  AN      X      Y      Z        X      Y      Z        X      Y      Z
     1   6    -0.00   0.01  -0.00    -0.01   0.00  -0.01     0.21  -0.21  -0.04
     2   8     0.01  -0.02   0.18    -0.01  -0.01  -0.01    -0.04   0.04   0.01
     3   6    -0.00   0.01  -0.06    -0.01  -0.00  -0.07    -0.01   0.15   0.02
     4   6    -0.01   0.02  -0.17    -0.00  -0.01  -0.02     0.05   0.09   0.00
     5   6    -0.00   0.01  -0.03    -0.00  -0.01   0.01     0.03  -0.05  -0.01
     6   6     0.01  -0.01   0.18    -0.00  -0.01  -0.01    -0.07  -0.08  -0.00
     7   6     0.01  -0.00   0.07    -0.01   0.00  -0.07    -0.14  -0.01   0.01
     8   6    -0.00   0.01  -0.10    -0.01   0.01  -0.10    -0.09   0.12   0.02
     9   1    -0.00   0.02  -0.14    -0.01   0.02  -0.20    -0.13   0.17   0.03
    10   1     0.01  -0.01   0.13    -0.01   0.00  -0.12    -0.24  -0.04   0.01
    11   1     0.02  -0.03   0.36    -0.00  -0.02   0.02    -0.08  -0.15  -0.01
    12   1    -0.00   0.01  -0.04     0.00  -0.02   0.06     0.11  -0.11  -0.02
    13   1    -0.02   0.03  -0.27    -0.00  -0.01   0.01     0.16   0.13   0.00
    14   1     0.02  -0.04   0.39     0.01  -0.04   0.47     0.08  -0.48  -0.02
    15   1    -0.20   0.38  -0.22    -0.32   0.30  -0.18     0.36  -0.16  -0.05
    16   1     0.17  -0.31  -0.31     0.25  -0.25  -0.27     0.41  -0.21  -0.06
    17   3    -0.02  -0.03  -0.19     0.10   0.06   0.52     0.01  -0.01   0.01
                      7                      8                      9
                      A                      A                      A
 Frequencies --    290.5097               422.1474               442.4715
 Red. masses --      1.6333                 2.9836                 4.6751
 Frc consts  --      0.0812                 0.3133                 0.5393
 IR Inten    --      7.1626                 0.1764                 1.4177
  Atom  AN      X      Y      Z        X      Y      Z        X      Y      Z
     1   6    -0.00   0.01  -0.01     0.00   0.00  -0.00     0.30   0.11  -0.00
     2   8    -0.00   0.01  -0.11     0.00   0.00  -0.00     0.18   0.12   0.01
     3   6     0.00  -0.01   0.05     0.00  -0.00  -0.00     0.04  -0.15  -0.02
     4   6     0.00  -0.01   0.09    -0.01   0.02  -0.21    -0.13  -0.06   0.00
     5   6    -0.00   0.01  -0.02     0.01  -0.02   0.21    -0.16   0.09   0.01
     6   6    -0.00   0.01  -0.07    -0.00   0.00  -0.01    -0.18   0.08   0.02
     7   6     0.01  -0.01   0.06    -0.01   0.02  -0.19    -0.05  -0.04   0.00
     8   6     0.01  -0.01   0.11     0.01  -0.03   0.22    -0.08  -0.19  -0.03
     9   1     0.01  -0.02   0.11     0.02  -0.06   0.46    -0.06  -0.21  -0.04
    10   1     0.01  -0.01   0.08    -0.02   0.05  -0.44     0.12   0.01   0.00
    11   1    -0.01   0.03  -0.19    -0.00   0.01  -0.05    -0.17   0.13   0.03
    12   1    -0.01   0.01  -0.06     0.02  -0.04   0.45    -0.17   0.09   0.01
    13   1     0.00  -0.01   0.12    -0.03   0.04  -0.42    -0.37  -0.14   0.01
    14   1     0.03  -0.05   0.56     0.01  -0.01   0.09     0.23  -0.03  -0.02
    15   1    -0.38   0.31  -0.20    -0.04   0.06  -0.04     0.39   0.11   0.00
    16   1     0.35  -0.24  -0.29     0.05  -0.05  -0.06     0.38   0.11  -0.01
    17   3    -0.03  -0.01  -0.12    -0.01  -0.00  -0.02     0.01   0.00   0.01
                     10                     11                     12
                      A                      A                      A
 Frequencies --    518.4680               552.8288               612.9444
 Red. masses --      2.7953                 4.9819                 6.3567
 Frc consts  --      0.4427                 0.8971                 1.4071
 IR Inten    --     16.2802                 9.0660                 0.9132
  Atom  AN      X      Y      Z        X      Y      Z        X      Y      Z
     1   6     0.00   0.00  -0.01     0.07   0.01  -0.00    -0.04  -0.05  -0.00
     2   8    -0.01   0.01  -0.08    -0.20   0.27   0.04     0.02  -0.05  -0.01
     3   6     0.01  -0.03   0.29    -0.21  -0.04   0.00    -0.01  -0.12  -0.02
     4   6     0.00  -0.01   0.01    -0.04  -0.24  -0.03     0.21  -0.21  -0.03
     5   6    -0.01   0.01  -0.12     0.00  -0.11  -0.01     0.32   0.19   0.00
     6   6     0.01  -0.02   0.18     0.23  -0.01  -0.02     0.01   0.13   0.01
     7   6    -0.01   0.02  -0.14     0.12   0.10   0.01    -0.22   0.28   0.04
     8   6     0.00  -0.00   0.02     0.02  -0.02  -0.00    -0.28  -0.13  -0.00
     9   1    -0.01   0.03  -0.36     0.26  -0.23  -0.03    -0.16  -0.23  -0.02
    10   1    -0.02   0.06  -0.51     0.04   0.07   0.02    -0.06   0.33   0.05
    11   1     0.01  -0.02   0.19     0.24   0.01  -0.02    -0.09  -0.32  -0.02
    12   1    -0.03   0.05  -0.49    -0.19   0.07   0.03     0.22   0.27   0.02
    13   1    -0.02   0.04  -0.39     0.05  -0.21  -0.02     0.04  -0.26  -0.02
    14   1     0.00  -0.01   0.03    -0.14  -0.39  -0.04    -0.01  -0.00  -0.00
    15   1    -0.05  -0.03   0.00     0.34   0.04  -0.00    -0.06  -0.05  -0.00
    16   1     0.05   0.03   0.00     0.34   0.04  -0.02    -0.06  -0.05  -0.00
    17   3    -0.00   0.00   0.01    -0.00   0.00  -0.00     0.00  -0.00   0.00
                     13                     14                     15
                      A                      A                      A
 Frequencies --    697.1875               764.5590               794.2231
 Red. masses --      2.3354                 1.6719                 5.1057
 Frc consts  --      0.6688                 0.5758                 1.8975
 IR Inten    --     40.7511               108.8875                31.1706
  Atom  AN      X      Y      Z        X      Y      Z        X      Y      Z
     1   6    -0.00  -0.00  -0.00    -0.00   0.00  -0.00     0.12   0.07   0.00
     2   8    -0.00   0.00  -0.00    -0.00   0.00  -0.03     0.17  -0.19  -0.03
     3   6     0.01  -0.02   0.14     0.01  -0.02   0.18    -0.06   0.01   0.01
     4   6    -0.00   0.01  -0.10    -0.00   0.01  -0.07    -0.11  -0.14  -0.01
     5   6     0.01  -0.02   0.17    -0.00   0.00  -0.01    -0.17  -0.19  -0.01
     6   6    -0.01   0.01  -0.13    -0.01   0.01  -0.10     0.17  -0.04  -0.02
     7   6     0.01  -0.02   0.18    -0.00   0.00  -0.03    -0.10   0.26   0.04
     8   6    -0.01   0.01  -0.11    -0.00   0.01  -0.08    -0.04   0.22   0.03
     9   1    -0.03   0.06  -0.52     0.01  -0.02   0.21     0.03   0.18   0.02
    10   1    -0.00   0.01  -0.06     0.03  -0.06   0.53    -0.42   0.17   0.05
    11   1    -0.03   0.06  -0.56     0.03  -0.07   0.61     0.15  -0.07  -0.02
    12   1    -0.00   0.01  -0.08     0.03  -0.05   0.46    -0.39   0.01   0.02
    13   1    -0.03   0.06  -0.52     0.01  -0.01   0.11     0.01  -0.11  -0.02
    14   1    -0.00   0.00  -0.02     0.00  -0.00   0.02     0.27   0.35   0.03
    15   1    -0.00  -0.02   0.01    -0.02   0.00  -0.01    -0.08   0.05   0.00
    16   1     0.00   0.02   0.02     0.01   0.00  -0.01    -0.08   0.05   0.01
    17   3     0.00  -0.00  -0.00     0.00   0.00   0.01    -0.00  -0.00  -0.01
                     16                     17                     18
                      A                      A                      A
 Frequencies --    833.2063               898.5046               971.5166
 Red. masses --      1.2529                 1.4175                 1.3436
 Frc consts  --      0.5125                 0.6742                 0.7472
 IR Inten    --      0.0402                 9.0590                 0.0378
  Atom  AN      X      Y      Z        X      Y      Z        X      Y      Z
     1   6    -0.00  -0.00   0.00    -0.00   0.00  -0.00     0.00   0.00  -0.00
     2   8    -0.00   0.00  -0.00    -0.00   0.00  -0.02    -0.00   0.00  -0.00
     3   6    -0.00   0.00  -0.01     0.00  -0.01   0.08     0.00  -0.00   0.01
     4   6     0.00  -0.01   0.08    -0.00   0.01  -0.10    -0.00   0.01  -0.08
     5   6     0.00  -0.01   0.07    -0.00   0.00  -0.00     0.00  -0.01   0.09
     6   6    -0.00  -0.00   0.01     0.00  -0.01   0.09     0.00  -0.00   0.01
     7   6    -0.00   0.01  -0.06     0.00  -0.00   0.03    -0.01   0.01  -0.10
     8   6    -0.00   0.01  -0.08    -0.01   0.01  -0.11     0.00  -0.01   0.07
     9   1     0.03  -0.06   0.58     0.03  -0.06   0.57    -0.02   0.04  -0.37
    10   1     0.02  -0.04   0.38    -0.01   0.02  -0.19     0.03  -0.06   0.57
    11   1    -0.00   0.01  -0.06    -0.03   0.06  -0.52    -0.00   0.01  -0.08
    12   1    -0.02   0.05  -0.46    -0.00   0.00  -0.03    -0.03   0.05  -0.53
    13   1    -0.03   0.05  -0.52     0.03  -0.06   0.56     0.03  -0.05   0.46
    14   1    -0.00  -0.00   0.02     0.00  -0.00   0.02    -0.00   0.00  -0.01
    15   1    -0.00   0.01  -0.00    -0.00   0.01  -0.01    -0.00  -0.01   0.00
    16   1     0.00  -0.01  -0.01     0.00  -0.01  -0.01     0.00   0.00   0.00
    17   3     0.00   0.00   0.01     0.00   0.00   0.00    -0.00   0.00  -0.00
                     19                     20                     21
                      A                      A                      A
 Frequencies --    988.7680              1009.7657              1037.7585
 Red. masses --      1.2332                 5.7272                 2.6713
 Frc consts  --      0.7104                 3.4406                 1.6950
 IR Inten    --      0.0236                 2.2590                 6.2320
  Atom  AN      X      Y      Z        X      Y      Z        X      Y      Z
     1   6     0.00   0.00   0.00     0.04   0.05   0.00     0.08   0.07   0.00
     2   8    -0.00  -0.00  -0.00    -0.03  -0.05  -0.00    -0.05  -0.07  -0.01
     3   6    -0.00   0.00  -0.01    -0.01  -0.01  -0.00    -0.07   0.00   0.00
     4   6    -0.00   0.00  -0.03    -0.09   0.38   0.05    -0.08  -0.02   0.00
     5   6     0.00  -0.01   0.08    -0.03  -0.06  -0.00     0.11   0.20   0.02
     6   6    -0.00   0.01  -0.09     0.32  -0.08  -0.03     0.14  -0.05  -0.01
     7   6     0.00  -0.01   0.07    -0.01   0.08   0.01    -0.01  -0.19  -0.02
     8   6    -0.00   0.00  -0.02    -0.23  -0.30  -0.02    -0.03   0.07   0.01
     9   1     0.01  -0.02   0.18    -0.09  -0.45  -0.04    -0.24   0.25   0.04
    10   1    -0.03   0.05  -0.49     0.05   0.08   0.01    -0.36  -0.31  -0.01
    11   1     0.03  -0.06   0.59     0.33  -0.11  -0.03     0.15  -0.13  -0.03
    12   1    -0.03   0.06  -0.54     0.04  -0.11  -0.01    -0.11   0.41   0.05
    13   1     0.01  -0.02   0.24     0.08   0.45   0.04    -0.48  -0.15   0.01
    14   1     0.00   0.00   0.01     0.02   0.01  -0.00     0.09   0.07   0.00
    15   1     0.00   0.00  -0.00     0.04   0.03   0.01     0.03   0.05   0.01
    16   1    -0.00  -0.00  -0.00     0.04   0.03  -0.00     0.03   0.05   0.00
    17   3     0.00  -0.00  -0.00     0.00   0.00   0.00    -0.00   0.00   0.00
                     22                     23                     24
                      A                      A                      A
 Frequencies --   1064.0670              1097.2214              1162.2439
 Red. masses --      3.9398                 1.4965                 1.0696
 Frc consts  --      2.6282                 1.0615                 0.8513
 IR Inten    --     80.2134                22.4281                 1.5417
  Atom  AN      X      Y      Z        X      Y      Z        X      Y      Z
     1   6    -0.20  -0.23  -0.02     0.03   0.00  -0.00     0.01   0.00   0.00
     2   8     0.19   0.21   0.01    -0.01  -0.02  -0.00    -0.01  -0.01  -0.00
     3   6     0.17  -0.01  -0.01    -0.02   0.05   0.01    -0.00  -0.01  -0.00
     4   6    -0.03  -0.02  -0.00     0.08  -0.06  -0.01     0.01  -0.01  -0.00
     5   6    -0.08   0.02   0.01    -0.05  -0.02   0.00     0.03  -0.03  -0.01
     6   6     0.14  -0.02  -0.01     0.03   0.08   0.01     0.01   0.05   0.00
     7   6    -0.04  -0.03  -0.00     0.04  -0.09  -0.01    -0.02  -0.01   0.00
     8   6    -0.07   0.01   0.00    -0.11  -0.02   0.00    -0.02   0.00   0.00
     9   1    -0.32   0.23   0.04    -0.39   0.22   0.04     0.04  -0.05  -0.01
    10   1    -0.29  -0.11   0.00     0.22  -0.04  -0.02    -0.32  -0.10   0.01
    11   1     0.18   0.11   0.00     0.12   0.49   0.05     0.15   0.67   0.06
    12   1    -0.33   0.24   0.04    -0.27   0.17   0.03     0.41  -0.38  -0.06
    13   1    -0.39  -0.14   0.01     0.57   0.10  -0.02    -0.27  -0.10   0.00
    14   1    -0.15  -0.14  -0.01     0.08   0.09   0.01     0.01   0.01   0.00
    15   1    -0.13  -0.15  -0.04    -0.05  -0.00  -0.01    -0.01   0.00   0.00
    16   1    -0.13  -0.16   0.02    -0.05  -0.00   0.01    -0.01   0.00   0.00
    17   3     0.00  -0.00   0.00     0.00   0.00   0.00     0.00   0.00   0.00
                     25                     26                     27
                      A                      A                      A
 Frequencies --   1180.2652              1184.4936              1207.4236
 Red. masses --      1.2704                 1.1311                 1.4245
 Frc consts  --      1.0427                 0.9350                 1.2236
 IR Inten    --      1.7003                19.6112                22.7848
  Atom  AN      X      Y      Z        X      Y      Z        X      Y      Z
     1   6     0.00  -0.01   0.14     0.02  -0.00   0.00     0.08  -0.12  -0.02
     2   8    -0.00   0.01  -0.06    -0.03   0.00  -0.00     0.01   0.07   0.01
     3   6    -0.00  -0.00  -0.00     0.02   0.01  -0.00    -0.08   0.04   0.01
     4   6     0.00   0.00   0.00    -0.03  -0.01   0.00    -0.02  -0.00   0.00
     5   6    -0.00   0.00   0.00     0.02  -0.04  -0.01     0.02   0.01   0.00
     6   6    -0.00   0.00  -0.00     0.01  -0.01  -0.00    -0.01  -0.01  -0.00
     7   6    -0.00  -0.00  -0.00     0.05   0.03   0.00     0.01  -0.02  -0.00
     8   6     0.00  -0.00   0.00    -0.05   0.02   0.00    -0.00  -0.02  -0.00
     9   1     0.01  -0.01  -0.02    -0.41   0.35   0.06     0.20  -0.20  -0.03
    10   1    -0.02  -0.01   0.00     0.59   0.19  -0.01     0.06  -0.01  -0.00
    11   1     0.00   0.01  -0.00    -0.02  -0.12  -0.01    -0.02  -0.06  -0.01
    12   1    -0.01   0.01  -0.00     0.21  -0.22  -0.04     0.07  -0.02  -0.01
    13   1     0.02   0.01  -0.01    -0.41  -0.14   0.01    -0.01   0.01   0.00
    14   1    -0.02   0.03  -0.28     0.04   0.03  -0.01     0.44   0.58   0.04
    15   1     0.40   0.53  -0.14    -0.04   0.02  -0.01    -0.40  -0.04  -0.08
    16   1    -0.41  -0.48  -0.21    -0.07  -0.02   0.00    -0.40  -0.07   0.10
    17   3    -0.00  -0.00  -0.00     0.00  -0.00   0.00    -0.00   0.00   0.00
                     28                     29                     30
                      A                      A                      A
 Frequencies --   1278.0889              1334.2380              1459.7934
 Red. masses --      3.7481                 1.3623                 4.8435
 Frc consts  --      3.6073                 1.4289                 6.0813
 IR Inten    --    387.0681                 1.1151                11.6138
  Atom  AN      X      Y      Z        X      Y      Z        X      Y      Z
     1   6     0.14   0.04  -0.00     0.02  -0.02  -0.00    -0.03   0.01   0.00
     2   8    -0.25   0.02   0.01     0.00   0.03   0.00     0.02  -0.04  -0.01
     3   6     0.32  -0.04  -0.02    -0.02  -0.13  -0.01     0.05   0.33   0.03
     4   6     0.07  -0.00  -0.00    -0.07   0.00   0.00    -0.15  -0.12  -0.01
     5   6    -0.06  -0.06  -0.00    -0.02   0.05   0.01     0.05  -0.13  -0.02
     6   6     0.00   0.02   0.00     0.01   0.04   0.00     0.08   0.34   0.03
     7   6    -0.07   0.07   0.01     0.03   0.03   0.00    -0.10  -0.11  -0.01
     8   6     0.09  -0.07  -0.01     0.05  -0.01  -0.00     0.08  -0.17  -0.02
     9   1    -0.13   0.13   0.02    -0.38   0.37   0.06    -0.06  -0.08  -0.01
    10   1    -0.41  -0.02   0.02    -0.37  -0.09   0.01    -0.19  -0.16  -0.01
    11   1    -0.01   0.01   0.00    -0.05  -0.26  -0.03    -0.14  -0.67  -0.07
    12   1    -0.39   0.21   0.04     0.35  -0.27  -0.05     0.14  -0.23  -0.03
    13   1    -0.20  -0.11  -0.00     0.47   0.18  -0.00    -0.01  -0.09  -0.01
    14   1     0.17   0.12   0.00     0.03   0.01  -0.00    -0.06  -0.03  -0.00
    15   1    -0.37  -0.04  -0.01    -0.07   0.00  -0.02     0.10   0.01   0.02
    16   1    -0.37  -0.05   0.03    -0.07  -0.00   0.03     0.10   0.01  -0.03
    17   3     0.00  -0.00  -0.00    -0.00   0.00  -0.00    -0.00   0.00   0.00
                     31                     32                     33
                      A                      A                      A
 Frequencies --   1476.5162              1480.0777              1508.9306
 Red. masses --      1.6903                 1.7151                 1.0463
 Frc consts  --      2.1711                 2.2136                 1.4036
 IR Inten    --      5.9611                26.3080                11.7360
  Atom  AN      X      Y      Z        X      Y      Z        X      Y      Z
     1   6    -0.06  -0.05  -0.00    -0.05  -0.07  -0.01    -0.00   0.01  -0.06
     2   8    -0.03  -0.02  -0.00    -0.01   0.00   0.00    -0.00   0.00  -0.01
     3   6     0.00   0.02   0.00    -0.03  -0.03  -0.00     0.00  -0.00  -0.00
     4   6     0.13   0.00  -0.01    -0.07   0.04   0.01    -0.00  -0.00   0.00
     5   6    -0.10   0.01   0.01     0.11  -0.06  -0.01    -0.00   0.00   0.00
     6   6    -0.02   0.03   0.00    -0.01  -0.02  -0.00     0.00  -0.00  -0.00
     7   6     0.14   0.02  -0.01    -0.11   0.03   0.01    -0.00  -0.00   0.00
     8   6    -0.07  -0.01   0.00     0.12  -0.05  -0.01    -0.00   0.00   0.00
     9   1    -0.08  -0.02   0.00    -0.19   0.23   0.03     0.00   0.00  -0.03
    10   1    -0.33  -0.13   0.00     0.10   0.11   0.01     0.01   0.00   0.00
    11   1    -0.10  -0.28  -0.03     0.06   0.31   0.03     0.00   0.00  -0.00
    12   1    -0.00  -0.10  -0.01    -0.19   0.22   0.03     0.00  -0.00  -0.00
    13   1    -0.22  -0.12  -0.00     0.01   0.08   0.01     0.00   0.00  -0.00
    14   1     0.22   0.46   0.05     0.18   0.37   0.04     0.03  -0.08   0.71
    15   1     0.39   0.20  -0.10     0.32   0.32  -0.17     0.48  -0.09   0.05
    16   1     0.39   0.18   0.11     0.33   0.27   0.21    -0.47   0.06   0.10
    17   3     0.00   0.00   0.00    -0.00  -0.00  -0.00     0.00  -0.00  -0.00
                     34                     35                     36
                      A                      A                      A
 Frequencies --   1517.3635              1521.9821              1624.8270
 Red. masses --      1.4566                 1.3978                 6.1865
 Frc consts  --      1.9759                 1.9077                 9.6229
 IR Inten    --    156.0411                21.6626                40.1369
  Atom  AN      X      Y      Z        X      Y      Z        X      Y      Z
     1   6    -0.05   0.02   0.01     0.01  -0.05  -0.01    -0.00   0.02   0.00
     2   8    -0.05   0.01   0.00    -0.02  -0.01  -0.00     0.02  -0.03  -0.00
     3   6     0.10  -0.02  -0.01     0.09  -0.00  -0.00    -0.03   0.34   0.04
     4   6    -0.05  -0.05  -0.00    -0.02  -0.05  -0.00     0.02  -0.15  -0.02
     5   6    -0.04   0.07   0.01    -0.07   0.07   0.01    -0.15   0.26   0.04
     6   6     0.05  -0.02  -0.01     0.05  -0.01  -0.00    -0.02  -0.33  -0.04
     7   6    -0.08  -0.03   0.00    -0.06  -0.04  -0.00     0.00   0.17   0.02
     8   6    -0.01   0.05   0.01    -0.04   0.06   0.01     0.16  -0.27  -0.04
     9   1     0.16  -0.09  -0.02     0.22  -0.16  -0.03    -0.39   0.19   0.04
    10   1     0.25   0.06  -0.01     0.22   0.04  -0.01    -0.12   0.15   0.02
    11   1     0.08   0.02  -0.00     0.06  -0.05  -0.01     0.14   0.34   0.03
    12   1     0.20  -0.14  -0.02     0.21  -0.17  -0.03     0.31  -0.14  -0.03
    13   1     0.23   0.04  -0.01     0.18   0.01  -0.01     0.08  -0.16  -0.02
    14   1     0.19   0.45   0.03    -0.07  -0.16  -0.02    -0.06  -0.09  -0.01
    15   1     0.29  -0.34   0.20    -0.07   0.51  -0.29    -0.03  -0.03   0.02
    16   1     0.29  -0.29  -0.30    -0.04   0.43   0.40    -0.03  -0.02  -0.03
    17   3     0.00  -0.00  -0.00     0.00  -0.00  -0.00     0.00  -0.00   0.00
                     37                     38                     39
                      A                      A                      A
 Frequencies --   1638.3460              3058.7490              3142.1318
 Red. masses --      6.1438                 1.0319                 1.1069
 Frc consts  --      9.7162                 5.6881                 6.4390
 IR Inten    --     92.7390                58.3096                36.5173
  Atom  AN      X      Y      Z        X      Y      Z        X      Y      Z
     1   6     0.02   0.01   0.00    -0.02  -0.04  -0.00    -0.00   0.01  -0.09
     2   8     0.02   0.01   0.00    -0.00  -0.00  -0.00     0.00  -0.00   0.00
     3   6    -0.23  -0.11  -0.00     0.00  -0.00  -0.00     0.00  -0.00   0.00
     4   6     0.36   0.09  -0.01    -0.00   0.00   0.00    -0.00   0.00  -0.00
     5   6    -0.24   0.04   0.02    -0.00  -0.00  -0.00     0.00   0.00  -0.00
     6   6     0.17   0.12   0.00    -0.00  -0.00  -0.00     0.00   0.00  -0.00
     7   6    -0.32  -0.10   0.01     0.00   0.00   0.00    -0.00   0.00  -0.00
     8   6     0.22  -0.03  -0.01     0.00   0.00   0.00    -0.00  -0.00  -0.00
     9   1    -0.07   0.24   0.03    -0.01  -0.01  -0.00     0.00   0.00   0.00
    10   1     0.35   0.10  -0.01    -0.00  -0.00   0.00     0.00   0.00   0.00
    11   1     0.11  -0.22  -0.03    -0.00   0.00   0.00    -0.00  -0.00   0.00
    12   1     0.06  -0.26  -0.03     0.00   0.00   0.00    -0.00  -0.00   0.00
    13   1    -0.38  -0.15   0.00     0.00   0.00  -0.00     0.00  -0.00   0.00
    14   1    -0.00  -0.05  -0.00     0.32  -0.17  -0.03     0.01  -0.00  -0.02
    15   1    -0.07  -0.08   0.05    -0.04   0.30   0.58    -0.05   0.34   0.62
    16   1    -0.08  -0.07  -0.06    -0.09   0.42  -0.50     0.10  -0.46   0.52
    17   3    -0.00   0.00  -0.00    -0.00  -0.00   0.00     0.00  -0.00  -0.00
                     40                     41                     42
                      A                      A                      A
 Frequencies --   3201.3496              3202.3416              3207.8426
 Red. masses --      1.0875                 1.1011                 1.0894
 Frc consts  --      6.5670                 6.6531                 6.6048
 IR Inten    --      8.7725                13.2986                 7.5644
  Atom  AN      X      Y      Z        X      Y      Z        X      Y      Z
     1   6     0.02  -0.02  -0.00    -0.07   0.05   0.01    -0.00   0.00   0.00
     2   8     0.00  -0.00  -0.00    -0.00  -0.00  -0.00     0.00   0.00  -0.00
     3   6     0.00   0.00   0.00     0.00   0.00   0.00    -0.00  -0.00  -0.00
     4   6     0.01  -0.03  -0.00     0.00  -0.01  -0.00    -0.01   0.04   0.00
     5   6     0.03   0.03   0.00     0.01   0.01   0.00    -0.03  -0.03  -0.00
     6   6    -0.03   0.01   0.00    -0.01   0.00   0.00    -0.01   0.01   0.00
     7   6     0.01  -0.04  -0.01     0.00  -0.01  -0.00     0.02  -0.06  -0.01
     8   6     0.01   0.01   0.00    -0.00  -0.00  -0.00     0.01   0.01   0.00
     9   1    -0.08  -0.10  -0.01     0.01   0.01   0.00    -0.09  -0.10  -0.01
    10   1    -0.15   0.50   0.06    -0.04   0.14   0.02    -0.21   0.67   0.08
    11   1     0.42  -0.09  -0.03     0.15  -0.03  -0.01     0.13  -0.03  -0.01
    12   1    -0.36  -0.40  -0.02    -0.15  -0.17  -0.01     0.34   0.38   0.02
    13   1    -0.10   0.32   0.04    -0.04   0.12   0.02     0.14  -0.42  -0.05
    14   1    -0.27   0.14   0.03     0.77  -0.41  -0.08     0.04  -0.02  -0.00
    15   1    -0.00   0.03   0.07     0.00  -0.10  -0.22     0.00  -0.01  -0.01
    16   1    -0.01   0.05  -0.06     0.02  -0.14   0.18     0.00  -0.01   0.01
    17   3     0.00   0.00   0.00     0.00   0.00   0.00    -0.00   0.00   0.00
                     43                     44                     45
                      A                      A                      A
 Frequencies --   3219.2170              3229.7517              3244.5343
 Red. masses --      1.0939                 1.0981                 1.0934
 Frc consts  --      6.6793                 6.7488                 6.7818
 IR Inten    --     16.3271                15.2598                 2.4068
  Atom  AN      X      Y      Z        X      Y      Z        X      Y      Z
     1   6    -0.00   0.00   0.00     0.00  -0.00  -0.00     0.00  -0.00  -0.00
     2   8    -0.00  -0.00  -0.00    -0.00  -0.00  -0.00     0.00  -0.00  -0.00
     3   6     0.00   0.00   0.00     0.00   0.00   0.00    -0.00   0.00   0.00
     4   6     0.02  -0.06  -0.01     0.01  -0.03  -0.00    -0.00   0.00   0.00
     5   6    -0.03  -0.02  -0.00    -0.03  -0.03  -0.00     0.00   0.00   0.00
     6   6     0.04  -0.01  -0.00    -0.07   0.02   0.01     0.01  -0.00  -0.00
     7   6     0.01  -0.02  -0.00    -0.00   0.02   0.00     0.01  -0.02  -0.00
     8   6     0.00   0.01   0.00    -0.01  -0.01  -0.00    -0.06  -0.06  -0.00
     9   1    -0.06  -0.07  -0.00     0.12   0.13   0.01     0.64   0.71   0.05
    10   1    -0.07   0.25   0.03     0.07  -0.25  -0.03    -0.07   0.22   0.03
    11   1    -0.43   0.09   0.03     0.73  -0.16  -0.06    -0.10   0.02   0.01
    12   1     0.26   0.29   0.02     0.32   0.36   0.02    -0.03  -0.04  -0.00
    13   1    -0.24   0.71   0.09    -0.09   0.28   0.03     0.00  -0.00  -0.00
    14   1     0.02  -0.01  -0.00    -0.01   0.01   0.00    -0.03   0.02   0.00
    15   1     0.00  -0.00  -0.01    -0.00   0.00   0.01    -0.00   0.01   0.02
    16   1     0.00  -0.00   0.01    -0.00   0.00  -0.00    -0.00   0.02  -0.02
    17   3    -0.00   0.00   0.00     0.00  -0.00  -0.00     0.00   0.00   0.00

 -------------------
 - Thermochemistry -
 -------------------
 Temperature   298.150 Kelvin.  Pressure   1.00000 Atm.
 Atom     1 has atomic number  6 and mass  12.00000
 Atom     2 has atomic number  8 and mass  15.99491
 Atom     3 has atomic number  6 and mass  12.00000
 Atom     4 has atomic number  6 and mass  12.00000
 Atom     5 has atomic number  6 and mass  12.00000
 Atom     6 has atomic number  6 and mass  12.00000
 Atom     7 has atomic number  6 and mass  12.00000
 Atom     8 has atomic number  6 and mass  12.00000
 Atom     9 has atomic number  1 and mass   1.00783
 Atom    10 has atomic number  1 and mass   1.00783
 Atom    11 has atomic number  1 and mass   1.00783
 Atom    12 has atomic number  1 and mass   1.00783
 Atom    13 has atomic number  1 and mass   1.00783
 Atom    14 has atomic number  1 and mass   1.00783
 Atom    15 has atomic number  1 and mass   1.00783
 Atom    16 has atomic number  1 and mass   1.00783
 Atom    17 has atomic number  3 and mass   7.01600
 Molecular mass:   115.07352 amu.
 Principal axes and moments of inertia in atomic units:
                                 1                 2                 3
     Eigenvalues --          607.861688       1402.792328       1519.277407
           X                   0.999484          0.029563         -0.012558
           Y                  -0.027801          0.992045          0.122773
           Z                   0.016087         -0.122361          0.992355
 This molecule is an asymmetric top.
 Rotational symmetry number  1.
 Warning -- assumption of classical behavior for rotation
           may cause significant error
 Rotational temperatures (Kelvin)      0.14249     0.06174     0.05701
 Rotational constants (GHZ):           2.96900     1.28653     1.18789
 Zero-point vibrational energy     352955.8 (Joules/Mol)
                                   84.35847 (Kcal/Mol)
 Warning -- explicit consideration of  12 degrees of freedom as
           vibrations may cause significant error
 Vibrational temperatures:     68.38   104.21   134.23   302.30   351.22
          (Kelvin)            381.98   417.98   607.38   636.62   745.96
                              795.40   881.89  1003.10  1100.03  1142.71
                             1198.80  1292.75  1397.80  1422.62  1452.83
                             1493.10  1530.96  1578.66  1672.21  1698.14
                             1704.22  1737.21  1838.88  1919.67  2100.32
                             2124.38  2129.50  2171.01  2183.15  2189.79
                             2337.76  2357.21  4400.86  4520.83  4606.03
                             4607.46  4615.37  4631.74  4646.89  4668.16
 
 Zero-point correction=                           0.134434 (Hartree/Particle)
 Thermal correction to Energy=                    0.143427
 Thermal correction to Enthalpy=                  0.144372
 Thermal correction to Gibbs Free Energy=         0.099955
 Sum of electronic and zero-point Energies=           -353.385459
 Sum of electronic and thermal Energies=              -353.376466
 Sum of electronic and thermal Enthalpies=            -353.375521
 Sum of electronic and thermal Free Energies=         -353.419939
 
                     E (Thermal)             CV                S
                      KCal/Mol        Cal/Mol-Kelvin    Cal/Mol-Kelvin
 Total                   90.002             32.147             93.484
 Electronic               0.000              0.000              0.000
 Translational            0.889              2.981             40.137
 Rotational               0.889              2.981             28.651
 Vibrational             88.225             26.186             24.696
 Vibration     1          0.595              1.979              4.918
 Vibration     2          0.599              1.967              4.086
 Vibration     3          0.602              1.954              3.590
 Vibration     4          0.642              1.825              2.043
 Vibration     5          0.659              1.773              1.773
 Vibration     6          0.671              1.736              1.625
 Vibration     7          0.686              1.691              1.471
 Vibration     8          0.784              1.422              0.885
 Vibration     9          0.802              1.377              0.819
 Vibration    10          0.873              1.209              0.614
 Vibration    11          0.908              1.133              0.538
 Vibration    12          0.972              1.004              0.428
                       Q            Log10(Q)             Ln(Q)
 Total Bot       0.105720D-45        -45.975843       -105.863292
 Total V=0       0.723349D+16         15.859348         36.517498
 Vib (Bot)       0.534781D-59        -59.271824       -136.478418
 Vib (Bot)    1  0.435069D+01          0.638558          1.470334
 Vib (Bot)    2  0.284663D+01          0.454332          1.046137
 Vib (Bot)    3  0.220250D+01          0.342915          0.789592
 Vib (Bot)    4  0.945252D+00         -0.024452         -0.056304
 Vib (Bot)    5  0.801742D+00         -0.095965         -0.220968
 Vib (Bot)    6  0.729615D+00         -0.136906         -0.315238
 Vib (Bot)    7  0.658084D+00         -0.181718         -0.418422
 Vib (Bot)    8  0.415259D+00         -0.381681         -0.878853
 Vib (Bot)    9  0.389924D+00         -0.409020         -0.941803
 Vib (Bot)   10  0.311765D+00         -0.506173         -1.165506
 Vib (Bot)   11  0.283100D+00         -0.548060         -1.261955
 Vib (Bot)   12  0.240361D+00         -0.619135         -1.425611
 Vib (V=0)       0.365904D+03          2.563368          5.902372
 Vib (V=0)    1  0.487932D+01          0.688360          1.585007
 Vib (V=0)    2  0.339021D+01          0.530227          1.220893
 Vib (V=0)    3  0.275854D+01          0.440679          1.014701
 Vib (V=0)    4  0.156935D+01          0.195719          0.450659
 Vib (V=0)    5  0.144488D+01          0.159831          0.368023
 Vib (V=0)    6  0.138450D+01          0.141293          0.325338
 Vib (V=0)    7  0.132648D+01          0.122702          0.282532
 Vib (V=0)    8  0.114995D+01          0.060680          0.139722
 Vib (V=0)    9  0.113407D+01          0.054639          0.125810
 Vib (V=0)   10  0.108923D+01          0.037121          0.085475
 Vib (V=0)   11  0.107458D+01          0.031240          0.071933
 Vib (V=0)   12  0.105477D+01          0.023159          0.053326
 Electronic      0.100000D+01          0.000000          0.000000
 Translational   0.485196D+08          7.685917         17.697478
 Rotational      0.407440D+06          5.610063         12.917648
 ***** Axes restored to original set *****
 -------------------------------------------------------------------
 Center     Atomic                   Forces (Hartrees/Bohr)
 Number     Number              X              Y              Z
 -------------------------------------------------------------------
      1        6          -0.000001306    0.000008945    0.000002194
      2        8          -0.000000459    0.000001045    0.000001427
      3        6           0.000002315    0.000002442    0.000001856
      4        6           0.000000219   -0.000006906    0.000001198
      5        6           0.000001891   -0.000011035    0.000000466
      6        6          -0.000001206   -0.000006142   -0.000002907
      7        6          -0.000006103   -0.000002624    0.000000929
      8        6           0.000003460   -0.000002114    0.000000890
      9        1          -0.000001129    0.000009977    0.000000568
     10        1          -0.000000462    0.000005575   -0.000000508
     11        1           0.000000738   -0.000007787   -0.000000202
     12        1           0.000001336   -0.000016560    0.000000932
     13        1           0.000000754   -0.000012084    0.000001982
     14        1          -0.000001355    0.000009242    0.000002450
     15        1          -0.000002431    0.000011625    0.000006387
     16        1          -0.000000465    0.000011576   -0.000003131
     17        3           0.000004203    0.000004825   -0.000014531
 -------------------------------------------------------------------
 Cartesian Forces:  Max     0.000016560 RMS     0.000005742
 B after Tr=    -0.000434   -0.003172   -0.000548
         Rot=    1.000000    0.000193   -0.000001   -0.000071 Ang=   0.02 deg.
 Final structure in terms of initial Z-matrix:
 C
 O,1,B1
 C,2,B2,1,A1
 C,3,B3,2,A2,1,D1,0
 C,4,B4,3,A3,2,D2,0
 C,5,B5,4,A4,3,D3,0
 C,6,B6,5,A5,4,D4,0
 C,3,B7,4,A6,5,D5,0
 H,8,B8,3,A7,4,D6,0
 H,7,B9,8,A8,3,D7,0
 H,6,B10,7,A9,8,D8,0
 H,5,B11,4,A10,3,D9,0
 H,4,B12,3,A11,8,D10,0
 H,1,B13,2,A12,3,D11,0
 H,1,B14,2,A13,3,D12,0
 H,1,B15,2,A14,3,D13,0
 Li,4,B16,3,A15,8,D14,0
      Variables:
 B1=1.4267504
 B2=1.36402411
 B3=1.3995905
 B4=1.38977183
 B5=1.39756166
 B6=1.39156637
 B7=1.39735452
 B8=1.07993272
 B9=1.08254251
 B10=1.08157634
 B11=1.08236471
 B12=1.08244905
 B13=1.08473595
 B14=1.09058831
 B15=1.09064217
 B16=3.66438992
 A1=116.37547265
 A2=115.78208585
 A3=120.11406368
 A4=120.39542786
 A5=119.25993572
 A6=119.91035764
 A7=121.20075456
 A8=118.93507679
 A9=120.36249926
 A10=119.39629344
 A11=118.74311934
 A12=105.81616397
 A13=110.91828638
 A14=110.93322721
 A15=74.2410869
 D1=179.54549458
 D2=-179.9363368
 D3=0.0444484
 D4=-0.03627156
 D5=0.01100789
 D6=-179.92677515
 D7=-179.83644293
 D8=-179.90639411
 D9=179.88429475
 D10=179.87785329
 D11=-179.73100377
 D12=-60.7799838
 D13=61.34035572
 D14=-67.54920299

 ----------------------------------------------------------------------

 Electric dipole moment (input orientation):
 (Debye = 10**-18 statcoulomb cm , SI units = C m)
                  (au)            (Debye)         (10**-30 SI)
   Tot        0.603031D+01      0.153275D+02      0.511271D+02
   x          0.159683D+01      0.405875D+01      0.135385D+02
   y         -0.581452D+01     -0.147790D+02     -0.492976D+02
   z         -0.780526D-01     -0.198390D+00     -0.661757D+00

 Dipole polarizability, Alpha (input orientation).
 (esu units = cm**3 , SI units = C**2 m**2 J**-1)
 Alpha(0;0):
               (au)            (10**-24 esu)      (10**-40 SI)
   iso        0.119207D+03      0.176647D+02      0.196546D+02
   aniso      0.624430D+02      0.925310D+01      0.102955D+02
   xx         0.138887D+03      0.205810D+02      0.228995D+02
   yx        -0.159901D+00     -0.236949D-01     -0.263641D-01
   yy         0.792817D+02      0.117483D+02      0.130718D+02
   zx         0.101860D+02      0.150942D+01      0.167945D+01
   zy         0.570802D+00      0.845842D-01      0.941126D-01
   zz         0.139452D+03      0.206646D+02      0.229925D+02

 ----------------------------------------------------------------------

 Dipole orientation:
     6         -0.00059900          0.00131478          0.00502901
     8         -0.71182267          2.60164885         -0.03671838
     6          1.13137561          4.30265043          0.55775657
     6          0.41323752          6.84726429          0.49134098
     6          2.15819123          8.72427288          1.06524401
     6          4.63940949          8.09003515          1.71039963
     6          5.34371142          5.55720779          1.77330966
     6          3.60733455          3.64965548          1.20280297
     1          4.20443811          1.69914996          1.26417555
     1          7.25961299          5.03650200          2.26637295
     1          5.99822736          9.55148092          2.15226869
     1          1.58010331         10.68528317          1.00357390
     1         -1.51275581          7.31286380         -0.01656549
     1         -1.68295143         -1.04650932         -0.51809224
     1          1.50280026         -0.37224799         -1.35423728
     1          0.61266009         -0.56419072          1.88967742
     3          1.65353497          5.41639237          7.15209514

 Electric dipole moment (dipole orientation):
 (Debye = 10**-18 statcoulomb cm , SI units = C m)
                  (au)            (Debye)         (10**-30 SI)
   Tot        0.603031D+01      0.153275D+02      0.511271D+02
   x          0.000000D+00      0.000000D+00      0.000000D+00
   y          0.000000D+00      0.000000D+00      0.000000D+00
   z          0.603031D+01      0.153275D+02      0.511271D+02

 Dipole polarizability, Alpha (dipole orientation).
 (esu units = cm**3 , SI units = C**2 m**2 J**-1)
 Alpha(0;0):
               (au)            (10**-24 esu)      (10**-40 SI)
   iso        0.119207D+03      0.176647D+02      0.196546D+02
   aniso      0.624430D+02      0.925310D+01      0.102955D+02
   xx         0.129772D+03      0.192303D+02      0.213966D+02
   yx         0.750054D+01      0.111147D+01      0.123667D+01
   yy         0.144351D+03      0.213906D+02      0.238003D+02
   zx         0.143080D+02      0.212023D+01      0.235908D+01
   zy         0.540486D+01      0.800917D+00      0.891141D+00
   zz         0.834974D+02      0.123730D+02      0.137669D+02

 ----------------------------------------------------------------------
 Unable to Open any file for archive entry.
 1\1\GINC-COMPUTE-0-33\Freq\RMP2-FC\Aug-CC-pVTZ\C7H8Li1O1(1+)\DBATES2\2
 2-Nov-2025\0\\#N MP2/aug-cc-pvtz OPT(CalcAll) FREQ SCRF=(PCM,Solvent=W
 ater)\\C7H8OLi\\1,1\C,0.0005902112,-0.0026075792,0.0007203467\O,0.0010
 584209,0.0012803894,1.4274653749\C,1.2232891127,0.0025536065,2.0330331
 235\C,1.2092743995,0.0163688203,3.4324852623\C,2.4044194638,0.02010152
 45,4.1417666496\C,3.6277352241,0.0110580185,3.4660482548\C,3.636070456
 8,-0.0025001156,2.0745729034\C,2.4414365956,-0.007730742,1.3484817438\
 H,2.4765700144,-0.0172758589,0.2691628833\H,4.5757136102,-0.007832522,
 1.537040958\H,4.5576762246,0.0165283084,4.0183047101\H,2.3800300918,0.
 0327243462,5.2237829132\H,0.2550471726,0.0261992916,3.9434155069\H,-1.
 0431627786,0.0018095181,-0.2945968986\H,0.4980339501,0.8852533945,-0.3
 912432816\H,0.4887401034,-0.8976726277,-0.3866665231\Li,2.5564724024,-
 3.2564343728,2.4829747071\\Version=ES64L-G16RevC.01\State=1-A\HF=-352.
 140249\MP2=-353.5198931\RMSD=6.023e-09\RMSF=5.742e-06\ZeroPoint=0.1344
 338\Thermal=0.1434275\ETot=-353.3764656\HTot=-353.3755214\GTot=-353.41
 99386\Dipole=1.5968336,-5.8145195,-0.0780526\DipoleDeriv=0.2857552,-0.
 0013017,0.0028678,0.0017992,0.3741722,0.0051961,0.3449328,0.0032364,1.
 12009,-1.5785398,0.0004536,-0.9190879,-0.002512,-0.3278501,-0.0036019,
 -0.8274858,-0.0024249,-1.4324125,1.5338599,-0.005025,1.046929,0.000729
 4,0.0757192,-0.0019009,0.7815008,-0.0026252,0.6012837,-0.0965256,-0.00
 25422,-0.0347446,-0.0059051,-0.1943846,0.0026752,-0.3906304,0.0026715,
 -0.1832815,0.1766283,-0.0020638,-0.0694486,-0.0002782,-0.1888854,0.005
 3097,0.0301221,0.0054793,0.0853884,-0.091766,0.00384,0.0468938,0.00328
 73,-0.1883241,0.0013791,0.0756441,0.0025841,-0.1832319,0.0994237,0.005
 8596,0.1052022,0.0040831,-0.2012912,-0.0021253,-0.0333095,0.0039511,0.
 1881299,-0.3545816,-0.0021429,-0.3230139,0.0046483,-0.2030313,-0.00194
 4,0.1298062,-0.0037625,-0.0643369,0.115964,0.0001711,-0.0026416,-0.000
 4165,0.1883818,0.0010494,-0.0076283,-0.0023373,-0.0512459,-0.0683911,0
 .0014427,0.0751606,-0.0001223,0.1702236,-0.0006774,0.0863118,-0.001709
 ,0.0420102,-0.06378,-0.0001821,-0.0864146,-0.002114,0.1818947,-0.00237
 83,-0.0861802,-0.001316,0.0314889,0.0930652,0.0003688,0.0023506,0.0002
 086,0.1692515,-0.004454,0.0016232,-0.002543,-0.1149915,-0.0388579,0.00
 09117,0.067034,0.0023507,0.1826879,-0.00185,0.0598435,-0.0013068,0.068
 6984,-0.1044315,0.0006284,-0.1006515,0.0006614,0.1033061,-0.0004098,-0
 .0442564,-0.0001301,0.0176434,0.0496764,-0.0964205,0.0938396,-0.068309
 7,-0.0828642,0.0817238,-0.0612267,0.0063019,-0.0567549,0.0503733,0.098
 054,0.0940361,0.0678891,-0.0897246,-0.0868418,-0.0612914,-0.0073457,-0
 .0588227,0.9921276,-0.0020516,0.0016888,-0.0059993,1.0307185,0.0088502
 ,0.0022245,0.0012762,0.9903449\Polar=138.8874727,-0.1599011,79.2816748
 ,10.1860407,0.5708023,139.451793\PG=C01 [X(C7H8Li1O1)]\NImag=0\\0.6410
 4523,0.00014299,0.59008273,0.00669729,-0.00059673,0.44649173,-0.086170
 23,-0.00000741,-0.00385368,0.38948830,0.00000674,-0.05994571,-0.000416
 66,-0.00002160,0.06805778,0.03108668,-0.00029251,-0.21754155,0.1007166
 9,0.00131310,0.47315134,-0.00725053,-0.00005893,-0.01954950,-0.2519675
 2,0.00009353,-0.08460484,0.66206804,-0.00008691,-0.00490561,-0.0000065
 2,0.00002052,-0.04165661,-0.00045553,-0.00313217,0.15480177,-0.0435081
 4,-0.00009833,-0.03103954,-0.04398158,-0.00025258,-0.13500932,-0.03285
 063,0.00510849,0.71016503,-0.00489478,-0.00000994,0.00125335,-0.010746
 32,-0.00039979,-0.05814127,-0.10893877,0.00091731,0.04608702,0.7531341
 3,0.00004359,0.00271522,-0.00001412,0.00002854,0.00577710,-0.00008037,
 0.00029056,-0.06583678,-0.00254417,-0.00286555,0.12272943,0.00049152,0
 .00000190,0.00321016,-0.01905858,-0.00036935,-0.03295729,-0.00124561,-
 0.00214896,-0.33042522,-0.00501065,0.00568818,0.69303830,-0.00025481,-
 0.00000876,0.00099110,0.00213128,0.00013633,0.00828577,0.02267138,-0.0
 0070267,-0.05705616,-0.30293499,0.00007838,-0.09019077,0.68390499,-0.0
 0003824,0.00184127,-0.00001568,0.00008412,0.00460954,-0.00010563,-0.00
 043981,0.00017651,-0.00010034,-0.00063209,-0.05468976,-0.00122133,-0.0
 0139219,0.13048601,-0.00169262,-0.00003609,-0.00008862,0.00233744,-0.0
 0007919,-0.00611126,-0.02976761,-0.00013283,-0.02214915,-0.13050241,-0
 .00095724,-0.18588273,0.00369732,0.00679387,0.74128171,0.00040158,0.00
 002328,0.00074685,-0.00371447,-0.00005862,-0.00447189,-0.00763368,0.00
 021644,0.02376733,-0.05176232,-0.00004012,-0.01194123,-0.29394709,0.00
 178646,0.11764956,0.72680329,-0.00001171,0.00013656,-0.00000086,-0.000
 00272,-0.00136357,0.00006073,0.00025036,-0.00425103,-0.00040309,0.0002
 0790,0.00585723,0.00050233,0.00104867,-0.05979873,-0.00166602,-0.00001
 783,0.12689036,-0.00056512,-0.00000666,0.00164911,-0.00182344,0.000088
 40,0.00216799,0.02211743,-0.00040331,-0.03609199,0.00700236,0.00039889
 ,0.04325905,0.07682790,-0.00152056,-0.17210709,0.03381296,0.00608997,0
 .70146653,0.00077793,-0.00000484,0.00024567,-0.00125532,-0.00000234,0.
 00059026,-0.04959266,0.00033088,0.01150192,-0.00745354,-0.00017030,-0.
 01504173,0.01740883,0.00030340,0.03090930,-0.11820441,0.00011256,0.021
 75421,0.71674517,0.00000534,0.00079725,-0.00005136,0.00017244,0.006832
 65,-0.00007763,-0.00023957,-0.00008895,0.00045080,-0.00013624,-0.00217
 589,-0.00021873,0.00057221,0.00591080,-0.00036372,-0.00029143,-0.06012
 499,-0.00271795,0.00083899,0.13453041,-0.00033007,0.00001600,-0.002959
 27,0.00691172,-0.00020465,-0.00595537,-0.01386130,0.00056505,0.0514620
 7,-0.01821838,-0.00022838,-0.03153873,0.05401723,-0.00055698,-0.027800
 58,-0.01910268,-0.00305798,-0.35990855,-0.02756701,0.00530728,0.703877
 47,-0.00294065,0.00002984,0.00599830,-0.04704458,0.00030008,0.00678934
 ,-0.26461653,0.00164027,0.07579004,0.01638367,0.00044642,0.04378607,-0
 .04022585,0.00019269,0.00212462,0.01955290,-0.00059345,-0.05007043,-0.
 28808836,-0.00082079,-0.08299412,0.68065757,0.00002035,-0.00089541,-0.
 00005728,0.00013846,0.00812722,0.00018426,0.00120227,-0.06196589,-0.00
 120097,0.00031652,0.00531116,-0.00036402,-0.00001649,-0.00235409,0.000
 00362,-0.00037572,0.00558728,-0.00013076,-0.00044289,-0.05434349,-0.00
 155991,-0.00165221,0.12568779,-0.00305370,0.00004396,0.00636124,-0.024
 62603,0.00018906,0.01237155,0.12123266,-0.00208886,-0.18900181,0.03123
 658,-0.00033698,-0.01963785,-0.00369667,-0.00001735,0.00111789,-0.0299
 1213,-0.00017091,-0.02964153,-0.12389619,-0.00191959,-0.17730802,0.002
 43585,0.00397076,0.74718765,-0.00260186,0.00001590,0.00049925,0.002060
 65,-0.00000617,-0.00184959,0.00584133,0.00018513,0.02649588,-0.0049651
 8,0.00006037,0.00253166,-0.00192937,-0.00000592,-0.00015026,-0.0042553
 2,-0.00001869,-0.00295486,0.00484637,-0.00021599,-0.02794425,-0.056526
 16,0.00020598,0.01263419,0.05798702,-0.00000380,-0.00092285,-0.0000388
 6,-0.00002289,-0.00258132,0.00004291,-0.00003324,0.00296758,-0.0001588
 6,0.00005595,0.00610741,-0.00009015,0.00001982,-0.00116963,0.00005599,
 -0.00003886,0.00731167,-0.00005084,0.00000923,0.00179674,-0.00007153,0
 .00019682,-0.03200659,-0.00279289,-0.00019551,0.02325663,-0.00241240,-
 0.00000431,-0.00053603,-0.00069848,0.00002690,-0.00073657,-0.00302455,
 -0.00009233,-0.01003662,0.00261603,-0.00008407,0.00012452,0.00028645,0
 .00004488,0.00075551,-0.00294599,-0.00003940,0.00084719,0.00384645,-0.
 00011499,-0.01065828,0.01310231,-0.00281443,-0.34995868,-0.00850753,0.
 00296961,0.37009911,0.00009083,-0.00000063,0.00068630,-0.00210261,0.00
 002190,0.00026732,-0.00161873,-0.00001502,-0.00354859,0.00007347,-0.00
 004941,-0.00108740,0.00179636,0.00000139,-0.00032927,0.00350740,0.0000
 0290,-0.00373345,-0.27334167,0.00122306,0.12411981,-0.01796088,0.00013
 697,0.01514158,0.00126611,0.00000657,0.00004267,0.28755866,-0.00000527
 ,-0.00011658,0.00000623,-0.00001632,0.00005815,-0.00000638,0.00001629,
 0.00741051,-0.00004922,-0.00002711,-0.00137225,0.00000016,0.00000412,0
 .00730524,-0.00016077,0.00025454,0.00311049,-0.00009531,0.00127029,-0.
 03578520,-0.00092914,-0.00014146,0.00295918,0.00007055,-0.00001112,-0.
 00420646,0.00004367,-0.00133511,0.02535723,0.00011391,-0.00000023,0.00
 013282,-0.00099893,0.00000851,0.00057432,-0.00359770,-0.00002801,-0.00
 102687,-0.00114849,-0.00001711,-0.00103441,-0.00065165,-0.00013255,-0.
 00599434,0.02847505,-0.00009556,-0.00917794,0.12428437,-0.00093826,-0.
 12791342,-0.01668157,0.00006681,0.01008142,0.00070613,0.00002884,0.001
 02199,-0.13172348,0.00105066,0.13244262,-0.00001638,-0.00000161,0.0000
 9454,-0.00014077,-0.00000579,-0.00043804,0.00023005,0.00001634,0.00143
 715,-0.00314822,0.00004167,0.00362567,-0.01658721,-0.00016329,-0.01664
 277,-0.27170204,-0.00125928,-0.12770705,0.00412095,0.00005466,0.004367
 87,0.00158443,-0.00001445,0.00069416,0.00009222,0.00001106,0.00021707,
 0.00061530,-0.00000722,-0.00047890,0.28463454,0.00000454,-0.00035910,0
 .00000198,-0.00001425,-0.00078799,0.00000514,0.00002679,-0.00037865,-0
 .00000735,0.00005978,0.00673319,-0.00009604,0.00021399,0.00162950,0.00
 010555,-0.00127504,-0.03356976,-0.00097998,-0.00029865,0.00174783,-0.0
 0011251,0.00000865,0.00713604,-0.00011685,-0.00001976,0.00052870,-0.00
 001985,0.00000021,-0.00416461,0.00005664,0.00132547,0.02485389,-0.0000
 4519,0.00000608,0.00001584,-0.00029995,0.00000720,0.00020088,0.0014541
 6,-0.00002530,-0.00138369,0.00327156,-0.00008522,-0.00077242,0.0155948
 6,0.00007978,0.01092433,-0.12746416,-0.00096702,-0.13260097,-0.0281029
 9,-0.00014517,-0.00991608,0.00093113,-0.00012461,-0.00547385,-0.001401
 83,-0.00000154,-0.00056932,0.00044137,0.00005619,0.00148039,0.13572605
 ,0.00112967,0.13676364,-0.00041300,-0.00000298,0.00012828,0.00012608,-
 0.00000497,-0.00189821,-0.00401569,0.00002652,-0.00199675,0.00378718,-
 0.00035391,-0.02829065,-0.05730515,0.00015374,0.00698815,0.00424377,0.
 00034694,0.02801704,-0.00469809,0.00003158,0.00280210,-0.00165592,-0.0
 0001114,-0.00022865,0.00016790,-0.00000243,-0.00000736,0.00010456,0.00
 001866,0.00155336,0.00127093,-0.00001766,-0.00087788,0.05705232,-0.000
 00361,-0.00028173,0.00000629,-0.00000260,0.00036143,-0.00002459,0.0000
 3665,0.00819291,-0.00004290,0.00003685,0.00284618,-0.00007604,0.000161
 01,-0.03629735,-0.00363819,-0.00007944,0.00290763,-0.00016017,0.000049
 90,0.00687804,-0.00007931,-0.00001287,-0.00116119,0.00001856,-0.000000
 22,-0.00095650,0.00001032,-0.00000581,0.00020994,-0.00002090,0.0000003
 7,-0.00380737,0.00005150,-0.00017091,0.02560377,-0.00020245,0.00000372
 ,0.00041993,-0.00049933,-0.00001093,-0.00147853,-0.00180703,-0.0000769
 9,0.00151825,0.00401622,-0.00017067,-0.01104164,0.00636031,-0.00360357
 ,-0.34491610,-0.00395839,-0.00011902,-0.00961831,0.00322657,-0.0001005
 6,0.00054586,-0.00029486,0.00002806,0.00068579,-0.00001207,-0.00000237
 ,-0.00010247,-0.00016292,0.00000036,-0.00065507,0.00009325,0.00004940,
 0.00079252,-0.00678350,0.00391820,0.36314919,0.00027776,-0.00000609,-0
 .00007825,0.00085498,-0.00004097,0.00017809,0.00074488,-0.00003048,-0.
 00343932,-0.27808935,0.00244364,0.12253556,-0.01615742,0.00020244,0.01
 527841,-0.00256912,0.00001681,-0.00384635,0.00024072,-0.00000898,-0.00
 083782,0.00122291,0.00004684,-0.00019925,0.00006837,-0.00001450,-0.000
 27109,-0.00005108,0.00000218,0.00013110,-0.00093150,0.00000320,0.00079
 164,0.00127844,-0.00001406,-0.00002692,0.29314354,-0.00000360,-0.00069
 261,0.00001612,-0.00002650,-0.00290675,0.00004839,0.00031932,0.0043084
 2,-0.00016786,0.00246439,-0.03394229,-0.00153429,-0.00014474,0.0022078
 3,0.00003739,-0.00001163,0.00779838,-0.00009755,-0.00000772,-0.0012446
 4,-0.00000259,-0.00001176,0.00546685,-0.00008388,0.00001620,-0.0000587
 1,-0.00000998,0.00000127,-0.00085554,0.00001702,-0.00000207,0.00042164
 ,-0.00000127,-0.00001111,-0.00447833,0.00006826,-0.00259933,0.02393626
 ,-0.00016587,0.00001255,0.00013093,0.00072238,0.00003072,0.00298406,0.
 02838005,-0.00028062,-0.00927419,0.12154469,-0.00156545,-0.12319260,-0
 .01626929,0.00022674,0.01145153,-0.00359887,-0.00011459,-0.00086211,-0
 .00133760,-0.00001101,-0.00125279,-0.00053890,-0.00008092,-0.00607874,
 0.00147399,-0.00000563,-0.00052397,0.00009484,0.00000834,0.00012862,-0
 .00087926,-0.00000151,0.00049151,0.00081637,0.00005552,0.00093833,-0.1
 3022701,0.00171806,0.12478568,-0.32065471,0.00113877,-0.07060888,0.002
 93634,-0.00003063,-0.00006608,0.00244763,0.00000186,0.00133965,-0.0000
 3111,0.00001277,0.00005274,-0.00005311,-0.00000392,-0.00002227,-0.0001
 1456,0.00000426,-0.00011996,0.00023022,-0.00000594,-0.00023153,-0.0004
 8083,0.00002151,0.00039814,0.00012505,-0.00002096,-0.00059883,-0.00001
 606,0.00000122,0.00000543,-0.00000920,-0.00000156,-0.00004410,-0.00000
 868,0.00000041,-0.00001120,-0.00001900,0.00000017,-0.00001700,0.337704
 84,0.00118258,-0.05247438,0.00037112,-0.00015235,0.00037886,-0.0000823
 6,-0.00000599,0.00048989,-0.00003466,-0.00000118,0.00033439,-0.0000022
 3,-0.00000362,-0.00004571,-0.00000129,0.00000173,-0.00001714,-0.000005
 27,0.00000323,0.00012489,0.00000315,-0.00000473,0.00032709,-0.00000473
 ,-0.00000555,-0.00034006,0.00000959,-0.00000059,0.00004782,-0.00000032
 ,-0.00000039,-0.00003113,0.00000086,-0.00000072,-0.00004998,-0.0000000
 7,0.00000096,0.00000176,-0.00000045,-0.00125747,0.04771412,-0.05721061
 ,0.00029039,-0.05995118,-0.04097694,0.00008520,-0.02481027,0.00281789,
 0.00002474,-0.00518404,-0.00200738,0.00001018,-0.00062640,0.00039681,-
 0.00001416,-0.00055425,0.00000939,0.00000379,0.00013795,-0.00041498,0.
 00000684,0.00034552,0.00105263,-0.00002071,-0.00089597,0.00004543,0.00
 001426,0.00078132,-0.00008044,-0.00000335,-0.00003093,-0.00003115,0.00
 000123,0.00004410,-0.00016363,-0.00000014,-0.00011140,0.00006179,-0.00
 000269,0.00001447,0.07621839,-0.00027366,0.08219512,-0.10975812,-0.102
 50716,0.03907091,0.00279788,0.00225673,0.00175709,0.00062177,0.0013670
 8,-0.00019380,-0.00013984,-0.00027730,-0.00058292,0.00075953,-0.000068
 42,0.00000636,-0.00023042,-0.00006548,0.00076234,-0.00048346,-0.000486
 46,-0.00078340,0.00042577,0.00029180,0.00093709,-0.00109625,0.00133632
 ,-0.00086364,0.00004624,0.00005842,0.00000151,0.00000043,0.00008569,0.
 00001319,0.00003312,0.00002293,0.00003188,0.00000091,0.00002737,-0.000
 00343,-0.01113787,-0.02615485,0.01020668,0.11138858,-0.10154332,-0.236
 16439,0.07087584,0.00292456,0.00757074,0.00256681,-0.00090979,0.000596
 89,-0.00015091,0.00038840,-0.00028612,-0.00002592,0.00010201,-0.000024
 24,-0.00003856,-0.00013278,-0.00005360,0.00011535,0.00011283,-0.000087
 54,-0.00057952,-0.00055888,-0.00018108,0.00108018,0.00053147,0.0000969
 9,-0.00045408,0.00000859,0.00002818,0.00001422,-0.00000449,0.00002509,
 -0.00006067,0.00002140,0.00001502,0.00001158,0.00000310,0.00001509,-0.
 00004399,0.00222641,0.00189931,-0.00119991,0.11060144,0.24659437,0.036
 02418,0.06584294,-0.07354020,0.01320081,0.02916429,-0.03350069,0.00709
 516,0.00128436,0.00377208,-0.00100679,-0.00066604,-0.00125943,0.000666
 91,-0.00034936,0.00007445,-0.00048004,0.00002985,0.00035948,-0.0002718
 4,-0.00033945,-0.00033711,-0.00070106,-0.00018101,0.00078595,-0.000804
 42,0.00066900,-0.00026006,-0.00006582,0.00001869,-0.00001092,-0.000035
 84,0.00008677,0.00000611,-0.00002635,0.00006931,-0.00005836,-0.0000277
 6,0.00021098,0.00013186,-0.00319144,-0.00713171,0.00435017,-0.04540830
 ,-0.08048402,0.09384437,-0.10762629,0.10124048,0.03768603,0.00279386,-
 0.00224915,0.00180538,0.00057194,-0.00136469,-0.00022598,-0.00013001,0
 .00025482,-0.00058207,0.00074375,0.00006124,0.00000262,-0.00022470,0.0
 0008068,0.00076097,-0.00048012,0.00047139,-0.00078439,0.00039994,-0.00
 033503,0.00090239,-0.00108155,-0.00130646,-0.00077917,0.00004784,-0.00
 005603,0.00000317,0.00000196,-0.00008563,0.00001670,0.00003574,-0.0000
 2126,0.00003285,-0.00000288,-0.00002407,0.00000038,-0.01091966,0.02639
 436,0.01007667,0.00676968,-0.01376283,-0.00497042,0.10909157,0.1002864
 6,-0.23880120,-0.07019676,-0.00284139,0.00750696,-0.00291632,0.0009798
 6,0.00057462,0.00016356,-0.00038827,-0.00027942,0.00004297,-0.00012653
 ,-0.00002200,0.00003137,0.00013293,-0.00004985,-0.00013804,-0.00009053
 ,-0.00008745,0.00059596,0.00049214,-0.00029588,-0.00110893,-0.00052865
 ,0.00019083,0.00052190,-0.00001329,0.00002735,-0.00001554,0.00000182,0
 .00002749,0.00005547,-0.00002127,0.00001335,-0.00001588,-0.00000135,0.
 00001942,0.00004366,-0.00207926,0.00164080,0.00108897,0.01350256,-0.02
 004589,-0.00820981,-0.10930693,0.24957312,0.03478333,-0.06520087,-0.07
 278599,0.01293003,-0.02957715,-0.03332197,0.00707204,-0.00132489,0.003
 68116,-0.00100762,0.00065337,-0.00125456,0.00066137,0.00035108,0.00006
 274,-0.00048133,-0.00001788,0.00034286,-0.00025346,0.00033140,-0.00033
 644,-0.00076411,0.00018947,0.00070326,-0.00076749,-0.00059862,-0.00022
 709,-0.00006749,-0.00001714,-0.00001014,-0.00003472,-0.00008503,0.0000
 0859,-0.00003113,-0.00007234,-0.00005688,-0.00002869,-0.00020509,0.000
 13365,-0.00310231,0.00715430,0.00430025,-0.00495557,0.00837633,0.00564
 475,-0.04394896,0.08005466,0.09312269,-0.00001198,0.00001710,-0.000007
 56,-0.00004757,0.00000471,-0.00000670,0.00043711,0.00060958,0.00038195
 ,-0.00014403,0.00005583,0.00000839,-0.00002113,-0.00004159,0.00011344,
 -0.00015082,-0.00010191,-0.00023454,-0.00077255,-0.00116426,0.00043621
 ,-0.00068744,0.00046722,0.,0.00000067,0.00000286,-0.00000194,-0.000015
 73,-0.00002608,0.00000668,-0.00001547,-0.00001576,-0.00000456,-0.00000
 352,0.00000268,-0.00000242,-0.00001218,0.00001381,0.00000454,0.0000007
 2,0.00000457,-0.00000055,0.00000205,-0.00000809,0.00000303,0.00000893,
 0.00000171,-0.00000391,0.00143294,0.00000388,-0.00001346,0.00011724,-0
 .00026062,-0.00003847,-0.00018001,0.00160386,-0.00043556,-0.00051160,0
 .00001304,0.00017119,-0.00008847,0.00005847,0.00023480,0.00004609,-0.0
 0009392,-0.00037094,-0.00038622,-0.00201403,-0.00468046,0.00089506,0.0
 0048926,-0.00739899,0.00326789,-0.00000747,-0.00001444,0.00000657,0.00
 001700,-0.00001344,0.00000578,0.00000720,-0.00000475,0.00002403,-0.000
 00172,0.00000419,0.00002048,-0.00000340,0.00000323,0.00000859,-0.00000
 763,-0.00000054,-0.00001099,0.00000934,0.00000118,-0.00001479,0.000009
 11,0.00000775,-0.00001161,0.00017763,0.01254871,-0.00001073,0.00001819
 ,0.00003060,-0.00000212,-0.00000287,-0.00002731,0.00013940,0.00008151,
 0.00002387,0.00001518,-0.00000080,-0.00000873,0.00007849,0.00014116,-0
 .00006402,-0.00010443,-0.00003434,-0.00022164,0.00052704,0.00090211,-0
 .00034629,0.00003476,0.00209162,-0.00129829,0.00000579,0.00003066,-0.0
 0002055,0.00000498,0.00000645,-0.00000813,-0.00000805,-0.00001726,-0.0
 0001157,-0.00000118,-0.00001509,-0.00001111,0.00000589,-0.00001103,-0.
 00000622,-0.00000075,-0.00000229,-0.00000445,0.00000401,-0.00000274,-0
 .00000244,0.00000383,0.00000275,-0.00000686,-0.00069209,-0.00318803,0.
 00198316\\0.00000131,-0.00000894,-0.00000219,0.00000046,-0.00000104,-0
 .00000143,-0.00000231,-0.00000244,-0.00000186,-0.00000022,0.00000691,-
 0.00000120,-0.00000189,0.00001103,-0.00000047,0.00000121,0.00000614,0.
 00000291,0.00000610,0.00000262,-0.00000093,-0.00000346,0.00000211,-0.0
 0000089,0.00000113,-0.00000998,-0.00000057,0.00000046,-0.00000558,0.00
 000051,-0.00000074,0.00000779,0.00000020,-0.00000134,0.00001656,-0.000
 00093,-0.00000075,0.00001208,-0.00000198,0.00000136,-0.00000924,-0.000
 00245,0.00000243,-0.00001163,-0.00000639,0.00000047,-0.00001158,0.0000
 0313,-0.00000420,-0.00000482,0.00001453\\\@
 The archive entry for this job was punched.


 Luck is a matter of preparation meeting opportunity.
                                    -- Oprah Winfrey
 Job cpu time:      37 days  0 hours 42 minutes 24.5 seconds.
 Elapsed time:       2 days 12 hours 10 minutes 26.7 seconds.
 File lengths (MBytes):  RWF= 290297 Int=      0 D2E=      0 Chk=     39 Scr=      1
 Normal termination of Gaussian 16 at Sat Nov 22 00:22:21 2025.
 Link1:  Proceeding to internal job step number  2.
 ----------------------------------------------------------------------
 #N Geom=AllCheck Guess=TCheck SCRF=Check GenChk RMP2(FC)/Aug-CC-pVTZ F
 req
 ----------------------------------------------------------------------
 1/10=4,29=7,30=1,38=1,40=1/1,3;
 2/12=2,40=1/2;
 3/5=16,6=1,7=10,11=1,14=-4,25=1,30=1,70=2,71=2,116=1,140=1/1,2,3;
 4/5=101/1;
 5/5=2,38=6,98=1/2;
 8/6=3,8=1,10=1,19=11,30=-1/1;
 9/15=3,16=-3/6;
 11/6=1,8=1,15=11,17=12,24=-1,27=1,28=-2,29=300,32=6,42=3/1,2,10;
 10/6=2,21=1/2;
 8/6=4,8=1,10=1,19=11,30=-1/11,4;
 10/5=1,20=4/2;
 11/12=2,14=11,16=1,17=2,28=-2,42=3,76=2/2,10,12;
 6/7=2,8=2,9=2,10=2/1;
 7/8=1,10=1,12=2,25=1,44=2/1,2,3,16;
 1/10=4,30=1/3;
 99//99;
 Structure from the checkpoint file:  "output.chk"
 -------
 C7H8OLi
 -------
 Charge =  1 Multiplicity = 1
 Redundant internal coordinates found in file.  (old form).
 C,0,0.0005902112,-0.0026075792,0.0007203467
 O,0,0.0010584209,0.0012803894,1.4274653749
 C,0,1.2232891127,0.0025536065,2.0330331235
 C,0,1.2092743995,0.0163688203,3.4324852623
 C,0,2.4044194638,0.0201015245,4.1417666496
 C,0,3.6277352241,0.0110580185,3.4660482548
 C,0,3.6360704568,-0.0025001156,2.0745729034
 C,0,2.4414365956,-0.007730742,1.3484817438
 H,0,2.4765700144,-0.0172758589,0.2691628833
 H,0,4.5757136102,-0.007832522,1.537040958
 H,0,4.5576762246,0.0165283084,4.0183047101
 H,0,2.3800300918,0.0327243462,5.2237829132
 H,0,0.2550471726,0.0261992916,3.9434155069
 H,0,-1.0431627786,0.0018095181,-0.2945968986
 H,0,0.4980339501,0.8852533945,-0.3912432816
 H,0,0.4887401034,-0.8976726277,-0.3866665231
 Li,0,2.5564724024,-3.2564343728,2.4829747071
 Recover connectivity data from disk.

 GradGradGradGradGradGradGradGradGradGradGradGradGradGradGradGradGradGrad
 Berny optimization.
 Initialization pass.
                           ----------------------------
                           !    Initial Parameters    !
                           ! (Angstroms and Degrees)  !
 --------------------------                            --------------------------
 ! Name  Definition              Value          Derivative Info.                !
 --------------------------------------------------------------------------------
 ! R1    R(1,2)                  1.4268         calculate D2E/DX2 analytically  !
 ! R2    R(1,14)                 1.0847         calculate D2E/DX2 analytically  !
 ! R3    R(1,15)                 1.0906         calculate D2E/DX2 analytically  !
 ! R4    R(1,16)                 1.0906         calculate D2E/DX2 analytically  !
 ! R5    R(2,3)                  1.364          calculate D2E/DX2 analytically  !
 ! R6    R(3,4)                  1.3996         calculate D2E/DX2 analytically  !
 ! R7    R(3,8)                  1.3974         calculate D2E/DX2 analytically  !
 ! R8    R(3,17)                 3.5498         calculate D2E/DX2 analytically  !
 ! R9    R(4,5)                  1.3898         calculate D2E/DX2 analytically  !
 ! R10   R(4,13)                 1.0824         calculate D2E/DX2 analytically  !
 ! R11   R(5,6)                  1.3976         calculate D2E/DX2 analytically  !
 ! R12   R(5,12)                 1.0824         calculate D2E/DX2 analytically  !
 ! R13   R(6,7)                  1.3916         calculate D2E/DX2 analytically  !
 ! R14   R(6,11)                 1.0816         calculate D2E/DX2 analytically  !
 ! R15   R(6,17)                 3.5764         calculate D2E/DX2 analytically  !
 ! R16   R(7,8)                  1.398          calculate D2E/DX2 analytically  !
 ! R17   R(7,10)                 1.0825         calculate D2E/DX2 analytically  !
 ! R18   R(7,17)                 3.4526         calculate D2E/DX2 analytically  !
 ! R19   R(8,9)                  1.0799         calculate D2E/DX2 analytically  !
 ! R20   R(8,17)                 3.443          calculate D2E/DX2 analytically  !
 ! A1    A(2,1,14)             105.8162         calculate D2E/DX2 analytically  !
 ! A2    A(2,1,15)             110.9183         calculate D2E/DX2 analytically  !
 ! A3    A(2,1,16)             110.9332         calculate D2E/DX2 analytically  !
 ! A4    A(14,1,15)            109.7385         calculate D2E/DX2 analytically  !
 ! A5    A(14,1,16)            109.7132         calculate D2E/DX2 analytically  !
 ! A6    A(15,1,16)            109.6524         calculate D2E/DX2 analytically  !
 ! A7    A(1,2,3)              116.3755         calculate D2E/DX2 analytically  !
 ! A8    A(2,3,4)              115.7821         calculate D2E/DX2 analytically  !
 ! A9    A(2,3,8)              124.3075         calculate D2E/DX2 analytically  !
 ! A10   A(2,3,17)             113.0755         calculate D2E/DX2 analytically  !
 ! A11   A(4,3,8)              119.9104         calculate D2E/DX2 analytically  !
 ! A12   A(4,3,17)              83.4588         calculate D2E/DX2 analytically  !
 ! A13   A(3,4,5)              120.1141         calculate D2E/DX2 analytically  !
 ! A14   A(3,4,13)             118.7431         calculate D2E/DX2 analytically  !
 ! A15   A(5,4,13)             121.1427         calculate D2E/DX2 analytically  !
 ! A16   A(4,5,6)              120.3954         calculate D2E/DX2 analytically  !
 ! A17   A(4,5,12)             119.3963         calculate D2E/DX2 analytically  !
 ! A18   A(6,5,12)             120.2081         calculate D2E/DX2 analytically  !
 ! A19   A(5,6,7)              119.2599         calculate D2E/DX2 analytically  !
 ! A20   A(5,6,11)             120.3775         calculate D2E/DX2 analytically  !
 ! A21   A(5,6,17)              82.913          calculate D2E/DX2 analytically  !
 ! A22   A(7,6,11)             120.3625         calculate D2E/DX2 analytically  !
 ! A23   A(11,6,17)            113.7357         calculate D2E/DX2 analytically  !
 ! A24   A(6,7,8)              120.9483         calculate D2E/DX2 analytically  !
 ! A25   A(6,7,10)             120.1165         calculate D2E/DX2 analytically  !
 ! A26   A(8,7,10)             118.9351         calculate D2E/DX2 analytically  !
 ! A27   A(10,7,17)            108.9964         calculate D2E/DX2 analytically  !
 ! A28   A(3,8,7)              119.3718         calculate D2E/DX2 analytically  !
 ! A29   A(3,8,9)              121.2008         calculate D2E/DX2 analytically  !
 ! A30   A(7,8,9)              119.4273         calculate D2E/DX2 analytically  !
 ! A31   A(9,8,17)             108.6563         calculate D2E/DX2 analytically  !
 ! A32   A(3,17,6)              46.2549         calculate D2E/DX2 analytically  !
 ! A33   A(3,17,7)              40.287          calculate D2E/DX2 analytically  !
 ! A34   A(6,17,8)              40.4048         calculate D2E/DX2 analytically  !
 ! D1    D(14,1,2,3)          -179.731          calculate D2E/DX2 analytically  !
 ! D2    D(15,1,2,3)           -60.78           calculate D2E/DX2 analytically  !
 ! D3    D(16,1,2,3)            61.3404         calculate D2E/DX2 analytically  !
 ! D4    D(1,2,3,4)            179.5455         calculate D2E/DX2 analytically  !
 ! D5    D(1,2,3,8)             -0.3993         calculate D2E/DX2 analytically  !
 ! D6    D(1,2,3,17)           -86.5396         calculate D2E/DX2 analytically  !
 ! D7    D(2,3,4,5)           -179.9363         calculate D2E/DX2 analytically  !
 ! D8    D(2,3,4,13)            -0.0695         calculate D2E/DX2 analytically  !
 ! D9    D(8,3,4,5)              0.011          calculate D2E/DX2 analytically  !
 ! D10   D(8,3,4,13)           179.8779         calculate D2E/DX2 analytically  !
 ! D11   D(17,3,4,5)            67.5602         calculate D2E/DX2 analytically  !
 ! D12   D(17,3,4,13)         -112.5729         calculate D2E/DX2 analytically  !
 ! D13   D(2,3,8,7)            179.8691         calculate D2E/DX2 analytically  !
 ! D14   D(2,3,8,9)              0.0158         calculate D2E/DX2 analytically  !
 ! D15   D(4,3,8,7)             -0.0735         calculate D2E/DX2 analytically  !
 ! D16   D(4,3,8,9)           -179.9268         calculate D2E/DX2 analytically  !
 ! D17   D(2,3,17,6)          -175.2071         calculate D2E/DX2 analytically  !
 ! D18   D(2,3,17,7)           152.4723         calculate D2E/DX2 analytically  !
 ! D19   D(4,3,17,6)           -59.9282         calculate D2E/DX2 analytically  !
 ! D20   D(4,3,17,7)           -92.2488         calculate D2E/DX2 analytically  !
 ! D21   D(3,4,5,6)              0.0444         calculate D2E/DX2 analytically  !
 ! D22   D(3,4,5,12)           179.8843         calculate D2E/DX2 analytically  !
 ! D23   D(13,4,5,6)          -179.8191         calculate D2E/DX2 analytically  !
 ! D24   D(13,4,5,12)            0.0207         calculate D2E/DX2 analytically  !
 ! D25   D(4,5,6,7)             -0.0363         calculate D2E/DX2 analytically  !
 ! D26   D(4,5,6,11)           179.8427         calculate D2E/DX2 analytically  !
 ! D27   D(4,5,6,17)           -66.7486         calculate D2E/DX2 analytically  !
 ! D28   D(12,5,6,7)          -179.8748         calculate D2E/DX2 analytically  !
 ! D29   D(12,5,6,11)            0.0041         calculate D2E/DX2 analytically  !
 ! D30   D(12,5,6,17)          113.4129         calculate D2E/DX2 analytically  !
 ! D31   D(5,6,7,8)             -0.0274         calculate D2E/DX2 analytically  !
 ! D32   D(5,6,7,10)           179.8902         calculate D2E/DX2 analytically  !
 ! D33   D(11,6,7,8)          -179.9064         calculate D2E/DX2 analytically  !
 ! D34   D(11,6,7,10)            0.0113         calculate D2E/DX2 analytically  !
 ! D35   D(5,6,17,3)            59.9763         calculate D2E/DX2 analytically  !
 ! D36   D(5,6,17,8)            92.6745         calculate D2E/DX2 analytically  !
 ! D37   D(11,6,17,3)         -179.8908         calculate D2E/DX2 analytically  !
 ! D38   D(11,6,17,8)         -147.1925         calculate D2E/DX2 analytically  !
 ! D39   D(6,7,8,3)              0.0822         calculate D2E/DX2 analytically  !
 ! D40   D(6,7,8,9)            179.9381         calculate D2E/DX2 analytically  !
 ! D41   D(10,7,8,3)          -179.8364         calculate D2E/DX2 analytically  !
 ! D42   D(10,7,8,9)             0.0195         calculate D2E/DX2 analytically  !
 ! D43   D(10,7,17,3)         -147.54           calculate D2E/DX2 analytically  !
 ! D44   D(9,8,17,6)           147.2747         calculate D2E/DX2 analytically  !
 --------------------------------------------------------------------------------
 Trust Radius=3.00D-01 FncErr=1.00D-07 GrdErr=1.00D-07 EigMax=2.50D+02 EigMin=1.00D-04
 Number of steps in this run=      2 maximum allowed number of steps=      2.
 GradGradGradGradGradGradGradGradGradGradGradGradGradGradGradGradGradGrad

                          Input orientation:                          
 ---------------------------------------------------------------------
 Center     Atomic      Atomic             Coordinates (Angstroms)
 Number     Number       Type             X           Y           Z
 ---------------------------------------------------------------------
      1          6           0        0.000590   -0.002608    0.000720
      2          8           0        0.001058    0.001280    1.427465
      3          6           0        1.223289    0.002554    2.033033
      4          6           0        1.209274    0.016369    3.432485
      5          6           0        2.404419    0.020102    4.141767
      6          6           0        3.627735    0.011058    3.466048
      7          6           0        3.636070   -0.002500    2.074573
      8          6           0        2.441437   -0.007731    1.348482
      9          1           0        2.476570   -0.017276    0.269163
     10          1           0        4.575714   -0.007833    1.537041
     11          1           0        4.557676    0.016528    4.018305
     12          1           0        2.380030    0.032724    5.223783
     13          1           0        0.255047    0.026199    3.943416
     14          1           0       -1.043163    0.001810   -0.294597
     15          1           0        0.498034    0.885253   -0.391243
     16          1           0        0.488740   -0.897673   -0.386667
     17          3           0        2.556472   -3.256434    2.482975
 ---------------------------------------------------------------------
                    Distance matrix (angstroms):
                    1          2          3          4          5
     1  C    0.000000
     2  O    1.426750   0.000000
     3  C    2.371775   1.364024   0.000000
     4  C    3.638446   2.340965   1.399590   0.000000
     5  C    4.788233   3.625456   2.417051   1.389772   0.000000
     6  C    5.016459   4.160373   2.799101   2.418700   1.397562
     7  C    4.185401   3.692164   2.413144   2.780939   2.406401
     8  C    2.788228   2.441673   1.397355   2.421131   2.793669
     9  H    2.490533   2.733161   2.163873   3.407899   3.873456
    10  H    4.826185   4.575976   3.388933   3.863445   3.391149
    11  H    6.075227   5.241703   3.880675   3.399262   2.156796
    12  H    5.739631   4.480237   3.394090   2.140020   1.082365
    13  H    3.951003   2.528861   2.141871   1.082449   2.158514
    14  H    1.084736   2.013926   3.248795   4.354862   5.618494
    15  H    1.090588   2.082329   2.679976   3.985188   4.993092
    16  H    1.090642   2.082552   2.684197   3.992563   5.001884
    17  Li   4.825092   4.272815   3.549764   3.664390   3.675649
                    6          7          8          9         10
     6  C    0.000000
     7  C    1.391566   0.000000
     8  C    2.427292   1.397993   0.000000
     9  H    3.397949   2.145732   1.079933   0.000000
    10  H    2.149439   1.082543   2.142590   2.452347   0.000000
    11  H    1.081576   2.151235   3.406907   4.288148   2.481449
    12  H    2.155660   3.390634   3.875999   4.955813   4.291240
    13  H    3.406337   3.863252   3.393395   4.293854   4.945701
    14  H    5.996651   5.244827   3.852562   3.564647   5.909887
    15  H    5.043604   4.088475   2.756969   2.272730   4.598190
    16  H    5.051979   4.094475   2.759667   2.270832   4.603892
    17  Li   3.576387   3.452595   3.443019   3.924219   3.940246
                   11         12         13         14         15
    11  H    0.000000
    12  H    2.489093   0.000000
    13  H    4.303292   2.480914   0.000000
    14  H    7.068998   6.493976   4.432459   0.000000
    15  H    6.056360   5.983079   4.425639   1.779073   0.000000
    16  H    6.065952   5.993310   4.433707   1.778840   1.782956
    17  Li   4.132111   4.285059   4.266747   5.593606   5.445354
                   16         17
    16  H    0.000000
    17  Li   4.251366   0.000000
 Stoichiometry    C7H8LiO(1+)
 Framework group  C1[X(C7H8LiO)]
 Deg. of freedom    45
 Full point group                 C1      NOp   1
 Largest Abelian subgroup         C1      NOp   1
 Largest concise Abelian subgroup C1      NOp   1
                         Standard orientation:                         
 ---------------------------------------------------------------------
 Center     Atomic      Atomic             Coordinates (Angstroms)
 Number     Number       Type             X           Y           Z
 ---------------------------------------------------------------------
      1          6           0       -2.786983   -0.336447   -0.065378
      2          8           0       -1.808101    0.699018    0.006864
      3          6           0       -0.505185    0.309710   -0.099962
      4          6           0        0.444004    1.336344   -0.037393
      5          6           0        1.798284    1.040951   -0.138068
      6          6           0        2.223521   -0.280069   -0.303170
      7          6           0        1.275667   -1.297033   -0.364928
      8          6           0       -0.089704   -1.014359   -0.263721
      9          1           0       -0.804146   -1.822512   -0.315823
     10          1           0        1.589529   -2.324965   -0.494333
     11          1           0        3.277417   -0.509350   -0.384031
     12          1           0        2.522238    1.844133   -0.090088
     13          1           0        0.101098    2.355385    0.087775
     14          1           0       -3.747724    0.157619    0.032227
     15          1           0       -2.735172   -0.855111   -1.023337
     16          1           0       -2.657360   -1.052572    0.746942
     17          3           0        0.920433   -0.646451    3.007158
 ---------------------------------------------------------------------
 Rotational constants (GHZ):           2.9689998           1.2865348           1.1878945
 Standard basis: Aug-CC-pVTZ (5D, 7F)
 There are   695 symmetry adapted cartesian basis functions of A   symmetry.
 There are   598 symmetry adapted basis functions of A   symmetry.
   598 basis functions,   866 primitive gaussians,   695 cartesian basis functions
    30 alpha electrons       30 beta electrons
       nuclear repulsion energy       369.9922030582 Hartrees.
 NAtoms=   17 NActive=   17 NUniq=   17 SFac= 1.00D+00 NAtFMM=   60 NAOKFM=F Big=F
 Integral buffers will be    131072 words long.
 Raffenetti 1 integral format.
 Two-electron integral symmetry is turned on.
 Force inversion solution in PCM.
 ------------------------------------------------------------------------------
 Polarizable Continuum Model (PCM)
 =================================
 Model                : PCM.
 Atomic radii         : UFF (Universal Force Field).
 Polarization charges : Total charges.
 Charge compensation  : None.
 Solution method      : Matrix inversion.
 Cavity type          : Scaled VdW (van der Waals Surface) (Alpha=1.100).
 Cavity algorithm     : GePol (No added spheres)
                        Default sphere list used, NSphG=   17.
                        Lebedev-Laikov grids with approx.  5.0 points / Ang**2.
                        Smoothing algorithm: York/Karplus (Gamma=1.0000).
                        Polarization charges: spherical gaussians, with
                                              point-specific exponents (IZeta= 3).
                        Self-potential: point-specific (ISelfS= 7).
                        Self-field    : sphere-specific E.n sum rule (ISelfD= 2).
 1st derivatives      : Analytical E(r).r(x)/FMM algorithm (CHGder, D1EAlg=3).
                        Cavity 1st derivative terms included.
 2nd derivatives      : Analytical E(r).r(xy)/FMM algorithm (CHGder, D2EAlg=3).
                        Cavity 2nd derivative terms included.
 Solvent              : Water, Eps=  78.355300 Eps(inf)=   1.777849
 ------------------------------------------------------------------------------
 Spheres list:
 ISph  on   Nord     Re0    Alpha      Xe            Ye            Ze
    1   C      1    1.9255  1.100     -2.786983     -0.336447     -0.065378
    2   O      2    1.7500  1.100     -1.808101      0.699018      0.006864
    3   C      3    1.9255  1.100     -0.505185      0.309710     -0.099962
    4   C      4    1.9255  1.100      0.444004      1.336344     -0.037393
    5   C      5    1.9255  1.100      1.798284      1.040951     -0.138068
    6   C      6    1.9255  1.100      2.223521     -0.280069     -0.303170
    7   C      7    1.9255  1.100      1.275667     -1.297033     -0.364928
    8   C      8    1.9255  1.100     -0.089704     -1.014359     -0.263721
    9   H      9    1.4430  1.100     -0.804146     -1.822512     -0.315823
   10   H     10    1.4430  1.100      1.589529     -2.324965     -0.494333
   11   H     11    1.4430  1.100      3.277417     -0.509350     -0.384031
   12   H     12    1.4430  1.100      2.522238      1.844133     -0.090088
   13   H     13    1.4430  1.100      0.101098      2.355385      0.087775
   14   H     14    1.4430  1.100     -3.747724      0.157619      0.032227
   15   H     15    1.4430  1.100     -2.735172     -0.855111     -1.023337
   16   H     16    1.4430  1.100     -2.657360     -1.052572      0.746942
   17  Li     17    1.2255  1.100      0.920433     -0.646451      3.007158
 ------------------------------------------------------------------------------
 One-electron integrals computed using PRISM.
 NBasis=   598 RedAO= T EigKep=  1.15D-06  NBF=   598
 NBsUse=   596 1.00D-06 EigRej=  6.75D-07 NBFU=   596
 Initial guess from the checkpoint file:  "output.chk"
 B after Tr=     0.000000    0.000000    0.000000
         Rot=    1.000000   -0.000000   -0.000000    0.000000 Ang=   0.00 deg.
 Requested convergence on RMS density matrix=1.00D-08 within 128 cycles.
 Requested convergence on MAX density matrix=1.00D-06.
 Requested convergence on             energy=1.00D-06.
 No special actions if energy rises.
 Inv3:  Mode=1 IEnd=     6562323.
 Iteration    1 A*A^-1 deviation from unit magnitude is 2.66D-15 for    373.
 Iteration    1 A*A^-1 deviation from orthogonality  is 2.11D-15 for   1385    585.
 Iteration    1 A^-1*A deviation from unit magnitude is 2.66D-15 for    373.
 Iteration    1 A^-1*A deviation from orthogonality  is 4.50D-15 for   1416   1376.
 Error on total polarization charges =  0.01234
 SCF Done:  E(RHF) =  -352.140249037     A.U. after    1 cycles
            NFock=  1  Conv=0.20D-08     -V/T= 2.0020
 ExpMin= 7.59D-03 ExpMax= 1.53D+04 ExpMxC= 5.22D+02 IAcc=3 IRadAn=         5 AccDes= 0.00D+00
 HarFok:  IExCor=  205 AccDes= 0.00D+00 IRadAn=         5 IDoV=-2 UseB2=F ITyADJ=14
 ICtDFT= 12500011 ScaDFX=  1.000000  1.000000  1.000000  1.000000
 Range of M.O.s used for correlation:    10   596
 NBasis=   598 NAE=    30 NBE=    30 NFC=     9 NFV=     0
 NROrb=    587 NOA=    21 NOB=    21 NVA=   566 NVB=   566

 **** Warning!!: The largest alpha MO coefficient is  0.17466005D+03

 Disk-based method using ON**2 memory for 21 occupieds at a time.
 Permanent disk used for amplitudes=   357874725 words.
 Estimated scratch disk usage= 14435706518 words.
 Actual    scratch disk usage= 13884690582 words.
 JobTyp=1 Pass  1:  I=  10 to  30 NPSUse= 15 ParTrn=T ParDer=T DoDerP=T.
 Spin components of T(2) and E(2):
     alpha-alpha T2 =       0.5982846094D-01 E2=     -0.1722704808D+00
     alpha-beta  T2 =       0.3216032823D+00 E2=     -0.1035103081D+01
     beta-beta   T2 =       0.5982846094D-01 E2=     -0.1722704808D+00
 ANorm=    0.1200524970D+01
 E2 =    -0.1379644043D+01 EUMP2 =    -0.35351989307989D+03
 G2DrvN: will do    18 centers at a time, making    1 passes.
 Calling FoFCou, ICntrl=  3107 FMM=F I1Cent=   0 AccDes= 0.00D+00.
 NEqPCM:  Using equilibrium solvation (IEInf=0, Eps=  78.3553, EpsInf=   1.7778)
 G2PCM: DoFxE=T DoFxN=T DoGrad=T DoDP/DQ/DG/TGxP=FFFF NFrqRd=   0 IEInf=0 SqF1=F DoCFld=F IF1Alg=4.
 End of G2Drv F.D. properties file   721 does not exist.
 End of G2Drv F.D. properties file   722 does not exist.
 End of G2Drv F.D. properties file   788 does not exist.
          IDoAtm=11111111111111111
 NEqPCM:  Using equilibrium solvation (IEInf=0, Eps=  78.3553, EpsInf=   1.7778)
          Differentiating once with respect to electric field.
                with respect to dipole field.
          Differentiating once with respect to nuclear coordinates.
          There are    54 degrees of freedom in the 1st order CPHF.  IDoFFX=6 NUNeed=    54.
     51 vectors produced by pass  0 Test12= 3.14D-14 1.85D-09 XBig12= 3.62D+01 1.92D+00.
 AX will form    51 AO Fock derivatives at one time.
     51 vectors produced by pass  1 Test12= 3.14D-14 1.85D-09 XBig12= 1.44D+00 1.32D-01.
     51 vectors produced by pass  2 Test12= 3.14D-14 1.85D-09 XBig12= 3.50D-02 2.19D-02.
     51 vectors produced by pass  3 Test12= 3.14D-14 1.85D-09 XBig12= 4.10D-04 1.19D-03.
     51 vectors produced by pass  4 Test12= 3.14D-14 1.85D-09 XBig12= 4.06D-06 1.42D-04.
     51 vectors produced by pass  5 Test12= 3.14D-14 1.85D-09 XBig12= 3.22D-08 1.46D-05.
     48 vectors produced by pass  6 Test12= 3.14D-14 1.85D-09 XBig12= 2.45D-10 1.14D-06.
     22 vectors produced by pass  7 Test12= 3.14D-14 1.85D-09 XBig12= 1.75D-12 1.02D-07.
      3 vectors produced by pass  8 Test12= 3.14D-14 1.85D-09 XBig12= 1.10D-14 6.82D-09.
 InvSVY:  IOpt=1 It=  1 EMax= 2.66D-15
 Solved reduced A of dimension   379 with    54 vectors.
 End of Minotr F.D. properties file   721 does not exist.
 End of Minotr F.D. properties file   722 does not exist.
 End of Minotr F.D. properties file   788 does not exist.
 MDV=  6039797760.
 Form MO integral derivatives with frozen-active canonical formalism.
 Discarding MO integrals.
 Reordered first order wavefunction length =    576640800
 In DefCFB: NBatch=  1 ICI= 30 ICA=566 LFMax= 63
            Large arrays: LIAPS= 28133822400 LIARS=  4543423500 words.
 Semi-Direct transformation.
 ModeAB=           4 MOrb=            30 LenV=    6031220327
 LASXX=   3080372955 LTotXX=  3080372955 LenRXX=  6176047425
 LTotAB=  3095674470 MaxLAS=  4224400320 LenRXY=           0
 NonZer=  9256420380 LenScr= 18585440768 LnRSAI=  4224400320
 LnScr1=  8481933312 LExtra=           0 Total=  37467821825
 MaxDsk=          -1 SrtSym=           T ITran=            4
 JobTyp=0 Pass  1:  I=   1 to  30.
 (rs|ai) integrals will be sorted in core.
 SymMOI:  orbitals are not symmetric.
 Spin components of T(2) and E(2):
     alpha-alpha T2 =       0.5982846094D-01 E2=     -0.1722704808D+00
     alpha-beta  T2 =       0.3216032823D+00 E2=     -0.1035103081D+01
     beta-beta   T2 =       0.5982846094D-01 E2=     -0.1722704808D+00
 ANorm=    0.1697798695D+01
 E2 =    -0.1379644043D+01 EUMP2 =    -0.35351989307989D+03
          IDoAtm=11111111111111111
 NEqPCM:  Using equilibrium solvation (IEInf=0, Eps=  78.3553, EpsInf=   1.7778)
          Differentiating once with respect to electric field.
                with respect to dipole field.
          Differentiating once with respect to nuclear coordinates.
          There are     1 degrees of freedom in the 1st order CPHF.  IDoFFX=0 NUNeed=     1.
 LinEq1:  Iter=  0 NonCon=     1 RMS=2.01D-03 Max=2.87D-02 NDo=     1
 AX will form     1 AO Fock derivatives at one time.
 LinEq1:  Iter=  1 NonCon=     1 RMS=5.27D-04 Max=6.76D-03 NDo=     1
 LinEq1:  Iter=  2 NonCon=     1 RMS=1.82D-04 Max=5.15D-03 NDo=     1
 LinEq1:  Iter=  3 NonCon=     1 RMS=8.09D-05 Max=2.18D-03 NDo=     1
 LinEq1:  Iter=  4 NonCon=     1 RMS=3.25D-05 Max=8.28D-04 NDo=     1
 LinEq1:  Iter=  5 NonCon=     1 RMS=1.01D-05 Max=2.06D-04 NDo=     1
 LinEq1:  Iter=  6 NonCon=     1 RMS=2.53D-06 Max=3.32D-05 NDo=     1
 LinEq1:  Iter=  7 NonCon=     1 RMS=8.11D-07 Max=1.22D-05 NDo=     1
 LinEq1:  Iter=  8 NonCon=     1 RMS=2.16D-07 Max=3.69D-06 NDo=     1
 LinEq1:  Iter=  9 NonCon=     1 RMS=7.23D-08 Max=2.19D-06 NDo=     1
 LinEq1:  Iter= 10 NonCon=     1 RMS=2.44D-08 Max=7.62D-07 NDo=     1
 LinEq1:  Iter= 11 NonCon=     1 RMS=7.10D-09 Max=2.21D-07 NDo=     1
 LinEq1:  Iter= 12 NonCon=     1 RMS=2.83D-09 Max=8.11D-08 NDo=     1
 LinEq1:  Iter= 13 NonCon=     1 RMS=1.02D-09 Max=3.10D-08 NDo=     1
 LinEq1:  Iter= 14 NonCon=     1 RMS=2.46D-10 Max=3.83D-09 NDo=     1
 LinEq1:  Iter= 15 NonCon=     1 RMS=7.49D-11 Max=2.23D-09 NDo=     1
 LinEq1:  Iter= 16 NonCon=     0 RMS=2.72D-11 Max=4.52D-10 NDo=     1
 Linear equations converged to 1.000D-10 1.000D-09 after    16 iterations.
 End of Minotr F.D. properties file   721 does not exist.
 End of Minotr F.D. properties file   722 does not exist.
 End of Minotr F.D. properties file   788 does not exist.
 Symmetrizing basis deriv contribution to polar:
 IMax=3 JMax=2 DiffMx= 0.00D+00
 G2DrvN: will do    18 centers at a time, making    1 passes.
 Calling FoFCou, ICntrl=  3107 FMM=F I1Cent=   0 AccDes= 0.00D+00.
 NEqPCM:  Using equilibrium solvation (IEInf=0, Eps=  78.3553, EpsInf=   1.7778)
 G2PCM: DoFxE=T DoFxN=F DoGrad=F DoDP/DQ/DG/TGxP=FFFF NFrqRd=   0 IEInf=0 SqF1=F DoCFld=F IF1Alg=4.
 End of G2Drv F.D. properties file   721 does not exist.
 End of G2Drv F.D. properties file   722 does not exist.
 End of G2Drv F.D. properties file   788 does not exist.
 Would need an additional 52625282316 words for in-memory AO integral storage.
 DD1Dir will call FoFJK   2 times, MxPair=       466
 NAB=   465 NAA=     0 NBB=     0 NumPrc= 15.
 FoFJK:  IHMeth= 1 ICntrl=     200 DoSepK=F KAlg= 0 I1Cent=           0 FoldK=F
 IRaf= 990000000 NMat=     466 IRICut=     582 DoRegI=T DoRafI=T ISym2E= 2 IDoP0=3 IntGTp=3.
 FoFCou: FMM=F IPFlag=           0 FMFlag=           0 FMFlg1=           0
         NFxFlg=           0 DoJE=F BraDBF=F KetDBF=F FulRan=T
         wScrn=  0.000000 ICntrl=       200 IOpCl=  0 I1Cent=           0 NGrid=           0
         NMat0=  466 NMatS0=      0 NMatT0=  233 NMatD0=  466 NMtDS0=    0 NMtDT0=    0
 Integrals replicated using symmetry in FoFCou.
 Raff kept on since  59.30% of shell-pairs survive, threshold=   0.20 IRatSp=59.
 G2PCM: DoFxE=F DoFxN=F DoGrad=T DoDP/DQ/DG/TGxP=FFFF NFrqRd=   0 IEInf=0 SqF1=F DoCFld=F IF1Alg=4.
 Discarding MO integrals.

 **********************************************************************

            Population analysis using the SCF Density.

 **********************************************************************

 Orbital symmetries:
       Occupied  (A) (A) (A) (A) (A) (A) (A) (A) (A) (A) (A) (A)
                 (A) (A) (A) (A) (A) (A) (A) (A) (A) (A) (A) (A)
                 (A) (A) (A) (A) (A) (A)
       Virtual   (A) (A) (A) (A) (A) (A) (A) (A) (A) (A) (A) (A)
                 (A) (A) (A) (A) (A) (A) (A) (A) (A) (A) (A) (A)
                 (A) (A) (A) (A) (A) (A) (A) (A) (A) (A) (A) (A)
                 (A) (A) (A) (A) (A) (A) (A) (A) (A) (A) (A) (A)
                 (A) (A) (A) (A) (A) (A) (A) (A) (A) (A) (A) (A)
                 (A) (A) (A) (A) (A) (A) (A) (A) (A) (A) (A) (A)
                 (A) (A) (A) (A) (A) (A) (A) (A) (A) (A) (A) (A)
                 (A) (A) (A) (A) (A) (A) (A) (A) (A) (A) (A) (A)
                 (A) (A) (A) (A) (A) (A) (A) (A) (A) (A) (A) (A)
                 (A) (A) (A) (A) (A) (A) (A) (A) (A) (A) (A) (A)
                 (A) (A) (A) (A) (A) (A) (A) (A) (A) (A) (A) (A)
                 (A) (A) (A) (A) (A) (A) (A) (A) (A) (A) (A) (A)
                 (A) (A) (A) (A) (A) (A) (A) (A) (A) (A) (A) (A)
                 (A) (A) (A) (A) (A) (A) (A) (A) (A) (A) (A) (A)
                 (A) (A) (A) (A) (A) (A) (A) (A) (A) (A) (A) (A)
                 (A) (A) (A) (A) (A) (A) (A) (A) (A) (A) (A) (A)
                 (A) (A) (A) (A) (A) (A) (A) (A) (A) (A) (A) (A)
                 (A) (A) (A) (A) (A) (A) (A) (A) (A) (A) (A) (A)
                 (A) (A) (A) (A) (A) (A) (A) (A) (A) (A) (A) (A)
                 (A) (A) (A) (A) (A) (A) (A) (A) (A) (A) (A) (A)
                 (A) (A) (A) (A) (A) (A) (A) (A) (A) (A) (A) (A)
                 (A) (A) (A) (A) (A) (A) (A) (A) (A) (A) (A) (A)
                 (A) (A) (A) (A) (A) (A) (A) (A) (A) (A) (A) (A)
                 (A) (A) (A) (A) (A) (A) (A) (A) (A) (A) (A) (A)
                 (A) (A) (A) (A) (A) (A) (A) (A) (A) (A) (A) (A)
                 (A) (A) (A) (A) (A) (A) (A) (A) (A) (A) (A) (A)
                 (A) (A) (A) (A) (A) (A) (A) (A) (A) (A) (A) (A)
                 (A) (A) (A) (A) (A) (A) (A) (A) (A) (A) (A) (A)
                 (A) (A) (A) (A) (A) (A) (A) (A) (A) (A) (A) (A)
                 (A) (A) (A) (A) (A) (A) (A) (A) (A) (A) (A) (A)
                 (A) (A) (A) (A) (A) (A) (A) (A) (A) (A) (A) (A)
                 (A) (A) (A) (A) (A) (A) (A) (A) (A) (A) (A) (A)
                 (A) (A) (A) (A) (A) (A) (A) (A) (A) (A) (A) (A)
                 (A) (A) (A) (A) (A) (A) (A) (A) (A) (A) (A) (A)
                 (A) (A) (A) (A) (A) (A) (A) (A) (A) (A) (A) (A)
                 (A) (A) (A) (A) (A) (A) (A) (A) (A) (A) (A) (A)
                 (A) (A) (A) (A) (A) (A) (A) (A) (A) (A) (A) (A)
                 (A) (A) (A) (A) (A) (A) (A) (A) (A) (A) (A) (A)
                 (A) (A) (A) (A) (A) (A) (A) (A) (A) (A) (A) (A)
                 (A) (A) (A) (A) (A) (A) (A) (A) (A) (A) (A) (A)
                 (A) (A) (A) (A) (A) (A) (A) (A) (A) (A) (A) (A)
                 (A) (A) (A) (A) (A) (A) (A) (A) (A) (A) (A) (A)
                 (A) (A) (A) (A) (A) (A) (A) (A) (A) (A) (A) (A)
                 (A) (A) (A) (A) (A) (A) (A) (A) (A) (A) (A) (A)
                 (A) (A) (A) (A) (A) (A) (A) (A) (A) (A) (A) (A)
                 (A) (A) (A) (A) (A) (A) (A) (A) (A) (A) (A) (A)
                 (A) (A) (A) (A) (A) (A) (A) (A) (A) (A) (A) (A)
                 (A) (A)
 The electronic state is 1-A.
 Alpha  occ. eigenvalues --  -20.59201 -11.30746 -11.28017 -11.24532 -11.24475
 Alpha  occ. eigenvalues --  -11.23624 -11.23397 -11.23181  -2.40527  -1.41448
 Alpha  occ. eigenvalues --   -1.15307  -1.02762  -1.01920  -0.94360  -0.83866
 Alpha  occ. eigenvalues --   -0.81218  -0.72546  -0.66906  -0.66537  -0.65789
 Alpha  occ. eigenvalues --   -0.62408  -0.59446  -0.57834  -0.53099  -0.53004
 Alpha  occ. eigenvalues --   -0.51798  -0.48761  -0.47483  -0.34811  -0.32055
 Alpha virt. eigenvalues --    0.01123   0.01865   0.01905   0.02016   0.04190
 Alpha virt. eigenvalues --    0.04513   0.04631   0.04778   0.04914   0.05459
 Alpha virt. eigenvalues --    0.06360   0.06638   0.06747   0.07001   0.07881
 Alpha virt. eigenvalues --    0.08336   0.09265   0.09997   0.10464   0.10924
 Alpha virt. eigenvalues --    0.11314   0.12348   0.12570   0.12840   0.13086
 Alpha virt. eigenvalues --    0.13743   0.14076   0.14275   0.14407   0.14726
 Alpha virt. eigenvalues --    0.14963   0.15142   0.15234   0.15423   0.15631
 Alpha virt. eigenvalues --    0.15837   0.16024   0.16545   0.16769   0.17258
 Alpha virt. eigenvalues --    0.17465   0.17983   0.18820   0.20121   0.21594
 Alpha virt. eigenvalues --    0.22300   0.22918   0.23350   0.24118   0.24842
 Alpha virt. eigenvalues --    0.25194   0.26208   0.26516   0.26957   0.27220
 Alpha virt. eigenvalues --    0.27867   0.29020   0.29126   0.29597   0.30438
 Alpha virt. eigenvalues --    0.30995   0.31717   0.32251   0.32546   0.32952
 Alpha virt. eigenvalues --    0.33010   0.33190   0.33881   0.34262   0.34646
 Alpha virt. eigenvalues --    0.35131   0.35558   0.35599   0.36030   0.36865
 Alpha virt. eigenvalues --    0.37145   0.37382   0.37786   0.38224   0.38677
 Alpha virt. eigenvalues --    0.39017   0.39491   0.39902   0.40203   0.41105
 Alpha virt. eigenvalues --    0.41978   0.42529   0.43210   0.43599   0.43807
 Alpha virt. eigenvalues --    0.44385   0.44738   0.45367   0.45582   0.45832
 Alpha virt. eigenvalues --    0.46560   0.47172   0.47381   0.47538   0.48333
 Alpha virt. eigenvalues --    0.48459   0.49273   0.49822   0.49870   0.50317
 Alpha virt. eigenvalues --    0.51162   0.51727   0.51911   0.52347   0.52525
 Alpha virt. eigenvalues --    0.52828   0.53221   0.53765   0.54387   0.54992
 Alpha virt. eigenvalues --    0.55117   0.56001   0.56388   0.56782   0.57014
 Alpha virt. eigenvalues --    0.58110   0.58676   0.59399   0.59462   0.60085
 Alpha virt. eigenvalues --    0.60866   0.61312   0.61746   0.62615   0.64424
 Alpha virt. eigenvalues --    0.66657   0.67217   0.67719   0.68126   0.68701
 Alpha virt. eigenvalues --    0.69220   0.69726   0.70273   0.71138   0.72249
 Alpha virt. eigenvalues --    0.72651   0.73552   0.74488   0.75661   0.76565
 Alpha virt. eigenvalues --    0.77375   0.77837   0.78310   0.79362   0.81738
 Alpha virt. eigenvalues --    0.81893   0.82194   0.82934   0.83943   0.84539
 Alpha virt. eigenvalues --    0.85572   0.85881   0.86168   0.87182   0.87788
 Alpha virt. eigenvalues --    0.88608   0.88966   0.89322   0.89862   0.90310
 Alpha virt. eigenvalues --    0.90809   0.91399   0.91669   0.92352   0.92912
 Alpha virt. eigenvalues --    0.93138   0.93799   0.94128   0.94247   0.94897
 Alpha virt. eigenvalues --    0.96351   0.96522   0.97465   0.97931   0.98467
 Alpha virt. eigenvalues --    0.99261   0.99721   0.99929   1.00771   1.01125
 Alpha virt. eigenvalues --    1.01764   1.02634   1.03248   1.03662   1.04012
 Alpha virt. eigenvalues --    1.04253   1.05819   1.06193   1.07369   1.08348
 Alpha virt. eigenvalues --    1.08734   1.09207   1.09884   1.10160   1.11510
 Alpha virt. eigenvalues --    1.12122   1.12520   1.12815   1.12898   1.13697
 Alpha virt. eigenvalues --    1.14261   1.14441   1.15470   1.16339   1.16507
 Alpha virt. eigenvalues --    1.17268   1.17627   1.19234   1.19693   1.20038
 Alpha virt. eigenvalues --    1.20748   1.21043   1.21627   1.21818   1.22359
 Alpha virt. eigenvalues --    1.23112   1.23782   1.24581   1.24823   1.25297
 Alpha virt. eigenvalues --    1.25752   1.26683   1.27207   1.27387   1.27908
 Alpha virt. eigenvalues --    1.29810   1.30655   1.30835   1.31484   1.32565
 Alpha virt. eigenvalues --    1.32888   1.34641   1.35326   1.36746   1.37148
 Alpha virt. eigenvalues --    1.39555   1.40518   1.40839   1.42612   1.43821
 Alpha virt. eigenvalues --    1.44749   1.45693   1.47152   1.47877   1.48951
 Alpha virt. eigenvalues --    1.49726   1.50999   1.52267   1.53057   1.54411
 Alpha virt. eigenvalues --    1.54892   1.56137   1.56930   1.58453   1.58604
 Alpha virt. eigenvalues --    1.61679   1.62614   1.63406   1.64245   1.65055
 Alpha virt. eigenvalues --    1.67615   1.68363   1.69302   1.69486   1.70359
 Alpha virt. eigenvalues --    1.71491   1.72185   1.73831   1.74804   1.75493
 Alpha virt. eigenvalues --    1.75999   1.76468   1.79168   1.81057   1.81145
 Alpha virt. eigenvalues --    1.83278   1.83953   1.84843   1.85860   1.86043
 Alpha virt. eigenvalues --    1.86721   1.87076   1.88085   1.88876   1.89193
 Alpha virt. eigenvalues --    1.91365   1.92778   1.95369   1.96240   1.98052
 Alpha virt. eigenvalues --    1.99873   2.00683   2.01923   2.02483   2.02818
 Alpha virt. eigenvalues --    2.03489   2.03996   2.05079   2.05232   2.06090
 Alpha virt. eigenvalues --    2.07225   2.08557   2.10077   2.10586   2.12010
 Alpha virt. eigenvalues --    2.12846   2.13291   2.16108   2.16851   2.17052
 Alpha virt. eigenvalues --    2.18259   2.19082   2.20320   2.23216   2.23839
 Alpha virt. eigenvalues --    2.24685   2.25879   2.28157   2.29272   2.30198
 Alpha virt. eigenvalues --    2.33147   2.34302   2.34726   2.39615   2.41393
 Alpha virt. eigenvalues --    2.42566   2.43606   2.47127   2.48510   2.48847
 Alpha virt. eigenvalues --    2.49691   2.52147   2.57263   2.58899   2.60405
 Alpha virt. eigenvalues --    2.64221   2.64864   2.66085   2.68322   2.70821
 Alpha virt. eigenvalues --    2.73121   2.73480   2.77625   2.78398   2.80179
 Alpha virt. eigenvalues --    2.81150   2.83740   2.87771   2.90986   2.93375
 Alpha virt. eigenvalues --    3.01552   3.02439   3.03867   3.04745   3.09983
 Alpha virt. eigenvalues --    3.11717   3.12882   3.19009   3.21219   3.22785
 Alpha virt. eigenvalues --    3.24556   3.26545   3.28070   3.29694   3.32093
 Alpha virt. eigenvalues --    3.33773   3.34909   3.37197   3.39544   3.41164
 Alpha virt. eigenvalues --    3.42658   3.44153   3.44790   3.44847   3.46372
 Alpha virt. eigenvalues --    3.47643   3.48153   3.50928   3.51802   3.52150
 Alpha virt. eigenvalues --    3.53997   3.54306   3.56688   3.57597   3.58748
 Alpha virt. eigenvalues --    3.60093   3.61082   3.61238   3.63497   3.65043
 Alpha virt. eigenvalues --    3.66574   3.68226   3.70450   3.70806   3.72257
 Alpha virt. eigenvalues --    3.72780   3.74303   3.76237   3.76824   3.77952
 Alpha virt. eigenvalues --    3.81852   3.83398   3.84409   3.85334   3.87047
 Alpha virt. eigenvalues --    3.89005   3.89657   3.90845   3.91259   3.91679
 Alpha virt. eigenvalues --    3.92930   3.93780   3.94348   3.95630   3.96700
 Alpha virt. eigenvalues --    3.99110   3.99969   4.01390   4.02158   4.04033
 Alpha virt. eigenvalues --    4.04708   4.06305   4.08331   4.09745   4.10639
 Alpha virt. eigenvalues --    4.12234   4.13112   4.14140   4.15468   4.17790
 Alpha virt. eigenvalues --    4.19442   4.21051   4.21515   4.22207   4.24350
 Alpha virt. eigenvalues --    4.27040   4.27864   4.28038   4.29318   4.31635
 Alpha virt. eigenvalues --    4.32452   4.33321   4.35114   4.39176   4.39330
 Alpha virt. eigenvalues --    4.39357   4.40505   4.40954   4.42064   4.42431
 Alpha virt. eigenvalues --    4.43255   4.44026   4.48598   4.48660   4.49785
 Alpha virt. eigenvalues --    4.52234   4.53226   4.57586   4.60238   4.62211
 Alpha virt. eigenvalues --    4.63469   4.65263   4.67620   4.69706   4.71953
 Alpha virt. eigenvalues --    4.73910   4.76182   4.77414   4.78690   4.80443
 Alpha virt. eigenvalues --    4.81967   4.83797   4.84818   4.87854   4.88681
 Alpha virt. eigenvalues --    4.91867   4.94183   4.95483   4.96431   4.98998
 Alpha virt. eigenvalues --    4.99442   5.01035   5.03798   5.05187   5.07528
 Alpha virt. eigenvalues --    5.08810   5.10794   5.13154   5.14759   5.15641
 Alpha virt. eigenvalues --    5.16070   5.16814   5.18283   5.18840   5.21047
 Alpha virt. eigenvalues --    5.23664   5.25151   5.29415   5.30395   5.34181
 Alpha virt. eigenvalues --    5.35732   5.37186   5.40313   5.41080   5.43295
 Alpha virt. eigenvalues --    5.44335   5.45494   5.50967   5.52899   5.61483
 Alpha virt. eigenvalues --    5.61842   5.63455   5.67663   5.69412   5.73772
 Alpha virt. eigenvalues --    5.77544   5.78963   5.81490   5.84071   5.90813
 Alpha virt. eigenvalues --    6.04953   6.08565   6.09642   6.14355   6.17458
 Alpha virt. eigenvalues --    6.18262   6.22943   6.27132   6.33967   6.36661
 Alpha virt. eigenvalues --    6.40717   6.49681   6.58723   6.66598   6.69971
 Alpha virt. eigenvalues --    6.77744   6.81055   6.90358   6.91000   6.96709
 Alpha virt. eigenvalues --    6.99468   7.11216   7.14153   7.19493   7.20762
 Alpha virt. eigenvalues --    7.44193   7.56239   7.58843   7.80176   7.90394
 Alpha virt. eigenvalues --    7.90953   8.40089   8.59441  16.07753  16.14285
 Alpha virt. eigenvalues --   16.36310  18.25764  18.83022  19.53666  19.62194
 Alpha virt. eigenvalues --   20.13981
          Condensed to atoms (all electrons):
               1          2          3          4          5          6
     1  C    5.805826   0.087487   0.022323  -0.007580   0.007538  -0.000565
     2  O    0.087487   8.941354   0.013915  -0.124537   0.034287  -0.003246
     3  C    0.022323   0.013915   5.549030  -0.321781   0.130891  -0.264999
     4  C   -0.007580  -0.124537  -0.321781   6.944533  -0.232705   0.319731
     5  C    0.007538   0.034287   0.130891  -0.232705   6.654792  -0.497466
     6  C   -0.000565  -0.003246  -0.264999   0.319731  -0.497466   6.625956
     7  C   -0.006070  -0.015193   0.105559  -0.159656   0.357588  -0.465440
     8  C   -0.037149  -0.232660  -0.092977   0.226588  -0.259748   0.298414
     9  H   -0.040819  -0.019957  -0.106204  -0.041177  -0.020342   0.035937
    10  H   -0.001008  -0.001079  -0.002764   0.012341   0.021714  -0.119754
    11  H    0.000379   0.001668  -0.030883   0.034849  -0.114400   0.455227
    12  H    0.000229  -0.008727   0.042953  -0.161546   0.433483  -0.114696
    13  H   -0.000655   0.001424  -0.114163   0.500413  -0.132823   0.013566
    14  H    0.311495   0.029698  -0.011562   0.011596  -0.001750  -0.000652
    15  H    0.374655   0.005132   0.024399  -0.010228   0.001485   0.000371
    16  H    0.361821  -0.002153   0.011407  -0.002049   0.002041  -0.002623
    17  Li  -0.000000  -0.003005  -0.003134  -0.006631  -0.005660  -0.000094
               7          8          9         10         11         12
     1  C   -0.006070  -0.037149  -0.040819  -0.001008   0.000379   0.000229
     2  O   -0.015193  -0.232660  -0.019957  -0.001079   0.001668  -0.008727
     3  C    0.105559  -0.092977  -0.106204  -0.002764  -0.030883   0.042953
     4  C   -0.159656   0.226588  -0.041177   0.012341   0.034849  -0.161546
     5  C    0.357588  -0.259748  -0.020342   0.021714  -0.114400   0.433483
     6  C   -0.465440   0.298414   0.035937  -0.119754   0.455227  -0.114696
     7  C    6.976271  -0.330474  -0.213333   0.457992  -0.091117   0.015239
     8  C   -0.330474   6.393748   0.514862  -0.103301   0.005529  -0.019777
     9  H   -0.213333   0.514862   0.594877  -0.014073  -0.006172   0.000893
    10  H    0.457992  -0.103301  -0.014073   0.346986   0.006560  -0.002402
    11  H   -0.091117   0.005529  -0.006172   0.006560   0.374998  -0.023822
    12  H    0.015239  -0.019777   0.000893  -0.002402  -0.023822   0.373251
    13  H   -0.002256   0.010475  -0.004348   0.000761   0.002110  -0.014416
    14  H    0.001162   0.000260  -0.007541   0.000284   0.000049  -0.000172
    15  H    0.002998  -0.028687  -0.013067  -0.000236   0.000062   0.000222
    16  H    0.001733  -0.011361  -0.000690  -0.000343  -0.000329   0.000256
    17  Li  -0.011138  -0.012258   0.001078  -0.001401  -0.001256   0.000386
              13         14         15         16         17
     1  C   -0.000655   0.311495   0.374655   0.361821  -0.000000
     2  O    0.001424   0.029698   0.005132  -0.002153  -0.003005
     3  C   -0.114163  -0.011562   0.024399   0.011407  -0.003134
     4  C    0.500413   0.011596  -0.010228  -0.002049  -0.006631
     5  C   -0.132823  -0.001750   0.001485   0.002041  -0.005660
     6  C    0.013566  -0.000652   0.000371  -0.002623  -0.000094
     7  C   -0.002256   0.001162   0.002998   0.001733  -0.011138
     8  C    0.010475   0.000260  -0.028687  -0.011361  -0.012258
     9  H   -0.004348  -0.007541  -0.013067  -0.000690   0.001078
    10  H    0.000761   0.000284  -0.000236  -0.000343  -0.001401
    11  H    0.002110   0.000049   0.000062  -0.000329  -0.001256
    12  H   -0.014416  -0.000172   0.000222   0.000256   0.000386
    13  H    0.361799   0.002488  -0.000849  -0.001079   0.000147
    14  H    0.002488   0.320099  -0.012921  -0.010173   0.000177
    15  H   -0.000849  -0.012921   0.294849  -0.004709  -0.000383
    16  H   -0.001079  -0.010173  -0.004709   0.289493  -0.000464
    17  Li   0.000147   0.000177  -0.000383  -0.000464   2.009212
 Mulliken charges:
               1
     1  C   -0.877907
     2  O   -0.704407
     3  C    1.047991
     4  C   -0.982160
     5  C   -0.378925
     6  C   -0.279667
     7  C   -0.623862
     8  C   -0.321482
     9  H    0.340074
    10  H    0.399723
    11  H    0.386549
    12  H    0.478648
    13  H    0.377408
    14  H    0.367464
    15  H    0.366909
    16  H    0.369220
    17  Li   1.034426
 Sum of Mulliken charges =   1.00000
 Mulliken charges with hydrogens summed into heavy atoms:
               1
     1  C    0.225686
     2  O   -0.704407
     3  C    1.047991
     4  C   -0.604753
     5  C    0.099723
     6  C    0.106882
     7  C   -0.224140
     8  C    0.018592
    17  Li   1.034426
 APT charges:
               1
     1  C    0.593339
     2  O   -1.112934
     3  C    0.736955
     4  C   -0.158064
     5  C    0.024377
     6  C   -0.154441
     7  C    0.028754
     8  C   -0.207317
     9  H    0.084366
    10  H    0.047948
    11  H    0.049868
    12  H    0.049108
    13  H    0.070842
    14  H    0.005506
    15  H   -0.029981
    16  H   -0.032725
    17  Li   1.004397
 Sum of APT charges =   1.00000
 APT charges with hydrogens summed into heavy atoms:
               1
     1  C    0.536139
     2  O   -1.112934
     3  C    0.736955
     4  C   -0.087221
     5  C    0.073486
     6  C   -0.104573
     7  C    0.076702
     8  C   -0.122950
    17  Li   1.004397
 Electronic spatial extent (au):  <R**2>=           1054.7360
 Charge=              1.0000 electrons
 Dipole moment (field-independent basis, Debye):
    X=              3.6619    Y=             -4.7647    Z=             14.1644  Tot=             15.3865
 Quadrupole moment (field-independent basis, Debye-Ang):
   XX=            -35.9178   YY=            -42.2716   ZZ=             -9.2232
   XY=              1.2805   XZ=             13.1673   YZ=             -8.3339
 Traceless Quadrupole moment (field-independent basis, Debye-Ang):
   XX=             -6.7803   YY=            -13.1341   ZZ=             19.9143
   XY=              1.2805   XZ=             13.1673   YZ=             -8.3339
 Octapole moment (field-independent basis, Debye-Ang**2):
  XXX=            -10.9637  YYY=             -5.1056  ZZZ=            152.5508  XYY=              6.1600
  XXY=             -9.9017  XXZ=             16.0940  XZZ=             32.2249  YZZ=            -29.8031
  YYZ=             11.3250  XYZ=             -7.5998
 Hexadecapole moment (field-independent basis, Debye-Ang**3):
 XXXX=           -794.9189 YYYY=           -299.2175 ZZZZ=            288.0989 XXXY=              5.3263
 XXXZ=             23.7823 YYYX=             -3.4366 YYYZ=             -9.1748 ZZZX=            142.6037
 ZZZY=            -97.4370 XXYY=           -195.8767 XXZZ=           -143.9999 YYZZ=            -60.2539
 XXYZ=             -8.6181 YYXZ=              9.3872 ZZXY=            -26.9069
 N-N= 3.699922030582D+02 E-N=-1.553735189706D+03  KE= 3.514270597595D+02
  Exact polarizability:     149.152       1.234     128.476      -3.349       5.175      79.993
 Approx polarizability:      92.383      -0.008      88.807      -1.590       2.977      61.389
 D2PCM: PCM CHGder 2nd derivatives, FixD1E=F FixD2E=F DoIter=F DoCFld=F I1PDM=2
 Calling FoFJK, ICntrl=  10100127 FMM=F ISym2X=0 I1Cent= 0 IOpClX= 0 NMat=1 NMatS=1 NMatT=0.
 Full mass-weighted force constant matrix:
 Low frequencies ---  -26.7302   -0.0018   -0.0010   -0.0006   10.5391   18.7297
 Low frequencies ---   55.3403   84.5651   95.1751
 Diagonal vibrational polarizability:
     1035.2676905     505.6382712     226.7165561
 Harmonic frequencies (cm**-1), IR intensities (KM/Mole), Raman scattering
 activities (A**4/AMU), depolarization ratios for plane and unpolarized
 incident light, reduced masses (AMU), force constants (mDyne/A),
 and normal coordinates:
                      1                      2                      3
                      A                      A                      A
 Frequencies --     47.5256                72.4254                93.2946
 Red. masses --      5.7134                 5.2522                 3.3684
 Frc consts  --      0.0076                 0.0162                 0.0173
 IR Inten    --    102.3512                85.4199                 7.3160
  Atom  AN      X      Y      Z        X      Y      Z        X      Y      Z
     1   6    -0.06   0.02  -0.18     0.03  -0.04   0.10    -0.01   0.02  -0.25
     2   8    -0.04  -0.00  -0.02     0.03  -0.03   0.07     0.02  -0.03   0.23
     3   6    -0.04  -0.02   0.02     0.02  -0.03   0.01     0.01  -0.02   0.13
     4   6    -0.03  -0.04   0.12     0.04  -0.05   0.14     0.01  -0.01   0.02
     5   6    -0.03  -0.05   0.16     0.04  -0.06   0.12     0.00   0.00  -0.11
     6   6    -0.04  -0.05   0.09     0.02  -0.04  -0.04    -0.00   0.01  -0.13
     7   6    -0.05  -0.03  -0.00     0.00  -0.02  -0.18     0.00  -0.01  -0.01
     8   6    -0.05  -0.01  -0.03     0.01  -0.01  -0.17     0.01  -0.02   0.12
     9   1    -0.06  -0.00  -0.10    -0.00   0.00  -0.28     0.01  -0.03   0.21
    10   1    -0.07  -0.03  -0.05    -0.01  -0.01  -0.31     0.00  -0.01  -0.01
    11   1    -0.04  -0.06   0.11     0.02  -0.05  -0.05    -0.01   0.02  -0.25
    12   1    -0.02  -0.06   0.23     0.05  -0.07   0.23    -0.00   0.01  -0.22
    13   1    -0.02  -0.04   0.16     0.05  -0.06   0.27     0.01  -0.01   0.03
    14   1    -0.06   0.04  -0.23     0.04  -0.05   0.22    -0.01   0.04  -0.37
    15   1     0.01   0.09  -0.22    -0.06   0.03   0.06     0.22   0.26  -0.37
    16   1    -0.14  -0.04  -0.22     0.12  -0.09   0.04    -0.24  -0.18  -0.40
    17   3     0.67   0.31  -0.20    -0.36   0.56  -0.16    -0.09   0.10   0.10
                      4                      5                      6
                      A                      A                      A
 Frequencies --    210.1081               244.1069               265.4859
 Red. masses --      2.6068                 2.9396                 3.0711
 Frc consts  --      0.0678                 0.1032                 0.1275
 IR Inten    --     20.7248                99.0093                 4.2850
  Atom  AN      X      Y      Z        X      Y      Z        X      Y      Z
     1   6    -0.00   0.01  -0.00    -0.01   0.00  -0.01     0.21  -0.21  -0.04
     2   8     0.01  -0.02   0.18    -0.01  -0.01  -0.01    -0.04   0.04   0.01
     3   6    -0.00   0.01  -0.06    -0.01  -0.00  -0.07    -0.01   0.15   0.02
     4   6    -0.01   0.02  -0.17    -0.00  -0.01  -0.02     0.05   0.09   0.00
     5   6    -0.00   0.01  -0.03    -0.00  -0.01   0.01     0.03  -0.05  -0.01
     6   6     0.01  -0.01   0.18    -0.00  -0.01  -0.01    -0.07  -0.08  -0.00
     7   6     0.01  -0.00   0.07    -0.01   0.00  -0.07    -0.14  -0.01   0.01
     8   6    -0.00   0.01  -0.10    -0.01   0.01  -0.10    -0.09   0.12   0.02
     9   1    -0.00   0.02  -0.14    -0.01   0.02  -0.20    -0.13   0.17   0.03
    10   1     0.01  -0.01   0.13    -0.01   0.00  -0.12    -0.24  -0.04   0.01
    11   1     0.02  -0.03   0.36    -0.00  -0.02   0.02    -0.08  -0.15  -0.01
    12   1    -0.00   0.01  -0.04     0.00  -0.02   0.06     0.11  -0.11  -0.02
    13   1    -0.02   0.03  -0.27    -0.00  -0.01   0.01     0.16   0.13   0.00
    14   1     0.02  -0.04   0.39     0.01  -0.04   0.47     0.08  -0.48  -0.02
    15   1    -0.20   0.38  -0.22    -0.32   0.30  -0.18     0.36  -0.16  -0.05
    16   1     0.17  -0.31  -0.31     0.25  -0.25  -0.27     0.41  -0.21  -0.06
    17   3    -0.02  -0.03  -0.19     0.10   0.06   0.52     0.01  -0.01   0.01
                      7                      8                      9
                      A                      A                      A
 Frequencies --    290.5089               422.1452               442.4716
 Red. masses --      1.6333                 2.9836                 4.6751
 Frc consts  --      0.0812                 0.3133                 0.5393
 IR Inten    --      7.1631                 0.1764                 1.4177
  Atom  AN      X      Y      Z        X      Y      Z        X      Y      Z
     1   6    -0.00   0.01  -0.01     0.00   0.00  -0.00     0.30   0.11  -0.00
     2   8    -0.00   0.01  -0.11     0.00   0.00  -0.00     0.18   0.12   0.01
     3   6     0.00  -0.01   0.05     0.00  -0.00  -0.00     0.04  -0.15  -0.02
     4   6     0.00  -0.01   0.09    -0.01   0.02  -0.21    -0.13  -0.06   0.00
     5   6    -0.00   0.01  -0.02     0.01  -0.02   0.21    -0.16   0.09   0.01
     6   6    -0.00   0.01  -0.07    -0.00   0.00  -0.01    -0.18   0.08   0.02
     7   6     0.01  -0.01   0.06    -0.01   0.02  -0.19    -0.05  -0.04   0.00
     8   6     0.01  -0.01   0.11     0.01  -0.03   0.22    -0.08  -0.19  -0.03
     9   1     0.01  -0.02   0.11     0.02  -0.06   0.46    -0.06  -0.21  -0.04
    10   1     0.01  -0.01   0.08    -0.02   0.05  -0.44     0.12   0.01   0.00
    11   1    -0.01   0.03  -0.19    -0.00   0.01  -0.05    -0.17   0.13   0.03
    12   1    -0.01   0.01  -0.06     0.02  -0.04   0.45    -0.17   0.09   0.01
    13   1     0.00  -0.01   0.12    -0.03   0.04  -0.42    -0.37  -0.14   0.01
    14   1     0.03  -0.05   0.56     0.01  -0.01   0.09     0.23  -0.03  -0.02
    15   1    -0.38   0.31  -0.20    -0.04   0.06  -0.04     0.39   0.11   0.00
    16   1     0.35  -0.24  -0.29     0.05  -0.05  -0.06     0.38   0.11  -0.01
    17   3    -0.03  -0.01  -0.12    -0.01  -0.00  -0.02     0.01   0.00   0.01
                     10                     11                     12
                      A                      A                      A
 Frequencies --    518.4666               552.8292               612.9434
 Red. masses --      2.7953                 4.9819                 6.3567
 Frc consts  --      0.4427                 0.8971                 1.4071
 IR Inten    --     16.2803                 9.0659                 0.9132
  Atom  AN      X      Y      Z        X      Y      Z        X      Y      Z
     1   6     0.00   0.00  -0.01     0.07   0.01  -0.00    -0.04  -0.05  -0.00
     2   8    -0.01   0.01  -0.08    -0.20   0.27   0.04     0.02  -0.05  -0.01
     3   6     0.01  -0.03   0.29    -0.21  -0.04   0.00    -0.01  -0.12  -0.02
     4   6     0.00  -0.01   0.01    -0.04  -0.24  -0.03     0.21  -0.21  -0.03
     5   6    -0.01   0.01  -0.12     0.00  -0.11  -0.01     0.32   0.19   0.00
     6   6     0.01  -0.02   0.18     0.23  -0.01  -0.02     0.01   0.13   0.01
     7   6    -0.01   0.02  -0.14     0.12   0.10   0.01    -0.22   0.28   0.04
     8   6     0.00  -0.00   0.02     0.02  -0.02  -0.00    -0.28  -0.13  -0.00
     9   1    -0.01   0.03  -0.36     0.26  -0.23  -0.03    -0.16  -0.23  -0.02
    10   1    -0.02   0.06  -0.51     0.04   0.07   0.02    -0.06   0.33   0.05
    11   1     0.01  -0.02   0.19     0.24   0.01  -0.02    -0.09  -0.32  -0.02
    12   1    -0.03   0.05  -0.49    -0.19   0.07   0.03     0.22   0.27   0.02
    13   1    -0.02   0.04  -0.39     0.05  -0.21  -0.02     0.04  -0.26  -0.02
    14   1     0.00  -0.01   0.03    -0.14  -0.39  -0.04    -0.01  -0.00  -0.00
    15   1    -0.05  -0.03   0.00     0.34   0.04  -0.00    -0.06  -0.05  -0.00
    16   1     0.05   0.03   0.00     0.34   0.04  -0.02    -0.06  -0.05  -0.00
    17   3    -0.00   0.00   0.01    -0.00   0.00  -0.00     0.00  -0.00   0.00
                     13                     14                     15
                      A                      A                      A
 Frequencies --    697.1858               764.5579               794.2235
 Red. masses --      2.3354                 1.6719                 5.1057
 Frc consts  --      0.6688                 0.5758                 1.8975
 IR Inten    --     40.7528               108.8853                31.1710
  Atom  AN      X      Y      Z        X      Y      Z        X      Y      Z
     1   6    -0.00  -0.00  -0.00    -0.00   0.00  -0.00     0.12   0.07   0.00
     2   8    -0.00   0.00  -0.00    -0.00   0.00  -0.03     0.17  -0.19  -0.03
     3   6     0.01  -0.02   0.14     0.01  -0.02   0.18    -0.06   0.01   0.01
     4   6    -0.00   0.01  -0.10    -0.00   0.01  -0.07    -0.11  -0.14  -0.01
     5   6     0.01  -0.02   0.17    -0.00   0.00  -0.01    -0.17  -0.19  -0.01
     6   6    -0.01   0.01  -0.13    -0.01   0.01  -0.10     0.17  -0.04  -0.02
     7   6     0.01  -0.02   0.18    -0.00   0.00  -0.03    -0.10   0.26   0.04
     8   6    -0.01   0.01  -0.11    -0.00   0.01  -0.08    -0.04   0.22   0.03
     9   1    -0.03   0.06  -0.52     0.01  -0.02   0.21     0.03   0.18   0.02
    10   1    -0.00   0.01  -0.06     0.03  -0.06   0.53    -0.42   0.17   0.05
    11   1    -0.03   0.06  -0.56     0.03  -0.07   0.61     0.15  -0.07  -0.02
    12   1    -0.00   0.01  -0.08     0.03  -0.05   0.46    -0.39   0.01   0.02
    13   1    -0.03   0.06  -0.52     0.01  -0.01   0.11     0.01  -0.11  -0.02
    14   1    -0.00   0.00  -0.02     0.00  -0.00   0.02     0.27   0.35   0.03
    15   1    -0.00  -0.02   0.01    -0.02   0.00  -0.01    -0.08   0.05   0.00
    16   1     0.00   0.02   0.02     0.01   0.00  -0.01    -0.08   0.05   0.01
    17   3     0.00  -0.00  -0.00     0.00   0.00   0.01    -0.00  -0.00  -0.01
                     16                     17                     18
                      A                      A                      A
 Frequencies --    833.2051               898.5034               971.5168
 Red. masses --      1.2529                 1.4175                 1.3436
 Frc consts  --      0.5125                 0.6742                 0.7472
 IR Inten    --      0.0401                 9.0592                 0.0377
  Atom  AN      X      Y      Z        X      Y      Z        X      Y      Z
     1   6    -0.00  -0.00   0.00    -0.00   0.00  -0.00     0.00   0.00  -0.00
     2   8    -0.00   0.00  -0.00    -0.00   0.00  -0.02    -0.00   0.00  -0.00
     3   6    -0.00   0.00  -0.01     0.00  -0.01   0.08     0.00  -0.00   0.01
     4   6     0.00  -0.01   0.08    -0.00   0.01  -0.10    -0.00   0.01  -0.08
     5   6     0.00  -0.01   0.07    -0.00   0.00  -0.00     0.00  -0.01   0.09
     6   6    -0.00  -0.00   0.01     0.00  -0.01   0.09     0.00  -0.00   0.01
     7   6    -0.00   0.01  -0.06     0.00  -0.00   0.03    -0.01   0.01  -0.10
     8   6    -0.00   0.01  -0.08    -0.01   0.01  -0.11     0.00  -0.01   0.07
     9   1     0.03  -0.06   0.58     0.03  -0.06   0.57    -0.02   0.04  -0.37
    10   1     0.02  -0.04   0.38    -0.01   0.02  -0.19     0.03  -0.06   0.57
    11   1    -0.00   0.01  -0.06    -0.03   0.06  -0.52    -0.00   0.01  -0.08
    12   1    -0.02   0.05  -0.46    -0.00   0.00  -0.03    -0.03   0.05  -0.53
    13   1    -0.03   0.05  -0.52     0.03  -0.06   0.56     0.03  -0.05   0.46
    14   1    -0.00  -0.00   0.02     0.00  -0.00   0.02    -0.00   0.00  -0.01
    15   1    -0.00   0.01  -0.00    -0.00   0.01  -0.01    -0.00  -0.01   0.00
    16   1     0.00  -0.01  -0.01     0.00  -0.01  -0.01     0.00   0.00   0.00
    17   3     0.00   0.00   0.01     0.00   0.00   0.00    -0.00   0.00  -0.00
                     19                     20                     21
                      A                      A                      A
 Frequencies --    988.7668              1009.7669              1037.7580
 Red. masses --      1.2332                 5.7272                 2.6712
 Frc consts  --      0.7103                 3.4406                 1.6949
 IR Inten    --      0.0236                 2.2592                 6.2312
  Atom  AN      X      Y      Z        X      Y      Z        X      Y      Z
     1   6     0.00   0.00   0.00     0.04   0.05   0.00     0.08   0.07   0.00
     2   8    -0.00  -0.00  -0.00    -0.03  -0.05  -0.00    -0.05  -0.07  -0.01
     3   6    -0.00   0.00  -0.01    -0.01  -0.01  -0.00    -0.07   0.00   0.00
     4   6    -0.00   0.00  -0.03    -0.09   0.38   0.05    -0.08  -0.02   0.00
     5   6     0.00  -0.01   0.08    -0.03  -0.06  -0.00     0.11   0.20   0.02
     6   6    -0.00   0.01  -0.09     0.32  -0.08  -0.03     0.14  -0.05  -0.01
     7   6     0.00  -0.01   0.07    -0.01   0.08   0.01    -0.01  -0.19  -0.02
     8   6    -0.00   0.00  -0.02    -0.23  -0.30  -0.02    -0.03   0.07   0.01
     9   1     0.01  -0.02   0.18    -0.09  -0.45  -0.04    -0.24   0.25   0.04
    10   1    -0.03   0.05  -0.49     0.05   0.08   0.01    -0.36  -0.31  -0.01
    11   1     0.03  -0.06   0.59     0.33  -0.11  -0.03     0.15  -0.13  -0.03
    12   1    -0.03   0.06  -0.54     0.04  -0.11  -0.01    -0.11   0.41   0.05
    13   1     0.01  -0.02   0.24     0.08   0.45   0.04    -0.48  -0.15   0.01
    14   1     0.00   0.00   0.01     0.02   0.01  -0.00     0.09   0.07   0.00
    15   1     0.00   0.00  -0.00     0.04   0.03   0.01     0.03   0.05   0.01
    16   1    -0.00  -0.00  -0.00     0.04   0.03  -0.00     0.03   0.05   0.00
    17   3     0.00  -0.00  -0.00     0.00   0.00   0.00    -0.00   0.00   0.00
                     22                     23                     24
                      A                      A                      A
 Frequencies --   1064.0668              1097.2211              1162.2425
 Red. masses --      3.9400                 1.4965                 1.0696
 Frc consts  --      2.6283                 1.0615                 0.8513
 IR Inten    --     80.2143                22.4278                 1.5419
  Atom  AN      X      Y      Z        X      Y      Z        X      Y      Z
     1   6    -0.20  -0.23  -0.02     0.03   0.00  -0.00     0.01   0.00   0.00
     2   8     0.19   0.21   0.01    -0.01  -0.02  -0.00    -0.01  -0.01  -0.00
     3   6     0.17  -0.01  -0.01    -0.02   0.05   0.01    -0.00  -0.01  -0.00
     4   6    -0.03  -0.02  -0.00     0.08  -0.06  -0.01     0.01  -0.01  -0.00
     5   6    -0.08   0.02   0.01    -0.05  -0.02   0.00     0.03  -0.03  -0.01
     6   6     0.14  -0.02  -0.01     0.03   0.08   0.01     0.01   0.05   0.00
     7   6    -0.04  -0.03  -0.00     0.04  -0.09  -0.01    -0.02  -0.01   0.00
     8   6    -0.07   0.01   0.00    -0.11  -0.02   0.00    -0.02   0.00   0.00
     9   1    -0.32   0.23   0.04    -0.39   0.22   0.04     0.04  -0.05  -0.01
    10   1    -0.29  -0.11   0.00     0.22  -0.04  -0.02    -0.32  -0.10   0.01
    11   1     0.18   0.11   0.00     0.12   0.49   0.05     0.15   0.67   0.06
    12   1    -0.33   0.24   0.04    -0.27   0.17   0.03     0.41  -0.38  -0.06
    13   1    -0.39  -0.14   0.01     0.57   0.10  -0.02    -0.27  -0.10   0.00
    14   1    -0.15  -0.14  -0.01     0.08   0.09   0.01     0.01   0.01   0.00
    15   1    -0.13  -0.15  -0.04    -0.05  -0.00  -0.01    -0.01   0.00   0.00
    16   1    -0.13  -0.16   0.02    -0.05  -0.00   0.01    -0.01   0.00   0.00
    17   3     0.00  -0.00   0.00     0.00   0.00   0.00     0.00   0.00   0.00
                     25                     26                     27
                      A                      A                      A
 Frequencies --   1180.2653              1184.4933              1207.4238
 Red. masses --      1.2704                 1.1311                 1.4245
 Frc consts  --      1.0427                 0.9350                 1.2236
 IR Inten    --      1.7002                19.6108                22.7850
  Atom  AN      X      Y      Z        X      Y      Z        X      Y      Z
     1   6     0.00  -0.01   0.14     0.02  -0.00   0.00     0.08  -0.12  -0.02
     2   8    -0.00   0.01  -0.06    -0.03   0.00  -0.00     0.01   0.07   0.01
     3   6    -0.00  -0.00  -0.00     0.02   0.01  -0.00    -0.08   0.04   0.01
     4   6     0.00   0.00   0.00    -0.03  -0.01   0.00    -0.02  -0.00   0.00
     5   6    -0.00   0.00   0.00     0.02  -0.04  -0.01     0.02   0.01   0.00
     6   6    -0.00   0.00  -0.00     0.01  -0.01  -0.00    -0.01  -0.01  -0.00
     7   6    -0.00  -0.00  -0.00     0.05   0.03   0.00     0.01  -0.02  -0.00
     8   6     0.00  -0.00   0.00    -0.05   0.02   0.00    -0.00  -0.02  -0.00
     9   1     0.01  -0.01  -0.02    -0.41   0.35   0.06     0.20  -0.20  -0.03
    10   1    -0.02  -0.01   0.00     0.59   0.19  -0.01     0.06  -0.01  -0.00
    11   1     0.00   0.01  -0.00    -0.02  -0.12  -0.01    -0.02  -0.06  -0.01
    12   1    -0.01   0.01  -0.00     0.21  -0.22  -0.04     0.07  -0.02  -0.01
    13   1     0.02   0.01  -0.01    -0.41  -0.14   0.01    -0.01   0.01   0.00
    14   1    -0.02   0.03  -0.28     0.04   0.03  -0.01     0.44   0.58   0.04
    15   1     0.40   0.53  -0.14    -0.04   0.02  -0.01    -0.40  -0.04  -0.08
    16   1    -0.41  -0.48  -0.21    -0.07  -0.02   0.00    -0.40  -0.07   0.10
    17   3    -0.00  -0.00  -0.00     0.00  -0.00   0.00    -0.00   0.00   0.00
                     28                     29                     30
                      A                      A                      A
 Frequencies --   1278.0889              1334.2364              1459.7937
 Red. masses --      3.7481                 1.3623                 4.8432
 Frc consts  --      3.6073                 1.4289                 6.0809
 IR Inten    --    387.0679                 1.1153                11.6133
  Atom  AN      X      Y      Z        X      Y      Z        X      Y      Z
     1   6     0.14   0.04  -0.00     0.02  -0.02  -0.00    -0.03   0.01   0.00
     2   8    -0.25   0.02   0.01     0.00   0.03   0.00     0.02  -0.04  -0.01
     3   6     0.32  -0.04  -0.02    -0.02  -0.13  -0.01     0.05   0.33   0.03
     4   6     0.07  -0.00  -0.00    -0.07   0.00   0.00    -0.15  -0.12  -0.01
     5   6    -0.06  -0.06  -0.00    -0.02   0.05   0.01     0.05  -0.13  -0.02
     6   6     0.00   0.02   0.00     0.01   0.04   0.00     0.08   0.34   0.03
     7   6    -0.07   0.07   0.01     0.03   0.03   0.00    -0.10  -0.11  -0.01
     8   6     0.09  -0.07  -0.01     0.05  -0.01  -0.00     0.08  -0.17  -0.02
     9   1    -0.13   0.13   0.02    -0.38   0.37   0.06    -0.06  -0.08  -0.01
    10   1    -0.41  -0.02   0.02    -0.37  -0.09   0.01    -0.19  -0.16  -0.01
    11   1    -0.01   0.01   0.00    -0.05  -0.26  -0.03    -0.14  -0.67  -0.07
    12   1    -0.39   0.21   0.04     0.35  -0.27  -0.05     0.14  -0.23  -0.03
    13   1    -0.20  -0.11  -0.00     0.47   0.18  -0.00    -0.01  -0.09  -0.01
    14   1     0.17   0.12   0.00     0.03   0.01  -0.00    -0.06  -0.03  -0.00
    15   1    -0.37  -0.04  -0.01    -0.07   0.00  -0.02     0.10   0.01   0.02
    16   1    -0.37  -0.05   0.03    -0.07  -0.00   0.03     0.10   0.01  -0.03
    17   3     0.00  -0.00  -0.00    -0.00   0.00  -0.00    -0.00   0.00   0.00
                     31                     32                     33
                      A                      A                      A
 Frequencies --   1476.5159              1480.0777              1508.9305
 Red. masses --      1.6903                 1.7150                 1.0463
 Frc consts  --      2.1712                 2.2135                 1.4036
 IR Inten    --      5.9606                26.3099                11.7359
  Atom  AN      X      Y      Z        X      Y      Z        X      Y      Z
     1   6    -0.06  -0.05  -0.00    -0.05  -0.07  -0.01    -0.00   0.01  -0.06
     2   8    -0.03  -0.02  -0.00    -0.01   0.00   0.00    -0.00   0.00  -0.01
     3   6     0.00   0.02   0.00    -0.03  -0.03  -0.00     0.00  -0.00  -0.00
     4   6     0.13   0.00  -0.01    -0.07   0.04   0.01    -0.00  -0.00   0.00
     5   6    -0.10   0.01   0.01     0.11  -0.06  -0.01    -0.00   0.00   0.00
     6   6    -0.02   0.03   0.00    -0.01  -0.02  -0.00     0.00  -0.00  -0.00
     7   6     0.14   0.02  -0.01    -0.11   0.03   0.01    -0.00  -0.00   0.00
     8   6    -0.07  -0.01   0.00     0.12  -0.05  -0.01    -0.00   0.00   0.00
     9   1    -0.08  -0.02   0.00    -0.19   0.23   0.03     0.00   0.00  -0.03
    10   1    -0.33  -0.13   0.00     0.10   0.11   0.01     0.01   0.00   0.00
    11   1    -0.10  -0.28  -0.03     0.06   0.31   0.03     0.00   0.00  -0.00
    12   1    -0.00  -0.10  -0.01    -0.19   0.22   0.03     0.00  -0.00  -0.00
    13   1    -0.22  -0.12  -0.00     0.01   0.08   0.01     0.00   0.00  -0.00
    14   1     0.22   0.46   0.05     0.18   0.37   0.04     0.03  -0.08   0.71
    15   1     0.39   0.20  -0.10     0.32   0.32  -0.17     0.48  -0.09   0.05
    16   1     0.39   0.18   0.11     0.33   0.27   0.21    -0.47   0.06   0.10
    17   3     0.00   0.00   0.00    -0.00  -0.00  -0.00     0.00  -0.00  -0.00
                     34                     35                     36
                      A                      A                      A
 Frequencies --   1517.3633              1521.9819              1624.8278
 Red. masses --      1.4567                 1.3977                 6.1865
 Frc consts  --      1.9760                 1.9076                 9.6229
 IR Inten    --    156.0499                21.6546                40.1399
  Atom  AN      X      Y      Z        X      Y      Z        X      Y      Z
     1   6    -0.05   0.02   0.01     0.01  -0.05  -0.01    -0.00   0.02   0.00
     2   8    -0.05   0.01   0.00    -0.02  -0.01  -0.00     0.02  -0.03  -0.00
     3   6     0.10  -0.02  -0.01     0.09  -0.00  -0.00    -0.03   0.34   0.04
     4   6    -0.05  -0.05  -0.00    -0.02  -0.05  -0.00     0.02  -0.15  -0.02
     5   6    -0.04   0.07   0.01    -0.07   0.07   0.01    -0.15   0.26   0.04
     6   6     0.05  -0.02  -0.01     0.05  -0.01  -0.00    -0.02  -0.33  -0.04
     7   6    -0.08  -0.03   0.00    -0.06  -0.04  -0.00     0.00   0.17   0.02
     8   6    -0.01   0.05   0.01    -0.04   0.06   0.01     0.16  -0.27  -0.04
     9   1     0.16  -0.09  -0.02     0.22  -0.16  -0.03    -0.39   0.19   0.04
    10   1     0.25   0.06  -0.01     0.22   0.04  -0.01    -0.12   0.15   0.02
    11   1     0.08   0.02  -0.00     0.06  -0.05  -0.01     0.14   0.34   0.03
    12   1     0.20  -0.14  -0.02     0.21  -0.17  -0.03     0.31  -0.14  -0.03
    13   1     0.23   0.04  -0.01     0.18   0.01  -0.01     0.08  -0.16  -0.02
    14   1     0.19   0.45   0.03    -0.07  -0.16  -0.02    -0.06  -0.09  -0.01
    15   1     0.29  -0.34   0.20    -0.07   0.51  -0.29    -0.03  -0.03   0.02
    16   1     0.29  -0.29  -0.30    -0.04   0.43   0.40    -0.03  -0.02  -0.03
    17   3     0.00  -0.00  -0.00     0.00  -0.00  -0.00     0.00  -0.00   0.00
                     37                     38                     39
                      A                      A                      A
 Frequencies --   1638.3466              3058.7490              3142.1317
 Red. masses --      6.1438                 1.0319                 1.1069
 Frc consts  --      9.7163                 5.6881                 6.4390
 IR Inten    --     92.7352                58.3097                36.5174
  Atom  AN      X      Y      Z        X      Y      Z        X      Y      Z
     1   6     0.02   0.01   0.00    -0.02  -0.04  -0.00    -0.00   0.01  -0.09
     2   8     0.02   0.01   0.00    -0.00  -0.00  -0.00     0.00  -0.00   0.00
     3   6    -0.23  -0.11  -0.00     0.00  -0.00  -0.00     0.00  -0.00   0.00
     4   6     0.36   0.09  -0.01    -0.00   0.00   0.00    -0.00   0.00  -0.00
     5   6    -0.24   0.04   0.02    -0.00  -0.00  -0.00     0.00   0.00  -0.00
     6   6     0.17   0.12   0.00    -0.00  -0.00  -0.00     0.00   0.00  -0.00
     7   6    -0.32  -0.10   0.01     0.00   0.00   0.00    -0.00   0.00  -0.00
     8   6     0.22  -0.03  -0.01     0.00   0.00   0.00    -0.00  -0.00  -0.00
     9   1    -0.07   0.24   0.03    -0.01  -0.01  -0.00     0.00   0.00   0.00
    10   1     0.35   0.10  -0.01    -0.00  -0.00   0.00     0.00   0.00   0.00
    11   1     0.11  -0.22  -0.03    -0.00   0.00   0.00    -0.00  -0.00   0.00
    12   1     0.06  -0.26  -0.03     0.00   0.00   0.00    -0.00  -0.00   0.00
    13   1    -0.38  -0.15   0.00     0.00   0.00  -0.00     0.00  -0.00   0.00
    14   1    -0.00  -0.05  -0.00     0.32  -0.17  -0.03     0.01  -0.00  -0.02
    15   1    -0.07  -0.08   0.05    -0.04   0.30   0.58    -0.05   0.34   0.62
    16   1    -0.08  -0.07  -0.06    -0.09   0.42  -0.50     0.10  -0.46   0.52
    17   3    -0.00   0.00  -0.00    -0.00  -0.00   0.00     0.00  -0.00  -0.00
                     40                     41                     42
                      A                      A                      A
 Frequencies --   3201.3491              3202.3415              3207.8415
 Red. masses --      1.0875                 1.1011                 1.0894
 Frc consts  --      6.5670                 6.6531                 6.6048
 IR Inten    --      8.7690                13.3023                 7.5635
  Atom  AN      X      Y      Z        X      Y      Z        X      Y      Z
     1   6     0.02  -0.02  -0.00    -0.07   0.05   0.01    -0.00   0.00   0.00
     2   8     0.00  -0.00  -0.00    -0.00  -0.00  -0.00     0.00   0.00  -0.00
     3   6     0.00   0.00   0.00     0.00   0.00   0.00    -0.00  -0.00  -0.00
     4   6     0.01  -0.03  -0.00     0.00  -0.01  -0.00    -0.01   0.04   0.00
     5   6     0.03   0.03   0.00     0.01   0.01   0.00    -0.03  -0.03  -0.00
     6   6    -0.03   0.01   0.00    -0.01   0.00   0.00    -0.01   0.01   0.00
     7   6     0.01  -0.04  -0.01     0.00  -0.01  -0.00     0.02  -0.06  -0.01
     8   6     0.01   0.01   0.00    -0.00  -0.00  -0.00     0.01   0.01   0.00
     9   1    -0.08  -0.10  -0.01     0.01   0.01   0.00    -0.09  -0.10  -0.01
    10   1    -0.15   0.50   0.06    -0.04   0.14   0.02    -0.21   0.67   0.08
    11   1     0.42  -0.09  -0.03     0.15  -0.03  -0.01     0.13  -0.03  -0.01
    12   1    -0.36  -0.40  -0.02    -0.15  -0.17  -0.01     0.34   0.38   0.02
    13   1    -0.10   0.32   0.04    -0.04   0.12   0.02     0.14  -0.42  -0.05
    14   1    -0.27   0.14   0.03     0.77  -0.41  -0.08     0.04  -0.02  -0.00
    15   1    -0.00   0.03   0.07     0.00  -0.10  -0.22     0.00  -0.01  -0.01
    16   1    -0.01   0.05  -0.06     0.02  -0.14   0.18     0.00  -0.01   0.01
    17   3     0.00   0.00   0.00     0.00   0.00   0.00    -0.00   0.00   0.00
                     43                     44                     45
                      A                      A                      A
 Frequencies --   3219.2157              3229.7509              3244.5346
 Red. masses --      1.0939                 1.0981                 1.0934
 Frc consts  --      6.6792                 6.7488                 6.7818
 IR Inten    --     16.3277                15.2600                 2.4069
  Atom  AN      X      Y      Z        X      Y      Z        X      Y      Z
     1   6    -0.00   0.00   0.00     0.00  -0.00  -0.00     0.00  -0.00  -0.00
     2   8    -0.00  -0.00  -0.00    -0.00  -0.00  -0.00     0.00  -0.00  -0.00
     3   6     0.00   0.00   0.00     0.00   0.00   0.00    -0.00   0.00   0.00
     4   6     0.02  -0.06  -0.01     0.01  -0.03  -0.00    -0.00   0.00   0.00
     5   6    -0.03  -0.02  -0.00    -0.03  -0.03  -0.00     0.00   0.00   0.00
     6   6     0.04  -0.01  -0.00    -0.07   0.02   0.01     0.01  -0.00  -0.00
     7   6     0.01  -0.02  -0.00    -0.00   0.02   0.00     0.01  -0.02  -0.00
     8   6     0.00   0.01   0.00    -0.01  -0.01  -0.00    -0.06  -0.06  -0.00
     9   1    -0.06  -0.07  -0.00     0.12   0.13   0.01     0.64   0.71   0.05
    10   1    -0.07   0.25   0.03     0.07  -0.25  -0.03    -0.07   0.22   0.03
    11   1    -0.43   0.09   0.03     0.73  -0.16  -0.06    -0.10   0.02   0.01
    12   1     0.26   0.29   0.02     0.32   0.36   0.02    -0.03  -0.04  -0.00
    13   1    -0.24   0.71   0.09    -0.09   0.28   0.03     0.00  -0.00  -0.00
    14   1     0.02  -0.01  -0.00    -0.01   0.01   0.00    -0.03   0.02   0.00
    15   1     0.00  -0.00  -0.01    -0.00   0.00   0.01    -0.00   0.01   0.02
    16   1     0.00  -0.00   0.01    -0.00   0.00  -0.00    -0.00   0.02  -0.02
    17   3    -0.00   0.00   0.00     0.00  -0.00  -0.00     0.00   0.00   0.00

 -------------------
 - Thermochemistry -
 -------------------
 Temperature   298.150 Kelvin.  Pressure   1.00000 Atm.
 Atom     1 has atomic number  6 and mass  12.00000
 Atom     2 has atomic number  8 and mass  15.99491
 Atom     3 has atomic number  6 and mass  12.00000
 Atom     4 has atomic number  6 and mass  12.00000
 Atom     5 has atomic number  6 and mass  12.00000
 Atom     6 has atomic number  6 and mass  12.00000
 Atom     7 has atomic number  6 and mass  12.00000
 Atom     8 has atomic number  6 and mass  12.00000
 Atom     9 has atomic number  1 and mass   1.00783
 Atom    10 has atomic number  1 and mass   1.00783
 Atom    11 has atomic number  1 and mass   1.00783
 Atom    12 has atomic number  1 and mass   1.00783
 Atom    13 has atomic number  1 and mass   1.00783
 Atom    14 has atomic number  1 and mass   1.00783
 Atom    15 has atomic number  1 and mass   1.00783
 Atom    16 has atomic number  1 and mass   1.00783
 Atom    17 has atomic number  3 and mass   7.01600
 Molecular mass:   115.07352 amu.
 Principal axes and moments of inertia in atomic units:
                                 1                 2                 3
     Eigenvalues --          607.861688       1402.792328       1519.277407
           X                   0.999484          0.029563         -0.012558
           Y                  -0.027801          0.992045          0.122773
           Z                   0.016087         -0.122361          0.992355
 This molecule is an asymmetric top.
 Rotational symmetry number  1.
 Warning -- assumption of classical behavior for rotation
           may cause significant error
 Rotational temperatures (Kelvin)      0.14249     0.06174     0.05701
 Rotational constants (GHZ):           2.96900     1.28653     1.18789
 Zero-point vibrational energy     352955.7 (Joules/Mol)
                                   84.35844 (Kcal/Mol)
 Warning -- explicit consideration of  12 degrees of freedom as
           vibrations may cause significant error
 Vibrational temperatures:     68.38   104.20   134.23   302.30   351.22
          (Kelvin)            381.98   417.98   607.37   636.62   745.96
                              795.40   881.89  1003.09  1100.03  1142.71
                             1198.80  1292.75  1397.80  1422.61  1452.83
                             1493.10  1530.95  1578.66  1672.21  1698.14
                             1704.22  1737.21  1838.88  1919.67  2100.32
                             2124.38  2129.50  2171.01  2183.15  2189.79
                             2337.76  2357.22  4400.86  4520.83  4606.03
                             4607.46  4615.37  4631.73  4646.89  4668.16
 
 Zero-point correction=                           0.134434 (Hartree/Particle)
 Thermal correction to Energy=                    0.143427
 Thermal correction to Enthalpy=                  0.144372
 Thermal correction to Gibbs Free Energy=         0.099954
 Sum of electronic and zero-point Energies=           -353.385459
 Sum of electronic and thermal Energies=              -353.376466
 Sum of electronic and thermal Enthalpies=            -353.375521
 Sum of electronic and thermal Free Energies=         -353.419939
 
                     E (Thermal)             CV                S
                      KCal/Mol        Cal/Mol-Kelvin    Cal/Mol-Kelvin
 Total                   90.002             32.147             93.484
 Electronic               0.000              0.000              0.000
 Translational            0.889              2.981             40.137
 Rotational               0.889              2.981             28.651
 Vibrational             88.225             26.186             24.697
 Vibration     1          0.595              1.979              4.918
 Vibration     2          0.599              1.967              4.086
 Vibration     3          0.602              1.954              3.590
 Vibration     4          0.642              1.825              2.043
 Vibration     5          0.659              1.773              1.773
 Vibration     6          0.671              1.736              1.625
 Vibration     7          0.686              1.691              1.471
 Vibration     8          0.784              1.422              0.885
 Vibration     9          0.802              1.377              0.819
 Vibration    10          0.873              1.209              0.614
 Vibration    11          0.908              1.133              0.538
 Vibration    12          0.972              1.004              0.428
                       Q            Log10(Q)             Ln(Q)
 Total Bot       0.105732D-45        -45.975795       -105.863180
 Total V=0       0.723389D+16         15.859372         36.517554
 Vib (Bot)       0.534841D-59        -59.271775       -136.478306
 Vib (Bot)    1  0.435073D+01          0.638562          1.470344
 Vib (Bot)    2  0.284671D+01          0.454343          1.046162
 Vib (Bot)    3  0.220254D+01          0.342923          0.789610
 Vib (Bot)    4  0.945263D+00         -0.024447         -0.056292
 Vib (Bot)    5  0.801743D+00         -0.095965         -0.220967
 Vib (Bot)    6  0.729617D+00         -0.136905         -0.315236
 Vib (Bot)    7  0.658086D+00         -0.181717         -0.418419
 Vib (Bot)    8  0.415262D+00         -0.381678         -0.878846
 Vib (Bot)    9  0.389924D+00         -0.409020         -0.941803
 Vib (Bot)   10  0.311766D+00         -0.506171         -1.165501
 Vib (Bot)   11  0.283100D+00         -0.548061         -1.261956
 Vib (Bot)   12  0.240362D+00         -0.619134         -1.425609
 Vib (V=0)       0.365925D+03          2.563392          5.902428
 Vib (V=0)    1  0.487937D+01          0.688364          1.585016
 Vib (V=0)    2  0.339028D+01          0.530236          1.220913
 Vib (V=0)    3  0.275858D+01          0.440685          1.014715
 Vib (V=0)    4  0.156936D+01          0.195721          0.450665
 Vib (V=0)    5  0.144488D+01          0.159831          0.368024
 Vib (V=0)    6  0.138450D+01          0.141293          0.325339
 Vib (V=0)    7  0.132649D+01          0.122702          0.282533
 Vib (V=0)    8  0.114996D+01          0.060681          0.139723
 Vib (V=0)    9  0.113407D+01          0.054639          0.125810
 Vib (V=0)   10  0.108924D+01          0.037122          0.085476
 Vib (V=0)   11  0.107458D+01          0.031240          0.071932
 Vib (V=0)   12  0.105477D+01          0.023159          0.053326
 Electronic      0.100000D+01          0.000000          0.000000
 Translational   0.485196D+08          7.685917         17.697478
 Rotational      0.407440D+06          5.610063         12.917648
 ***** Axes restored to original set *****
 -------------------------------------------------------------------
 Center     Atomic                   Forces (Hartrees/Bohr)
 Number     Number              X              Y              Z
 -------------------------------------------------------------------
      1        6          -0.000001282    0.000008883    0.000002260
      2        8          -0.000000428    0.000001103    0.000001471
      3        6           0.000002096    0.000002453    0.000001726
      4        6           0.000000272   -0.000006918    0.000001300
      5        6           0.000001905   -0.000011022    0.000000454
      6        6          -0.000001254   -0.000006143   -0.000002957
      7        6          -0.000006150   -0.000002635    0.000000969
      8        6           0.000003563   -0.000002094    0.000000851
      9        1          -0.000001096    0.000009959    0.000000538
     10        1          -0.000000442    0.000005580   -0.000000506
     11        1           0.000000750   -0.000007776   -0.000000199
     12        1           0.000001356   -0.000016562    0.000000945
     13        1           0.000000768   -0.000012098    0.000001995
     14        1          -0.000001373    0.000009237    0.000002432
     15        1          -0.000002428    0.000011633    0.000006370
     16        1          -0.000000462    0.000011573   -0.000003119
     17        3           0.000004204    0.000004827   -0.000014532
 -------------------------------------------------------------------
 Cartesian Forces:  Max     0.000016562 RMS     0.000005742
 FormGI is forming the generalized inverse of G from B-inverse, IUseBI=4.

 GradGradGradGradGradGradGradGradGradGradGradGradGradGradGradGradGradGrad
 Berny optimization.
 Internal  Forces:  Max     0.000003920 RMS     0.000000910
 Search for a local minimum.
 Step number   1 out of a maximum of    2
 All quantities printed in internal units (Hartrees-Bohrs-Radians)
 Second derivative matrix not updated -- analytic derivatives used.
 ITU=  0
     Eigenvalues ---    0.00097   0.00293   0.00354   0.00655   0.01212
     Eigenvalues ---    0.01441   0.01486   0.01621   0.01721   0.01875
     Eigenvalues ---    0.01906   0.02152   0.02416   0.02701   0.04721
     Eigenvalues ---    0.06396   0.07645   0.08722   0.08798   0.09155
     Eigenvalues ---    0.10676   0.11846   0.13017   0.14591   0.15919
     Eigenvalues ---    0.17858   0.18516   0.18923   0.27985   0.32974
     Eigenvalues ---    0.33439   0.34179   0.34320   0.34987   0.35749
     Eigenvalues ---    0.36433   0.36460   0.36647   0.36694   0.37364
     Eigenvalues ---    0.37870   0.41726   0.44268   0.46251   0.52056
 Angle between quadratic step and forces=  56.84 degrees.
 Linear search not attempted -- first point.
 Iteration  1 RMS(Cart)=  0.00055898 RMS(Int)=  0.00000039
 Iteration  2 RMS(Cart)=  0.00000023 RMS(Int)=  0.00000006
 Variable       Old X    -DE/DX   Delta X   Delta X   Delta X     New X
                                 (Linear)    (Quad)   (Total)
    R1        2.69617  -0.00000   0.00000  -0.00000  -0.00000   2.69617
    R2        2.04985   0.00000   0.00000   0.00000   0.00000   2.04985
    R3        2.06091   0.00000   0.00000   0.00000   0.00000   2.06091
    R4        2.06102  -0.00000   0.00000  -0.00000  -0.00000   2.06101
    R5        2.57763   0.00000   0.00000  -0.00000  -0.00000   2.57763
    R6        2.64484  -0.00000   0.00000  -0.00000  -0.00000   2.64484
    R7        2.64062  -0.00000   0.00000   0.00001   0.00001   2.64062
    R8        6.70808  -0.00000   0.00000  -0.00001  -0.00001   6.70807
    R9        2.62629  -0.00000   0.00000   0.00000   0.00000   2.62629
   R10        2.04553   0.00000   0.00000  -0.00000  -0.00000   2.04553
   R11        2.64101  -0.00000   0.00000  -0.00000  -0.00000   2.64101
   R12        2.04537   0.00000   0.00000   0.00000   0.00000   2.04537
   R13        2.62968  -0.00000   0.00000  -0.00000  -0.00000   2.62968
   R14        2.04388  -0.00000   0.00000   0.00000   0.00000   2.04388
   R15        6.75839  -0.00000   0.00000  -0.00366  -0.00366   6.75473
   R16        2.64182  -0.00000   0.00000  -0.00001  -0.00001   2.64182
   R17        2.04571  -0.00000   0.00000   0.00000   0.00000   2.04571
   R18        6.52446  -0.00000   0.00000  -0.00180  -0.00180   6.52266
   R19        2.04078  -0.00000   0.00000   0.00000   0.00000   2.04078
   R20        6.50636  -0.00000   0.00000   0.00004   0.00004   6.50641
    A1        1.84684  -0.00000   0.00000  -0.00000  -0.00000   1.84684
    A2        1.93589  -0.00000   0.00000  -0.00001  -0.00001   1.93588
    A3        1.93615   0.00000   0.00000   0.00001   0.00001   1.93616
    A4        1.91530  -0.00000   0.00000   0.00000   0.00000   1.91530
    A5        1.91486   0.00000   0.00000  -0.00000  -0.00000   1.91485
    A6        1.91380   0.00000   0.00000   0.00000   0.00000   1.91380
    A7        2.03114   0.00000   0.00000   0.00000   0.00000   2.03114
    A8        2.02078  -0.00000   0.00000  -0.00000  -0.00000   2.02078
    A9        2.16958  -0.00000   0.00000   0.00000   0.00000   2.16958
   A10        1.97354   0.00000   0.00000   0.00074   0.00074   1.97428
   A11        2.09283   0.00000   0.00000  -0.00000  -0.00000   2.09283
   A12        1.45663  -0.00000   0.00000  -0.00075  -0.00075   1.45588
   A13        2.09639  -0.00000   0.00000  -0.00000   0.00000   2.09639
   A14        2.07246   0.00000   0.00000   0.00000   0.00000   2.07246
   A15        2.11434   0.00000   0.00000  -0.00000  -0.00000   2.11434
   A16        2.10130  -0.00000   0.00000  -0.00000  -0.00000   2.10130
   A17        2.08386   0.00000   0.00000   0.00000   0.00000   2.08386
   A18        2.09803   0.00000   0.00000   0.00000   0.00000   2.09803
   A19        2.08148  -0.00000   0.00000   0.00000   0.00000   2.08148
   A20        2.10098  -0.00000   0.00000  -0.00000  -0.00000   2.10098
   A21        1.44710  -0.00000   0.00000  -0.00012  -0.00012   1.44698
   A22        2.10072   0.00000   0.00000   0.00000   0.00000   2.10072
   A23        1.98506  -0.00000   0.00000  -0.00050  -0.00050   1.98456
   A24        2.11095   0.00000   0.00000   0.00000   0.00000   2.11095
   A25        2.09643  -0.00000   0.00000  -0.00000  -0.00000   2.09643
   A26        2.07581  -0.00000   0.00000  -0.00000  -0.00000   2.07581
   A27        1.90235   0.00000   0.00000   0.00016   0.00016   1.90250
   A28        2.08343  -0.00000   0.00000  -0.00000  -0.00000   2.08343
   A29        2.11535   0.00000   0.00000  -0.00000  -0.00000   2.11535
   A30        2.08440   0.00000   0.00000   0.00000   0.00000   2.08440
   A31        1.89641   0.00000   0.00000   0.00078   0.00078   1.89719
   A32        0.80730  -0.00000   0.00000   0.00024   0.00024   0.80754
   A33        0.70314  -0.00000   0.00000   0.00009   0.00009   0.70323
   A34        0.70520  -0.00000   0.00000   0.00023   0.00023   0.70543
    D1       -3.13690  -0.00000   0.00000   0.00007   0.00007  -3.13683
    D2       -1.06081  -0.00000   0.00000   0.00007   0.00007  -1.06074
    D3        1.07059  -0.00000   0.00000   0.00007   0.00007   1.07066
    D4        3.13366  -0.00000   0.00000  -0.00015  -0.00015   3.13351
    D5       -0.00697  -0.00000   0.00000  -0.00016  -0.00016  -0.00713
    D6       -1.51040  -0.00000   0.00000  -0.00068  -0.00068  -1.51108
    D7       -3.14048   0.00000   0.00000   0.00002   0.00002  -3.14047
    D8       -0.00121   0.00000   0.00000   0.00002   0.00002  -0.00119
    D9        0.00019   0.00000   0.00000   0.00003   0.00003   0.00022
   D10        3.13946   0.00000   0.00000   0.00003   0.00003   3.13949
   D11        1.17915   0.00000   0.00000  -0.00045  -0.00045   1.17870
   D12       -1.96477   0.00000   0.00000  -0.00045  -0.00045  -1.96522
   D13        3.13931  -0.00000   0.00000  -0.00005  -0.00005   3.13926
   D14        0.00028   0.00000   0.00000  -0.00001  -0.00001   0.00027
   D15       -0.00128  -0.00000   0.00000  -0.00007  -0.00007  -0.00135
   D16       -3.14031  -0.00000   0.00000  -0.00002  -0.00002  -3.14034
   D17       -3.05794   0.00000   0.00000   0.00003   0.00003  -3.05791
   D18        2.66114  -0.00000   0.00000  -0.00011  -0.00011   2.66104
   D19       -1.04594  -0.00000   0.00000  -0.00023  -0.00023  -1.04618
   D20       -1.61005  -0.00000   0.00000  -0.00037  -0.00037  -1.61041
   D21        0.00078   0.00000   0.00000   0.00003   0.00003   0.00080
   D22        3.13957  -0.00000   0.00000   0.00000   0.00000   3.13958
   D23       -3.13844   0.00000   0.00000   0.00002   0.00002  -3.13841
   D24        0.00036  -0.00000   0.00000   0.00000   0.00000   0.00036
   D25       -0.00063  -0.00000   0.00000  -0.00004  -0.00004  -0.00067
   D26        3.13885  -0.00000   0.00000  -0.00003  -0.00003   3.13882
   D27       -1.16498  -0.00000   0.00000  -0.00069  -0.00069  -1.16567
   D28       -3.13941  -0.00000   0.00000  -0.00002  -0.00002  -3.13943
   D29        0.00007  -0.00000   0.00000  -0.00001  -0.00001   0.00006
   D30        1.97943  -0.00000   0.00000  -0.00067  -0.00067   1.97876
   D31       -0.00048   0.00000   0.00000  -0.00000  -0.00000  -0.00048
   D32        3.13968   0.00000   0.00000   0.00001   0.00001   3.13969
   D33       -3.13996   0.00000   0.00000  -0.00001  -0.00001  -3.13997
   D34        0.00020  -0.00000   0.00000   0.00000   0.00000   0.00020
   D35        1.04678   0.00000   0.00000   0.00011   0.00011   1.04689
   D36        1.61748   0.00000   0.00000  -0.00004  -0.00004   1.61744
   D37       -3.13969   0.00000   0.00000   0.00000   0.00000  -3.13969
   D38       -2.56899   0.00000   0.00000  -0.00015  -0.00015  -2.56914
   D39        0.00143   0.00000   0.00000   0.00005   0.00005   0.00149
   D40        3.14051  -0.00000   0.00000   0.00001   0.00001   3.14052
   D41       -3.13874   0.00000   0.00000   0.00004   0.00004  -3.13870
   D42        0.00034   0.00000   0.00000  -0.00001  -0.00001   0.00034
   D43       -2.57506  -0.00000   0.00000  -0.00003  -0.00003  -2.57509
   D44        2.57043  -0.00000   0.00000  -0.00016  -0.00016   2.57027
         Item               Value     Threshold  Converged?
 Maximum Force            0.000004     0.000450     YES
 RMS     Force            0.000001     0.000300     YES
 Maximum Displacement     0.004177     0.001800     NO 
 RMS     Displacement     0.000559     0.001200     YES
 Predicted change in Energy=-1.126598D-08
 Optimization completed on the basis of negligible forces.
    -- Stationary point found.
                           ----------------------------
                           !   Optimized Parameters   !
                           ! (Angstroms and Degrees)  !
 --------------------------                            --------------------------
 ! Name  Definition              Value          Derivative Info.                !
 --------------------------------------------------------------------------------
 ! R1    R(1,2)                  1.4268         -DE/DX =    0.0                 !
 ! R2    R(1,14)                 1.0847         -DE/DX =    0.0                 !
 ! R3    R(1,15)                 1.0906         -DE/DX =    0.0                 !
 ! R4    R(1,16)                 1.0906         -DE/DX =    0.0                 !
 ! R5    R(2,3)                  1.364          -DE/DX =    0.0                 !
 ! R6    R(3,4)                  1.3996         -DE/DX =    0.0                 !
 ! R7    R(3,8)                  1.3974         -DE/DX =    0.0                 !
 ! R8    R(3,17)                 3.5498         -DE/DX =    0.0                 !
 ! R9    R(4,5)                  1.3898         -DE/DX =    0.0                 !
 ! R10   R(4,13)                 1.0824         -DE/DX =    0.0                 !
 ! R11   R(5,6)                  1.3976         -DE/DX =    0.0                 !
 ! R12   R(5,12)                 1.0824         -DE/DX =    0.0                 !
 ! R13   R(6,7)                  1.3916         -DE/DX =    0.0                 !
 ! R14   R(6,11)                 1.0816         -DE/DX =    0.0                 !
 ! R15   R(6,17)                 3.5764         -DE/DX =    0.0                 !
 ! R16   R(7,8)                  1.398          -DE/DX =    0.0                 !
 ! R17   R(7,10)                 1.0825         -DE/DX =    0.0                 !
 ! R18   R(7,17)                 3.4526         -DE/DX =    0.0                 !
 ! R19   R(8,9)                  1.0799         -DE/DX =    0.0                 !
 ! R20   R(8,17)                 3.443          -DE/DX =    0.0                 !
 ! A1    A(2,1,14)             105.8162         -DE/DX =    0.0                 !
 ! A2    A(2,1,15)             110.9183         -DE/DX =    0.0                 !
 ! A3    A(2,1,16)             110.9332         -DE/DX =    0.0                 !
 ! A4    A(14,1,15)            109.7385         -DE/DX =    0.0                 !
 ! A5    A(14,1,16)            109.7132         -DE/DX =    0.0                 !
 ! A6    A(15,1,16)            109.6524         -DE/DX =    0.0                 !
 ! A7    A(1,2,3)              116.3755         -DE/DX =    0.0                 !
 ! A8    A(2,3,4)              115.7821         -DE/DX =    0.0                 !
 ! A9    A(2,3,8)              124.3075         -DE/DX =    0.0                 !
 ! A10   A(2,3,17)             113.0755         -DE/DX =    0.0                 !
 ! A11   A(4,3,8)              119.9104         -DE/DX =    0.0                 !
 ! A12   A(4,3,17)              83.4588         -DE/DX =    0.0                 !
 ! A13   A(3,4,5)              120.1141         -DE/DX =    0.0                 !
 ! A14   A(3,4,13)             118.7431         -DE/DX =    0.0                 !
 ! A15   A(5,4,13)             121.1427         -DE/DX =    0.0                 !
 ! A16   A(4,5,6)              120.3954         -DE/DX =    0.0                 !
 ! A17   A(4,5,12)             119.3963         -DE/DX =    0.0                 !
 ! A18   A(6,5,12)             120.2081         -DE/DX =    0.0                 !
 ! A19   A(5,6,7)              119.2599         -DE/DX =    0.0                 !
 ! A20   A(5,6,11)             120.3775         -DE/DX =    0.0                 !
 ! A21   A(5,6,17)              82.913          -DE/DX =    0.0                 !
 ! A22   A(7,6,11)             120.3625         -DE/DX =    0.0                 !
 ! A23   A(11,6,17)            113.7357         -DE/DX =    0.0                 !
 ! A24   A(6,7,8)              120.9483         -DE/DX =    0.0                 !
 ! A25   A(6,7,10)             120.1165         -DE/DX =    0.0                 !
 ! A26   A(8,7,10)             118.9351         -DE/DX =    0.0                 !
 ! A27   A(10,7,17)            108.9964         -DE/DX =    0.0                 !
 ! A28   A(3,8,7)              119.3718         -DE/DX =    0.0                 !
 ! A29   A(3,8,9)              121.2008         -DE/DX =    0.0                 !
 ! A30   A(7,8,9)              119.4273         -DE/DX =    0.0                 !
 ! A31   A(9,8,17)             108.6563         -DE/DX =    0.0                 !
 ! A32   A(3,17,6)              46.2549         -DE/DX =    0.0                 !
 ! A33   A(3,17,7)              40.287          -DE/DX =    0.0                 !
 ! A34   A(6,17,8)              40.4048         -DE/DX =    0.0                 !
 ! D1    D(14,1,2,3)          -179.731          -DE/DX =    0.0                 !
 ! D2    D(15,1,2,3)           -60.78           -DE/DX =    0.0                 !
 ! D3    D(16,1,2,3)            61.3404         -DE/DX =    0.0                 !
 ! D4    D(1,2,3,4)            179.5455         -DE/DX =    0.0                 !
 ! D5    D(1,2,3,8)             -0.3993         -DE/DX =    0.0                 !
 ! D6    D(1,2,3,17)           -86.5396         -DE/DX =    0.0                 !
 ! D7    D(2,3,4,5)           -179.9363         -DE/DX =    0.0                 !
 ! D8    D(2,3,4,13)            -0.0695         -DE/DX =    0.0                 !
 ! D9    D(8,3,4,5)              0.011          -DE/DX =    0.0                 !
 ! D10   D(8,3,4,13)           179.8779         -DE/DX =    0.0                 !
 ! D11   D(17,3,4,5)            67.5602         -DE/DX =    0.0                 !
 ! D12   D(17,3,4,13)         -112.5729         -DE/DX =    0.0                 !
 ! D13   D(2,3,8,7)            179.8691         -DE/DX =    0.0                 !
 ! D14   D(2,3,8,9)              0.0158         -DE/DX =    0.0                 !
 ! D15   D(4,3,8,7)             -0.0735         -DE/DX =    0.0                 !
 ! D16   D(4,3,8,9)           -179.9268         -DE/DX =    0.0                 !
 ! D17   D(2,3,17,6)          -175.2071         -DE/DX =    0.0                 !
 ! D18   D(2,3,17,7)           152.4723         -DE/DX =    0.0                 !
 ! D19   D(4,3,17,6)           -59.9282         -DE/DX =    0.0                 !
 ! D20   D(4,3,17,7)           -92.2488         -DE/DX =    0.0                 !
 ! D21   D(3,4,5,6)              0.0444         -DE/DX =    0.0                 !
 ! D22   D(3,4,5,12)           179.8843         -DE/DX =    0.0                 !
 ! D23   D(13,4,5,6)          -179.8191         -DE/DX =    0.0                 !
 ! D24   D(13,4,5,12)            0.0207         -DE/DX =    0.0                 !
 ! D25   D(4,5,6,7)             -0.0363         -DE/DX =    0.0                 !
 ! D26   D(4,5,6,11)           179.8427         -DE/DX =    0.0                 !
 ! D27   D(4,5,6,17)           -66.7486         -DE/DX =    0.0                 !
 ! D28   D(12,5,6,7)          -179.8748         -DE/DX =    0.0                 !
 ! D29   D(12,5,6,11)            0.0041         -DE/DX =    0.0                 !
 ! D30   D(12,5,6,17)          113.4129         -DE/DX =    0.0                 !
 ! D31   D(5,6,7,8)             -0.0274         -DE/DX =    0.0                 !
 ! D32   D(5,6,7,10)           179.8902         -DE/DX =    0.0                 !
 ! D33   D(11,6,7,8)          -179.9064         -DE/DX =    0.0                 !
 ! D34   D(11,6,7,10)            0.0113         -DE/DX =    0.0                 !
 ! D35   D(5,6,17,3)            59.9763         -DE/DX =    0.0                 !
 ! D36   D(5,6,17,8)            92.6745         -DE/DX =    0.0                 !
 ! D37   D(11,6,17,3)         -179.8908         -DE/DX =    0.0                 !
 ! D38   D(11,6,17,8)         -147.1925         -DE/DX =    0.0                 !
 ! D39   D(6,7,8,3)              0.0822         -DE/DX =    0.0                 !
 ! D40   D(6,7,8,9)            179.9381         -DE/DX =    0.0                 !
 ! D41   D(10,7,8,3)          -179.8364         -DE/DX =    0.0                 !
 ! D42   D(10,7,8,9)             0.0195         -DE/DX =    0.0                 !
 ! D43   D(10,7,17,3)         -147.54           -DE/DX =    0.0                 !
 ! D44   D(9,8,17,6)           147.2747         -DE/DX =    0.0                 !
 --------------------------------------------------------------------------------
 GradGradGradGradGradGradGradGradGradGradGradGradGradGradGradGradGradGrad


 ----------------------------------------------------------------------

 Electric dipole moment (input orientation):
 (Debye = 10**-18 statcoulomb cm , SI units = C m)
                  (au)            (Debye)         (10**-30 SI)
   Tot        0.603031D+01      0.153275D+02      0.511271D+02
   x          0.159683D+01      0.405874D+01      0.135385D+02
   y         -0.581452D+01     -0.147790D+02     -0.492976D+02
   z         -0.780525D-01     -0.198390D+00     -0.661757D+00

 Dipole polarizability, Alpha (input orientation).
 (esu units = cm**3 , SI units = C**2 m**2 J**-1)
 Alpha(0;0):
               (au)            (10**-24 esu)      (10**-40 SI)
   iso        0.119207D+03      0.176647D+02      0.196546D+02
   aniso      0.624430D+02      0.925310D+01      0.102955D+02
   xx         0.138887D+03      0.205810D+02      0.228995D+02
   yx        -0.159903D+00     -0.236952D-01     -0.263645D-01
   yy         0.792817D+02      0.117483D+02      0.130718D+02
   zx         0.101860D+02      0.150942D+01      0.167945D+01
   zy         0.570802D+00      0.845842D-01      0.941126D-01
   zz         0.139452D+03      0.206646D+02      0.229925D+02

 ----------------------------------------------------------------------

 Dipole orientation:
     6         -0.00059900          0.00131478          0.00502901
     8         -0.71182209          2.60164901         -0.03671837
     6          1.13137671          4.30265020          0.55775609
     6          0.41323918          6.84726422          0.49134054
     6          2.15819344          8.72427245          1.06524308
     6          4.63941169          8.09003419          1.71039820
     6          5.34371307          5.55720668          1.77330820
     6          3.60733564          3.64965472          1.20280199
     1          4.20443877          1.69914907          1.26417454
     1          7.25961462          5.03650047          2.26637111
     1          5.99822999          9.55147967          2.15226688
     1          1.58010595         10.68528286          1.00357299
     1         -1.51275416          7.31286414         -0.01656554
     1         -1.68295178         -1.04650897         -0.51809182
     1          1.50279988         -0.37224840         -1.35423759
     1          0.61266038         -0.56419076          1.88967732
     3          1.65353776          5.41639237          7.15209450

 Electric dipole moment (dipole orientation):
 (Debye = 10**-18 statcoulomb cm , SI units = C m)
                  (au)            (Debye)         (10**-30 SI)
   Tot        0.603031D+01      0.153275D+02      0.511271D+02
   x          0.000000D+00      0.000000D+00      0.000000D+00
   y          0.000000D+00      0.000000D+00      0.000000D+00
   z          0.603031D+01      0.153275D+02      0.511271D+02

 Dipole polarizability, Alpha (dipole orientation).
 (esu units = cm**3 , SI units = C**2 m**2 J**-1)
 Alpha(0;0):
               (au)            (10**-24 esu)      (10**-40 SI)
   iso        0.119207D+03      0.176647D+02      0.196546D+02
   aniso      0.624430D+02      0.925310D+01      0.102955D+02
   xx         0.129772D+03      0.192303D+02      0.213966D+02
   yx         0.750054D+01      0.111147D+01      0.123667D+01
   yy         0.144351D+03      0.213907D+02      0.238003D+02
   zx         0.143080D+02      0.212023D+01      0.235908D+01
   zy         0.540485D+01      0.800916D+00      0.891140D+00
   zz         0.834974D+02      0.123730D+02      0.137669D+02

 ----------------------------------------------------------------------
 Unable to Open any file for archive entry.
 1\1\GINC-COMPUTE-0-33\Freq\RMP2-FC\Aug-CC-pVTZ\C7H8Li1O1(1+)\DBATES2\2
 2-Nov-2025\0\\#N Geom=AllCheck Guess=TCheck SCRF=Check GenChk RMP2(FC)
 /Aug-CC-pVTZ Freq\\C7H8OLi\\1,1\C,0.0005902112,-0.0026075792,0.0007203
 467\O,0.0010584209,0.0012803894,1.4274653749\C,1.2232891127,0.00255360
 65,2.0330331235\C,1.2092743995,0.0163688203,3.4324852623\C,2.404419463
 8,0.0201015245,4.1417666496\C,3.6277352241,0.0110580185,3.4660482548\C
 ,3.6360704568,-0.0025001156,2.0745729034\C,2.4414365956,-0.007730742,1
 .3484817438\H,2.4765700144,-0.0172758589,0.2691628833\H,4.5757136102,-
 0.007832522,1.537040958\H,4.5576762246,0.0165283084,4.0183047101\H,2.3
 800300918,0.0327243462,5.2237829132\H,0.2550471726,0.0261992916,3.9434
 155069\H,-1.0431627786,0.0018095181,-0.2945968986\H,0.4980339501,0.885
 2533945,-0.3912432816\H,0.4887401034,-0.8976726277,-0.3866665231\Li,2.
 5564724024,-3.2564343728,2.4829747071\\Version=ES64L-G16RevC.01\State=
 1-A\HF=-352.140249\MP2=-353.5198931\RMSD=1.953e-09\RMSF=5.742e-06\Zero
 Point=0.1344337\Thermal=0.1434274\ETot=-353.3764656\HTot=-353.3755214\
 GTot=-353.4199387\Dipole=1.5968322,-5.8145196,-0.0780525\DipoleDeriv=0
 .2857549,-0.0013017,0.0028677,0.001799,0.3741722,0.0051957,0.3449329,0
 .0032365,1.1200896,-1.5785406,0.0004536,-0.9190888,-0.002512,-0.327849
 6,-0.0036018,-0.8274865,-0.0024249,-1.4324125,1.5338618,-0.0050252,1.0
 469301,0.0007293,0.0757191,-0.0019008,0.7815016,-0.0026251,0.6012847,-
 0.0965252,-0.002542,-0.0347447,-0.005905,-0.1943846,0.0026751,-0.39063
 08,0.0026715,-0.1832816,0.1766289,-0.0020639,-0.0694486,-0.0002783,-0.
 1888853,0.0053099,0.0301224,0.0054793,0.0853884,-0.0917666,0.00384,0.0
 468933,0.0032875,-0.1883241,0.0013792,0.0756436,0.0025841,-0.183232,0.
 0994233,0.0058594,0.1052028,0.0040832,-0.2012915,-0.0021256,-0.0333091
 ,0.003951,0.18813,-0.3545818,-0.0021428,-0.3230144,0.0046481,-0.203031
 3,-0.001944,0.1298062,-0.0037624,-0.0643367,0.115964,0.0001712,-0.0026
 414,-0.0004165,0.1883817,0.0010494,-0.0076283,-0.0023374,-0.0512463,-0
 .0683912,0.0014427,0.0751606,-0.0001222,0.1702236,-0.0006773,0.0863118
 ,-0.001709,0.0420103,-0.0637801,-0.0001821,-0.0864145,-0.002114,0.1818
 948,-0.0023783,-0.0861802,-0.001316,0.031489,0.0930652,0.0003688,0.002
 3505,0.0002086,0.1692516,-0.0044541,0.0016232,-0.0025431,-0.1149918,-0
 .0388584,0.0009117,0.0670343,0.0023507,0.1826876,-0.00185,0.0598437,-0
 .0013068,0.0686982,-0.1044315,0.0006284,-0.1006516,0.0006614,0.103306,
 -0.0004098,-0.0442566,-0.0001301,0.0176434,0.0496764,-0.0964206,0.0938
 398,-0.0683097,-0.0828642,0.0817241,-0.0612268,0.0063021,-0.0567548,0.
 0503733,0.0980541,0.0940361,0.0678891,-0.0897245,-0.0868419,-0.0612915
 ,-0.0073459,-0.0588227,0.9921276,-0.0020516,0.0016888,-0.0059993,1.030
 7185,0.0088502,0.0022245,0.0012762,0.9903448\Polar=138.8874961,-0.1599
 032,79.2816946,10.1860423,0.5708022,139.4518197\PG=C01 [X(C7H8Li1O1)]\
 NImag=0\\0.64104514,0.00014299,0.59008261,0.00669730,-0.00059672,0.446
 49153,-0.08617022,-0.00000740,-0.00385353,0.38948836,0.00000676,-0.059
 94563,-0.00041668,-0.00002159,0.06805771,0.03108675,-0.00029254,-0.217
 54136,0.10071646,0.00131312,0.47315163,-0.00725059,-0.00005894,-0.0195
 4961,-0.25196732,0.00009356,-0.08460471,0.66206862,-0.00008690,-0.0049
 0563,-0.00000655,0.00002053,-0.04165683,-0.00045555,-0.00313219,0.1548
 0145,-0.04350815,-0.00009834,-0.03103968,-0.04398139,-0.00025259,-0.13
 500956,-0.03285102,0.00510859,0.71016648,-0.00489476,-0.00000993,0.001
 25333,-0.01074648,-0.00039982,-0.05814142,-0.10893845,0.00091723,0.046
 08702,0.75313355,0.00004356,0.00271523,-0.00001411,0.00002855,0.005777
 25,-0.00008034,0.00029062,-0.06583638,-0.00254431,-0.00286534,0.122728
 80,0.00049147,0.00000190,0.00321020,-0.01905899,-0.00036932,-0.0329574
 4,-0.00124483,-0.00214911,-0.33042581,-0.00501046,0.00568820,0.6930386
 1,-0.00025481,-0.00000876,0.00099108,0.00213127,0.00013632,0.00828593,
 0.02267142,-0.00070253,-0.05705605,-0.30293565,0.00007823,-0.09019142,
 0.68390558,-0.00003823,0.00184127,-0.00001568,0.00008411,0.00460951,-0
 .00010562,-0.00043977,0.00017657,-0.00010028,-0.00063226,-0.05468991,-
 0.00122140,-0.00139218,0.13048568,-0.00169264,-0.00003609,-0.00008862,
 0.00233756,-0.00007920,-0.00611122,-0.02976809,-0.00013276,-0.02214908
 ,-0.13050242,-0.00095729,-0.18588326,0.00369730,0.00679389,0.74128148,
 0.00040159,0.00002328,0.00074691,-0.00371460,-0.00005861,-0.00447198,-
 0.00763353,0.00021642,0.02376745,-0.05176255,-0.00004014,-0.01194099,-
 0.29394677,0.00178650,0.11764929,0.72680321,-0.00001172,0.00013656,-0.
 00000085,-0.00000271,-0.00136355,0.00006073,0.00025035,-0.00425118,-0.
 00040311,0.00020790,0.00585740,0.00050238,0.00104874,-0.05979845,-0.00
 166605,-0.00001786,0.12688973,-0.00056507,-0.00000666,0.00164913,-0.00
 182340,0.00008841,0.00216801,0.02211751,-0.00040334,-0.03609218,0.0070
 0215,0.00039892,0.04325962,0.07682821,-0.00152061,-0.17210694,0.033813
 06,0.00609004,0.70146643,0.00077797,-0.00000484,0.00024560,-0.00125519
 ,-0.00000236,0.00059031,-0.04959347,0.00033100,0.01150135,-0.00745297,
 -0.00017035,-0.01504175,0.01740855,0.00030344,0.03090962,-0.11820489,0
 .00011255,0.02175416,0.71674566,0.00000534,0.00079726,-0.00005137,0.00
 017242,0.00683261,-0.00007765,-0.00023958,-0.00008879,0.00045083,-0.00
 013630,-0.00217609,-0.00021875,0.00057219,0.00591082,-0.00036372,-0.00
 029144,-0.06012499,-0.00271792,0.00083910,0.13452988,-0.00033014,0.000
 01600,-0.00295931,0.00691175,-0.00020465,-0.00595546,-0.01386154,0.000
 56508,0.05146194,-0.01821862,-0.00022837,-0.03153900,0.05401727,-0.000
 55694,-0.02780044,-0.01910262,-0.00305797,-0.35990921,-0.02756679,0.00
 530730,0.70387841,-0.00294053,0.00002983,0.00599833,-0.04704475,0.0003
 0010,0.00678937,-0.26461700,0.00164006,0.07579065,0.01638404,0.0004464
 6,0.04378603,-0.04022600,0.00019272,0.00212485,0.01955297,-0.00059350,
 -0.05007079,-0.28808809,-0.00082089,-0.08299411,0.68065754,0.00002033,
 -0.00089544,-0.00005727,0.00013845,0.00812733,0.00018425,0.00120223,-0
 .06196599,-0.00120097,0.00031660,0.00531134,-0.00036392,-0.00001653,-0
 .00235419,0.00000360,-0.00037571,0.00558746,-0.00013076,-0.00044310,-0
 .05434308,-0.00156002,-0.00165195,0.12568737,-0.00305365,0.00004396,0.
 00636118,-0.02462589,0.00018907,0.01237167,0.12123290,-0.00208884,-0.1
 8900209,0.03123669,-0.00033689,-0.01963767,-0.00369648,-0.00001741,0.0
 0111806,-0.02991241,-0.00017094,-0.02964170,-0.12389623,-0.00191973,-0
 .17730783,0.00243544,0.00397089,0.74718774,-0.00260188,0.00001589,0.00
 049923,0.00206056,-0.00000616,-0.00184954,0.00584139,0.00018511,0.0264
 9576,-0.00496521,0.00006038,0.00253169,-0.00192937,-0.00000593,-0.0001
 5026,-0.00425519,-0.00001865,-0.00295479,0.00484639,-0.00021600,-0.027
 94413,-0.05652632,0.00020602,0.01263422,0.05798722,-0.00000380,-0.0009
 2283,-0.00003886,-0.00002289,-0.00258132,0.00004292,-0.00003323,0.0029
 6760,-0.00015887,0.00005595,0.00610746,-0.00009019,0.00001982,-0.00116
 966,0.00005602,-0.00003886,0.00731167,-0.00005084,0.00000924,0.0017968
 9,-0.00007155,0.00019684,-0.03200687,-0.00279289,-0.00019554,0.0232567
 5,-0.00241238,-0.00000431,-0.00053597,-0.00069839,0.00002689,-0.000736
 63,-0.00302465,-0.00009231,-0.01003664,0.00261620,-0.00008410,0.000124
 62,0.00028629,0.00004491,0.00075544,-0.00294591,-0.00003943,0.00084730
 ,0.00384651,-0.00011492,-0.01065830,0.01310225,-0.00281450,-0.34995885
 ,-0.00850763,0.00296965,0.37009918,0.00009083,-0.00000063,0.00068630,-
 0.00210259,0.00002191,0.00026730,-0.00161877,-0.00001501,-0.00354863,0
 .00007341,-0.00004941,-0.00108737,0.00179643,0.00000139,-0.00032927,0.
 00350732,0.00000288,-0.00373345,-0.27334152,0.00122310,0.12411985,-0.0
 1796068,0.00013698,0.01514160,0.00126605,0.00000657,0.00004268,0.28755
 842,-0.00000527,-0.00011658,0.00000623,-0.00001632,0.00005814,-0.00000
 638,0.00001632,0.00741056,-0.00004922,-0.00002709,-0.00137227,0.000000
 18,0.00000414,0.00730524,-0.00016079,0.00025456,0.00311047,-0.00009531
 ,0.00127029,-0.03578513,-0.00092913,-0.00014149,0.00295916,0.00007055,
 -0.00001112,-0.00420650,0.00004367,-0.00133514,0.02535720,0.00011390,-
 0.00000023,0.00013281,-0.00099893,0.00000851,0.00057431,-0.00359768,-0
 .00002802,-0.00102682,-0.00114845,-0.00001712,-0.00103445,-0.00065172,
 -0.00013254,-0.00599436,0.02847507,-0.00009559,-0.00917787,0.12428441,
 -0.00093823,-0.12791350,-0.01668153,0.00006680,0.01008141,0.00070609,0
 .00002885,0.00102204,-0.13172349,0.00105066,0.13244256,-0.00001638,-0.
 00000161,0.00009454,-0.00014076,-0.00000579,-0.00043804,0.00023008,0.0
 0001634,0.00143719,-0.00314829,0.00004166,0.00362571,-0.01658713,-0.00
 016330,-0.01664278,-0.27170171,-0.00125927,-0.12770710,0.00412084,0.00
 005470,0.00436789,0.00158444,-0.00001446,0.00069408,0.00009220,0.00001
 107,0.00021707,0.00061529,-0.00000723,-0.00047888,0.28463432,0.0000045
 4,-0.00035909,0.00000198,-0.00001425,-0.00078798,0.00000514,0.00002678
 ,-0.00037867,-0.00000735,0.00005979,0.00673323,-0.00009604,0.00021397,
 0.00162953,0.00010555,-0.00127504,-0.03356962,-0.00098000,-0.00029865,
 0.00174779,-0.00011251,0.00000867,0.00713608,-0.00011683,-0.00001977,0
 .00052868,-0.00001986,0.00000022,-0.00416462,0.00005664,0.00132546,0.0
 2485373,-0.00004519,0.00000607,0.00001584,-0.00029996,0.00000719,0.000
 20088,0.00145419,-0.00002530,-0.00138371,0.00327158,-0.00008521,-0.000
 77235,0.01559480,0.00007978,0.01092433,-0.12746414,-0.00096701,-0.1326
 0083,-0.02810294,-0.00014515,-0.00991604,0.00093104,-0.00012462,-0.005
 47393,-0.00140185,-0.00000154,-0.00056936,0.00044134,0.00005620,0.0014
 8044,0.13572610,0.00112965,0.13676349,-0.00041300,-0.00000298,0.000128
 28,0.00012611,-0.00000497,-0.00189819,-0.00401569,0.00002653,-0.001996
 85,0.00378716,-0.00035390,-0.02829045,-0.05730505,0.00015375,0.0069881
 9,0.00424379,0.00034695,0.02801703,-0.00469809,0.00003160,0.00280208,-
 0.00165592,-0.00001117,-0.00022864,0.00016790,-0.00000243,-0.00000737,
 0.00010455,0.00001865,0.00155336,0.00127093,-0.00001766,-0.00087786,0.
 05705224,-0.00000361,-0.00028173,0.00000629,-0.00000260,0.00036141,-0.
 00002460,0.00003665,0.00819298,-0.00004288,0.00003684,0.00284610,-0.00
 007601,0.00016102,-0.03629725,-0.00363821,-0.00007943,0.00290765,-0.00
 016020,0.00004990,0.00687804,-0.00007931,-0.00001287,-0.00116122,0.000
 01854,-0.00000022,-0.00095646,0.00001033,-0.00000580,0.00020993,-0.000
 02091,0.00000037,-0.00380739,0.00005150,-0.00017094,0.02560375,-0.0002
 0246,0.00000372,0.00041993,-0.00049932,-0.00001093,-0.00147850,-0.0018
 0711,-0.00007697,0.00151811,0.00401642,-0.00017068,-0.01104169,0.00636
 039,-0.00360355,-0.34491589,-0.00395843,-0.00011905,-0.00961825,0.0032
 2659,-0.00010056,0.00054580,-0.00029490,0.00002805,0.00068586,-0.00001
 206,-0.00000238,-0.00010246,-0.00016292,0.00000035,-0.00065509,0.00009
 323,0.00004941,0.00079251,-0.00678357,0.00391819,0.36314910,0.00027775
 ,-0.00000609,-0.00007828,0.00085504,-0.00004098,0.00017810,0.00074483,
 -0.00003043,-0.00343923,-0.27808879,0.00244356,0.12253526,-0.01615754,
 0.00020243,0.01527848,-0.00256913,0.00001680,-0.00384631,0.00024071,-0
 .00000896,-0.00083779,0.00122293,0.00004682,-0.00019921,0.00006835,-0.
 00001449,-0.00027107,-0.00005105,0.00000217,0.00013107,-0.00093154,0.0
 0000320,0.00079164,0.00127840,-0.00001407,-0.00002695,0.29314318,-0.00
 000360,-0.00069261,0.00001612,-0.00002649,-0.00290674,0.00004839,0.000
 31927,0.00430847,-0.00016789,0.00246442,-0.03394222,-0.00153427,-0.000
 14476,0.00220798,0.00003742,-0.00001164,0.00779840,-0.00009755,-0.0000
 0772,-0.00124467,-0.00000259,-0.00001176,0.00546692,-0.00008388,0.0000
 1620,-0.00005875,-0.00000999,0.00000126,-0.00085551,0.00001703,-0.0000
 0206,0.00042164,-0.00000127,-0.00001111,-0.00447838,0.00006828,-0.0025
 9928,0.02393599,-0.00016587,0.00001255,0.00013097,0.00072232,0.0000307
 1,0.00298399,0.02838005,-0.00028066,-0.00927411,0.12154464,-0.00156537
 ,-0.12319221,-0.01626922,0.00022673,0.01145158,-0.00359889,-0.00011459
 ,-0.00086215,-0.00133758,-0.00001105,-0.00125275,-0.00053887,-0.000080
 90,-0.00607880,0.00147399,-0.00000562,-0.00052397,0.00009483,0.0000083
 5,0.00012863,-0.00087925,-0.00000151,0.00049150,0.00081632,0.00005552,
 0.00093832,-0.13022697,0.00171802,0.12478526,-0.32065471,0.00113876,-0
 .07060884,0.00293639,-0.00003064,-0.00006610,0.00244765,0.00000186,0.0
 0133969,-0.00003112,0.00001277,0.00005273,-0.00005310,-0.00000392,-0.0
 0002226,-0.00011456,0.00000426,-0.00011998,0.00023022,-0.00000594,-0.0
 0023153,-0.00048088,0.00002151,0.00039811,0.00012504,-0.00002096,-0.00
 059884,-0.00001606,0.00000122,0.00000543,-0.00000921,-0.00000156,-0.00
 004410,-0.00000868,0.00000041,-0.00001120,-0.00001901,0.00000017,-0.00
 001700,0.33770484,0.00118257,-0.05247435,0.00037113,-0.00015235,0.0003
 7887,-0.00008236,-0.00000599,0.00048989,-0.00003466,-0.00000117,0.0003
 3440,-0.00000224,-0.00000362,-0.00004570,-0.00000128,0.00000173,-0.000
 01714,-0.00000527,0.00000323,0.00012490,0.00000316,-0.00000474,0.00032
 708,-0.00000473,-0.00000556,-0.00034005,0.00000959,-0.00000059,0.00004
 782,-0.00000032,-0.00000039,-0.00003113,0.00000086,-0.00000072,-0.0000
 4997,-0.00000007,0.00000096,0.00000175,-0.00000045,-0.00125746,0.04771
 408,-0.05721062,0.00029039,-0.05995114,-0.04097695,0.00008520,-0.02481
 032,0.00281792,0.00002474,-0.00518401,-0.00200739,0.00001018,-0.000626
 41,0.00039682,-0.00001416,-0.00055423,0.00000938,0.00000379,0.00013794
 ,-0.00041499,0.00000684,0.00034551,0.00105260,-0.00002070,-0.00089597,
 0.00004544,0.00001426,0.00078132,-0.00008043,-0.00000335,-0.00003093,-
 0.00003115,0.00000123,0.00004411,-0.00016364,-0.00000014,-0.00011141,0
 .00006180,-0.00000269,0.00001446,0.07621838,-0.00027366,0.08219512,-0.
 10975813,-0.10250716,0.03907090,0.00279788,0.00225673,0.00175709,0.000
 62178,0.00136708,-0.00019379,-0.00013984,-0.00027730,-0.00058294,0.000
 75953,-0.00006842,0.00000636,-0.00023043,-0.00006548,0.00076234,-0.000
 48345,-0.00048646,-0.00078340,0.00042575,0.00029180,0.00093709,-0.0010
 9626,0.00133633,-0.00086365,0.00004624,0.00005842,0.00000151,0.0000004
 3,0.00008569,0.00001319,0.00003312,0.00002293,0.00003188,0.00000091,0.
 00002737,-0.00000343,-0.01113788,-0.02615486,0.01020669,0.11138861,-0.
 10154332,-0.23616438,0.07087581,0.00292457,0.00757073,0.00256683,-0.00
 090980,0.00059689,-0.00015091,0.00038842,-0.00028612,-0.00002591,0.000
 10200,-0.00002424,-0.00003855,-0.00013279,-0.00005360,0.00011534,0.000
 11282,-0.00008754,-0.00057952,-0.00055889,-0.00018109,0.00108017,0.000
 53148,0.00009699,-0.00045409,0.00000859,0.00002818,0.00001422,-0.00000
 450,0.00002509,-0.00006067,0.00002140,0.00001502,0.00001158,0.00000309
 ,0.00001509,-0.00004399,0.00222640,0.00189931,-0.00119991,0.11060144,0
 .24659438,0.03602418,0.06584293,-0.07354018,0.01320078,0.02916429,-0.0
 3350071,0.00709518,0.00128437,0.00377209,-0.00100681,-0.00066606,-0.00
 125944,0.00066691,-0.00034937,0.00007444,-0.00048004,0.00002985,0.0003
 5949,-0.00027183,-0.00033944,-0.00033711,-0.00070103,-0.00018102,0.000
 78596,-0.00080443,0.00066900,-0.00026006,-0.00006582,0.00001868,-0.000
 01092,-0.00003584,0.00008677,0.00000611,-0.00002635,0.00006931,-0.0000
 5836,-0.00002776,0.00021098,0.00013186,-0.00319145,-0.00713170,0.00435
 018,-0.04540830,-0.08048400,0.09384437,-0.10762629,0.10124049,0.037686
 00,0.00279386,-0.00224916,0.00180538,0.00057195,-0.00136467,-0.0002259
 7,-0.00013002,0.00025481,-0.00058208,0.00074375,0.00006124,0.00000262,
 -0.00022471,0.00008068,0.00076097,-0.00048011,0.00047139,-0.00078438,0
 .00039994,-0.00033504,0.00090238,-0.00108156,-0.00130646,-0.00077918,0
 .00004785,-0.00005603,0.00000317,0.00000196,-0.00008563,0.00001670,0.0
 0003574,-0.00002126,0.00003285,-0.00000288,-0.00002407,0.00000039,-0.0
 1091966,0.02639436,0.01007667,0.00676968,-0.01376283,-0.00497041,0.109
 09159,0.10028647,-0.23880121,-0.07019670,-0.00284140,0.00750696,-0.002
 91633,0.00097986,0.00057462,0.00016357,-0.00038828,-0.00027941,0.00004
 297,-0.00012653,-0.00002200,0.00003136,0.00013293,-0.00004985,-0.00013
 804,-0.00009053,-0.00008744,0.00059597,0.00049216,-0.00029588,-0.00110
 893,-0.00052865,0.00019083,0.00052190,-0.00001329,0.00002735,-0.000015
 54,0.00000182,0.00002749,0.00005547,-0.00002127,0.00001335,-0.00001588
 ,-0.00000135,0.00001941,0.00004367,-0.00207926,0.00164080,0.00108897,0
 .01350256,-0.02004589,-0.00820982,-0.10930693,0.24957313,0.03478331,-0
 .06520082,-0.07278593,0.01293000,-0.02957715,-0.03332200,0.00707209,-0
 .00132489,0.00368117,-0.00100764,0.00065337,-0.00125458,0.00066138,0.0
 0035108,0.00006274,-0.00048133,-0.00001788,0.00034286,-0.00025346,0.00
 033140,-0.00033643,-0.00076408,0.00018948,0.00070326,-0.00076751,-0.00
 059863,-0.00022709,-0.00006749,-0.00001714,-0.00001015,-0.00003472,-0.
 00008503,0.00000858,-0.00003113,-0.00007234,-0.00005688,-0.00002869,-0
 .00020508,0.00013365,-0.00310231,0.00715429,0.00430025,-0.00495557,0.0
 0837633,0.00564474,-0.04394893,0.08005460,0.09312266,-0.00001198,0.000
 01710,-0.00000756,-0.00004757,0.00000471,-0.00000670,0.00043710,0.0006
 0958,0.00038195,-0.00014402,0.00005583,0.00000839,-0.00002113,-0.00004
 159,0.00011344,-0.00015081,-0.00010192,-0.00023454,-0.00077255,-0.0011
 6426,0.00043622,-0.00068744,0.00046722,0.00000001,0.00000067,0.0000028
 6,-0.00000194,-0.00001573,-0.00002608,0.00000668,-0.00001547,-0.000015
 76,-0.00000456,-0.00000352,0.00000268,-0.00000242,-0.00001217,0.000013
 80,0.00000454,0.00000072,0.00000457,-0.00000055,0.00000205,-0.00000809
 ,0.00000303,0.00000893,0.00000171,-0.00000391,0.00143294,0.00000388,-0
 .00001346,0.00011724,-0.00026062,-0.00003847,-0.00018001,0.00160386,-0
 .00043556,-0.00051159,0.00001305,0.00017119,-0.00008848,0.00005846,0.0
 0023480,0.00004609,-0.00009391,-0.00037094,-0.00038622,-0.00201404,-0.
 00468046,0.00089506,0.00048926,-0.00739899,0.00326789,-0.00000746,-0.0
 0001443,0.00000656,0.00001700,-0.00001344,0.00000578,0.00000720,-0.000
 00475,0.00002403,-0.00000172,0.00000419,0.00002048,-0.00000340,0.00000
 323,0.00000859,-0.00000763,-0.00000054,-0.00001099,0.00000934,0.000001
 18,-0.00001479,0.00000911,0.00000775,-0.00001161,0.00017764,0.01254870
 ,-0.00001073,0.00001819,0.00003060,-0.00000212,-0.00000287,-0.00002731
 ,0.00013940,0.00008152,0.00002388,0.00001517,-0.00000081,-0.00000874,0
 .00007849,0.00014116,-0.00006402,-0.00010443,-0.00003435,-0.00022164,0
 .00052704,0.00090211,-0.00034629,0.00003476,0.00209162,-0.00129830,0.0
 0000579,0.00003066,-0.00002055,0.00000498,0.00000645,-0.00000813,-0.00
 000805,-0.00001726,-0.00001157,-0.00000118,-0.00001509,-0.00001111,0.0
 0000589,-0.00001103,-0.00000622,-0.00000075,-0.00000229,-0.00000445,0.
 00000401,-0.00000274,-0.00000244,0.00000383,0.00000275,-0.00000686,-0.
 00069209,-0.00318803,0.00198316\\0.00000128,-0.00000888,-0.00000226,0.
 00000043,-0.00000110,-0.00000147,-0.00000210,-0.00000245,-0.00000173,-
 0.00000027,0.00000692,-0.00000130,-0.00000190,0.00001102,-0.00000045,0
 .00000125,0.00000614,0.00000296,0.00000615,0.00000264,-0.00000097,-0.0
 0000356,0.00000209,-0.00000085,0.00000110,-0.00000996,-0.00000054,0.00
 000044,-0.00000558,0.00000051,-0.00000075,0.00000778,0.00000020,-0.000
 00136,0.00001656,-0.00000094,-0.00000077,0.00001210,-0.00000200,0.0000
 0137,-0.00000924,-0.00000243,0.00000243,-0.00001163,-0.00000637,0.0000
 0046,-0.00001157,0.00000312,-0.00000420,-0.00000483,0.00001453\\\@
 The archive entry for this job was punched.


 NOTHING WILL BE ATTEMPTED IF ALL POSSIBLE OBJECTIONS
 MUST FIRST BE OVERCOME.

                               -- THE GOLDEN PRINCIPLE,
                    PAUL DICKSON'S "THE OFFICIAL RULES"
 Job cpu time:      10 days  2 hours 29 minutes 16.5 seconds.
 Elapsed time:       0 days 16 hours 27 minutes 57.6 seconds.
 File lengths (MBytes):  RWF= 290297 Int=      0 D2E=      0 Chk=     39 Scr=      1
 Normal termination of Gaussian 16 at Sat Nov 22 16:50:45 2025.
