# Supplementary material for: Interplay of Noncovalent Interactions in Phase Separation Mediated by Tyrosine-Rich and Arginine-Rich Polypeptides
Source: J Am Chem Soc. 2026 Jun 17;148(25):26585–98. doi: 10.1021/jacs.6c06972 (PMC13339138; doi:10.1021/jacs.6c06972)
Supplement: Supplementary file 2 [file ja6c06972_si_002.zip › output/F.txt]

 Entering Gaussian System, Link 0=/share/apps/gaussian/g16/g16
 Initial command:
 /share/apps/gaussian/g16/l1.exe "/scratch/webmo-77271/1391/Gau-2885069.inp" -scrdir="/scratch/webmo-77271/1391/"
 Entering Link 1 = /share/apps/gaussian/g16/l1.exe PID=   2885070.
  
 Copyright (c) 1988-2019, Gaussian, Inc.  All Rights Reserved.
  
 This is part of the Gaussian(R) 16 program.  It is based on
 the Gaussian(R) 09 system (copyright 2009, Gaussian, Inc.),
 the Gaussian(R) 03 system (copyright 2003, Gaussian, Inc.),
 the Gaussian(R) 98 system (copyright 1998, Gaussian, Inc.),
 the Gaussian(R) 94 system (copyright 1995, Gaussian, Inc.),
 the Gaussian 92(TM) system (copyright 1992, Gaussian, Inc.),
 the Gaussian 90(TM) system (copyright 1990, Gaussian, Inc.),
 the Gaussian 88(TM) system (copyright 1988, Gaussian, Inc.),
 the Gaussian 86(TM) system (copyright 1986, Carnegie Mellon
 University), and the Gaussian 82(TM) system (copyright 1983,
 Carnegie Mellon University). Gaussian is a federally registered
 trademark of Gaussian, Inc.
  
 This software contains proprietary and confidential information,
 including trade secrets, belonging to Gaussian, Inc.
  
 This software is provided under written license and may be
 used, copied, transmitted, or stored only in accord with that
 written license.
  
 The following legend is applicable only to US Government
 contracts under FAR:
  
                    RESTRICTED RIGHTS LEGEND
  
 Use, reproduction and disclosure by the US Government is
 subject to restrictions as set forth in subparagraphs (a)
 and (c) of the Commercial Computer Software - Restricted
 Rights clause in FAR 52.227-19.
  
 Gaussian, Inc.
 340 Quinnipiac St., Bldg. 40, Wallingford CT 06492
  
  
 ---------------------------------------------------------------
 Warning -- This program may not be used in any manner that
 competes with the business of Gaussian, Inc. or will provide
 assistance to any competitor of Gaussian, Inc.  The licensee
 of this program is prohibited from giving any competitor of
 Gaussian, Inc. access to this program.  By using this program,
 the user acknowledges that Gaussian, Inc. is engaged in the
 business of creating and licensing software in the field of
 computational chemistry and represents and warrants to the
 licensee that it is not a competitor of Gaussian, Inc. and that
 it will not use this program in any manner prohibited above.
 ---------------------------------------------------------------
  

 Cite this work as:
 Gaussian 16, Revision C.01,
 M. J. Frisch, G. W. Trucks, H. B. Schlegel, G. E. Scuseria, 
 M. A. Robb, J. R. Cheeseman, G. Scalmani, V. Barone, 
 G. A. Petersson, H. Nakatsuji, X. Li, M. Caricato, A. V. Marenich, 
 J. Bloino, B. G. Janesko, R. Gomperts, B. Mennucci, H. P. Hratchian, 
 J. V. Ortiz, A. F. Izmaylov, J. L. Sonnenberg, D. Williams-Young, 
 F. Ding, F. Lipparini, F. Egidi, J. Goings, B. Peng, A. Petrone, 
 T. Henderson, D. Ranasinghe, V. G. Zakrzewski, J. Gao, N. Rega, 
 G. Zheng, W. Liang, M. Hada, M. Ehara, K. Toyota, R. Fukuda, 
 J. Hasegawa, M. Ishida, T. Nakajima, Y. Honda, O. Kitao, H. Nakai, 
 T. Vreven, K. Throssell, J. A. Montgomery, Jr., J. E. Peralta, 
 F. Ogliaro, M. J. Bearpark, J. J. Heyd, E. N. Brothers, K. N. Kudin, 
 V. N. Staroverov, T. A. Keith, R. Kobayashi, J. Normand, 
 K. Raghavachari, A. P. Rendell, J. C. Burant, S. S. Iyengar, 
 J. Tomasi, M. Cossi, J. M. Millam, M. Klene, C. Adamo, R. Cammi, 
 J. W. Ochterski, R. L. Martin, K. Morokuma, O. Farkas, 
 J. B. Foresman, and D. J. Fox, Gaussian, Inc., Wallingford CT, 2019.
 
 ******************************************
 Gaussian 16:  ES64L-G16RevC.01  3-Jul-2019
                19-Nov-2025 
 ******************************************
 %NProcShared=16
 Will use up to   16 processors via shared memory.
 %CHK=output.chk
 %Mem=45GB
 ----------------------------------------------------------------------
 #N MP2/aug-cc-pvtz OPT(rcfc) FREQ(noraman) SCRF=(PCM,Solvent=Water) Ge
 om=Check
 ----------------------------------------------------------------------
 1/10=5,18=20,19=15,26=6,29=2,38=1/1,3;
 2/9=110,12=2,40=1/2;
 3/5=16,6=1,7=10,11=9,14=-4,25=1,30=1,70=2201,71=1,72=1/1,2,3;
 4//1;
 5/5=2,38=5,53=1/2;
 8/6=4,10=1/1;
 9/15=2,16=-3/6;
 10/5=1/2;
 6/7=2,8=2,9=2,10=2/1;
 7/12=2,25=51/1,2,3,16;
 1/10=5,18=20,19=15,26=6/3(2);
 2/9=110/2;
 99//99;
 2/9=110/2;
 3/5=16,6=1,7=10,11=9,14=-2,25=1,30=1,70=2205,71=1,72=1/1,2,3;
 4/5=5,16=3,69=1/1;
 5/5=2,38=5,53=1/2;
 8/6=4,10=1/1;
 9/15=2,16=-3/6;
 10/5=1/2;
 7/12=2/1,2,3,16;
 1/18=20,19=15,26=6/3(-8);
 2/9=110/2;
 6/7=2,8=2,9=2,10=2/1;
 99/9=10/99;
 ---------
 C8H10O2Li
 ---------
 Structure from the checkpoint file:  "output.chk"
 Charge =  1 Multiplicity = 1
 Redundant internal coordinates found in file.  (old form).
 C,0,0.0210443794,-0.0104957773,-0.0043590309
 O,0,-0.0172160244,-0.0746414699,1.4116814038
 C,0,1.1728238694,-0.0923933944,2.0624914059
 C,0,1.0961417837,-0.1853024262,3.4693562673
 C,0,2.2610480775,-0.2150728407,4.2179646737
 C,0,3.506835619,-0.1558220437,3.586528285
 C,0,3.5817676819,-0.0650333628,2.2117706058
 C,0,2.4120845246,-0.0320750788,1.4469410616
 H,0,2.4824098658,0.0373666009,0.37076887
 H,0,4.541884554,-0.01909582,1.7146221547
 Li,0,2.3371459213,3.066799243,3.0431759726
 H,0,4.4071606263,-0.182329117,4.1863645164
 H,0,2.2140013014,-0.2878407744,5.2951860135
 O,0,-0.1574347973,-0.2445323943,3.9842361611
 C,0,-0.2730993337,-0.3668842,5.3922137149
 H,0,0.2107797374,-1.2798541733,5.7459306849
 H,0,0.1627845057,0.4977197177,5.8975604998
 H,0,-1.337614816,-0.4134869005,5.6033576454
 H,0,-1.0140094817,-0.0214023868,-0.3337392579
 H,0,0.5028656526,0.9097665443,-0.341813545
 H,0,0.5468724882,-0.8726397402,-0.4202693693
 Recover connectivity data from disk.

 GradGradGradGradGradGradGradGradGradGradGradGradGradGradGradGradGradGrad
 Berny optimization.
 Initialization pass.
 Cartesian force constants read from checkpoint file:
 "output.chk"
 FormGI is forming the generalized inverse of G from B-inverse, IUseBI=4.
                           ----------------------------
                           !    Initial Parameters    !
                           ! (Angstroms and Degrees)  !
 --------------------------                            --------------------------
 ! Name  Definition              Value          Derivative Info.                !
 --------------------------------------------------------------------------------
 ! R1    R(1,2)                  1.418          D2E/DX2 =    0.3526             !
 ! R2    R(1,19)                 1.0863         D2E/DX2 =    0.3541             !
 ! R3    R(1,20)                 1.0922         D2E/DX2 =    0.3388             !
 ! R4    R(1,21)                 1.0921         D2E/DX2 =    0.3392             !
 ! R5    R(2,3)                  1.3565         D2E/DX2 =    0.4247             !
 ! R6    R(3,4)                  1.412          D2E/DX2 =    0.3033             !
 ! R7    R(3,8)                  1.385          D2E/DX2 =    0.3253             !
 ! R8    R(3,11)                 3.5068         D2E/DX2 =    0.0089             !
 ! R9    R(4,5)                  1.385          D2E/DX2 =    0.3253             !
 ! R10   R(4,11)                 3.5068         D2E/DX2 =    0.0089             !
 ! R11   R(4,14)                 1.3565         D2E/DX2 =    0.4247             !
 ! R12   R(5,6)                  1.3979         D2E/DX2 =    0.3042             !
 ! R13   R(5,11)                 3.4866         D2E/DX2 =    0.0085             !
 ! R14   R(5,13)                 1.0807         D2E/DX2 =    0.3703             !
 ! R15   R(6,7)                  1.3798         D2E/DX2 =    0.3318             !
 ! R16   R(6,11)                 3.4711         D2E/DX2 =    0.0093             !
 ! R17   R(6,12)                 1.0822         D2E/DX2 =    0.3644             !
 ! R18   R(7,8)                  1.3979         D2E/DX2 =    0.3042             !
 ! R19   R(7,10)                 1.0822         D2E/DX2 =    0.3644             !
 ! R20   R(7,11)                 3.4711         D2E/DX2 =    0.0093             !
 ! R21   R(8,9)                  1.0807         D2E/DX2 =    0.3703             !
 ! R22   R(8,11)                 3.4866         D2E/DX2 =    0.0085             !
 ! R23   R(14,15)                1.418          D2E/DX2 =    0.3526             !
 ! R24   R(15,16)                1.0921         D2E/DX2 =    0.3392             !
 ! R25   R(15,17)                1.0922         D2E/DX2 =    0.3388             !
 ! R26   R(15,18)                1.0863         D2E/DX2 =    0.3541             !
 ! A1    A(2,1,19)             106.0598         D2E/DX2 =    0.1439             !
 ! A2    A(2,1,20)             111.0115         D2E/DX2 =    0.1409             !
 ! A3    A(2,1,21)             110.9513         D2E/DX2 =    0.1412             !
 ! A4    A(19,1,20)            109.5802         D2E/DX2 =    0.0702             !
 ! A5    A(19,1,21)            109.5951         D2E/DX2 =    0.0702             !
 ! A6    A(20,1,21)            109.5772         D2E/DX2 =    0.0714             !
 ! A7    A(1,2,3)              117.1312         D2E/DX2 =    0.3698             !
 ! A8    A(2,3,4)              115.5465         D2E/DX2 =    0.0443             !
 ! A9    A(2,3,8)              124.8315         D2E/DX2 =    0.0481             !
 ! A10   A(2,3,11)             114.4346         D2E/DX2 =    0.0052             !
 ! A11   A(4,3,8)              119.6215         D2E/DX2 =    0.0618             !
 ! A12   A(3,4,5)              119.6215         D2E/DX2 =    0.0618             !
 ! A13   A(3,4,14)             115.5465         D2E/DX2 =    0.0443             !
 ! A14   A(5,4,14)             124.8315         D2E/DX2 =    0.0481             !
 ! A15   A(11,4,14)            114.4346         D2E/DX2 =    0.0052             !
 ! A16   A(4,5,6)              120.2969         D2E/DX2 =    0.0566             !
 ! A17   A(4,5,13)             120.2379         D2E/DX2 =    0.0301             !
 ! A18   A(6,5,13)             119.4648         D2E/DX2 =    0.0306             !
 ! A19   A(11,5,13)            113.5898         D2E/DX2 =    0.0043             !
 ! A20   A(5,6,7)              120.0816         D2E/DX2 =    0.0559             !
 ! A21   A(5,6,12)             119.3412         D2E/DX2 =    0.0295             !
 ! A22   A(7,6,12)             120.5773         D2E/DX2 =    0.0301             !
 ! A23   A(11,6,12)            112.9457         D2E/DX2 =    0.0046             !
 ! A24   A(6,7,8)              120.0816         D2E/DX2 =    0.0559             !
 ! A25   A(6,7,10)             120.5773         D2E/DX2 =    0.0301             !
 ! A26   A(8,7,10)             119.3412         D2E/DX2 =    0.0295             !
 ! A27   A(10,7,11)            112.9457         D2E/DX2 =    0.0046             !
 ! A28   A(3,8,7)              120.2969         D2E/DX2 =    0.0566             !
 ! A29   A(3,8,9)              120.2379         D2E/DX2 =    0.0301             !
 ! A30   A(7,8,9)              119.4648         D2E/DX2 =    0.0306             !
 ! A31   A(9,8,11)             113.5898         D2E/DX2 =    0.0043             !
 ! A32   A(3,11,5)              40.4491         D2E/DX2 =    0.01               !
 ! A33   A(3,11,6)              47.1003         D2E/DX2 =    0.0099             !
 ! A34   A(3,11,7)              40.4702         D2E/DX2 =    0.0105             !
 ! A35   A(4,11,6)              40.4702         D2E/DX2 =    0.0105             !
 ! A36   A(4,11,7)              47.1003         D2E/DX2 =    0.0099             !
 ! A37   A(4,11,8)              40.4491         D2E/DX2 =    0.01               !
 ! A38   A(5,11,7)              40.4708         D2E/DX2 =    0.0106             !
 ! A39   A(5,11,8)              47.0104         D2E/DX2 =    0.0096             !
 ! A40   A(6,11,8)              40.4708         D2E/DX2 =    0.0106             !
 ! A41   A(4,14,15)            117.1312         D2E/DX2 =    0.3698             !
 ! A42   A(14,15,16)           110.9513         D2E/DX2 =    0.1412             !
 ! A43   A(14,15,17)           111.0115         D2E/DX2 =    0.1409             !
 ! A44   A(14,15,18)           106.0598         D2E/DX2 =    0.1439             !
 ! A45   A(16,15,17)           109.5772         D2E/DX2 =    0.0714             !
 ! A46   A(16,15,18)           109.5951         D2E/DX2 =    0.0702             !
 ! A47   A(17,15,18)           109.5802         D2E/DX2 =    0.0702             !
 ! D1    D(19,1,2,3)           179.1398         D2E/DX2 =    0.026              !
 ! D2    D(20,1,2,3)           -61.9036         D2E/DX2 =    0.0296             !
 ! D3    D(21,1,2,3)            60.1979         D2E/DX2 =    0.0295             !
 ! D4    D(1,2,3,4)           -178.7059         D2E/DX2 =    0.0063             !
 ! D5    D(1,2,3,8)              1.0351         D2E/DX2 =    0.0059             !
 ! D6    D(1,2,3,11)            92.8943         D2E/DX2 =    0.0052             !
 ! D7    D(2,3,4,5)            179.7554         D2E/DX2 =    0.0057             !
 ! D8    D(2,3,4,14)             0.0            D2E/DX2 =    0.0075             !
 ! D9    D(8,3,4,5)              0.0            D2E/DX2 =    0.0056             !
 ! D10   D(8,3,4,14)          -179.7554         D2E/DX2 =    0.0057             !
 ! D11   D(2,3,8,7)           -179.6265         D2E/DX2 =    0.0074             !
 ! D12   D(2,3,8,9)              0.1575         D2E/DX2 =    0.0073             !
 ! D13   D(4,3,8,7)              0.1046         D2E/DX2 =    0.0064             !
 ! D14   D(4,3,8,9)            179.8886         D2E/DX2 =    0.0055             !
 ! D15   D(2,3,11,5)           142.6605         D2E/DX2 =    0.0286             !
 ! D16   D(2,3,11,6)           175.063          D2E/DX2 =    0.0275             !
 ! D17   D(2,3,11,7)          -152.9211         D2E/DX2 =    0.0299             !
 ! D18   D(3,4,5,6)             -0.1046         D2E/DX2 =    0.0064             !
 ! D19   D(3,4,5,13)          -179.8886         D2E/DX2 =    0.0055             !
 ! D20   D(14,4,5,6)           179.6265         D2E/DX2 =    0.0074             !
 ! D21   D(14,4,5,13)           -0.1575         D2E/DX2 =    0.0073             !
 ! D22   D(14,4,11,6)          152.9211         D2E/DX2 =    0.0299             !
 ! D23   D(14,4,11,7)         -175.063          D2E/DX2 =    0.0275             !
 ! D24   D(14,4,11,8)         -142.6605         D2E/DX2 =    0.0286             !
 ! D25   D(3,4,14,15)          178.7059         D2E/DX2 =    0.0063             !
 ! D26   D(5,4,14,15)           -1.0351         D2E/DX2 =    0.0059             !
 ! D27   D(11,4,14,15)         -92.8943         D2E/DX2 =    0.0052             !
 ! D28   D(4,5,6,7)              0.1051         D2E/DX2 =    0.0075             !
 ! D29   D(4,5,6,12)          -179.8699         D2E/DX2 =    0.0058             !
 ! D30   D(13,5,6,7)           179.8908         D2E/DX2 =    0.0058             !
 ! D31   D(13,5,6,12)           -0.0842         D2E/DX2 =    0.0063             !
 ! D32   D(13,5,11,3)         -148.7273         D2E/DX2 =    0.0172             !
 ! D33   D(13,5,11,7)          146.8559         D2E/DX2 =    0.0176             !
 ! D34   D(13,5,11,8)          179.3256         D2E/DX2 =    0.0158             !
 ! D35   D(5,6,7,8)              0.0            D2E/DX2 =    0.0078             !
 ! D36   D(5,6,7,10)          -179.9747         D2E/DX2 =    0.0061             !
 ! D37   D(12,6,7,8)           179.9747         D2E/DX2 =    0.0061             !
 ! D38   D(12,6,7,10)            0.0            D2E/DX2 =    0.0068             !
 ! D39   D(12,6,11,3)         -179.4193         D2E/DX2 =    0.0152             !
 ! D40   D(12,6,11,4)         -146.9388         D2E/DX2 =    0.0168             !
 ! D41   D(12,6,11,8)          148.696          D2E/DX2 =    0.0167             !
 ! D42   D(6,7,8,3)             -0.1051         D2E/DX2 =    0.0075             !
 ! D43   D(6,7,8,9)           -179.8908         D2E/DX2 =    0.0058             !
 ! D44   D(10,7,8,3)           179.8699         D2E/DX2 =    0.0058             !
 ! D45   D(10,7,8,9)             0.0842         D2E/DX2 =    0.0063             !
 ! D46   D(10,7,11,3)          146.9388         D2E/DX2 =    0.0168             !
 ! D47   D(10,7,11,4)          179.4193         D2E/DX2 =    0.0152             !
 ! D48   D(10,7,11,5)         -148.696          D2E/DX2 =    0.0167             !
 ! D49   D(9,8,11,4)           148.7273         D2E/DX2 =    0.0172             !
 ! D50   D(9,8,11,5)          -179.3256         D2E/DX2 =    0.0158             !
 ! D51   D(9,8,11,6)          -146.8559         D2E/DX2 =    0.0176             !
 ! D52   D(4,14,15,16)         -60.1979         D2E/DX2 =    0.0295             !
 ! D53   D(4,14,15,17)          61.9036         D2E/DX2 =    0.0296             !
 ! D54   D(4,14,15,18)        -179.1398         D2E/DX2 =    0.026              !
 --------------------------------------------------------------------------------
 Trust Radius=3.00D-01 FncErr=5.00D-06 GrdErr=5.00D-06 EigMax=2.50D+02 EigMin=1.00D-04
 Number of steps in this run=    126 maximum allowed number of steps=    126.
 GradGradGradGradGradGradGradGradGradGradGradGradGradGradGradGradGradGrad

                          Input orientation:                          
 ---------------------------------------------------------------------
 Center     Atomic      Atomic             Coordinates (Angstroms)
 Number     Number       Type             X           Y           Z
 ---------------------------------------------------------------------
      1          6           0        0.021044   -0.010496   -0.004359
      2          8           0       -0.017216   -0.074641    1.411681
      3          6           0        1.172824   -0.092393    2.062491
      4          6           0        1.096142   -0.185302    3.469356
      5          6           0        2.261048   -0.215073    4.217965
      6          6           0        3.506836   -0.155822    3.586528
      7          6           0        3.581768   -0.065033    2.211771
      8          6           0        2.412085   -0.032075    1.446941
      9          1           0        2.482410    0.037367    0.370769
     10          1           0        4.541885   -0.019096    1.714622
     11          3           0        2.337146    3.066799    3.043176
     12          1           0        4.407161   -0.182329    4.186365
     13          1           0        2.214001   -0.287841    5.295186
     14          8           0       -0.157435   -0.244532    3.984236
     15          6           0       -0.273099   -0.366884    5.392214
     16          1           0        0.210780   -1.279854    5.745931
     17          1           0        0.162785    0.497720    5.897560
     18          1           0       -1.337615   -0.413487    5.603358
     19          1           0       -1.014009   -0.021402   -0.333739
     20          1           0        0.502866    0.909767   -0.341814
     21          1           0        0.546872   -0.872640   -0.420269
 ---------------------------------------------------------------------
                    Distance matrix (angstroms):
                    1          2          3          4          5
     1  C    0.000000
     2  O    1.418009   0.000000
     3  C    2.367525   1.356489   0.000000
     4  C    3.640479   2.342186   1.412013   0.000000
     5  C    4.784087   3.617379   2.417715   1.385030   0.000000
     6  C    5.006629   4.141919   2.788247   2.413720   1.397930
     7  C    4.194396   3.686858   2.413720   2.788247   2.406580
     8  C    2.797108   2.429929   1.385030   2.417715   2.781164
     9  H    2.490247   2.710014   2.143310   3.401847   3.861819
    10  H    4.836628   4.569492   3.387766   3.870382   3.392248
    11  Li   4.911369   4.251287   3.506834   3.506834   3.486632
    12  H    6.068748   5.223559   3.870382   3.387766   2.146595
    13  H    5.742052   4.483904   3.401847   2.143310   1.080701
    14  O    3.999440   2.581969   2.342186   1.356489   2.429929
    15  C    5.416321   3.999440   3.640479   2.367525   2.797108
    16  H    5.891783   4.504469   3.987896   2.676696   2.769845
    17  H    5.925456   4.525827   4.009510   2.689582   2.780616
    18  H    5.784016   4.407768   4.352371   3.244873   3.861225
    19  H    1.086254   2.010703   3.244873   4.352371   5.610839
    20  H    1.092204   2.077087   2.689582   4.009510   5.014783
    21  H    1.092140   2.076305   2.676696   3.987896   4.988387
                    6          7          8          9         10
     6  C    0.000000
     7  C    1.379788   0.000000
     8  C    2.406580   1.397930   0.000000
     9  H    3.380515   2.146709   1.080701   0.000000
    10  H    2.143374   1.082170   2.146595   2.459790   0.000000
    11  Li   3.471123   3.471123   3.486632   4.042317   4.018542
    12  H    1.082170   2.143374   3.392248   4.279217   2.480787
    13  H    2.146709   3.380515   3.861819   4.942437   4.279217
    14  O    3.686858   4.141919   3.617379   4.483904   5.223559
    15  C    4.194396   5.006629   4.784087   5.742052   6.068748
    16  H    4.097615   5.032856   4.988387   5.982285   6.049746
    17  H    4.117118   5.058773   5.014783   6.011490   6.077877
    18  H    5.253826   5.985366   5.610839   6.494293   7.060193
    19  H    5.985366   5.253826   3.861225   3.567174   5.921465
    20  H    5.058773   4.117118   2.780616   2.277598   4.626596
    21  H    5.032856   4.097615   2.769845   2.280385   4.609384
                   11         12         13         14         15
    11  Li   0.000000
    12  H    4.018542   0.000000
    13  H    4.042317   2.459790   0.000000
    14  O    4.251287   4.569492   2.710014   0.000000
    15  C    4.911369   4.836628   2.490247   1.418009   0.000000
    16  H    5.542537   4.609384   2.280385   2.076305   1.092140
    17  H    4.413109   4.626596   2.277598   2.077087   1.092204
    18  H    5.671930   5.921465   3.567174   2.010703   1.086254
    19  H    5.671930   7.060193   6.494293   4.407768   5.784016
    20  H    4.413109   6.077877   6.011490   4.525827   5.925456
    21  H    5.542537   6.049746   5.982285   4.504469   5.891783
                   16         17         18         19         20
    16  H    0.000000
    17  H    1.784675   0.000000
    18  H    1.780013   1.779902   0.000000
    19  H    6.328206   6.362659   5.958823   0.000000
    20  H    6.476140   6.262206   6.362659   1.779902   0.000000
    21  H    6.188764   6.476140   6.328206   1.780013   1.784675
                   21
    21  H    0.000000
 Stoichiometry    C8H10LiO2(1+)
 Framework group  CS[SG(Li),X(C8H10O2)]
 Deg. of freedom    29
 Full point group                 CS      NOp   2
 Largest Abelian subgroup         CS      NOp   2
 Largest concise Abelian subgroup CS      NOp   2
                         Standard orientation:                         
 ---------------------------------------------------------------------
 Center     Atomic      Atomic             Coordinates (Angstroms)
 Number     Number       Type             X           Y           Z
 ---------------------------------------------------------------------
      1          6           0        1.449766   -0.031100    2.708160
      2          8           0        1.408343   -0.005700    1.290984
      3          6           0        0.188074   -0.099553    0.706007
      4          6           0        0.188074   -0.099553   -0.706007
      5          6           0       -1.011996   -0.197008   -1.390582
      6          6           0       -2.217493   -0.297115   -0.689894
      7          6           0       -2.217493   -0.297115    0.689894
      8          6           0       -1.011996   -0.197008    1.390582
      9          1           0       -1.023439   -0.199758    2.471219
     10          1           0       -3.145951   -0.374628    1.240394
     11          3           0       -1.323278    2.985128    0.000000
     12          1           0       -3.145951   -0.374628   -1.240394
     13          1           0       -1.023439   -0.199758   -2.471219
     14          8           0        1.408343   -0.005700   -1.290984
     15          6           0        1.449766   -0.031100   -2.708160
     16          1           0        1.032821   -0.963709   -3.094382
     17          1           0        0.905338    0.816028   -3.131103
     18          1           0        2.499294    0.038631   -2.979411
     19          1           0        2.499294    0.038631    2.979411
     20          1           0        0.905338    0.816028    3.131103
     21          1           0        1.032821   -0.963709    3.094382
 ---------------------------------------------------------------------
 Rotational constants (GHZ):           1.3393570           1.1470160           0.7435163
 Standard basis: Aug-CC-pVTZ (5D, 7F)
 There are   437 symmetry adapted cartesian basis functions of A'  symmetry.
 There are   418 symmetry adapted cartesian basis functions of A"  symmetry.
 There are   375 symmetry adapted basis functions of A'  symmetry.
 There are   361 symmetry adapted basis functions of A"  symmetry.
   736 basis functions,  1064 primitive gaussians,   855 cartesian basis functions
    38 alpha electrons       38 beta electrons
       nuclear repulsion energy       552.8839905596 Hartrees.
 NAtoms=   21 NActive=   21 NUniq=   11 SFac= 3.64D+00 NAtFMM=   60 NAOKFM=F Big=F
 Integral buffers will be    131072 words long.
 Raffenetti 1 integral format.
 Two-electron integral symmetry is turned on.
 ------------------------------------------------------------------------------
 Polarizable Continuum Model (PCM)
 =================================
 Model                : PCM.
 Atomic radii         : UFF (Universal Force Field).
 Polarization charges : Total charges.
 Charge compensation  : None.
 Solution method      : On-the-fly selection.
 Cavity type          : Scaled VdW (van der Waals Surface) (Alpha=1.100).
 Cavity algorithm     : GePol (No added spheres)
                        Default sphere list used, NSphG=   21.
                        Lebedev-Laikov grids with approx.  5.0 points / Ang**2.
                        Smoothing algorithm: York/Karplus (Gamma=1.0000).
                        Polarization charges: spherical gaussians, with
                                              point-specific exponents (IZeta= 3).
                        Self-potential: point-specific (ISelfS= 7).
                        Self-field    : sphere-specific E.n sum rule (ISelfD= 2).
 1st derivatives      : Analytical E(r).r(x)/FMM algorithm (CHGder, D1EAlg=3).
                        Cavity 1st derivative terms included.
 Solvent              : Water, Eps=  78.355300 Eps(inf)=   1.777849
 ------------------------------------------------------------------------------
 Separa: There are  2 disjoint cavities,
 One-electron integrals computed using PRISM.
 NBasis=   736 RedAO= T EigKep=  1.92D-06  NBF=   375   361
 NBsUse=   732 1.00D-06 EigRej=  8.57D-07 NBFU=   375   357
 ExpMin= 7.59D-03 ExpMax= 1.53D+04 ExpMxC= 5.22D+02 IAcc=3 IRadAn=         5 AccDes= 0.00D+00
 Harris functional with IExCor=  205 and IRadAn=       5 diagonalized for initial guess.
 HarFok:  IExCor=  205 AccDes= 0.00D+00 IRadAn=         5 IDoV= 1 UseB2=F ITyADJ=14
 ICtDFT=  3500011 ScaDFX=  1.000000  1.000000  1.000000  1.000000
 FoFCou: FMM=F IPFlag=           0 FMFlag=      100000 FMFlg1=           0
         NFxFlg=           0 DoJE=T BraDBF=F KetDBF=T FulRan=T
         wScrn=  0.000000 ICntrl=       500 IOpCl=  0 I1Cent=   200000004 NGrid=           0
         NMat0=    1 NMatS0=      1 NMatT0=    0 NMatD0=    1 NMtDS0=    0 NMtDT0=    0
 Petite list used in FoFCou.
 Initial guess orbital symmetries:
       Occupied  (A") (A') (A") (A') (A') (A") (A') (A") (A') (A")
                 (A') (A') (A") (A') (A') (A") (A') (A") (A") (A')
                 (A') (A') (A") (A') (A') (A") (A") (A") (A') (A")
                 (A') (A') (A') (A') (A") (A") (A") (A')
       Virtual   (A') (A") (A') (A') (A") (A') (A') (A") (A') (A")
                 (A') (A") (A") (A') (A') (A') (A") (A") (A') (A')
                 (A") (A') (A') (A") (A') (A') (A') (A") (A") (A')
                 (A") (A') (A') (A") (A') (A') (A") (A") (A') (A')
                 (A') (A") (A') (A") (A") (A') (A") (A') (A") (A')
                 (A") (A") (A') (A') (A') (A') (A") (A") (A') (A")
                 (A") (A') (A') (A") (A') (A') (A') (A") (A") (A')
                 (A") (A') (A") (A') (A') (A") (A') (A") (A') (A")
                 (A') (A') (A") (A") (A') (A") (A') (A') (A") (A')
                 (A') (A') (A") (A") (A') (A") (A') (A") (A') (A')
                 (A') (A") (A') (A") (A') (A") (A") (A') (A") (A")
                 (A') (A") (A") (A') (A') (A') (A") (A') (A') (A")
                 (A') (A") (A') (A") (A") (A') (A') (A") (A') (A")
                 (A') (A') (A") (A") (A') (A') (A") (A") (A') (A')
                 (A") (A") (A') (A") (A') (A') (A") (A') (A") (A')
                 (A') (A") (A") (A') (A") (A") (A') (A") (A') (A")
                 (A') (A") (A") (A') (A') (A") (A') (A") (A") (A')
                 (A') (A') (A") (A") (A') (A') (A") (A') (A") (A")
                 (A') (A') (A') (A") (A") (A') (A") (A') (A') (A")
                 (A') (A") (A') (A') (A") (A') (A") (A') (A") (A')
                 (A') (A") (A") (A') (A") (A') (A') (A") (A') (A")
                 (A') (A") (A") (A') (A") (A') (A') (A") (A') (A")
                 (A') (A") (A') (A") (A') (A') (A') (A") (A') (A")
                 (A") (A') (A') (A") (A') (A") (A') (A") (A") (A')
                 (A') (A") (A') (A") (A") (A') (A") (A') (A") (A')
                 (A") (A') (A") (A') (A') (A") (A') (A") (A') (A")
                 (A') (A") (A") (A') (A") (A') (A") (A') (A') (A")
                 (A') (A") (A") (A') (A') (A') (A") (A") (A') (A')
                 (A') (A") (A') (A") (A") (A") (A') (A") (A') (A")
                 (A') (A") (A") (A") (A') (A') (A') (A") (A') (A')
                 (A") (A") (A') (A") (A") (A') (A') (A') (A") (A')
                 (A') (A") (A') (A") (A") (A') (A") (A") (A") (A')
                 (A') (A") (A') (A") (A') (A") (A') (A") (A') (A')
                 (A") (A') (A") (A") (A') (A') (A") (A') (A") (A")
                 (A') (A") (A') (A') (A") (A") (A') (A") (A') (A")
                 (A') (A') (A") (A') (A') (A") (A") (A') (A") (A")
                 (A') (A") (A") (A') (A') (A") (A') (A") (A") (A')
                 (A') (A") (A') (A") (A") (A') (A") (A") (A') (A")
                 (A") (A') (A') (A") (A') (A") (A') (A") (A') (A")
                 (A') (A') (A") (A') (A") (A") (A') (A") (A') (A")
                 (A") (A") (A') (A') (A") (A") (A') (A') (A") (A")
                 (A') (A") (A') (A') (A') (A") (A") (A") (A') (A')
                 (A") (A") (A') (A') (A') (A") (A") (A') (A') (A")
                 (A") (A') (A") (A') (A") (A') (A") (A') (A') (A")
                 (A") (A') (A') (A') (A") (A') (A') (A") (A') (A")
                 (A') (A") (A') (A") (A') (A") (A') (A') (A') (A')
                 (A') (A") (A") (A') (A') (A") (A") (A') (A") (A')
                 (A') (A") (A') (A") (A') (A') (A") (A') (A") (A')
                 (A") (A") (A') (A") (A") (A') (A') (A") (A") (A')
                 (A") (A') (A') (A") (A') (A') (A") (A') (A') (A")
                 (A') (A") (A") (A') (A") (A") (A") (A') (A") (A')
                 (A") (A') (A") (A') (A') (A") (A') (A") (A") (A')
                 (A") (A") (A") (A') (A') (A') (A") (A') (A") (A')
                 (A") (A") (A') (A") (A') (A") (A") (A') (A') (A')
                 (A") (A') (A") (A') (A") (A') (A') (A") (A") (A')
                 (A') (A") (A') (A") (A") (A") (A') (A") (A') (A")
                 (A") (A") (A') (A') (A') (A") (A") (A') (A') (A")
                 (A") (A') (A') (A") (A") (A') (A") (A') (A') (A")
                 (A") (A") (A') (A") (A') (A") (A') (A") (A') (A")
                 (A") (A') (A') (A") (A") (A') (A') (A") (A") (A")
                 (A') (A') (A") (A') (A") (A') (A") (A") (A') (A')
                 (A") (A') (A") (A') (A") (A") (A') (A') (A") (A')
                 (A") (A') (A") (A') (A') (A') (A") (A") (A') (A")
                 (A") (A") (A') (A") (A') (A") (A') (A") (A") (A')
                 (A') (A") (A') (A") (A") (A') (A") (A') (A") (A')
                 (A") (A") (A') (A") (A') (A") (A') (A') (A") (A')
                 (A") (A") (A') (A") (A') (A") (A") (A') (A") (A')
                 (A') (A") (A") (A') (A") (A') (A') (A") (A") (A")
                 (A') (A') (A") (A") (A') (A') (A") (A") (A') (A")
                 (A') (A") (A') (A")
 The electronic state of the initial guess is 1-A'.
 Requested convergence on RMS density matrix=1.00D-08 within 128 cycles.
 Requested convergence on MAX density matrix=1.00D-06.
 Requested convergence on             energy=1.00D-06.
 No special actions if energy rises.
 Inv3:  Mode=1 IEnd=     9292800.
 Iteration    1 A*A^-1 deviation from unit magnitude is 2.89D-15 for    375.
 Iteration    1 A*A^-1 deviation from orthogonality  is 2.59D-15 for   1180    639.
 Iteration    1 A^-1*A deviation from unit magnitude is 2.89D-15 for   1086.
 Iteration    1 A^-1*A deviation from orthogonality  is 2.22D-15 for   1441    193.
 Error on total polarization charges =  0.01259
 SCF Done:  E(RHF) =  -466.062197942     A.U. after   13 cycles
            NFock= 13  Conv=0.70D-08     -V/T= 2.0017
 ExpMin= 7.59D-03 ExpMax= 1.53D+04 ExpMxC= 5.22D+02 IAcc=3 IRadAn=         5 AccDes= 0.00D+00
 HarFok:  IExCor=  205 AccDes= 0.00D+00 IRadAn=         5 IDoV=-2 UseB2=F ITyADJ=14
 ICtDFT= 12500011 ScaDFX=  1.000000  1.000000  1.000000  1.000000
 Range of M.O.s used for correlation:    12   732
 NBasis=   736 NAE=    38 NBE=    38 NFC=    11 NFV=     0
 NROrb=    721 NOA=    27 NOB=    27 NVA=   694 NVB=   694

 **** Warning!!: The largest alpha MO coefficient is  0.11298903D+03

 Disk-based method using ON**2 memory for 27 occupieds at a time.
 Estimated scratch disk usage= 18033354794 words.
 Actual    scratch disk usage= 16311558698 words.
 JobTyp=1 Pass  1:  I=  12 to  38 NPSUse= 16 ParTrn=T ParDer=T DoDerP=T.
 (rs|ai) integrals will be sorted in core.
 Spin components of T(2) and E(2):
     alpha-alpha T2 =       0.7394817442D-01 E2=     -0.2247634473D+00
     alpha-beta  T2 =       0.3995758631D+00 E2=     -0.1346487263D+01
     beta-beta   T2 =       0.7394817442D-01 E2=     -0.2247634473D+00
 ANorm=    0.1243974361D+01
 E2 =    -0.1796014158D+01 EUMP2 =    -0.46785821210045D+03
          IDoAtm=111111111111111111111
 NEqPCM:  Using equilibrium solvation (IEInf=0, Eps=  78.3553, EpsInf=   1.7778)
          Differentiating once with respect to electric field.
                with respect to dipole field.
          Differentiating once with respect to nuclear coordinates.
          There are     1 degrees of freedom in the 1st order CPHF.  IDoFFX=0 NUNeed=     1.
 LinEq1:  Iter=  0 NonCon=     1 RMS=1.91D-03 Max=4.92D-02 NDo=     1
 AX will form     1 AO Fock derivatives at one time.
 LinEq1:  Iter=  1 NonCon=     1 RMS=4.78D-04 Max=7.34D-03 NDo=     1
 LinEq1:  Iter=  2 NonCon=     1 RMS=1.59D-04 Max=3.93D-03 NDo=     1
 LinEq1:  Iter=  3 NonCon=     1 RMS=6.38D-05 Max=1.31D-03 NDo=     1
 LinEq1:  Iter=  4 NonCon=     1 RMS=2.05D-05 Max=1.04D-03 NDo=     1
 LinEq1:  Iter=  5 NonCon=     1 RMS=5.59D-06 Max=2.94D-04 NDo=     1
 LinEq1:  Iter=  6 NonCon=     1 RMS=1.93D-06 Max=8.78D-05 NDo=     1
 LinEq1:  Iter=  7 NonCon=     1 RMS=8.57D-07 Max=4.21D-05 NDo=     1
 LinEq1:  Iter=  8 NonCon=     1 RMS=2.39D-07 Max=4.07D-06 NDo=     1
 LinEq1:  Iter=  9 NonCon=     1 RMS=7.99D-08 Max=1.79D-06 NDo=     1
 LinEq1:  Iter= 10 NonCon=     1 RMS=2.35D-08 Max=5.03D-07 NDo=     1
 LinEq1:  Iter= 11 NonCon=     1 RMS=5.39D-09 Max=1.22D-07 NDo=     1
 LinEq1:  Iter= 12 NonCon=     1 RMS=1.56D-09 Max=3.62D-08 NDo=     1
 LinEq1:  Iter= 13 NonCon=     1 RMS=4.76D-10 Max=9.44D-09 NDo=     1
 LinEq1:  Iter= 14 NonCon=     1 RMS=1.03D-10 Max=1.47D-09 NDo=     1
 LinEq1:  Iter= 15 NonCon=     0 RMS=1.98D-11 Max=3.44D-10 NDo=     1
 Linear equations converged to 1.000D-10 1.000D-09 after    15 iterations.
 End of Minotr F.D. properties file   721 does not exist.
 End of Minotr F.D. properties file   722 does not exist.
 End of Minotr F.D. properties file   788 does not exist.

 **********************************************************************

            Population analysis using the SCF Density.

 **********************************************************************

 Orbital symmetries:
       Occupied  (A") (A') (A') (A") (A") (A') (A') (A") (A') (A")
                 (A') (A') (A") (A') (A') (A") (A") (A') (A') (A")
                 (A') (A') (A") (A') (A") (A') (A") (A") (A') (A')
                 (A") (A') (A') (A") (A") (A') (A") (A')
       Virtual   (A') (A') (A") (A') (A') (A") (A") (A') (A') (A')
                 (A") (A") (A') (A') (A") (A') (A') (A") (A") (A')
                 (A') (A') (A") (A') (A") (A') (A") (A') (A") (A')
                 (A') (A") (A") (A') (A') (A') (A") (A") (A') (A')
                 (A') (A") (A') (A") (A') (A") (A") (A') (A") (A')
                 (A") (A') (A') (A') (A") (A') (A") (A") (A') (A")
                 (A') (A") (A') (A') (A') (A") (A') (A") (A") (A')
                 (A") (A') (A') (A") (A') (A') (A") (A") (A') (A')
                 (A') (A") (A') (A") (A") (A') (A') (A") (A') (A')
                 (A") (A") (A") (A') (A') (A") (A') (A") (A') (A")
                 (A') (A") (A') (A") (A') (A') (A") (A') (A") (A')
                 (A") (A') (A") (A") (A') (A") (A') (A') (A') (A")
                 (A') (A") (A") (A') (A") (A') (A') (A") (A') (A")
                 (A') (A") (A') (A") (A') (A") (A') (A") (A') (A")
                 (A') (A") (A') (A") (A') (A") (A') (A") (A") (A')
                 (A') (A") (A') (A") (A") (A') (A') (A") (A') (A")
                 (A') (A') (A") (A') (A") (A") (A') (A") (A") (A')
                 (A') (A') (A") (A') (A") (A') (A") (A") (A") (A')
                 (A') (A") (A') (A") (A') (A') (A") (A') (A') (A")
                 (A') (A') (A") (A') (A") (A') (A") (A") (A') (A")
                 (A') (A") (A') (A") (A") (A') (A') (A") (A") (A')
                 (A") (A') (A') (A') (A') (A") (A") (A') (A") (A')
                 (A') (A") (A') (A") (A') (A") (A') (A') (A') (A")
                 (A") (A") (A') (A") (A') (A') (A") (A') (A") (A")
                 (A') (A') (A") (A') (A") (A') (A') (A") (A") (A')
                 (A") (A") (A') (A') (A") (A') (A') (A") (A") (A')
                 (A") (A') (A") (A") (A') (A') (A") (A') (A') (A")
                 (A") (A') (A") (A') (A") (A') (A') (A") (A') (A')
                 (A") (A") (A") (A') (A') (A") (A') (A") (A") (A")
                 (A") (A') (A') (A') (A') (A") (A') (A") (A') (A')
                 (A") (A") (A") (A') (A") (A') (A') (A') (A") (A")
                 (A') (A") (A") (A') (A') (A") (A') (A") (A") (A')
                 (A') (A") (A') (A") (A') (A") (A") (A') (A") (A')
                 (A') (A") (A') (A") (A") (A') (A") (A') (A') (A")
                 (A') (A") (A') (A") (A') (A") (A') (A") (A") (A')
                 (A') (A") (A') (A') (A") (A') (A') (A") (A") (A")
                 (A") (A') (A") (A') (A') (A") (A") (A') (A') (A")
                 (A') (A") (A') (A") (A") (A") (A') (A") (A') (A")
                 (A") (A') (A") (A') (A") (A') (A") (A') (A") (A')
                 (A') (A') (A") (A') (A") (A") (A") (A") (A') (A")
                 (A") (A') (A') (A') (A") (A") (A') (A") (A') (A")
                 (A") (A') (A") (A") (A') (A') (A") (A') (A') (A")
                 (A") (A') (A') (A') (A") (A") (A') (A') (A") (A')
                 (A") (A") (A') (A') (A") (A") (A') (A') (A') (A")
                 (A") (A') (A') (A") (A') (A') (A') (A") (A") (A')
                 (A') (A") (A") (A') (A') (A') (A") (A') (A') (A")
                 (A') (A') (A') (A") (A') (A") (A") (A') (A") (A')
                 (A') (A") (A") (A') (A") (A') (A') (A') (A') (A")
                 (A") (A') (A") (A") (A") (A') (A") (A') (A") (A')
                 (A') (A") (A') (A") (A') (A') (A") (A') (A") (A")
                 (A') (A") (A') (A') (A") (A") (A') (A") (A") (A')
                 (A") (A') (A") (A') (A") (A') (A') (A") (A') (A")
                 (A") (A') (A") (A') (A") (A') (A') (A") (A') (A")
                 (A") (A") (A") (A') (A') (A") (A') (A") (A') (A')
                 (A") (A") (A') (A") (A') (A") (A') (A') (A") (A')
                 (A") (A') (A") (A') (A") (A") (A') (A') (A") (A")
                 (A") (A') (A") (A') (A') (A") (A') (A") (A") (A')
                 (A') (A") (A') (A") (A") (A') (A") (A') (A") (A')
                 (A") (A") (A') (A") (A') (A') (A") (A') (A") (A')
                 (A") (A") (A') (A") (A") (A") (A') (A') (A") (A')
                 (A") (A') (A") (A') (A") (A') (A") (A") (A") (A')
                 (A') (A') (A") (A') (A') (A") (A") (A') (A") (A")
                 (A') (A') (A") (A') (A') (A') (A") (A") (A') (A")
                 (A") (A") (A") (A') (A') (A') (A") (A") (A") (A')
                 (A') (A") (A") (A') (A") (A') (A") (A") (A') (A')
                 (A') (A") (A") (A") (A') (A") (A') (A") (A') (A')
                 (A") (A") (A") (A') (A') (A") (A") (A") (A') (A')
                 (A') (A') (A") (A") (A") (A') (A') (A") (A") (A")
                 (A') (A') (A") (A") (A') (A') (A") (A") (A') (A")
                 (A') (A") (A') (A")
 The electronic state is 1-A'.
 Alpha  occ. eigenvalues --  -20.59016 -20.59015 -11.30291 -11.30180 -11.27988
 Alpha  occ. eigenvalues --  -11.27988 -11.23724 -11.23720 -11.23504 -11.23378
 Alpha  occ. eigenvalues --   -2.40529  -1.43012  -1.40496  -1.15267  -1.03198
 Alpha  occ. eigenvalues --   -1.02253  -0.95038  -0.94149  -0.82185  -0.81963
 Alpha  occ. eigenvalues --   -0.73452  -0.69186  -0.69107  -0.66975  -0.64883
 Alpha  occ. eigenvalues --   -0.63331  -0.62512  -0.60949  -0.57430  -0.54103
 Alpha  occ. eigenvalues --   -0.54040  -0.53488  -0.49505  -0.49181  -0.48910
 Alpha  occ. eigenvalues --   -0.46973  -0.34109  -0.30718
 Alpha virt. eigenvalues --    0.01135   0.01880   0.01881   0.02067   0.04175
 Alpha virt. eigenvalues --    0.04193   0.04588   0.04635   0.04960   0.05166
 Alpha virt. eigenvalues --    0.06323   0.06402   0.06415   0.06811   0.06954
 Alpha virt. eigenvalues --    0.07420   0.07797   0.09107   0.09951   0.10029
 Alpha virt. eigenvalues --    0.10459   0.10961   0.11849   0.12178   0.12515
 Alpha virt. eigenvalues --    0.12764   0.13117   0.13293   0.13396   0.14116
 Alpha virt. eigenvalues --    0.14475   0.14732   0.14965   0.15030   0.15096
 Alpha virt. eigenvalues --    0.15380   0.15469   0.15781   0.16143   0.16814
 Alpha virt. eigenvalues --    0.16978   0.17174   0.17551   0.17830   0.18105
 Alpha virt. eigenvalues --    0.19222   0.19815   0.20265   0.20922   0.21279
 Alpha virt. eigenvalues --    0.21578   0.23078   0.23318   0.23658   0.24399
 Alpha virt. eigenvalues --    0.25202   0.25440   0.25988   0.26725   0.26947
 Alpha virt. eigenvalues --    0.27140   0.27959   0.28062   0.29238   0.29832
 Alpha virt. eigenvalues --    0.31119   0.31455   0.31791   0.32123   0.32134
 Alpha virt. eigenvalues --    0.33087   0.33255   0.33362   0.33404   0.34075
 Alpha virt. eigenvalues --    0.34410   0.34849   0.35056   0.35086   0.35259
 Alpha virt. eigenvalues --    0.35614   0.36212   0.36957   0.37153   0.37405
 Alpha virt. eigenvalues --    0.37648   0.38217   0.38287   0.39063   0.39154
 Alpha virt. eigenvalues --    0.39202   0.39300   0.39986   0.40134   0.41268
 Alpha virt. eigenvalues --    0.41940   0.42129   0.42619   0.42799   0.43179
 Alpha virt. eigenvalues --    0.43201   0.44121   0.44134   0.44806   0.45308
 Alpha virt. eigenvalues --    0.45586   0.46135   0.46315   0.47054   0.47105
 Alpha virt. eigenvalues --    0.47500   0.47793   0.48225   0.48944   0.49328
 Alpha virt. eigenvalues --    0.49952   0.50010   0.50864   0.50991   0.51225
 Alpha virt. eigenvalues --    0.51428   0.51698   0.52480   0.52724   0.52827
 Alpha virt. eigenvalues --    0.53642   0.53827   0.54098   0.54624   0.55063
 Alpha virt. eigenvalues --    0.55308   0.55879   0.55961   0.56506   0.56741
 Alpha virt. eigenvalues --    0.57507   0.57896   0.57937   0.58283   0.58838
 Alpha virt. eigenvalues --    0.59343   0.59598   0.60128   0.61574   0.62886
 Alpha virt. eigenvalues --    0.63195   0.63829   0.63938   0.64496   0.64531
 Alpha virt. eigenvalues --    0.65027   0.65244   0.68485   0.68684   0.69698
 Alpha virt. eigenvalues --    0.69821   0.70155   0.72087   0.72452   0.73024
 Alpha virt. eigenvalues --    0.73568   0.74344   0.74925   0.75157   0.76083
 Alpha virt. eigenvalues --    0.77476   0.78493   0.78527   0.78890   0.79627
 Alpha virt. eigenvalues --    0.80532   0.80976   0.82003   0.82194   0.83090
 Alpha virt. eigenvalues --    0.83984   0.84044   0.84161   0.85220   0.85313
 Alpha virt. eigenvalues --    0.86093   0.86376   0.87026   0.87357   0.87540
 Alpha virt. eigenvalues --    0.88712   0.89604   0.90042   0.90414   0.90785
 Alpha virt. eigenvalues --    0.90873   0.91525   0.92183   0.92334   0.92759
 Alpha virt. eigenvalues --    0.93267   0.93338   0.94210   0.94473   0.95093
 Alpha virt. eigenvalues --    0.95437   0.96350   0.96906   0.97150   0.98035
 Alpha virt. eigenvalues --    0.98185   0.98581   0.99298   0.99327   0.99500
 Alpha virt. eigenvalues --    0.99600   0.99691   1.00688   1.01589   1.02190
 Alpha virt. eigenvalues --    1.02353   1.03186   1.03460   1.04219   1.04450
 Alpha virt. eigenvalues --    1.06829   1.07467   1.07900   1.07941   1.08635
 Alpha virt. eigenvalues --    1.09151   1.09362   1.09703   1.10223   1.10455
 Alpha virt. eigenvalues --    1.11187   1.11304   1.11943   1.11968   1.12296
 Alpha virt. eigenvalues --    1.12864   1.13710   1.14785   1.14971   1.15371
 Alpha virt. eigenvalues --    1.15457   1.16282   1.17208   1.17933   1.18209
 Alpha virt. eigenvalues --    1.18290   1.19220   1.19379   1.19878   1.20386
 Alpha virt. eigenvalues --    1.20745   1.21593   1.21758   1.22717   1.23604
 Alpha virt. eigenvalues --    1.23674   1.24944   1.25130   1.25338   1.25486
 Alpha virt. eigenvalues --    1.26152   1.26179   1.26827   1.27312   1.27704
 Alpha virt. eigenvalues --    1.28526   1.28817   1.28987   1.30139   1.31246
 Alpha virt. eigenvalues --    1.32453   1.32682   1.33389   1.34486   1.34586
 Alpha virt. eigenvalues --    1.36263   1.37997   1.38580   1.39693   1.40272
 Alpha virt. eigenvalues --    1.41238   1.41582   1.42015   1.42172   1.44220
 Alpha virt. eigenvalues --    1.45354   1.46972   1.47511   1.48088   1.48255
 Alpha virt. eigenvalues --    1.49424   1.49859   1.50499   1.51775   1.52335
 Alpha virt. eigenvalues --    1.53169   1.54855   1.56111   1.56787   1.57540
 Alpha virt. eigenvalues --    1.58835   1.59564   1.60002   1.60511   1.60617
 Alpha virt. eigenvalues --    1.61721   1.62526   1.63458   1.64139   1.65712
 Alpha virt. eigenvalues --    1.66878   1.67618   1.68130   1.68250   1.69057
 Alpha virt. eigenvalues --    1.69626   1.70076   1.70628   1.71001   1.71639
 Alpha virt. eigenvalues --    1.74140   1.75169   1.75190   1.76099   1.76699
 Alpha virt. eigenvalues --    1.76767   1.77473   1.79437   1.80621   1.81166
 Alpha virt. eigenvalues --    1.81253   1.81559   1.82862   1.83633   1.85623
 Alpha virt. eigenvalues --    1.86157   1.86496   1.87442   1.87749   1.89175
 Alpha virt. eigenvalues --    1.89780   1.91263   1.91565   1.92244   1.92666
 Alpha virt. eigenvalues --    1.93030   1.94492   1.95266   1.97565   1.99049
 Alpha virt. eigenvalues --    1.99779   2.00462   2.01489   2.01857   2.02452
 Alpha virt. eigenvalues --    2.05179   2.05697   2.05929   2.06322   2.08388
 Alpha virt. eigenvalues --    2.09422   2.09947   2.10828   2.11431   2.11845
 Alpha virt. eigenvalues --    2.11979   2.13300   2.13732   2.15101   2.15153
 Alpha virt. eigenvalues --    2.16089   2.16129   2.18428   2.19317   2.20289
 Alpha virt. eigenvalues --    2.20961   2.21114   2.21842   2.22318   2.22847
 Alpha virt. eigenvalues --    2.26654   2.26860   2.28042   2.28487   2.29731
 Alpha virt. eigenvalues --    2.30362   2.31031   2.31744   2.32513   2.33975
 Alpha virt. eigenvalues --    2.35985   2.37770   2.41031   2.43815   2.45196
 Alpha virt. eigenvalues --    2.46804   2.47822   2.52167   2.52278   2.54255
 Alpha virt. eigenvalues --    2.54635   2.55401   2.60406   2.65143   2.65569
 Alpha virt. eigenvalues --    2.66409   2.67967   2.70448   2.70554   2.72410
 Alpha virt. eigenvalues --    2.72937   2.74917   2.75597   2.77477   2.77645
 Alpha virt. eigenvalues --    2.78929   2.80184   2.80450   2.86642   2.86798
 Alpha virt. eigenvalues --    2.87503   2.89063   2.92968   2.95937   2.96231
 Alpha virt. eigenvalues --    2.99554   2.99968   3.01332   3.01957   3.06482
 Alpha virt. eigenvalues --    3.08422   3.12212   3.12938   3.14647   3.15900
 Alpha virt. eigenvalues --    3.17500   3.20650   3.23874   3.26290   3.26301
 Alpha virt. eigenvalues --    3.28290   3.29494   3.32098   3.32210   3.35673
 Alpha virt. eigenvalues --    3.37202   3.39254   3.39705   3.40043   3.40632
 Alpha virt. eigenvalues --    3.43510   3.44287   3.47243   3.47378   3.47786
 Alpha virt. eigenvalues --    3.48488   3.49046   3.50015   3.51874   3.52213
 Alpha virt. eigenvalues --    3.52778   3.54793   3.55963   3.56740   3.57706
 Alpha virt. eigenvalues --    3.59364   3.60484   3.61513   3.62348   3.63922
 Alpha virt. eigenvalues --    3.64133   3.65560   3.66835   3.67265   3.69517
 Alpha virt. eigenvalues --    3.69520   3.71369   3.73317   3.75044   3.75258
 Alpha virt. eigenvalues --    3.76238   3.77343   3.77385   3.77645   3.79379
 Alpha virt. eigenvalues --    3.79896   3.82490   3.82797   3.83528   3.85363
 Alpha virt. eigenvalues --    3.85713   3.87266   3.88153   3.88346   3.89106
 Alpha virt. eigenvalues --    3.90885   3.92072   3.92435   3.93701   3.94138
 Alpha virt. eigenvalues --    3.94366   3.95401   3.95834   3.96880   3.98431
 Alpha virt. eigenvalues --    3.99523   4.00710   4.00921   4.03908   4.04811
 Alpha virt. eigenvalues --    4.05375   4.06209   4.07256   4.08186   4.08266
 Alpha virt. eigenvalues --    4.09709   4.12912   4.14694   4.16089   4.17360
 Alpha virt. eigenvalues --    4.17536   4.20285   4.20740   4.20748   4.21432
 Alpha virt. eigenvalues --    4.23747   4.26294   4.26508   4.26875   4.28112
 Alpha virt. eigenvalues --    4.28804   4.28950   4.29608   4.32551   4.32965
 Alpha virt. eigenvalues --    4.33530   4.35295   4.36454   4.38203   4.39559
 Alpha virt. eigenvalues --    4.40222   4.41023   4.41738   4.42447   4.43016
 Alpha virt. eigenvalues --    4.43725   4.44073   4.46053   4.46145   4.51524
 Alpha virt. eigenvalues --    4.53496   4.53753   4.54752   4.54810   4.55672
 Alpha virt. eigenvalues --    4.57672   4.58565   4.62914   4.63845   4.64594
 Alpha virt. eigenvalues --    4.66274   4.68731   4.70045   4.72707   4.73751
 Alpha virt. eigenvalues --    4.74494   4.76708   4.76996   4.77617   4.80832
 Alpha virt. eigenvalues --    4.81338   4.82408   4.83330   4.83888   4.84647
 Alpha virt. eigenvalues --    4.86058   4.87183   4.88526   4.90227   4.95168
 Alpha virt. eigenvalues --    4.95888   4.98079   4.98575   4.98674   5.01307
 Alpha virt. eigenvalues --    5.01906   5.03216   5.04575   5.05432   5.06414
 Alpha virt. eigenvalues --    5.07037   5.08046   5.08108   5.09307   5.14097
 Alpha virt. eigenvalues --    5.14976   5.16903   5.17911   5.18416   5.19675
 Alpha virt. eigenvalues --    5.20129   5.20732   5.23987   5.25227   5.28718
 Alpha virt. eigenvalues --    5.29444   5.30267   5.33610   5.35702   5.39058
 Alpha virt. eigenvalues --    5.39750   5.39907   5.42464   5.45023   5.47992
 Alpha virt. eigenvalues --    5.48304   5.49110   5.52925   5.55043   5.60035
 Alpha virt. eigenvalues --    5.60755   5.61712   5.64087   5.68399   5.69366
 Alpha virt. eigenvalues --    5.70562   5.71339   5.72149   5.75648   5.78167
 Alpha virt. eigenvalues --    5.82588   5.89498   5.98699   6.02949   6.07700
 Alpha virt. eigenvalues --    6.07805   6.09235   6.10093   6.15433   6.16050
 Alpha virt. eigenvalues --    6.19132   6.19536   6.21893   6.22170   6.35536
 Alpha virt. eigenvalues --    6.40554   6.41744   6.52013   6.53152   6.60468
 Alpha virt. eigenvalues --    6.69426   6.70433   6.74481   6.77052   6.80771
 Alpha virt. eigenvalues --    6.84614   6.88943   6.94062   6.95252   6.97056
 Alpha virt. eigenvalues --    7.00706   7.03868   7.09498   7.09990   7.17731
 Alpha virt. eigenvalues --    7.19514   7.20072   7.26216   7.28478   7.50963
 Alpha virt. eigenvalues --    7.55324   7.66290   7.66943   7.68798   7.73221
 Alpha virt. eigenvalues --    7.82890   7.86667   7.97371   8.00184   8.02119
 Alpha virt. eigenvalues --    8.36136   8.52329   8.54280   8.73663  15.53105
 Alpha virt. eigenvalues --   16.30029  16.40919  17.59715  18.23465  19.04484
 Alpha virt. eigenvalues --   19.20252  19.94287  20.40123  20.60034
          Condensed to atoms (all electrons):
               1          2          3          4          5          6
     1  C    5.930973   0.162082  -0.027221  -0.072901   0.003204  -0.002664
     2  O    0.162082   9.033649  -0.060393  -0.100222   0.099541  -0.010591
     3  C   -0.027221  -0.060393   6.185276  -0.479532  -0.207792  -0.053703
     4  C   -0.072901  -0.100222  -0.479532   6.185276   0.173998  -0.050517
     5  C    0.003204   0.099541  -0.207792   0.173998   6.965444  -0.291541
     6  C   -0.002664  -0.010591  -0.053703  -0.050517  -0.291541   6.746748
     7  C   -0.008099   0.014134  -0.050517  -0.053703   0.249939  -0.395625
     8  C    0.019437  -0.356404   0.173998  -0.207792  -0.335414   0.249939
     9  H   -0.048030  -0.055684  -0.086736   0.025348  -0.026198   0.020670
    10  H    0.001353   0.001919  -0.033917   0.003911   0.003306  -0.026703
    11  Li   0.002946  -0.005888  -0.008384  -0.008384  -0.008287  -0.005872
    12  H    0.000718   0.000922   0.003911  -0.033917  -0.046881   0.342127
    13  H   -0.001404  -0.009923   0.025348  -0.086736   0.370875  -0.111623
    14  O    0.004583  -0.060738  -0.100222  -0.060393  -0.356404   0.014134
    15  C    0.001127   0.004583  -0.072901  -0.027221   0.019437  -0.008099
    16  H    0.000217   0.002536   0.007721   0.006891  -0.042512   0.003895
    17  H   -0.000203   0.002100   0.001328  -0.003801  -0.013506   0.001924
    18  H   -0.000103  -0.012544  -0.000523  -0.021154   0.017950  -0.001706
    19  H    0.347925   0.016686  -0.021154  -0.000523  -0.000947  -0.000174
    20  H    0.345901   0.004201  -0.003801   0.001328  -0.000119  -0.000500
    21  H    0.348327   0.020043   0.006891   0.007721   0.001967  -0.000426
               7          8          9         10         11         12
     1  C   -0.008099   0.019437  -0.048030   0.001353   0.002946   0.000718
     2  O    0.014134  -0.356404  -0.055684   0.001919  -0.005888   0.000922
     3  C   -0.050517   0.173998  -0.086736  -0.033917  -0.008384   0.003911
     4  C   -0.053703  -0.207792   0.025348   0.003911  -0.008384  -0.033917
     5  C    0.249939  -0.335414  -0.026198   0.003306  -0.008287  -0.046881
     6  C   -0.395625   0.249939   0.020670  -0.026703  -0.005872   0.342127
     7  C    6.746748  -0.291541  -0.111623   0.342127  -0.005872  -0.026703
     8  C   -0.291541   6.965444   0.370875  -0.046881  -0.008287   0.003306
     9  H   -0.111623   0.370875   0.585148  -0.023606   0.003173  -0.006867
    10  H    0.342127  -0.046881  -0.023606   0.345547  -0.001093   0.024178
    11  Li  -0.005872  -0.008287   0.003173  -0.001093   2.012482  -0.001093
    12  H   -0.026703   0.003306  -0.006867   0.024178  -0.001093   0.345547
    13  H    0.020670  -0.026198   0.003256  -0.006867   0.003173  -0.023606
    14  O   -0.010591   0.099541  -0.009923   0.000922  -0.005888   0.001919
    15  C   -0.002664   0.003204  -0.001404   0.000718   0.002946   0.001353
    16  H   -0.000426   0.001967  -0.000080   0.000017   0.000126   0.000302
    17  H   -0.000500  -0.000119   0.000158  -0.000169  -0.001312  -0.000682
    18  H   -0.000174  -0.000947  -0.000264   0.000118   0.000667   0.000163
    19  H   -0.001706   0.017950  -0.000857   0.000163   0.000667   0.000118
    20  H    0.001924  -0.013506  -0.003028  -0.000682  -0.001312  -0.000169
    21  H    0.003895  -0.042512  -0.007883   0.000302   0.000126   0.000017
              13         14         15         16         17         18
     1  C   -0.001404   0.004583   0.001127   0.000217  -0.000203  -0.000103
     2  O   -0.009923  -0.060738   0.004583   0.002536   0.002100  -0.012544
     3  C    0.025348  -0.100222  -0.072901   0.007721   0.001328  -0.000523
     4  C   -0.086736  -0.060393  -0.027221   0.006891  -0.003801  -0.021154
     5  C    0.370875  -0.356404   0.019437  -0.042512  -0.013506   0.017950
     6  C   -0.111623   0.014134  -0.008099   0.003895   0.001924  -0.001706
     7  C    0.020670  -0.010591  -0.002664  -0.000426  -0.000500  -0.000174
     8  C   -0.026198   0.099541   0.003204   0.001967  -0.000119  -0.000947
     9  H    0.003256  -0.009923  -0.001404  -0.000080   0.000158  -0.000264
    10  H   -0.006867   0.000922   0.000718   0.000017  -0.000169   0.000118
    11  Li   0.003173  -0.005888   0.002946   0.000126  -0.001312   0.000667
    12  H   -0.023606   0.001919   0.001353   0.000302  -0.000682   0.000163
    13  H    0.585148  -0.055684  -0.048030  -0.007883  -0.003028  -0.000857
    14  O   -0.055684   9.033649   0.162082   0.020043   0.004201   0.016686
    15  C   -0.048030   0.162082   5.930973   0.348327   0.345901   0.347925
    16  H   -0.007883   0.020043   0.348327   0.282135   0.009039  -0.036212
    17  H   -0.003028   0.004201   0.345901   0.009039   0.288239  -0.033293
    18  H   -0.000857   0.016686   0.347925  -0.036212  -0.033293   0.446568
    19  H   -0.000264  -0.012544  -0.000103   0.000095   0.000044   0.000033
    20  H    0.000158   0.002100  -0.000203   0.000020  -0.000014   0.000044
    21  H   -0.000080   0.002536   0.000217  -0.000038   0.000020   0.000095
              19         20         21
     1  C    0.347925   0.345901   0.348327
     2  O    0.016686   0.004201   0.020043
     3  C   -0.021154  -0.003801   0.006891
     4  C   -0.000523   0.001328   0.007721
     5  C   -0.000947  -0.000119   0.001967
     6  C   -0.000174  -0.000500  -0.000426
     7  C   -0.001706   0.001924   0.003895
     8  C    0.017950  -0.013506  -0.042512
     9  H   -0.000857  -0.003028  -0.007883
    10  H    0.000163  -0.000682   0.000302
    11  Li   0.000667  -0.001312   0.000126
    12  H    0.000118  -0.000169   0.000017
    13  H   -0.000264   0.000158  -0.000080
    14  O   -0.012544   0.002100   0.002536
    15  C   -0.000103  -0.000203   0.000217
    16  H    0.000095   0.000020  -0.000038
    17  H    0.000044  -0.000014   0.000020
    18  H    0.000033   0.000044   0.000095
    19  H    0.446568  -0.033293  -0.036212
    20  H   -0.033293   0.288239   0.009039
    21  H   -0.036212   0.009039   0.282135
 Mulliken charges:
               1
     1  C   -1.008167
     2  O   -0.690008
     3  C    0.802323
     4  C    0.802323
     5  C   -0.576061
     6  C   -0.419692
     7  C   -0.419692
     8  C   -0.576061
     9  H    0.373556
    10  H    0.415338
    11  Li   1.035368
    12  H    0.415338
    13  H    0.373556
    14  O   -0.690008
    15  C   -1.008167
    16  H    0.403823
    17  H    0.403675
    18  H    0.277529
    19  H    0.277529
    20  H    0.403675
    21  H    0.403823
 Sum of Mulliken charges =   1.00000
 Mulliken charges with hydrogens summed into heavy atoms:
               1
     1  C    0.076860
     2  O   -0.690008
     3  C    0.802323
     4  C    0.802323
     5  C   -0.202505
     6  C   -0.004355
     7  C   -0.004355
     8  C   -0.202505
    11  Li   1.035368
    14  O   -0.690008
    15  C    0.076860
 Electronic spatial extent (au):  <R**2>=           1603.3968
 Charge=              1.0000 electrons
 Dipole moment (field-independent basis, Debye):
    X=             -7.2696    Y=             14.0488    Z=              0.0000  Tot=             15.8183
 Quadrupole moment (field-independent basis, Debye-Ang):
   XX=            -50.9570   YY=            -21.0425   ZZ=            -41.3229
   XY=            -18.5063   XZ=              0.0000   YZ=             -0.0000
 Traceless Quadrupole moment (field-independent basis, Debye-Ang):
   XX=            -13.1828   YY=             16.7316   ZZ=             -3.5488
   XY=            -18.5063   XZ=              0.0000   YZ=             -0.0000
 Octapole moment (field-independent basis, Debye-Ang**2):
  XXX=            -15.1351  YYY=            149.3979  ZZZ=             -0.0000  XYY=            -48.0905
  XXY=             28.8320  XXZ=              0.0000  XZZ=             17.0188  YZZ=              4.6170
  YYZ=             -0.0000  XYZ=              0.0000
 Hexadecapole moment (field-independent basis, Debye-Ang**3):
 XXXX=           -782.8061 YYYY=            263.6609 ZZZZ=           -941.0930 XXXY=            -47.6442
 XXXZ=             -0.0000 YYYX=           -199.7729 YYYZ=              0.0000 ZZZX=              0.0000
 ZZZY=              0.0000 XXYY=           -103.1901 XXZZ=           -273.1089 YYZZ=           -201.5127
 XXYZ=              0.0000 YYXZ=              0.0000 ZZXY=             -6.5926
 N-N= 5.528839905596D+02 E-N=-2.186441146521D+03  KE= 4.652858236982D+02
 Symmetry A'   KE= 2.395517238297D+02
 Symmetry A"   KE= 2.257340998685D+02
 D1PCM: PCM CHGder 1st derivatives, ID1Alg=3 FixD1E=F DoIter=F DoCFld=F I1PDM=2.
 Calling FoFJK, ICntrl=  10002127 FMM=F ISym2X=1 I1Cent= 0 IOpClX= 0 NMat=1 NMatS=1 NMatT=0.
 ***** Axes restored to original set *****
 -------------------------------------------------------------------
 Center     Atomic                   Forces (Hartrees/Bohr)
 Number     Number              X              Y              Z
 -------------------------------------------------------------------
      1        6           0.001917713    0.000323463   -0.005186227
      2        8          -0.004860367   -0.000302353    0.005145269
      3        6          -0.003186121   -0.000150878    0.000242404
      4        6          -0.003140017   -0.000095018   -0.000603453
      5        6           0.002906992   -0.000415826    0.005121321
      6        6           0.002506794   -0.000532413    0.005634696
      7        6           0.003105588    0.000193093   -0.005351198
      8        6           0.003447035    0.000238497   -0.004786702
      9        1          -0.000243061   -0.000033246    0.000162599
     10        1          -0.000184177   -0.000050334    0.000015872
     11        3           0.000001483    0.000690182    0.000045660
     12        1          -0.000181013   -0.000046501   -0.000042172
     13        1          -0.000223794   -0.000009902   -0.000190895
     14        8          -0.004272728    0.000409639   -0.005635989
     15        6           0.001342848   -0.000373052    0.005360671
     16        1          -0.000174593    0.000715452   -0.000000952
     17        1          -0.000132984   -0.000705983   -0.000092168
     18        1           0.000877502    0.000114517   -0.000579398
     19        1           0.000808806    0.000031285    0.000680940
     20        1          -0.000137128   -0.000711005   -0.000016132
     21        1          -0.000178779    0.000710380    0.000075853
 -------------------------------------------------------------------
 Cartesian Forces:  Max     0.005635989 RMS     0.002301259

 GradGradGradGradGradGradGradGradGradGradGradGradGradGradGradGradGradGrad
 Berny optimization.
 FormGI is forming the generalized inverse of G from B-inverse, IUseBI=4.
 Internal  Forces:  Max     0.006138680 RMS     0.001375488
 Search for a local minimum.
 Step number   1 out of a maximum of  126
 All quantities printed in internal units (Hartrees-Bohrs-Radians)
 Mixed Optimization -- RFO/linear search
 Second derivative matrix not updated -- first step.
 ITU=  0
     Eigenvalues ---    0.00104   0.00152   0.00324   0.00352   0.00573
     Eigenvalues ---    0.01280   0.01319   0.01535   0.01739   0.01836
     Eigenvalues ---    0.01977   0.01988   0.02333   0.02541   0.02587
     Eigenvalues ---    0.02807   0.03584   0.03625   0.04346   0.04420
     Eigenvalues ---    0.07449   0.08579   0.08656   0.08659   0.08678
     Eigenvalues ---    0.09001   0.13224   0.13361   0.16614   0.17350
     Eigenvalues ---    0.17694   0.18652   0.18656   0.19078   0.19143
     Eigenvalues ---    0.26712   0.28777   0.30476   0.32998   0.33410
     Eigenvalues ---    0.33688   0.33688   0.34171   0.34577   0.35294
     Eigenvalues ---    0.35401   0.36530   0.36555   0.37247   0.37479
     Eigenvalues ---    0.38474   0.39320   0.40866   0.42598   0.44696
     Eigenvalues ---    0.55174   0.55183
 RFO step:  Lambda=-7.41742240D-04 EMin= 1.03843235D-03
 Linear search not attempted -- first point.
 Iteration  1 RMS(Cart)=  0.01083202 RMS(Int)=  0.00006859
 Iteration  2 RMS(Cart)=  0.00013203 RMS(Int)=  0.00000572
 Iteration  3 RMS(Cart)=  0.00000001 RMS(Int)=  0.00000572
 ClnCor:  largest displacement from symmetrization is 1.71D-08 for atom    19.
 Variable       Old X    -DE/DX   Delta X   Delta X   Delta X     New X
                                 (Linear)    (Quad)   (Total)
    R1        2.67965   0.00452   0.00000   0.01674   0.01674   2.69639
    R2        2.05272  -0.00098   0.00000  -0.00300  -0.00300   2.04972
    R3        2.06397  -0.00067   0.00000  -0.00300  -0.00300   2.06096
    R4        2.06384  -0.00065   0.00000  -0.00294  -0.00294   2.06091
    R5        2.56339   0.00180   0.00000   0.00641   0.00641   2.56980
    R6        2.66832   0.00169   0.00000   0.00089   0.00088   2.66920
    R7        2.61733   0.00568   0.00000   0.01535   0.01535   2.63267
    R8        6.62696   0.00033   0.00000   0.04997   0.04998   6.67693
    R9        2.61733   0.00568   0.00000   0.01535   0.01535   2.63267
   R10        6.62696   0.00033   0.00000   0.04997   0.04998   6.67693
   R11        2.56339   0.00180   0.00000   0.00641   0.00641   2.56980
   R12        2.64171   0.00244   0.00000   0.00265   0.00264   2.64435
   R13        6.58878   0.00037   0.00000   0.04451   0.04450   6.63328
   R14        2.04223  -0.00018   0.00000  -0.00124  -0.00124   2.04099
   R15        2.60742   0.00614   0.00000   0.01559   0.01558   2.62300
   R16        6.55947   0.00041   0.00000   0.03943   0.03943   6.59890
   R17        2.04500  -0.00017   0.00000  -0.00072  -0.00072   2.04429
   R18        2.64171   0.00244   0.00000   0.00265   0.00264   2.64435
   R19        2.04500  -0.00017   0.00000  -0.00072  -0.00072   2.04429
   R20        6.55947   0.00041   0.00000   0.03943   0.03943   6.59890
   R21        2.04223  -0.00018   0.00000  -0.00124  -0.00124   2.04099
   R22        6.58878   0.00037   0.00000   0.04451   0.04450   6.63328
   R23        2.67965   0.00452   0.00000   0.01674   0.01674   2.69639
   R24        2.06384  -0.00065   0.00000  -0.00294  -0.00294   2.06091
   R25        2.06397  -0.00067   0.00000  -0.00300  -0.00300   2.06096
   R26        2.05272  -0.00098   0.00000  -0.00300  -0.00300   2.04972
    A1        1.85109  -0.00066   0.00000  -0.00585  -0.00586   1.84524
    A2        1.93752   0.00037   0.00000  -0.00090  -0.00090   1.93662
    A3        1.93646   0.00030   0.00000  -0.00133  -0.00134   1.93513
    A4        1.91254   0.00016   0.00000   0.00330   0.00330   1.91583
    A5        1.91280   0.00018   0.00000   0.00343   0.00343   1.91622
    A6        1.91248  -0.00035   0.00000   0.00130   0.00130   1.91379
    A7        2.04433  -0.00518   0.00000  -0.01825  -0.01825   2.02608
    A8        2.01667  -0.00011   0.00000  -0.00103  -0.00103   2.01564
    A9        2.17872  -0.00006   0.00000   0.00070   0.00070   2.17942
   A10        1.99726   0.00048   0.00000   0.00072   0.00072   1.99798
   A11        2.08779   0.00017   0.00000   0.00033   0.00033   2.08811
   A12        2.08779   0.00017   0.00000   0.00033   0.00033   2.08811
   A13        2.01667  -0.00011   0.00000  -0.00103  -0.00103   2.01564
   A14        2.17872  -0.00006   0.00000   0.00070   0.00070   2.17942
   A15        1.99726   0.00048   0.00000   0.00072   0.00072   1.99798
   A16        2.09958  -0.00005   0.00000  -0.00018  -0.00018   2.09940
   A17        2.09855   0.00018   0.00000  -0.00058  -0.00058   2.09797
   A18        2.08505  -0.00013   0.00000   0.00075   0.00076   2.08581
   A19        1.98252   0.00048   0.00000  -0.00149  -0.00148   1.98104
   A20        2.09582  -0.00012   0.00000  -0.00015  -0.00015   2.09567
   A21        2.08290  -0.00010   0.00000   0.00048   0.00048   2.08338
   A22        2.10447   0.00022   0.00000  -0.00033  -0.00033   2.10414
   A23        1.97128   0.00049   0.00000  -0.00328  -0.00327   1.96800
   A24        2.09582  -0.00012   0.00000  -0.00015  -0.00015   2.09567
   A25        2.10447   0.00022   0.00000  -0.00033  -0.00033   2.10414
   A26        2.08290  -0.00010   0.00000   0.00048   0.00048   2.08338
   A27        1.97128   0.00049   0.00000  -0.00328  -0.00327   1.96800
   A28        2.09958  -0.00005   0.00000  -0.00018  -0.00018   2.09940
   A29        2.09855   0.00018   0.00000  -0.00058  -0.00058   2.09797
   A30        2.08505  -0.00013   0.00000   0.00075   0.00076   2.08581
   A31        1.98252   0.00048   0.00000  -0.00149  -0.00148   1.98104
   A32        0.70597   0.00102   0.00000  -0.00295  -0.00293   0.70304
   A33        0.82206   0.00128   0.00000  -0.00304  -0.00302   0.81903
   A34        0.70634   0.00109   0.00000  -0.00254  -0.00252   0.70382
   A35        0.70634   0.00109   0.00000  -0.00254  -0.00252   0.70382
   A36        0.82206   0.00128   0.00000  -0.00304  -0.00302   0.81903
   A37        0.70597   0.00102   0.00000  -0.00295  -0.00293   0.70304
   A38        0.70635   0.00114   0.00000  -0.00219  -0.00217   0.70418
   A39        0.82049   0.00129   0.00000  -0.00297  -0.00295   0.81754
   A40        0.70635   0.00114   0.00000  -0.00219  -0.00217   0.70418
   A41        2.04433  -0.00518   0.00000  -0.01825  -0.01825   2.02608
   A42        1.93646   0.00030   0.00000  -0.00133  -0.00134   1.93513
   A43        1.93752   0.00037   0.00000  -0.00090  -0.00090   1.93662
   A44        1.85109  -0.00066   0.00000  -0.00585  -0.00586   1.84524
   A45        1.91248  -0.00035   0.00000   0.00130   0.00130   1.91379
   A46        1.91280   0.00018   0.00000   0.00343   0.00343   1.91622
   A47        1.91254   0.00016   0.00000   0.00330   0.00330   1.91583
    D1        3.12658  -0.00001   0.00000  -0.00094  -0.00094   3.12564
    D2       -1.08042  -0.00001   0.00000  -0.00096  -0.00096  -1.08138
    D3        1.05065   0.00001   0.00000  -0.00085  -0.00085   1.04980
    D4       -3.11901  -0.00004   0.00000   0.00124   0.00123  -3.11777
    D5        0.01807   0.00011   0.00000   0.00096   0.00096   0.01903
    D6        1.62131  -0.00008   0.00000  -0.00041  -0.00040   1.62091
    D7        3.13732   0.00014   0.00000  -0.00026  -0.00026   3.13707
    D8       -0.00000   0.00000   0.00000  -0.00000   0.00000   0.00000
    D9       -0.00000   0.00000   0.00000  -0.00000   0.00000   0.00000
   D10       -3.13732  -0.00014   0.00000   0.00026   0.00026  -3.13707
   D11       -3.13507  -0.00016   0.00000   0.00046   0.00046  -3.13461
   D12        0.00275   0.00004   0.00000   0.00028   0.00029   0.00304
   D13        0.00183  -0.00001   0.00000   0.00017   0.00017   0.00200
   D14        3.13965   0.00019   0.00000  -0.00000   0.00000   3.13965
   D15        2.48990   0.00015   0.00000   0.00054   0.00053   2.49043
   D16        3.05543  -0.00011   0.00000  -0.00102  -0.00102   3.05441
   D17       -2.66898   0.00053   0.00000   0.00085   0.00085  -2.66813
   D18       -0.00183   0.00001   0.00000  -0.00017  -0.00017  -0.00200
   D19       -3.13965  -0.00019   0.00000   0.00000  -0.00000  -3.13965
   D20        3.13507   0.00016   0.00000  -0.00046  -0.00046   3.13461
   D21       -0.00275  -0.00004   0.00000  -0.00028  -0.00029  -0.00304
   D22        2.66898  -0.00053   0.00000  -0.00085  -0.00085   2.66813
   D23       -3.05543   0.00011   0.00000   0.00102   0.00102  -3.05441
   D24       -2.48990  -0.00015   0.00000  -0.00054  -0.00053  -2.49043
   D25        3.11901   0.00004   0.00000  -0.00124  -0.00123   3.11777
   D26       -0.01807  -0.00011   0.00000  -0.00096  -0.00096  -0.01903
   D27       -1.62131   0.00008   0.00000   0.00041   0.00040  -1.62091
   D28        0.00183  -0.00001   0.00000   0.00018   0.00017   0.00201
   D29       -3.13932  -0.00021   0.00000   0.00011   0.00011  -3.13922
   D30        3.13969   0.00019   0.00000  -0.00000  -0.00000   3.13969
   D31       -0.00147  -0.00002   0.00000  -0.00007  -0.00007  -0.00154
   D32       -2.59578   0.00050   0.00000   0.00197   0.00196  -2.59382
   D33        2.56312   0.00023   0.00000   0.00251   0.00251   2.56563
   D34        3.12982  -0.00002   0.00000   0.00099   0.00099   3.13082
   D35        0.00000   0.00000   0.00000  -0.00000   0.00000   0.00000
   D36       -3.14115  -0.00021   0.00000  -0.00006  -0.00007  -3.14122
   D37        3.14115   0.00021   0.00000   0.00006   0.00007   3.14122
   D38       -0.00000   0.00000   0.00000  -0.00000  -0.00000  -0.00000
   D39       -3.13146   0.00027   0.00000  -0.00025  -0.00026  -3.13171
   D40       -2.56457  -0.00017   0.00000  -0.00291  -0.00290  -2.56747
   D41        2.59523  -0.00027   0.00000  -0.00136  -0.00136   2.59387
   D42       -0.00183   0.00001   0.00000  -0.00018  -0.00017  -0.00201
   D43       -3.13969  -0.00019   0.00000   0.00000   0.00000  -3.13969
   D44        3.13932   0.00021   0.00000  -0.00011  -0.00011   3.13922
   D45        0.00147   0.00002   0.00000   0.00007   0.00007   0.00154
   D46        2.56457   0.00017   0.00000   0.00291   0.00290   2.56747
   D47        3.13146  -0.00027   0.00000   0.00025   0.00026   3.13171
   D48       -2.59523   0.00027   0.00000   0.00136   0.00136  -2.59387
   D49        2.59578  -0.00050   0.00000  -0.00197  -0.00196   2.59382
   D50       -3.12982   0.00002   0.00000  -0.00099  -0.00099  -3.13082
   D51       -2.56312  -0.00023   0.00000  -0.00251  -0.00251  -2.56563
   D52       -1.05065  -0.00001   0.00000   0.00085   0.00085  -1.04980
   D53        1.08042   0.00001   0.00000   0.00096   0.00096   1.08138
   D54       -3.12658   0.00001   0.00000   0.00094   0.00094  -3.12564
         Item               Value     Threshold  Converged?
 Maximum Force            0.006139     0.000450     NO 
 RMS     Force            0.001375     0.000300     NO 
 Maximum Displacement     0.042820     0.001800     NO 
 RMS     Displacement     0.010837     0.001200     NO 
 Predicted change in Energy=-3.762249D-04
 GradGradGradGradGradGradGradGradGradGradGradGradGradGradGradGradGradGrad

                          Input orientation:                          
 ---------------------------------------------------------------------
 Center     Atomic      Atomic             Coordinates (Angstroms)
 Number     Number       Type             X           Y           Z
 ---------------------------------------------------------------------
      1          6           0        0.029519   -0.010854   -0.013677
      2          8           0       -0.033536   -0.074014    1.410396
      3          6           0        1.160161   -0.092391    2.061568
      4          6           0        1.083453   -0.185331    3.468896
      5          6           0        2.254960   -0.216279    4.222212
      6          6           0        3.502105   -0.158163    3.590253
      7          6           0        3.577484   -0.066832    2.207281
      8          6           0        2.406501   -0.032670    1.441939
      9          1           0        2.475805    0.036709    0.366356
     10          1           0        4.537442   -0.021776    1.710569
     11          3           0        2.340436    3.089459    3.044852
     12          1           0        4.402324   -0.185486    4.189526
     13          1           0        2.206963   -0.289024    5.298733
     14          8           0       -0.173802   -0.243962    3.983819
     15          6           0       -0.265681   -0.368522    5.402266
     16          1           0        0.225063   -1.280195    5.744904
     17          1           0        0.177143    0.495390    5.899260
     18          1           0       -1.326138   -0.416273    5.625081
     19          1           0       -1.000229   -0.021398   -0.354270
     20          1           0        0.517340    0.907577   -0.342240
     21          1           0        0.560963   -0.873214   -0.417757
 ---------------------------------------------------------------------
                    Distance matrix (angstroms):
                    1          2          3          4          5
     1  C    0.000000
     2  O    1.426866   0.000000
     3  C    2.364665   1.359881   0.000000
     4  C    3.642737   2.344671   1.412478   0.000000
     5  C    4.789315   3.628190   2.425349   1.393151   0.000000
     6  C    5.006882   4.154470   2.797482   2.421846   1.399328
     7  C    4.186149   3.697911   2.421846   2.797482   2.414819
     8  C    2.787353   2.440591   1.393151   2.425349   2.790447
     9  H    2.476087   2.720124   2.149728   3.407888   3.870452
    10  H    4.826439   4.581121   3.396206   3.879239   3.399397
    11  Li   4.930200   4.279574   3.533280   3.533280   3.510183
    12  H    6.067853   5.235728   3.879239   3.396206   2.147834
    13  H    5.748073   4.492798   3.407888   2.149728   1.080044
    14  O    4.009446   2.582841   2.344671   1.359881   2.440591
    15  C    5.435762   4.009446   3.642737   2.364665   2.787353
    16  H    5.900061   4.506630   3.981489   2.667541   2.751544
    17  H    5.936405   4.529737   4.004959   2.681688   2.763384
    18  H    5.813584   4.421712   4.357201   3.241696   3.851273
    19  H    1.084664   2.012786   3.241696   4.357201   5.619468
    20  H    1.090615   2.082959   2.681688   4.004959   5.011646
    21  H    1.090586   2.081896   2.667541   3.981489   4.983021
                    6          7          8          9         10
     6  C    0.000000
     7  C    1.388033   0.000000
     8  C    2.414819   1.399328   0.000000
     9  H    3.388920   2.147888   1.080044   0.000000
    10  H    2.150287   1.081790   2.147834   2.461844   0.000000
    11  Li   3.491989   3.491989   3.510183   4.063489   4.035707
    12  H    1.081790   2.150287   3.399397   4.286896   2.488028
    13  H    2.147888   3.388920   3.870452   4.950426   4.286896
    14  O    3.697911   4.154470   3.628190   4.492798   5.235728
    15  C    4.186149   5.006882   4.789315   5.748073   6.067853
    16  H    4.079274   5.022525   4.983021   5.977362   6.037887
    17  H    4.100490   5.050656   5.011646   6.008932   6.068344
    18  H    5.245862   5.987401   5.619468   6.504933   7.061203
    19  H    5.987401   5.245862   3.851273   3.550422   5.910106
    20  H    5.050656   4.100490   2.763384   2.257456   4.608573
    21  H    5.022525   4.079274   2.751544   2.260401   4.589891
                   11         12         13         14         15
    11  Li   0.000000
    12  H    4.035707   0.000000
    13  H    4.063489   2.461844   0.000000
    14  O    4.279574   4.581121   2.720124   0.000000
    15  C    4.930200   4.826439   2.476087   1.426866   0.000000
    16  H    5.555084   4.589891   2.260401   2.081896   1.090586
    17  H    4.422293   4.608573   2.257456   2.082959   1.090615
    18  H    5.691353   5.910106   3.550422   2.012786   1.084664
    19  H    5.691353   7.061203   6.504933   4.421712   5.813584
    20  H    4.422293   6.068344   6.008932   4.529737   5.936405
    21  H    5.555084   6.037887   5.977362   4.506630   5.900061
                   16         17         18         19         20
    16  H    0.000000
    17  H    1.782926   0.000000
    18  H    1.779590   1.779370   0.000000
    19  H    6.347112   6.384349   6.001231   0.000000
    20  H    6.474960   6.264341   6.384349   1.779370   0.000000
    21  H    6.185213   6.474960   6.347112   1.779590   1.782926
                   21
    21  H    0.000000
 Stoichiometry    C8H10LiO2(1+)
 Framework group  CS[SG(Li),X(C8H10O2)]
 Deg. of freedom    29
 Full point group                 CS      NOp   2
 Largest Abelian subgroup         CS      NOp   2
 Largest concise Abelian subgroup CS      NOp   2
                         Standard orientation:                         
 ---------------------------------------------------------------------
 Center     Atomic      Atomic             Coordinates (Angstroms)
 Number     Number       Type             X           Y           Z
 ---------------------------------------------------------------------
      1          6           0        1.437158   -0.032203    2.717881
      2          8           0        1.419772   -0.002948    1.291421
      3          6           0        0.195990   -0.098838    0.706239
      4          6           0        0.195990   -0.098838   -0.706239
      5          6           0       -1.010725   -0.198888   -1.395223
      6          6           0       -2.217344   -0.301354   -0.694017
      7          6           0       -2.217344   -0.301354    0.694017
      8          6           0       -1.010725   -0.198888    1.395223
      9          1           0       -1.021181   -0.201575    2.475213
     10          1           0       -3.145517   -0.380523    1.244014
     11          3           0       -1.336238    3.005605   -0.000000
     12          1           0       -3.145517   -0.380523   -1.244014
     13          1           0       -1.021181   -0.201575   -2.475213
     14          8           0        1.419772   -0.002948   -1.291421
     15          6           0        1.437158   -0.032203   -2.717881
     16          1           0        1.014763   -0.965231   -3.092606
     17          1           0        0.885653    0.812574   -3.132170
     18          1           0        2.481993    0.037623   -3.000616
     19          1           0        2.481993    0.037623    3.000616
     20          1           0        0.885653    0.812574    3.132170
     21          1           0        1.014763   -0.965231    3.092606
 ---------------------------------------------------------------------
 Rotational constants (GHZ):           1.3358002           1.1392719           0.7411899
 Standard basis: Aug-CC-pVTZ (5D, 7F)
 There are   437 symmetry adapted cartesian basis functions of A'  symmetry.
 There are   418 symmetry adapted cartesian basis functions of A"  symmetry.
 There are   375 symmetry adapted basis functions of A'  symmetry.
 There are   361 symmetry adapted basis functions of A"  symmetry.
   736 basis functions,  1064 primitive gaussians,   855 cartesian basis functions
    38 alpha electrons       38 beta electrons
       nuclear repulsion energy       551.6961454379 Hartrees.
 NAtoms=   21 NActive=   21 NUniq=   11 SFac= 3.64D+00 NAtFMM=   60 NAOKFM=F Big=F
 Integral buffers will be    131072 words long.
 Raffenetti 1 integral format.
 Two-electron integral symmetry is turned on.
 ------------------------------------------------------------------------------
 Polarizable Continuum Model (PCM)
 =================================
 Model                : PCM.
 Atomic radii         : UFF (Universal Force Field).
 Polarization charges : Total charges.
 Charge compensation  : None.
 Solution method      : On-the-fly selection.
 Cavity type          : Scaled VdW (van der Waals Surface) (Alpha=1.100).
 Cavity algorithm     : GePol (No added spheres)
                        Default sphere list used, NSphG=   21.
                        Lebedev-Laikov grids with approx.  5.0 points / Ang**2.
                        Smoothing algorithm: York/Karplus (Gamma=1.0000).
                        Polarization charges: spherical gaussians, with
                                              point-specific exponents (IZeta= 3).
                        Self-potential: point-specific (ISelfS= 7).
                        Self-field    : sphere-specific E.n sum rule (ISelfD= 2).
 1st derivatives      : Analytical E(r).r(x)/FMM algorithm (CHGder, D1EAlg=3).
                        Cavity 1st derivative terms included.
 Solvent              : Water, Eps=  78.355300 Eps(inf)=   1.777849
 ------------------------------------------------------------------------------
 Separa: There are  2 disjoint cavities,
 One-electron integrals computed using PRISM.
 NBasis=   736 RedAO= T EigKep=  1.95D-06  NBF=   375   361
 NBsUse=   732 1.00D-06 EigRej=  8.76D-07 NBFU=   375   357
 Initial guess from the checkpoint file:  "output.chk"
 B after Tr=    -0.000000   -0.000000    0.000000
         Rot=    1.000000   -0.000000   -0.000000   -0.000613 Ang=  -0.07 deg.
 Initial guess orbital symmetries:
       Occupied  (A") (A') (A') (A") (A") (A') (A') (A") (A') (A")
                 (A') (A') (A") (A') (A') (A") (A") (A') (A') (A")
                 (A') (A') (A") (A') (A") (A') (A") (A") (A') (A')
                 (A") (A') (A') (A") (A") (A') (A") (A')
       Virtual   (A') (A') (A") (A') (A') (A") (A") (A') (A') (A')
                 (A") (A") (A') (A') (A") (A') (A') (A") (A") (A')
                 (A') (A') (A") (A') (A") (A') (A") (A') (A") (A')
                 (A') (A") (A") (A') (A') (A') (A") (A") (A') (A')
                 (A') (A") (A') (A") (A') (A") (A") (A') (A") (A')
                 (A") (A') (A') (A') (A") (A') (A") (A") (A') (A")
                 (A') (A") (A') (A') (A') (A") (A') (A") (A") (A')
                 (A") (A') (A') (A") (A') (A') (A") (A") (A') (A')
                 (A') (A") (A') (A") (A") (A') (A') (A") (A') (A')
                 (A") (A") (A") (A') (A') (A") (A') (A") (A') (A")
                 (A') (A") (A') (A") (A') (A') (A") (A') (A") (A')
                 (A") (A') (A") (A") (A') (A") (A') (A') (A') (A")
                 (A') (A") (A") (A') (A") (A') (A') (A") (A') (A")
                 (A') (A") (A') (A") (A') (A") (A') (A") (A') (A")
                 (A') (A") (A') (A") (A') (A") (A') (A") (A") (A')
                 (A') (A") (A') (A") (A") (A') (A') (A") (A') (A")
                 (A') (A') (A") (A') (A") (A") (A') (A") (A") (A')
                 (A') (A') (A") (A') (A") (A') (A") (A") (A") (A')
                 (A') (A") (A') (A") (A') (A') (A") (A') (A') (A")
                 (A') (A') (A") (A') (A") (A') (A") (A") (A') (A")
                 (A') (A") (A') (A") (A") (A') (A') (A") (A") (A')
                 (A") (A') (A') (A') (A') (A") (A") (A') (A") (A')
                 (A') (A") (A') (A") (A') (A") (A') (A') (A') (A")
                 (A") (A") (A') (A") (A') (A') (A") (A') (A") (A")
                 (A') (A') (A") (A') (A") (A') (A') (A") (A") (A')
                 (A") (A") (A') (A') (A") (A') (A') (A") (A") (A')
                 (A") (A') (A") (A") (A') (A') (A") (A') (A') (A")
                 (A") (A') (A") (A') (A") (A') (A') (A") (A') (A')
                 (A") (A") (A") (A') (A') (A") (A') (A") (A") (A")
                 (A") (A') (A') (A') (A') (A") (A') (A") (A') (A')
                 (A") (A") (A") (A') (A") (A') (A') (A') (A") (A")
                 (A') (A") (A") (A') (A') (A") (A') (A") (A") (A')
                 (A') (A") (A') (A") (A') (A") (A") (A') (A") (A')
                 (A') (A") (A') (A") (A") (A') (A") (A') (A') (A")
                 (A') (A") (A') (A") (A') (A") (A') (A") (A") (A')
                 (A') (A") (A') (A') (A") (A') (A') (A") (A") (A")
                 (A") (A') (A") (A') (A') (A") (A") (A') (A') (A")
                 (A') (A") (A') (A") (A") (A") (A') (A") (A') (A")
                 (A") (A') (A") (A') (A") (A') (A") (A') (A") (A')
                 (A') (A') (A") (A') (A") (A") (A") (A") (A') (A")
                 (A") (A') (A') (A') (A") (A") (A') (A") (A') (A")
                 (A") (A') (A") (A") (A') (A') (A") (A') (A') (A")
                 (A") (A') (A') (A') (A") (A") (A') (A') (A") (A')
                 (A") (A") (A') (A') (A") (A") (A') (A') (A') (A")
                 (A") (A') (A') (A") (A') (A') (A') (A") (A") (A')
                 (A') (A") (A") (A') (A') (A') (A") (A') (A') (A")
                 (A') (A') (A') (A") (A') (A") (A") (A') (A") (A')
                 (A') (A") (A") (A') (A") (A') (A') (A') (A') (A")
                 (A") (A') (A") (A") (A") (A') (A") (A') (A") (A')
                 (A') (A") (A') (A") (A') (A') (A") (A') (A") (A")
                 (A') (A") (A') (A') (A") (A") (A') (A") (A") (A')
                 (A") (A') (A") (A') (A") (A') (A') (A") (A') (A")
                 (A") (A') (A") (A') (A") (A') (A') (A") (A') (A")
                 (A") (A") (A") (A') (A') (A") (A') (A") (A') (A')
                 (A") (A") (A') (A") (A') (A") (A') (A') (A") (A')
                 (A") (A') (A") (A') (A") (A") (A') (A') (A") (A")
                 (A") (A') (A") (A') (A') (A") (A') (A") (A") (A')
                 (A') (A") (A') (A") (A") (A') (A") (A') (A") (A')
                 (A") (A") (A') (A") (A') (A') (A") (A') (A") (A')
                 (A") (A") (A') (A") (A") (A") (A') (A') (A") (A')
                 (A") (A') (A") (A') (A") (A') (A") (A") (A") (A')
                 (A') (A') (A") (A') (A') (A") (A") (A') (A") (A")
                 (A') (A') (A") (A') (A') (A') (A") (A") (A') (A")
                 (A") (A") (A") (A') (A') (A') (A") (A") (A") (A')
                 (A') (A") (A") (A') (A") (A') (A") (A") (A') (A')
                 (A') (A") (A") (A") (A') (A") (A') (A") (A') (A')
                 (A") (A") (A") (A') (A') (A") (A") (A") (A') (A')
                 (A') (A') (A") (A") (A") (A') (A') (A") (A") (A")
                 (A') (A') (A") (A") (A') (A') (A") (A") (A') (A")
                 (A') (A") (A') (A")
 ExpMin= 7.59D-03 ExpMax= 1.53D+04 ExpMxC= 5.22D+02 IAcc=3 IRadAn=         5 AccDes= 0.00D+00
 Harris functional with IExCor=  205 and IRadAn=       5 diagonalized for initial guess.
 HarFok:  IExCor=  205 AccDes= 0.00D+00 IRadAn=         5 IDoV= 1 UseB2=F ITyADJ=14
 ICtDFT=  3500011 ScaDFX=  1.000000  1.000000  1.000000  1.000000
 FoFCou: FMM=F IPFlag=           0 FMFlag=      100000 FMFlg1=           0
         NFxFlg=           0 DoJE=T BraDBF=F KetDBF=T FulRan=T
         wScrn=  0.000000 ICntrl=       500 IOpCl=  0 I1Cent=   200000004 NGrid=           0
         NMat0=    1 NMatS0=      1 NMatT0=    0 NMatD0=    1 NMtDS0=    0 NMtDT0=    0
 Petite list used in FoFCou.
 Requested convergence on RMS density matrix=1.00D-08 within 128 cycles.
 Requested convergence on MAX density matrix=1.00D-06.
 Requested convergence on             energy=1.00D-06.
 No special actions if energy rises.
 Inv3:  Mode=1 IEnd=     9335088.
 Iteration    1 A*A^-1 deviation from unit magnitude is 2.89D-15 for     45.
 Iteration    1 A*A^-1 deviation from orthogonality  is 2.25D-15 for   1085    744.
 Iteration    1 A^-1*A deviation from unit magnitude is 3.11D-15 for    188.
 Iteration    1 A^-1*A deviation from orthogonality  is 2.00D-15 for   1524    620.
 Error on total polarization charges =  0.01250
 SCF Done:  E(RHF) =  -466.060647483     A.U. after   10 cycles
            NFock= 10  Conv=0.71D-08     -V/T= 2.0019
 ExpMin= 7.59D-03 ExpMax= 1.53D+04 ExpMxC= 5.22D+02 IAcc=3 IRadAn=         5 AccDes= 0.00D+00
 HarFok:  IExCor=  205 AccDes= 0.00D+00 IRadAn=         5 IDoV=-2 UseB2=F ITyADJ=14
 ICtDFT= 12500011 ScaDFX=  1.000000  1.000000  1.000000  1.000000
 Range of M.O.s used for correlation:    12   732
 NBasis=   736 NAE=    38 NBE=    38 NFC=    11 NFV=     0
 NROrb=    721 NOA=    27 NOB=    27 NVA=   694 NVB=   694

 **** Warning!!: The largest alpha MO coefficient is  0.11509744D+03

 Disk-based method using ON**2 memory for 27 occupieds at a time.
 Estimated scratch disk usage= 18008325024 words.
 Actual    scratch disk usage= 16288519584 words.
 JobTyp=1 Pass  1:  I=  12 to  38 NPSUse= 16 ParTrn=T ParDer=T DoDerP=T.
 (rs|ai) integrals will be sorted in core.
 Spin components of T(2) and E(2):
     alpha-alpha T2 =       0.7429759227D-01 E2=     -0.2249776201D+00
     alpha-beta  T2 =       0.4013285211D+00 E2=     -0.1347989046D+01
     beta-beta   T2 =       0.7429759227D-01 E2=     -0.2249776201D+00
 ANorm=    0.1244959319D+01
 E2 =    -0.1797944286D+01 EUMP2 =    -0.46785859176896D+03
          IDoAtm=111111111111111111111
 NEqPCM:  Using equilibrium solvation (IEInf=0, Eps=  78.3553, EpsInf=   1.7778)
          Differentiating once with respect to electric field.
                with respect to dipole field.
          Differentiating once with respect to nuclear coordinates.
          There are     1 degrees of freedom in the 1st order CPHF.  IDoFFX=0 NUNeed=     1.
 LinEq1:  Iter=  0 NonCon=     1 RMS=1.92D-03 Max=5.16D-02 NDo=     1
 AX will form     1 AO Fock derivatives at one time.
 LinEq1:  Iter=  1 NonCon=     1 RMS=4.83D-04 Max=7.39D-03 NDo=     1
 LinEq1:  Iter=  2 NonCon=     1 RMS=1.60D-04 Max=3.56D-03 NDo=     1
 LinEq1:  Iter=  3 NonCon=     1 RMS=6.40D-05 Max=1.17D-03 NDo=     1
 LinEq1:  Iter=  4 NonCon=     1 RMS=1.97D-05 Max=8.88D-04 NDo=     1
 LinEq1:  Iter=  5 NonCon=     1 RMS=4.89D-06 Max=2.04D-04 NDo=     1
 LinEq1:  Iter=  6 NonCon=     1 RMS=1.67D-06 Max=8.95D-05 NDo=     1
 LinEq1:  Iter=  7 NonCon=     1 RMS=7.49D-07 Max=4.18D-05 NDo=     1
 LinEq1:  Iter=  8 NonCon=     1 RMS=2.30D-07 Max=6.83D-06 NDo=     1
 LinEq1:  Iter=  9 NonCon=     1 RMS=8.06D-08 Max=2.24D-06 NDo=     1
 LinEq1:  Iter= 10 NonCon=     1 RMS=2.38D-08 Max=5.50D-07 NDo=     1
 LinEq1:  Iter= 11 NonCon=     1 RMS=5.58D-09 Max=1.37D-07 NDo=     1
 LinEq1:  Iter= 12 NonCon=     1 RMS=1.64D-09 Max=3.85D-08 NDo=     1
 LinEq1:  Iter= 13 NonCon=     1 RMS=4.99D-10 Max=9.82D-09 NDo=     1
 LinEq1:  Iter= 14 NonCon=     1 RMS=1.07D-10 Max=1.51D-09 NDo=     1
 LinEq1:  Iter= 15 NonCon=     0 RMS=2.05D-11 Max=3.45D-10 NDo=     1
 Linear equations converged to 1.000D-10 1.000D-09 after    15 iterations.
 End of Minotr F.D. properties file   721 does not exist.
 End of Minotr F.D. properties file   722 does not exist.
 End of Minotr F.D. properties file   788 does not exist.
 D1PCM: PCM CHGder 1st derivatives, ID1Alg=3 FixD1E=F DoIter=F DoCFld=F I1PDM=2.
 Calling FoFJK, ICntrl=  10002127 FMM=F ISym2X=1 I1Cent= 0 IOpClX= 0 NMat=1 NMatS=1 NMatT=0.
 ***** Axes restored to original set *****
 -------------------------------------------------------------------
 Center     Atomic                   Forces (Hartrees/Bohr)
 Number     Number              X              Y              Z
 -------------------------------------------------------------------
      1        6           0.000113715    0.000035149   -0.000250694
      2        8          -0.000241800    0.000005959    0.000301926
      3        6           0.000383522    0.000019722   -0.000808190
      4        6           0.000293658   -0.000089158    0.000840515
      5        6          -0.000686442   -0.000055883    0.000119614
      6        6           0.000494712   -0.000002365   -0.000526000
      7        6           0.000434888   -0.000074848    0.000571569
      8        6          -0.000669049   -0.000034810   -0.000199485
      9        1          -0.000034957   -0.000013161   -0.000044670
     10        1           0.000032132   -0.000046994   -0.000013805
     11        3           0.000026518    0.000129981    0.000010029
     12        1           0.000030784   -0.000048627    0.000010920
     13        1          -0.000039491   -0.000018654    0.000038511
     14        8          -0.000207742    0.000047224   -0.000322916
     15        6           0.000085664    0.000001161    0.000263960
     16        1           0.000002572   -0.000004445   -0.000012558
     17        1           0.000028119    0.000038423   -0.000005127
     18        1          -0.000036750    0.000041093   -0.000014592
     19        1          -0.000038406    0.000039086    0.000015790
     20        1           0.000027124    0.000037217    0.000013134
     21        1           0.000001229   -0.000006072    0.000012070
 -------------------------------------------------------------------
 Cartesian Forces:  Max     0.000840515 RMS     0.000255652

 GradGradGradGradGradGradGradGradGradGradGradGradGradGradGradGradGradGrad
 Berny optimization.
 Using GEDIIS/GDIIS optimizer.
 FormGI is forming the generalized inverse of G from B-inverse, IUseBI=4.
 Internal  Forces:  Max     0.000555084 RMS     0.000106373
 Search for a local minimum.
 Step number   2 out of a maximum of  126
 All quantities printed in internal units (Hartrees-Bohrs-Radians)
 Mixed Optimization -- En-DIIS/RFO-DIIS
 Update second derivatives using D2CorX and points    1    2
 DE= -3.80D-04 DEPred=-3.76D-04 R= 1.01D+00
 TightC=F SS=  1.41D+00  RLast= 1.20D-01 DXNew= 5.0454D-01 3.6050D-01
 Trust test= 1.01D+00 RLast= 1.20D-01 DXMaxT set to 3.60D-01
 ITU=  1  0
 Use linear search instead of GDIIS.
     Eigenvalues ---    0.00104   0.00153   0.00324   0.00352   0.00572
     Eigenvalues ---    0.01280   0.01319   0.01535   0.01739   0.01836
     Eigenvalues ---    0.01977   0.01988   0.02333   0.02541   0.02588
     Eigenvalues ---    0.02807   0.03586   0.03625   0.04348   0.04420
     Eigenvalues ---    0.07435   0.08579   0.08656   0.08659   0.08678
     Eigenvalues ---    0.09001   0.13223   0.13243   0.16614   0.17361
     Eigenvalues ---    0.17694   0.18652   0.18656   0.19078   0.19118
     Eigenvalues ---    0.27540   0.28777   0.29881   0.32956   0.33410
     Eigenvalues ---    0.33688   0.33688   0.34171   0.34499   0.35294
     Eigenvalues ---    0.35452   0.36540   0.36555   0.37244   0.37479
     Eigenvalues ---    0.38474   0.39197   0.40866   0.42576   0.44156
     Eigenvalues ---    0.55174   0.55226
 RFO step:  Lambda=-8.01304666D-06 EMin= 1.03842771D-03
 Quartic linear search produced a step of  0.02434.
 Iteration  1 RMS(Cart)=  0.00179324 RMS(Int)=  0.00000220
 Iteration  2 RMS(Cart)=  0.00000346 RMS(Int)=  0.00000101
 Iteration  3 RMS(Cart)=  0.00000000 RMS(Int)=  0.00000101
 ClnCor:  largest displacement from symmetrization is 9.81D-09 for atom    12.
 Variable       Old X    -DE/DX   Delta X   Delta X   Delta X     New X
                                 (Linear)    (Quad)   (Total)
    R1        2.69639   0.00022   0.00041   0.00063   0.00103   2.69742
    R2        2.04972   0.00003  -0.00007   0.00011   0.00004   2.04975
    R3        2.06096   0.00002  -0.00007   0.00007  -0.00001   2.06096
    R4        2.06091   0.00002  -0.00007   0.00004  -0.00003   2.06088
    R5        2.56980   0.00007   0.00016   0.00009   0.00024   2.57005
    R6        2.66920   0.00056   0.00002   0.00228   0.00230   2.67150
    R7        2.63267  -0.00025   0.00037  -0.00162  -0.00125   2.63143
    R8        6.67693   0.00002   0.00122   0.01560   0.01681   6.69374
    R9        2.63267  -0.00025   0.00037  -0.00162  -0.00125   2.63143
   R10        6.67693   0.00002   0.00122   0.01560   0.01681   6.69374
   R11        2.56980   0.00007   0.00016   0.00009   0.00024   2.57005
   R12        2.64435   0.00054   0.00006   0.00202   0.00208   2.64642
   R13        6.63328   0.00004   0.00108   0.01301   0.01409   6.64738
   R14        2.04099   0.00004  -0.00003   0.00009   0.00006   2.04105
   R15        2.62300  -0.00024   0.00038  -0.00153  -0.00115   2.62185
   R16        6.59890   0.00004   0.00096   0.00983   0.01079   6.60969
   R17        2.04429   0.00003  -0.00002   0.00011   0.00009   2.04438
   R18        2.64435   0.00054   0.00006   0.00202   0.00208   2.64642
   R19        2.04429   0.00003  -0.00002   0.00011   0.00009   2.04438
   R20        6.59890   0.00004   0.00096   0.00983   0.01079   6.60969
   R21        2.04099   0.00004  -0.00003   0.00009   0.00006   2.04105
   R22        6.63328   0.00004   0.00108   0.01301   0.01409   6.64738
   R23        2.69639   0.00022   0.00041   0.00063   0.00103   2.69742
   R24        2.06091   0.00002  -0.00007   0.00004  -0.00003   2.06088
   R25        2.06096   0.00002  -0.00007   0.00007  -0.00001   2.06096
   R26        2.04972   0.00003  -0.00007   0.00011   0.00004   2.04975
    A1        1.84524  -0.00002  -0.00014  -0.00015  -0.00029   1.84494
    A2        1.93662  -0.00002  -0.00002  -0.00035  -0.00038   1.93624
    A3        1.93513  -0.00002  -0.00003  -0.00025  -0.00028   1.93485
    A4        1.91583   0.00002   0.00008   0.00023   0.00031   1.91614
    A5        1.91622   0.00003   0.00008   0.00025   0.00033   1.91655
    A6        1.91379   0.00002   0.00003   0.00027   0.00030   1.91408
    A7        2.02608  -0.00028  -0.00044  -0.00086  -0.00131   2.02477
    A8        2.01564   0.00003  -0.00002  -0.00077  -0.00080   2.01484
    A9        2.17942  -0.00003   0.00002   0.00066   0.00068   2.18010
   A10        1.99798  -0.00000   0.00002  -0.00030  -0.00028   1.99771
   A11        2.08811   0.00000   0.00001   0.00012   0.00012   2.08824
   A12        2.08811   0.00000   0.00001   0.00012   0.00012   2.08824
   A13        2.01564   0.00003  -0.00002  -0.00077  -0.00080   2.01484
   A14        2.17942  -0.00003   0.00002   0.00066   0.00068   2.18010
   A15        1.99798  -0.00000   0.00002  -0.00030  -0.00028   1.99771
   A16        2.09940  -0.00001  -0.00000  -0.00027  -0.00028   2.09912
   A17        2.09797  -0.00004  -0.00001   0.00028   0.00026   2.09823
   A18        2.08581   0.00006   0.00002  -0.00000   0.00001   2.08583
   A19        1.98104   0.00002  -0.00004  -0.00078  -0.00082   1.98022
   A20        2.09567   0.00001  -0.00000   0.00016   0.00015   2.09582
   A21        2.08338   0.00003   0.00001  -0.00032  -0.00031   2.08307
   A22        2.10414  -0.00004  -0.00001   0.00016   0.00015   2.10429
   A23        1.96800   0.00002  -0.00008  -0.00168  -0.00176   1.96624
   A24        2.09567   0.00001  -0.00000   0.00016   0.00015   2.09582
   A25        2.10414  -0.00004  -0.00001   0.00016   0.00015   2.10429
   A26        2.08338   0.00003   0.00001  -0.00032  -0.00031   2.08307
   A27        1.96800   0.00002  -0.00008  -0.00168  -0.00176   1.96624
   A28        2.09940  -0.00001  -0.00000  -0.00027  -0.00028   2.09912
   A29        2.09797  -0.00004  -0.00001   0.00028   0.00026   2.09823
   A30        2.08581   0.00006   0.00002  -0.00000   0.00001   2.08583
   A31        1.98104   0.00002  -0.00004  -0.00078  -0.00082   1.98022
   A32        0.70304   0.00004  -0.00007  -0.00146  -0.00153   0.70151
   A33        0.81903   0.00004  -0.00007  -0.00165  -0.00172   0.81732
   A34        0.70382   0.00003  -0.00006  -0.00142  -0.00148   0.70234
   A35        0.70382   0.00003  -0.00006  -0.00142  -0.00148   0.70234
   A36        0.81903   0.00004  -0.00007  -0.00165  -0.00172   0.81732
   A37        0.70304   0.00004  -0.00007  -0.00146  -0.00153   0.70151
   A38        0.70418   0.00004  -0.00005  -0.00117  -0.00122   0.70296
   A39        0.81754   0.00005  -0.00007  -0.00150  -0.00157   0.81597
   A40        0.70418   0.00004  -0.00005  -0.00117  -0.00122   0.70296
   A41        2.02608  -0.00028  -0.00044  -0.00086  -0.00131   2.02477
   A42        1.93513  -0.00002  -0.00003  -0.00025  -0.00028   1.93485
   A43        1.93662  -0.00002  -0.00002  -0.00035  -0.00038   1.93624
   A44        1.84524  -0.00002  -0.00014  -0.00015  -0.00029   1.84494
   A45        1.91379   0.00002   0.00003   0.00027   0.00030   1.91408
   A46        1.91622   0.00003   0.00008   0.00025   0.00033   1.91655
   A47        1.91583   0.00002   0.00008   0.00023   0.00031   1.91614
    D1        3.12564   0.00001  -0.00002   0.00182   0.00180   3.12744
    D2       -1.08138   0.00001  -0.00002   0.00182   0.00180  -1.07959
    D3        1.04980  -0.00000  -0.00002   0.00175   0.00173   1.05153
    D4       -3.11777  -0.00003   0.00003  -0.00259  -0.00256  -3.12033
    D5        0.01903  -0.00001   0.00002  -0.00203  -0.00201   0.01702
    D6        1.62091   0.00001  -0.00001  -0.00247  -0.00248   1.61843
    D7        3.13707   0.00002  -0.00001   0.00053   0.00052   3.13759
    D8       -0.00000  -0.00000   0.00000  -0.00000   0.00000   0.00000
    D9       -0.00000   0.00000   0.00000  -0.00000   0.00000   0.00000
   D10       -3.13707  -0.00002   0.00001  -0.00053  -0.00052  -3.13759
   D11       -3.13461  -0.00002   0.00001  -0.00062  -0.00061  -3.13523
   D12        0.00304  -0.00001   0.00001  -0.00056  -0.00055   0.00248
   D13        0.00200   0.00000   0.00000  -0.00004  -0.00004   0.00196
   D14        3.13965   0.00001   0.00000   0.00002   0.00002   3.13967
   D15        2.49043  -0.00007   0.00001  -0.00132  -0.00131   2.48912
   D16        3.05441   0.00003  -0.00002  -0.00091  -0.00093   3.05347
   D17       -2.66813  -0.00006   0.00002  -0.00118  -0.00116  -2.66929
   D18       -0.00200  -0.00000  -0.00000   0.00004   0.00004  -0.00196
   D19       -3.13965  -0.00001  -0.00000  -0.00002  -0.00002  -3.13967
   D20        3.13461   0.00002  -0.00001   0.00062   0.00061   3.13523
   D21       -0.00304   0.00001  -0.00001   0.00056   0.00055  -0.00248
   D22        2.66813   0.00006  -0.00002   0.00118   0.00116   2.66929
   D23       -3.05441  -0.00003   0.00002   0.00091   0.00093  -3.05347
   D24       -2.49043   0.00007  -0.00001   0.00132   0.00131  -2.48912
   D25        3.11777   0.00003  -0.00003   0.00259   0.00256   3.12033
   D26       -0.01903   0.00001  -0.00002   0.00203   0.00201  -0.01702
   D27       -1.62091  -0.00001   0.00001   0.00247   0.00248  -1.61843
   D28        0.00201   0.00000   0.00000  -0.00005  -0.00004   0.00197
   D29       -3.13922  -0.00000   0.00000   0.00014   0.00014  -3.13907
   D30        3.13969   0.00001  -0.00000   0.00002   0.00002   3.13970
   D31       -0.00154   0.00000  -0.00000   0.00020   0.00020  -0.00134
   D32       -2.59382  -0.00004   0.00005  -0.00100  -0.00095  -2.59477
   D33        2.56563  -0.00004   0.00006  -0.00051  -0.00045   2.56517
   D34        3.13082   0.00005   0.00002  -0.00017  -0.00015   3.13067
   D35        0.00000   0.00000   0.00000  -0.00000   0.00000   0.00000
   D36       -3.14122  -0.00001  -0.00000   0.00019   0.00018  -3.14103
   D37        3.14122   0.00001   0.00000  -0.00019  -0.00018   3.14103
   D38       -0.00000   0.00000   0.00000  -0.00000   0.00000   0.00000
   D39       -3.13171  -0.00005  -0.00001   0.00010   0.00009  -3.13162
   D40       -2.56747   0.00006  -0.00007   0.00020   0.00013  -2.56734
   D41        2.59387   0.00004  -0.00003   0.00078   0.00075   2.59462
   D42       -0.00201  -0.00000  -0.00000   0.00005   0.00004  -0.00197
   D43       -3.13969  -0.00001   0.00000  -0.00002  -0.00002  -3.13970
   D44        3.13922   0.00000  -0.00000  -0.00014  -0.00014   3.13907
   D45        0.00154  -0.00000   0.00000  -0.00020  -0.00020   0.00134
   D46        2.56747  -0.00006   0.00007  -0.00020  -0.00013   2.56734
   D47        3.13171   0.00005   0.00001  -0.00010  -0.00009   3.13162
   D48       -2.59387  -0.00004   0.00003  -0.00078  -0.00075  -2.59462
   D49        2.59382   0.00004  -0.00005   0.00100   0.00095   2.59477
   D50       -3.13082  -0.00005  -0.00002   0.00017   0.00015  -3.13067
   D51       -2.56563   0.00004  -0.00006   0.00051   0.00045  -2.56517
   D52       -1.04980   0.00000   0.00002  -0.00175  -0.00173  -1.05153
   D53        1.08138  -0.00001   0.00002  -0.00182  -0.00180   1.07959
   D54       -3.12564  -0.00001   0.00002  -0.00182  -0.00180  -3.12744
         Item               Value     Threshold  Converged?
 Maximum Force            0.000555     0.000450     NO 
 RMS     Force            0.000106     0.000300     YES
 Maximum Displacement     0.012594     0.001800     NO 
 RMS     Displacement     0.001794     0.001200     NO 
 Predicted change in Energy=-4.220455D-06
 GradGradGradGradGradGradGradGradGradGradGradGradGradGradGradGradGradGrad

                          Input orientation:                          
 ---------------------------------------------------------------------
 Center     Atomic      Atomic             Coordinates (Angstroms)
 Number     Number       Type             X           Y           Z
 ---------------------------------------------------------------------
      1          6           0        0.029642   -0.010535   -0.013954
      2          8           0       -0.034147   -0.076986    1.410483
      3          6           0        1.160171   -0.094752    2.060802
      4          6           0        1.083398   -0.187772    3.469342
      5          6           0        2.254239   -0.217552    4.222521
      6          6           0        3.502249   -0.158165    3.589954
      7          6           0        3.577595   -0.066874    2.207591
      8          6           0        2.405826   -0.033887    1.441390
      9          1           0        2.475283    0.035523    0.365787
     10          1           0        4.537507   -0.021046    1.710760
     11          3           0        2.341686    3.096123    3.045360
     12          1           0        4.402405   -0.184738    4.189441
     13          1           0        2.206391   -0.290270    5.299082
     14          8           0       -0.174379   -0.246892    3.983277
     15          6           0       -0.265591   -0.368243    5.402595
     16          1           0        0.225170   -1.279310    5.746765
     17          1           0        0.177857    0.496815    5.897024
     18          1           0       -1.326032   -0.415121    5.625766
     19          1           0       -1.000058   -0.020167   -0.354782
     20          1           0        0.517798    0.908692   -0.339773
     21          1           0        0.561265   -0.872093   -0.419463
 ---------------------------------------------------------------------
                    Distance matrix (angstroms):
                    1          2          3          4          5
     1  C    0.000000
     2  O    1.427413   0.000000
     3  C    2.364277   1.360010   0.000000
     4  C    3.643511   2.345225   1.413694   0.000000
     5  C    4.789510   3.628226   2.425920   1.392491   0.000000
     6  C    5.006890   4.154850   2.797794   2.422037   1.400427
     7  C    4.186456   3.698671   2.422037   2.797794   2.415351
     8  C    2.786543   2.440549   1.392491   2.425920   2.791308
     9  H    2.475376   2.720531   2.149318   3.408704   3.871344
    10  H    4.826552   4.581847   3.396227   3.879598   3.400128
    11  Li   4.935208   4.287893   3.542177   3.542177   3.517641
    12  H    6.067943   5.236145   3.879598   3.396227   2.148672
    13  H    5.748465   4.492961   3.408704   2.149318   1.080075
    14  O    4.009408   2.582209   2.345225   1.360010   2.440549
    15  C    5.436370   4.009408   3.643511   2.364277   2.786543
    16  H    5.902026   4.507346   3.982929   2.667333   2.750958
    17  H    5.934563   4.528051   4.003935   2.679982   2.761457
    18  H    5.814464   4.421754   4.358074   3.241482   3.850515
    19  H    1.084684   2.013051   3.241482   4.358074   5.619707
    20  H    1.090610   2.083170   2.679982   4.003935   5.009807
    21  H    1.090570   2.082166   2.667333   3.982929   4.984235
                    6          7          8          9         10
     6  C    0.000000
     7  C    1.387422   0.000000
     8  C    2.415351   1.400427   0.000000
     9  H    3.389311   2.148911   1.080075   0.000000
    10  H    2.149868   1.081837   2.148672   2.462706   0.000000
    11  Li   3.497697   3.497697   3.517641   4.070041   4.039744
    12  H    1.081837   2.149868   3.400128   4.287498   2.487751
    13  H    2.148911   3.389311   3.871344   4.951348   4.287498
    14  O    3.698671   4.154850   3.628226   4.492961   5.236145
    15  C    4.186456   5.006890   4.789510   5.748465   6.067943
    16  H    4.080201   5.023396   4.984235   5.978856   6.038941
    17  H    4.099165   5.048553   5.009807   6.007124   6.066262
    18  H    5.246222   5.987550   5.619707   6.505417   7.061420
    19  H    5.987550   5.246222   3.850515   3.549692   5.910253
    20  H    5.048553   4.099165   2.761457   2.256543   4.607294
    21  H    5.023396   4.080201   2.750958   2.259171   4.590494
                   11         12         13         14         15
    11  Li   0.000000
    12  H    4.039744   0.000000
    13  H    4.070041   2.462706   0.000000
    14  O    4.287893   4.581847   2.720531   0.000000
    15  C    4.935208   4.826552   2.475376   1.427413   0.000000
    16  H    5.560723   4.590494   2.259171   2.082166   1.090570
    17  H    4.423861   4.607294   2.256543   2.083170   1.090610
    18  H    5.695568   5.910253   3.549692   2.013051   1.084684
    19  H    5.695568   7.061420   6.505417   4.421754   5.814464
    20  H    4.423861   6.066262   6.007124   4.528051   5.934563
    21  H    5.560723   6.038941   5.978856   4.507346   5.902026
                   16         17         18         19         20
    16  H    0.000000
    17  H    1.783097   0.000000
    18  H    1.779801   1.779576   0.000000
    19  H    6.349450   6.382777   6.002434   0.000000
    20  H    6.474483   6.259620   6.382777   1.779576   0.000000
    21  H    6.188793   6.474483   6.349450   1.779801   1.783097
                   21
    21  H    0.000000
 Stoichiometry    C8H10LiO2(1+)
 Framework group  CS[SG(Li),X(C8H10O2)]
 Deg. of freedom    29
 Full point group                 CS      NOp   2
 Largest Abelian subgroup         CS      NOp   2
 Largest concise Abelian subgroup CS      NOp   2
                         Standard orientation:                         
 ---------------------------------------------------------------------
 Center     Atomic      Atomic             Coordinates (Angstroms)
 Number     Number       Type             X           Y           Z
 ---------------------------------------------------------------------
      1          6           0        1.436824   -0.030209    2.718185
      2          8           0        1.420440   -0.004140    1.291104
      3          6           0        0.196095   -0.100320    0.706847
      4          6           0        0.196095   -0.100320   -0.706847
      5          6           0       -1.009996   -0.199924   -1.395654
      6          6           0       -2.217493   -0.302022   -0.693711
      7          6           0       -2.217493   -0.302022    0.693711
      8          6           0       -1.009996   -0.199924    1.395654
      9          1           0       -1.020604   -0.202603    2.475674
     10          1           0       -3.145636   -0.381020    1.243875
     11          3           0       -1.340284    3.012063    0.000000
     12          1           0       -3.145636   -0.381020   -1.243875
     13          1           0       -1.020604   -0.202603   -2.475674
     14          8           0        1.420440   -0.004140   -1.291104
     15          6           0        1.436824   -0.030209   -2.718185
     16          1           0        1.014860   -0.962815   -3.094396
     17          1           0        0.884206    0.815136   -3.129810
     18          1           0        2.481495    0.041172   -3.001217
     19          1           0        2.481495    0.041172    3.001217
     20          1           0        0.884206    0.815136    3.129810
     21          1           0        1.014860   -0.962815    3.094396
 ---------------------------------------------------------------------
 Rotational constants (GHZ):           1.3344502           1.1383689           0.7410334
 Standard basis: Aug-CC-pVTZ (5D, 7F)
 There are   437 symmetry adapted cartesian basis functions of A'  symmetry.
 There are   418 symmetry adapted cartesian basis functions of A"  symmetry.
 There are   375 symmetry adapted basis functions of A'  symmetry.
 There are   361 symmetry adapted basis functions of A"  symmetry.
   736 basis functions,  1064 primitive gaussians,   855 cartesian basis functions
    38 alpha electrons       38 beta electrons
       nuclear repulsion energy       551.5970501142 Hartrees.
 NAtoms=   21 NActive=   21 NUniq=   11 SFac= 3.64D+00 NAtFMM=   60 NAOKFM=F Big=F
 Integral buffers will be    131072 words long.
 Raffenetti 1 integral format.
 Two-electron integral symmetry is turned on.
 ------------------------------------------------------------------------------
 Polarizable Continuum Model (PCM)
 =================================
 Model                : PCM.
 Atomic radii         : UFF (Universal Force Field).
 Polarization charges : Total charges.
 Charge compensation  : None.
 Solution method      : On-the-fly selection.
 Cavity type          : Scaled VdW (van der Waals Surface) (Alpha=1.100).
 Cavity algorithm     : GePol (No added spheres)
                        Default sphere list used, NSphG=   21.
                        Lebedev-Laikov grids with approx.  5.0 points / Ang**2.
                        Smoothing algorithm: York/Karplus (Gamma=1.0000).
                        Polarization charges: spherical gaussians, with
                                              point-specific exponents (IZeta= 3).
                        Self-potential: point-specific (ISelfS= 7).
                        Self-field    : sphere-specific E.n sum rule (ISelfD= 2).
 1st derivatives      : Analytical E(r).r(x)/FMM algorithm (CHGder, D1EAlg=3).
                        Cavity 1st derivative terms included.
 Solvent              : Water, Eps=  78.355300 Eps(inf)=   1.777849
 ------------------------------------------------------------------------------
 Separa: There are  2 disjoint cavities,
 One-electron integrals computed using PRISM.
 NBasis=   736 RedAO= T EigKep=  1.96D-06  NBF=   375   361
 NBsUse=   732 1.00D-06 EigRej=  8.77D-07 NBFU=   375   357
 Initial guess from the checkpoint file:  "output.chk"
 B after Tr=     0.000000   -0.000000   -0.000000
         Rot=    1.000000    0.000000   -0.000000   -0.000198 Ang=  -0.02 deg.
 Initial guess orbital symmetries:
       Occupied  (A") (A') (A') (A") (A") (A') (A') (A") (A') (A")
                 (A') (A') (A") (A') (A') (A") (A") (A') (A') (A")
                 (A') (A') (A") (A') (A") (A') (A") (A") (A') (A")
                 (A') (A') (A') (A") (A") (A') (A") (A')
       Virtual   (A') (A') (A") (A') (A') (A") (A") (A') (A') (A')
                 (A") (A") (A') (A') (A") (A') (A') (A") (A") (A')
                 (A') (A') (A") (A') (A") (A') (A") (A') (A") (A')
                 (A') (A") (A") (A') (A') (A') (A") (A") (A') (A')
                 (A') (A") (A') (A") (A') (A") (A") (A') (A") (A')
                 (A") (A') (A') (A') (A") (A') (A") (A") (A') (A")
                 (A') (A") (A') (A') (A') (A") (A') (A") (A") (A')
                 (A") (A') (A') (A") (A') (A') (A") (A") (A') (A')
                 (A') (A") (A') (A") (A") (A') (A') (A") (A') (A')
                 (A") (A") (A") (A') (A') (A") (A') (A") (A') (A")
                 (A') (A") (A') (A") (A') (A') (A") (A') (A") (A')
                 (A") (A') (A") (A") (A') (A") (A') (A') (A') (A")
                 (A') (A") (A") (A') (A") (A') (A') (A") (A') (A")
                 (A') (A") (A') (A") (A') (A") (A') (A") (A') (A")
                 (A') (A") (A') (A") (A') (A") (A') (A") (A") (A')
                 (A') (A") (A') (A") (A") (A') (A') (A") (A') (A")
                 (A') (A') (A") (A') (A") (A") (A") (A') (A") (A')
                 (A') (A') (A") (A') (A") (A') (A") (A") (A") (A')
                 (A') (A") (A') (A") (A') (A') (A") (A') (A') (A")
                 (A') (A') (A") (A') (A") (A") (A') (A") (A') (A")
                 (A') (A") (A') (A") (A') (A") (A') (A") (A") (A")
                 (A') (A') (A') (A') (A') (A") (A") (A') (A") (A')
                 (A') (A") (A') (A") (A') (A") (A') (A') (A') (A")
                 (A") (A") (A') (A") (A') (A') (A") (A') (A") (A")
                 (A') (A') (A") (A') (A") (A') (A') (A") (A") (A')
                 (A") (A") (A') (A') (A") (A') (A') (A") (A") (A')
                 (A") (A') (A") (A") (A') (A') (A") (A') (A') (A")
                 (A") (A') (A") (A') (A") (A') (A') (A") (A') (A')
                 (A") (A") (A') (A") (A') (A") (A') (A") (A") (A")
                 (A") (A') (A') (A') (A') (A") (A') (A") (A') (A')
                 (A") (A") (A") (A') (A") (A') (A') (A') (A") (A")
                 (A') (A") (A") (A') (A') (A") (A') (A") (A") (A')
                 (A') (A') (A") (A") (A") (A') (A") (A') (A") (A')
                 (A') (A") (A') (A") (A") (A') (A") (A') (A') (A")
                 (A') (A") (A') (A") (A') (A") (A') (A") (A") (A')
                 (A') (A") (A') (A') (A") (A') (A') (A") (A") (A")
                 (A") (A') (A") (A') (A") (A') (A") (A') (A") (A')
                 (A') (A") (A') (A") (A") (A") (A') (A") (A') (A")
                 (A") (A') (A") (A') (A") (A') (A") (A') (A") (A')
                 (A') (A') (A") (A') (A") (A") (A") (A') (A") (A")
                 (A") (A') (A') (A') (A") (A") (A') (A") (A') (A")
                 (A") (A') (A") (A') (A") (A') (A") (A') (A") (A')
                 (A") (A') (A') (A') (A") (A") (A') (A') (A") (A')
                 (A") (A") (A') (A') (A") (A") (A') (A') (A') (A")
                 (A") (A') (A") (A') (A') (A') (A') (A") (A") (A')
                 (A') (A") (A") (A') (A') (A') (A") (A') (A') (A")
                 (A') (A') (A') (A") (A') (A") (A") (A') (A") (A')
                 (A') (A") (A") (A') (A") (A') (A') (A') (A') (A")
                 (A") (A') (A") (A") (A") (A') (A") (A') (A") (A')
                 (A') (A") (A') (A") (A') (A') (A") (A') (A") (A")
                 (A') (A") (A') (A') (A") (A") (A') (A") (A") (A')
                 (A") (A') (A") (A') (A") (A') (A') (A") (A') (A")
                 (A") (A') (A") (A') (A") (A') (A') (A") (A') (A")
                 (A") (A") (A") (A') (A') (A") (A') (A") (A') (A')
                 (A") (A") (A') (A") (A') (A') (A") (A') (A") (A')
                 (A') (A") (A") (A') (A") (A") (A') (A') (A") (A")
                 (A") (A') (A") (A') (A') (A") (A") (A') (A") (A')
                 (A') (A") (A') (A") (A") (A') (A") (A') (A") (A')
                 (A") (A") (A") (A') (A') (A') (A") (A') (A") (A')
                 (A") (A") (A') (A") (A") (A") (A') (A') (A") (A')
                 (A") (A') (A") (A') (A") (A') (A") (A") (A") (A')
                 (A') (A') (A") (A') (A') (A") (A") (A') (A") (A")
                 (A') (A') (A") (A') (A') (A') (A") (A") (A') (A")
                 (A") (A") (A") (A') (A') (A') (A") (A") (A") (A')
                 (A') (A") (A") (A') (A") (A') (A") (A") (A') (A')
                 (A') (A") (A") (A") (A') (A") (A') (A") (A') (A')
                 (A") (A") (A") (A') (A') (A") (A") (A") (A') (A')
                 (A') (A') (A") (A") (A") (A') (A') (A") (A") (A")
                 (A') (A') (A") (A") (A') (A') (A") (A") (A') (A")
                 (A') (A") (A') (A")
 Requested convergence on RMS density matrix=1.00D-08 within 128 cycles.
 Requested convergence on MAX density matrix=1.00D-06.
 Requested convergence on             energy=1.00D-06.
 No special actions if energy rises.
 Inv3:  Mode=1 IEnd=     9335088.
 Iteration    1 A*A^-1 deviation from unit magnitude is 3.55D-15 for    372.
 Iteration    1 A*A^-1 deviation from orthogonality  is 2.39D-15 for    603    252.
 Iteration    1 A^-1*A deviation from unit magnitude is 3.11D-15 for    372.
 Iteration    1 A^-1*A deviation from orthogonality  is 2.20D-15 for   1104    399.
 Error on total polarization charges =  0.01248
 SCF Done:  E(RHF) =  -466.060562195     A.U. after    9 cycles
            NFock=  9  Conv=0.38D-08     -V/T= 2.0019
 ExpMin= 7.59D-03 ExpMax= 1.53D+04 ExpMxC= 5.22D+02 IAcc=3 IRadAn=         5 AccDes= 0.00D+00
 HarFok:  IExCor=  205 AccDes= 0.00D+00 IRadAn=         5 IDoV=-2 UseB2=F ITyADJ=14
 ICtDFT= 12500011 ScaDFX=  1.000000  1.000000  1.000000  1.000000
 Range of M.O.s used for correlation:    12   732
 NBasis=   736 NAE=    38 NBE=    38 NFC=    11 NFV=     0
 NROrb=    721 NOA=    27 NOB=    27 NVA=   694 NVB=   694

 **** Warning!!: The largest alpha MO coefficient is  0.11489647D+03

 Disk-based method using ON**2 memory for 27 occupieds at a time.
 Estimated scratch disk usage= 18008279586 words.
 Actual    scratch disk usage= 16288427554 words.
 JobTyp=1 Pass  1:  I=  12 to  38 NPSUse= 16 ParTrn=T ParDer=T DoDerP=T.
 (rs|ai) integrals will be sorted in core.
 Spin components of T(2) and E(2):
     alpha-alpha T2 =       0.7430815924D-01 E2=     -0.2249816114D+00
     alpha-beta  T2 =       0.4014179105D+00 E2=     -0.1348070900D+01
     beta-beta   T2 =       0.7430815924D-01 E2=     -0.2249816114D+00
 ANorm=    0.1245003706D+01
 E2 =    -0.1798034123D+01 EUMP2 =    -0.46785859631742D+03
          IDoAtm=111111111111111111111
 NEqPCM:  Using equilibrium solvation (IEInf=0, Eps=  78.3553, EpsInf=   1.7778)
          Differentiating once with respect to electric field.
                with respect to dipole field.
          Differentiating once with respect to nuclear coordinates.
          There are     1 degrees of freedom in the 1st order CPHF.  IDoFFX=0 NUNeed=     1.
 LinEq1:  Iter=  0 NonCon=     1 RMS=1.92D-03 Max=5.16D-02 NDo=     1
 AX will form     1 AO Fock derivatives at one time.
 LinEq1:  Iter=  1 NonCon=     1 RMS=4.83D-04 Max=7.47D-03 NDo=     1
 LinEq1:  Iter=  2 NonCon=     1 RMS=1.61D-04 Max=3.65D-03 NDo=     1
 LinEq1:  Iter=  3 NonCon=     1 RMS=6.43D-05 Max=1.22D-03 NDo=     1
 LinEq1:  Iter=  4 NonCon=     1 RMS=2.00D-05 Max=9.41D-04 NDo=     1
 LinEq1:  Iter=  5 NonCon=     1 RMS=5.10D-06 Max=2.33D-04 NDo=     1
 LinEq1:  Iter=  6 NonCon=     1 RMS=1.76D-06 Max=9.23D-05 NDo=     1
 LinEq1:  Iter=  7 NonCon=     1 RMS=7.96D-07 Max=4.32D-05 NDo=     1
 LinEq1:  Iter=  8 NonCon=     1 RMS=2.36D-07 Max=6.04D-06 NDo=     1
 LinEq1:  Iter=  9 NonCon=     1 RMS=8.15D-08 Max=2.12D-06 NDo=     1
 LinEq1:  Iter= 10 NonCon=     1 RMS=2.40D-08 Max=5.37D-07 NDo=     1
 LinEq1:  Iter= 11 NonCon=     1 RMS=5.61D-09 Max=1.35D-07 NDo=     1
 LinEq1:  Iter= 12 NonCon=     1 RMS=1.65D-09 Max=3.88D-08 NDo=     1
 LinEq1:  Iter= 13 NonCon=     1 RMS=5.01D-10 Max=9.93D-09 NDo=     1
 LinEq1:  Iter= 14 NonCon=     1 RMS=1.08D-10 Max=1.51D-09 NDo=     1
 LinEq1:  Iter= 15 NonCon=     0 RMS=2.06D-11 Max=3.48D-10 NDo=     1
 Linear equations converged to 1.000D-10 1.000D-09 after    15 iterations.
 End of Minotr F.D. properties file   721 does not exist.
 End of Minotr F.D. properties file   722 does not exist.
 End of Minotr F.D. properties file   788 does not exist.
 D1PCM: PCM CHGder 1st derivatives, ID1Alg=3 FixD1E=F DoIter=F DoCFld=F I1PDM=2.
 Calling FoFJK, ICntrl=  10002127 FMM=F ISym2X=1 I1Cent= 0 IOpClX= 0 NMat=1 NMatS=1 NMatT=0.
 ***** Axes restored to original set *****
 -------------------------------------------------------------------
 Center     Atomic                   Forces (Hartrees/Bohr)
 Number     Number              X              Y              Z
 -------------------------------------------------------------------
      1        6          -0.000015342    0.000015362    0.000021744
      2        8           0.000021023    0.000025878   -0.000023677
      3        6          -0.000090336   -0.000013942    0.000195029
      4        6          -0.000068598    0.000012396   -0.000203793
      5        6           0.000208894   -0.000008306   -0.000013800
      6        6          -0.000138511   -0.000034794    0.000130932
      7        6          -0.000123276   -0.000016335   -0.000148577
      8        6           0.000206228   -0.000011536    0.000035116
      9        1           0.000002618   -0.000013275   -0.000004287
     10        1          -0.000001226   -0.000040944   -0.000003756
     11        3           0.000015274   -0.000021509   -0.000000588
     12        1          -0.000001333   -0.000041073   -0.000001800
     13        1           0.000002234   -0.000013741    0.000002767
     14        8           0.000018152    0.000022399    0.000029000
     15        6          -0.000013008    0.000018190   -0.000021074
     16        1          -0.000013573    0.000006929    0.000002453
     17        1           0.000011605    0.000020639    0.000002332
     18        1          -0.000009884    0.000032495    0.000006952
     19        1          -0.000009305    0.000033196   -0.000003660
     20        1           0.000011641    0.000020683    0.000001664
     21        1          -0.000013277    0.000007287   -0.000002977
 -------------------------------------------------------------------
 Cartesian Forces:  Max     0.000208894 RMS     0.000065390

 GradGradGradGradGradGradGradGradGradGradGradGradGradGradGradGradGradGrad
 Berny optimization.
 Using GEDIIS/GDIIS optimizer.
 FormGI is forming the generalized inverse of G from B-inverse, IUseBI=4.
 Internal  Forces:  Max     0.000138988 RMS     0.000026023
 Search for a local minimum.
 Step number   3 out of a maximum of  126
 All quantities printed in internal units (Hartrees-Bohrs-Radians)
 Mixed Optimization -- En-DIIS/RFO-DIIS
 Swapping is turned off.
 Update second derivatives using D2CorX and points    1    2    3
 DE= -4.55D-06 DEPred=-4.22D-06 R= 1.08D+00
 TightC=F SS=  1.41D+00  RLast= 3.63D-02 DXNew= 6.0628D-01 1.0888D-01
 Trust test= 1.08D+00 RLast= 3.63D-02 DXMaxT set to 3.60D-01
 ITU=  1  1  0
     Eigenvalues ---    0.00104   0.00162   0.00322   0.00352   0.00550
     Eigenvalues ---    0.01280   0.01319   0.01535   0.01739   0.01836
     Eigenvalues ---    0.01977   0.01988   0.02330   0.02541   0.02566
     Eigenvalues ---    0.02807   0.03596   0.03625   0.04360   0.04420
     Eigenvalues ---    0.07606   0.08579   0.08656   0.08659   0.08677
     Eigenvalues ---    0.09001   0.13223   0.13229   0.16614   0.17456
     Eigenvalues ---    0.17694   0.18652   0.18658   0.19078   0.19169
     Eigenvalues ---    0.27369   0.28777   0.32850   0.33410   0.33684
     Eigenvalues ---    0.33688   0.33972   0.34171   0.34568   0.35294
     Eigenvalues ---    0.35459   0.36541   0.36555   0.37312   0.37479
     Eigenvalues ---    0.38474   0.39136   0.40866   0.42555   0.44311
     Eigenvalues ---    0.55174   0.55271
 En-DIIS/RFO-DIIS/Sim-DIIS IScMMF=       -3 using points:     3    2
 RFO step:  Lambda=-4.84292474D-07.
 DidBck=F Rises=F RFO-DIIS coefs:    0.85487    0.14513
 Iteration  1 RMS(Cart)=  0.00082395 RMS(Int)=  0.00000112
 Iteration  2 RMS(Cart)=  0.00000052 RMS(Int)=  0.00000021
 ClnCor:  largest displacement from symmetrization is 6.08D-09 for atom     7.
 Variable       Old X    -DE/DX   Delta X   Delta X   Delta X     New X
                                 (Linear)    (Quad)   (Total)
    R1        2.69742  -0.00001  -0.00015   0.00011  -0.00004   2.69738
    R2        2.04975   0.00001  -0.00001   0.00003   0.00002   2.04978
    R3        2.06096   0.00001   0.00000   0.00002   0.00002   2.06098
    R4        2.06088   0.00000   0.00000   0.00001   0.00002   2.06090
    R5        2.57005   0.00000  -0.00004   0.00005   0.00001   2.57006
    R6        2.67150  -0.00013  -0.00033  -0.00006  -0.00039   2.67111
    R7        2.63143   0.00009   0.00018   0.00010   0.00028   2.63171
    R8        6.69374  -0.00002  -0.00244  -0.00234  -0.00478   6.68896
    R9        2.63143   0.00009   0.00018   0.00010   0.00028   2.63171
   R10        6.69374  -0.00002  -0.00244  -0.00234  -0.00478   6.68896
   R11        2.57005   0.00000  -0.00004   0.00005   0.00001   2.57006
   R12        2.64642  -0.00014  -0.00030  -0.00009  -0.00039   2.64603
   R13        6.64738  -0.00000  -0.00205   0.00036  -0.00168   6.64570
   R14        2.04105   0.00000  -0.00001   0.00002   0.00001   2.04106
   R15        2.62185   0.00007   0.00017   0.00007   0.00024   2.62209
   R16        6.60969   0.00001  -0.00157   0.00277   0.00121   6.61090
   R17        2.04438   0.00000  -0.00001   0.00002   0.00001   2.04438
   R18        2.64642  -0.00014  -0.00030  -0.00009  -0.00039   2.64603
   R19        2.04438   0.00000  -0.00001   0.00002   0.00001   2.04438
   R20        6.60969   0.00001  -0.00157   0.00277   0.00121   6.61090
   R21        2.04105   0.00000  -0.00001   0.00002   0.00001   2.04106
   R22        6.64738  -0.00000  -0.00205   0.00036  -0.00168   6.64570
   R23        2.69742  -0.00001  -0.00015   0.00011  -0.00004   2.69738
   R24        2.06088   0.00000   0.00000   0.00001   0.00002   2.06090
   R25        2.06096   0.00001   0.00000   0.00002   0.00002   2.06098
   R26        2.04975   0.00001  -0.00001   0.00003   0.00002   2.04978
    A1        1.84494   0.00000   0.00004  -0.00002   0.00002   1.84496
    A2        1.93624  -0.00001   0.00005  -0.00007  -0.00002   1.93622
    A3        1.93485   0.00000   0.00004  -0.00002   0.00002   1.93487
    A4        1.91614  -0.00000  -0.00004   0.00003  -0.00001   1.91613
    A5        1.91655  -0.00000  -0.00005   0.00002  -0.00002   1.91653
    A6        1.91408   0.00000  -0.00004   0.00005   0.00001   1.91410
    A7        2.02477   0.00004   0.00019  -0.00009   0.00010   2.02487
    A8        2.01484  -0.00001   0.00012  -0.00003   0.00008   2.01493
    A9        2.18010   0.00001  -0.00010   0.00001  -0.00009   2.18001
   A10        1.99771  -0.00002   0.00004  -0.00113  -0.00109   1.99662
   A11        2.08824  -0.00000  -0.00002   0.00002   0.00001   2.08824
   A12        2.08824  -0.00000  -0.00002   0.00002   0.00001   2.08824
   A13        2.01484  -0.00001   0.00012  -0.00003   0.00008   2.01493
   A14        2.18010   0.00001  -0.00010   0.00001  -0.00009   2.18001
   A15        1.99771  -0.00002   0.00004  -0.00113  -0.00109   1.99662
   A16        2.09912  -0.00000   0.00004  -0.00006  -0.00002   2.09910
   A17        2.09823   0.00001  -0.00004  -0.00000  -0.00004   2.09819
   A18        2.08583  -0.00001  -0.00000   0.00006   0.00006   2.08588
   A19        1.98022  -0.00000   0.00012   0.00003   0.00014   1.98037
   A20        2.09582   0.00001  -0.00002   0.00004   0.00001   2.09584
   A21        2.08307  -0.00002   0.00004   0.00001   0.00005   2.08312
   A22        2.10429   0.00001  -0.00002  -0.00004  -0.00007   2.10423
   A23        1.96624   0.00000   0.00026   0.00088   0.00114   1.96738
   A24        2.09582   0.00001  -0.00002   0.00004   0.00001   2.09584
   A25        2.10429   0.00001  -0.00002  -0.00004  -0.00007   2.10423
   A26        2.08307  -0.00002   0.00004   0.00001   0.00005   2.08312
   A27        1.96624   0.00000   0.00026   0.00088   0.00114   1.96738
   A28        2.09912  -0.00000   0.00004  -0.00006  -0.00002   2.09910
   A29        2.09823   0.00001  -0.00004  -0.00000  -0.00004   2.09819
   A30        2.08583  -0.00001  -0.00000   0.00006   0.00006   2.08588
   A31        1.98022  -0.00000   0.00012   0.00003   0.00014   1.98037
   A32        0.70151  -0.00000   0.00022   0.00012   0.00034   0.70186
   A33        0.81732  -0.00001   0.00025  -0.00003   0.00022   0.81754
   A34        0.70234  -0.00001   0.00021  -0.00002   0.00019   0.70253
   A35        0.70234  -0.00001   0.00021  -0.00002   0.00019   0.70253
   A36        0.81732  -0.00001   0.00025  -0.00003   0.00022   0.81754
   A37        0.70151  -0.00000   0.00022   0.00012   0.00034   0.70186
   A38        0.70296  -0.00001   0.00018  -0.00017   0.00001   0.70297
   A39        0.81597  -0.00001   0.00023  -0.00002   0.00020   0.81617
   A40        0.70296  -0.00001   0.00018  -0.00017   0.00001   0.70297
   A41        2.02477   0.00004   0.00019  -0.00009   0.00010   2.02487
   A42        1.93485   0.00000   0.00004  -0.00002   0.00002   1.93487
   A43        1.93624  -0.00001   0.00005  -0.00007  -0.00002   1.93622
   A44        1.84494   0.00000   0.00004  -0.00002   0.00002   1.84496
   A45        1.91408   0.00000  -0.00004   0.00005   0.00001   1.91410
   A46        1.91655  -0.00000  -0.00005   0.00002  -0.00002   1.91653
   A47        1.91614  -0.00000  -0.00004   0.00003  -0.00001   1.91613
    D1        3.12744   0.00000  -0.00026   0.00050   0.00024   3.12768
    D2       -1.07959   0.00000  -0.00026   0.00048   0.00022  -1.07936
    D3        1.05153   0.00000  -0.00025   0.00049   0.00024   1.05177
    D4       -3.12033  -0.00001   0.00037  -0.00067  -0.00030  -3.12063
    D5        0.01702  -0.00000   0.00029  -0.00052  -0.00022   0.01679
    D6        1.61843  -0.00001   0.00036  -0.00005   0.00031   1.61874
    D7        3.13759   0.00001  -0.00008   0.00014   0.00007   3.13766
    D8       -0.00000   0.00000   0.00000  -0.00000   0.00000   0.00000
    D9        0.00000  -0.00000   0.00000  -0.00000   0.00000   0.00000
   D10       -3.13759  -0.00001   0.00008  -0.00014  -0.00007  -3.13766
   D11       -3.13523  -0.00001   0.00009  -0.00028  -0.00019  -3.13542
   D12        0.00248  -0.00001   0.00008  -0.00019  -0.00011   0.00238
   D13        0.00196  -0.00000   0.00001  -0.00012  -0.00011   0.00185
   D14        3.13967  -0.00000  -0.00000  -0.00003  -0.00003   3.13964
   D15        2.48912   0.00002   0.00019   0.00013   0.00032   2.48944
   D16        3.05347  -0.00001   0.00014  -0.00000   0.00013   3.05360
   D17       -2.66929   0.00001   0.00017  -0.00023  -0.00006  -2.66936
   D18       -0.00196   0.00000  -0.00001   0.00012   0.00011  -0.00185
   D19       -3.13967   0.00000   0.00000   0.00003   0.00003  -3.13964
   D20        3.13523   0.00001  -0.00009   0.00028   0.00019   3.13542
   D21       -0.00248   0.00001  -0.00008   0.00019   0.00011  -0.00238
   D22        2.66929  -0.00001  -0.00017   0.00023   0.00006   2.66936
   D23       -3.05347   0.00001  -0.00014   0.00000  -0.00013  -3.05360
   D24       -2.48912  -0.00002  -0.00019  -0.00013  -0.00032  -2.48944
   D25        3.12033   0.00001  -0.00037   0.00067   0.00030   3.12063
   D26       -0.01702   0.00000  -0.00029   0.00052   0.00022  -0.01679
   D27       -1.61843   0.00001  -0.00036   0.00005  -0.00031  -1.61874
   D28        0.00197  -0.00000   0.00001  -0.00012  -0.00011   0.00185
   D29       -3.13907   0.00000  -0.00002  -0.00005  -0.00007  -3.13914
   D30        3.13970  -0.00000  -0.00000  -0.00003  -0.00003   3.13967
   D31       -0.00134   0.00000  -0.00003   0.00004   0.00001  -0.00132
   D32       -2.59477   0.00001   0.00014   0.00019   0.00032  -2.59444
   D33        2.56517   0.00001   0.00007   0.00019   0.00026   2.56543
   D34        3.13067  -0.00001   0.00002   0.00003   0.00005   3.13072
   D35        0.00000  -0.00000   0.00000  -0.00000   0.00000   0.00000
   D36       -3.14103   0.00000  -0.00003   0.00007   0.00005  -3.14099
   D37        3.14103  -0.00000   0.00003  -0.00007  -0.00005   3.14099
   D38       -0.00000   0.00000   0.00000  -0.00000   0.00000   0.00000
   D39       -3.13162   0.00001  -0.00001  -0.00005  -0.00007  -3.13169
   D40       -2.56734  -0.00001  -0.00002   0.00017   0.00015  -2.56719
   D41        2.59462  -0.00002  -0.00011  -0.00018  -0.00029   2.59433
   D42       -0.00197   0.00000  -0.00001   0.00012   0.00011  -0.00185
   D43       -3.13970   0.00000   0.00000   0.00003   0.00003  -3.13967
   D44        3.13907  -0.00000   0.00002   0.00005   0.00007   3.13914
   D45        0.00134  -0.00000   0.00003  -0.00004  -0.00001   0.00132
   D46        2.56734   0.00001   0.00002  -0.00017  -0.00015   2.56719
   D47        3.13162  -0.00001   0.00001   0.00005   0.00007   3.13169
   D48       -2.59462   0.00002   0.00011   0.00018   0.00029  -2.59433
   D49        2.59477  -0.00001  -0.00014  -0.00019  -0.00032   2.59444
   D50       -3.13067   0.00001  -0.00002  -0.00003  -0.00005  -3.13072
   D51       -2.56517  -0.00001  -0.00007  -0.00019  -0.00026  -2.56543
   D52       -1.05153  -0.00000   0.00025  -0.00049  -0.00024  -1.05177
   D53        1.07959  -0.00000   0.00026  -0.00048  -0.00022   1.07936
   D54       -3.12744  -0.00000   0.00026  -0.00050  -0.00024  -3.12768
         Item               Value     Threshold  Converged?
 Maximum Force            0.000139     0.000450     YES
 RMS     Force            0.000026     0.000300     YES
 Maximum Displacement     0.007978     0.001800     NO 
 RMS     Displacement     0.000824     0.001200     YES
 Predicted change in Energy=-2.421540D-07
 GradGradGradGradGradGradGradGradGradGradGradGradGradGradGradGradGradGrad

                          Input orientation:                          
 ---------------------------------------------------------------------
 Center     Atomic      Atomic             Coordinates (Angstroms)
 Number     Number       Type             X           Y           Z
 ---------------------------------------------------------------------
      1          6           0        0.029846   -0.010109   -0.013907
      2          8           0       -0.033913   -0.076943    1.410494
      3          6           0        1.160361   -0.094934    2.060904
      4          6           0        1.083599   -0.187940    3.469239
      5          6           0        2.254562   -0.217855    4.222495
      6          6           0        3.502377   -0.158471    3.590005
      7          6           0        3.577730   -0.067171    2.207515
      8          6           0        2.406147   -0.034193    1.441410
      9          1           0        2.475556    0.035187    0.365795
     10          1           0        4.537679   -0.021386    1.710744
     11          3           0        2.337464    3.094890    3.045048
     12          1           0        4.402576   -0.185078    4.189430
     13          1           0        2.206665   -0.290604    5.299060
     14          8           0       -0.174146   -0.246850    3.983297
     15          6           0       -0.265385   -0.367816    5.402626
     16          1           0        0.225098   -1.278949    5.747050
     17          1           0        0.178322    0.497256    5.896824
     18          1           0       -1.325847   -0.414321    5.625836
     19          1           0       -0.999873   -0.019366   -0.354727
     20          1           0        0.518236    0.909100   -0.339467
     21          1           0        0.561221   -0.871698   -0.419704
 ---------------------------------------------------------------------
                    Distance matrix (angstroms):
                    1          2          3          4          5
     1  C    0.000000
     2  O    1.427393   0.000000
     3  C    2.364339   1.360018   0.000000
     4  C    3.643394   2.345119   1.413489   0.000000
     5  C    4.789532   3.628267   2.425873   1.392639   0.000000
     6  C    5.006861   4.154788   2.797717   2.421970   1.400219
     7  C    4.186341   3.698555   2.421970   2.797717   2.415290
     8  C    2.786634   2.440630   1.392639   2.425873   2.791262
     9  H    2.475423   2.720553   2.149433   3.408620   3.871305
    10  H    4.826500   4.581778   3.396217   3.879524   3.400017
    11  Li   4.931869   4.284358   3.539645   3.539645   3.516750
    12  H    6.067901   5.236088   3.879524   3.396217   2.148519
    13  H    5.748463   4.492971   3.408620   2.149433   1.080083
    14  O    4.009401   2.582218   2.345119   1.360018   2.440630
    15  C    5.436353   4.009401   3.643394   2.364339   2.786634
    16  H    5.902262   4.507506   3.982999   2.667536   2.751166
    17  H    5.934324   4.527903   4.003670   2.679961   2.761437
    18  H    5.814464   4.421767   4.357979   3.241542   3.850623
    19  H    1.084696   2.013057   3.241542   4.357979   5.619760
    20  H    1.090623   2.083150   2.679961   4.003670   5.009626
    21  H    1.090580   2.082173   2.667536   3.982999   4.984468
                    6          7          8          9         10
     6  C    0.000000
     7  C    1.387549   0.000000
     8  C    2.415290   1.400219   0.000000
     9  H    3.389305   2.148766   1.080083   0.000000
    10  H    2.149945   1.081840   2.148519   2.462608   0.000000
    11  Li   3.498336   3.498336   3.516750   4.069306   4.041347
    12  H    1.081840   2.149945   3.400017   4.287436   2.487757
    13  H    2.148766   3.389305   3.871305   4.951317   4.287436
    14  O    3.698555   4.154788   3.628267   4.492971   5.236088
    15  C    4.186341   5.006861   4.789532   5.748463   6.067901
    16  H    4.080303   5.023630   4.984468   5.979081   6.039170
    17  H    4.098870   5.048322   5.009626   6.006919   6.065991
    18  H    5.246124   5.987529   5.619760   6.505441   7.061394
    19  H    5.987529   5.246124   3.850623   3.549751   5.910216
    20  H    5.048322   4.098870   2.761437   2.256595   4.607070
    21  H    5.023630   4.080303   2.751166   2.259232   4.590649
                   11         12         13         14         15
    11  Li   0.000000
    12  H    4.041347   0.000000
    13  H    4.069306   2.462608   0.000000
    14  O    4.284358   4.581778   2.720553   0.000000
    15  C    4.931869   4.826500   2.475423   1.427393   0.000000
    16  H    5.558181   4.590649   2.259232   2.082173   1.090580
    17  H    4.420658   4.607070   2.256595   2.083150   1.090623
    18  H    5.691650   5.910216   3.549751   2.013057   1.084696
    19  H    5.691650   7.061394   6.505441   4.421767   5.814464
    20  H    4.420658   6.065991   6.006919   4.527903   5.934324
    21  H    5.558181   6.039170   5.979081   4.507506   5.902262
                   16         17         18         19         20
    16  H    0.000000
    17  H    1.783122   0.000000
    18  H    1.779804   1.779588   0.000000
    19  H    6.349707   6.382549   6.002448   0.000000
    20  H    6.474502   6.259112   6.382549   1.779588   0.000000
    21  H    6.189320   6.474502   6.349707   1.779804   1.783122
                   21
    21  H    0.000000
 Stoichiometry    C8H10LiO2(1+)
 Framework group  CS[SG(Li),X(C8H10O2)]
 Deg. of freedom    29
 Full point group                 CS      NOp   2
 Largest Abelian subgroup         CS      NOp   2
 Largest concise Abelian subgroup CS      NOp   2
                         Standard orientation:                         
 ---------------------------------------------------------------------
 Center     Atomic      Atomic             Coordinates (Angstroms)
 Number     Number       Type             X           Y           Z
 ---------------------------------------------------------------------
      1          6           0        1.436599   -0.030459    2.718177
      2          8           0        1.420237   -0.004767    1.291109
      3          6           0        0.195903   -0.100538    0.706744
      4          6           0        0.195903   -0.100538   -0.706744
      5          6           0       -1.010352   -0.199671   -1.395631
      6          6           0       -2.217711   -0.301134   -0.693774
      7          6           0       -2.217711   -0.301134    0.693774
      8          6           0       -1.010352   -0.199671    1.395631
      9          1           0       -1.020910   -0.202370    2.475659
     10          1           0       -3.145930   -0.379703    1.243878
     11          3           0       -1.334387    3.011988    0.000000
     12          1           0       -3.145930   -0.379703   -1.243878
     13          1           0       -1.020910   -0.202370   -2.475659
     14          8           0        1.420237   -0.004767   -1.291109
     15          6           0        1.436599   -0.030459   -2.718177
     16          1           0        1.014428   -0.962873   -3.094660
     17          1           0        0.884164    0.815142   -3.129556
     18          1           0        2.481289    0.040766   -3.001224
     19          1           0        2.481289    0.040766    3.001224
     20          1           0        0.884164    0.815142    3.129556
     21          1           0        1.014428   -0.962873    3.094660
 ---------------------------------------------------------------------
 Rotational constants (GHZ):           1.3348855           1.1384227           0.7411527
 Standard basis: Aug-CC-pVTZ (5D, 7F)
 There are   437 symmetry adapted cartesian basis functions of A'  symmetry.
 There are   418 symmetry adapted cartesian basis functions of A"  symmetry.
 There are   375 symmetry adapted basis functions of A'  symmetry.
 There are   361 symmetry adapted basis functions of A"  symmetry.
   736 basis functions,  1064 primitive gaussians,   855 cartesian basis functions
    38 alpha electrons       38 beta electrons
       nuclear repulsion energy       551.6138146306 Hartrees.
 NAtoms=   21 NActive=   21 NUniq=   11 SFac= 3.64D+00 NAtFMM=   60 NAOKFM=F Big=F
 Integral buffers will be    131072 words long.
 Raffenetti 1 integral format.
 Two-electron integral symmetry is turned on.
 ------------------------------------------------------------------------------
 Polarizable Continuum Model (PCM)
 =================================
 Model                : PCM.
 Atomic radii         : UFF (Universal Force Field).
 Polarization charges : Total charges.
 Charge compensation  : None.
 Solution method      : On-the-fly selection.
 Cavity type          : Scaled VdW (van der Waals Surface) (Alpha=1.100).
 Cavity algorithm     : GePol (No added spheres)
                        Default sphere list used, NSphG=   21.
                        Lebedev-Laikov grids with approx.  5.0 points / Ang**2.
                        Smoothing algorithm: York/Karplus (Gamma=1.0000).
                        Polarization charges: spherical gaussians, with
                                              point-specific exponents (IZeta= 3).
                        Self-potential: point-specific (ISelfS= 7).
                        Self-field    : sphere-specific E.n sum rule (ISelfD= 2).
 1st derivatives      : Analytical E(r).r(x)/FMM algorithm (CHGder, D1EAlg=3).
                        Cavity 1st derivative terms included.
 Solvent              : Water, Eps=  78.355300 Eps(inf)=   1.777849
 ------------------------------------------------------------------------------
 Separa: There are  2 disjoint cavities,
 One-electron integrals computed using PRISM.
 NBasis=   736 RedAO= T EigKep=  1.96D-06  NBF=   375   361
 NBsUse=   732 1.00D-06 EigRej=  8.77D-07 NBFU=   375   357
 Initial guess from the checkpoint file:  "output.chk"
 B after Tr=    -0.000000    0.000000   -0.000000
         Rot=    1.000000   -0.000000    0.000000    0.000276 Ang=   0.03 deg.
 Initial guess orbital symmetries:
       Occupied  (A") (A') (A') (A") (A") (A') (A') (A") (A') (A")
                 (A') (A') (A") (A') (A') (A") (A") (A') (A') (A")
                 (A') (A') (A") (A') (A") (A') (A") (A") (A') (A")
                 (A') (A') (A') (A") (A") (A') (A") (A')
       Virtual   (A') (A') (A") (A') (A') (A") (A") (A') (A') (A')
                 (A") (A") (A') (A') (A") (A') (A') (A") (A") (A')
                 (A') (A') (A") (A') (A") (A') (A") (A') (A") (A')
                 (A') (A") (A") (A') (A') (A') (A") (A") (A') (A')
                 (A') (A") (A') (A") (A') (A") (A") (A') (A") (A')
                 (A") (A') (A') (A') (A") (A') (A") (A") (A') (A")
                 (A') (A") (A') (A') (A') (A") (A') (A") (A") (A')
                 (A") (A') (A') (A") (A') (A') (A") (A") (A') (A')
                 (A') (A") (A') (A") (A") (A') (A') (A") (A') (A')
                 (A") (A") (A") (A') (A') (A") (A') (A") (A') (A")
                 (A') (A") (A') (A") (A') (A') (A") (A') (A") (A')
                 (A") (A') (A") (A") (A') (A") (A') (A') (A') (A")
                 (A') (A") (A") (A') (A") (A') (A') (A") (A') (A")
                 (A') (A") (A') (A") (A') (A") (A') (A") (A') (A")
                 (A') (A") (A') (A") (A') (A") (A') (A") (A") (A')
                 (A') (A") (A') (A") (A") (A') (A') (A") (A') (A")
                 (A') (A') (A") (A') (A") (A") (A") (A') (A") (A')
                 (A') (A') (A") (A') (A") (A') (A") (A") (A") (A')
                 (A') (A") (A') (A") (A') (A') (A") (A') (A') (A")
                 (A') (A') (A") (A') (A") (A") (A') (A") (A') (A")
                 (A') (A") (A') (A") (A') (A") (A') (A") (A") (A")
                 (A') (A') (A') (A') (A') (A") (A") (A') (A") (A')
                 (A') (A") (A') (A") (A') (A") (A') (A') (A') (A")
                 (A") (A") (A") (A') (A') (A') (A") (A') (A") (A")
                 (A') (A') (A") (A') (A") (A') (A') (A") (A") (A')
                 (A") (A") (A') (A') (A") (A') (A') (A") (A") (A')
                 (A") (A') (A") (A") (A') (A') (A") (A') (A') (A")
                 (A") (A') (A") (A') (A") (A') (A') (A") (A') (A')
                 (A") (A") (A') (A") (A') (A") (A') (A") (A") (A")
                 (A") (A') (A') (A') (A') (A") (A') (A") (A') (A')
                 (A") (A") (A") (A') (A") (A') (A') (A') (A") (A")
                 (A') (A") (A") (A') (A') (A") (A') (A") (A") (A')
                 (A') (A') (A") (A") (A") (A') (A") (A') (A") (A')
                 (A') (A") (A') (A") (A") (A') (A") (A') (A') (A")
                 (A') (A") (A') (A") (A') (A") (A') (A") (A") (A')
                 (A') (A") (A') (A') (A") (A') (A') (A") (A") (A")
                 (A") (A') (A") (A') (A") (A') (A") (A') (A") (A')
                 (A') (A") (A') (A") (A") (A") (A') (A") (A') (A")
                 (A") (A') (A") (A') (A") (A') (A") (A') (A") (A')
                 (A') (A') (A") (A') (A") (A") (A") (A") (A') (A")
                 (A") (A') (A') (A') (A") (A") (A') (A') (A") (A")
                 (A") (A') (A") (A') (A") (A') (A") (A') (A") (A')
                 (A") (A') (A') (A') (A") (A") (A') (A') (A") (A')
                 (A") (A") (A') (A') (A") (A") (A') (A') (A') (A")
                 (A") (A') (A") (A') (A') (A') (A') (A") (A") (A')
                 (A') (A") (A") (A') (A') (A') (A") (A') (A') (A')
                 (A") (A') (A') (A") (A') (A") (A") (A') (A") (A')
                 (A') (A") (A") (A') (A") (A') (A') (A') (A') (A")
                 (A") (A") (A') (A") (A") (A') (A") (A') (A") (A')
                 (A') (A") (A') (A") (A') (A') (A") (A') (A") (A")
                 (A') (A") (A') (A') (A") (A") (A') (A") (A") (A')
                 (A") (A') (A") (A') (A") (A') (A') (A") (A') (A")
                 (A") (A') (A") (A') (A") (A') (A') (A") (A') (A")
                 (A") (A") (A") (A') (A') (A") (A') (A") (A') (A')
                 (A") (A") (A') (A") (A') (A') (A") (A') (A") (A')
                 (A') (A") (A") (A') (A") (A") (A') (A') (A") (A")
                 (A") (A') (A") (A') (A') (A") (A") (A') (A") (A')
                 (A') (A") (A') (A") (A") (A') (A") (A') (A") (A')
                 (A") (A") (A") (A') (A') (A') (A") (A') (A") (A')
                 (A") (A") (A') (A") (A") (A") (A') (A') (A") (A')
                 (A") (A') (A") (A') (A") (A') (A") (A") (A") (A')
                 (A') (A') (A") (A') (A') (A") (A") (A') (A") (A")
                 (A') (A') (A") (A') (A') (A') (A") (A") (A') (A")
                 (A") (A") (A") (A') (A') (A') (A") (A") (A") (A')
                 (A') (A") (A") (A') (A") (A') (A") (A") (A') (A')
                 (A') (A") (A") (A") (A') (A") (A') (A") (A') (A')
                 (A") (A") (A") (A') (A') (A") (A") (A") (A') (A')
                 (A') (A') (A") (A") (A") (A') (A') (A") (A") (A")
                 (A') (A') (A") (A") (A') (A') (A") (A") (A') (A")
                 (A') (A") (A') (A")
 Requested convergence on RMS density matrix=1.00D-08 within 128 cycles.
 Requested convergence on MAX density matrix=1.00D-06.
 Requested convergence on             energy=1.00D-06.
 No special actions if energy rises.
 Inv3:  Mode=1 IEnd=     9335088.
 Iteration    1 A*A^-1 deviation from unit magnitude is 3.11D-15 for    756.
 Iteration    1 A*A^-1 deviation from orthogonality  is 1.94D-15 for   1265    839.
 Iteration    1 A^-1*A deviation from unit magnitude is 3.33D-15 for    756.
 Iteration    1 A^-1*A deviation from orthogonality  is 2.22D-15 for   1526    618.
 Error on total polarization charges =  0.01248
 SCF Done:  E(RHF) =  -466.060563003     A.U. after    7 cycles
            NFock=  7  Conv=0.76D-08     -V/T= 2.0019
 ExpMin= 7.59D-03 ExpMax= 1.53D+04 ExpMxC= 5.22D+02 IAcc=3 IRadAn=         5 AccDes= 0.00D+00
 HarFok:  IExCor=  205 AccDes= 0.00D+00 IRadAn=         5 IDoV=-2 UseB2=F ITyADJ=14
 ICtDFT= 12500011 ScaDFX=  1.000000  1.000000  1.000000  1.000000
 Range of M.O.s used for correlation:    12   732
 NBasis=   736 NAE=    38 NBE=    38 NFC=    11 NFV=     0
 NROrb=    721 NOA=    27 NOB=    27 NVA=   694 NVB=   694

 **** Warning!!: The largest alpha MO coefficient is  0.11489851D+03

 Disk-based method using ON**2 memory for 27 occupieds at a time.
 Estimated scratch disk usage= 18008279586 words.
 Actual    scratch disk usage= 16288427554 words.
 JobTyp=1 Pass  1:  I=  12 to  38 NPSUse= 16 ParTrn=T ParDer=T DoDerP=T.
 (rs|ai) integrals will be sorted in core.
 Spin components of T(2) and E(2):
     alpha-alpha T2 =       0.7430840302D-01 E2=     -0.2249825581D+00
     alpha-beta  T2 =       0.4014137368D+00 E2=     -0.1348067514D+01
     beta-beta   T2 =       0.7430840302D-01 E2=     -0.2249825581D+00
 ANorm=    0.1245002226D+01
 E2 =    -0.1798032630D+01 EUMP2 =    -0.46785859563367D+03
          IDoAtm=111111111111111111111
 NEqPCM:  Using equilibrium solvation (IEInf=0, Eps=  78.3553, EpsInf=   1.7778)
          Differentiating once with respect to electric field.
                with respect to dipole field.
          Differentiating once with respect to nuclear coordinates.
          There are     1 degrees of freedom in the 1st order CPHF.  IDoFFX=0 NUNeed=     1.
 LinEq1:  Iter=  0 NonCon=     1 RMS=1.92D-03 Max=5.17D-02 NDo=     1
 AX will form     1 AO Fock derivatives at one time.
 LinEq1:  Iter=  1 NonCon=     1 RMS=4.83D-04 Max=7.44D-03 NDo=     1
 LinEq1:  Iter=  2 NonCon=     1 RMS=1.61D-04 Max=3.63D-03 NDo=     1
 LinEq1:  Iter=  3 NonCon=     1 RMS=6.43D-05 Max=1.21D-03 NDo=     1
 LinEq1:  Iter=  4 NonCon=     1 RMS=1.99D-05 Max=9.31D-04 NDo=     1
 LinEq1:  Iter=  5 NonCon=     1 RMS=5.06D-06 Max=2.28D-04 NDo=     1
 LinEq1:  Iter=  6 NonCon=     1 RMS=1.74D-06 Max=9.19D-05 NDo=     1
 LinEq1:  Iter=  7 NonCon=     1 RMS=7.88D-07 Max=4.31D-05 NDo=     1
 LinEq1:  Iter=  8 NonCon=     1 RMS=2.35D-07 Max=6.18D-06 NDo=     1
 LinEq1:  Iter=  9 NonCon=     1 RMS=8.14D-08 Max=2.14D-06 NDo=     1
 LinEq1:  Iter= 10 NonCon=     1 RMS=2.40D-08 Max=5.39D-07 NDo=     1
 LinEq1:  Iter= 11 NonCon=     1 RMS=5.60D-09 Max=1.35D-07 NDo=     1
 LinEq1:  Iter= 12 NonCon=     1 RMS=1.65D-09 Max=3.87D-08 NDo=     1
 LinEq1:  Iter= 13 NonCon=     1 RMS=5.01D-10 Max=9.91D-09 NDo=     1
 LinEq1:  Iter= 14 NonCon=     1 RMS=1.08D-10 Max=1.51D-09 NDo=     1
 LinEq1:  Iter= 15 NonCon=     0 RMS=2.06D-11 Max=3.48D-10 NDo=     1
 Linear equations converged to 1.000D-10 1.000D-09 after    15 iterations.
 End of Minotr F.D. properties file   721 does not exist.
 End of Minotr F.D. properties file   722 does not exist.
 End of Minotr F.D. properties file   788 does not exist.
 D1PCM: PCM CHGder 1st derivatives, ID1Alg=3 FixD1E=F DoIter=F DoCFld=F I1PDM=2.
 Calling FoFJK, ICntrl=  10002127 FMM=F ISym2X=1 I1Cent= 0 IOpClX= 0 NMat=1 NMatS=1 NMatT=0.
 ***** Axes restored to original set *****
 -------------------------------------------------------------------
 Center     Atomic                   Forces (Hartrees/Bohr)
 Number     Number              X              Y              Z
 -------------------------------------------------------------------
      1        6          -0.000007206    0.000017826    0.000009626
      2        8           0.000007408    0.000021684   -0.000007188
      3        6          -0.000007656    0.000002171    0.000021315
      4        6          -0.000005320    0.000005001   -0.000021548
      5        6           0.000008595   -0.000016893   -0.000006451
      6        6          -0.000016124   -0.000030417    0.000006002
      7        6          -0.000015162   -0.000029251   -0.000011648
      8        6           0.000007967   -0.000017654    0.000005072
      9        1          -0.000000357   -0.000012825    0.000000930
     10        1          -0.000001976   -0.000040558   -0.000002795
     11        3           0.000047891   -0.000002693    0.000002432
     12        1          -0.000001977   -0.000040560   -0.000002778
     13        1          -0.000000163   -0.000012589   -0.000002636
     14        8           0.000006432    0.000020501    0.000010728
     15        6          -0.000006249    0.000018985   -0.000007929
     16        1          -0.000014660    0.000012916    0.000000839
     17        1           0.000008794    0.000013025    0.000001345
     18        1          -0.000002283    0.000032574    0.000003063
     19        1          -0.000002171    0.000032710    0.000001005
     20        1           0.000008794    0.000013026    0.000001334
     21        1          -0.000014575    0.000013019   -0.000000720
 -------------------------------------------------------------------
 Cartesian Forces:  Max     0.000047891 RMS     0.000015798

 GradGradGradGradGradGradGradGradGradGradGradGradGradGradGradGradGradGrad
 Berny optimization.
 Using GEDIIS/GDIIS optimizer.
 FormGI is forming the generalized inverse of G from B-inverse, IUseBI=4.
 Internal  Forces:  Max     0.000018903 RMS     0.000003395
 Search for a local minimum.
 Step number   4 out of a maximum of  126
 All quantities printed in internal units (Hartrees-Bohrs-Radians)
 Mixed Optimization -- En-DIIS/RFO-DIIS
 Swapping is turned off.
 Update second derivatives using D2CorX and points    1    2    3    4
 DE=  6.84D-07 DEPred=-2.42D-07 R=-2.82D+00
 Trust test=-2.82D+00 RLast= 7.90D-03 DXMaxT set to 1.80D-01
 ITU= -1  1  1  0
     Eigenvalues ---    0.00104   0.00178   0.00316   0.00352   0.00641
     Eigenvalues ---    0.01280   0.01319   0.01535   0.01740   0.01836
     Eigenvalues ---    0.01977   0.01992   0.02328   0.02541   0.02686
     Eigenvalues ---    0.02807   0.03590   0.03625   0.04353   0.04420
     Eigenvalues ---    0.07493   0.08579   0.08656   0.08662   0.08677
     Eigenvalues ---    0.09001   0.13223   0.13260   0.16614   0.17360
     Eigenvalues ---    0.17694   0.18652   0.18652   0.19078   0.19122
     Eigenvalues ---    0.27433   0.28777   0.30844   0.32990   0.33410
     Eigenvalues ---    0.33688   0.33690   0.34171   0.34503   0.35294
     Eigenvalues ---    0.35424   0.36537   0.36555   0.37232   0.37479
     Eigenvalues ---    0.38474   0.39175   0.40866   0.42567   0.44196
     Eigenvalues ---    0.55174   0.55278
 En-DIIS/RFO-DIIS/Sim-DIIS IScMMF=       -3 using points:     4    3    2
 RFO step:  Lambda=-3.64135276D-08.
 DidBck=T Rises=F RFO-DIIS coefs:    0.73879    0.30126   -0.04005
 Iteration  1 RMS(Cart)=  0.00028162 RMS(Int)=  0.00000010
 Iteration  2 RMS(Cart)=  0.00000010 RMS(Int)=  0.00000006
 ClnCor:  largest displacement from symmetrization is 1.12D-08 for atom    19.
 Variable       Old X    -DE/DX   Delta X   Delta X   Delta X     New X
                                 (Linear)    (Quad)   (Total)
    R1        2.69738  -0.00001   0.00005  -0.00009  -0.00004   2.69734
    R2        2.04978  -0.00000  -0.00000   0.00001   0.00000   2.04978
    R3        2.06098  -0.00000  -0.00001   0.00001   0.00000   2.06098
    R4        2.06090   0.00000  -0.00001   0.00001   0.00000   2.06090
    R5        2.57006  -0.00000   0.00001  -0.00001  -0.00001   2.57005
    R6        2.67111  -0.00002   0.00019  -0.00029  -0.00010   2.67101
    R7        2.63171  -0.00000  -0.00012   0.00016   0.00003   2.63174
    R8        6.68896   0.00000   0.00192   0.00005   0.00197   6.69093
    R9        2.63171  -0.00000  -0.00012   0.00016   0.00003   2.63174
   R10        6.68896   0.00000   0.00192   0.00005   0.00197   6.69093
   R11        2.57006  -0.00000   0.00001  -0.00001  -0.00001   2.57005
   R12        2.64603  -0.00001   0.00019  -0.00027  -0.00009   2.64594
   R13        6.64570   0.00000   0.00100   0.00019   0.00119   6.64689
   R14        2.04106  -0.00000  -0.00000  -0.00000  -0.00000   2.04106
   R15        2.62209   0.00000  -0.00011   0.00014   0.00004   2.62212
   R16        6.61090  -0.00000   0.00012   0.00025   0.00036   6.61126
   R17        2.04438  -0.00000   0.00000  -0.00000  -0.00000   2.04438
   R18        2.64603  -0.00001   0.00019  -0.00027  -0.00009   2.64594
   R19        2.04438  -0.00000   0.00000  -0.00000  -0.00000   2.04438
   R20        6.61090  -0.00000   0.00012   0.00025   0.00036   6.61126
   R21        2.04106  -0.00000  -0.00000  -0.00000  -0.00000   2.04106
   R22        6.64570   0.00000   0.00100   0.00019   0.00119   6.64689
   R23        2.69738  -0.00001   0.00005  -0.00009  -0.00004   2.69734
   R24        2.06090   0.00000  -0.00001   0.00001   0.00000   2.06090
   R25        2.06098  -0.00000  -0.00001   0.00001   0.00000   2.06098
   R26        2.04978  -0.00000  -0.00000   0.00001   0.00000   2.04978
    A1        1.84496   0.00000  -0.00002   0.00003   0.00002   1.84498
    A2        1.93622   0.00000  -0.00001   0.00002   0.00001   1.93623
    A3        1.93487   0.00000  -0.00002   0.00003   0.00001   1.93488
    A4        1.91613  -0.00000   0.00002  -0.00003  -0.00001   1.91612
    A5        1.91653  -0.00000   0.00002  -0.00003  -0.00001   1.91652
    A6        1.91410  -0.00000   0.00001  -0.00002  -0.00001   1.91409
    A7        2.02487   0.00001  -0.00008   0.00013   0.00005   2.02492
    A8        2.01493  -0.00000  -0.00005   0.00008   0.00002   2.01495
    A9        2.18001  -0.00000   0.00005  -0.00008  -0.00002   2.17998
   A10        1.99662   0.00000   0.00027  -0.00006   0.00021   1.99682
   A11        2.08824   0.00000   0.00000  -0.00000   0.00000   2.08824
   A12        2.08824   0.00000   0.00000  -0.00000   0.00000   2.08824
   A13        2.01493  -0.00000  -0.00005   0.00008   0.00002   2.01495
   A14        2.18001  -0.00000   0.00005  -0.00008  -0.00002   2.17998
   A15        1.99662   0.00000   0.00027  -0.00006   0.00021   1.99682
   A16        2.09910  -0.00000  -0.00001   0.00001   0.00000   2.09911
   A17        2.09819   0.00000   0.00002  -0.00002  -0.00000   2.09819
   A18        2.08588  -0.00000  -0.00002   0.00002   0.00000   2.08589
   A19        1.98037  -0.00000  -0.00007  -0.00001  -0.00008   1.98029
   A20        2.09584  -0.00000   0.00000  -0.00000  -0.00000   2.09583
   A21        2.08312  -0.00000  -0.00003   0.00004   0.00001   2.08313
   A22        2.10423   0.00000   0.00002  -0.00003  -0.00001   2.10422
   A23        1.96738  -0.00000  -0.00037   0.00000  -0.00037   1.96701
   A24        2.09584  -0.00000   0.00000  -0.00000  -0.00000   2.09583
   A25        2.10423   0.00000   0.00002  -0.00003  -0.00001   2.10422
   A26        2.08312  -0.00000  -0.00003   0.00004   0.00001   2.08313
   A27        1.96738  -0.00000  -0.00037   0.00000  -0.00037   1.96701
   A28        2.09910  -0.00000  -0.00001   0.00001   0.00000   2.09911
   A29        2.09819   0.00000   0.00002  -0.00002  -0.00000   2.09819
   A30        2.08588  -0.00000  -0.00002   0.00002   0.00000   2.08589
   A31        1.98037  -0.00000  -0.00007  -0.00001  -0.00008   1.98029
   A32        0.70186  -0.00000  -0.00015  -0.00003  -0.00018   0.70167
   A33        0.81754  -0.00000  -0.00013  -0.00004  -0.00016   0.81737
   A34        0.70253  -0.00000  -0.00011  -0.00003  -0.00014   0.70239
   A35        0.70253  -0.00000  -0.00011  -0.00003  -0.00014   0.70239
   A36        0.81754  -0.00000  -0.00013  -0.00004  -0.00016   0.81737
   A37        0.70186  -0.00000  -0.00015  -0.00003  -0.00018   0.70167
   A38        0.70297  -0.00000  -0.00005  -0.00004  -0.00009   0.70287
   A39        0.81617  -0.00000  -0.00012  -0.00005  -0.00017   0.81600
   A40        0.70297  -0.00000  -0.00005  -0.00004  -0.00009   0.70287
   A41        2.02487   0.00001  -0.00008   0.00013   0.00005   2.02492
   A42        1.93487   0.00000  -0.00002   0.00003   0.00001   1.93488
   A43        1.93622   0.00000  -0.00001   0.00002   0.00001   1.93623
   A44        1.84496   0.00000  -0.00002   0.00003   0.00002   1.84498
   A45        1.91410  -0.00000   0.00001  -0.00002  -0.00001   1.91409
   A46        1.91653  -0.00000   0.00002  -0.00003  -0.00001   1.91652
   A47        1.91613  -0.00000   0.00002  -0.00003  -0.00001   1.91612
    D1        3.12768  -0.00000   0.00001  -0.00017  -0.00016   3.12752
    D2       -1.07936  -0.00000   0.00001  -0.00017  -0.00016  -1.07952
    D3        1.05177  -0.00000   0.00001  -0.00016  -0.00016   1.05161
    D4       -3.12063   0.00000  -0.00002   0.00025   0.00023  -3.12040
    D5        0.01679   0.00000  -0.00002   0.00024   0.00022   0.01702
    D6        1.61874   0.00000  -0.00018   0.00022   0.00004   1.61878
    D7        3.13766  -0.00000   0.00000  -0.00001  -0.00001   3.13765
    D8       -0.00000   0.00000   0.00000  -0.00000   0.00000   0.00000
    D9        0.00000   0.00000   0.00000   0.00000   0.00000   0.00000
   D10       -3.13766   0.00000  -0.00000   0.00001   0.00001  -3.13765
   D11       -3.13542   0.00000   0.00002  -0.00004  -0.00001  -3.13543
   D12        0.00238   0.00000   0.00001  -0.00001  -0.00000   0.00237
   D13        0.00185  -0.00000   0.00003  -0.00005  -0.00002   0.00182
   D14        3.13964  -0.00000   0.00001  -0.00002  -0.00001   3.13963
   D15        2.48944   0.00000  -0.00014   0.00015   0.00002   2.48945
   D16        3.05360  -0.00000  -0.00007   0.00009   0.00002   3.05362
   D17       -2.66936   0.00000  -0.00003   0.00013   0.00010  -2.66926
   D18       -0.00185   0.00000  -0.00003   0.00005   0.00002  -0.00182
   D19       -3.13964   0.00000  -0.00001   0.00002   0.00001  -3.13963
   D20        3.13542  -0.00000  -0.00002   0.00004   0.00001   3.13543
   D21       -0.00238  -0.00000  -0.00001   0.00001   0.00000  -0.00237
   D22        2.66936  -0.00000   0.00003  -0.00013  -0.00010   2.66926
   D23       -3.05360   0.00000   0.00007  -0.00009  -0.00002  -3.05362
   D24       -2.48944  -0.00000   0.00014  -0.00015  -0.00002  -2.48945
   D25        3.12063  -0.00000   0.00002  -0.00025  -0.00023   3.12040
   D26       -0.01679  -0.00000   0.00002  -0.00024  -0.00022  -0.01702
   D27       -1.61874  -0.00000   0.00018  -0.00022  -0.00004  -1.61878
   D28        0.00185  -0.00000   0.00003  -0.00005  -0.00002   0.00183
   D29       -3.13914  -0.00000   0.00002  -0.00004  -0.00002  -3.13916
   D30        3.13967  -0.00000   0.00001  -0.00002  -0.00001   3.13966
   D31       -0.00132  -0.00000   0.00000  -0.00001  -0.00000  -0.00133
   D32       -2.59444   0.00000  -0.00012   0.00008  -0.00004  -2.59448
   D33        2.56543   0.00000  -0.00009   0.00008  -0.00001   2.56543
   D34        3.13072  -0.00000  -0.00002   0.00002   0.00000   3.13072
   D35        0.00000   0.00000   0.00000   0.00000   0.00000   0.00000
   D36       -3.14099   0.00000  -0.00000   0.00001   0.00000  -3.14098
   D37        3.14099  -0.00000   0.00000  -0.00001  -0.00000   3.14098
   D38       -0.00000   0.00000   0.00000  -0.00000   0.00000   0.00000
   D39       -3.13169   0.00000   0.00002  -0.00003  -0.00001  -3.13170
   D40       -2.56719  -0.00000  -0.00004  -0.00008  -0.00012  -2.56730
   D41        2.59433  -0.00000   0.00011  -0.00008   0.00003   2.59436
   D42       -0.00185   0.00000  -0.00003   0.00005   0.00002  -0.00183
   D43       -3.13967   0.00000  -0.00001   0.00002   0.00001  -3.13966
   D44        3.13914   0.00000  -0.00002   0.00004   0.00002   3.13916
   D45        0.00132   0.00000  -0.00000   0.00001   0.00000   0.00133
   D46        2.56719   0.00000   0.00004   0.00008   0.00012   2.56730
   D47        3.13169  -0.00000  -0.00002   0.00003   0.00001   3.13170
   D48       -2.59433   0.00000  -0.00011   0.00008  -0.00003  -2.59436
   D49        2.59444  -0.00000   0.00012  -0.00008   0.00004   2.59448
   D50       -3.13072   0.00000   0.00002  -0.00002  -0.00000  -3.13072
   D51       -2.56543  -0.00000   0.00009  -0.00008   0.00001  -2.56543
   D52       -1.05177   0.00000  -0.00001   0.00016   0.00016  -1.05161
   D53        1.07936   0.00000  -0.00001   0.00017   0.00016   1.07952
   D54       -3.12768   0.00000  -0.00001   0.00017   0.00016  -3.12752
         Item               Value     Threshold  Converged?
 Maximum Force            0.000019     0.000450     YES
 RMS     Force            0.000003     0.000300     YES
 Maximum Displacement     0.002335     0.001800     NO 
 RMS     Displacement     0.000282     0.001200     YES
 Predicted change in Energy=-1.807448D-08
 GradGradGradGradGradGradGradGradGradGradGradGradGradGradGradGradGradGrad

                          Input orientation:                          
 ---------------------------------------------------------------------
 Center     Atomic      Atomic             Coordinates (Angstroms)
 Number     Number       Type             X           Y           Z
 ---------------------------------------------------------------------
      1          6           0        0.029773   -0.010273   -0.013896
      2          8           0       -0.033946   -0.076814    1.410500
      3          6           0        1.160310   -0.094832    2.060934
      4          6           0        1.083551   -0.187835    3.469217
      5          6           0        2.254528   -0.217781    4.222482
      6          6           0        3.502302   -0.158406    3.590014
      7          6           0        3.577657   -0.067105    2.207506
      8          6           0        2.406111   -0.034121    1.441429
      9          1           0        2.475516    0.035252    0.365814
     10          1           0        4.537609   -0.021330    1.710743
     11          3           0        2.338700    3.095649    3.045166
     12          1           0        4.402507   -0.185022    4.189432
     13          1           0        2.206627   -0.290538    5.299045
     14          8           0       -0.174179   -0.246722    3.983305
     15          6           0       -0.265456   -0.367976    5.402586
     16          1           0        0.225057   -1.279155    5.746853
     17          1           0        0.178193    0.497015    5.896983
     18          1           0       -1.325920   -0.414579    5.625771
     19          1           0       -0.999950   -0.019630   -0.354704
     20          1           0        0.518126    0.908882   -0.339669
     21          1           0        0.561160   -0.871928   -0.419541
 ---------------------------------------------------------------------
                    Distance matrix (angstroms):
                    1          2          3          4          5
     1  C    0.000000
     2  O    1.427373   0.000000
     3  C    2.364357   1.360013   0.000000
     4  C    3.643357   2.345088   1.413436   0.000000
     5  C    4.789519   3.628254   2.425844   1.392657   0.000000
     6  C    5.006853   4.154756   2.797688   2.421945   1.400172
     7  C    4.186327   3.698512   2.421945   2.797688   2.415264
     8  C    2.786669   2.440627   1.392657   2.425844   2.791229
     9  H    2.475461   2.720538   2.149446   3.408584   3.871272
    10  H    4.826498   4.581740   3.396202   3.879494   3.399983
    11  Li   4.933128   4.285569   3.540690   3.540690   3.517382
    12  H    6.067891   5.236056   3.879494   3.396202   2.148483
    13  H    5.748442   4.492953   3.408584   2.149446   1.080082
    14  O    4.009379   2.582219   2.345088   1.360013   2.440627
    15  C    5.436303   4.009379   3.643357   2.364357   2.786669
    16  H    5.902070   4.507400   3.982878   2.667511   2.751177
    17  H    5.934464   4.528003   4.003762   2.680063   2.761531
    18  H    5.814397   4.421740   4.357940   3.241556   3.850657
    19  H    1.084697   2.013052   3.241556   4.357940   5.619744
    20  H    1.090625   2.083141   2.680063   4.003762   5.009759
    21  H    1.090582   2.082165   2.667511   3.982878   4.984353
                    6          7          8          9         10
     6  C    0.000000
     7  C    1.387568   0.000000
     8  C    2.415264   1.400172   0.000000
     9  H    3.389286   2.148725   1.080082   0.000000
    10  H    2.149956   1.081840   2.148483   2.462573   0.000000
    11  Li   3.498528   3.498528   3.517382   4.069849   4.041218
    12  H    1.081840   2.149956   3.399983   4.287408   2.487760
    13  H    2.148725   3.389286   3.871272   4.951284   4.287408
    14  O    3.698512   4.154756   3.628254   4.492953   5.236056
    15  C    4.186327   5.006853   4.789519   5.748442   6.067891
    16  H    4.080241   5.023541   4.984353   5.978947   6.039074
    17  H    4.098949   5.048448   5.009759   6.007058   6.066119
    18  H    5.246109   5.987516   5.619744   6.505414   7.061379
    19  H    5.987516   5.246109   3.850657   3.549792   5.910215
    20  H    5.048448   4.098949   2.761531   2.256615   4.607139
    21  H    5.023541   4.080241   2.751177   2.259317   4.590618
                   11         12         13         14         15
    11  Li   0.000000
    12  H    4.041218   0.000000
    13  H    4.069849   2.462573   0.000000
    14  O    4.285569   4.581740   2.720538   0.000000
    15  C    4.933128   4.826498   2.475461   1.427373   0.000000
    16  H    5.559272   4.590618   2.259317   2.082165   1.090582
    17  H    4.421939   4.607139   2.256615   2.083141   1.090625
    18  H    5.693036   5.910215   3.549792   2.013052   1.084697
    19  H    5.693036   7.061379   6.505414   4.421740   5.814397
    20  H    4.421939   6.066119   6.007058   4.528003   5.934464
    21  H    5.559272   6.039074   5.978947   4.507400   5.902070
                   16         17         18         19         20
    16  H    0.000000
    17  H    1.783120   0.000000
    18  H    1.779799   1.779583   0.000000
    19  H    6.349491   6.382674   6.002360   0.000000
    20  H    6.474500   6.259474   6.382674   1.779583   0.000000
    21  H    6.188959   6.474500   6.349491   1.779799   1.783120
                   21
    21  H    0.000000
 Stoichiometry    C8H10LiO2(1+)
 Framework group  CS[SG(Li),X(C8H10O2)]
 Deg. of freedom    29
 Full point group                 CS      NOp   2
 Largest Abelian subgroup         CS      NOp   2
 Largest concise Abelian subgroup CS      NOp   2
                         Standard orientation:                         
 ---------------------------------------------------------------------
 Center     Atomic      Atomic             Coordinates (Angstroms)
 Number     Number       Type             X           Y           Z
 ---------------------------------------------------------------------
      1          6           0        1.436693   -0.030465    2.718152
      2          8           0        1.420260   -0.004490    1.291110
      3          6           0        0.195958   -0.100456    0.706718
      4          6           0        0.195958   -0.100456   -0.706718
      5          6           0       -1.010295   -0.199791   -1.395615
      6          6           0       -2.217600   -0.301426   -0.693784
      7          6           0       -2.217600   -0.301426    0.693784
      8          6           0       -1.010295   -0.199791    1.395615
      9          1           0       -1.020847   -0.202498    2.475642
     10          1           0       -3.145811   -0.380136    1.243880
     11          3           0       -1.336115    3.012386   -0.000000
     12          1           0       -3.145811   -0.380136   -1.243880
     13          1           0       -1.020847   -0.202498   -2.475642
     14          8           0        1.420260   -0.004490   -1.291110
     15          6           0        1.436693   -0.030465   -2.718152
     16          1           0        1.014637   -0.962997   -3.094479
     17          1           0        0.884193    0.814996   -3.129737
     18          1           0        2.481385    0.040809   -3.001180
     19          1           0        2.481385    0.040809    3.001180
     20          1           0        0.884193    0.814996    3.129737
     21          1           0        1.014637   -0.962997    3.094479
 ---------------------------------------------------------------------
 Rotational constants (GHZ):           1.3347118           1.1383805           0.7411291
 Standard basis: Aug-CC-pVTZ (5D, 7F)
 There are   437 symmetry adapted cartesian basis functions of A'  symmetry.
 There are   418 symmetry adapted cartesian basis functions of A"  symmetry.
 There are   375 symmetry adapted basis functions of A'  symmetry.
 There are   361 symmetry adapted basis functions of A"  symmetry.
   736 basis functions,  1064 primitive gaussians,   855 cartesian basis functions
    38 alpha electrons       38 beta electrons
       nuclear repulsion energy       551.6106289679 Hartrees.
 NAtoms=   21 NActive=   21 NUniq=   11 SFac= 3.64D+00 NAtFMM=   60 NAOKFM=F Big=F
 Integral buffers will be    131072 words long.
 Raffenetti 1 integral format.
 Two-electron integral symmetry is turned on.
 ------------------------------------------------------------------------------
 Polarizable Continuum Model (PCM)
 =================================
 Model                : PCM.
 Atomic radii         : UFF (Universal Force Field).
 Polarization charges : Total charges.
 Charge compensation  : None.
 Solution method      : On-the-fly selection.
 Cavity type          : Scaled VdW (van der Waals Surface) (Alpha=1.100).
 Cavity algorithm     : GePol (No added spheres)
                        Default sphere list used, NSphG=   21.
                        Lebedev-Laikov grids with approx.  5.0 points / Ang**2.
                        Smoothing algorithm: York/Karplus (Gamma=1.0000).
                        Polarization charges: spherical gaussians, with
                                              point-specific exponents (IZeta= 3).
                        Self-potential: point-specific (ISelfS= 7).
                        Self-field    : sphere-specific E.n sum rule (ISelfD= 2).
 1st derivatives      : Analytical E(r).r(x)/FMM algorithm (CHGder, D1EAlg=3).
                        Cavity 1st derivative terms included.
 Solvent              : Water, Eps=  78.355300 Eps(inf)=   1.777849
 ------------------------------------------------------------------------------
 Separa: There are  2 disjoint cavities,
 One-electron integrals computed using PRISM.
 NBasis=   736 RedAO= T EigKep=  1.96D-06  NBF=   375   361
 NBsUse=   732 1.00D-06 EigRej=  8.77D-07 NBFU=   375   357
 Initial guess from the checkpoint file:  "output.chk"
 B after Tr=     0.000000   -0.000000   -0.000000
         Rot=    1.000000   -0.000000   -0.000000   -0.000082 Ang=  -0.01 deg.
 Initial guess orbital symmetries:
       Occupied  (A") (A') (A') (A") (A") (A') (A') (A") (A') (A")
                 (A') (A') (A") (A') (A') (A") (A") (A') (A') (A")
                 (A') (A') (A") (A') (A") (A') (A") (A") (A') (A")
                 (A') (A') (A') (A") (A") (A') (A") (A')
       Virtual   (A') (A') (A") (A') (A') (A") (A") (A') (A') (A')
                 (A") (A") (A') (A') (A") (A') (A') (A") (A") (A')
                 (A') (A') (A") (A') (A") (A') (A") (A') (A") (A')
                 (A') (A") (A") (A') (A') (A') (A") (A") (A') (A')
                 (A') (A") (A') (A") (A') (A") (A") (A') (A") (A')
                 (A") (A') (A') (A') (A") (A') (A") (A") (A') (A")
                 (A') (A") (A') (A') (A') (A") (A') (A") (A") (A')
                 (A") (A') (A') (A") (A') (A') (A") (A") (A') (A')
                 (A') (A") (A') (A") (A") (A') (A') (A") (A') (A')
                 (A") (A") (A") (A') (A') (A") (A') (A") (A') (A")
                 (A') (A") (A') (A") (A') (A') (A") (A') (A") (A')
                 (A") (A') (A") (A") (A') (A") (A') (A') (A') (A")
                 (A') (A") (A") (A') (A") (A') (A') (A") (A') (A")
                 (A') (A") (A') (A") (A') (A") (A') (A") (A') (A")
                 (A') (A") (A') (A") (A') (A") (A') (A") (A") (A')
                 (A') (A") (A') (A") (A") (A') (A') (A") (A') (A")
                 (A') (A') (A") (A') (A") (A") (A") (A') (A") (A')
                 (A') (A') (A") (A') (A") (A') (A") (A") (A") (A')
                 (A') (A") (A') (A") (A') (A') (A") (A') (A') (A")
                 (A') (A') (A") (A') (A") (A") (A') (A") (A') (A")
                 (A') (A") (A') (A") (A') (A") (A') (A") (A") (A")
                 (A') (A') (A') (A') (A') (A") (A") (A') (A") (A')
                 (A') (A") (A') (A") (A') (A") (A') (A') (A') (A")
                 (A") (A") (A") (A') (A') (A') (A") (A') (A") (A")
                 (A') (A') (A") (A') (A") (A') (A') (A") (A") (A')
                 (A") (A") (A') (A') (A") (A') (A') (A") (A") (A')
                 (A") (A') (A") (A") (A') (A') (A") (A') (A') (A")
                 (A") (A') (A") (A') (A") (A') (A') (A") (A') (A')
                 (A") (A") (A') (A") (A') (A") (A') (A") (A") (A")
                 (A") (A') (A') (A') (A') (A") (A') (A") (A') (A')
                 (A") (A") (A") (A') (A") (A') (A') (A') (A") (A")
                 (A') (A") (A") (A') (A') (A") (A') (A") (A") (A')
                 (A') (A') (A") (A") (A") (A') (A") (A') (A") (A')
                 (A') (A") (A') (A") (A") (A') (A") (A') (A') (A")
                 (A') (A") (A') (A") (A') (A") (A') (A") (A") (A')
                 (A') (A") (A') (A') (A") (A') (A') (A") (A") (A")
                 (A") (A') (A") (A') (A") (A') (A") (A') (A") (A')
                 (A') (A") (A') (A") (A") (A") (A') (A") (A') (A")
                 (A") (A') (A") (A') (A") (A') (A") (A') (A") (A')
                 (A') (A') (A") (A') (A") (A") (A") (A') (A") (A")
                 (A") (A') (A') (A') (A") (A") (A') (A') (A") (A")
                 (A") (A') (A") (A') (A") (A') (A") (A') (A") (A')
                 (A") (A') (A') (A') (A") (A") (A') (A') (A") (A')
                 (A") (A") (A') (A') (A") (A") (A') (A') (A') (A")
                 (A") (A') (A") (A') (A') (A') (A') (A") (A") (A')
                 (A') (A") (A") (A') (A') (A') (A") (A') (A') (A")
                 (A') (A') (A') (A") (A') (A") (A") (A') (A") (A')
                 (A') (A") (A") (A') (A") (A') (A') (A') (A') (A")
                 (A") (A") (A') (A") (A") (A') (A") (A') (A") (A')
                 (A') (A") (A') (A") (A') (A') (A") (A') (A") (A")
                 (A') (A") (A') (A') (A") (A") (A') (A") (A") (A')
                 (A") (A') (A") (A') (A") (A') (A') (A") (A') (A")
                 (A") (A') (A") (A') (A") (A') (A') (A") (A') (A")
                 (A") (A") (A") (A') (A') (A") (A') (A") (A') (A')
                 (A") (A") (A') (A") (A') (A') (A") (A') (A") (A')
                 (A') (A") (A") (A') (A") (A") (A') (A') (A") (A")
                 (A") (A') (A") (A') (A') (A") (A") (A') (A") (A')
                 (A') (A") (A') (A") (A") (A') (A") (A') (A") (A')
                 (A") (A") (A") (A') (A') (A') (A") (A') (A") (A')
                 (A") (A") (A') (A") (A") (A") (A') (A') (A") (A')
                 (A") (A') (A") (A') (A") (A') (A") (A") (A") (A')
                 (A') (A') (A") (A') (A') (A") (A") (A') (A") (A")
                 (A') (A') (A") (A') (A') (A') (A") (A") (A') (A")
                 (A") (A") (A") (A') (A') (A') (A") (A") (A") (A')
                 (A') (A") (A") (A') (A") (A') (A") (A") (A') (A')
                 (A') (A") (A") (A") (A') (A") (A') (A") (A') (A')
                 (A") (A") (A") (A') (A') (A") (A") (A") (A') (A')
                 (A') (A') (A") (A") (A") (A') (A') (A") (A") (A")
                 (A') (A') (A") (A") (A') (A') (A") (A") (A') (A")
                 (A') (A") (A') (A")
 Requested convergence on RMS density matrix=1.00D-08 within 128 cycles.
 Requested convergence on MAX density matrix=1.00D-06.
 Requested convergence on             energy=1.00D-06.
 No special actions if energy rises.
 Inv3:  Mode=1 IEnd=     9335088.
 Iteration    1 A*A^-1 deviation from unit magnitude is 3.11D-15 for     89.
 Iteration    1 A*A^-1 deviation from orthogonality  is 2.30D-15 for   1275    853.
 Iteration    1 A^-1*A deviation from unit magnitude is 3.11D-15 for     89.
 Iteration    1 A^-1*A deviation from orthogonality  is 1.80D-15 for   1103    362.
 Error on total polarization charges =  0.01248
 SCF Done:  E(RHF) =  -466.060567641     A.U. after    6 cycles
            NFock=  6  Conv=0.70D-08     -V/T= 2.0019
 ExpMin= 7.59D-03 ExpMax= 1.53D+04 ExpMxC= 5.22D+02 IAcc=3 IRadAn=         5 AccDes= 0.00D+00
 HarFok:  IExCor=  205 AccDes= 0.00D+00 IRadAn=         5 IDoV=-2 UseB2=F ITyADJ=14
 ICtDFT= 12500011 ScaDFX=  1.000000  1.000000  1.000000  1.000000
 Range of M.O.s used for correlation:    12   732
 NBasis=   736 NAE=    38 NBE=    38 NFC=    11 NFV=     0
 NROrb=    721 NOA=    27 NOB=    27 NVA=   694 NVB=   694

 **** Warning!!: The largest alpha MO coefficient is  0.11495601D+03

 Disk-based method using ON**2 memory for 27 occupieds at a time.
 Estimated scratch disk usage= 18008279586 words.
 Actual    scratch disk usage= 16288427554 words.
 JobTyp=1 Pass  1:  I=  12 to  38 NPSUse= 16 ParTrn=T ParDer=T DoDerP=T.
 (rs|ai) integrals will be sorted in core.
 Spin components of T(2) and E(2):
     alpha-alpha T2 =       0.7430780629D-01 E2=     -0.2249823392D+00
     alpha-beta  T2 =       0.4014093259D+00 E2=     -0.1348063592D+01
     beta-beta   T2 =       0.7430780629D-01 E2=     -0.2249823392D+00
 ANorm=    0.1244999975D+01
 E2 =    -0.1798028271D+01 EUMP2 =    -0.46785859591204D+03
          IDoAtm=111111111111111111111
 NEqPCM:  Using equilibrium solvation (IEInf=0, Eps=  78.3553, EpsInf=   1.7778)
          Differentiating once with respect to electric field.
                with respect to dipole field.
          Differentiating once with respect to nuclear coordinates.
          There are     1 degrees of freedom in the 1st order CPHF.  IDoFFX=0 NUNeed=     1.
 LinEq1:  Iter=  0 NonCon=     1 RMS=1.92D-03 Max=5.17D-02 NDo=     1
 AX will form     1 AO Fock derivatives at one time.
 LinEq1:  Iter=  1 NonCon=     1 RMS=4.83D-04 Max=7.45D-03 NDo=     1
 LinEq1:  Iter=  2 NonCon=     1 RMS=1.61D-04 Max=3.63D-03 NDo=     1
 LinEq1:  Iter=  3 NonCon=     1 RMS=6.43D-05 Max=1.21D-03 NDo=     1
 LinEq1:  Iter=  4 NonCon=     1 RMS=1.99D-05 Max=9.29D-04 NDo=     1
 LinEq1:  Iter=  5 NonCon=     1 RMS=5.05D-06 Max=2.27D-04 NDo=     1
 LinEq1:  Iter=  6 NonCon=     1 RMS=1.74D-06 Max=9.18D-05 NDo=     1
 LinEq1:  Iter=  7 NonCon=     1 RMS=7.86D-07 Max=4.30D-05 NDo=     1
 LinEq1:  Iter=  8 NonCon=     1 RMS=2.35D-07 Max=6.21D-06 NDo=     1
 LinEq1:  Iter=  9 NonCon=     1 RMS=8.14D-08 Max=2.15D-06 NDo=     1
 LinEq1:  Iter= 10 NonCon=     1 RMS=2.39D-08 Max=5.40D-07 NDo=     1
 LinEq1:  Iter= 11 NonCon=     1 RMS=5.60D-09 Max=1.35D-07 NDo=     1
 LinEq1:  Iter= 12 NonCon=     1 RMS=1.65D-09 Max=3.87D-08 NDo=     1
 LinEq1:  Iter= 13 NonCon=     1 RMS=5.01D-10 Max=9.91D-09 NDo=     1
 LinEq1:  Iter= 14 NonCon=     1 RMS=1.07D-10 Max=1.51D-09 NDo=     1
 LinEq1:  Iter= 15 NonCon=     0 RMS=2.06D-11 Max=3.48D-10 NDo=     1
 Linear equations converged to 1.000D-10 1.000D-09 after    15 iterations.
 End of Minotr F.D. properties file   721 does not exist.
 End of Minotr F.D. properties file   722 does not exist.
 End of Minotr F.D. properties file   788 does not exist.
 D1PCM: PCM CHGder 1st derivatives, ID1Alg=3 FixD1E=F DoIter=F DoCFld=F I1PDM=2.
 Calling FoFJK, ICntrl=  10002127 FMM=F ISym2X=1 I1Cent= 0 IOpClX= 0 NMat=1 NMatS=1 NMatT=0.
 ***** Axes restored to original set *****
 -------------------------------------------------------------------
 Center     Atomic                   Forces (Hartrees/Bohr)
 Number     Number              X              Y              Z
 -------------------------------------------------------------------
      1        6          -0.000001273    0.000020083   -0.000000908
      2        8          -0.000003761    0.000018083    0.000003751
      3        6           0.000005062    0.000005166   -0.000020826
      4        6           0.000002741    0.000002355    0.000021748
      5        6          -0.000020482   -0.000012129    0.000001260
      6        6           0.000013448   -0.000027100   -0.000016153
      7        6           0.000011815   -0.000029079    0.000013819
      8        6          -0.000020138   -0.000011713   -0.000005049
      9        1          -0.000002315   -0.000012651   -0.000000437
     10        1          -0.000000534   -0.000040647   -0.000002303
     11        3           0.000038780   -0.000015920    0.000001062
     12        1          -0.000000490   -0.000040594   -0.000003118
     13        1          -0.000002258   -0.000012583   -0.000001479
     14        8          -0.000003462    0.000018445   -0.000001732
     15        6          -0.000001508    0.000019799    0.000003391
     16        1          -0.000014296    0.000013653   -0.000000306
     17        1           0.000008908    0.000012345    0.000001306
     18        1          -0.000002364    0.000033317    0.000001376
     19        1          -0.000002439    0.000033226    0.000002756
     20        1           0.000008908    0.000012346    0.000001296
     21        1          -0.000014343    0.000013597    0.000000544
 -------------------------------------------------------------------
 Cartesian Forces:  Max     0.000040647 RMS     0.000015364

 GradGradGradGradGradGradGradGradGradGradGradGradGradGradGradGradGradGrad
 Berny optimization.
 Using GEDIIS/GDIIS optimizer.
 FormGI is forming the generalized inverse of G from B-inverse, IUseBI=4.
 Internal  Forces:  Max     0.000014930 RMS     0.000002665
 Search for a local minimum.
 Step number   5 out of a maximum of  126
 All quantities printed in internal units (Hartrees-Bohrs-Radians)
 Mixed Optimization -- En-DIIS/RFO-DIIS
 Swapping is turned off.
 Update second derivatives using D2CorX and points    1    2    3    4    5
 DE= -2.78D-07 DEPred=-1.81D-08 R= 1.54D+01
 Trust test= 1.54D+01 RLast= 3.45D-03 DXMaxT set to 1.80D-01
 ITU=  0 -1  1  1  0
     Eigenvalues ---    0.00104   0.00184   0.00313   0.00352   0.00670
     Eigenvalues ---    0.01280   0.01321   0.01535   0.01741   0.01836
     Eigenvalues ---    0.01977   0.01992   0.02325   0.02541   0.02708
     Eigenvalues ---    0.02807   0.03592   0.03625   0.04361   0.04420
     Eigenvalues ---    0.07633   0.08579   0.08656   0.08663   0.08677
     Eigenvalues ---    0.09001   0.13223   0.13260   0.16614   0.17500
     Eigenvalues ---    0.17694   0.18652   0.18655   0.19078   0.19192
     Eigenvalues ---    0.27519   0.28777   0.32975   0.33410   0.33688
     Eigenvalues ---    0.33690   0.34171   0.34337   0.34848   0.35294
     Eigenvalues ---    0.35425   0.36535   0.36555   0.37232   0.37479
     Eigenvalues ---    0.38474   0.39159   0.40866   0.42652   0.44361
     Eigenvalues ---    0.55174   0.55276
 En-DIIS/RFO-DIIS/Sim-DIIS IScMMF=       -3 using points:     5    4    3    2
 RFO step:  Lambda=-2.62408321D-09.
 DidBck=T Rises=F RFO-DIIS coefs:    0.73887    0.24601    0.01542   -0.00029
 Iteration  1 RMS(Cart)=  0.00005832 RMS(Int)=  0.00000001
 Iteration  2 RMS(Cart)=  0.00000000 RMS(Int)=  0.00000000
 ClnCor:  largest displacement from symmetrization is 7.02D-09 for atom    12.
 Variable       Old X    -DE/DX   Delta X   Delta X   Delta X     New X
                                 (Linear)    (Quad)   (Total)
    R1        2.69734   0.00000   0.00001  -0.00000   0.00001   2.69735
    R2        2.04978  -0.00000  -0.00000  -0.00000  -0.00000   2.04978
    R3        2.06098  -0.00000  -0.00000  -0.00000  -0.00000   2.06098
    R4        2.06090  -0.00000  -0.00000  -0.00000  -0.00000   2.06090
    R5        2.57005  -0.00000   0.00000  -0.00001  -0.00000   2.57005
    R6        2.67101   0.00001   0.00003   0.00001   0.00005   2.67105
    R7        2.63174  -0.00001  -0.00001  -0.00001  -0.00003   2.63171
    R8        6.69093  -0.00000  -0.00044  -0.00000  -0.00044   6.69049
    R9        2.63174  -0.00001  -0.00001  -0.00001  -0.00003   2.63171
   R10        6.69093  -0.00000  -0.00044  -0.00000  -0.00044   6.69049
   R11        2.57005  -0.00000   0.00000  -0.00001  -0.00000   2.57005
   R12        2.64594   0.00001   0.00003   0.00002   0.00005   2.64599
   R13        6.64689  -0.00000  -0.00028   0.00000  -0.00028   6.64661
   R14        2.04106  -0.00000   0.00000  -0.00000  -0.00000   2.04106
   R15        2.62212  -0.00001  -0.00001  -0.00001  -0.00003   2.62210
   R16        6.61126   0.00000  -0.00011   0.00001  -0.00010   6.61116
   R17        2.04438   0.00000   0.00000   0.00000   0.00000   2.04438
   R18        2.64594   0.00001   0.00003   0.00002   0.00005   2.64599
   R19        2.04438   0.00000   0.00000   0.00000   0.00000   2.04438
   R20        6.61126   0.00000  -0.00011   0.00001  -0.00010   6.61116
   R21        2.04106  -0.00000   0.00000  -0.00000  -0.00000   2.04106
   R22        6.64689  -0.00000  -0.00028   0.00000  -0.00028   6.64661
   R23        2.69734   0.00000   0.00001  -0.00000   0.00001   2.69735
   R24        2.06090  -0.00000  -0.00000  -0.00000  -0.00000   2.06090
   R25        2.06098  -0.00000  -0.00000  -0.00000  -0.00000   2.06098
   R26        2.04978  -0.00000  -0.00000  -0.00000  -0.00000   2.04978
    A1        1.84498  -0.00000  -0.00000   0.00000  -0.00000   1.84498
    A2        1.93623   0.00000  -0.00000   0.00000   0.00000   1.93623
    A3        1.93488  -0.00000  -0.00000   0.00000  -0.00000   1.93488
    A4        1.91612   0.00000   0.00000  -0.00000   0.00000   1.91612
    A5        1.91652   0.00000   0.00000  -0.00000   0.00000   1.91652
    A6        1.91409  -0.00000   0.00000  -0.00000  -0.00000   1.91409
    A7        2.02492  -0.00000  -0.00002   0.00000  -0.00001   2.02491
    A8        2.01495   0.00000  -0.00001  -0.00000  -0.00001   2.01494
    A9        2.17998  -0.00000   0.00001   0.00000   0.00001   2.17999
   A10        1.99682  -0.00000  -0.00004   0.00000  -0.00004   1.99679
   A11        2.08824  -0.00000  -0.00000  -0.00000  -0.00000   2.08824
   A12        2.08824  -0.00000  -0.00000  -0.00000  -0.00000   2.08824
   A13        2.01495   0.00000  -0.00001  -0.00000  -0.00001   2.01494
   A14        2.17998  -0.00000   0.00001   0.00000   0.00001   2.17999
   A15        1.99682  -0.00000  -0.00004   0.00000  -0.00004   1.99679
   A16        2.09911   0.00000   0.00000   0.00000   0.00000   2.09911
   A17        2.09819  -0.00000   0.00000   0.00000   0.00000   2.09819
   A18        2.08589   0.00000  -0.00000  -0.00000  -0.00000   2.08588
   A19        1.98029   0.00000   0.00002  -0.00000   0.00002   1.98030
   A20        2.09583  -0.00000   0.00000  -0.00000  -0.00000   2.09583
   A21        2.08313   0.00000  -0.00000   0.00000  -0.00000   2.08313
   A22        2.10422  -0.00000   0.00000   0.00000   0.00000   2.10422
   A23        1.96701   0.00000   0.00008   0.00000   0.00008   1.96709
   A24        2.09583  -0.00000   0.00000  -0.00000  -0.00000   2.09583
   A25        2.10422  -0.00000   0.00000   0.00000   0.00000   2.10422
   A26        2.08313   0.00000  -0.00000   0.00000  -0.00000   2.08313
   A27        1.96701   0.00000   0.00008   0.00000   0.00008   1.96709
   A28        2.09911   0.00000   0.00000   0.00000   0.00000   2.09911
   A29        2.09819  -0.00000   0.00000   0.00000   0.00000   2.09819
   A30        2.08589   0.00000  -0.00000  -0.00000  -0.00000   2.08588
   A31        1.98029   0.00000   0.00002  -0.00000   0.00002   1.98030
   A32        0.70167   0.00000   0.00004   0.00000   0.00004   0.70172
   A33        0.81737   0.00000   0.00004   0.00000   0.00004   0.81741
   A34        0.70239   0.00000   0.00003   0.00000   0.00003   0.70242
   A35        0.70239   0.00000   0.00003   0.00000   0.00003   0.70242
   A36        0.81737   0.00000   0.00004   0.00000   0.00004   0.81741
   A37        0.70167   0.00000   0.00004   0.00000   0.00004   0.70172
   A38        0.70287   0.00000   0.00002  -0.00000   0.00002   0.70290
   A39        0.81600   0.00000   0.00004  -0.00000   0.00004   0.81604
   A40        0.70287   0.00000   0.00002  -0.00000   0.00002   0.70290
   A41        2.02492  -0.00000  -0.00002   0.00000  -0.00001   2.02491
   A42        1.93488  -0.00000  -0.00000   0.00000  -0.00000   1.93488
   A43        1.93623   0.00000  -0.00000   0.00000   0.00000   1.93623
   A44        1.84498  -0.00000  -0.00000   0.00000  -0.00000   1.84498
   A45        1.91409  -0.00000   0.00000  -0.00000  -0.00000   1.91409
   A46        1.91652   0.00000   0.00000  -0.00000   0.00000   1.91652
   A47        1.91612   0.00000   0.00000  -0.00000   0.00000   1.91612
    D1        3.12752   0.00000   0.00004  -0.00001   0.00003   3.12755
    D2       -1.07952   0.00000   0.00004  -0.00001   0.00003  -1.07949
    D3        1.05161   0.00000   0.00004  -0.00001   0.00003   1.05164
    D4       -3.12040  -0.00000  -0.00006   0.00001  -0.00005  -3.12045
    D5        0.01702  -0.00000  -0.00006   0.00001  -0.00005   0.01697
    D6        1.61878  -0.00000  -0.00002   0.00001  -0.00000   1.61877
    D7        3.13765   0.00000   0.00000  -0.00000  -0.00000   3.13765
    D8       -0.00000  -0.00000  -0.00000  -0.00000   0.00000   0.00000
    D9        0.00000  -0.00000   0.00000  -0.00000  -0.00000   0.00000
   D10       -3.13765  -0.00000  -0.00000   0.00000   0.00000  -3.13765
   D11       -3.13543  -0.00000   0.00001   0.00000   0.00001  -3.13542
   D12        0.00237  -0.00000   0.00000   0.00001   0.00001   0.00238
   D13        0.00182   0.00000   0.00001  -0.00000   0.00000   0.00183
   D14        3.13963   0.00000   0.00000   0.00000   0.00000   3.13963
   D15        2.48945  -0.00000  -0.00001  -0.00001  -0.00002   2.48944
   D16        3.05362   0.00000  -0.00001  -0.00000  -0.00001   3.05361
   D17       -2.66926  -0.00000  -0.00002  -0.00001  -0.00003  -2.66929
   D18       -0.00182  -0.00000  -0.00001   0.00000  -0.00000  -0.00183
   D19       -3.13963  -0.00000  -0.00000  -0.00000  -0.00000  -3.13963
   D20        3.13543   0.00000  -0.00001  -0.00000  -0.00001   3.13542
   D21       -0.00237   0.00000  -0.00000  -0.00001  -0.00001  -0.00238
   D22        2.66926   0.00000   0.00002   0.00001   0.00003   2.66929
   D23       -3.05362  -0.00000   0.00001   0.00000   0.00001  -3.05361
   D24       -2.48945   0.00000   0.00001   0.00001   0.00002  -2.48944
   D25        3.12040   0.00000   0.00006  -0.00001   0.00005   3.12045
   D26       -0.01702   0.00000   0.00006  -0.00001   0.00005  -0.01697
   D27       -1.61878   0.00000   0.00002  -0.00001   0.00000  -1.61877
   D28        0.00183   0.00000   0.00001  -0.00000   0.00000   0.00184
   D29       -3.13916  -0.00000   0.00001  -0.00000   0.00000  -3.13916
   D30        3.13966   0.00000   0.00000   0.00000   0.00000   3.13967
   D31       -0.00133   0.00000   0.00000   0.00000   0.00000  -0.00132
   D32       -2.59448  -0.00000   0.00001  -0.00000   0.00000  -2.59448
   D33        2.56543  -0.00000  -0.00000  -0.00000  -0.00001   2.56542
   D34        3.13072   0.00000  -0.00000  -0.00000  -0.00000   3.13072
   D35        0.00000  -0.00000  -0.00000  -0.00000  -0.00000   0.00000
   D36       -3.14098  -0.00000  -0.00000  -0.00000  -0.00000  -3.14099
   D37        3.14098   0.00000   0.00000   0.00000   0.00000   3.14099
   D38       -0.00000   0.00000  -0.00000  -0.00000   0.00000   0.00000
   D39       -3.13170  -0.00000   0.00000   0.00000   0.00000  -3.13169
   D40       -2.56730   0.00000   0.00003   0.00000   0.00003  -2.56727
   D41        2.59436   0.00000  -0.00000   0.00000   0.00000   2.59436
   D42       -0.00183  -0.00000  -0.00001   0.00000  -0.00000  -0.00184
   D43       -3.13966  -0.00000  -0.00000  -0.00000  -0.00000  -3.13967
   D44        3.13916   0.00000  -0.00001   0.00000  -0.00000   3.13916
   D45        0.00133  -0.00000  -0.00000  -0.00000  -0.00000   0.00132
   D46        2.56730  -0.00000  -0.00003  -0.00000  -0.00003   2.56727
   D47        3.13170   0.00000  -0.00000  -0.00000  -0.00000   3.13169
   D48       -2.59436  -0.00000   0.00000  -0.00000  -0.00000  -2.59436
   D49        2.59448   0.00000  -0.00001   0.00000  -0.00000   2.59448
   D50       -3.13072  -0.00000   0.00000   0.00000   0.00000  -3.13072
   D51       -2.56543   0.00000   0.00000   0.00000   0.00001  -2.56542
   D52       -1.05161  -0.00000  -0.00004   0.00001  -0.00003  -1.05164
   D53        1.07952  -0.00000  -0.00004   0.00001  -0.00003   1.07949
   D54       -3.12752  -0.00000  -0.00004   0.00001  -0.00003  -3.12755
         Item               Value     Threshold  Converged?
 Maximum Force            0.000015     0.000450     YES
 RMS     Force            0.000003     0.000300     YES
 Maximum Displacement     0.000471     0.001800     YES
 RMS     Displacement     0.000058     0.001200     YES
 Predicted change in Energy=-2.400302D-09
 Optimization completed.
    -- Stationary point found.
                           ----------------------------
                           !   Optimized Parameters   !
                           ! (Angstroms and Degrees)  !
 --------------------------                            --------------------------
 ! Name  Definition              Value          Derivative Info.                !
 --------------------------------------------------------------------------------
 ! R1    R(1,2)                  1.4274         -DE/DX =    0.0                 !
 ! R2    R(1,19)                 1.0847         -DE/DX =    0.0                 !
 ! R3    R(1,20)                 1.0906         -DE/DX =    0.0                 !
 ! R4    R(1,21)                 1.0906         -DE/DX =    0.0                 !
 ! R5    R(2,3)                  1.36           -DE/DX =    0.0                 !
 ! R6    R(3,4)                  1.4134         -DE/DX =    0.0                 !
 ! R7    R(3,8)                  1.3927         -DE/DX =    0.0                 !
 ! R8    R(3,11)                 3.5407         -DE/DX =    0.0                 !
 ! R9    R(4,5)                  1.3927         -DE/DX =    0.0                 !
 ! R10   R(4,11)                 3.5407         -DE/DX =    0.0                 !
 ! R11   R(4,14)                 1.36           -DE/DX =    0.0                 !
 ! R12   R(5,6)                  1.4002         -DE/DX =    0.0                 !
 ! R13   R(5,11)                 3.5174         -DE/DX =    0.0                 !
 ! R14   R(5,13)                 1.0801         -DE/DX =    0.0                 !
 ! R15   R(6,7)                  1.3876         -DE/DX =    0.0                 !
 ! R16   R(6,11)                 3.4985         -DE/DX =    0.0                 !
 ! R17   R(6,12)                 1.0818         -DE/DX =    0.0                 !
 ! R18   R(7,8)                  1.4002         -DE/DX =    0.0                 !
 ! R19   R(7,10)                 1.0818         -DE/DX =    0.0                 !
 ! R20   R(7,11)                 3.4985         -DE/DX =    0.0                 !
 ! R21   R(8,9)                  1.0801         -DE/DX =    0.0                 !
 ! R22   R(8,11)                 3.5174         -DE/DX =    0.0                 !
 ! R23   R(14,15)                1.4274         -DE/DX =    0.0                 !
 ! R24   R(15,16)                1.0906         -DE/DX =    0.0                 !
 ! R25   R(15,17)                1.0906         -DE/DX =    0.0                 !
 ! R26   R(15,18)                1.0847         -DE/DX =    0.0                 !
 ! A1    A(2,1,19)             105.7095         -DE/DX =    0.0                 !
 ! A2    A(2,1,20)             110.938          -DE/DX =    0.0                 !
 ! A3    A(2,1,21)             110.8606         -DE/DX =    0.0                 !
 ! A4    A(19,1,20)            109.7854         -DE/DX =    0.0                 !
 ! A5    A(19,1,21)            109.8084         -DE/DX =    0.0                 !
 ! A6    A(20,1,21)            109.6691         -DE/DX =    0.0                 !
 ! A7    A(1,2,3)              116.0194         -DE/DX =    0.0                 !
 ! A8    A(2,3,4)              115.4482         -DE/DX =    0.0                 !
 ! A9    A(2,3,8)              124.9038         -DE/DX =    0.0                 !
 ! A10   A(2,3,11)             114.4096         -DE/DX =    0.0                 !
 ! A11   A(4,3,8)              119.6476         -DE/DX =    0.0                 !
 ! A12   A(3,4,5)              119.6476         -DE/DX =    0.0                 !
 ! A13   A(3,4,14)             115.4482         -DE/DX =    0.0                 !
 ! A14   A(5,4,14)             124.9038         -DE/DX =    0.0                 !
 ! A15   A(11,4,14)            114.4096         -DE/DX =    0.0                 !
 ! A16   A(4,5,6)              120.2699         -DE/DX =    0.0                 !
 ! A17   A(4,5,13)             120.2172         -DE/DX =    0.0                 !
 ! A18   A(6,5,13)             119.5126         -DE/DX =    0.0                 !
 ! A19   A(11,5,13)            113.462          -DE/DX =    0.0                 !
 ! A20   A(5,6,7)              120.0825         -DE/DX =    0.0                 !
 ! A21   A(5,6,12)             119.3547         -DE/DX =    0.0                 !
 ! A22   A(7,6,12)             120.5628         -DE/DX =    0.0                 !
 ! A23   A(11,6,12)            112.7014         -DE/DX =    0.0                 !
 ! A24   A(6,7,8)              120.0825         -DE/DX =    0.0                 !
 ! A25   A(6,7,10)             120.5628         -DE/DX =    0.0                 !
 ! A26   A(8,7,10)             119.3547         -DE/DX =    0.0                 !
 ! A27   A(10,7,11)            112.7014         -DE/DX =    0.0                 !
 ! A28   A(3,8,7)              120.2699         -DE/DX =    0.0                 !
 ! A29   A(3,8,9)              120.2172         -DE/DX =    0.0                 !
 ! A30   A(7,8,9)              119.5126         -DE/DX =    0.0                 !
 ! A31   A(9,8,11)             113.462          -DE/DX =    0.0                 !
 ! A32   A(3,11,5)              40.2029         -DE/DX =    0.0                 !
 ! A33   A(3,11,6)              46.8321         -DE/DX =    0.0                 !
 ! A34   A(3,11,7)              40.2438         -DE/DX =    0.0                 !
 ! A35   A(4,11,6)              40.2438         -DE/DX =    0.0                 !
 ! A36   A(4,11,7)              46.8321         -DE/DX =    0.0                 !
 ! A37   A(4,11,8)              40.2029         -DE/DX =    0.0                 !
 ! A38   A(5,11,7)              40.2716         -DE/DX =    0.0                 !
 ! A39   A(5,11,8)              46.7536         -DE/DX =    0.0                 !
 ! A40   A(6,11,8)              40.2716         -DE/DX =    0.0                 !
 ! A41   A(4,14,15)            116.0194         -DE/DX =    0.0                 !
 ! A42   A(14,15,16)           110.8606         -DE/DX =    0.0                 !
 ! A43   A(14,15,17)           110.938          -DE/DX =    0.0                 !
 ! A44   A(14,15,18)           105.7095         -DE/DX =    0.0                 !
 ! A45   A(16,15,17)           109.6691         -DE/DX =    0.0                 !
 ! A46   A(16,15,18)           109.8084         -DE/DX =    0.0                 !
 ! A47   A(17,15,18)           109.7854         -DE/DX =    0.0                 !
 ! D1    D(19,1,2,3)           179.1935         -DE/DX =    0.0                 !
 ! D2    D(20,1,2,3)           -61.8521         -DE/DX =    0.0                 !
 ! D3    D(21,1,2,3)            60.253          -DE/DX =    0.0                 !
 ! D4    D(1,2,3,4)           -178.7858         -DE/DX =    0.0                 !
 ! D5    D(1,2,3,8)              0.975          -DE/DX =    0.0                 !
 ! D6    D(1,2,3,11)            92.749          -DE/DX =    0.0                 !
 ! D7    D(2,3,4,5)            179.7743         -DE/DX =    0.0                 !
 ! D8    D(2,3,4,14)             0.0            -DE/DX =    0.0                 !
 ! D9    D(8,3,4,5)              0.0            -DE/DX =    0.0                 !
 ! D10   D(8,3,4,14)          -179.7743         -DE/DX =    0.0                 !
 ! D11   D(2,3,8,7)           -179.6469         -DE/DX =    0.0                 !
 ! D12   D(2,3,8,9)              0.1361         -DE/DX =    0.0                 !
 ! D13   D(4,3,8,7)              0.1046         -DE/DX =    0.0                 !
 ! D14   D(4,3,8,9)            179.8875         -DE/DX =    0.0                 !
 ! D15   D(2,3,11,5)           142.6352         -DE/DX =    0.0                 !
 ! D16   D(2,3,11,6)           174.9597         -DE/DX =    0.0                 !
 ! D17   D(2,3,11,7)          -152.9373         -DE/DX =    0.0                 !
 ! D18   D(3,4,5,6)             -0.1046         -DE/DX =    0.0                 !
 ! D19   D(3,4,5,13)          -179.8875         -DE/DX =    0.0                 !
 ! D20   D(14,4,5,6)           179.6469         -DE/DX =    0.0                 !
 ! D21   D(14,4,5,13)           -0.1361         -DE/DX =    0.0                 !
 ! D22   D(14,4,11,6)          152.9373         -DE/DX =    0.0                 !
 ! D23   D(14,4,11,7)         -174.9597         -DE/DX =    0.0                 !
 ! D24   D(14,4,11,8)         -142.6352         -DE/DX =    0.0                 !
 ! D25   D(3,4,14,15)          178.7858         -DE/DX =    0.0                 !
 ! D26   D(5,4,14,15)           -0.975          -DE/DX =    0.0                 !
 ! D27   D(11,4,14,15)         -92.749          -DE/DX =    0.0                 !
 ! D28   D(4,5,6,7)              0.105          -DE/DX =    0.0                 !
 ! D29   D(4,5,6,12)          -179.8605         -DE/DX =    0.0                 !
 ! D30   D(13,5,6,7)           179.8895         -DE/DX =    0.0                 !
 ! D31   D(13,5,6,12)           -0.076          -DE/DX =    0.0                 !
 ! D32   D(13,5,11,3)         -148.6529         -DE/DX =    0.0                 !
 ! D33   D(13,5,11,7)          146.9881         -DE/DX =    0.0                 !
 ! D34   D(13,5,11,8)          179.3771         -DE/DX =    0.0                 !
 ! D35   D(5,6,7,8)              0.0            -DE/DX =    0.0                 !
 ! D36   D(5,6,7,10)          -179.9651         -DE/DX =    0.0                 !
 ! D37   D(12,6,7,8)           179.9651         -DE/DX =    0.0                 !
 ! D38   D(12,6,7,10)            0.0            -DE/DX =    0.0                 !
 ! D39   D(12,6,11,3)         -179.433          -DE/DX =    0.0                 !
 ! D40   D(12,6,11,4)         -147.0957         -DE/DX =    0.0                 !
 ! D41   D(12,6,11,8)          148.6457         -DE/DX =    0.0                 !
 ! D42   D(6,7,8,3)             -0.105          -DE/DX =    0.0                 !
 ! D43   D(6,7,8,9)           -179.8895         -DE/DX =    0.0                 !
 ! D44   D(10,7,8,3)           179.8605         -DE/DX =    0.0                 !
 ! D45   D(10,7,8,9)             0.076          -DE/DX =    0.0                 !
 ! D46   D(10,7,11,3)          147.0957         -DE/DX =    0.0                 !
 ! D47   D(10,7,11,4)          179.433          -DE/DX =    0.0                 !
 ! D48   D(10,7,11,5)         -148.6457         -DE/DX =    0.0                 !
 ! D49   D(9,8,11,4)           148.6529         -DE/DX =    0.0                 !
 ! D50   D(9,8,11,5)          -179.3771         -DE/DX =    0.0                 !
 ! D51   D(9,8,11,6)          -146.9881         -DE/DX =    0.0                 !
 ! D52   D(4,14,15,16)         -60.253          -DE/DX =    0.0                 !
 ! D53   D(4,14,15,17)          61.8521         -DE/DX =    0.0                 !
 ! D54   D(4,14,15,18)        -179.1935         -DE/DX =    0.0                 !
 --------------------------------------------------------------------------------
 GradGradGradGradGradGradGradGradGradGradGradGradGradGradGradGradGradGrad

                          Input orientation:                          
 ---------------------------------------------------------------------
 Center     Atomic      Atomic             Coordinates (Angstroms)
 Number     Number       Type             X           Y           Z
 ---------------------------------------------------------------------
      1          6           0        0.029773   -0.010273   -0.013896
      2          8           0       -0.033946   -0.076814    1.410500
      3          6           0        1.160310   -0.094832    2.060934
      4          6           0        1.083551   -0.187835    3.469217
      5          6           0        2.254528   -0.217781    4.222482
      6          6           0        3.502302   -0.158406    3.590014
      7          6           0        3.577657   -0.067105    2.207506
      8          6           0        2.406111   -0.034121    1.441429
      9          1           0        2.475516    0.035252    0.365814
     10          1           0        4.537609   -0.021330    1.710743
     11          3           0        2.338700    3.095649    3.045166
     12          1           0        4.402507   -0.185022    4.189432
     13          1           0        2.206627   -0.290538    5.299045
     14          8           0       -0.174179   -0.246722    3.983305
     15          6           0       -0.265456   -0.367976    5.402586
     16          1           0        0.225057   -1.279155    5.746853
     17          1           0        0.178193    0.497015    5.896983
     18          1           0       -1.325920   -0.414579    5.625771
     19          1           0       -0.999950   -0.019630   -0.354704
     20          1           0        0.518126    0.908882   -0.339669
     21          1           0        0.561160   -0.871928   -0.419541
 ---------------------------------------------------------------------
                    Distance matrix (angstroms):
                    1          2          3          4          5
     1  C    0.000000
     2  O    1.427373   0.000000
     3  C    2.364357   1.360013   0.000000
     4  C    3.643357   2.345088   1.413436   0.000000
     5  C    4.789519   3.628254   2.425844   1.392657   0.000000
     6  C    5.006853   4.154756   2.797688   2.421945   1.400172
     7  C    4.186327   3.698512   2.421945   2.797688   2.415264
     8  C    2.786669   2.440627   1.392657   2.425844   2.791229
     9  H    2.475461   2.720538   2.149446   3.408584   3.871272
    10  H    4.826498   4.581740   3.396202   3.879494   3.399983
    11  Li   4.933128   4.285569   3.540690   3.540690   3.517382
    12  H    6.067891   5.236056   3.879494   3.396202   2.148483
    13  H    5.748442   4.492953   3.408584   2.149446   1.080082
    14  O    4.009379   2.582219   2.345088   1.360013   2.440627
    15  C    5.436303   4.009379   3.643357   2.364357   2.786669
    16  H    5.902070   4.507400   3.982878   2.667511   2.751177
    17  H    5.934464   4.528003   4.003762   2.680063   2.761531
    18  H    5.814397   4.421740   4.357940   3.241556   3.850657
    19  H    1.084697   2.013052   3.241556   4.357940   5.619744
    20  H    1.090625   2.083141   2.680063   4.003762   5.009759
    21  H    1.090582   2.082165   2.667511   3.982878   4.984353
                    6          7          8          9         10
     6  C    0.000000
     7  C    1.387568   0.000000
     8  C    2.415264   1.400172   0.000000
     9  H    3.389286   2.148725   1.080082   0.000000
    10  H    2.149956   1.081840   2.148483   2.462573   0.000000
    11  Li   3.498528   3.498528   3.517382   4.069849   4.041218
    12  H    1.081840   2.149956   3.399983   4.287408   2.487760
    13  H    2.148725   3.389286   3.871272   4.951284   4.287408
    14  O    3.698512   4.154756   3.628254   4.492953   5.236056
    15  C    4.186327   5.006853   4.789519   5.748442   6.067891
    16  H    4.080241   5.023541   4.984353   5.978947   6.039074
    17  H    4.098949   5.048448   5.009759   6.007058   6.066119
    18  H    5.246109   5.987516   5.619744   6.505414   7.061379
    19  H    5.987516   5.246109   3.850657   3.549792   5.910215
    20  H    5.048448   4.098949   2.761531   2.256615   4.607139
    21  H    5.023541   4.080241   2.751177   2.259317   4.590618
                   11         12         13         14         15
    11  Li   0.000000
    12  H    4.041218   0.000000
    13  H    4.069849   2.462573   0.000000
    14  O    4.285569   4.581740   2.720538   0.000000
    15  C    4.933128   4.826498   2.475461   1.427373   0.000000
    16  H    5.559272   4.590618   2.259317   2.082165   1.090582
    17  H    4.421939   4.607139   2.256615   2.083141   1.090625
    18  H    5.693036   5.910215   3.549792   2.013052   1.084697
    19  H    5.693036   7.061379   6.505414   4.421740   5.814397
    20  H    4.421939   6.066119   6.007058   4.528003   5.934464
    21  H    5.559272   6.039074   5.978947   4.507400   5.902070
                   16         17         18         19         20
    16  H    0.000000
    17  H    1.783120   0.000000
    18  H    1.779799   1.779583   0.000000
    19  H    6.349491   6.382674   6.002360   0.000000
    20  H    6.474500   6.259474   6.382674   1.779583   0.000000
    21  H    6.188959   6.474500   6.349491   1.779799   1.783120
                   21
    21  H    0.000000
 Stoichiometry    C8H10LiO2(1+)
 Framework group  CS[SG(Li),X(C8H10O2)]
 Deg. of freedom    29
 Full point group                 CS      NOp   2
 Largest Abelian subgroup         CS      NOp   2
 Largest concise Abelian subgroup CS      NOp   2
                         Standard orientation:                         
 ---------------------------------------------------------------------
 Center     Atomic      Atomic             Coordinates (Angstroms)
 Number     Number       Type             X           Y           Z
 ---------------------------------------------------------------------
      1          6           0        1.436693   -0.030465    2.718152
      2          8           0        1.420260   -0.004490    1.291110
      3          6           0        0.195958   -0.100456    0.706718
      4          6           0        0.195958   -0.100456   -0.706718
      5          6           0       -1.010295   -0.199791   -1.395615
      6          6           0       -2.217600   -0.301426   -0.693784
      7          6           0       -2.217600   -0.301426    0.693784
      8          6           0       -1.010295   -0.199791    1.395615
      9          1           0       -1.020847   -0.202498    2.475642
     10          1           0       -3.145811   -0.380136    1.243880
     11          3           0       -1.336115    3.012386   -0.000000
     12          1           0       -3.145811   -0.380136   -1.243880
     13          1           0       -1.020847   -0.202498   -2.475642
     14          8           0        1.420260   -0.004490   -1.291110
     15          6           0        1.436693   -0.030465   -2.718152
     16          1           0        1.014637   -0.962997   -3.094479
     17          1           0        0.884193    0.814996   -3.129737
     18          1           0        2.481385    0.040809   -3.001180
     19          1           0        2.481385    0.040809    3.001180
     20          1           0        0.884193    0.814996    3.129737
     21          1           0        1.014637   -0.962997    3.094479
 ---------------------------------------------------------------------
 Rotational constants (GHZ):           1.3347118           1.1383805           0.7411291

 **********************************************************************

            Population analysis using the SCF Density.

 **********************************************************************

 Orbital symmetries:
       Occupied  (A") (A') (A') (A") (A") (A') (A') (A") (A') (A")
                 (A') (A') (A") (A') (A') (A") (A") (A') (A') (A")
                 (A') (A') (A") (A') (A") (A') (A") (A") (A') (A")
                 (A') (A') (A') (A") (A") (A') (A") (A')
       Virtual   (A') (A') (A") (A') (A') (A") (A") (A') (A') (A')
                 (A") (A") (A') (A') (A") (A') (A') (A") (A") (A')
                 (A') (A') (A") (A') (A") (A') (A") (A') (A") (A')
                 (A') (A") (A") (A') (A') (A') (A") (A") (A') (A')
                 (A') (A") (A') (A") (A') (A") (A") (A') (A") (A')
                 (A") (A') (A') (A') (A") (A') (A") (A") (A') (A")
                 (A') (A") (A') (A') (A') (A") (A') (A") (A") (A')
                 (A") (A') (A') (A") (A') (A') (A") (A") (A') (A')
                 (A') (A") (A') (A") (A") (A') (A') (A") (A') (A')
                 (A") (A") (A") (A') (A') (A") (A') (A") (A') (A")
                 (A') (A") (A') (A") (A') (A') (A") (A') (A") (A')
                 (A") (A') (A") (A") (A') (A") (A') (A') (A') (A")
                 (A') (A") (A") (A') (A") (A') (A') (A") (A') (A")
                 (A') (A") (A') (A") (A') (A") (A') (A") (A') (A")
                 (A') (A") (A') (A") (A') (A") (A') (A") (A") (A')
                 (A') (A") (A') (A") (A") (A') (A') (A") (A') (A")
                 (A') (A') (A") (A') (A") (A") (A") (A') (A") (A')
                 (A') (A') (A") (A') (A") (A') (A") (A") (A") (A')
                 (A') (A") (A') (A") (A') (A') (A") (A') (A') (A")
                 (A') (A') (A") (A') (A") (A") (A') (A") (A') (A")
                 (A') (A") (A') (A") (A') (A") (A') (A") (A") (A")
                 (A') (A') (A') (A') (A') (A") (A") (A') (A") (A')
                 (A') (A") (A') (A") (A') (A") (A') (A') (A') (A")
                 (A") (A") (A") (A') (A') (A') (A") (A') (A") (A")
                 (A') (A') (A") (A') (A") (A') (A') (A") (A") (A')
                 (A") (A") (A') (A') (A") (A') (A') (A") (A") (A')
                 (A") (A') (A") (A") (A') (A') (A") (A') (A') (A")
                 (A") (A') (A") (A') (A") (A') (A') (A") (A') (A')
                 (A") (A") (A') (A") (A') (A") (A') (A") (A") (A")
                 (A") (A') (A') (A') (A') (A") (A') (A") (A') (A')
                 (A") (A") (A") (A') (A") (A') (A') (A') (A") (A")
                 (A') (A") (A") (A') (A') (A") (A') (A") (A") (A')
                 (A') (A') (A") (A") (A") (A') (A") (A') (A") (A')
                 (A') (A") (A') (A") (A") (A') (A") (A') (A') (A")
                 (A') (A") (A') (A") (A') (A") (A') (A") (A") (A')
                 (A') (A") (A') (A') (A") (A') (A') (A") (A") (A")
                 (A") (A') (A") (A') (A") (A') (A") (A') (A") (A')
                 (A') (A") (A') (A") (A") (A") (A') (A") (A') (A")
                 (A") (A') (A") (A') (A") (A') (A") (A') (A") (A')
                 (A') (A') (A") (A') (A") (A") (A") (A') (A") (A")
                 (A") (A') (A') (A') (A") (A") (A') (A') (A") (A")
                 (A") (A') (A") (A') (A") (A') (A") (A') (A") (A')
                 (A") (A') (A') (A') (A") (A") (A') (A') (A") (A')
                 (A") (A") (A') (A') (A") (A") (A') (A') (A') (A")
                 (A") (A') (A") (A') (A') (A') (A') (A") (A") (A')
                 (A') (A") (A") (A') (A') (A') (A") (A') (A') (A")
                 (A') (A') (A') (A") (A') (A") (A") (A') (A") (A')
                 (A') (A") (A") (A') (A") (A') (A') (A') (A') (A")
                 (A") (A") (A') (A") (A") (A') (A") (A') (A") (A')
                 (A') (A") (A') (A") (A') (A') (A") (A') (A") (A")
                 (A') (A") (A') (A') (A") (A") (A') (A") (A") (A')
                 (A") (A') (A") (A') (A") (A') (A') (A") (A') (A")
                 (A") (A') (A") (A') (A") (A') (A') (A") (A') (A")
                 (A") (A") (A") (A') (A') (A") (A') (A") (A') (A')
                 (A") (A") (A') (A") (A') (A') (A") (A') (A") (A')
                 (A') (A") (A") (A') (A") (A") (A') (A') (A") (A")
                 (A") (A') (A") (A') (A') (A") (A") (A') (A") (A')
                 (A') (A") (A') (A") (A") (A') (A") (A') (A") (A')
                 (A") (A") (A") (A') (A') (A') (A") (A') (A") (A')
                 (A") (A") (A') (A") (A") (A") (A') (A') (A") (A')
                 (A") (A') (A") (A') (A") (A') (A") (A") (A") (A')
                 (A') (A') (A") (A') (A') (A") (A") (A') (A") (A")
                 (A') (A') (A") (A') (A') (A') (A") (A") (A') (A")
                 (A") (A") (A") (A') (A') (A') (A") (A") (A") (A')
                 (A') (A") (A") (A') (A") (A') (A") (A") (A') (A')
                 (A') (A") (A") (A") (A') (A") (A') (A") (A') (A')
                 (A") (A") (A") (A') (A') (A") (A") (A") (A') (A')
                 (A') (A') (A") (A") (A") (A') (A') (A") (A") (A")
                 (A') (A') (A") (A") (A') (A') (A") (A") (A') (A")
                 (A') (A") (A') (A")
 The electronic state is 1-A'.
 Alpha  occ. eigenvalues --  -20.59090 -20.59090 -11.30396 -11.30286 -11.28000
 Alpha  occ. eigenvalues --  -11.28000 -11.23906 -11.23903 -11.23677 -11.23555
 Alpha  occ. eigenvalues --   -2.40519  -1.42701  -1.40165  -1.14951  -1.02953
 Alpha  occ. eigenvalues --   -1.02075  -0.94984  -0.94126  -0.82134  -0.81923
 Alpha  occ. eigenvalues --   -0.73285  -0.68996  -0.68923  -0.66815  -0.64758
 Alpha  occ. eigenvalues --   -0.63225  -0.62514  -0.60776  -0.57202  -0.54108
 Alpha  occ. eigenvalues --   -0.54068  -0.53655  -0.49523  -0.49354  -0.49002
 Alpha  occ. eigenvalues --   -0.46938  -0.34060  -0.30660
 Alpha virt. eigenvalues --    0.01134   0.01881   0.01882   0.02073   0.04167
 Alpha virt. eigenvalues --    0.04181   0.04585   0.04632   0.04961   0.05156
 Alpha virt. eigenvalues --    0.06326   0.06402   0.06414   0.06810   0.06955
 Alpha virt. eigenvalues --    0.07447   0.07784   0.09122   0.09950   0.10012
 Alpha virt. eigenvalues --    0.10450   0.10931   0.11796   0.12159   0.12497
 Alpha virt. eigenvalues --    0.12728   0.13097   0.13267   0.13375   0.14087
 Alpha virt. eigenvalues --    0.14482   0.14744   0.14932   0.15027   0.15099
 Alpha virt. eigenvalues --    0.15390   0.15452   0.15775   0.16103   0.16797
 Alpha virt. eigenvalues --    0.16953   0.17167   0.17526   0.17823   0.18064
 Alpha virt. eigenvalues --    0.19199   0.19837   0.20301   0.20918   0.21238
 Alpha virt. eigenvalues --    0.21603   0.23037   0.23289   0.23676   0.24367
 Alpha virt. eigenvalues --    0.25188   0.25437   0.25962   0.26688   0.26906
 Alpha virt. eigenvalues --    0.27101   0.27917   0.28050   0.29178   0.29766
 Alpha virt. eigenvalues --    0.31121   0.31501   0.31770   0.32053   0.32112
 Alpha virt. eigenvalues --    0.33001   0.33274   0.33325   0.33345   0.34064
 Alpha virt. eigenvalues --    0.34397   0.34757   0.35043   0.35117   0.35272
 Alpha virt. eigenvalues --    0.35541   0.36165   0.36924   0.37129   0.37351
 Alpha virt. eigenvalues --    0.37593   0.38235   0.38273   0.39040   0.39081
 Alpha virt. eigenvalues --    0.39174   0.39283   0.39951   0.40115   0.41202
 Alpha virt. eigenvalues --    0.41878   0.42053   0.42526   0.42740   0.43089
 Alpha virt. eigenvalues --    0.43170   0.44053   0.44058   0.44702   0.45164
 Alpha virt. eigenvalues --    0.45466   0.46060   0.46208   0.46985   0.47082
 Alpha virt. eigenvalues --    0.47392   0.47621   0.48213   0.48874   0.49276
 Alpha virt. eigenvalues --    0.49773   0.49969   0.50789   0.50868   0.51125
 Alpha virt. eigenvalues --    0.51426   0.51648   0.52365   0.52578   0.52793
 Alpha virt. eigenvalues --    0.53557   0.53820   0.54057   0.54512   0.55068
 Alpha virt. eigenvalues --    0.55271   0.55795   0.55970   0.56333   0.56656
 Alpha virt. eigenvalues --    0.57391   0.57846   0.57896   0.58313   0.58776
 Alpha virt. eigenvalues --    0.59356   0.59631   0.60031   0.61497   0.62846
 Alpha virt. eigenvalues --    0.63067   0.63560   0.63925   0.64425   0.64525
 Alpha virt. eigenvalues --    0.65026   0.65226   0.68186   0.68593   0.69506
 Alpha virt. eigenvalues --    0.69711   0.70161   0.72042   0.72381   0.72975
 Alpha virt. eigenvalues --    0.73591   0.74097   0.74701   0.75008   0.76026
 Alpha virt. eigenvalues --    0.77349   0.78330   0.78365   0.78671   0.79539
 Alpha virt. eigenvalues --    0.80550   0.81083   0.81787   0.82288   0.83153
 Alpha virt. eigenvalues --    0.83831   0.84057   0.84083   0.85084   0.85303
 Alpha virt. eigenvalues --    0.86004   0.86343   0.87025   0.87314   0.87537
 Alpha virt. eigenvalues --    0.88673   0.89625   0.90142   0.90403   0.90742
 Alpha virt. eigenvalues --    0.90822   0.91551   0.92032   0.92243   0.92740
 Alpha virt. eigenvalues --    0.93140   0.93312   0.93837   0.94316   0.94971
 Alpha virt. eigenvalues --    0.95331   0.96092   0.96795   0.97341   0.98032
 Alpha virt. eigenvalues --    0.98134   0.98401   0.99163   0.99285   0.99371
 Alpha virt. eigenvalues --    0.99443   0.99480   1.00521   1.01634   1.02174
 Alpha virt. eigenvalues --    1.02190   1.03159   1.03601   1.04130   1.04272
 Alpha virt. eigenvalues --    1.06771   1.07404   1.07804   1.07928   1.08592
 Alpha virt. eigenvalues --    1.09127   1.09349   1.09584   1.10167   1.10362
 Alpha virt. eigenvalues --    1.11010   1.11200   1.11933   1.11936   1.12167
 Alpha virt. eigenvalues --    1.12766   1.13727   1.14752   1.14796   1.15260
 Alpha virt. eigenvalues --    1.15400   1.16236   1.17084   1.17889   1.18104
 Alpha virt. eigenvalues --    1.18212   1.19243   1.19448   1.19712   1.20248
 Alpha virt. eigenvalues --    1.20689   1.21451   1.21790   1.22514   1.23460
 Alpha virt. eigenvalues --    1.23535   1.24852   1.25002   1.25093   1.25568
 Alpha virt. eigenvalues --    1.26074   1.26277   1.26875   1.27061   1.27470
 Alpha virt. eigenvalues --    1.28329   1.28892   1.28960   1.29874   1.31369
 Alpha virt. eigenvalues --    1.32261   1.32627   1.33402   1.34284   1.34562
 Alpha virt. eigenvalues --    1.36353   1.37827   1.38647   1.39685   1.40293
 Alpha virt. eigenvalues --    1.41217   1.41589   1.41977   1.42166   1.43916
 Alpha virt. eigenvalues --    1.45165   1.46942   1.47425   1.47962   1.48157
 Alpha virt. eigenvalues --    1.49408   1.49893   1.50141   1.51735   1.52113
 Alpha virt. eigenvalues --    1.52976   1.54880   1.56035   1.56624   1.57387
 Alpha virt. eigenvalues --    1.58928   1.59238   1.59980   1.60282   1.60514
 Alpha virt. eigenvalues --    1.61678   1.62477   1.63454   1.63948   1.65599
 Alpha virt. eigenvalues --    1.66663   1.67315   1.67884   1.68277   1.69096
 Alpha virt. eigenvalues --    1.69535   1.69970   1.70690   1.71016   1.71409
 Alpha virt. eigenvalues --    1.74141   1.75067   1.75187   1.76084   1.76638
 Alpha virt. eigenvalues --    1.76694   1.77489   1.79512   1.80776   1.81132
 Alpha virt. eigenvalues --    1.81174   1.81240   1.82941   1.83618   1.85595
 Alpha virt. eigenvalues --    1.86010   1.86459   1.87153   1.87529   1.89166
 Alpha virt. eigenvalues --    1.89611   1.91028   1.91419   1.91893   1.92614
 Alpha virt. eigenvalues --    1.92770   1.94730   1.95129   1.97540   1.98936
 Alpha virt. eigenvalues --    1.99706   2.00151   2.01305   2.01770   2.02586
 Alpha virt. eigenvalues --    2.05003   2.05401   2.05858   2.06337   2.08128
 Alpha virt. eigenvalues --    2.09567   2.09846   2.10572   2.11184   2.11804
 Alpha virt. eigenvalues --    2.11941   2.13181   2.13570   2.14850   2.15177
 Alpha virt. eigenvalues --    2.15999   2.16182   2.18317   2.19185   2.20051
 Alpha virt. eigenvalues --    2.20890   2.21103   2.21590   2.22060   2.22647
 Alpha virt. eigenvalues --    2.26582   2.26798   2.27780   2.28723   2.29736
 Alpha virt. eigenvalues --    2.30221   2.31078   2.31529   2.32517   2.34336
 Alpha virt. eigenvalues --    2.36224   2.37563   2.41087   2.43759   2.44987
 Alpha virt. eigenvalues --    2.46512   2.47899   2.52111   2.52122   2.53878
 Alpha virt. eigenvalues --    2.54296   2.55144   2.59754   2.64739   2.65351
 Alpha virt. eigenvalues --    2.65978   2.67950   2.70250   2.70255   2.72221
 Alpha virt. eigenvalues --    2.72745   2.74354   2.75380   2.77136   2.77293
 Alpha virt. eigenvalues --    2.78315   2.79765   2.80008   2.86196   2.86380
 Alpha virt. eigenvalues --    2.86703   2.88100   2.92722   2.95360   2.95709
 Alpha virt. eigenvalues --    2.99501   2.99731   3.00856   3.01782   3.06012
 Alpha virt. eigenvalues --    3.07626   3.11819   3.12019   3.14168   3.15583
 Alpha virt. eigenvalues --    3.17210   3.20528   3.23493   3.26080   3.26172
 Alpha virt. eigenvalues --    3.27797   3.29453   3.31560   3.31840   3.35457
 Alpha virt. eigenvalues --    3.36528   3.38832   3.39292   3.39802   3.40278
 Alpha virt. eigenvalues --    3.42206   3.44043   3.46903   3.46922   3.47652
 Alpha virt. eigenvalues --    3.48439   3.48814   3.49815   3.51623   3.51970
 Alpha virt. eigenvalues --    3.51977   3.54612   3.55749   3.56327   3.57639
 Alpha virt. eigenvalues --    3.59459   3.60756   3.61199   3.61868   3.63914
 Alpha virt. eigenvalues --    3.64225   3.65469   3.66654   3.67354   3.68998
 Alpha virt. eigenvalues --    3.69295   3.71145   3.73051   3.74688   3.75006
 Alpha virt. eigenvalues --    3.75908   3.77105   3.77110   3.77354   3.78992
 Alpha virt. eigenvalues --    3.79386   3.82089   3.82694   3.82977   3.85430
 Alpha virt. eigenvalues --    3.85533   3.86366   3.87780   3.88074   3.89199
 Alpha virt. eigenvalues --    3.90672   3.92088   3.92238   3.93452   3.93847
 Alpha virt. eigenvalues --    3.94044   3.95075   3.95398   3.96748   3.97867
 Alpha virt. eigenvalues --    3.98937   4.00271   4.00601   4.03466   4.04919
 Alpha virt. eigenvalues --    4.05081   4.06362   4.07045   4.08055   4.08429
 Alpha virt. eigenvalues --    4.09264   4.12231   4.14318   4.15888   4.17013
 Alpha virt. eigenvalues --    4.17152   4.19859   4.20298   4.20895   4.21164
 Alpha virt. eigenvalues --    4.23921   4.25501   4.26047   4.26468   4.27803
 Alpha virt. eigenvalues --    4.27860   4.27988   4.29173   4.32649   4.32787
 Alpha virt. eigenvalues --    4.32823   4.34536   4.36393   4.37673   4.39362
 Alpha virt. eigenvalues --    4.40244   4.40421   4.41274   4.42243   4.42493
 Alpha virt. eigenvalues --    4.43343   4.43417   4.45921   4.45983   4.51111
 Alpha virt. eigenvalues --    4.52996   4.53162   4.53858   4.54836   4.54928
 Alpha virt. eigenvalues --    4.57386   4.57986   4.62539   4.63833   4.65127
 Alpha virt. eigenvalues --    4.65889   4.68643   4.69899   4.72407   4.73069
 Alpha virt. eigenvalues --    4.73574   4.75909   4.76344   4.77783   4.80793
 Alpha virt. eigenvalues --    4.81215   4.82210   4.82726   4.82897   4.83665
 Alpha virt. eigenvalues --    4.85882   4.86783   4.87904   4.90366   4.93792
 Alpha virt. eigenvalues --    4.95419   4.96989   4.97862   4.98471   5.00437
 Alpha virt. eigenvalues --    5.01593   5.02407   5.04359   5.05344   5.05559
 Alpha virt. eigenvalues --    5.06767   5.07376   5.07925   5.09129   5.13494
 Alpha virt. eigenvalues --    5.15211   5.17011   5.17546   5.17847   5.18621
 Alpha virt. eigenvalues --    5.19443   5.20871   5.23507   5.25364   5.28821
 Alpha virt. eigenvalues --    5.28876   5.29883   5.32615   5.34761   5.38999
 Alpha virt. eigenvalues --    5.39469   5.39642   5.42396   5.44285   5.47349
 Alpha virt. eigenvalues --    5.47946   5.48452   5.53039   5.54840   5.59200
 Alpha virt. eigenvalues --    5.60605   5.61380   5.64195   5.69106   5.69266
 Alpha virt. eigenvalues --    5.69754   5.71656   5.71845   5.75345   5.77320
 Alpha virt. eigenvalues --    5.82020   5.88297   5.97870   6.02347   6.07767
 Alpha virt. eigenvalues --    6.08204   6.09112   6.09240   6.15309   6.15982
 Alpha virt. eigenvalues --    6.18568   6.19111   6.20830   6.21783   6.34706
 Alpha virt. eigenvalues --    6.39993   6.41203   6.51081   6.51578   6.59076
 Alpha virt. eigenvalues --    6.69451   6.69641   6.74455   6.75952   6.80969
 Alpha virt. eigenvalues --    6.84370   6.88137   6.92365   6.95084   6.97192
 Alpha virt. eigenvalues --    7.00717   7.02834   7.08195   7.09202   7.16849
 Alpha virt. eigenvalues --    7.17967   7.19512   7.25093   7.27716   7.50462
 Alpha virt. eigenvalues --    7.55183   7.63064   7.65512   7.68907   7.72778
 Alpha virt. eigenvalues --    7.82504   7.85305   7.94093   7.98859   8.01049
 Alpha virt. eigenvalues --    8.35228   8.51317   8.52918   8.72427  15.44266
 Alpha virt. eigenvalues --   16.20845  16.27927  17.53579  18.21489  19.01891
 Alpha virt. eigenvalues --   19.12627  19.81067  20.30786  20.50851
          Condensed to atoms (all electrons):
               1          2          3          4          5          6
     1  C    5.934493   0.153933  -0.019958  -0.075257   0.002205  -0.002557
     2  O    0.153933   9.019460  -0.057442  -0.095245   0.096456  -0.008853
     3  C   -0.019958  -0.057442   6.144510  -0.460769  -0.204731  -0.050771
     4  C   -0.075257  -0.095245  -0.460769   6.144510   0.193310  -0.061020
     5  C    0.002205   0.096456  -0.204731   0.193310   6.894665  -0.268263
     6  C   -0.002557  -0.008853  -0.050771  -0.061020  -0.268263   6.714887
     7  C   -0.008529   0.012030  -0.061020  -0.050771   0.240429  -0.364424
     8  C    0.022220  -0.344579   0.193310  -0.204731  -0.329279   0.240429
     9  H   -0.049841  -0.053078  -0.087628   0.023713  -0.024615   0.018938
    10  H    0.001177   0.001800  -0.033769   0.005499   0.001535  -0.027208
    11  Li   0.002911  -0.005976  -0.007918  -0.007918  -0.008660  -0.005428
    12  H    0.000713   0.000819   0.005499  -0.033769  -0.038212   0.339485
    13  H   -0.001290  -0.009106   0.023713  -0.087628   0.366846  -0.104640
    14  O    0.004610  -0.061700  -0.095245  -0.057442  -0.344579   0.012030
    15  C    0.000806   0.004610  -0.075257  -0.019958   0.022220  -0.008529
    16  H    0.000243   0.002578   0.007846   0.007698  -0.043696   0.003514
    17  H   -0.000202   0.002256   0.001297  -0.003019  -0.014076   0.001719
    18  H   -0.000136  -0.012175  -0.000154  -0.019829   0.016693  -0.001503
    19  H    0.348148   0.021472  -0.019829  -0.000154  -0.000853  -0.000365
    20  H    0.343303   0.005308  -0.003019   0.001297  -0.000048  -0.000454
    21  H    0.345858   0.020608   0.007698   0.007846   0.001931  -0.000254
               7          8          9         10         11         12
     1  C   -0.008529   0.022220  -0.049841   0.001177   0.002911   0.000713
     2  O    0.012030  -0.344579  -0.053078   0.001800  -0.005976   0.000819
     3  C   -0.061020   0.193310  -0.087628  -0.033769  -0.007918   0.005499
     4  C   -0.050771  -0.204731   0.023713   0.005499  -0.007918  -0.033769
     5  C    0.240429  -0.329279  -0.024615   0.001535  -0.008660  -0.038212
     6  C   -0.364424   0.240429   0.018938  -0.027208  -0.005428   0.339485
     7  C    6.714887  -0.268263  -0.104640   0.339485  -0.005428  -0.027208
     8  C   -0.268263   6.894665   0.366846  -0.038212  -0.008660   0.001535
     9  H   -0.104640   0.366846   0.584144  -0.022454   0.003476  -0.006704
    10  H    0.339485  -0.038212  -0.022454   0.344385  -0.001269   0.022794
    11  Li  -0.005428  -0.008660   0.003476  -0.001269   2.011684  -0.001269
    12  H   -0.027208   0.001535  -0.006704   0.022794  -0.001269   0.344385
    13  H    0.018938  -0.024615   0.003280  -0.006704   0.003476  -0.022454
    14  O   -0.008853   0.096456  -0.009106   0.000819  -0.005976   0.001800
    15  C   -0.002557   0.002205  -0.001290   0.000713   0.002911   0.001177
    16  H   -0.000254   0.001931  -0.000086   0.000018   0.000187   0.000308
    17  H   -0.000454  -0.000048   0.000150  -0.000161  -0.001435  -0.000735
    18  H   -0.000365  -0.000853  -0.000250   0.000107   0.000635   0.000191
    19  H   -0.001503   0.016693  -0.001209   0.000191   0.000635   0.000107
    20  H    0.001719  -0.014076  -0.003802  -0.000735  -0.001435  -0.000161
    21  H    0.003514  -0.043696  -0.008221   0.000308   0.000187   0.000018
              13         14         15         16         17         18
     1  C   -0.001290   0.004610   0.000806   0.000243  -0.000202  -0.000136
     2  O   -0.009106  -0.061700   0.004610   0.002578   0.002256  -0.012175
     3  C    0.023713  -0.095245  -0.075257   0.007846   0.001297  -0.000154
     4  C   -0.087628  -0.057442  -0.019958   0.007698  -0.003019  -0.019829
     5  C    0.366846  -0.344579   0.022220  -0.043696  -0.014076   0.016693
     6  C   -0.104640   0.012030  -0.008529   0.003514   0.001719  -0.001503
     7  C    0.018938  -0.008853  -0.002557  -0.000254  -0.000454  -0.000365
     8  C   -0.024615   0.096456   0.002205   0.001931  -0.000048  -0.000853
     9  H    0.003280  -0.009106  -0.001290  -0.000086   0.000150  -0.000250
    10  H   -0.006704   0.000819   0.000713   0.000018  -0.000161   0.000107
    11  Li   0.003476  -0.005976   0.002911   0.000187  -0.001435   0.000635
    12  H   -0.022454   0.001800   0.001177   0.000308  -0.000735   0.000191
    13  H    0.584144  -0.053078  -0.049841  -0.008221  -0.003802  -0.001209
    14  O   -0.053078   9.019460   0.153933   0.020608   0.005308   0.021472
    15  C   -0.049841   0.153933   5.934493   0.345858   0.343303   0.348148
    16  H   -0.008221   0.020608   0.345858   0.284935   0.009233  -0.037620
    17  H   -0.003802   0.005308   0.343303   0.009233   0.291499  -0.034973
    18  H   -0.001209   0.021472   0.348148  -0.037620  -0.034973   0.443875
    19  H   -0.000250  -0.012175  -0.000136   0.000093   0.000039   0.000039
    20  H    0.000150   0.002256  -0.000202   0.000031  -0.000021   0.000039
    21  H   -0.000086   0.002578   0.000243  -0.000043   0.000031   0.000093
              19         20         21
     1  C    0.348148   0.343303   0.345858
     2  O    0.021472   0.005308   0.020608
     3  C   -0.019829  -0.003019   0.007698
     4  C   -0.000154   0.001297   0.007846
     5  C   -0.000853  -0.000048   0.001931
     6  C   -0.000365  -0.000454  -0.000254
     7  C   -0.001503   0.001719   0.003514
     8  C    0.016693  -0.014076  -0.043696
     9  H   -0.001209  -0.003802  -0.008221
    10  H    0.000191  -0.000735   0.000308
    11  Li   0.000635  -0.001435   0.000187
    12  H    0.000107  -0.000161   0.000018
    13  H   -0.000250   0.000150  -0.000086
    14  O   -0.012175   0.002256   0.002578
    15  C   -0.000136  -0.000202   0.000243
    16  H    0.000093   0.000031  -0.000043
    17  H    0.000039  -0.000021   0.000031
    18  H    0.000039   0.000039   0.000093
    19  H    0.443875  -0.034973  -0.037620
    20  H   -0.034973   0.291499   0.009233
    21  H   -0.037620   0.009233   0.284935
 Mulliken charges:
               1
     1  C   -1.002851
     2  O   -0.693175
     3  C    0.793636
     4  C    0.793636
     5  C   -0.559280
     6  C   -0.426733
     7  C   -0.426733
     8  C   -0.559280
     9  H    0.372377
    10  H    0.411682
    11  Li   1.035271
    12  H    0.411682
    13  H    0.372377
    14  O   -0.693175
    15  C   -1.002851
    16  H    0.404840
    17  H    0.404093
    18  H    0.277775
    19  H    0.277775
    20  H    0.404093
    21  H    0.404840
 Sum of Mulliken charges =   1.00000
 Mulliken charges with hydrogens summed into heavy atoms:
               1
     1  C    0.083857
     2  O   -0.693175
     3  C    0.793636
     4  C    0.793636
     5  C   -0.186903
     6  C   -0.015051
     7  C   -0.015051
     8  C   -0.186903
    11  Li   1.035271
    14  O   -0.693175
    15  C    0.083857
 Electronic spatial extent (au):  <R**2>=           1608.2814
 Charge=              1.0000 electrons
 Dipole moment (field-independent basis, Debye):
    X=             -7.4129    Y=             14.1782    Z=              0.0000  Tot=             15.9992
 Quadrupole moment (field-independent basis, Debye-Ang):
   XX=            -50.9971   YY=            -20.3338   ZZ=            -40.8962
   XY=            -18.8548   XZ=             -0.0000   YZ=              0.0000
 Traceless Quadrupole moment (field-independent basis, Debye-Ang):
   XX=            -13.5881   YY=             17.0753   ZZ=             -3.4871
   XY=            -18.8548   XZ=             -0.0000   YZ=              0.0000
 Octapole moment (field-independent basis, Debye-Ang**2):
  XXX=            -16.2248  YYY=            153.2103  ZZZ=              0.0000  XYY=            -49.6615
  XXY=             29.5645  XXZ=             -0.0000  XZZ=             17.1559  YZZ=              4.6453
  YYZ=              0.0000  XYZ=              0.0000
 Hexadecapole moment (field-independent basis, Debye-Ang**3):
 XXXX=           -781.6928 YYYY=            276.9018 ZZZZ=           -940.2896 XXXY=            -49.1275
 XXXZ=             -0.0000 YYYX=           -206.7417 YYYZ=             -0.0000 ZZZX=             -0.0000
 ZZZY=              0.0000 XXYY=           -100.3496 XXZZ=           -273.6249 YYZZ=           -202.3453
 XXYZ=             -0.0000 YYXZ=              0.0000 ZZXY=             -6.6818
 N-N= 5.516106289679D+02 E-N=-2.183897890721D+03  KE= 4.651804804127D+02
 Symmetry A'   KE= 2.394881441928D+02
 Symmetry A"   KE= 2.256923362201D+02
 Unable to Open any file for archive entry.
 1\1\GINC-COMPUTE-0-21\FOpt\RMP2-FC\Aug-CC-pVTZ\C8H10Li1O2(1+)\RWANG737
 \19-Nov-2025\0\\#N MP2/aug-cc-pvtz OPT(rcfc) FREQ(noraman) SCRF=(PCM,S
 olvent=Water) Geom=Check\\C8H10O2Li\\1,1\C,0.0297732382,-0.0102730676,
 -0.0138962665\O,-0.0339461936,-0.0768144519,1.4105003083\C,1.160309953
 5,-0.0948322537,2.0609341492\C,1.0835505877,-0.187834919,3.4692168466\
 C,2.2545279839,-0.2177814995,4.2224816402\C,3.5023024792,-0.1584056894
 ,3.5900144039\C,3.5776570054,-0.0671051462,2.2075059065\C,2.4061110639
 ,-0.0341214299,1.441429106\H,2.475515683,0.0352517478,0.3658141456\H,4
 .5376092409,-0.0213297189,1.7107426675\Li,2.3386999217,3.0956485922,3.
 0451658788\H,4.4025066664,-0.1850217895,4.1894319581\H,2.2066267085,-0
 .2905376988,5.2990452404\O,-0.1741785699,-0.2467218583,3.9833046427\C,
 -0.2654556525,-0.3679763059,5.4025859317\H,0.225056979,-1.2791554223,5
 .7468526158\H,0.1781932231,0.4970153474,5.8969829511\H,-1.3259200874,-
 0.4145788159,5.6257709728\H,-0.9999504088,-0.0196296314,-0.3547038951\
 H,0.5181260148,0.9088824248,-0.3396692617\H,0.5611602914,-0.8719281927
 ,-0.4195412081\\Version=ES64L-G16RevC.01\State=1-A'\HF=-466.0605676\MP
 2=-467.8585959\RMSD=7.049e-09\RMSF=1.536e-05\Dipole=2.1596002,5.816762
 5,0.5018481\PG=CS [SG(Li1),X(C8H10O2)]\\@
 The archive entry for this job was punched.


 ALL OUR THINKING ABOUT NATURE MUST NECESSARILY MOVE IN CIRCLES OR SPIRALS;
 FOR WE CAN ONLY UNDERSTAND NATURE IF WE THINK ABOUT HER, AND WE CAN ONLY
 THINK BECAUSE OUR BRAIN IS BUILT IN ACCORDANCE WITH NATURE'S LAWS.

                                             -- TIMOTHY FERRIS, "GALAXIES"
 Job cpu time:       2 days 12 hours 55 minutes 53.7 seconds.
 Elapsed time:       0 days  3 hours 50 minutes 50.9 seconds.
 File lengths (MBytes):  RWF= 124784 Int=      0 D2E=      0 Chk=     61 Scr=      1
 Normal termination of Gaussian 16 at Wed Nov 19 16:14:19 2025.
 Link1:  Proceeding to internal job step number  2.
 ----------------------------------------------------------------------
 #N Geom=AllCheck Guess=TCheck SCRF=Check GenChk RMP2(FC)/Aug-CC-pVTZ F
 req
 ----------------------------------------------------------------------
 1/10=4,29=7,30=1,38=1,40=1/1,3;
 2/12=2,40=1/2;
 3/5=16,6=1,7=10,11=1,14=-4,25=1,30=1,70=2,71=2,116=1,140=1/1,2,3;
 4/5=101/1;
 5/5=2,38=6,98=1/2;
 8/6=3,8=1,10=1,19=11,30=-1/1;
 9/15=3,16=-3/6;
 11/6=1,8=1,15=11,17=12,24=-1,27=1,28=-2,29=300,32=6,42=3/1,2,10;
 10/6=2,21=1/2;
 8/6=4,8=1,10=1,19=11,30=-1/11,4;
 10/5=1,20=4/2;
 11/12=2,14=11,16=1,17=2,28=-2,42=3,76=2/2,10,12;
 6/7=2,8=2,9=2,10=2/1;
 7/8=1,10=1,12=2,25=1,44=2/1,2,3,16;
 1/10=4,30=1/3;
 99//99;
 Structure from the checkpoint file:  "output.chk"
 ---------
 C8H10O2Li
 ---------
 Charge =  1 Multiplicity = 1
 Redundant internal coordinates found in file.  (old form).
 C,0,0.0297732382,-0.0102730676,-0.0138962665
 O,0,-0.0339461936,-0.0768144519,1.4105003083
 C,0,1.1603099535,-0.0948322537,2.0609341492
 C,0,1.0835505877,-0.187834919,3.4692168466
 C,0,2.2545279839,-0.2177814995,4.2224816402
 C,0,3.5023024792,-0.1584056894,3.5900144039
 C,0,3.5776570054,-0.0671051462,2.2075059065
 C,0,2.4061110639,-0.0341214299,1.441429106
 H,0,2.475515683,0.0352517478,0.3658141456
 H,0,4.5376092409,-0.0213297189,1.7107426675
 Li,0,2.3386999217,3.0956485922,3.0451658788
 H,0,4.4025066664,-0.1850217895,4.1894319581
 H,0,2.2066267085,-0.2905376988,5.2990452404
 O,0,-0.1741785699,-0.2467218583,3.9833046427
 C,0,-0.2654556525,-0.3679763059,5.4025859317
 H,0,0.225056979,-1.2791554223,5.7468526158
 H,0,0.1781932231,0.4970153474,5.8969829511
 H,0,-1.3259200874,-0.4145788159,5.6257709728
 H,0,-0.9999504088,-0.0196296314,-0.3547038951
 H,0,0.5181260148,0.9088824248,-0.3396692617
 H,0,0.5611602914,-0.8719281927,-0.4195412081
 Recover connectivity data from disk.

 GradGradGradGradGradGradGradGradGradGradGradGradGradGradGradGradGradGrad
 Berny optimization.
 Initialization pass.
                           ----------------------------
                           !    Initial Parameters    !
                           ! (Angstroms and Degrees)  !
 --------------------------                            --------------------------
 ! Name  Definition              Value          Derivative Info.                !
 --------------------------------------------------------------------------------
 ! R1    R(1,2)                  1.4274         calculate D2E/DX2 analytically  !
 ! R2    R(1,19)                 1.0847         calculate D2E/DX2 analytically  !
 ! R3    R(1,20)                 1.0906         calculate D2E/DX2 analytically  !
 ! R4    R(1,21)                 1.0906         calculate D2E/DX2 analytically  !
 ! R5    R(2,3)                  1.36           calculate D2E/DX2 analytically  !
 ! R6    R(3,4)                  1.4134         calculate D2E/DX2 analytically  !
 ! R7    R(3,8)                  1.3927         calculate D2E/DX2 analytically  !
 ! R8    R(3,11)                 3.5407         calculate D2E/DX2 analytically  !
 ! R9    R(4,5)                  1.3927         calculate D2E/DX2 analytically  !
 ! R10   R(4,11)                 3.5407         calculate D2E/DX2 analytically  !
 ! R11   R(4,14)                 1.36           calculate D2E/DX2 analytically  !
 ! R12   R(5,6)                  1.4002         calculate D2E/DX2 analytically  !
 ! R13   R(5,11)                 3.5174         calculate D2E/DX2 analytically  !
 ! R14   R(5,13)                 1.0801         calculate D2E/DX2 analytically  !
 ! R15   R(6,7)                  1.3876         calculate D2E/DX2 analytically  !
 ! R16   R(6,11)                 3.4985         calculate D2E/DX2 analytically  !
 ! R17   R(6,12)                 1.0818         calculate D2E/DX2 analytically  !
 ! R18   R(7,8)                  1.4002         calculate D2E/DX2 analytically  !
 ! R19   R(7,10)                 1.0818         calculate D2E/DX2 analytically  !
 ! R20   R(7,11)                 3.4985         calculate D2E/DX2 analytically  !
 ! R21   R(8,9)                  1.0801         calculate D2E/DX2 analytically  !
 ! R22   R(8,11)                 3.5174         calculate D2E/DX2 analytically  !
 ! R23   R(14,15)                1.4274         calculate D2E/DX2 analytically  !
 ! R24   R(15,16)                1.0906         calculate D2E/DX2 analytically  !
 ! R25   R(15,17)                1.0906         calculate D2E/DX2 analytically  !
 ! R26   R(15,18)                1.0847         calculate D2E/DX2 analytically  !
 ! A1    A(2,1,19)             105.7095         calculate D2E/DX2 analytically  !
 ! A2    A(2,1,20)             110.938          calculate D2E/DX2 analytically  !
 ! A3    A(2,1,21)             110.8606         calculate D2E/DX2 analytically  !
 ! A4    A(19,1,20)            109.7854         calculate D2E/DX2 analytically  !
 ! A5    A(19,1,21)            109.8084         calculate D2E/DX2 analytically  !
 ! A6    A(20,1,21)            109.6691         calculate D2E/DX2 analytically  !
 ! A7    A(1,2,3)              116.0194         calculate D2E/DX2 analytically  !
 ! A8    A(2,3,4)              115.4482         calculate D2E/DX2 analytically  !
 ! A9    A(2,3,8)              124.9038         calculate D2E/DX2 analytically  !
 ! A10   A(2,3,11)             114.4096         calculate D2E/DX2 analytically  !
 ! A11   A(4,3,8)              119.6476         calculate D2E/DX2 analytically  !
 ! A12   A(3,4,5)              119.6476         calculate D2E/DX2 analytically  !
 ! A13   A(3,4,14)             115.4482         calculate D2E/DX2 analytically  !
 ! A14   A(5,4,14)             124.9038         calculate D2E/DX2 analytically  !
 ! A15   A(11,4,14)            114.4096         calculate D2E/DX2 analytically  !
 ! A16   A(4,5,6)              120.2699         calculate D2E/DX2 analytically  !
 ! A17   A(4,5,13)             120.2172         calculate D2E/DX2 analytically  !
 ! A18   A(6,5,13)             119.5126         calculate D2E/DX2 analytically  !
 ! A19   A(11,5,13)            113.462          calculate D2E/DX2 analytically  !
 ! A20   A(5,6,7)              120.0825         calculate D2E/DX2 analytically  !
 ! A21   A(5,6,12)             119.3547         calculate D2E/DX2 analytically  !
 ! A22   A(7,6,12)             120.5628         calculate D2E/DX2 analytically  !
 ! A23   A(11,6,12)            112.7014         calculate D2E/DX2 analytically  !
 ! A24   A(6,7,8)              120.0825         calculate D2E/DX2 analytically  !
 ! A25   A(6,7,10)             120.5628         calculate D2E/DX2 analytically  !
 ! A26   A(8,7,10)             119.3547         calculate D2E/DX2 analytically  !
 ! A27   A(10,7,11)            112.7014         calculate D2E/DX2 analytically  !
 ! A28   A(3,8,7)              120.2699         calculate D2E/DX2 analytically  !
 ! A29   A(3,8,9)              120.2172         calculate D2E/DX2 analytically  !
 ! A30   A(7,8,9)              119.5126         calculate D2E/DX2 analytically  !
 ! A31   A(9,8,11)             113.462          calculate D2E/DX2 analytically  !
 ! A32   A(3,11,5)              40.2029         calculate D2E/DX2 analytically  !
 ! A33   A(3,11,6)              46.8321         calculate D2E/DX2 analytically  !
 ! A34   A(3,11,7)              40.2438         calculate D2E/DX2 analytically  !
 ! A35   A(4,11,6)              40.2438         calculate D2E/DX2 analytically  !
 ! A36   A(4,11,7)              46.8321         calculate D2E/DX2 analytically  !
 ! A37   A(4,11,8)              40.2029         calculate D2E/DX2 analytically  !
 ! A38   A(5,11,7)              40.2716         calculate D2E/DX2 analytically  !
 ! A39   A(5,11,8)              46.7536         calculate D2E/DX2 analytically  !
 ! A40   A(6,11,8)              40.2716         calculate D2E/DX2 analytically  !
 ! A41   A(4,14,15)            116.0194         calculate D2E/DX2 analytically  !
 ! A42   A(14,15,16)           110.8606         calculate D2E/DX2 analytically  !
 ! A43   A(14,15,17)           110.938          calculate D2E/DX2 analytically  !
 ! A44   A(14,15,18)           105.7095         calculate D2E/DX2 analytically  !
 ! A45   A(16,15,17)           109.6691         calculate D2E/DX2 analytically  !
 ! A46   A(16,15,18)           109.8084         calculate D2E/DX2 analytically  !
 ! A47   A(17,15,18)           109.7854         calculate D2E/DX2 analytically  !
 ! D1    D(19,1,2,3)           179.1935         calculate D2E/DX2 analytically  !
 ! D2    D(20,1,2,3)           -61.8521         calculate D2E/DX2 analytically  !
 ! D3    D(21,1,2,3)            60.253          calculate D2E/DX2 analytically  !
 ! D4    D(1,2,3,4)           -178.7858         calculate D2E/DX2 analytically  !
 ! D5    D(1,2,3,8)              0.975          calculate D2E/DX2 analytically  !
 ! D6    D(1,2,3,11)            92.749          calculate D2E/DX2 analytically  !
 ! D7    D(2,3,4,5)            179.7743         calculate D2E/DX2 analytically  !
 ! D8    D(2,3,4,14)             0.0            calculate D2E/DX2 analytically  !
 ! D9    D(8,3,4,5)              0.0            calculate D2E/DX2 analytically  !
 ! D10   D(8,3,4,14)          -179.7743         calculate D2E/DX2 analytically  !
 ! D11   D(2,3,8,7)           -179.6469         calculate D2E/DX2 analytically  !
 ! D12   D(2,3,8,9)              0.1361         calculate D2E/DX2 analytically  !
 ! D13   D(4,3,8,7)              0.1046         calculate D2E/DX2 analytically  !
 ! D14   D(4,3,8,9)            179.8875         calculate D2E/DX2 analytically  !
 ! D15   D(2,3,11,5)           142.6352         calculate D2E/DX2 analytically  !
 ! D16   D(2,3,11,6)           174.9597         calculate D2E/DX2 analytically  !
 ! D17   D(2,3,11,7)          -152.9373         calculate D2E/DX2 analytically  !
 ! D18   D(3,4,5,6)             -0.1046         calculate D2E/DX2 analytically  !
 ! D19   D(3,4,5,13)          -179.8875         calculate D2E/DX2 analytically  !
 ! D20   D(14,4,5,6)           179.6469         calculate D2E/DX2 analytically  !
 ! D21   D(14,4,5,13)           -0.1361         calculate D2E/DX2 analytically  !
 ! D22   D(14,4,11,6)          152.9373         calculate D2E/DX2 analytically  !
 ! D23   D(14,4,11,7)         -174.9597         calculate D2E/DX2 analytically  !
 ! D24   D(14,4,11,8)         -142.6352         calculate D2E/DX2 analytically  !
 ! D25   D(3,4,14,15)          178.7858         calculate D2E/DX2 analytically  !
 ! D26   D(5,4,14,15)           -0.975          calculate D2E/DX2 analytically  !
 ! D27   D(11,4,14,15)         -92.749          calculate D2E/DX2 analytically  !
 ! D28   D(4,5,6,7)              0.105          calculate D2E/DX2 analytically  !
 ! D29   D(4,5,6,12)          -179.8605         calculate D2E/DX2 analytically  !
 ! D30   D(13,5,6,7)           179.8895         calculate D2E/DX2 analytically  !
 ! D31   D(13,5,6,12)           -0.076          calculate D2E/DX2 analytically  !
 ! D32   D(13,5,11,3)         -148.6529         calculate D2E/DX2 analytically  !
 ! D33   D(13,5,11,7)          146.9881         calculate D2E/DX2 analytically  !
 ! D34   D(13,5,11,8)          179.3771         calculate D2E/DX2 analytically  !
 ! D35   D(5,6,7,8)              0.0            calculate D2E/DX2 analytically  !
 ! D36   D(5,6,7,10)          -179.9651         calculate D2E/DX2 analytically  !
 ! D37   D(12,6,7,8)           179.9651         calculate D2E/DX2 analytically  !
 ! D38   D(12,6,7,10)            0.0            calculate D2E/DX2 analytically  !
 ! D39   D(12,6,11,3)         -179.433          calculate D2E/DX2 analytically  !
 ! D40   D(12,6,11,4)         -147.0957         calculate D2E/DX2 analytically  !
 ! D41   D(12,6,11,8)          148.6457         calculate D2E/DX2 analytically  !
 ! D42   D(6,7,8,3)             -0.105          calculate D2E/DX2 analytically  !
 ! D43   D(6,7,8,9)           -179.8895         calculate D2E/DX2 analytically  !
 ! D44   D(10,7,8,3)           179.8605         calculate D2E/DX2 analytically  !
 ! D45   D(10,7,8,9)             0.076          calculate D2E/DX2 analytically  !
 ! D46   D(10,7,11,3)          147.0957         calculate D2E/DX2 analytically  !
 ! D47   D(10,7,11,4)          179.433          calculate D2E/DX2 analytically  !
 ! D48   D(10,7,11,5)         -148.6457         calculate D2E/DX2 analytically  !
 ! D49   D(9,8,11,4)           148.6529         calculate D2E/DX2 analytically  !
 ! D50   D(9,8,11,5)          -179.3771         calculate D2E/DX2 analytically  !
 ! D51   D(9,8,11,6)          -146.9881         calculate D2E/DX2 analytically  !
 ! D52   D(4,14,15,16)         -60.253          calculate D2E/DX2 analytically  !
 ! D53   D(4,14,15,17)          61.8521         calculate D2E/DX2 analytically  !
 ! D54   D(4,14,15,18)        -179.1935         calculate D2E/DX2 analytically  !
 --------------------------------------------------------------------------------
 Trust Radius=3.00D-01 FncErr=1.00D-07 GrdErr=1.00D-07 EigMax=2.50D+02 EigMin=1.00D-04
 Number of steps in this run=      2 maximum allowed number of steps=      2.
 GradGradGradGradGradGradGradGradGradGradGradGradGradGradGradGradGradGrad

                          Input orientation:                          
 ---------------------------------------------------------------------
 Center     Atomic      Atomic             Coordinates (Angstroms)
 Number     Number       Type             X           Y           Z
 ---------------------------------------------------------------------
      1          6           0        0.029773   -0.010273   -0.013896
      2          8           0       -0.033946   -0.076814    1.410500
      3          6           0        1.160310   -0.094832    2.060934
      4          6           0        1.083551   -0.187835    3.469217
      5          6           0        2.254528   -0.217781    4.222482
      6          6           0        3.502302   -0.158406    3.590014
      7          6           0        3.577657   -0.067105    2.207506
      8          6           0        2.406111   -0.034121    1.441429
      9          1           0        2.475516    0.035252    0.365814
     10          1           0        4.537609   -0.021330    1.710743
     11          3           0        2.338700    3.095649    3.045166
     12          1           0        4.402507   -0.185022    4.189432
     13          1           0        2.206627   -0.290538    5.299045
     14          8           0       -0.174179   -0.246722    3.983305
     15          6           0       -0.265456   -0.367976    5.402586
     16          1           0        0.225057   -1.279155    5.746853
     17          1           0        0.178193    0.497015    5.896983
     18          1           0       -1.325920   -0.414579    5.625771
     19          1           0       -0.999950   -0.019630   -0.354704
     20          1           0        0.518126    0.908882   -0.339669
     21          1           0        0.561160   -0.871928   -0.419541
 ---------------------------------------------------------------------
                    Distance matrix (angstroms):
                    1          2          3          4          5
     1  C    0.000000
     2  O    1.427373   0.000000
     3  C    2.364357   1.360013   0.000000
     4  C    3.643357   2.345088   1.413436   0.000000
     5  C    4.789519   3.628254   2.425844   1.392657   0.000000
     6  C    5.006853   4.154756   2.797688   2.421945   1.400172
     7  C    4.186327   3.698512   2.421945   2.797688   2.415264
     8  C    2.786669   2.440627   1.392657   2.425844   2.791229
     9  H    2.475461   2.720538   2.149446   3.408584   3.871272
    10  H    4.826498   4.581740   3.396202   3.879494   3.399983
    11  Li   4.933128   4.285569   3.540690   3.540690   3.517382
    12  H    6.067891   5.236056   3.879494   3.396202   2.148483
    13  H    5.748442   4.492953   3.408584   2.149446   1.080082
    14  O    4.009379   2.582219   2.345088   1.360013   2.440627
    15  C    5.436303   4.009379   3.643357   2.364357   2.786669
    16  H    5.902070   4.507400   3.982878   2.667511   2.751177
    17  H    5.934464   4.528003   4.003762   2.680063   2.761531
    18  H    5.814397   4.421740   4.357940   3.241556   3.850657
    19  H    1.084697   2.013052   3.241556   4.357940   5.619744
    20  H    1.090625   2.083141   2.680063   4.003762   5.009759
    21  H    1.090582   2.082165   2.667511   3.982878   4.984353
                    6          7          8          9         10
     6  C    0.000000
     7  C    1.387568   0.000000
     8  C    2.415264   1.400172   0.000000
     9  H    3.389286   2.148725   1.080082   0.000000
    10  H    2.149956   1.081840   2.148483   2.462573   0.000000
    11  Li   3.498528   3.498528   3.517382   4.069849   4.041218
    12  H    1.081840   2.149956   3.399983   4.287408   2.487760
    13  H    2.148725   3.389286   3.871272   4.951284   4.287408
    14  O    3.698512   4.154756   3.628254   4.492953   5.236056
    15  C    4.186327   5.006853   4.789519   5.748442   6.067891
    16  H    4.080241   5.023541   4.984353   5.978947   6.039074
    17  H    4.098949   5.048448   5.009759   6.007058   6.066119
    18  H    5.246109   5.987516   5.619744   6.505414   7.061379
    19  H    5.987516   5.246109   3.850657   3.549792   5.910215
    20  H    5.048448   4.098949   2.761531   2.256615   4.607139
    21  H    5.023541   4.080241   2.751177   2.259317   4.590618
                   11         12         13         14         15
    11  Li   0.000000
    12  H    4.041218   0.000000
    13  H    4.069849   2.462573   0.000000
    14  O    4.285569   4.581740   2.720538   0.000000
    15  C    4.933128   4.826498   2.475461   1.427373   0.000000
    16  H    5.559272   4.590618   2.259317   2.082165   1.090582
    17  H    4.421939   4.607139   2.256615   2.083141   1.090625
    18  H    5.693036   5.910215   3.549792   2.013052   1.084697
    19  H    5.693036   7.061379   6.505414   4.421740   5.814397
    20  H    4.421939   6.066119   6.007058   4.528003   5.934464
    21  H    5.559272   6.039074   5.978947   4.507400   5.902070
                   16         17         18         19         20
    16  H    0.000000
    17  H    1.783120   0.000000
    18  H    1.779799   1.779583   0.000000
    19  H    6.349491   6.382674   6.002360   0.000000
    20  H    6.474500   6.259474   6.382674   1.779583   0.000000
    21  H    6.188959   6.474500   6.349491   1.779799   1.783120
                   21
    21  H    0.000000
 Stoichiometry    C8H10LiO2(1+)
 Framework group  CS[SG(Li),X(C8H10O2)]
 Deg. of freedom    29
 Full point group                 CS      NOp   2
 Largest Abelian subgroup         CS      NOp   2
 Largest concise Abelian subgroup CS      NOp   2
                         Standard orientation:                         
 ---------------------------------------------------------------------
 Center     Atomic      Atomic             Coordinates (Angstroms)
 Number     Number       Type             X           Y           Z
 ---------------------------------------------------------------------
      1          6           0        1.436693   -0.030465    2.718152
      2          8           0        1.420260   -0.004490    1.291110
      3          6           0        0.195958   -0.100456    0.706718
      4          6           0        0.195958   -0.100456   -0.706718
      5          6           0       -1.010295   -0.199791   -1.395615
      6          6           0       -2.217600   -0.301426   -0.693784
      7          6           0       -2.217600   -0.301426    0.693784
      8          6           0       -1.010295   -0.199791    1.395615
      9          1           0       -1.020847   -0.202498    2.475642
     10          1           0       -3.145811   -0.380136    1.243880
     11          3           0       -1.336115    3.012386    0.000000
     12          1           0       -3.145811   -0.380136   -1.243880
     13          1           0       -1.020847   -0.202498   -2.475642
     14          8           0        1.420260   -0.004490   -1.291110
     15          6           0        1.436693   -0.030465   -2.718152
     16          1           0        1.014637   -0.962997   -3.094479
     17          1           0        0.884193    0.814996   -3.129737
     18          1           0        2.481385    0.040809   -3.001180
     19          1           0        2.481385    0.040809    3.001180
     20          1           0        0.884193    0.814996    3.129737
     21          1           0        1.014637   -0.962997    3.094479
 ---------------------------------------------------------------------
 Rotational constants (GHZ):           1.3347118           1.1383805           0.7411291
 Standard basis: Aug-CC-pVTZ (5D, 7F)
 There are   437 symmetry adapted cartesian basis functions of A'  symmetry.
 There are   418 symmetry adapted cartesian basis functions of A"  symmetry.
 There are   375 symmetry adapted basis functions of A'  symmetry.
 There are   361 symmetry adapted basis functions of A"  symmetry.
   736 basis functions,  1064 primitive gaussians,   855 cartesian basis functions
    38 alpha electrons       38 beta electrons
       nuclear repulsion energy       551.6106289679 Hartrees.
 NAtoms=   21 NActive=   21 NUniq=   11 SFac= 3.64D+00 NAtFMM=   60 NAOKFM=F Big=F
 Integral buffers will be    131072 words long.
 Raffenetti 1 integral format.
 Two-electron integral symmetry is turned on.
 Force inversion solution in PCM.
 ------------------------------------------------------------------------------
 Polarizable Continuum Model (PCM)
 =================================
 Model                : PCM.
 Atomic radii         : UFF (Universal Force Field).
 Polarization charges : Total charges.
 Charge compensation  : None.
 Solution method      : Matrix inversion.
 Cavity type          : Scaled VdW (van der Waals Surface) (Alpha=1.100).
 Cavity algorithm     : GePol (No added spheres)
                        Default sphere list used, NSphG=   21.
                        Lebedev-Laikov grids with approx.  5.0 points / Ang**2.
                        Smoothing algorithm: York/Karplus (Gamma=1.0000).
                        Polarization charges: spherical gaussians, with
                                              point-specific exponents (IZeta= 3).
                        Self-potential: point-specific (ISelfS= 7).
                        Self-field    : sphere-specific E.n sum rule (ISelfD= 2).
 1st derivatives      : Analytical E(r).r(x)/FMM algorithm (CHGder, D1EAlg=3).
                        Cavity 1st derivative terms included.
 2nd derivatives      : Analytical E(r).r(xy)/FMM algorithm (CHGder, D2EAlg=3).
                        Cavity 2nd derivative terms included.
 Solvent              : Water, Eps=  78.355300 Eps(inf)=   1.777849
 ------------------------------------------------------------------------------
 Separa: There are  2 disjoint cavities,
 One-electron integrals computed using PRISM.
 NBasis=   736 RedAO= T EigKep=  1.96D-06  NBF=   375   361
 NBsUse=   732 1.00D-06 EigRej=  8.77D-07 NBFU=   375   357
 Initial guess from the checkpoint file:  "output.chk"
 B after Tr=     0.000000   -0.000000   -0.000000
         Rot=    1.000000   -0.000000   -0.000000   -0.000000 Ang=   0.00 deg.
 Initial guess orbital symmetries:
       Occupied  (A") (A') (A') (A") (A") (A') (A') (A") (A') (A")
                 (A') (A') (A") (A') (A') (A") (A") (A') (A') (A")
                 (A') (A') (A") (A') (A") (A') (A") (A") (A') (A")
                 (A') (A') (A') (A") (A") (A') (A") (A')
       Virtual   (A') (A') (A") (A') (A') (A") (A") (A') (A') (A')
                 (A") (A") (A') (A') (A") (A') (A') (A") (A") (A')
                 (A') (A') (A") (A') (A") (A') (A") (A') (A") (A')
                 (A') (A") (A") (A') (A') (A') (A") (A") (A') (A')
                 (A') (A") (A') (A") (A') (A") (A") (A') (A") (A')
                 (A") (A') (A') (A') (A") (A') (A") (A") (A') (A")
                 (A') (A") (A') (A') (A') (A") (A') (A") (A") (A')
                 (A") (A') (A') (A") (A') (A') (A") (A") (A') (A')
                 (A') (A") (A') (A") (A") (A') (A') (A") (A') (A')
                 (A") (A") (A") (A') (A') (A") (A') (A") (A') (A")
                 (A') (A") (A') (A") (A') (A') (A") (A') (A") (A')
                 (A") (A') (A") (A") (A') (A") (A') (A') (A') (A")
                 (A') (A") (A") (A') (A") (A') (A') (A") (A') (A")
                 (A') (A") (A') (A") (A') (A") (A') (A") (A') (A")
                 (A') (A") (A') (A") (A') (A") (A') (A") (A") (A')
                 (A') (A") (A') (A") (A") (A') (A') (A") (A') (A")
                 (A') (A') (A") (A') (A") (A") (A") (A') (A") (A')
                 (A') (A') (A") (A') (A") (A') (A") (A") (A") (A')
                 (A') (A") (A') (A") (A') (A') (A") (A') (A') (A")
                 (A') (A') (A") (A') (A") (A") (A') (A") (A') (A")
                 (A') (A") (A') (A") (A') (A") (A') (A") (A") (A")
                 (A') (A') (A') (A') (A') (A") (A") (A') (A") (A')
                 (A') (A") (A') (A") (A') (A") (A') (A') (A') (A")
                 (A") (A") (A") (A') (A') (A') (A") (A') (A") (A")
                 (A') (A') (A") (A') (A") (A') (A') (A") (A") (A')
                 (A") (A") (A') (A') (A") (A') (A') (A") (A") (A')
                 (A") (A') (A") (A") (A') (A') (A") (A') (A') (A")
                 (A") (A') (A") (A') (A") (A') (A') (A") (A') (A')
                 (A") (A") (A') (A") (A') (A") (A') (A") (A") (A")
                 (A") (A') (A') (A') (A') (A") (A') (A") (A') (A')
                 (A") (A") (A") (A') (A") (A') (A') (A') (A") (A")
                 (A') (A") (A") (A') (A') (A") (A') (A") (A") (A')
                 (A') (A') (A") (A") (A") (A') (A") (A') (A") (A')
                 (A') (A") (A') (A") (A") (A') (A") (A') (A') (A")
                 (A') (A") (A') (A") (A') (A") (A') (A") (A") (A')
                 (A') (A") (A') (A') (A") (A') (A') (A") (A") (A")
                 (A") (A') (A") (A') (A") (A') (A") (A') (A") (A')
                 (A') (A") (A') (A") (A") (A") (A') (A") (A') (A")
                 (A") (A') (A") (A') (A") (A') (A") (A') (A") (A')
                 (A') (A') (A") (A') (A") (A") (A") (A') (A") (A")
                 (A") (A') (A') (A') (A") (A") (A') (A') (A") (A")
                 (A") (A') (A") (A') (A") (A') (A") (A') (A") (A')
                 (A") (A') (A') (A') (A") (A") (A') (A') (A") (A')
                 (A") (A") (A') (A') (A") (A") (A') (A') (A') (A")
                 (A") (A') (A") (A') (A') (A') (A') (A") (A") (A')
                 (A') (A") (A") (A') (A') (A') (A") (A') (A') (A")
                 (A') (A') (A') (A") (A') (A") (A") (A') (A") (A')
                 (A') (A") (A") (A') (A") (A') (A') (A') (A') (A")
                 (A") (A") (A') (A") (A") (A') (A") (A') (A") (A')
                 (A') (A") (A') (A") (A') (A') (A") (A') (A") (A")
                 (A') (A") (A') (A') (A") (A") (A') (A") (A") (A')
                 (A") (A') (A") (A') (A") (A') (A') (A") (A') (A")
                 (A") (A') (A") (A') (A") (A') (A') (A") (A') (A")
                 (A") (A") (A") (A') (A') (A") (A') (A") (A') (A')
                 (A") (A") (A') (A") (A') (A') (A") (A') (A") (A')
                 (A') (A") (A") (A') (A") (A") (A') (A') (A") (A")
                 (A") (A') (A") (A') (A') (A") (A") (A') (A") (A')
                 (A') (A") (A') (A") (A") (A') (A") (A') (A") (A')
                 (A") (A") (A") (A') (A') (A') (A") (A') (A") (A')
                 (A") (A") (A') (A") (A") (A") (A') (A') (A") (A')
                 (A") (A') (A") (A') (A") (A') (A") (A") (A") (A')
                 (A') (A') (A") (A') (A') (A") (A") (A') (A") (A")
                 (A') (A') (A") (A') (A') (A') (A") (A") (A') (A")
                 (A") (A") (A") (A') (A') (A') (A") (A") (A") (A')
                 (A') (A") (A") (A') (A") (A') (A") (A") (A') (A')
                 (A') (A") (A") (A") (A') (A") (A') (A") (A') (A')
                 (A") (A") (A") (A') (A') (A") (A") (A") (A') (A')
                 (A') (A') (A") (A") (A") (A') (A') (A") (A") (A")
                 (A') (A') (A") (A") (A') (A') (A") (A") (A') (A")
                 (A') (A") (A') (A")
 Requested convergence on RMS density matrix=1.00D-08 within 128 cycles.
 Requested convergence on MAX density matrix=1.00D-06.
 Requested convergence on             energy=1.00D-06.
 No special actions if energy rises.
 Inv3:  Mode=1 IEnd=     9335088.
 Iteration    1 A*A^-1 deviation from unit magnitude is 3.11D-15 for    754.
 Iteration    1 A*A^-1 deviation from orthogonality  is 2.22D-15 for   1522   1402.
 Iteration    1 A^-1*A deviation from unit magnitude is 2.89D-15 for    754.
 Iteration    1 A^-1*A deviation from orthogonality  is 1.78D-15 for   1441    194.
 Error on total polarization charges =  0.01248
 SCF Done:  E(RHF) =  -466.060567641     A.U. after    1 cycles
            NFock=  1  Conv=0.17D-08     -V/T= 2.0019
 ExpMin= 7.59D-03 ExpMax= 1.53D+04 ExpMxC= 5.22D+02 IAcc=3 IRadAn=         5 AccDes= 0.00D+00
 HarFok:  IExCor=  205 AccDes= 0.00D+00 IRadAn=         5 IDoV=-2 UseB2=F ITyADJ=14
 ICtDFT= 12500011 ScaDFX=  1.000000  1.000000  1.000000  1.000000
 Range of M.O.s used for correlation:    12   732
 NBasis=   736 NAE=    38 NBE=    38 NFC=    11 NFV=     0
 NROrb=    721 NOA=    27 NOB=    27 NVA=   694 NVB=   694

 **** Warning!!: The largest alpha MO coefficient is  0.11495603D+03

 Disk-based method using ON**2 memory for 27 occupieds at a time.
 Permanent disk used for amplitudes=   864533497 words.
 Estimated scratch disk usage= 17235807302 words.
 Actual    scratch disk usage= 16580500550 words.
 JobTyp=1 Pass  1:  I=  12 to  38 NPSUse= 16 ParTrn=T ParDer=T DoDerP=T.
 Spin components of T(2) and E(2):
     alpha-alpha T2 =       0.7430780619D-01 E2=     -0.2249823391D+00
     alpha-beta  T2 =       0.4014093215D+00 E2=     -0.1348063588D+01
     beta-beta   T2 =       0.7430780619D-01 E2=     -0.2249823391D+00
 ANorm=    0.1244999973D+01
 E2 =    -0.1798028266D+01 EUMP2 =    -0.46785859590741D+03
 G2DrvN: will do    22 centers at a time, making    1 passes.
 Calling FoFCou, ICntrl=  3107 FMM=F I1Cent=   0 AccDes= 0.00D+00.
 NEqPCM:  Using equilibrium solvation (IEInf=0, Eps=  78.3553, EpsInf=   1.7778)
 G2PCM: DoFxE=T DoFxN=T DoGrad=T DoDP/DQ/DG/TGxP=FFFF NFrqRd=   0 IEInf=0 SqF1=F DoCFld=F IF1Alg=4.
 End of G2Drv F.D. properties file   721 does not exist.
 End of G2Drv F.D. properties file   722 does not exist.
 End of G2Drv F.D. properties file   788 does not exist.
          IDoAtm=111111111111111111111
 NEqPCM:  Using equilibrium solvation (IEInf=0, Eps=  78.3553, EpsInf=   1.7778)
          Differentiating once with respect to electric field.
                with respect to dipole field.
          Differentiating once with respect to nuclear coordinates.
          There are    66 degrees of freedom in the 1st order CPHF.  IDoFFX=6 NUNeed=    66.
     63 vectors produced by pass  0 Test12= 4.00D-14 1.52D-09 XBig12= 4.03D+01 2.26D+00.
 AX will form    63 AO Fock derivatives at one time.
     63 vectors produced by pass  1 Test12= 4.00D-14 1.52D-09 XBig12= 1.93D+00 1.33D-01.
     63 vectors produced by pass  2 Test12= 4.00D-14 1.52D-09 XBig12= 5.25D-02 2.07D-02.
     63 vectors produced by pass  3 Test12= 4.00D-14 1.52D-09 XBig12= 8.24D-04 3.07D-03.
     63 vectors produced by pass  4 Test12= 4.00D-14 1.52D-09 XBig12= 8.86D-06 2.03D-04.
     63 vectors produced by pass  5 Test12= 4.00D-14 1.52D-09 XBig12= 7.70D-08 1.73D-05.
     62 vectors produced by pass  6 Test12= 4.00D-14 1.52D-09 XBig12= 5.52D-10 1.57D-06.
     24 vectors produced by pass  7 Test12= 4.00D-14 1.52D-09 XBig12= 3.54D-12 1.36D-07.
      3 vectors produced by pass  8 Test12= 4.00D-14 1.52D-09 XBig12= 2.31D-14 1.36D-08.
 InvSVY:  IOpt=1 It=  1 EMax= 4.44D-15
 Solved reduced A of dimension   467 with    66 vectors.
 End of Minotr F.D. properties file   721 does not exist.
 End of Minotr F.D. properties file   722 does not exist.
 End of Minotr F.D. properties file   788 does not exist.
 MDV=  6039797760.
 Form MO integral derivatives with frozen-active canonical formalism.
 Discarding MO integrals.
 Reordered first order wavefunction length =   1390964768
 In DefCFB: NBatch=  1 ICI= 38 ICA=694 LFMax= 64
            Large arrays: LIAPS= 66020719680 LIARS=  8681003100 words.
 Semi-Direct transformation.
 ModeAB=           4 MOrb=            38 LenV=    6027342459
 LASXX=   7225021681 LTotXX=  7225021681 LenRXX= 14479301443
 LTotAB=  7254279762 MaxLAS=  4913418240 LenRXY=           0
 NonZer= 21704323124 LenScr= 43578877440 LnRSAI=  4913418240
 LnScr1=  9865373184 LExtra=           0 Total=  72836970307
 MaxDsk=          -1 SrtSym=           T ITran=            4
 JobTyp=0 Pass  1:  I=   1 to  38.
 (rs|ai) integrals will be sorted in core.
 Spin components of T(2) and E(2):
     alpha-alpha T2 =       0.7430780619D-01 E2=     -0.2249823391D+00
     alpha-beta  T2 =       0.4014093215D+00 E2=     -0.1348063588D+01
     beta-beta   T2 =       0.7430780619D-01 E2=     -0.2249823391D+00
 ANorm=    0.1760695848D+01
 E2 =    -0.1798028266D+01 EUMP2 =    -0.46785859590741D+03
          IDoAtm=111111111111111111111
 NEqPCM:  Using equilibrium solvation (IEInf=0, Eps=  78.3553, EpsInf=   1.7778)
          Differentiating once with respect to electric field.
                with respect to dipole field.
          Differentiating once with respect to nuclear coordinates.
          There are     1 degrees of freedom in the 1st order CPHF.  IDoFFX=0 NUNeed=     1.
 LinEq1:  Iter=  0 NonCon=     1 RMS=1.92D-03 Max=5.17D-02 NDo=     1
 AX will form     1 AO Fock derivatives at one time.
 LinEq1:  Iter=  1 NonCon=     1 RMS=4.83D-04 Max=7.45D-03 NDo=     1
 LinEq1:  Iter=  2 NonCon=     1 RMS=1.61D-04 Max=3.63D-03 NDo=     1
 LinEq1:  Iter=  3 NonCon=     1 RMS=6.43D-05 Max=1.21D-03 NDo=     1
 LinEq1:  Iter=  4 NonCon=     1 RMS=1.99D-05 Max=9.29D-04 NDo=     1
 LinEq1:  Iter=  5 NonCon=     1 RMS=5.05D-06 Max=2.27D-04 NDo=     1
 LinEq1:  Iter=  6 NonCon=     1 RMS=1.74D-06 Max=9.18D-05 NDo=     1
 LinEq1:  Iter=  7 NonCon=     1 RMS=7.86D-07 Max=4.30D-05 NDo=     1
 LinEq1:  Iter=  8 NonCon=     1 RMS=2.35D-07 Max=6.21D-06 NDo=     1
 LinEq1:  Iter=  9 NonCon=     1 RMS=8.14D-08 Max=2.15D-06 NDo=     1
 LinEq1:  Iter= 10 NonCon=     1 RMS=2.39D-08 Max=5.40D-07 NDo=     1
 LinEq1:  Iter= 11 NonCon=     1 RMS=5.60D-09 Max=1.35D-07 NDo=     1
 LinEq1:  Iter= 12 NonCon=     1 RMS=1.65D-09 Max=3.87D-08 NDo=     1
 LinEq1:  Iter= 13 NonCon=     1 RMS=5.01D-10 Max=9.91D-09 NDo=     1
 LinEq1:  Iter= 14 NonCon=     1 RMS=1.07D-10 Max=1.51D-09 NDo=     1
 LinEq1:  Iter= 15 NonCon=     0 RMS=2.06D-11 Max=3.48D-10 NDo=     1
 Linear equations converged to 1.000D-10 1.000D-09 after    15 iterations.
 End of Minotr F.D. properties file   721 does not exist.
 End of Minotr F.D. properties file   722 does not exist.
 End of Minotr F.D. properties file   788 does not exist.
 Symmetrizing basis deriv contribution to polar:
 IMax=3 JMax=2 DiffMx= 0.00D+00
 G2DrvN: will do    22 centers at a time, making    1 passes.
 Calling FoFCou, ICntrl=  3107 FMM=F I1Cent=   0 AccDes= 0.00D+00.
 NEqPCM:  Using equilibrium solvation (IEInf=0, Eps=  78.3553, EpsInf=   1.7778)
 G2PCM: DoFxE=T DoFxN=F DoGrad=F DoDP/DQ/DG/TGxP=FFFF NFrqRd=   0 IEInf=0 SqF1=F DoCFld=F IF1Alg=4.
 End of G2Drv F.D. properties file   721 does not exist.
 End of G2Drv F.D. properties file   722 does not exist.
 End of G2Drv F.D. properties file   788 does not exist.
 Would need an additional128186265068 words for in-memory AO integral storage.
 DD1Dir will call FoFJK   4 times, MxPair=       372
 NAB=   741 NAA=     0 NBB=     0 NumPrc= 16.
 FoFJK:  IHMeth= 1 ICntrl=     200 DoSepK=F KAlg= 0 I1Cent=           0 FoldK=F
 IRaf= 990000000 NMat=     372 IRICut=     465 DoRegI=T DoRafI=T ISym2E=-1 IDoP0=3 IntGTp=3.
 FoFCou: FMM=F IPFlag=           0 FMFlag=           0 FMFlg1=           0
         NFxFlg=           0 DoJE=F BraDBF=F KetDBF=F FulRan=T
         wScrn=  0.000000 ICntrl=       200 IOpCl=  0 I1Cent=           0 NGrid=           0
         NMat0=  372 NMatS0=      0 NMatT0=  186 NMatD0=  372 NMtDS0=    0 NMtDT0=    0
 Petite list used in FoFCou.
 Raff kept on since  52.12% of shell-pairs survive, threshold=   0.20 IRatSp=52.
 G2PCM: DoFxE=F DoFxN=F DoGrad=T DoDP/DQ/DG/TGxP=FFFF NFrqRd=   0 IEInf=0 SqF1=F DoCFld=F IF1Alg=4.
 Discarding MO integrals.

 **********************************************************************

            Population analysis using the SCF Density.

 **********************************************************************

 Orbital symmetries:
       Occupied  (A") (A') (A') (A") (A") (A') (A') (A") (A') (A")
                 (A') (A') (A") (A') (A') (A") (A") (A') (A') (A")
                 (A') (A') (A") (A') (A") (A') (A") (A") (A') (A")
                 (A') (A') (A') (A") (A") (A') (A") (A')
       Virtual   (A') (A') (A") (A') (A') (A") (A") (A') (A') (A')
                 (A") (A") (A') (A') (A") (A') (A') (A") (A") (A')
                 (A') (A') (A") (A') (A") (A') (A") (A') (A") (A')
                 (A') (A") (A") (A') (A') (A') (A") (A") (A') (A')
                 (A') (A") (A') (A") (A') (A") (A") (A') (A") (A')
                 (A") (A') (A') (A') (A") (A') (A") (A") (A') (A")
                 (A') (A") (A') (A') (A') (A") (A') (A") (A") (A')
                 (A") (A') (A') (A") (A') (A') (A") (A") (A') (A')
                 (A') (A") (A') (A") (A") (A') (A') (A") (A') (A')
                 (A") (A") (A") (A') (A') (A") (A') (A") (A') (A")
                 (A') (A") (A') (A") (A') (A') (A") (A') (A") (A')
                 (A") (A') (A") (A") (A') (A") (A') (A') (A') (A")
                 (A') (A") (A") (A') (A") (A') (A') (A") (A') (A")
                 (A') (A") (A') (A") (A') (A") (A') (A") (A') (A")
                 (A') (A") (A') (A") (A') (A") (A') (A") (A") (A')
                 (A') (A") (A') (A") (A") (A') (A') (A") (A') (A")
                 (A') (A') (A") (A') (A") (A") (A") (A') (A") (A')
                 (A') (A') (A") (A') (A") (A') (A") (A") (A") (A')
                 (A') (A") (A') (A") (A') (A') (A") (A') (A') (A")
                 (A') (A') (A") (A') (A") (A") (A') (A") (A') (A")
                 (A') (A") (A') (A") (A') (A") (A') (A") (A") (A")
                 (A') (A') (A') (A') (A') (A") (A") (A') (A") (A')
                 (A') (A") (A') (A") (A') (A") (A') (A') (A') (A")
                 (A") (A") (A") (A') (A') (A') (A") (A') (A") (A")
                 (A') (A') (A") (A') (A") (A') (A') (A") (A") (A')
                 (A") (A") (A') (A') (A") (A') (A') (A") (A") (A')
                 (A") (A') (A") (A") (A') (A') (A") (A') (A') (A")
                 (A") (A') (A") (A') (A") (A') (A') (A") (A') (A')
                 (A") (A") (A') (A") (A') (A") (A') (A") (A") (A")
                 (A") (A') (A') (A') (A') (A") (A') (A") (A') (A')
                 (A") (A") (A") (A') (A") (A') (A') (A') (A") (A")
                 (A') (A") (A") (A') (A') (A") (A') (A") (A") (A')
                 (A') (A') (A") (A") (A") (A') (A") (A') (A") (A')
                 (A') (A") (A') (A") (A") (A') (A") (A') (A') (A")
                 (A') (A") (A') (A") (A') (A") (A') (A") (A") (A')
                 (A') (A") (A') (A') (A") (A') (A') (A") (A") (A")
                 (A") (A') (A") (A') (A") (A') (A") (A') (A") (A')
                 (A') (A") (A') (A") (A") (A") (A') (A") (A') (A")
                 (A") (A') (A") (A') (A") (A') (A") (A') (A") (A')
                 (A') (A') (A") (A') (A") (A") (A") (A') (A") (A")
                 (A") (A') (A') (A') (A") (A") (A') (A') (A") (A")
                 (A") (A') (A") (A') (A") (A') (A") (A') (A") (A')
                 (A") (A') (A') (A') (A") (A") (A') (A') (A") (A')
                 (A") (A") (A') (A') (A") (A") (A') (A') (A') (A")
                 (A") (A') (A") (A') (A') (A') (A') (A") (A") (A')
                 (A') (A") (A") (A') (A') (A') (A") (A') (A') (A")
                 (A') (A') (A') (A") (A') (A") (A") (A') (A") (A')
                 (A') (A") (A") (A') (A") (A') (A') (A') (A') (A")
                 (A") (A") (A') (A") (A") (A') (A") (A') (A") (A')
                 (A') (A") (A') (A") (A') (A') (A") (A') (A") (A")
                 (A') (A") (A') (A') (A") (A") (A') (A") (A") (A')
                 (A") (A') (A") (A') (A") (A') (A') (A") (A') (A")
                 (A") (A') (A") (A') (A") (A') (A') (A") (A') (A")
                 (A") (A") (A") (A') (A') (A") (A') (A") (A') (A')
                 (A") (A") (A') (A") (A') (A') (A") (A') (A") (A')
                 (A') (A") (A") (A') (A") (A") (A') (A') (A") (A")
                 (A") (A') (A") (A') (A') (A") (A") (A') (A") (A')
                 (A') (A") (A') (A") (A") (A') (A") (A') (A") (A')
                 (A") (A") (A") (A') (A') (A') (A") (A') (A") (A')
                 (A") (A") (A') (A") (A") (A") (A') (A') (A") (A')
                 (A") (A') (A") (A') (A") (A') (A") (A") (A") (A')
                 (A') (A') (A") (A') (A') (A") (A") (A') (A") (A")
                 (A') (A') (A") (A') (A') (A') (A") (A") (A') (A")
                 (A") (A") (A") (A') (A') (A') (A") (A") (A") (A')
                 (A') (A") (A") (A') (A") (A') (A") (A") (A') (A')
                 (A') (A") (A") (A") (A') (A") (A') (A") (A') (A')
                 (A") (A") (A") (A') (A') (A") (A") (A") (A') (A')
                 (A') (A') (A") (A") (A") (A') (A') (A") (A") (A")
                 (A') (A') (A") (A") (A') (A') (A") (A") (A') (A")
                 (A') (A") (A') (A")
 The electronic state is 1-A'.
 Alpha  occ. eigenvalues --  -20.59090 -20.59090 -11.30396 -11.30286 -11.28000
 Alpha  occ. eigenvalues --  -11.28000 -11.23906 -11.23903 -11.23677 -11.23555
 Alpha  occ. eigenvalues --   -2.40519  -1.42701  -1.40165  -1.14951  -1.02953
 Alpha  occ. eigenvalues --   -1.02075  -0.94984  -0.94126  -0.82134  -0.81923
 Alpha  occ. eigenvalues --   -0.73285  -0.68996  -0.68923  -0.66815  -0.64758
 Alpha  occ. eigenvalues --   -0.63225  -0.62514  -0.60776  -0.57202  -0.54108
 Alpha  occ. eigenvalues --   -0.54068  -0.53655  -0.49523  -0.49354  -0.49002
 Alpha  occ. eigenvalues --   -0.46938  -0.34060  -0.30660
 Alpha virt. eigenvalues --    0.01134   0.01881   0.01882   0.02073   0.04167
 Alpha virt. eigenvalues --    0.04181   0.04585   0.04632   0.04961   0.05156
 Alpha virt. eigenvalues --    0.06326   0.06402   0.06414   0.06810   0.06955
 Alpha virt. eigenvalues --    0.07447   0.07784   0.09122   0.09950   0.10012
 Alpha virt. eigenvalues --    0.10450   0.10931   0.11796   0.12159   0.12497
 Alpha virt. eigenvalues --    0.12728   0.13097   0.13267   0.13375   0.14087
 Alpha virt. eigenvalues --    0.14482   0.14744   0.14932   0.15027   0.15099
 Alpha virt. eigenvalues --    0.15390   0.15452   0.15775   0.16103   0.16797
 Alpha virt. eigenvalues --    0.16953   0.17167   0.17526   0.17823   0.18064
 Alpha virt. eigenvalues --    0.19199   0.19837   0.20301   0.20918   0.21238
 Alpha virt. eigenvalues --    0.21603   0.23037   0.23289   0.23676   0.24367
 Alpha virt. eigenvalues --    0.25188   0.25437   0.25962   0.26688   0.26906
 Alpha virt. eigenvalues --    0.27101   0.27917   0.28050   0.29178   0.29766
 Alpha virt. eigenvalues --    0.31121   0.31501   0.31770   0.32053   0.32112
 Alpha virt. eigenvalues --    0.33001   0.33274   0.33325   0.33345   0.34064
 Alpha virt. eigenvalues --    0.34397   0.34757   0.35043   0.35117   0.35272
 Alpha virt. eigenvalues --    0.35541   0.36165   0.36924   0.37129   0.37351
 Alpha virt. eigenvalues --    0.37593   0.38235   0.38273   0.39040   0.39081
 Alpha virt. eigenvalues --    0.39174   0.39283   0.39951   0.40115   0.41202
 Alpha virt. eigenvalues --    0.41878   0.42053   0.42526   0.42740   0.43089
 Alpha virt. eigenvalues --    0.43170   0.44053   0.44058   0.44702   0.45164
 Alpha virt. eigenvalues --    0.45466   0.46060   0.46208   0.46985   0.47082
 Alpha virt. eigenvalues --    0.47392   0.47621   0.48213   0.48874   0.49276
 Alpha virt. eigenvalues --    0.49773   0.49969   0.50789   0.50868   0.51125
 Alpha virt. eigenvalues --    0.51426   0.51648   0.52365   0.52578   0.52793
 Alpha virt. eigenvalues --    0.53557   0.53820   0.54057   0.54512   0.55068
 Alpha virt. eigenvalues --    0.55271   0.55795   0.55970   0.56333   0.56656
 Alpha virt. eigenvalues --    0.57391   0.57846   0.57896   0.58313   0.58776
 Alpha virt. eigenvalues --    0.59356   0.59631   0.60031   0.61497   0.62846
 Alpha virt. eigenvalues --    0.63067   0.63560   0.63925   0.64425   0.64525
 Alpha virt. eigenvalues --    0.65026   0.65226   0.68186   0.68593   0.69506
 Alpha virt. eigenvalues --    0.69711   0.70161   0.72042   0.72381   0.72975
 Alpha virt. eigenvalues --    0.73591   0.74097   0.74701   0.75008   0.76026
 Alpha virt. eigenvalues --    0.77349   0.78330   0.78365   0.78671   0.79539
 Alpha virt. eigenvalues --    0.80550   0.81083   0.81787   0.82288   0.83153
 Alpha virt. eigenvalues --    0.83831   0.84057   0.84083   0.85084   0.85303
 Alpha virt. eigenvalues --    0.86004   0.86343   0.87025   0.87314   0.87537
 Alpha virt. eigenvalues --    0.88673   0.89625   0.90142   0.90403   0.90742
 Alpha virt. eigenvalues --    0.90822   0.91551   0.92032   0.92243   0.92740
 Alpha virt. eigenvalues --    0.93140   0.93312   0.93837   0.94316   0.94971
 Alpha virt. eigenvalues --    0.95331   0.96092   0.96795   0.97341   0.98032
 Alpha virt. eigenvalues --    0.98134   0.98401   0.99163   0.99285   0.99371
 Alpha virt. eigenvalues --    0.99443   0.99480   1.00521   1.01634   1.02174
 Alpha virt. eigenvalues --    1.02190   1.03159   1.03601   1.04130   1.04272
 Alpha virt. eigenvalues --    1.06771   1.07404   1.07804   1.07928   1.08592
 Alpha virt. eigenvalues --    1.09127   1.09349   1.09584   1.10167   1.10362
 Alpha virt. eigenvalues --    1.11010   1.11200   1.11933   1.11936   1.12167
 Alpha virt. eigenvalues --    1.12766   1.13727   1.14752   1.14796   1.15260
 Alpha virt. eigenvalues --    1.15400   1.16236   1.17084   1.17889   1.18104
 Alpha virt. eigenvalues --    1.18212   1.19243   1.19448   1.19712   1.20248
 Alpha virt. eigenvalues --    1.20689   1.21451   1.21790   1.22514   1.23460
 Alpha virt. eigenvalues --    1.23535   1.24852   1.25002   1.25093   1.25568
 Alpha virt. eigenvalues --    1.26074   1.26277   1.26875   1.27061   1.27470
 Alpha virt. eigenvalues --    1.28329   1.28892   1.28960   1.29874   1.31369
 Alpha virt. eigenvalues --    1.32261   1.32627   1.33402   1.34284   1.34562
 Alpha virt. eigenvalues --    1.36353   1.37827   1.38647   1.39685   1.40293
 Alpha virt. eigenvalues --    1.41217   1.41589   1.41977   1.42166   1.43916
 Alpha virt. eigenvalues --    1.45165   1.46942   1.47425   1.47962   1.48157
 Alpha virt. eigenvalues --    1.49408   1.49893   1.50141   1.51735   1.52113
 Alpha virt. eigenvalues --    1.52976   1.54880   1.56035   1.56624   1.57387
 Alpha virt. eigenvalues --    1.58928   1.59238   1.59980   1.60282   1.60514
 Alpha virt. eigenvalues --    1.61678   1.62477   1.63454   1.63948   1.65599
 Alpha virt. eigenvalues --    1.66663   1.67315   1.67884   1.68277   1.69096
 Alpha virt. eigenvalues --    1.69535   1.69970   1.70690   1.71016   1.71409
 Alpha virt. eigenvalues --    1.74141   1.75067   1.75187   1.76084   1.76638
 Alpha virt. eigenvalues --    1.76694   1.77489   1.79512   1.80776   1.81132
 Alpha virt. eigenvalues --    1.81174   1.81240   1.82941   1.83618   1.85595
 Alpha virt. eigenvalues --    1.86010   1.86459   1.87153   1.87529   1.89166
 Alpha virt. eigenvalues --    1.89611   1.91028   1.91419   1.91893   1.92614
 Alpha virt. eigenvalues --    1.92770   1.94730   1.95129   1.97540   1.98936
 Alpha virt. eigenvalues --    1.99706   2.00151   2.01305   2.01770   2.02586
 Alpha virt. eigenvalues --    2.05003   2.05401   2.05858   2.06337   2.08128
 Alpha virt. eigenvalues --    2.09567   2.09846   2.10572   2.11184   2.11804
 Alpha virt. eigenvalues --    2.11941   2.13181   2.13570   2.14850   2.15177
 Alpha virt. eigenvalues --    2.15999   2.16182   2.18317   2.19185   2.20051
 Alpha virt. eigenvalues --    2.20890   2.21103   2.21590   2.22060   2.22647
 Alpha virt. eigenvalues --    2.26582   2.26798   2.27780   2.28723   2.29736
 Alpha virt. eigenvalues --    2.30221   2.31078   2.31529   2.32517   2.34336
 Alpha virt. eigenvalues --    2.36224   2.37563   2.41087   2.43759   2.44987
 Alpha virt. eigenvalues --    2.46512   2.47899   2.52111   2.52122   2.53878
 Alpha virt. eigenvalues --    2.54296   2.55144   2.59754   2.64739   2.65351
 Alpha virt. eigenvalues --    2.65978   2.67950   2.70250   2.70255   2.72221
 Alpha virt. eigenvalues --    2.72745   2.74354   2.75380   2.77136   2.77293
 Alpha virt. eigenvalues --    2.78315   2.79765   2.80008   2.86196   2.86380
 Alpha virt. eigenvalues --    2.86703   2.88100   2.92722   2.95360   2.95709
 Alpha virt. eigenvalues --    2.99501   2.99731   3.00856   3.01782   3.06012
 Alpha virt. eigenvalues --    3.07626   3.11819   3.12019   3.14168   3.15583
 Alpha virt. eigenvalues --    3.17210   3.20528   3.23493   3.26080   3.26172
 Alpha virt. eigenvalues --    3.27797   3.29453   3.31560   3.31840   3.35457
 Alpha virt. eigenvalues --    3.36528   3.38832   3.39292   3.39802   3.40278
 Alpha virt. eigenvalues --    3.42206   3.44043   3.46903   3.46922   3.47652
 Alpha virt. eigenvalues --    3.48439   3.48814   3.49815   3.51623   3.51970
 Alpha virt. eigenvalues --    3.51977   3.54612   3.55749   3.56327   3.57639
 Alpha virt. eigenvalues --    3.59459   3.60756   3.61199   3.61868   3.63914
 Alpha virt. eigenvalues --    3.64225   3.65469   3.66654   3.67354   3.68998
 Alpha virt. eigenvalues --    3.69295   3.71145   3.73051   3.74688   3.75006
 Alpha virt. eigenvalues --    3.75908   3.77105   3.77110   3.77354   3.78992
 Alpha virt. eigenvalues --    3.79386   3.82089   3.82694   3.82977   3.85430
 Alpha virt. eigenvalues --    3.85533   3.86366   3.87780   3.88074   3.89199
 Alpha virt. eigenvalues --    3.90672   3.92088   3.92238   3.93452   3.93847
 Alpha virt. eigenvalues --    3.94044   3.95075   3.95398   3.96748   3.97867
 Alpha virt. eigenvalues --    3.98937   4.00271   4.00601   4.03466   4.04919
 Alpha virt. eigenvalues --    4.05081   4.06362   4.07045   4.08055   4.08429
 Alpha virt. eigenvalues --    4.09264   4.12231   4.14318   4.15888   4.17013
 Alpha virt. eigenvalues --    4.17152   4.19859   4.20298   4.20895   4.21164
 Alpha virt. eigenvalues --    4.23921   4.25501   4.26047   4.26468   4.27803
 Alpha virt. eigenvalues --    4.27860   4.27988   4.29173   4.32649   4.32787
 Alpha virt. eigenvalues --    4.32823   4.34536   4.36393   4.37673   4.39362
 Alpha virt. eigenvalues --    4.40244   4.40421   4.41274   4.42243   4.42493
 Alpha virt. eigenvalues --    4.43343   4.43417   4.45921   4.45983   4.51111
 Alpha virt. eigenvalues --    4.52996   4.53162   4.53858   4.54836   4.54928
 Alpha virt. eigenvalues --    4.57386   4.57986   4.62539   4.63833   4.65127
 Alpha virt. eigenvalues --    4.65889   4.68643   4.69899   4.72407   4.73069
 Alpha virt. eigenvalues --    4.73574   4.75909   4.76344   4.77783   4.80793
 Alpha virt. eigenvalues --    4.81215   4.82210   4.82726   4.82897   4.83665
 Alpha virt. eigenvalues --    4.85882   4.86783   4.87904   4.90366   4.93792
 Alpha virt. eigenvalues --    4.95419   4.96989   4.97862   4.98471   5.00437
 Alpha virt. eigenvalues --    5.01593   5.02407   5.04359   5.05344   5.05559
 Alpha virt. eigenvalues --    5.06767   5.07376   5.07925   5.09129   5.13494
 Alpha virt. eigenvalues --    5.15211   5.17011   5.17546   5.17847   5.18621
 Alpha virt. eigenvalues --    5.19443   5.20871   5.23507   5.25364   5.28821
 Alpha virt. eigenvalues --    5.28876   5.29883   5.32615   5.34761   5.38999
 Alpha virt. eigenvalues --    5.39469   5.39642   5.42396   5.44285   5.47349
 Alpha virt. eigenvalues --    5.47946   5.48452   5.53039   5.54840   5.59200
 Alpha virt. eigenvalues --    5.60605   5.61380   5.64195   5.69106   5.69266
 Alpha virt. eigenvalues --    5.69754   5.71656   5.71845   5.75345   5.77320
 Alpha virt. eigenvalues --    5.82020   5.88297   5.97870   6.02347   6.07767
 Alpha virt. eigenvalues --    6.08204   6.09112   6.09240   6.15309   6.15982
 Alpha virt. eigenvalues --    6.18568   6.19111   6.20830   6.21783   6.34706
 Alpha virt. eigenvalues --    6.39993   6.41203   6.51081   6.51578   6.59076
 Alpha virt. eigenvalues --    6.69451   6.69641   6.74455   6.75952   6.80969
 Alpha virt. eigenvalues --    6.84370   6.88137   6.92365   6.95084   6.97192
 Alpha virt. eigenvalues --    7.00717   7.02834   7.08195   7.09202   7.16849
 Alpha virt. eigenvalues --    7.17967   7.19512   7.25093   7.27716   7.50462
 Alpha virt. eigenvalues --    7.55183   7.63064   7.65512   7.68907   7.72778
 Alpha virt. eigenvalues --    7.82504   7.85305   7.94093   7.98859   8.01049
 Alpha virt. eigenvalues --    8.35228   8.51317   8.52918   8.72427  15.44266
 Alpha virt. eigenvalues --   16.20845  16.27927  17.53579  18.21489  19.01891
 Alpha virt. eigenvalues --   19.12627  19.81067  20.30786  20.50851
          Condensed to atoms (all electrons):
               1          2          3          4          5          6
     1  C    5.934493   0.153933  -0.019958  -0.075257   0.002205  -0.002557
     2  O    0.153933   9.019460  -0.057442  -0.095245   0.096456  -0.008853
     3  C   -0.019958  -0.057442   6.144510  -0.460768  -0.204731  -0.050771
     4  C   -0.075257  -0.095245  -0.460768   6.144510   0.193310  -0.061020
     5  C    0.002205   0.096456  -0.204731   0.193310   6.894665  -0.268262
     6  C   -0.002557  -0.008853  -0.050771  -0.061020  -0.268262   6.714887
     7  C   -0.008529   0.012030  -0.061020  -0.050771   0.240429  -0.364424
     8  C    0.022220  -0.344579   0.193310  -0.204731  -0.329279   0.240429
     9  H   -0.049841  -0.053078  -0.087628   0.023713  -0.024615   0.018938
    10  H    0.001177   0.001800  -0.033769   0.005499   0.001535  -0.027208
    11  Li   0.002911  -0.005976  -0.007918  -0.007918  -0.008660  -0.005428
    12  H    0.000713   0.000819   0.005499  -0.033769  -0.038212   0.339485
    13  H   -0.001290  -0.009106   0.023713  -0.087628   0.366846  -0.104640
    14  O    0.004610  -0.061700  -0.095245  -0.057442  -0.344579   0.012030
    15  C    0.000806   0.004610  -0.075257  -0.019958   0.022220  -0.008529
    16  H    0.000243   0.002578   0.007846   0.007698  -0.043696   0.003514
    17  H   -0.000202   0.002256   0.001297  -0.003019  -0.014076   0.001719
    18  H   -0.000136  -0.012175  -0.000154  -0.019829   0.016693  -0.001503
    19  H    0.348148   0.021472  -0.019829  -0.000154  -0.000853  -0.000365
    20  H    0.343303   0.005308  -0.003019   0.001297  -0.000048  -0.000454
    21  H    0.345858   0.020608   0.007698   0.007846   0.001931  -0.000254
               7          8          9         10         11         12
     1  C   -0.008529   0.022220  -0.049841   0.001177   0.002911   0.000713
     2  O    0.012030  -0.344579  -0.053078   0.001800  -0.005976   0.000819
     3  C   -0.061020   0.193310  -0.087628  -0.033769  -0.007918   0.005499
     4  C   -0.050771  -0.204731   0.023713   0.005499  -0.007918  -0.033769
     5  C    0.240429  -0.329279  -0.024615   0.001535  -0.008660  -0.038212
     6  C   -0.364424   0.240429   0.018938  -0.027208  -0.005428   0.339485
     7  C    6.714887  -0.268262  -0.104640   0.339485  -0.005428  -0.027208
     8  C   -0.268262   6.894665   0.366846  -0.038212  -0.008660   0.001535
     9  H   -0.104640   0.366846   0.584144  -0.022454   0.003476  -0.006704
    10  H    0.339485  -0.038212  -0.022454   0.344385  -0.001269   0.022794
    11  Li  -0.005428  -0.008660   0.003476  -0.001269   2.011684  -0.001269
    12  H   -0.027208   0.001535  -0.006704   0.022794  -0.001269   0.344385
    13  H    0.018938  -0.024615   0.003280  -0.006704   0.003476  -0.022454
    14  O   -0.008853   0.096456  -0.009106   0.000819  -0.005976   0.001800
    15  C   -0.002557   0.002205  -0.001290   0.000713   0.002911   0.001177
    16  H   -0.000254   0.001931  -0.000086   0.000018   0.000187   0.000308
    17  H   -0.000454  -0.000048   0.000150  -0.000161  -0.001435  -0.000735
    18  H   -0.000365  -0.000853  -0.000250   0.000107   0.000635   0.000191
    19  H   -0.001503   0.016693  -0.001209   0.000191   0.000635   0.000107
    20  H    0.001719  -0.014076  -0.003802  -0.000735  -0.001435  -0.000161
    21  H    0.003514  -0.043696  -0.008221   0.000308   0.000187   0.000018
              13         14         15         16         17         18
     1  C   -0.001290   0.004610   0.000806   0.000243  -0.000202  -0.000136
     2  O   -0.009106  -0.061700   0.004610   0.002578   0.002256  -0.012175
     3  C    0.023713  -0.095245  -0.075257   0.007846   0.001297  -0.000154
     4  C   -0.087628  -0.057442  -0.019958   0.007698  -0.003019  -0.019829
     5  C    0.366846  -0.344579   0.022220  -0.043696  -0.014076   0.016693
     6  C   -0.104640   0.012030  -0.008529   0.003514   0.001719  -0.001503
     7  C    0.018938  -0.008853  -0.002557  -0.000254  -0.000454  -0.000365
     8  C   -0.024615   0.096456   0.002205   0.001931  -0.000048  -0.000853
     9  H    0.003280  -0.009106  -0.001290  -0.000086   0.000150  -0.000250
    10  H   -0.006704   0.000819   0.000713   0.000018  -0.000161   0.000107
    11  Li   0.003476  -0.005976   0.002911   0.000187  -0.001435   0.000635
    12  H   -0.022454   0.001800   0.001177   0.000308  -0.000735   0.000191
    13  H    0.584144  -0.053078  -0.049841  -0.008221  -0.003802  -0.001209
    14  O   -0.053078   9.019460   0.153933   0.020608   0.005308   0.021472
    15  C   -0.049841   0.153933   5.934493   0.345858   0.343303   0.348148
    16  H   -0.008221   0.020608   0.345858   0.284935   0.009233  -0.037620
    17  H   -0.003802   0.005308   0.343303   0.009233   0.291499  -0.034973
    18  H   -0.001209   0.021472   0.348148  -0.037620  -0.034973   0.443875
    19  H   -0.000250  -0.012175  -0.000136   0.000093   0.000039   0.000039
    20  H    0.000150   0.002256  -0.000202   0.000031  -0.000021   0.000039
    21  H   -0.000086   0.002578   0.000243  -0.000043   0.000031   0.000093
              19         20         21
     1  C    0.348148   0.343303   0.345858
     2  O    0.021472   0.005308   0.020608
     3  C   -0.019829  -0.003019   0.007698
     4  C   -0.000154   0.001297   0.007846
     5  C   -0.000853  -0.000048   0.001931
     6  C   -0.000365  -0.000454  -0.000254
     7  C   -0.001503   0.001719   0.003514
     8  C    0.016693  -0.014076  -0.043696
     9  H   -0.001209  -0.003802  -0.008221
    10  H    0.000191  -0.000735   0.000308
    11  Li   0.000635  -0.001435   0.000187
    12  H    0.000107  -0.000161   0.000018
    13  H   -0.000250   0.000150  -0.000086
    14  O   -0.012175   0.002256   0.002578
    15  C   -0.000136  -0.000202   0.000243
    16  H    0.000093   0.000031  -0.000043
    17  H    0.000039  -0.000021   0.000031
    18  H    0.000039   0.000039   0.000093
    19  H    0.443875  -0.034973  -0.037620
    20  H   -0.034973   0.291499   0.009233
    21  H   -0.037620   0.009233   0.284935
 Mulliken charges:
               1
     1  C   -1.002851
     2  O   -0.693175
     3  C    0.793637
     4  C    0.793637
     5  C   -0.559280
     6  C   -0.426733
     7  C   -0.426733
     8  C   -0.559280
     9  H    0.372377
    10  H    0.411682
    11  Li   1.035271
    12  H    0.411682
    13  H    0.372377
    14  O   -0.693175
    15  C   -1.002851
    16  H    0.404840
    17  H    0.404093
    18  H    0.277775
    19  H    0.277775
    20  H    0.404093
    21  H    0.404840
 Sum of Mulliken charges =   1.00000
 Mulliken charges with hydrogens summed into heavy atoms:
               1
     1  C    0.083857
     2  O   -0.693175
     3  C    0.793637
     4  C    0.793637
     5  C   -0.186903
     6  C   -0.015051
     7  C   -0.015051
     8  C   -0.186903
    11  Li   1.035271
    14  O   -0.693175
    15  C    0.083857
 APT charges:
               1
     1  C    0.605740
     2  O   -1.099199
     3  C    0.648774
     4  C    0.648774
     5  C   -0.151965
     6  C   -0.076515
     7  C   -0.076515
     8  C   -0.151965
     9  H    0.085983
    10  H    0.047829
    11  Li   1.000503
    12  H    0.047829
    13  H    0.085983
    14  O   -1.099199
    15  C    0.605740
    16  H   -0.032338
    17  H   -0.033637
    18  H    0.005077
    19  H    0.005077
    20  H   -0.033637
    21  H   -0.032338
 Sum of APT charges =   1.00000
 APT charges with hydrogens summed into heavy atoms:
               1
     1  C    0.544841
     2  O   -1.099199
     3  C    0.648774
     4  C    0.648774
     5  C   -0.065982
     6  C   -0.028686
     7  C   -0.028686
     8  C   -0.065982
    11  Li   1.000503
    14  O   -1.099199
    15  C    0.544841
 Electronic spatial extent (au):  <R**2>=           1608.2814
 Charge=              1.0000 electrons
 Dipole moment (field-independent basis, Debye):
    X=             -7.4129    Y=             14.1782    Z=             -0.0000  Tot=             15.9992
 Quadrupole moment (field-independent basis, Debye-Ang):
   XX=            -50.9971   YY=            -20.3338   ZZ=            -40.8962
   XY=            -18.8548   XZ=             -0.0000   YZ=              0.0000
 Traceless Quadrupole moment (field-independent basis, Debye-Ang):
   XX=            -13.5881   YY=             17.0753   ZZ=             -3.4872
   XY=            -18.8548   XZ=             -0.0000   YZ=              0.0000
 Octapole moment (field-independent basis, Debye-Ang**2):
  XXX=            -16.2248  YYY=            153.2103  ZZZ=             -0.0000  XYY=            -49.6615
  XXY=             29.5645  XXZ=              0.0000  XZZ=             17.1559  YZZ=              4.6452
  YYZ=              0.0000  XYZ=             -0.0000
 Hexadecapole moment (field-independent basis, Debye-Ang**3):
 XXXX=           -781.6928 YYYY=            276.9018 ZZZZ=           -940.2896 XXXY=            -49.1275
 XXXZ=             -0.0000 YYYX=           -206.7417 YYYZ=              0.0000 ZZZX=              0.0000
 ZZZY=             -0.0000 XXYY=           -100.3496 XXZZ=           -273.6249 YYZZ=           -202.3453
 XXYZ=             -0.0000 YYXZ=             -0.0000 ZZXY=             -6.6818
 N-N= 5.516106289679D+02 E-N=-2.183897891160D+03  KE= 4.651804813728D+02
 Symmetry A'   KE= 2.394881448756D+02
 Symmetry A"   KE= 2.256923364971D+02
  Exact polarizability:     166.623       5.470      96.718       0.000       0.000     167.231
 Approx polarizability:     106.159       2.728      72.900       0.000      -0.000     104.457
 D2PCM: PCM CHGder 2nd derivatives, FixD1E=F FixD2E=F DoIter=F DoCFld=F I1PDM=2
 Calling FoFJK, ICntrl=  10100127 FMM=F ISym2X=1 I1Cent= 0 IOpClX= 0 NMat=1 NMatS=1 NMatT=0.
 Full mass-weighted force constant matrix:
 Low frequencies ---  -21.4957   -0.0015   -0.0004    0.0014    9.0115   23.5753
 Low frequencies ---   70.9602   85.8875  107.5907
 Diagonal vibrational polarizability:
      291.3013516     152.8069725     694.5238689
 Harmonic frequencies (cm**-1), IR intensities (KM/Mole), Raman scattering
 activities (A**4/AMU), depolarization ratios for plane and unpolarized
 incident light, reduced masses (AMU), force constants (mDyne/A),
 and normal coordinates:
                      1                      2                      3
                     A"                     A'                     A'
 Frequencies --     65.5204                85.1452               103.6040
 Red. masses --      5.9862                 3.0295                 6.6478
 Frc consts  --      0.0151                 0.0129                 0.0420
 IR Inten    --    108.1396                18.9454               104.7657
  Atom  AN      X      Y      Z        X      Y      Z        X      Y      Z
     1   6    -0.04   0.15  -0.03    -0.03   0.22   0.01    -0.05   0.02   0.00
     2   8    -0.02   0.06  -0.03     0.00  -0.14  -0.00    -0.05   0.14   0.01
     3   6    -0.01   0.03  -0.04     0.00  -0.10  -0.00    -0.04   0.04  -0.00
     4   6     0.01  -0.03  -0.04     0.00  -0.10   0.00    -0.04   0.04   0.00
     5   6     0.02  -0.04  -0.05    -0.00  -0.04  -0.00    -0.03  -0.06   0.00
     6   6     0.01  -0.01  -0.07    -0.01   0.02   0.00    -0.03  -0.14   0.00
     7   6    -0.01   0.01  -0.07    -0.01   0.02  -0.00    -0.03  -0.14  -0.00
     8   6    -0.02   0.04  -0.05    -0.00  -0.04   0.00    -0.03  -0.06  -0.00
     9   1    -0.03   0.06  -0.05    -0.00  -0.03  -0.00    -0.03  -0.07  -0.00
    10   1    -0.02   0.02  -0.08    -0.01   0.08  -0.00    -0.02  -0.20  -0.00
    11   3     0.00  -0.00   0.82     0.13  -0.00   0.00     0.84  -0.08   0.00
    12   1     0.02  -0.02  -0.08    -0.01   0.08   0.00    -0.02  -0.20   0.00
    13   1     0.03  -0.06  -0.05    -0.00  -0.03   0.00    -0.03  -0.07   0.00
    14   8     0.02  -0.06  -0.03     0.00  -0.14   0.00    -0.05   0.14  -0.01
    15   6     0.04  -0.15  -0.03    -0.03   0.22  -0.01    -0.05   0.02  -0.00
    16   1     0.02  -0.17   0.03    -0.03   0.32  -0.24     0.02  -0.05   0.08
    17   1     0.06  -0.17  -0.09    -0.04   0.33   0.23    -0.12  -0.06  -0.08
    18   1     0.04  -0.19  -0.02    -0.03   0.29  -0.01    -0.06   0.07  -0.01
    19   1    -0.04   0.19  -0.02    -0.03   0.29   0.01    -0.06   0.07   0.01
    20   1    -0.06   0.17  -0.09    -0.04   0.33  -0.23    -0.12  -0.07   0.08
    21   1    -0.02   0.17   0.03    -0.03   0.32   0.24     0.02  -0.05  -0.08
                      4                      5                      6
                     A"                     A"                     A'
 Frequencies --    107.5680               171.3779               198.8996
 Red. masses --      3.1936                 3.2189                 3.8387
 Frc consts  --      0.0218                 0.0557                 0.0895
 IR Inten    --      0.7931                 0.2863                 9.1586
  Atom  AN      X      Y      Z        X      Y      Z        X      Y      Z
     1   6     0.01  -0.16  -0.01     0.01  -0.01  -0.00     0.21   0.02  -0.17
     2   8    -0.01   0.13  -0.00    -0.02   0.23   0.00    -0.03   0.00  -0.15
     3   6    -0.01   0.08  -0.00    -0.00   0.02   0.00    -0.10  -0.01  -0.00
     4   6     0.01  -0.08  -0.00     0.00  -0.02   0.00    -0.10  -0.01   0.00
     5   6     0.02  -0.18  -0.00    -0.01   0.13   0.00    -0.07  -0.01  -0.03
     6   6     0.01  -0.10  -0.00    -0.01   0.11  -0.00    -0.07  -0.00  -0.00
     7   6    -0.01   0.10  -0.00     0.01  -0.11  -0.00    -0.07  -0.00   0.00
     8   6    -0.02   0.18  -0.00     0.01  -0.13   0.00    -0.07  -0.01   0.03
     9   1    -0.03   0.33  -0.00     0.02  -0.23   0.00    -0.05  -0.01   0.03
    10   1    -0.02   0.18  -0.00     0.02  -0.21  -0.00    -0.08   0.00  -0.01
    11   3    -0.00   0.00   0.06    -0.00  -0.00  -0.03     0.02  -0.03  -0.00
    12   1     0.02  -0.18  -0.00    -0.02   0.21  -0.00    -0.08   0.00   0.01
    13   1     0.03  -0.33  -0.00    -0.02   0.23   0.00    -0.05  -0.01  -0.03
    14   8     0.01  -0.13  -0.00     0.02  -0.23   0.00    -0.03   0.00   0.15
    15   6    -0.01   0.16  -0.01    -0.01   0.01  -0.00     0.21   0.02   0.17
    16   1     0.07   0.20  -0.20    -0.27   0.19  -0.16     0.29   0.02   0.08
    17   1    -0.09   0.20   0.19     0.22   0.23   0.16     0.28   0.02   0.08
    18   1    -0.02   0.30  -0.01     0.01  -0.24  -0.00     0.26   0.03   0.35
    19   1     0.02  -0.30  -0.01    -0.01   0.24  -0.00     0.26   0.03  -0.35
    20   1     0.09  -0.20   0.19    -0.22  -0.23   0.16     0.28   0.02  -0.08
    21   1    -0.07  -0.20  -0.20     0.27  -0.19  -0.16     0.29   0.02  -0.08
                      7                      8                      9
                     A'                     A'                     A"
 Frequencies --    206.0508               252.9667               288.4903
 Red. masses --      6.4149                 1.3175                 1.6961
 Frc consts  --      0.1605                 0.0497                 0.0832
 IR Inten    --    125.3512                 1.3208                 0.1318
  Atom  AN      X      Y      Z        X      Y      Z        X      Y      Z
     1   6     0.01  -0.01  -0.01     0.00  -0.01   0.00    -0.12  -0.02  -0.02
     2   8    -0.01   0.00  -0.01    -0.00   0.03   0.00     0.01  -0.04  -0.03
     3   6    -0.01  -0.05  -0.00     0.01  -0.06   0.00     0.02  -0.00  -0.04
     4   6    -0.01  -0.05   0.00     0.01  -0.06  -0.00    -0.02   0.00  -0.04
     5   6     0.00  -0.09  -0.00     0.01  -0.05   0.00    -0.05  -0.04   0.01
     6   6     0.00  -0.10   0.00    -0.01   0.08  -0.00    -0.02  -0.04   0.08
     7   6     0.00  -0.10  -0.00    -0.01   0.08   0.00     0.02   0.04   0.08
     8   6     0.00  -0.09   0.00     0.01  -0.05  -0.00     0.05   0.04   0.01
     9   1     0.00  -0.11   0.00     0.01  -0.09  -0.00     0.09   0.05   0.01
    10   1     0.00  -0.12  -0.00    -0.01   0.16   0.00     0.04   0.07   0.11
    11   3    -0.01   0.91  -0.00    -0.01  -0.04   0.00     0.00  -0.00   0.01
    12   1     0.00  -0.12   0.00    -0.01   0.16  -0.00    -0.04  -0.07   0.11
    13   1     0.00  -0.11  -0.00     0.01  -0.09   0.00    -0.09  -0.05   0.01
    14   8    -0.01   0.00   0.01    -0.00   0.03  -0.00    -0.01   0.04  -0.03
    15   6     0.01  -0.01   0.01     0.00  -0.01  -0.00     0.12   0.02  -0.02
    16   1     0.11  -0.06   0.02     0.34  -0.18   0.04    -0.15   0.16  -0.07
    17   1    -0.08  -0.08  -0.01    -0.32  -0.23  -0.03     0.44   0.20  -0.08
    18   1     0.00   0.10   0.02    -0.03   0.38  -0.01     0.17  -0.34   0.08
    19   1     0.00   0.10  -0.02    -0.03   0.38   0.01    -0.17   0.34   0.08
    20   1    -0.08  -0.08   0.01    -0.32  -0.23   0.03    -0.44  -0.20  -0.08
    21   1     0.11  -0.06  -0.02     0.34  -0.18  -0.04     0.15  -0.16  -0.07
                     10                     11                     12
                     A"                     A'                     A'
 Frequencies --    290.5286               331.0809               378.4844
 Red. masses --      1.7433                 2.4525                 3.7192
 Frc consts  --      0.0867                 0.1584                 0.3139
 IR Inten    --      0.2213                 0.0646                 3.8932
  Atom  AN      X      Y      Z        X      Y      Z        X      Y      Z
     1   6    -0.12   0.00  -0.02    -0.01  -0.01  -0.01     0.18   0.01   0.19
     2   8     0.00   0.05  -0.03     0.01  -0.12  -0.01    -0.06  -0.01   0.17
     3   6     0.02   0.01  -0.04    -0.01   0.13  -0.00    -0.02   0.00   0.03
     4   6    -0.02  -0.01  -0.04    -0.01   0.13   0.00    -0.02   0.00  -0.03
     5   6    -0.05   0.04   0.02    -0.01   0.14  -0.00    -0.06   0.01   0.03
     6   6    -0.03   0.04   0.08     0.01  -0.09   0.00    -0.08  -0.01  -0.00
     7   6     0.03  -0.04   0.08     0.01  -0.09  -0.00    -0.08  -0.01   0.00
     8   6     0.05  -0.04   0.02    -0.01   0.14   0.00    -0.06   0.01  -0.03
     9   1     0.09  -0.04   0.01    -0.01   0.12   0.00    -0.03   0.01  -0.02
    10   1     0.05  -0.07   0.12     0.03  -0.29  -0.00    -0.07  -0.03   0.02
    11   3    -0.00  -0.00  -0.00     0.01  -0.00   0.00     0.01   0.00  -0.00
    12   1    -0.05   0.07   0.12     0.03  -0.29   0.00    -0.07  -0.03  -0.02
    13   1    -0.09   0.04   0.01    -0.01   0.12  -0.00    -0.03   0.01   0.02
    14   8    -0.00  -0.05  -0.03     0.01  -0.12   0.01    -0.06  -0.01  -0.17
    15   6     0.12  -0.00  -0.02    -0.01  -0.01   0.01     0.18   0.01  -0.19
    16   1     0.46  -0.13  -0.08     0.29  -0.12  -0.04     0.28   0.01  -0.30
    17   1    -0.12  -0.17  -0.06    -0.28  -0.16   0.07     0.25   0.01  -0.29
    18   1     0.12   0.36   0.07    -0.03   0.36  -0.01     0.24   0.04   0.04
    19   1    -0.12  -0.36   0.07    -0.03   0.36   0.01     0.24   0.04  -0.04
    20   1     0.12   0.17  -0.06    -0.28  -0.16  -0.07     0.25   0.01   0.29
    21   1    -0.46   0.13  -0.08     0.29  -0.12   0.04     0.28   0.01   0.30
                     13                     14                     15
                     A'                     A"                     A"
 Frequencies --    475.6359               482.2623               578.0709
 Red. masses --      3.1839                 7.3292                 4.1260
 Frc consts  --      0.4244                 1.0043                 0.8124
 IR Inten    --      3.9535                 0.8202                 0.1399
  Atom  AN      X      Y      Z        X      Y      Z        X      Y      Z
     1   6     0.00  -0.00   0.00     0.01  -0.00   0.15    -0.01  -0.01  -0.02
     2   8     0.01  -0.06   0.00     0.28   0.02   0.07     0.03  -0.07  -0.01
     3   6    -0.02   0.24   0.00     0.21   0.02   0.03    -0.02   0.18   0.03
     4   6    -0.02   0.24  -0.00    -0.21  -0.02   0.03     0.02  -0.18   0.03
     5   6     0.01  -0.17   0.00    -0.17  -0.02  -0.13     0.04  -0.16   0.02
     6   6    -0.01   0.07   0.00    -0.17  -0.01  -0.18    -0.01   0.27  -0.01
     7   6    -0.01   0.07  -0.00     0.17   0.01  -0.18     0.01  -0.27  -0.01
     8   6     0.01  -0.17  -0.00     0.17   0.02  -0.13    -0.04   0.16   0.02
     9   1     0.05  -0.62  -0.00    -0.03   0.00  -0.13    -0.07   0.12   0.02
    10   1    -0.00   0.02   0.00     0.25   0.01  -0.02     0.02  -0.57  -0.03
    11   3    -0.00   0.00  -0.00    -0.00  -0.00   0.00     0.00  -0.00  -0.00
    12   1    -0.00   0.02  -0.00    -0.25  -0.01  -0.02    -0.02   0.57  -0.03
    13   1     0.05  -0.62   0.00     0.03  -0.00  -0.13     0.07  -0.12   0.02
    14   8     0.01  -0.06  -0.00    -0.28  -0.02   0.07    -0.03   0.07  -0.01
    15   6     0.00  -0.00  -0.00    -0.01   0.00   0.15     0.01   0.01  -0.02
    16   1    -0.02   0.03  -0.06     0.08   0.01   0.02    -0.01   0.01  -0.01
    17   1     0.02   0.04   0.05     0.08   0.01   0.03     0.06   0.02  -0.07
    18   1     0.00  -0.03  -0.00     0.05   0.01   0.38     0.02  -0.05   0.02
    19   1     0.00  -0.03   0.00    -0.05  -0.01   0.38    -0.02   0.05   0.02
    20   1     0.02   0.04  -0.05    -0.08  -0.01   0.03    -0.06  -0.02  -0.07
    21   1    -0.02   0.03   0.06    -0.08  -0.01   0.02     0.01  -0.01  -0.01
                     16                     17                     18
                     A"                     A'                     A"
 Frequencies --    579.8244               582.5749               736.0665
 Red. masses --      3.8867                 6.7749                 4.5693
 Frc consts  --      0.7699                 1.3547                 1.4586
 IR Inten    --      4.3845                 8.2121                 0.0000
  Atom  AN      X      Y      Z        X      Y      Z        X      Y      Z
     1   6    -0.04  -0.00  -0.12    -0.01  -0.00   0.02     0.00  -0.00   0.00
     2   8     0.15   0.02  -0.08    -0.20  -0.02   0.03     0.00  -0.05   0.00
     3   6     0.00  -0.03   0.18    -0.14  -0.01   0.04    -0.03   0.35  -0.00
     4   6    -0.00   0.03   0.18    -0.14  -0.01  -0.04     0.03  -0.35  -0.00
     5   6     0.12   0.04   0.13     0.08   0.00  -0.29    -0.01   0.11  -0.00
     6   6     0.06  -0.04  -0.06     0.30   0.03  -0.01     0.01  -0.16   0.00
     7   6    -0.06   0.04  -0.06     0.30   0.03   0.01    -0.01   0.16   0.00
     8   6    -0.12  -0.04   0.13     0.08   0.00   0.29     0.01  -0.11  -0.00
     9   1    -0.32  -0.05   0.13     0.08  -0.01   0.29     0.05  -0.58  -0.00
    10   1    -0.14   0.08  -0.18     0.16   0.02  -0.24    -0.00   0.00   0.00
    11   3    -0.00   0.00  -0.00    -0.00  -0.00  -0.00     0.00  -0.00   0.00
    12   1     0.14  -0.08  -0.18     0.16   0.02   0.24     0.00  -0.00   0.00
    13   1     0.32   0.05   0.13     0.08  -0.01  -0.29    -0.05   0.58  -0.00
    14   8    -0.15  -0.02  -0.08    -0.20  -0.02  -0.03    -0.00   0.05   0.00
    15   6     0.04   0.00  -0.12    -0.01  -0.00  -0.02    -0.00   0.00   0.00
    16   1     0.16  -0.00  -0.25     0.08   0.00  -0.12     0.00  -0.01   0.03
    17   1     0.15   0.01  -0.23     0.08   0.01  -0.12    -0.00  -0.01  -0.03
    18   1     0.11   0.02   0.15     0.05   0.01   0.19    -0.00   0.01  -0.00
    19   1    -0.11  -0.02   0.15     0.05   0.01  -0.19     0.00  -0.01  -0.00
    20   1    -0.15  -0.01  -0.23     0.08   0.01   0.12     0.00   0.01  -0.03
    21   1    -0.16   0.00  -0.25     0.08   0.00   0.12    -0.00   0.01   0.03
                     19                     20                     21
                     A'                     A'                     A"
 Frequencies --    750.3462               762.8228               823.3991
 Red. masses --      1.2419                 4.6049                 5.4559
 Frc consts  --      0.4120                 1.5788                 2.1794
 IR Inten    --    146.2673                45.9057                 3.8021
  Atom  AN      X      Y      Z        X      Y      Z        X      Y      Z
     1   6     0.00  -0.00   0.00    -0.02  -0.00  -0.08     0.03   0.00   0.12
     2   8     0.01  -0.01  -0.00    -0.20  -0.02   0.02     0.17   0.01  -0.02
     3   6    -0.01   0.06   0.00     0.05   0.01  -0.10    -0.01   0.00  -0.13
     4   6    -0.01   0.06  -0.00     0.05   0.01   0.10     0.01  -0.00  -0.13
     5   6     0.00  -0.05  -0.00     0.12   0.01   0.26     0.10   0.01  -0.12
     6   6     0.00  -0.07  -0.00     0.07   0.00   0.02     0.29   0.03   0.15
     7   6     0.00  -0.07   0.00     0.07   0.00  -0.02    -0.29  -0.03   0.15
     8   6     0.00  -0.05   0.00     0.12   0.01  -0.26    -0.10  -0.01  -0.12
     9   1    -0.04   0.36   0.01     0.28   0.04  -0.27     0.19   0.05  -0.12
    10   1    -0.05   0.59  -0.00     0.17   0.06   0.15    -0.41  -0.03  -0.07
    11   3     0.00   0.00  -0.00    -0.00  -0.00  -0.00     0.00   0.00   0.00
    12   1    -0.05   0.59   0.00     0.17   0.06  -0.15     0.41   0.03  -0.07
    13   1    -0.04   0.36  -0.01     0.28   0.04   0.27    -0.19  -0.05  -0.12
    14   8     0.01  -0.01   0.00    -0.20  -0.02  -0.02    -0.17  -0.01  -0.02
    15   6     0.00  -0.00  -0.00    -0.02  -0.00   0.08    -0.03  -0.00   0.12
    16   1     0.01  -0.01   0.00     0.09   0.00  -0.06     0.03   0.00   0.04
    17   1    -0.01  -0.01   0.00     0.09   0.01  -0.06     0.03   0.00   0.04
    18   1    -0.00   0.03  -0.01     0.05   0.01   0.34     0.01   0.00   0.27
    19   1    -0.00   0.03   0.01     0.05   0.01  -0.34    -0.01  -0.00   0.27
    20   1    -0.01  -0.01  -0.00     0.09   0.01   0.06    -0.03  -0.00   0.04
    21   1     0.01  -0.01  -0.00     0.09   0.00   0.06    -0.03  -0.00   0.04
                     22                     23                     24
                     A"                     A'                     A"
 Frequencies --    839.3156               919.7374               967.9564
 Red. masses --      1.4319                 1.3712                 1.2374
 Frc consts  --      0.5943                 0.6834                 0.6831
 IR Inten    --      0.0122                 8.1680                 0.0016
  Atom  AN      X      Y      Z        X      Y      Z        X      Y      Z
     1   6    -0.00  -0.00  -0.00     0.00  -0.00  -0.00    -0.00  -0.00   0.00
     2   8    -0.00  -0.02   0.00     0.00  -0.01   0.00     0.00   0.00  -0.00
     3   6    -0.01   0.07   0.00    -0.00   0.03  -0.00    -0.00   0.01  -0.00
     4   6     0.01  -0.07   0.00    -0.00   0.03   0.00     0.00  -0.01  -0.00
     5   6    -0.01   0.11   0.00     0.01  -0.10   0.00     0.00  -0.03   0.00
     6   6    -0.01   0.04  -0.00    -0.01   0.07  -0.00    -0.01   0.09   0.00
     7   6     0.01  -0.04  -0.00    -0.01   0.07   0.00     0.01  -0.09   0.00
     8   6     0.01  -0.11   0.00     0.01  -0.10  -0.00    -0.00   0.03   0.00
     9   1    -0.05   0.63   0.00    -0.05   0.57   0.00     0.02  -0.29  -0.00
    10   1    -0.02   0.27   0.00     0.03  -0.39   0.00    -0.06   0.64  -0.00
    11   3    -0.00  -0.00  -0.00    -0.00  -0.00  -0.00    -0.00  -0.00  -0.00
    12   1     0.02  -0.27   0.00     0.03  -0.39  -0.00     0.06  -0.64  -0.00
    13   1     0.05  -0.63   0.00    -0.05   0.57  -0.00    -0.02   0.29  -0.00
    14   8     0.00   0.02   0.00     0.00  -0.01  -0.00    -0.00  -0.00  -0.00
    15   6     0.00   0.00  -0.00     0.00  -0.00   0.00     0.00   0.00   0.00
    16   1    -0.01   0.01  -0.00     0.00  -0.01   0.01     0.00  -0.00   0.01
    17   1     0.01   0.01   0.00    -0.00  -0.01  -0.01    -0.00  -0.00  -0.01
    18   1     0.00  -0.03  -0.00    -0.00   0.02   0.00    -0.00   0.01  -0.00
    19   1    -0.00   0.03  -0.00    -0.00   0.02  -0.00     0.00  -0.01  -0.00
    20   1    -0.01  -0.01   0.00    -0.00  -0.01   0.01     0.00   0.00  -0.01
    21   1     0.01  -0.01  -0.00     0.00  -0.01  -0.01    -0.00   0.00   0.01
                     25                     26                     27
                     A"                     A'                     A'
 Frequencies --   1050.9316              1052.6796              1073.0365
 Red. masses --      7.2843                 6.4666                 2.2373
 Frc consts  --      4.7401                 4.2220                 1.5178
 IR Inten    --    107.1843                 4.1270                25.5366
  Atom  AN      X      Y      Z        X      Y      Z        X      Y      Z
     1   6     0.01  -0.00   0.29    -0.02   0.00  -0.28    -0.02  -0.00   0.09
     2   8     0.01   0.01  -0.25    -0.03  -0.01   0.25    -0.01   0.00  -0.09
     3   6    -0.12  -0.01  -0.15     0.13   0.01   0.07    -0.02  -0.00  -0.04
     4   6     0.12   0.01  -0.15     0.13   0.01  -0.07    -0.02  -0.00   0.04
     5   6     0.02   0.00   0.24     0.06   0.01  -0.15     0.09   0.01  -0.06
     6   6    -0.11  -0.01  -0.09    -0.15  -0.01  -0.11    -0.10  -0.01  -0.11
     7   6     0.11   0.01  -0.09    -0.15  -0.01   0.11    -0.10  -0.01   0.11
     8   6    -0.02  -0.00   0.24     0.06   0.01   0.15     0.09   0.01   0.06
     9   1    -0.02  -0.00   0.24     0.27   0.02   0.17     0.56   0.04   0.07
    10   1     0.01  -0.00  -0.25    -0.11  -0.01   0.23     0.02   0.00   0.33
    11   3    -0.00   0.00  -0.00     0.00   0.00   0.00    -0.00   0.00   0.00
    12   1    -0.01   0.00  -0.25    -0.11  -0.01  -0.23     0.02   0.00  -0.33
    13   1     0.02   0.00   0.24     0.27   0.02  -0.17     0.56   0.04  -0.07
    14   8    -0.01  -0.01  -0.25    -0.03  -0.01  -0.25    -0.01   0.00   0.09
    15   6    -0.01   0.00   0.29    -0.02   0.00   0.28    -0.02  -0.00  -0.09
    16   1     0.01   0.03   0.19     0.02   0.02   0.15     0.02  -0.02  -0.09
    17   1     0.01  -0.02   0.19     0.03  -0.01   0.16     0.02   0.02  -0.10
    18   1    -0.03   0.00   0.21    -0.03   0.00   0.24     0.01   0.00   0.01
    19   1     0.03  -0.00   0.21    -0.03   0.00  -0.24     0.01   0.00  -0.01
    20   1    -0.01   0.02   0.19     0.03  -0.01  -0.16     0.02   0.02   0.10
    21   1    -0.01  -0.03   0.19     0.02   0.02  -0.15     0.02  -0.02   0.09
                     28                     29                     30
                     A"                     A'                     A"
 Frequencies --   1140.9629              1168.3760              1179.7525
 Red. masses --      1.6486                 1.0575                 1.2715
 Frc consts  --      1.2645                 0.8505                 1.0427
 IR Inten    --    130.3987                 0.3483                 0.0073
  Atom  AN      X      Y      Z        X      Y      Z        X      Y      Z
     1   6     0.02   0.00   0.05     0.01   0.00   0.00    -0.01   0.10   0.00
     2   8    -0.02  -0.00  -0.06    -0.01  -0.00  -0.00     0.00  -0.04  -0.00
     3   6    -0.03  -0.00   0.05    -0.01  -0.00   0.02     0.00  -0.00   0.00
     4   6     0.03   0.00   0.05    -0.01  -0.00  -0.02    -0.00   0.00   0.00
     5   6     0.06   0.01  -0.10    -0.01  -0.00  -0.00     0.00  -0.00  -0.00
     6   6    -0.03  -0.00   0.05     0.02   0.00  -0.03    -0.00   0.00   0.00
     7   6     0.03   0.00   0.05     0.02   0.00   0.03     0.00  -0.00   0.00
     8   6    -0.06  -0.01  -0.10    -0.01  -0.00   0.00    -0.00   0.00  -0.00
     9   1    -0.40  -0.03  -0.10    -0.32  -0.03   0.00     0.00  -0.01  -0.00
    10   1     0.27   0.02   0.45     0.32   0.03   0.54     0.00   0.00   0.00
    11   3    -0.00   0.00   0.00     0.00  -0.00   0.00     0.00   0.00   0.00
    12   1    -0.27  -0.02   0.45     0.32   0.03  -0.54    -0.00  -0.00   0.00
    13   1     0.40   0.03  -0.10    -0.32  -0.03  -0.00    -0.00   0.01  -0.00
    14   8     0.02   0.00  -0.06    -0.01  -0.00   0.00    -0.00   0.04  -0.00
    15   6    -0.02  -0.00   0.05     0.01   0.00  -0.00     0.01  -0.10   0.00
    16   1     0.05  -0.00  -0.03    -0.02   0.01   0.02    -0.04   0.11  -0.46
    17   1     0.05   0.01  -0.03    -0.02  -0.01   0.03     0.02   0.13   0.46
    18   1    -0.00   0.00   0.11     0.00   0.00  -0.04    -0.01   0.20  -0.01
    19   1     0.00  -0.00   0.11     0.00   0.00   0.04     0.01  -0.20  -0.01
    20   1    -0.05  -0.01  -0.03    -0.02  -0.01  -0.03    -0.02  -0.13   0.46
    21   1    -0.05   0.00  -0.03    -0.02   0.01  -0.02     0.04  -0.11  -0.46
                     31                     32                     33
                     A'                     A"                     A'
 Frequencies --   1180.2025              1203.5483              1211.8899
 Red. masses --      1.2712                 1.6497                 1.3424
 Frc consts  --      1.0432                 1.4079                 1.1616
 IR Inten    --      3.4396                89.2016                 0.2375
  Atom  AN      X      Y      Z        X      Y      Z        X      Y      Z
     1   6    -0.01   0.10   0.00     0.10   0.01  -0.04    -0.10  -0.01   0.01
     2   8     0.00  -0.04  -0.00    -0.01  -0.00   0.06     0.04   0.00  -0.02
     3   6    -0.00   0.00   0.00    -0.08  -0.01  -0.06     0.05   0.00   0.00
     4   6    -0.00   0.00  -0.00     0.08   0.01  -0.06     0.05   0.00  -0.00
     5   6    -0.00   0.00   0.00     0.01   0.00   0.02    -0.01  -0.00  -0.02
     6   6     0.00  -0.00  -0.00    -0.04  -0.00  -0.01    -0.01  -0.00   0.00
     7   6     0.00  -0.00   0.00     0.04   0.00  -0.01    -0.01  -0.00  -0.00
     8   6    -0.00   0.00  -0.00    -0.01  -0.00   0.02    -0.01  -0.00   0.02
     9   1    -0.00  -0.02  -0.00     0.09   0.01   0.02    -0.21  -0.02   0.02
    10   1     0.00  -0.00   0.00     0.06   0.00   0.02    -0.01  -0.00  -0.01
    11   3    -0.00  -0.00   0.00    -0.00  -0.00  -0.00     0.00   0.00  -0.00
    12   1     0.00  -0.00  -0.00    -0.06  -0.00   0.02    -0.01  -0.00   0.01
    13   1    -0.00  -0.02   0.00    -0.09  -0.01   0.02    -0.21  -0.02  -0.02
    14   8     0.00  -0.04   0.00     0.01   0.00   0.06     0.04   0.00   0.02
    15   6    -0.01   0.10  -0.00    -0.10  -0.01  -0.04    -0.10  -0.01  -0.01
    16   1     0.04  -0.11   0.46     0.18  -0.06  -0.22     0.19  -0.05  -0.23
    17   1    -0.02  -0.13  -0.46     0.17   0.08  -0.22     0.18   0.07  -0.22
    18   1     0.01  -0.20   0.01     0.05   0.02   0.54     0.04   0.01   0.51
    19   1     0.01  -0.20  -0.01    -0.05  -0.02   0.54     0.04   0.01  -0.51
    20   1    -0.02  -0.13   0.46    -0.17  -0.08  -0.22     0.18   0.07   0.22
    21   1     0.04  -0.11  -0.46    -0.18   0.06  -0.22     0.19  -0.05   0.23
                     34                     35                     36
                     A"                     A'                     A"
 Frequencies --   1253.0229              1298.0272              1303.7878
 Red. masses --      2.7813                 3.4042                 1.5746
 Frc consts  --      2.5729                 3.3794                 1.5770
 IR Inten    --    269.9359               450.6249                25.0827
  Atom  AN      X      Y      Z        X      Y      Z        X      Y      Z
     1   6     0.05   0.00   0.07     0.04   0.00   0.08    -0.03  -0.00  -0.01
     2   8    -0.11  -0.01  -0.10    -0.13  -0.01  -0.09     0.05   0.00  -0.01
     3   6     0.08   0.01   0.16     0.20   0.02   0.08    -0.11  -0.01   0.06
     4   6    -0.08  -0.01   0.16     0.20   0.02  -0.08     0.11   0.01   0.06
     5   6    -0.08  -0.01  -0.06     0.09   0.01  -0.05     0.05   0.00  -0.02
     6   6     0.05   0.00  -0.00    -0.08  -0.01   0.01    -0.02  -0.00  -0.04
     7   6    -0.05  -0.00  -0.00    -0.08  -0.01  -0.01     0.02   0.00  -0.04
     8   6     0.08   0.01  -0.06     0.09   0.01   0.05    -0.05  -0.00  -0.02
     9   1     0.45   0.04  -0.06    -0.47  -0.04   0.06     0.59   0.05  -0.03
    10   1    -0.16  -0.01  -0.19    -0.20  -0.02  -0.18     0.19   0.02   0.24
    11   3    -0.00  -0.00   0.00     0.00   0.00   0.00     0.00  -0.00  -0.00
    12   1     0.16   0.01  -0.19    -0.20  -0.02   0.18    -0.19  -0.02   0.24
    13   1    -0.45  -0.04  -0.06    -0.47  -0.04  -0.06    -0.59  -0.05  -0.03
    14   8     0.11   0.01  -0.10    -0.13  -0.01   0.09    -0.05  -0.00  -0.01
    15   6    -0.05  -0.00   0.07     0.04   0.00  -0.08     0.03   0.00  -0.01
    16   1     0.14  -0.00  -0.17    -0.15  -0.00   0.17    -0.08   0.02   0.09
    17   1     0.14   0.02  -0.17    -0.15  -0.01   0.16    -0.08  -0.02   0.09
    18   1     0.01   0.01   0.24     0.05   0.00  -0.01     0.02   0.00  -0.04
    19   1    -0.01  -0.01   0.24     0.05   0.00   0.01    -0.02  -0.00  -0.04
    20   1    -0.14  -0.02  -0.17    -0.15  -0.01  -0.16     0.08   0.02   0.09
    21   1    -0.14   0.00  -0.17    -0.15  -0.00  -0.17     0.08  -0.02   0.09
                     37                     38                     39
                     A"                     A'                     A'
 Frequencies --   1464.0796              1473.6147              1483.1372
 Red. masses --      1.7212                 2.0345                 2.1346
 Frc consts  --      2.1738                 2.6030                 2.7665
 IR Inten    --     21.3310                52.6130                 5.5231
  Atom  AN      X      Y      Z        X      Y      Z        X      Y      Z
     1   6     0.01  -0.00   0.05    -0.01  -0.00   0.06    -0.01   0.00  -0.07
     2   8    -0.02  -0.00   0.02     0.02   0.00   0.01     0.00   0.00  -0.02
     3   6     0.08   0.01  -0.05    -0.05  -0.00   0.15    -0.05  -0.00   0.10
     4   6    -0.08  -0.01  -0.05    -0.05  -0.00  -0.15    -0.05  -0.00  -0.10
     5   6     0.02   0.00   0.07     0.02   0.00   0.01     0.12   0.01   0.00
     6   6     0.09   0.01  -0.08    -0.02  -0.00   0.13    -0.06  -0.01   0.11
     7   6    -0.09  -0.01  -0.08    -0.02  -0.00  -0.13    -0.06  -0.01  -0.11
     8   6    -0.02  -0.00   0.07     0.02   0.00  -0.01     0.12   0.01  -0.00
     9   1     0.12   0.01   0.09     0.27   0.02  -0.02    -0.08  -0.01  -0.00
    10   1     0.20   0.02   0.42     0.14   0.01   0.13     0.03   0.00   0.04
    11   3    -0.00  -0.00  -0.00     0.00  -0.00   0.00    -0.00  -0.00   0.00
    12   1    -0.20  -0.02   0.42     0.14   0.01  -0.13     0.03   0.00  -0.04
    13   1    -0.12  -0.01   0.09     0.27   0.02   0.02    -0.08  -0.01   0.00
    14   8     0.02   0.00   0.02     0.02   0.00  -0.01     0.00   0.00   0.02
    15   6    -0.01   0.00   0.05    -0.01  -0.00  -0.06    -0.01   0.00   0.07
    16   1     0.09   0.07  -0.25    -0.03  -0.13   0.30     0.08   0.12  -0.37
    17   1     0.10  -0.06  -0.25    -0.04   0.14   0.29     0.10  -0.12  -0.36
    18   1    -0.09  -0.01  -0.25     0.09   0.02   0.35    -0.11  -0.01  -0.33
    19   1     0.09   0.01  -0.25     0.09   0.02  -0.35    -0.11  -0.01   0.33
    20   1    -0.10   0.06  -0.25    -0.04   0.14  -0.29     0.10  -0.12   0.36
    21   1    -0.09  -0.07  -0.25    -0.03  -0.13  -0.30     0.08   0.12   0.37
                     40                     41                     42
                     A"                     A"                     A'
 Frequencies --   1488.0783              1508.9449              1509.1297
 Red. masses --      1.4308                 1.0461                 1.0461
 Frc consts  --      1.8668                 1.4033                 1.4037
 IR Inten    --      4.8226                 0.0167                23.5241
  Atom  AN      X      Y      Z        X      Y      Z        X      Y      Z
     1   6     0.00   0.00  -0.06    -0.00   0.04   0.00     0.00  -0.04  -0.00
     2   8    -0.03  -0.00  -0.02    -0.00   0.01   0.00     0.00  -0.01   0.00
     3   6     0.06   0.00  -0.01     0.00   0.00  -0.00    -0.00  -0.00  -0.00
     4   6    -0.06  -0.00  -0.01    -0.00  -0.00  -0.00    -0.00  -0.00   0.00
     5   6    -0.02  -0.00   0.04     0.00   0.00   0.00     0.00   0.00   0.00
     6   6     0.07   0.01  -0.05     0.00   0.00  -0.00    -0.00   0.00  -0.00
     7   6    -0.07  -0.01  -0.05    -0.00  -0.00  -0.00    -0.00   0.00   0.00
     8   6     0.02   0.00   0.04    -0.00  -0.00   0.00     0.00   0.00  -0.00
     9   1    -0.02  -0.00   0.05    -0.00   0.02   0.00    -0.00  -0.02  -0.00
    10   1     0.09   0.01   0.24     0.00  -0.00   0.00    -0.00  -0.00  -0.00
    11   3    -0.00  -0.00  -0.00    -0.00  -0.00   0.00     0.00  -0.00   0.00
    12   1    -0.09  -0.01   0.24    -0.00   0.00   0.00    -0.00  -0.00   0.00
    13   1     0.02   0.00   0.05     0.00  -0.02   0.00    -0.00  -0.02   0.00
    14   8     0.03   0.00  -0.02     0.00  -0.01   0.00     0.00  -0.01  -0.00
    15   6    -0.00  -0.00  -0.06     0.00  -0.04   0.00     0.00  -0.04   0.00
    16   1    -0.04  -0.14   0.35    -0.30   0.04   0.18    -0.30   0.04   0.18
    17   1    -0.06   0.15   0.34     0.27   0.06  -0.20     0.27   0.06  -0.20
    18   1     0.10   0.02   0.35    -0.03   0.51  -0.00    -0.03   0.51  -0.00
    19   1    -0.10  -0.02   0.35     0.03  -0.51  -0.00    -0.03   0.51   0.00
    20   1     0.06  -0.15   0.34    -0.27  -0.06  -0.20     0.27   0.06   0.20
    21   1     0.04   0.14   0.35     0.30  -0.04   0.18    -0.30   0.04  -0.18
                     43                     44                     45
                     A'                     A"                     A'
 Frequencies --   1519.1646              1520.2062              1536.9926
 Red. masses --      1.1154                 1.0528                 2.5073
 Frc consts  --      1.5167                 1.4335                 3.4898
 IR Inten    --    122.2550                23.1582               239.8238
  Atom  AN      X      Y      Z        X      Y      Z        X      Y      Z
     1   6    -0.04  -0.00  -0.00     0.04   0.00  -0.00    -0.01  -0.00   0.02
     2   8    -0.02  -0.00  -0.01     0.01   0.00  -0.00     0.03   0.00   0.05
     3   6     0.03   0.00   0.02    -0.02  -0.00   0.01    -0.14  -0.01  -0.09
     4   6     0.03   0.00  -0.02     0.02   0.00   0.01    -0.14  -0.01   0.09
     5   6    -0.03  -0.00  -0.00     0.00   0.00  -0.01     0.18   0.01   0.01
     6   6     0.01   0.00   0.00    -0.01  -0.00   0.00    -0.05  -0.00  -0.04
     7   6     0.01   0.00  -0.00     0.01   0.00   0.00    -0.05  -0.00   0.04
     8   6    -0.03  -0.00   0.00    -0.00  -0.00  -0.01     0.18   0.01  -0.01
     9   1     0.05   0.00   0.00     0.03   0.00  -0.01    -0.44  -0.04  -0.02
    10   1     0.02   0.00   0.01    -0.01  -0.00  -0.02    -0.16  -0.01  -0.12
    11   3     0.00   0.00   0.00     0.00   0.00  -0.00    -0.00  -0.00  -0.00
    12   1     0.02   0.00  -0.01     0.01   0.00  -0.02    -0.16  -0.01   0.12
    13   1     0.05   0.00  -0.00    -0.03  -0.00  -0.01    -0.44  -0.04   0.02
    14   8    -0.02  -0.00   0.01    -0.01  -0.00  -0.00     0.03   0.00  -0.05
    15   6    -0.04  -0.00   0.00    -0.04  -0.00  -0.00    -0.01  -0.00  -0.02
    16   1     0.35  -0.21   0.12     0.35  -0.23   0.15     0.12  -0.16   0.24
    17   1     0.34   0.27   0.09     0.33   0.29   0.13     0.10   0.18   0.23
    18   1    -0.11   0.01  -0.31    -0.10   0.01  -0.27     0.02   0.00   0.06
    19   1    -0.11   0.01   0.31     0.10  -0.01  -0.27     0.02   0.00  -0.06
    20   1     0.34   0.27  -0.09    -0.33  -0.29   0.13     0.10   0.18  -0.23
    21   1     0.35  -0.21  -0.12    -0.35   0.23   0.15     0.12  -0.16  -0.24
                     46                     47                     48
                     A"                     A'                     A"
 Frequencies --   1627.9118              1631.3858              3058.7174
 Red. masses --      6.1003                 7.2567                 1.0316
 Frc consts  --      9.5249                11.3790                 5.6867
 IR Inten    --     82.7466                16.0919               120.2396
  Atom  AN      X      Y      Z        X      Y      Z        X      Y      Z
     1   6     0.01   0.00  -0.02     0.02   0.00   0.01     0.01   0.00  -0.03
     2   8    -0.04  -0.00  -0.01    -0.02  -0.00   0.03    -0.00  -0.00  -0.00
     3   6     0.26   0.02  -0.06     0.07   0.01  -0.34     0.00   0.00   0.00
     4   6    -0.26  -0.02  -0.06     0.07   0.01   0.34    -0.00  -0.00   0.00
     5   6     0.34   0.03   0.00    -0.01  -0.00  -0.17     0.00   0.00   0.00
     6   6    -0.18  -0.01   0.07    -0.09  -0.01   0.35     0.00   0.00   0.00
     7   6     0.18   0.01   0.07    -0.09  -0.01  -0.35    -0.00  -0.00   0.00
     8   6    -0.34  -0.03   0.00    -0.01  -0.00   0.17    -0.00  -0.00   0.00
     9   1     0.44   0.04   0.02     0.05   0.00   0.19    -0.00   0.00  -0.01
    10   1     0.04   0.00  -0.19     0.30   0.03   0.28     0.00   0.00  -0.00
    11   3    -0.00  -0.00   0.00    -0.00   0.00   0.00     0.00  -0.00  -0.00
    12   1    -0.04  -0.00  -0.19     0.30   0.03  -0.28    -0.00  -0.00  -0.00
    13   1    -0.44  -0.04   0.02     0.05   0.00  -0.19     0.00  -0.00  -0.01
    14   8     0.04   0.00  -0.01    -0.02  -0.00  -0.03     0.00   0.00  -0.00
    15   6    -0.01  -0.00  -0.02     0.02   0.00  -0.01    -0.01  -0.00  -0.03
    16   1     0.00  -0.05   0.09    -0.00  -0.02   0.07     0.17   0.40   0.15
    17   1    -0.00   0.06   0.09    -0.00   0.03   0.07     0.23  -0.37   0.17
    18   1     0.03   0.00   0.11     0.02   0.00  -0.04    -0.25  -0.02   0.06
    19   1    -0.03  -0.00   0.11     0.02   0.00   0.04     0.25   0.02   0.06
    20   1     0.00  -0.06   0.09    -0.00   0.03  -0.07    -0.23   0.37   0.17
    21   1    -0.00   0.05   0.09    -0.00  -0.02  -0.07    -0.17  -0.40   0.15
                     49                     50                     51
                     A'                     A"                     A'
 Frequencies --   3059.3023              3142.7550              3142.8092
 Red. masses --      1.0318                 1.1069                 1.1069
 Frc consts  --      5.6896                 6.4415                 6.4418
 IR Inten    --      1.6153                 0.0156                71.8725
  Atom  AN      X      Y      Z        X      Y      Z        X      Y      Z
     1   6    -0.01  -0.00   0.03     0.01  -0.07  -0.00     0.01  -0.07  -0.00
     2   8     0.00  -0.00   0.00    -0.00   0.00   0.00    -0.00   0.00  -0.00
     3   6    -0.00  -0.00  -0.00    -0.00   0.00   0.00     0.00   0.00   0.00
     4   6    -0.00  -0.00   0.00     0.00  -0.00   0.00     0.00   0.00  -0.00
     5   6     0.00   0.00   0.00    -0.00  -0.00   0.00     0.00  -0.00  -0.00
     6   6     0.00   0.00   0.00    -0.00   0.00  -0.00     0.00  -0.00   0.00
     7   6     0.00   0.00  -0.00     0.00  -0.00  -0.00     0.00  -0.00  -0.00
     8   6     0.00   0.00  -0.00     0.00   0.00   0.00     0.00  -0.00   0.00
     9   1     0.00   0.00   0.01    -0.00   0.00  -0.00    -0.00   0.00  -0.00
    10   1     0.00   0.00  -0.00    -0.00  -0.00   0.00    -0.00   0.00   0.00
    11   3     0.00   0.00   0.00    -0.00   0.00  -0.00    -0.00  -0.00   0.00
    12   1     0.00   0.00   0.00     0.00   0.00   0.00    -0.00   0.00  -0.00
    13   1     0.00   0.00  -0.01     0.00  -0.00  -0.00    -0.00   0.00   0.00
    14   8     0.00  -0.00  -0.00     0.00  -0.00   0.00    -0.00   0.00   0.00
    15   6    -0.01  -0.00  -0.03    -0.01   0.07  -0.00     0.01  -0.07   0.00
    16   1     0.17   0.40   0.15    -0.20  -0.43  -0.17     0.20   0.43   0.17
    17   1     0.23  -0.37   0.17     0.26  -0.38   0.18    -0.26   0.38  -0.18
    18   1    -0.25  -0.02   0.06     0.00   0.02  -0.00    -0.00  -0.02   0.00
    19   1    -0.25  -0.02  -0.06    -0.00  -0.02  -0.00    -0.00  -0.02  -0.00
    20   1     0.23  -0.37  -0.17    -0.26   0.38   0.18    -0.26   0.38   0.18
    21   1     0.17   0.40  -0.15     0.20   0.43  -0.17     0.20   0.43  -0.17
                     52                     53                     54
                     A"                     A'                     A"
 Frequencies --   3202.6795              3202.7579              3207.5179
 Red. masses --      1.1030                 1.1031                 1.0866
 Frc consts  --      6.6656                 6.6669                 6.5865
 IR Inten    --      1.3673                36.5472                 1.6938
  Atom  AN      X      Y      Z        X      Y      Z        X      Y      Z
     1   6    -0.07  -0.01  -0.00    -0.07  -0.01  -0.00    -0.01  -0.00  -0.00
     2   8    -0.00  -0.00  -0.00     0.00  -0.00  -0.00     0.00   0.00   0.00
     3   6     0.00   0.00   0.00     0.00   0.00   0.00     0.00   0.00   0.00
     4   6    -0.00  -0.00   0.00     0.00   0.00  -0.00    -0.00  -0.00   0.00
     5   6    -0.00  -0.00  -0.00     0.00   0.00   0.00     0.00   0.00   0.01
     6   6     0.00   0.00   0.00    -0.00  -0.00  -0.00    -0.05  -0.00  -0.03
     7   6    -0.00  -0.00   0.00    -0.00  -0.00   0.00     0.05   0.00  -0.03
     8   6     0.00   0.00  -0.00     0.00   0.00  -0.00    -0.00  -0.00   0.01
     9   1     0.00  -0.00   0.05     0.00  -0.00   0.04     0.00   0.00  -0.15
    10   1     0.05   0.00  -0.03     0.02   0.00  -0.01    -0.59  -0.05   0.35
    11   3     0.00  -0.00   0.00    -0.00  -0.00  -0.00     0.00   0.00  -0.00
    12   1    -0.05  -0.00  -0.03     0.02   0.00   0.01     0.59   0.05   0.35
    13   1    -0.00   0.00   0.05     0.00  -0.00  -0.04    -0.00  -0.00  -0.15
    14   8     0.00   0.00  -0.00     0.00  -0.00   0.00    -0.00  -0.00   0.00
    15   6     0.07   0.01  -0.00    -0.07  -0.01   0.00     0.01   0.00  -0.00
    16   1    -0.06  -0.16  -0.06     0.06   0.16   0.06    -0.01  -0.02  -0.01
    17   1    -0.08   0.14  -0.06     0.08  -0.14   0.06    -0.01   0.02  -0.01
    18   1    -0.63  -0.04   0.16     0.63   0.04  -0.16    -0.06  -0.00   0.02
    19   1     0.63   0.04   0.16     0.63   0.04   0.16     0.06   0.00   0.02
    20   1     0.08  -0.14  -0.06     0.08  -0.14  -0.06     0.01  -0.02  -0.01
    21   1     0.06   0.16  -0.06     0.06   0.16  -0.06     0.01   0.02  -0.01
                     55                     56                     57
                     A'                     A"                     A'
 Frequencies --   3223.2345              3241.5919              3244.6514
 Red. masses --      1.0936                 1.0920                 1.0944
 Frc consts  --      6.6938                 6.7610                 6.7882
 IR Inten    --     18.9665                 6.5897                 0.6788
  Atom  AN      X      Y      Z        X      Y      Z        X      Y      Z
     1   6     0.00   0.00  -0.00     0.00   0.00  -0.00    -0.00  -0.00   0.00
     2   8    -0.00  -0.00  -0.00     0.00   0.00  -0.00    -0.00  -0.00   0.00
     3   6    -0.00  -0.00   0.00    -0.00  -0.00   0.00     0.00   0.00  -0.00
     4   6    -0.00  -0.00  -0.00     0.00   0.00   0.00     0.00   0.00   0.00
     5   6     0.00   0.00   0.02    -0.00  -0.00  -0.06    -0.00  -0.00  -0.06
     6   6    -0.05  -0.00  -0.03    -0.01  -0.00  -0.00    -0.02  -0.00  -0.01
     7   6    -0.05  -0.00   0.03     0.01   0.00  -0.00    -0.02  -0.00   0.01
     8   6     0.00   0.00  -0.02     0.00   0.00  -0.06    -0.00  -0.00   0.06
     9   1    -0.00  -0.00   0.26    -0.00  -0.00   0.69     0.00   0.00  -0.65
    10   1     0.56   0.05  -0.33    -0.13  -0.01   0.08     0.22   0.02  -0.13
    11   3     0.00   0.00   0.00     0.00   0.00   0.00     0.00   0.00  -0.00
    12   1     0.56   0.05   0.33     0.13   0.01   0.08     0.22   0.02   0.13
    13   1    -0.00  -0.00  -0.26     0.00   0.00   0.69     0.00   0.00   0.65
    14   8    -0.00  -0.00   0.00    -0.00  -0.00  -0.00    -0.00  -0.00  -0.00
    15   6     0.00   0.00   0.00    -0.00  -0.00  -0.00    -0.00  -0.00  -0.00
    16   1    -0.00  -0.01  -0.00     0.01   0.01   0.00     0.01   0.01   0.00
    17   1    -0.01   0.01  -0.00     0.01  -0.01   0.01     0.01  -0.01   0.01
    18   1    -0.03  -0.00   0.01     0.03   0.00  -0.01     0.02   0.00  -0.00
    19   1    -0.03  -0.00  -0.01    -0.03  -0.00  -0.01     0.02   0.00   0.00
    20   1    -0.01   0.01   0.00    -0.01   0.01   0.01     0.01  -0.01  -0.01
    21   1    -0.00  -0.01   0.00    -0.01  -0.01   0.00     0.01   0.01  -0.00

 -------------------
 - Thermochemistry -
 -------------------
 Temperature   298.150 Kelvin.  Pressure   1.00000 Atm.
 Atom     1 has atomic number  6 and mass  12.00000
 Atom     2 has atomic number  8 and mass  15.99491
 Atom     3 has atomic number  6 and mass  12.00000
 Atom     4 has atomic number  6 and mass  12.00000
 Atom     5 has atomic number  6 and mass  12.00000
 Atom     6 has atomic number  6 and mass  12.00000
 Atom     7 has atomic number  6 and mass  12.00000
 Atom     8 has atomic number  6 and mass  12.00000
 Atom     9 has atomic number  1 and mass   1.00783
 Atom    10 has atomic number  1 and mass   1.00783
 Atom    11 has atomic number  3 and mass   7.01600
 Atom    12 has atomic number  1 and mass   1.00783
 Atom    13 has atomic number  1 and mass   1.00783
 Atom    14 has atomic number  8 and mass  15.99491
 Atom    15 has atomic number  6 and mass  12.00000
 Atom    16 has atomic number  1 and mass   1.00783
 Atom    17 has atomic number  1 and mass   1.00783
 Atom    18 has atomic number  1 and mass   1.00783
 Atom    19 has atomic number  1 and mass   1.00783
 Atom    20 has atomic number  1 and mass   1.00783
 Atom    21 has atomic number  1 and mass   1.00783
 Molecular mass:   145.08408 amu.
 Principal axes and moments of inertia in atomic units:
                                 1                 2                 3
     Eigenvalues --         1352.157952       1585.358473       2435.124022
           X                   0.000000          0.999625          0.027366
           Y                   0.000000         -0.027366          0.999625
           Z                   1.000000          0.000000         -0.000000
 This molecule is an asymmetric top.
 Rotational symmetry number  1.
 Warning -- assumption of classical behavior for rotation
           may cause significant error
 Rotational temperatures (Kelvin)      0.06406     0.05463     0.03557
 Rotational constants (GHZ):           1.33471     1.13838     0.74113
 Zero-point vibrational energy     440121.7 (Joules/Mol)
                                  105.19162 (Kcal/Mol)
 Warning -- explicit consideration of  17 degrees of freedom as
           vibrations may cause significant error
 Vibrational temperatures:     94.27   122.50   149.06   154.77   246.57
          (Kelvin)            286.17   296.46   363.96   415.07   418.01
                              476.35   544.55   684.33   693.87   831.72
                              834.24   838.20  1059.04  1079.58  1097.53
                             1184.69  1207.59  1323.30  1392.67  1512.06
                             1514.57  1543.86  1641.59  1681.03  1697.40
                             1698.05  1731.64  1743.64  1802.82  1867.57
                             1875.86  2106.48  2120.20  2133.90  2141.01
                             2171.04  2171.30  2185.74  2187.24  2211.39
                             2342.20  2347.20  4400.81  4401.65  4521.72
                             4521.80  4607.94  4608.05  4614.90  4637.52
                             4663.93  4668.33
 
 Zero-point correction=                           0.167634 (Hartree/Particle)
 Thermal correction to Energy=                    0.179055
 Thermal correction to Enthalpy=                  0.179999
 Thermal correction to Gibbs Free Energy=         0.130511
 Sum of electronic and zero-point Energies=           -467.690962
 Sum of electronic and thermal Energies=              -467.679541
 Sum of electronic and thermal Enthalpies=            -467.678597
 Sum of electronic and thermal Free Energies=         -467.728085
 
                     E (Thermal)             CV                S
                      KCal/Mol        Cal/Mol-Kelvin    Cal/Mol-Kelvin
 Total                  112.359             41.222            104.158
 Electronic               0.000              0.000              0.000
 Translational            0.889              2.981             40.827
 Rotational               0.889              2.981             30.036
 Vibrational            110.581             35.260             33.295
 Vibration     1          0.597              1.971              4.284
 Vibration     2          0.601              1.959              3.769
 Vibration     3          0.605              1.946              3.385
 Vibration     4          0.606              1.943              3.312
 Vibration     5          0.626              1.878              2.420
 Vibration     6          0.637              1.841              2.143
 Vibration     7          0.641              1.831              2.078
 Vibration     8          0.664              1.758              1.710
 Vibration     9          0.685              1.695              1.483
 Vibration    10          0.686              1.691              1.471
 Vibration    11          0.713              1.613              1.255
 Vibration    12          0.749              1.516              1.045
 Vibration    13          0.832              1.304              0.722
 Vibration    14          0.838              1.289              0.704
 Vibration    15          0.935              1.079              0.489
 Vibration    16          0.936              1.075              0.486
 Vibration    17          0.939              1.069              0.481
                       Q            Log10(Q)             Ln(Q)
 Total Bot       0.931935D-60        -60.030614       -138.225597
 Total V=0       0.118955D+18         17.075383         39.317523
 Vib (Bot)       0.165889D-73        -73.780181       -169.885146
 Vib (Bot)    1  0.314962D+01          0.498258          1.147280
 Vib (Bot)    2  0.241674D+01          0.383231          0.882421
 Vib (Bot)    3  0.197948D+01          0.296551          0.682834
 Vib (Bot)    4  0.190499D+01          0.279893          0.644478
 Vib (Bot)    5  0.117538D+01          0.070180          0.161595
 Vib (Bot)    6  0.100291D+01          0.001263          0.002908
 Vib (Bot)    7  0.965431D+00         -0.015279         -0.035181
 Vib (Bot)    8  0.770441D+00         -0.113261         -0.260793
 Vib (Bot)    9  0.663420D+00         -0.178212         -0.410347
 Vib (Bot)   10  0.658035D+00         -0.181751         -0.418497
 Vib (Bot)   11  0.563976D+00         -0.248739         -0.572744
 Vib (Bot)   12  0.478214D+00         -0.320377         -0.737696
 Vib (Bot)   13  0.352940D+00         -0.452299         -1.041457
 Vib (Bot)   14  0.346122D+00         -0.460771         -1.060964
 Vib (Bot)   15  0.264113D+00         -0.578210         -1.331377
 Vib (Bot)   16  0.262853D+00         -0.580287         -1.336160
 Vib (Bot)   17  0.260891D+00         -0.583541         -1.343652
 Vib (V=0)       0.211747D+04          3.325816          7.657975
 Vib (V=0)    1  0.368906D+01          0.566915          1.305371
 Vib (V=0)    2  0.296792D+01          0.472453          1.087863
 Vib (V=0)    3  0.254165D+01          0.405116          0.932814
 Vib (V=0)    4  0.246952D+01          0.392612          0.904022
 Vib (V=0)    5  0.177731D+01          0.249764          0.575102
 Vib (V=0)    6  0.162064D+01          0.209686          0.482821
 Vib (V=0)    7  0.158722D+01          0.200638          0.461987
 Vib (V=0)    8  0.141847D+01          0.151819          0.349576
 Vib (V=0)    9  0.133074D+01          0.124093          0.285734
 Vib (V=0)   10  0.132644D+01          0.122689          0.282502
 Vib (V=0)   11  0.125370D+01          0.098195          0.226102
 Vib (V=0)   12  0.119187D+01          0.076230          0.175526
 Vib (V=0)   13  0.111202D+01          0.046112          0.106177
 Vib (V=0)   14  0.110811D+01          0.044584          0.102658
 Vib (V=0)   15  0.106547D+01          0.027541          0.063416
 Vib (V=0)   16  0.106488D+01          0.027302          0.062864
 Vib (V=0)   17  0.106397D+01          0.026930          0.062009
 Electronic      0.100000D+01          0.000000          0.000000
 Translational   0.686884D+08          7.836884         18.045091
 Rotational      0.817869D+06          5.912684         13.614457
 ***** Axes restored to original set *****
 -------------------------------------------------------------------
 Center     Atomic                   Forces (Hartrees/Bohr)
 Number     Number              X              Y              Z
 -------------------------------------------------------------------
      1        6          -0.000001075    0.000020108   -0.000000732
      2        8          -0.000003938    0.000018105    0.000003028
      3        6           0.000005114    0.000005174   -0.000021196
      4        6           0.000002753    0.000002314    0.000022119
      5        6          -0.000021841   -0.000012208    0.000002037
      6        6           0.000015474   -0.000026955   -0.000015623
      7        6           0.000013884   -0.000028880    0.000013535
      8        6          -0.000021404   -0.000011679   -0.000005972
      9        1          -0.000002379   -0.000012685   -0.000000165
     10        1          -0.000001151   -0.000040755   -0.000002333
     11        3           0.000038780   -0.000015917    0.000001063
     12        1          -0.000001106   -0.000040700   -0.000003169
     13        1          -0.000002292   -0.000012579   -0.000001758
     14        8          -0.000003717    0.000018373   -0.000001036
     15        6          -0.000001291    0.000019846    0.000003241
     16        1          -0.000014359    0.000013608   -0.000000252
     17        1           0.000008819    0.000012346    0.000001325
     18        1          -0.000002310    0.000033332    0.000001373
     19        1          -0.000002386    0.000033240    0.000002768
     20        1           0.000008822    0.000012350    0.000001267
     21        1          -0.000014399    0.000013560    0.000000479
 -------------------------------------------------------------------
 Cartesian Forces:  Max     0.000040755 RMS     0.000015488
 FormGI is forming the generalized inverse of G from B-inverse, IUseBI=4.

 GradGradGradGradGradGradGradGradGradGradGradGradGradGradGradGradGradGrad
 Berny optimization.
 Internal  Forces:  Max     0.000016234 RMS     0.000002827
 Search for a local minimum.
 Step number   1 out of a maximum of    2
 All quantities printed in internal units (Hartrees-Bohrs-Radians)
 Second derivative matrix not updated -- analytic derivatives used.
 ITU=  0
     Eigenvalues ---    0.00165   0.00178   0.00313   0.00409   0.00583
     Eigenvalues ---    0.01220   0.01279   0.01457   0.01665   0.01703
     Eigenvalues ---    0.01904   0.01954   0.02210   0.02350   0.02537
     Eigenvalues ---    0.02702   0.03436   0.03456   0.04205   0.04323
     Eigenvalues ---    0.07308   0.08486   0.08775   0.08805   0.08811
     Eigenvalues ---    0.08852   0.12971   0.13094   0.15996   0.16906
     Eigenvalues ---    0.17466   0.18497   0.18507   0.18868   0.18947
     Eigenvalues ---    0.27338   0.27748   0.32365   0.32818   0.34097
     Eigenvalues ---    0.34194   0.34195   0.34201   0.34572   0.35689
     Eigenvalues ---    0.35750   0.36535   0.36549   0.37180   0.37189
     Eigenvalues ---    0.37371   0.37737   0.40097   0.41417   0.43036
     Eigenvalues ---    0.52763   0.52904
 Angle between quadratic step and forces=  78.91 degrees.
 Linear search not attempted -- first point.
 Iteration  1 RMS(Cart)=  0.00007260 RMS(Int)=  0.00000001
 Iteration  2 RMS(Cart)=  0.00000000 RMS(Int)=  0.00000000
 ClnCor:  largest displacement from symmetrization is 7.02D-09 for atom    12.
 Variable       Old X    -DE/DX   Delta X   Delta X   Delta X     New X
                                 (Linear)    (Quad)   (Total)
    R1        2.69734   0.00000   0.00000   0.00001   0.00001   2.69735
    R2        2.04978  -0.00000   0.00000  -0.00000  -0.00000   2.04978
    R3        2.06098  -0.00000   0.00000  -0.00000  -0.00000   2.06098
    R4        2.06090  -0.00000   0.00000  -0.00000  -0.00000   2.06090
    R5        2.57005  -0.00000   0.00000  -0.00000  -0.00000   2.57005
    R6        2.67101   0.00002   0.00000   0.00005   0.00005   2.67106
    R7        2.63174  -0.00001   0.00000  -0.00003  -0.00003   2.63171
    R8        6.69093  -0.00000   0.00000  -0.00051  -0.00051   6.69042
    R9        2.63174  -0.00001   0.00000  -0.00003  -0.00003   2.63171
   R10        6.69093  -0.00000   0.00000  -0.00051  -0.00051   6.69042
   R11        2.57005  -0.00000   0.00000  -0.00000  -0.00000   2.57005
   R12        2.64594   0.00002   0.00000   0.00005   0.00005   2.64599
   R13        6.64689  -0.00000   0.00000  -0.00030  -0.00030   6.64659
   R14        2.04106  -0.00000   0.00000  -0.00000  -0.00000   2.04106
   R15        2.62212  -0.00001   0.00000  -0.00003  -0.00003   2.62210
   R16        6.61126   0.00000   0.00000  -0.00008  -0.00008   6.61118
   R17        2.04438  -0.00000   0.00000  -0.00000  -0.00000   2.04438
   R18        2.64594   0.00002   0.00000   0.00005   0.00005   2.64599
   R19        2.04438  -0.00000   0.00000  -0.00000  -0.00000   2.04438
   R20        6.61126   0.00000   0.00000  -0.00008  -0.00008   6.61118
   R21        2.04106  -0.00000   0.00000  -0.00000  -0.00000   2.04106
   R22        6.64689  -0.00000   0.00000  -0.00030  -0.00030   6.64659
   R23        2.69734   0.00000   0.00000   0.00001   0.00001   2.69735
   R24        2.06090  -0.00000   0.00000  -0.00000  -0.00000   2.06090
   R25        2.06098  -0.00000   0.00000  -0.00000  -0.00000   2.06098
   R26        2.04978  -0.00000   0.00000  -0.00000  -0.00000   2.04978
    A1        1.84498  -0.00000   0.00000  -0.00000  -0.00000   1.84497
    A2        1.93623   0.00000   0.00000   0.00000   0.00000   1.93623
    A3        1.93488   0.00000   0.00000  -0.00000  -0.00000   1.93488
    A4        1.91612  -0.00000   0.00000   0.00000   0.00000   1.91612
    A5        1.91652   0.00000   0.00000   0.00000   0.00000   1.91652
    A6        1.91409  -0.00000   0.00000  -0.00000  -0.00000   1.91409
    A7        2.02492  -0.00000   0.00000  -0.00001  -0.00001   2.02491
    A8        2.01495   0.00000   0.00000  -0.00001  -0.00001   2.01494
    A9        2.17998  -0.00000   0.00000   0.00001   0.00001   2.17999
   A10        1.99682  -0.00000   0.00000  -0.00005  -0.00005   1.99677
   A11        2.08824  -0.00000   0.00000  -0.00000  -0.00000   2.08824
   A12        2.08824  -0.00000   0.00000  -0.00000  -0.00000   2.08824
   A13        2.01495   0.00000   0.00000  -0.00001  -0.00001   2.01494
   A14        2.17998  -0.00000   0.00000   0.00001   0.00001   2.17999
   A15        1.99682  -0.00000   0.00000  -0.00005  -0.00005   1.99677
   A16        2.09911   0.00000   0.00000   0.00000   0.00000   2.09911
   A17        2.09819  -0.00000   0.00000  -0.00000  -0.00000   2.09819
   A18        2.08589   0.00000   0.00000  -0.00000  -0.00000   2.08588
   A19        1.98029   0.00000   0.00000   0.00002   0.00002   1.98030
   A20        2.09583  -0.00000   0.00000  -0.00000  -0.00000   2.09583
   A21        2.08313   0.00000   0.00000  -0.00000  -0.00000   2.08313
   A22        2.10422  -0.00000   0.00000   0.00001   0.00001   2.10422
   A23        1.96701   0.00000   0.00000   0.00010   0.00010   1.96711
   A24        2.09583  -0.00000   0.00000  -0.00000  -0.00000   2.09583
   A25        2.10422  -0.00000   0.00000   0.00001   0.00001   2.10422
   A26        2.08313   0.00000   0.00000  -0.00000  -0.00000   2.08313
   A27        1.96701   0.00000   0.00000   0.00010   0.00010   1.96711
   A28        2.09911   0.00000   0.00000   0.00000   0.00000   2.09911
   A29        2.09819  -0.00000   0.00000  -0.00000  -0.00000   2.09819
   A30        2.08589   0.00000   0.00000  -0.00000  -0.00000   2.08588
   A31        1.98029   0.00000   0.00000   0.00002   0.00002   1.98030
   A32        0.70167   0.00000   0.00000   0.00005   0.00005   0.70172
   A33        0.81737   0.00000   0.00000   0.00004   0.00004   0.81742
   A34        0.70239   0.00000   0.00000   0.00004   0.00004   0.70242
   A35        0.70239   0.00000   0.00000   0.00004   0.00004   0.70242
   A36        0.81737   0.00000   0.00000   0.00004   0.00004   0.81742
   A37        0.70167   0.00000   0.00000   0.00005   0.00005   0.70172
   A38        0.70287   0.00000   0.00000   0.00002   0.00002   0.70290
   A39        0.81600   0.00000   0.00000   0.00004   0.00004   0.81605
   A40        0.70287   0.00000   0.00000   0.00002   0.00002   0.70290
   A41        2.02492  -0.00000   0.00000  -0.00001  -0.00001   2.02491
   A42        1.93488   0.00000   0.00000  -0.00000  -0.00000   1.93488
   A43        1.93623   0.00000   0.00000   0.00000   0.00000   1.93623
   A44        1.84498  -0.00000   0.00000  -0.00000  -0.00000   1.84497
   A45        1.91409  -0.00000   0.00000  -0.00000  -0.00000   1.91409
   A46        1.91652   0.00000   0.00000   0.00000   0.00000   1.91652
   A47        1.91612  -0.00000   0.00000   0.00000   0.00000   1.91612
    D1        3.12752   0.00000   0.00000   0.00004   0.00004   3.12756
    D2       -1.07952   0.00000   0.00000   0.00004   0.00004  -1.07948
    D3        1.05161   0.00000   0.00000   0.00004   0.00004   1.05165
    D4       -3.12040  -0.00000   0.00000  -0.00006  -0.00006  -3.12046
    D5        0.01702  -0.00000   0.00000  -0.00006  -0.00006   0.01695
    D6        1.61878  -0.00000   0.00000  -0.00001  -0.00001   1.61877
    D7        3.13765   0.00000   0.00000  -0.00000  -0.00000   3.13765
    D8        0.00000   0.00000   0.00000  -0.00000  -0.00000  -0.00000
    D9        0.00000   0.00000   0.00000   0.00000   0.00000   0.00000
   D10       -3.13765  -0.00000   0.00000   0.00000   0.00000  -3.13765
   D11       -3.13543  -0.00000   0.00000   0.00001   0.00001  -3.13542
   D12        0.00237  -0.00000   0.00000   0.00001   0.00001   0.00238
   D13        0.00182   0.00000   0.00000   0.00001   0.00001   0.00183
   D14        3.13963   0.00000   0.00000   0.00000   0.00000   3.13963
   D15        2.48945  -0.00000   0.00000  -0.00001  -0.00001   2.48944
   D16        3.05362   0.00000   0.00000  -0.00001  -0.00001   3.05362
   D17       -2.66926  -0.00000   0.00000  -0.00003  -0.00003  -2.66929
   D18       -0.00182  -0.00000   0.00000  -0.00001  -0.00001  -0.00183
   D19       -3.13963  -0.00000   0.00000  -0.00000  -0.00000  -3.13963
   D20        3.13543   0.00000   0.00000  -0.00001  -0.00001   3.13542
   D21       -0.00237   0.00000   0.00000  -0.00001  -0.00001  -0.00238
   D22        2.66926   0.00000   0.00000   0.00003   0.00003   2.66929
   D23       -3.05362  -0.00000   0.00000   0.00001   0.00001  -3.05362
   D24       -2.48945   0.00000   0.00000   0.00001   0.00001  -2.48944
   D25        3.12040   0.00000   0.00000   0.00006   0.00006   3.12046
   D26       -0.01702   0.00000   0.00000   0.00006   0.00006  -0.01695
   D27       -1.61878   0.00000   0.00000   0.00001   0.00001  -1.61877
   D28        0.00183   0.00000   0.00000   0.00001   0.00001   0.00184
   D29       -3.13916  -0.00000   0.00000   0.00000   0.00000  -3.13915
   D30        3.13966   0.00000   0.00000   0.00000   0.00000   3.13967
   D31       -0.00133   0.00000   0.00000   0.00000   0.00000  -0.00132
   D32       -2.59448  -0.00000   0.00000   0.00001   0.00001  -2.59448
   D33        2.56543  -0.00000   0.00000  -0.00001  -0.00001   2.56542
   D34        3.13072   0.00000   0.00000  -0.00000  -0.00000   3.13072
   D35        0.00000  -0.00000   0.00000   0.00000   0.00000   0.00000
   D36       -3.14098  -0.00000   0.00000  -0.00000  -0.00000  -3.14098
   D37        3.14098   0.00000   0.00000   0.00000   0.00000   3.14098
   D38       -0.00000   0.00000   0.00000   0.00000   0.00000   0.00000
   D39       -3.13170  -0.00000   0.00000   0.00001   0.00001  -3.13169
   D40       -2.56730   0.00000   0.00000   0.00004   0.00004  -2.56726
   D41        2.59436   0.00000   0.00000   0.00000   0.00000   2.59436
   D42       -0.00183  -0.00000   0.00000  -0.00001  -0.00001  -0.00184
   D43       -3.13966  -0.00000   0.00000  -0.00000  -0.00000  -3.13967
   D44        3.13916   0.00000   0.00000  -0.00000  -0.00000   3.13915
   D45        0.00133  -0.00000   0.00000  -0.00000  -0.00000   0.00132
   D46        2.56730  -0.00000   0.00000  -0.00004  -0.00004   2.56726
   D47        3.13170   0.00000   0.00000  -0.00001  -0.00001   3.13169
   D48       -2.59436  -0.00000   0.00000  -0.00000  -0.00000  -2.59436
   D49        2.59448   0.00000   0.00000  -0.00001  -0.00001   2.59448
   D50       -3.13072  -0.00000   0.00000   0.00000   0.00000  -3.13072
   D51       -2.56543   0.00000   0.00000   0.00001   0.00001  -2.56542
   D52       -1.05161  -0.00000   0.00000  -0.00004  -0.00004  -1.05165
   D53        1.07952  -0.00000   0.00000  -0.00004  -0.00004   1.07948
   D54       -3.12752  -0.00000   0.00000  -0.00004  -0.00004  -3.12756
         Item               Value     Threshold  Converged?
 Maximum Force            0.000016     0.000450     YES
 RMS     Force            0.000003     0.000300     YES
 Maximum Displacement     0.000605     0.001800     YES
 RMS     Displacement     0.000073     0.001200     YES
 Predicted change in Energy=-2.731819D-09
 Optimization completed.
    -- Stationary point found.
                           ----------------------------
                           !   Optimized Parameters   !
                           ! (Angstroms and Degrees)  !
 --------------------------                            --------------------------
 ! Name  Definition              Value          Derivative Info.                !
 --------------------------------------------------------------------------------
 ! R1    R(1,2)                  1.4274         -DE/DX =    0.0                 !
 ! R2    R(1,19)                 1.0847         -DE/DX =    0.0                 !
 ! R3    R(1,20)                 1.0906         -DE/DX =    0.0                 !
 ! R4    R(1,21)                 1.0906         -DE/DX =    0.0                 !
 ! R5    R(2,3)                  1.36           -DE/DX =    0.0                 !
 ! R6    R(3,4)                  1.4134         -DE/DX =    0.0                 !
 ! R7    R(3,8)                  1.3927         -DE/DX =    0.0                 !
 ! R8    R(3,11)                 3.5407         -DE/DX =    0.0                 !
 ! R9    R(4,5)                  1.3927         -DE/DX =    0.0                 !
 ! R10   R(4,11)                 3.5407         -DE/DX =    0.0                 !
 ! R11   R(4,14)                 1.36           -DE/DX =    0.0                 !
 ! R12   R(5,6)                  1.4002         -DE/DX =    0.0                 !
 ! R13   R(5,11)                 3.5174         -DE/DX =    0.0                 !
 ! R14   R(5,13)                 1.0801         -DE/DX =    0.0                 !
 ! R15   R(6,7)                  1.3876         -DE/DX =    0.0                 !
 ! R16   R(6,11)                 3.4985         -DE/DX =    0.0                 !
 ! R17   R(6,12)                 1.0818         -DE/DX =    0.0                 !
 ! R18   R(7,8)                  1.4002         -DE/DX =    0.0                 !
 ! R19   R(7,10)                 1.0818         -DE/DX =    0.0                 !
 ! R20   R(7,11)                 3.4985         -DE/DX =    0.0                 !
 ! R21   R(8,9)                  1.0801         -DE/DX =    0.0                 !
 ! R22   R(8,11)                 3.5174         -DE/DX =    0.0                 !
 ! R23   R(14,15)                1.4274         -DE/DX =    0.0                 !
 ! R24   R(15,16)                1.0906         -DE/DX =    0.0                 !
 ! R25   R(15,17)                1.0906         -DE/DX =    0.0                 !
 ! R26   R(15,18)                1.0847         -DE/DX =    0.0                 !
 ! A1    A(2,1,19)             105.7095         -DE/DX =    0.0                 !
 ! A2    A(2,1,20)             110.938          -DE/DX =    0.0                 !
 ! A3    A(2,1,21)             110.8606         -DE/DX =    0.0                 !
 ! A4    A(19,1,20)            109.7854         -DE/DX =    0.0                 !
 ! A5    A(19,1,21)            109.8084         -DE/DX =    0.0                 !
 ! A6    A(20,1,21)            109.6691         -DE/DX =    0.0                 !
 ! A7    A(1,2,3)              116.0194         -DE/DX =    0.0                 !
 ! A8    A(2,3,4)              115.4482         -DE/DX =    0.0                 !
 ! A9    A(2,3,8)              124.9038         -DE/DX =    0.0                 !
 ! A10   A(2,3,11)             114.4096         -DE/DX =    0.0                 !
 ! A11   A(4,3,8)              119.6476         -DE/DX =    0.0                 !
 ! A12   A(3,4,5)              119.6476         -DE/DX =    0.0                 !
 ! A13   A(3,4,14)             115.4482         -DE/DX =    0.0                 !
 ! A14   A(5,4,14)             124.9038         -DE/DX =    0.0                 !
 ! A15   A(11,4,14)            114.4096         -DE/DX =    0.0                 !
 ! A16   A(4,5,6)              120.2699         -DE/DX =    0.0                 !
 ! A17   A(4,5,13)             120.2172         -DE/DX =    0.0                 !
 ! A18   A(6,5,13)             119.5126         -DE/DX =    0.0                 !
 ! A19   A(11,5,13)            113.462          -DE/DX =    0.0                 !
 ! A20   A(5,6,7)              120.0825         -DE/DX =    0.0                 !
 ! A21   A(5,6,12)             119.3547         -DE/DX =    0.0                 !
 ! A22   A(7,6,12)             120.5628         -DE/DX =    0.0                 !
 ! A23   A(11,6,12)            112.7014         -DE/DX =    0.0                 !
 ! A24   A(6,7,8)              120.0825         -DE/DX =    0.0                 !
 ! A25   A(6,7,10)             120.5628         -DE/DX =    0.0                 !
 ! A26   A(8,7,10)             119.3547         -DE/DX =    0.0                 !
 ! A27   A(10,7,11)            112.7014         -DE/DX =    0.0                 !
 ! A28   A(3,8,7)              120.2699         -DE/DX =    0.0                 !
 ! A29   A(3,8,9)              120.2172         -DE/DX =    0.0                 !
 ! A30   A(7,8,9)              119.5126         -DE/DX =    0.0                 !
 ! A31   A(9,8,11)             113.462          -DE/DX =    0.0                 !
 ! A32   A(3,11,5)              40.2029         -DE/DX =    0.0                 !
 ! A33   A(3,11,6)              46.8321         -DE/DX =    0.0                 !
 ! A34   A(3,11,7)              40.2438         -DE/DX =    0.0                 !
 ! A35   A(4,11,6)              40.2438         -DE/DX =    0.0                 !
 ! A36   A(4,11,7)              46.8321         -DE/DX =    0.0                 !
 ! A37   A(4,11,8)              40.2029         -DE/DX =    0.0                 !
 ! A38   A(5,11,7)              40.2716         -DE/DX =    0.0                 !
 ! A39   A(5,11,8)              46.7536         -DE/DX =    0.0                 !
 ! A40   A(6,11,8)              40.2716         -DE/DX =    0.0                 !
 ! A41   A(4,14,15)            116.0194         -DE/DX =    0.0                 !
 ! A42   A(14,15,16)           110.8606         -DE/DX =    0.0                 !
 ! A43   A(14,15,17)           110.938          -DE/DX =    0.0                 !
 ! A44   A(14,15,18)           105.7095         -DE/DX =    0.0                 !
 ! A45   A(16,15,17)           109.6691         -DE/DX =    0.0                 !
 ! A46   A(16,15,18)           109.8084         -DE/DX =    0.0                 !
 ! A47   A(17,15,18)           109.7854         -DE/DX =    0.0                 !
 ! D1    D(19,1,2,3)           179.1935         -DE/DX =    0.0                 !
 ! D2    D(20,1,2,3)           -61.8521         -DE/DX =    0.0                 !
 ! D3    D(21,1,2,3)            60.253          -DE/DX =    0.0                 !
 ! D4    D(1,2,3,4)           -178.7858         -DE/DX =    0.0                 !
 ! D5    D(1,2,3,8)              0.975          -DE/DX =    0.0                 !
 ! D6    D(1,2,3,11)            92.749          -DE/DX =    0.0                 !
 ! D7    D(2,3,4,5)            179.7743         -DE/DX =    0.0                 !
 ! D8    D(2,3,4,14)             0.0            -DE/DX =    0.0                 !
 ! D9    D(8,3,4,5)              0.0            -DE/DX =    0.0                 !
 ! D10   D(8,3,4,14)          -179.7743         -DE/DX =    0.0                 !
 ! D11   D(2,3,8,7)           -179.6469         -DE/DX =    0.0                 !
 ! D12   D(2,3,8,9)              0.1361         -DE/DX =    0.0                 !
 ! D13   D(4,3,8,7)              0.1046         -DE/DX =    0.0                 !
 ! D14   D(4,3,8,9)            179.8875         -DE/DX =    0.0                 !
 ! D15   D(2,3,11,5)           142.6352         -DE/DX =    0.0                 !
 ! D16   D(2,3,11,6)           174.9597         -DE/DX =    0.0                 !
 ! D17   D(2,3,11,7)          -152.9373         -DE/DX =    0.0                 !
 ! D18   D(3,4,5,6)             -0.1046         -DE/DX =    0.0                 !
 ! D19   D(3,4,5,13)          -179.8875         -DE/DX =    0.0                 !
 ! D20   D(14,4,5,6)           179.6469         -DE/DX =    0.0                 !
 ! D21   D(14,4,5,13)           -0.1361         -DE/DX =    0.0                 !
 ! D22   D(14,4,11,6)          152.9373         -DE/DX =    0.0                 !
 ! D23   D(14,4,11,7)         -174.9597         -DE/DX =    0.0                 !
 ! D24   D(14,4,11,8)         -142.6352         -DE/DX =    0.0                 !
 ! D25   D(3,4,14,15)          178.7858         -DE/DX =    0.0                 !
 ! D26   D(5,4,14,15)           -0.975          -DE/DX =    0.0                 !
 ! D27   D(11,4,14,15)         -92.749          -DE/DX =    0.0                 !
 ! D28   D(4,5,6,7)              0.105          -DE/DX =    0.0                 !
 ! D29   D(4,5,6,12)          -179.8605         -DE/DX =    0.0                 !
 ! D30   D(13,5,6,7)           179.8895         -DE/DX =    0.0                 !
 ! D31   D(13,5,6,12)           -0.076          -DE/DX =    0.0                 !
 ! D32   D(13,5,11,3)         -148.6529         -DE/DX =    0.0                 !
 ! D33   D(13,5,11,7)          146.9881         -DE/DX =    0.0                 !
 ! D34   D(13,5,11,8)          179.3771         -DE/DX =    0.0                 !
 ! D35   D(5,6,7,8)              0.0            -DE/DX =    0.0                 !
 ! D36   D(5,6,7,10)          -179.9651         -DE/DX =    0.0                 !
 ! D37   D(12,6,7,8)           179.9651         -DE/DX =    0.0                 !
 ! D38   D(12,6,7,10)            0.0            -DE/DX =    0.0                 !
 ! D39   D(12,6,11,3)         -179.433          -DE/DX =    0.0                 !
 ! D40   D(12,6,11,4)         -147.0957         -DE/DX =    0.0                 !
 ! D41   D(12,6,11,8)          148.6457         -DE/DX =    0.0                 !
 ! D42   D(6,7,8,3)             -0.105          -DE/DX =    0.0                 !
 ! D43   D(6,7,8,9)           -179.8895         -DE/DX =    0.0                 !
 ! D44   D(10,7,8,3)           179.8605         -DE/DX =    0.0                 !
 ! D45   D(10,7,8,9)             0.076          -DE/DX =    0.0                 !
 ! D46   D(10,7,11,3)          147.0957         -DE/DX =    0.0                 !
 ! D47   D(10,7,11,4)          179.433          -DE/DX =    0.0                 !
 ! D48   D(10,7,11,5)         -148.6457         -DE/DX =    0.0                 !
 ! D49   D(9,8,11,4)           148.6529         -DE/DX =    0.0                 !
 ! D50   D(9,8,11,5)          -179.3771         -DE/DX =    0.0                 !
 ! D51   D(9,8,11,6)          -146.9881         -DE/DX =    0.0                 !
 ! D52   D(4,14,15,16)         -60.253          -DE/DX =    0.0                 !
 ! D53   D(4,14,15,17)          61.8521         -DE/DX =    0.0                 !
 ! D54   D(4,14,15,18)        -179.1935         -DE/DX =    0.0                 !
 --------------------------------------------------------------------------------
 GradGradGradGradGradGradGradGradGradGradGradGradGradGradGradGradGradGrad


 ----------------------------------------------------------------------

 Electric dipole moment (input orientation):
 (Debye = 10**-18 statcoulomb cm , SI units = C m)
                  (au)            (Debye)         (10**-30 SI)
   Tot        0.622499D+01      0.158223D+02      0.527776D+02
   x          0.215960D+01      0.548915D+01      0.183098D+02
   y          0.581676D+01      0.147847D+02      0.493166D+02
   z          0.501848D+00      0.127557D+01      0.425484D+01

 Dipole polarizability, Alpha (input orientation).
 (esu units = cm**3 , SI units = C**2 m**2 J**-1)
 Alpha(0;0):
               (au)            (10**-24 esu)      (10**-40 SI)
   iso        0.143524D+03      0.212680D+02      0.236638D+02
   aniso      0.708473D+02      0.104985D+02      0.116811D+02
   xx         0.167018D+03      0.247495D+02      0.275375D+02
   yx         0.147107D+01      0.217990D+00      0.242547D+00
   yy         0.966203D+02      0.143177D+02      0.159305D+02
   zx         0.855527D-01      0.126776D-01      0.141057D-01
   zy        -0.458291D+01     -0.679117D+00     -0.755619D+00
   zz         0.166933D+03      0.247369D+02      0.275235D+02

 ----------------------------------------------------------------------

 Dipole orientation:
     6          0.06493086          0.00393241         -0.00073814
     8         -0.93817137         -2.49928904          0.05699100
     6          0.65108189         -4.33138379          0.90721155
     6         -0.34835272         -6.80835970          0.90721155
     6          1.14115684         -8.81316482          1.73677283
     6          3.61746668         -8.38217068          2.56329573
     6          4.59860978         -5.95052805          2.56329573
     6          3.11482319         -3.92167524          1.73677283
     1          3.89720844         -2.03652831          1.74090693
     1          6.51033672         -5.60092903          3.19778307
     3          0.17596719         -5.57979865          7.46345438
     1          4.75125249         -9.96060317          3.19778307
     1          0.39617705        -10.71340448          1.74090693
     8         -2.76404746         -7.02449862          0.05699100
     6         -3.77905573         -9.52291610         -0.00073814
     1         -2.66451440        -10.73948659         -1.23567528
     1         -3.84854127        -10.33359045          1.89283768
     1         -5.67974349         -9.33275038         -0.74425966
     1         -1.43550076          1.18608380         -0.74425966
     1          0.57750623          0.63582451          1.89283768
     1          1.71167190          0.10635351         -1.23567528

 Electric dipole moment (dipole orientation):
 (Debye = 10**-18 statcoulomb cm , SI units = C m)
                  (au)            (Debye)         (10**-30 SI)
   Tot        0.622499D+01      0.158223D+02      0.527776D+02
   x          0.000000D+00      0.000000D+00      0.000000D+00
   y          0.000000D+00      0.000000D+00      0.000000D+00
   z          0.622499D+01      0.158223D+02      0.527776D+02

 Dipole polarizability, Alpha (dipole orientation).
 (esu units = cm**3 , SI units = C**2 m**2 J**-1)
 Alpha(0;0):
               (au)            (10**-24 esu)      (10**-40 SI)
   iso        0.143524D+03      0.212680D+02      0.236638D+02
   aniso      0.708473D+02      0.104985D+02      0.116811D+02
   xx         0.158881D+03      0.235438D+02      0.261960D+02
   yx         0.336886D+01      0.499214D+00      0.555451D+00
   yy         0.165871D+03      0.245796D+02      0.273485D+02
   zx         0.223967D+02      0.331885D+01      0.369272D+01
   zy        -0.903684D+01     -0.133912D+01     -0.148997D+01
   zz         0.105818D+03      0.156806D+02      0.174471D+02

 ----------------------------------------------------------------------
 Unable to Open any file for archive entry.
 1\1\GINC-COMPUTE-0-21\Freq\RMP2-FC\Aug-CC-pVTZ\C8H10Li1O2(1+)\RWANG737
 \21-Nov-2025\0\\#N Geom=AllCheck Guess=TCheck SCRF=Check GenChk RMP2(F
 C)/Aug-CC-pVTZ Freq\\C8H10O2Li\\1,1\C,0.0297732382,-0.0102730676,-0.01
 38962665\O,-0.0339461936,-0.0768144519,1.4105003083\C,1.1603099535,-0.
 0948322537,2.0609341492\C,1.0835505877,-0.187834919,3.4692168466\C,2.2
 545279839,-0.2177814995,4.2224816402\C,3.5023024792,-0.1584056894,3.59
 00144039\C,3.5776570054,-0.0671051462,2.2075059065\C,2.4061110639,-0.0
 341214299,1.441429106\H,2.475515683,0.0352517478,0.3658141456\H,4.5376
 092409,-0.0213297189,1.7107426675\Li,2.3386999217,3.0956485922,3.04516
 58788\H,4.4025066664,-0.1850217895,4.1894319581\H,2.2066267085,-0.2905
 376988,5.2990452404\O,-0.1741785699,-0.2467218583,3.9833046427\C,-0.26
 54556525,-0.3679763059,5.4025859317\H,0.225056979,-1.2791554223,5.7468
 526158\H,0.1781932231,0.4970153474,5.8969829511\H,-1.3259200874,-0.414
 5788159,5.6257709728\H,-0.9999504088,-0.0196296314,-0.3547038951\H,0.5
 181260148,0.9088824248,-0.3396692617\H,0.5611602914,-0.8719281927,-0.4
 195412081\\Version=ES64L-G16RevC.01\State=1-A'\HF=-466.0605676\MP2=-46
 7.8585959\RMSD=1.664e-09\RMSF=1.549e-05\ZeroPoint=0.1676335\Thermal=0.
 179055\ETot=-467.6795409\HTot=-467.6785967\GTot=-467.7280854\Dipole=2.
 1595998,5.8167622,0.501848\DipoleDeriv=0.2806299,0.0012285,-0.0328738,
 -0.0182755,0.3750459,-0.0415535,0.3081362,-0.0369969,1.1615428,-1.4567
 546,0.0323663,-0.9126763,0.0339168,-0.3151991,0.0492787,-0.8441,0.0510
 307,-1.5256433,1.2931495,-0.0329268,1.0411166,-0.0481079,0.0702708,-0.
 0116385,1.0781865,-0.0065675,0.5829019,1.5133527,0.1003109,-0.9348234,
 0.0896624,0.0753681,-0.0384251,-0.9735991,-0.0420881,0.3576011,-0.1568
 355,-0.0194857,0.2489395,0.0103722,-0.228106,-0.0078307,-0.1336733,-0.
 0195767,-0.0709524,-0.0356254,0.0088244,-0.1206257,-0.0050329,-0.21344
 03,-0.0194382,0.0675329,-0.0153566,0.0195199,-0.0407003,-0.006666,0.11
 40447,0.0039077,-0.213926,-0.0119521,-0.0743309,-0.0158549,0.0250809,-
 0.1433473,0.0129796,-0.2574069,-0.0064936,-0.2290065,-0.0120599,0.1258
 918,-0.0008801,-0.0835405,0.1231276,-0.0011545,0.0035308,0.0003724,0.1
 888573,0.0147799,-0.000913,0.0168246,-0.0540357,-0.0816879,-0.0089192,
 0.0694675,-0.0081846,0.1816865,0.010066,0.0812778,0.0104928,0.0434877,
 0.9894036,-0.0012682,-0.0004304,0.0032046,1.0162646,0.0015285,-0.00013
 51,0.0012847,0.9958418,-0.0638857,0.0012281,-0.081633,0.0034543,0.1819
 494,0.0091799,-0.0932476,0.0085917,0.0254228,0.1213189,-0.0018652,0.01
 55541,-0.0011645,0.1887893,0.0173384,0.0201448,0.0151723,-0.052159,-1.
 6470445,-0.090048,0.8957399,-0.0797181,-0.3218522,0.0952236,0.8279482,
 0.092824,-1.3287,0.3207457,0.0045871,-0.0588619,0.0295865,0.3782152,-0
 .0594128,-0.3995088,-0.064269,1.1182578,0.0459308,0.10593,-0.0819293,0
 .0586008,-0.0879768,0.0847676,0.0749868,0.0104096,-0.0549674,0.0534574
 ,-0.0868955,-0.0938972,-0.0648255,-0.0815172,-0.0934331,0.0654391,-0.0
 139905,-0.0728516,-0.1117199,-0.0128576,0.0934456,-0.0084964,0.1022081
 ,0.0079777,0.0332641,0.0065177,0.0247417,-0.0963389,0.0005953,-0.10742
 62,-0.0028398,0.1027821,0.0027241,-0.0471837,0.0041336,0.0087868,0.050
 0708,-0.1001773,0.0942145,-0.0661337,-0.094223,0.0832051,-0.061416,0.0
 007041,-0.0567591,0.042753,0.0942137,0.1065309,0.0761948,-0.0761902,-0
 .0803255,-0.0547008,-0.0024057,-0.0635761\Polar=167.0178636,1.4710712,
 96.6203161,0.0855527,-4.5829068,166.9326313\PG=CS [SG(Li1),X(C8H10O2)]
 \NImag=0\\0.64058577,-0.00004172,0.58995774,0.01568176,0.00669399,0.44
 605435,-0.08458837,-0.00051130,0.00123780,0.38402571,-0.00199678,-0.06
 087427,0.00740058,-0.00085947,0.07021700,0.03646605,0.00735946,-0.2142
 4988,0.09763644,-0.01892668,0.47972994,-0.00669899,0.00086107,-0.01861
 844,-0.25331212,0.00137659,-0.09076501,0.69542797,0.00210358,-0.004416
 40,0.00109669,0.00006659,-0.04139903,0.00443849,0.01353954,0.14815798,
 -0.04433841,0.00098331,-0.03407809,-0.05271731,0.00433715,-0.14179879,
 -0.04062374,-0.03558986,0.69739240,-0.00660969,-0.00028885,0.00326016,
 -0.01465164,0.00276082,-0.05192601,-0.08709987,-0.00195232,0.03505111,
 0.68654508,-0.00025428,0.00263724,-0.00003642,0.00057902,0.00678051,0.
 00163182,0.00104099,-0.06918739,0.01620468,0.00820054,0.14826049,0.000
 64740,0.00001945,0.00246782,-0.01744634,0.00253091,-0.03529003,-0.0115
 4703,0.01466235,-0.30160400,0.04062254,-0.03665599,0.70617272,-0.00015
 256,0.00003619,-0.00019437,0.00410976,-0.00057928,0.00753895,0.0167992
 1,0.00282856,-0.04427864,-0.26514575,0.00103430,-0.08674990,0.68816784
 ,0.00012989,0.00112623,0.00008742,-0.00024868,0.00385386,0.00081606,0.
 00210415,0.00168349,0.00051108,0.00450134,-0.05883721,0.00804565,0.010
 45881,0.12362569,-0.00166936,0.00008721,0.00032478,0.00176005,0.000687
 39,-0.00748691,-0.02760423,0.00064829,-0.01621253,-0.12802763,0.006919
 66,-0.20626462,-0.00380994,-0.04051333,0.73712868,0.00023007,-0.000104
 51,0.00131808,-0.00547919,0.00024964,-0.00392850,-0.00373628,-0.001251
 77,0.01890109,-0.04657152,0.00035906,-0.01672402,-0.29964185,-0.011007
 24,0.11088893,0.71192368,0.00003871,0.00031435,-0.00003570,-0.00008515
 ,-0.00146357,-0.00026809,-0.00117787,-0.00184662,0.00220291,-0.0007511
 0,0.00112165,-0.00327803,-0.00830888,-0.05571208,0.00830307,0.00523521
 ,0.12956540,-0.00058642,-0.00000614,0.00106339,0.00018970,-0.00026472,
 0.00137341,0.01824643,0.00224169,-0.03035348,0.00149881,-0.00296682,0.
 04582298,0.07426881,0.00815184,-0.15884472,0.03311549,-0.03827438,0.71
 120905,0.00072724,-0.00006302,0.00080288,-0.00289482,-0.00016793,0.000
 73616,-0.04711737,-0.00116932,0.00648523,-0.00003774,0.00106323,-0.015
 58058,0.00936389,-0.00201985,0.03194133,-0.11578339,-0.00271259,0.0318
 0263,0.71899547,0.00002203,0.00067813,0.00021324,-0.00057573,0.0069000
 0,0.00070305,0.00009232,0.00109304,-0.00276504,0.00104605,-0.00177669,
 0.00183814,-0.00313945,0.00636663,0.00259314,-0.00033776,-0.05986053,0
 .02047933,0.00949586,0.12950847,-0.00031077,0.00007888,-0.00237067,0.0
 0481199,0.00094938,-0.00478801,-0.01172760,-0.00308451,0.04639741,-0.0
 1492213,0.00179627,-0.03412196,0.05020947,0.00292549,-0.02638815,-0.00
 440127,0.02018461,-0.36690443,-0.03156549,-0.03761179,0.70419416,-0.00
 277937,-0.00022920,0.00518538,-0.04420464,-0.00122914,0.00307208,-0.28
 760224,-0.01008022,0.07729705,0.00864277,-0.00325476,0.04696790,-0.031
 86521,-0.00062772,0.00322786,0.01781519,0.00321523,-0.04534740,-0.2779
 3680,0.00255862,-0.08760010,0.68780671,0.00003945,-0.00078766,-0.00026
 246,0.00069147,0.00708775,-0.00048446,-0.01195407,-0.05927505,0.009522
 02,-0.00179713,0.00155971,0.00133207,0.00002769,-0.00122448,-0.0000702
 2,0.00195920,0.00648056,0.00200965,0.00468474,-0.05539539,0.00661692,0
 .01020000,0.12352873,-0.00349310,-0.00038683,0.00622584,-0.02623276,-0
 .00103260,0.01283268,0.11868002,0.01056118,-0.18337032,0.03034192,0.00
 115492,-0.00793230,-0.00681453,-0.00021310,0.00056582,-0.02708824,0.00
 234941,-0.03495337,-0.12425805,0.00649686,-0.18086644,-0.00050958,-0.0
 3979429,0.73758675,-0.00258248,-0.00004466,0.00034366,0.00231643,0.000
 16285,-0.00189724,0.00400022,-0.00170027,0.02789540,-0.00487880,-0.000
 25466,0.00091337,-0.00174265,-0.00001051,0.00015764,-0.00418041,0.0000
 5124,-0.00327529,0.00604999,0.00176363,-0.02702677,-0.05719775,-0.0017
 6892,0.02138792,0.05900234,0.00010573,-0.00094062,0.00001327,0.0001584
 5,-0.00303987,-0.00015855,0.00011972,0.00317349,0.00114837,-0.00026681
 ,0.00637831,0.00041381,-0.00004168,-0.00131477,-0.00013407,0.00008904,
 0.00625400,0.00030406,-0.00016585,0.00176065,0.00052399,-0.00188236,-0
 .03259462,0.02027407,0.00174980,0.02445581,-0.00252777,-0.00009305,-0.
 00067328,-0.00076073,-0.00016644,-0.00094192,-0.00183256,0.00076439,-0
 .00946474,0.00133574,0.00039679,0.00096836,0.00029826,-0.00014414,0.00
 071181,-0.00333075,0.00030354,0.00045796,0.00443644,0.00091614,-0.0114
 2202,0.02246614,0.02039424,-0.34662031,-0.01817348,-0.02207200,0.36761
 462,0.00004978,-0.00002914,0.00070670,-0.00208401,-0.00005683,0.000094
[truncated: 20,459 more chars]
