# Supplementary material for: Interplay of Noncovalent Interactions in Phase Separation Mediated by Tyrosine-Rich and Arginine-Rich Polypeptides
Source: J Am Chem Soc. 2026 Jun 17;148(25):26585–98. doi: 10.1021/jacs.6c06972 (PMC13339138; doi:10.1021/jacs.6c06972)
Supplement: Supplementary file 2 [file ja6c06972_si_002.zip › output/G'-1.txt]

 Entering Gaussian System, Link 0=/share/apps/gaussian/g16/g16
 Initial command:
 /share/apps/gaussian/g16/l1.exe "/scratch/webmo-77271/1914/Gau-334047.inp" -scrdir="/scratch/webmo-77271/1914/"
 Entering Link 1 = /share/apps/gaussian/g16/l1.exe PID=    334048.
  
 Copyright (c) 1988-2019, Gaussian, Inc.  All Rights Reserved.
  
 This is part of the Gaussian(R) 16 program.  It is based on
 the Gaussian(R) 09 system (copyright 2009, Gaussian, Inc.),
 the Gaussian(R) 03 system (copyright 2003, Gaussian, Inc.),
 the Gaussian(R) 98 system (copyright 1998, Gaussian, Inc.),
 the Gaussian(R) 94 system (copyright 1995, Gaussian, Inc.),
 the Gaussian 92(TM) system (copyright 1992, Gaussian, Inc.),
 the Gaussian 90(TM) system (copyright 1990, Gaussian, Inc.),
 the Gaussian 88(TM) system (copyright 1988, Gaussian, Inc.),
 the Gaussian 86(TM) system (copyright 1986, Carnegie Mellon
 University), and the Gaussian 82(TM) system (copyright 1983,
 Carnegie Mellon University). Gaussian is a federally registered
 trademark of Gaussian, Inc.
  
 This software contains proprietary and confidential information,
 including trade secrets, belonging to Gaussian, Inc.
  
 This software is provided under written license and may be
 used, copied, transmitted, or stored only in accord with that
 written license.
  
 The following legend is applicable only to US Government
 contracts under FAR:
  
                    RESTRICTED RIGHTS LEGEND
  
 Use, reproduction and disclosure by the US Government is
 subject to restrictions as set forth in subparagraphs (a)
 and (c) of the Commercial Computer Software - Restricted
 Rights clause in FAR 52.227-19.
  
 Gaussian, Inc.
 340 Quinnipiac St., Bldg. 40, Wallingford CT 06492
  
  
 ---------------------------------------------------------------
 Warning -- This program may not be used in any manner that
 competes with the business of Gaussian, Inc. or will provide
 assistance to any competitor of Gaussian, Inc.  The licensee
 of this program is prohibited from giving any competitor of
 Gaussian, Inc. access to this program.  By using this program,
 the user acknowledges that Gaussian, Inc. is engaged in the
 business of creating and licensing software in the field of
 computational chemistry and represents and warrants to the
 licensee that it is not a competitor of Gaussian, Inc. and that
 it will not use this program in any manner prohibited above.
 ---------------------------------------------------------------
  

 Cite this work as:
 Gaussian 16, Revision C.01,
 M. J. Frisch, G. W. Trucks, H. B. Schlegel, G. E. Scuseria, 
 M. A. Robb, J. R. Cheeseman, G. Scalmani, V. Barone, 
 G. A. Petersson, H. Nakatsuji, X. Li, M. Caricato, A. V. Marenich, 
 J. Bloino, B. G. Janesko, R. Gomperts, B. Mennucci, H. P. Hratchian, 
 J. V. Ortiz, A. F. Izmaylov, J. L. Sonnenberg, D. Williams-Young, 
 F. Ding, F. Lipparini, F. Egidi, J. Goings, B. Peng, A. Petrone, 
 T. Henderson, D. Ranasinghe, V. G. Zakrzewski, J. Gao, N. Rega, 
 G. Zheng, W. Liang, M. Hada, M. Ehara, K. Toyota, R. Fukuda, 
 J. Hasegawa, M. Ishida, T. Nakajima, Y. Honda, O. Kitao, H. Nakai, 
 T. Vreven, K. Throssell, J. A. Montgomery, Jr., J. E. Peralta, 
 F. Ogliaro, M. J. Bearpark, J. J. Heyd, E. N. Brothers, K. N. Kudin, 
 V. N. Staroverov, T. A. Keith, R. Kobayashi, J. Normand, 
 K. Raghavachari, A. P. Rendell, J. C. Burant, S. S. Iyengar, 
 J. Tomasi, M. Cossi, J. M. Millam, M. Klene, C. Adamo, R. Cammi, 
 J. W. Ochterski, R. L. Martin, K. Morokuma, O. Farkas, 
 J. B. Foresman, and D. J. Fox, Gaussian, Inc., Wallingford CT, 2019.
 
 ******************************************
 Gaussian 16:  ES64L-G16RevC.01  3-Jul-2019
                29-Jan-2026 
 ******************************************
 %NProcShared=15
 Will use up to   15 processors via shared memory.
 %CHK=output.chk
 %Mem=45GB
 -----------------------------------------------
 #N MP2/aug-cc-pvtz OPT SCRF=(PCM,Solvent=Water)
 -----------------------------------------------
 1/18=20,19=15,26=6,38=1/1,3;
 2/9=110,12=2,17=6,18=5,40=1/2;
 3/5=16,6=1,7=10,11=9,25=1,30=1,70=2201,71=1,72=1/1,2,3;
 4//1;
 5/5=2,38=5,53=1/2;
 8/6=4,10=1/1;
 9/15=2,16=-3/6;
 10/5=1/2;
 6/7=2,8=2,9=2,10=2/1;
 7/12=2/1,2,3,16;
 1/18=20,19=15,26=6/3(2);
 2/9=110/2;
 99//99;
 2/9=110/2;
 3/5=16,6=1,7=10,11=9,25=1,30=1,70=2205,71=1,72=1/1,2,3;
 4/5=5,16=3,69=1/1;
 5/5=2,38=5,53=1/2;
 8/6=4,10=1/1;
 9/15=2,16=-3/6;
 10/5=1/2;
 7/12=2/1,2,3,16;
 1/18=20,19=15,26=6/3(-8);
 2/9=110/2;
 6/7=2,8=2,9=2,10=2/1;
 99/9=10/99;
 -------
 C8H12O3
 -------
 Symbolic Z-matrix:
 Charge =  0 Multiplicity = 1
 C
 O                    1    B1
 C                    2    B2       1    A1
 C                    3    B3       2    A2       1    D1       0
 C                    4    B4       3    A3       2    D2       0
 C                    5    B5       4    A4       3    D3       0
 C                    6    B6       5    A5       4    D4       0
 C                    3    B7       4    A6       5    D5       0
 H                    8    B8       3    A7       4    D6       0
 H                    7    B9       8    A8       3    D7       0
 H                    6    B10      5    A9       4    D8       0
 H                    5    B11      4    A10      3    D9       0
 O                    4    B12      5    A11      6    D10      0
 C                    13   B13      4    A12      5    D11      0
 H                    14   B14      13   A13      4    D12      0
 H                    14   B15      13   A14      4    D13      0
 H                    14   B16      13   A15      4    D14      0
 H                    1    B17      2    A16      3    D15      0
 H                    1    B18      2    A17      3    D16      0
 H                    1    B19      2    A18      3    D17      0
 O                    1    B20      2    A19      3    D18      0
 H                    21   B21      1    A20      2    D19      0
 H                    21   B22      22   A21      1    D20      0
       Variables:
  B1                    1.42995                  
  B2                    1.36337                  
  B3                    1.41104                  
  B4                    1.39192                  
  B5                    1.40021                  
  B6                    1.38805                  
  B7                    1.39095                  
  B8                    1.08017                  
  B9                    1.08172                  
  B10                   1.08177                  
  B11                   1.08012                  
  B12                   1.36068                  
  B13                   1.42865                  
  B14                   1.09025                  
  B15                   1.09034                  
  B16                   1.08484                  
  B17                   1.08486                  
  B18                   1.08983                  
  B19                   1.0899                   
  B20                   3.57926                  
  B21                   0.96229                  
  B22                   0.97105                  
  A1                  116.46811                  
  A2                  115.03245                  
  A3                  119.68624                  
  A4                  120.01413                  
  A5                  120.21813                  
  A6                  120.01205                  
  A7                  120.37137                  
  A8                  119.33823                  
  A9                  119.31802                  
  A10                 120.3088                   
  A11                 125.24554                  
  A12                 116.08842                  
  A13                 110.78136                  
  A14                 110.77353                  
  A15                 105.75009                  
  A16                 105.61703                  
  A17                 110.64121                  
  A18                 110.65975                  
  A19                  49.0863                   
  A20                 141.95086                  
  A21                 103.69805                  
  D1                 -178.60014                  
  D2                  179.81458                  
  D3                    0.02359                  
  D4                    0.04692                  
  D5                   -0.09785                  
  D6                  179.92944                  
  D7                  179.84501                  
  D8                 -179.85448                  
  D9                 -179.8058                   
  D10                 179.81892                  
  D11                  -0.17523                  
  D12                 -60.93351                  
  D13                  61.1656                   
  D14                -179.9217                   
  D15                 179.09478                  
  D16                 -62.00555                  
  D17                  60.13362                  
  D18                 167.40544                  
  D19                 -10.4772                   
  D20                  -5.86276                  
 
 Add virtual bond connecting atoms H23        and O2         Dist= 3.67D+00.

 GradGradGradGradGradGradGradGradGradGradGradGradGradGradGradGradGradGrad
 Berny optimization.
 Initialization pass.
                           ----------------------------
                           !    Initial Parameters    !
                           ! (Angstroms and Degrees)  !
 --------------------------                            --------------------------
 ! Name  Definition              Value          Derivative Info.                !
 --------------------------------------------------------------------------------
 ! R1    R(1,2)                  1.43           estimate D2E/DX2                !
 ! R2    R(1,18)                 1.0849         estimate D2E/DX2                !
 ! R3    R(1,19)                 1.0898         estimate D2E/DX2                !
 ! R4    R(1,20)                 1.0899         estimate D2E/DX2                !
 ! R5    R(2,3)                  1.3634         estimate D2E/DX2                !
 ! R6    R(2,23)                 1.9424         estimate D2E/DX2                !
 ! R7    R(3,4)                  1.411          estimate D2E/DX2                !
 ! R8    R(3,8)                  1.3909         estimate D2E/DX2                !
 ! R9    R(4,5)                  1.3919         estimate D2E/DX2                !
 ! R10   R(4,13)                 1.3607         estimate D2E/DX2                !
 ! R11   R(5,6)                  1.4002         estimate D2E/DX2                !
 ! R12   R(5,12)                 1.0801         estimate D2E/DX2                !
 ! R13   R(6,7)                  1.388          estimate D2E/DX2                !
 ! R14   R(6,11)                 1.0818         estimate D2E/DX2                !
 ! R15   R(7,8)                  1.4002         estimate D2E/DX2                !
 ! R16   R(7,10)                 1.0817         estimate D2E/DX2                !
 ! R17   R(8,9)                  1.0802         estimate D2E/DX2                !
 ! R18   R(13,14)                1.4287         estimate D2E/DX2                !
 ! R19   R(14,15)                1.0902         estimate D2E/DX2                !
 ! R20   R(14,16)                1.0903         estimate D2E/DX2                !
 ! R21   R(14,17)                1.0848         estimate D2E/DX2                !
 ! R22   R(21,22)                0.9623         estimate D2E/DX2                !
 ! R23   R(21,23)                0.971          estimate D2E/DX2                !
 ! A1    A(2,1,18)             105.617          estimate D2E/DX2                !
 ! A2    A(2,1,19)             110.6412         estimate D2E/DX2                !
 ! A3    A(2,1,20)             110.6597         estimate D2E/DX2                !
 ! A4    A(18,1,19)            109.917          estimate D2E/DX2                !
 ! A5    A(18,1,20)            109.9604         estimate D2E/DX2                !
 ! A6    A(19,1,20)            109.9646         estimate D2E/DX2                !
 ! A7    A(1,2,3)              116.4681         estimate D2E/DX2                !
 ! A8    A(1,2,23)             116.736          estimate D2E/DX2                !
 ! A9    A(3,2,23)             125.3318         estimate D2E/DX2                !
 ! A10   A(2,3,4)              115.0324         estimate D2E/DX2                !
 ! A11   A(2,3,8)              124.9554         estimate D2E/DX2                !
 ! A12   A(4,3,8)              120.012          estimate D2E/DX2                !
 ! A13   A(3,4,5)              119.6862         estimate D2E/DX2                !
 ! A14   A(3,4,13)             115.0679         estimate D2E/DX2                !
 ! A15   A(5,4,13)             125.2455         estimate D2E/DX2                !
 ! A16   A(4,5,6)              120.0141         estimate D2E/DX2                !
 ! A17   A(4,5,12)             120.3088         estimate D2E/DX2                !
 ! A18   A(6,5,12)             119.6768         estimate D2E/DX2                !
 ! A19   A(5,6,7)              120.2181         estimate D2E/DX2                !
 ! A20   A(5,6,11)             119.318          estimate D2E/DX2                !
 ! A21   A(7,6,11)             120.4638         estimate D2E/DX2                !
 ! A22   A(6,7,8)              120.1534         estimate D2E/DX2                !
 ! A23   A(6,7,10)             120.5082         estimate D2E/DX2                !
 ! A24   A(8,7,10)             119.3382         estimate D2E/DX2                !
 ! A25   A(3,8,7)              119.916          estimate D2E/DX2                !
 ! A26   A(3,8,9)              120.3714         estimate D2E/DX2                !
 ! A27   A(7,8,9)              119.7125         estimate D2E/DX2                !
 ! A28   A(4,13,14)            116.0884         estimate D2E/DX2                !
 ! A29   A(13,14,15)           110.7814         estimate D2E/DX2                !
 ! A30   A(13,14,16)           110.7735         estimate D2E/DX2                !
 ! A31   A(13,14,17)           105.7501         estimate D2E/DX2                !
 ! A32   A(15,14,16)           109.7962         estimate D2E/DX2                !
 ! A33   A(15,14,17)           109.8635         estimate D2E/DX2                !
 ! A34   A(16,14,17)           109.8038         estimate D2E/DX2                !
 ! A35   A(22,21,23)           103.698          estimate D2E/DX2                !
 ! A36   A(2,23,21)            155.6123         estimate D2E/DX2                !
 ! D1    D(18,1,2,3)           179.0948         estimate D2E/DX2                !
 ! D2    D(18,1,2,23)           12.1471         estimate D2E/DX2                !
 ! D3    D(19,1,2,3)           -62.0055         estimate D2E/DX2                !
 ! D4    D(19,1,2,23)          131.0467         estimate D2E/DX2                !
 ! D5    D(20,1,2,3)            60.1336         estimate D2E/DX2                !
 ! D6    D(20,1,2,23)         -106.8141         estimate D2E/DX2                !
 ! D7    D(1,2,3,4)           -178.6001         estimate D2E/DX2                !
 ! D8    D(1,2,3,8)              1.3074         estimate D2E/DX2                !
 ! D9    D(23,2,3,4)           -12.9139         estimate D2E/DX2                !
 ! D10   D(23,2,3,8)           166.9936         estimate D2E/DX2                !
 ! D11   D(1,2,23,21)           -3.0893         estimate D2E/DX2                !
 ! D12   D(3,2,23,21)         -168.7413         estimate D2E/DX2                !
 ! D13   D(2,3,4,5)            179.8146         estimate D2E/DX2                !
 ! D14   D(2,3,4,13)            -0.0009         estimate D2E/DX2                !
 ! D15   D(8,3,4,5)             -0.0979         estimate D2E/DX2                !
 ! D16   D(8,3,4,13)          -179.9133         estimate D2E/DX2                !
 ! D17   D(2,3,8,7)           -179.8017         estimate D2E/DX2                !
 ! D18   D(2,3,8,9)              0.0262         estimate D2E/DX2                !
 ! D19   D(4,3,8,7)              0.1015         estimate D2E/DX2                !
 ! D20   D(4,3,8,9)            179.9294         estimate D2E/DX2                !
 ! D21   D(3,4,5,6)              0.0236         estimate D2E/DX2                !
 ! D22   D(3,4,5,12)          -179.8058         estimate D2E/DX2                !
 ! D23   D(13,4,5,6)           179.8189         estimate D2E/DX2                !
 ! D24   D(13,4,5,12)           -0.0105         estimate D2E/DX2                !
 ! D25   D(3,4,13,14)          179.6285         estimate D2E/DX2                !
 ! D26   D(5,4,13,14)           -0.1752         estimate D2E/DX2                !
 ! D27   D(4,5,6,7)              0.0469         estimate D2E/DX2                !
 ! D28   D(4,5,6,11)          -179.8545         estimate D2E/DX2                !
 ! D29   D(12,5,6,7)           179.8774         estimate D2E/DX2                !
 ! D30   D(12,5,6,11)           -0.024          estimate D2E/DX2                !
 ! D31   D(5,6,7,8)             -0.0436         estimate D2E/DX2                !
 ! D32   D(5,6,7,10)          -179.9181         estimate D2E/DX2                !
 ! D33   D(11,6,7,8)           179.8567         estimate D2E/DX2                !
 ! D34   D(11,6,7,10)           -0.0178         estimate D2E/DX2                !
 ! D35   D(6,7,8,3)             -0.031          estimate D2E/DX2                !
 ! D36   D(6,7,8,9)           -179.8601         estimate D2E/DX2                !
 ! D37   D(10,7,8,3)           179.845          estimate D2E/DX2                !
 ! D38   D(10,7,8,9)             0.0159         estimate D2E/DX2                !
 ! D39   D(4,13,14,15)         -60.9335         estimate D2E/DX2                !
 ! D40   D(4,13,14,16)          61.1656         estimate D2E/DX2                !
 ! D41   D(4,13,14,17)        -179.9217         estimate D2E/DX2                !
 ! D42   D(22,21,23,2)         175.9694         estimate D2E/DX2                !
 --------------------------------------------------------------------------------
 Trust Radius=3.00D-01 FncErr=5.00D-06 GrdErr=5.00D-06 EigMax=2.50D+02 EigMin=1.00D-04
 Number of steps in this run=    111 maximum allowed number of steps=    138.
 GradGradGradGradGradGradGradGradGradGradGradGradGradGradGradGradGradGrad

                          Input orientation:                          
 ---------------------------------------------------------------------
 Center     Atomic      Atomic             Coordinates (Angstroms)
 Number     Number       Type             X           Y           Z
 ---------------------------------------------------------------------
      1          6           0        0.000000    0.000000    0.000000
      2          8           0        0.000000    0.000000    1.429955
      3          6           0        1.220469    0.000000    2.037610
      4          6           0        1.185286   -0.031233    3.447864
      5          6           0        2.376913   -0.037904    4.167175
      6          6           0        3.603055   -0.013183    3.491480
      7          6           0        3.635679    0.019005    2.104191
      8          6           0        2.441840    0.026010    1.372542
      9          1           0        2.475556    0.048832    0.293136
     10          1           0        4.580271    0.036862    1.577373
     11          1           0        4.522326   -0.021066    4.061667
     12          1           0        2.361742   -0.064888    5.246850
     13          8           0       -0.061142   -0.056716    3.993034
     14          6           0       -0.122114   -0.096914    5.419818
     15          1           0        0.363490   -0.994861    5.802600
     16          1           0        0.345191    0.788366    5.851950
     17          1           0       -1.177790   -0.114013    5.669080
     18          1           0       -1.044681   -0.016506   -0.292051
     19          1           0        0.478712    0.900536   -0.384180
     20          1           0        0.507846   -0.884372   -0.384537
     21          8           0       -2.639749   -0.589791    2.344133
     22          1           0       -2.802345   -0.736629    3.281152
     23          1           0       -1.689958   -0.391782    2.303825
 ---------------------------------------------------------------------
                    Distance matrix (angstroms):
                    1          2          3          4          5
     1  C    0.000000
     2  O    1.429955   0.000000
     3  C    2.375163   1.363374   0.000000
     4  C    3.646045   2.340478   1.411038   0.000000
     5  C    4.797551   3.625400   2.423602   1.391915   0.000000
     6  C    5.017232   4.151152   2.791170   2.418230   1.400213
     7  C    4.200732   3.697718   2.416203   2.795069   2.417360
     8  C    2.801273   2.442654   1.390950   2.426761   2.796118
     9  H    2.493329   2.724540   2.149609   3.409328   3.876265
    10  H    4.844414   4.582791   3.391378   3.876763   3.401095
    11  H    6.078570   5.232378   3.872920   3.393036   2.148071
    12  H    5.754257   4.488956   3.406749   2.149775   1.080119
    13  O    3.993905   2.564435   2.338680   1.360677   2.444339
    14  C    5.422059   3.992907   3.640226   2.366898   2.796021
    15  H    5.898478   4.499100   3.987394   2.673707   2.764825
    16  H    5.914896   4.504966   3.992094   2.675281   2.765698
    17  H    5.791257   4.401178   4.353414   3.244192   3.859719
    18  H    1.084862   2.014184   3.249384   4.354301   5.620717
    19  H    1.089827   2.081157   2.688166   4.006496   5.019828
    20  H    1.089904   2.081443   2.675209   3.984228   4.992795
    21  O    3.579258   2.855144   3.917025   4.020087   5.366093
    22  H    4.377411   3.438415   4.274582   4.052972   5.300752
    23  H    2.883931   1.942447   2.948719   3.115421   4.487398
                    6          7          8          9         10
     6  C    0.000000
     7  C    1.388046   0.000000
     8  C    2.416580   1.400219   0.000000
     9  H    3.391830   2.150977   1.080174   0.000000
    10  H    2.149712   1.081716   2.148245   2.465611   0.000000
    11  H    1.081774   2.149293   3.400299   4.289054   2.485644
    12  H    2.150547   3.392088   3.876202   4.956327   4.289205
    13  O    3.698620   4.152102   3.624740   4.487229   5.233248
    14  C    4.195518   5.012766   4.792641   5.749086   6.074100
    15  H    4.098750   5.041168   4.998713   5.992021   6.057907
    16  H    4.102191   5.046278   5.004220   5.998815   6.064047
    17  H    5.254387   5.991295   5.619748   6.501863   7.065415
    18  H    5.993044   5.258233   3.863743   3.569142   5.927704
    19  H    5.061339   4.115281   2.775742   2.274103   4.627787
    20  H    5.036149   4.097951   2.767030   2.280787   4.613286
    21  O    6.373498   6.309453   5.210158   5.548042   7.287612
    22  H    6.449555   6.588200   5.632575   6.115671   7.616047
    23  H    5.437816   5.345186   4.256007   4.646344   6.326708
                   11         12         13         14         15
    11  H    0.000000
    12  H    2.464691   0.000000
    13  O    4.584120   2.728093   0.000000
    14  C    4.839540   2.490077   1.428652   0.000000
    15  H    4.612488   2.273042   2.082056   1.090249   0.000000
    16  H    4.616140   2.271710   2.082028   1.090336   1.784003
    17  H    5.923153   3.564966   2.014774   1.084840   1.780243
    18  H    7.067280   6.502730   4.396694   5.786453   6.331263
    19  H    6.079945   6.015509   4.513067   5.919653   6.471635
    20  H    6.052279   5.985066   4.491313   5.891305   6.189807
    21  O    7.387062   5.806565   3.106808   4.005153   4.598317
    22  H    7.400814   5.566238   2.912602   3.488089   4.055477
    23  H    6.466831   5.018419   2.370388   3.500642   4.101436
                   16         17         18         19         20
    16  H    0.000000
    17  H    1.779663   0.000000
    18  H    6.350458   5.963414   0.000000
    19  H    6.238568   6.357300   1.780500   0.000000
    20  H    6.458969   6.330964   1.781035   1.785145   0.000000
    21  O    4.807698   3.663189   3.134065   4.403358   4.176095
    22  H    4.340691   2.954493   4.046696   5.184622   4.941303
    23  H    4.257202   3.415320   2.701071   3.687626   3.507175
                   21         22         23
    21  O    0.000000
    22  H    0.962291   0.000000
    23  H    0.971048   1.520360   0.000000
 Stoichiometry    C8H12O3
 Framework group  C1[X(C8H12O3)]
 Deg. of freedom    63
 Full point group                 C1      NOp   1
 Largest Abelian subgroup         C1      NOp   1
 Largest concise Abelian subgroup C1      NOp   1
                         Standard orientation:                         
 ---------------------------------------------------------------------
 Center     Atomic      Atomic             Coordinates (Angstroms)
 Number     Number       Type             X           Y           Z
 ---------------------------------------------------------------------
      1          6           0        1.156228   -2.598276    0.108453
      2          8           0        0.999583   -1.177109    0.131249
      3          6           0       -0.277054   -0.705144    0.052279
      4          6           0       -0.394457    0.700988    0.046170
      5          6           0       -1.654259    1.287199   -0.035578
      6          6           0       -2.797678    0.482502   -0.110766
      7          6           0       -2.680321   -0.900553   -0.103153
      8          6           0       -1.416998   -1.498796   -0.021109
      9          1           0       -1.333790   -2.575756   -0.018007
     10          1           0       -3.560413   -1.526686   -0.162361
     11          1           0       -3.771023    0.949981   -0.176316
     12          1           0       -1.755590    2.362521   -0.044173
     13          8           0        0.783427    1.378175    0.119992
     14          6           0        0.690414    2.803737    0.107080
     15          1           0        0.230296    3.153003   -0.817553
     16          1           0        0.117365    3.161652    0.962851
     17          1           0        1.710996    3.166012    0.170689
     18          1           0        2.225165   -2.775190    0.163224
     19          1           0        0.660217   -3.053253    0.965595
     20          1           0        0.757156   -3.014341   -0.816491
     21          8           0        3.558261    0.030872   -0.250578
     22          1           0        3.627175    0.983202   -0.370260
     23          1           0        2.607024   -0.116584   -0.122755
 ---------------------------------------------------------------------
 Rotational constants (GHZ):           1.3376006           0.9078290           0.5473899
 Standard basis: Aug-CC-pVTZ (5D, 7F)
 There are   905 symmetry adapted cartesian basis functions of A   symmetry.
 There are   782 symmetry adapted basis functions of A   symmetry.
   782 basis functions,  1116 primitive gaussians,   905 cartesian basis functions
    42 alpha electrons       42 beta electrons
       nuclear repulsion energy       627.8538865083 Hartrees.
 NAtoms=   23 NActive=   23 NUniq=   23 SFac= 1.00D+00 NAtFMM=   60 NAOKFM=F Big=F
 Integral buffers will be    131072 words long.
 Raffenetti 1 integral format.
 Two-electron integral symmetry is turned on.
 ------------------------------------------------------------------------------
 Polarizable Continuum Model (PCM)
 =================================
 Model                : PCM.
 Atomic radii         : UFF (Universal Force Field).
 Polarization charges : Total charges.
 Charge compensation  : None.
 Solution method      : On-the-fly selection.
 Cavity type          : Scaled VdW (van der Waals Surface) (Alpha=1.100).
 Cavity algorithm     : GePol (No added spheres)
                        Default sphere list used, NSphG=   23.
                        Lebedev-Laikov grids with approx.  5.0 points / Ang**2.
                        Smoothing algorithm: York/Karplus (Gamma=1.0000).
                        Polarization charges: spherical gaussians, with
                                              point-specific exponents (IZeta= 3).
                        Self-potential: point-specific (ISelfS= 7).
                        Self-field    : sphere-specific E.n sum rule (ISelfD= 2).
 1st derivatives      : Analytical E(r).r(x)/FMM algorithm (CHGder, D1EAlg=3).
                        Cavity 1st derivative terms included.
 Solvent              : Water, Eps=  78.355300 Eps(inf)=   1.777849
 ------------------------------------------------------------------------------
 One-electron integrals computed using PRISM.
 NBasis=   782 RedAO= T EigKep=  2.04D-06  NBF=   782
 NBsUse=   778 1.00D-06 EigRej=  8.92D-07 NBFU=   778
 ExpMin= 2.53D-02 ExpMax= 1.53D+04 ExpMxC= 5.22D+02 IAcc=3 IRadAn=         5 AccDes= 0.00D+00
 Harris functional with IExCor=  205 and IRadAn=       5 diagonalized for initial guess.
 HarFok:  IExCor=  205 AccDes= 0.00D+00 IRadAn=         5 IDoV= 1 UseB2=F ITyADJ=14
 ICtDFT=  3500011 ScaDFX=  1.000000  1.000000  1.000000  1.000000
 FoFCou: FMM=F IPFlag=           0 FMFlag=      100000 FMFlg1=           0
         NFxFlg=           0 DoJE=T BraDBF=F KetDBF=T FulRan=T
         wScrn=  0.000000 ICntrl=       500 IOpCl=  0 I1Cent=   200000004 NGrid=           0
         NMat0=    1 NMatS0=      1 NMatT0=    0 NMatD0=    1 NMtDS0=    0 NMtDT0=    0
 Petite list used in FoFCou.
 Requested convergence on RMS density matrix=1.00D-08 within 128 cycles.
 Requested convergence on MAX density matrix=1.00D-06.
 Requested convergence on             energy=1.00D-06.
 No special actions if energy rises.
 Inv3:  Mode=1 IEnd=    10134732.
 Iteration    1 A*A^-1 deviation from unit magnitude is 2.89D-15 for     60.
 Iteration    1 A*A^-1 deviation from orthogonality  is 2.00D-15 for   1774    111.
 Iteration    1 A^-1*A deviation from unit magnitude is 2.78D-15 for    603.
 Iteration    1 A^-1*A deviation from orthogonality  is 2.32D-15 for   1363    684.
 Error on total polarization charges =  0.01446
 SCF Done:  E(RHF) =  -534.700284510     A.U. after   13 cycles
            NFock= 13  Conv=0.91D-08     -V/T= 2.0015
 ExpMin= 2.53D-02 ExpMax= 1.53D+04 ExpMxC= 5.22D+02 IAcc=3 IRadAn=         5 AccDes= 0.00D+00
 HarFok:  IExCor=  205 AccDes= 0.00D+00 IRadAn=         5 IDoV=-2 UseB2=F ITyADJ=14
 ICtDFT= 12500011 ScaDFX=  1.000000  1.000000  1.000000  1.000000
 Range of M.O.s used for correlation:    12   778
 NBasis=   782 NAE=    42 NBE=    42 NFC=    11 NFV=     0
 NROrb=    767 NOA=    31 NOB=    31 NVA=   736 NVB=   736

 **** Warning!!: The largest alpha MO coefficient is  0.10888838D+03

 Disk-based method using ON**2 memory for 31 occupieds at a time.
 Estimated scratch disk usage= 47487657648 words.
 Actual    scratch disk usage= 42958173872 words.
 JobTyp=1 Pass  1:  I=  12 to  42 NPSUse= 15 ParTrn=T ParDer=T DoDerP=T.
 Spin components of T(2) and E(2):
     alpha-alpha T2 =       0.8278336160D-01 E2=     -0.2588612924D+00
     alpha-beta  T2 =       0.4488660978D+00 E2=     -0.1554025074D+01
     beta-beta   T2 =       0.8278336160D-01 E2=     -0.2588612924D+00
 ANorm=    0.1270603330D+01
 E2 =    -0.2071747658D+01 EUMP2 =    -0.53677203216827D+03
          IDoAtm=11111111111111111111111
 NEqPCM:  Using equilibrium solvation (IEInf=0, Eps=  78.3553, EpsInf=   1.7778)
          Differentiating once with respect to electric field.
                with respect to dipole field.
          Differentiating once with respect to nuclear coordinates.
          There are     1 degrees of freedom in the 1st order CPHF.  IDoFFX=0 NUNeed=     1.
 LinEq1:  Iter=  0 NonCon=     1 RMS=1.87D-03 Max=4.29D-02 NDo=     1
 AX will form     1 AO Fock derivatives at one time.
 LinEq1:  Iter=  1 NonCon=     1 RMS=4.50D-04 Max=6.42D-03 NDo=     1
 LinEq1:  Iter=  2 NonCon=     1 RMS=1.57D-04 Max=4.01D-03 NDo=     1
 LinEq1:  Iter=  3 NonCon=     1 RMS=6.06D-05 Max=1.36D-03 NDo=     1
 LinEq1:  Iter=  4 NonCon=     1 RMS=1.87D-05 Max=8.26D-04 NDo=     1
 LinEq1:  Iter=  5 NonCon=     1 RMS=4.93D-06 Max=2.48D-04 NDo=     1
 LinEq1:  Iter=  6 NonCon=     1 RMS=1.82D-06 Max=8.83D-05 NDo=     1
 LinEq1:  Iter=  7 NonCon=     1 RMS=7.96D-07 Max=4.53D-05 NDo=     1
 LinEq1:  Iter=  8 NonCon=     1 RMS=2.29D-07 Max=4.93D-06 NDo=     1
 LinEq1:  Iter=  9 NonCon=     1 RMS=7.65D-08 Max=2.14D-06 NDo=     1
 LinEq1:  Iter= 10 NonCon=     1 RMS=2.28D-08 Max=5.54D-07 NDo=     1
 LinEq1:  Iter= 11 NonCon=     1 RMS=5.63D-09 Max=1.43D-07 NDo=     1
 LinEq1:  Iter= 12 NonCon=     1 RMS=1.90D-09 Max=5.26D-08 NDo=     1
 LinEq1:  Iter= 13 NonCon=     1 RMS=6.94D-10 Max=2.49D-08 NDo=     1
 LinEq1:  Iter= 14 NonCon=     1 RMS=2.29D-10 Max=8.75D-09 NDo=     1
 LinEq1:  Iter= 15 NonCon=     1 RMS=8.55D-11 Max=1.94D-09 NDo=     1
 LinEq1:  Iter= 16 NonCon=     0 RMS=3.03D-11 Max=8.63D-10 NDo=     1
 Linear equations converged to 1.000D-10 1.000D-09 after    16 iterations.
 End of Minotr F.D. properties file   721 does not exist.
 End of Minotr F.D. properties file   722 does not exist.
 End of Minotr F.D. properties file   788 does not exist.

 **********************************************************************

            Population analysis using the SCF Density.

 **********************************************************************

 Orbital symmetries:
       Occupied  (A) (A) (A) (A) (A) (A) (A) (A) (A) (A) (A) (A)
                 (A) (A) (A) (A) (A) (A) (A) (A) (A) (A) (A) (A)
                 (A) (A) (A) (A) (A) (A) (A) (A) (A) (A) (A) (A)
                 (A) (A) (A) (A) (A) (A)
       Virtual   (A) (A) (A) (A) (A) (A) (A) (A) (A) (A) (A) (A)
                 (A) (A) (A) (A) (A) (A) (A) (A) (A) (A) (A) (A)
                 (A) (A) (A) (A) (A) (A) (A) (A) (A) (A) (A) (A)
                 (A) (A) (A) (A) (A) (A) (A) (A) (A) (A) (A) (A)
                 (A) (A) (A) (A) (A) (A) (A) (A) (A) (A) (A) (A)
                 (A) (A) (A) (A) (A) (A) (A) (A) (A) (A) (A) (A)
                 (A) (A) (A) (A) (A) (A) (A) (A) (A) (A) (A) (A)
                 (A) (A) (A) (A) (A) (A) (A) (A) (A) (A) (A) (A)
                 (A) (A) (A) (A) (A) (A) (A) (A) (A) (A) (A) (A)
                 (A) (A) (A) (A) (A) (A) (A) (A) (A) (A) (A) (A)
                 (A) (A) (A) (A) (A) (A) (A) (A) (A) (A) (A) (A)
                 (A) (A) (A) (A) (A) (A) (A) (A) (A) (A) (A) (A)
                 (A) (A) (A) (A) (A) (A) (A) (A) (A) (A) (A) (A)
                 (A) (A) (A) (A) (A) (A) (A) (A) (A) (A) (A) (A)
                 (A) (A) (A) (A) (A) (A) (A) (A) (A) (A) (A) (A)
                 (A) (A) (A) (A) (A) (A) (A) (A) (A) (A) (A) (A)
                 (A) (A) (A) (A) (A) (A) (A) (A) (A) (A) (A) (A)
                 (A) (A) (A) (A) (A) (A) (A) (A) (A) (A) (A) (A)
                 (A) (A) (A) (A) (A) (A) (A) (A) (A) (A) (A) (A)
                 (A) (A) (A) (A) (A) (A) (A) (A) (A) (A) (A) (A)
                 (A) (A) (A) (A) (A) (A) (A) (A) (A) (A) (A) (A)
                 (A) (A) (A) (A) (A) (A) (A) (A) (A) (A) (A) (A)
                 (A) (A) (A) (A) (A) (A) (A) (A) (A) (A) (A) (A)
                 (A) (A) (A) (A) (A) (A) (A) (A) (A) (A) (A) (A)
                 (A) (A) (A) (A) (A) (A) (A) (A) (A) (A) (A) (A)
                 (A) (A) (A) (A) (A) (A) (A) (A) (A) (A) (A) (A)
                 (A) (A) (A) (A) (A) (A) (A) (A) (A) (A) (A) (A)
                 (A) (A) (A) (A) (A) (A) (A) (A) (A) (A) (A) (A)
                 (A) (A) (A) (A) (A) (A) (A) (A) (A) (A) (A) (A)
                 (A) (A) (A) (A) (A) (A) (A) (A) (A) (A) (A) (A)
                 (A) (A) (A) (A) (A) (A) (A) (A) (A) (A) (A) (A)
                 (A) (A) (A) (A) (A) (A) (A) (A) (A) (A) (A) (A)
                 (A) (A) (A) (A) (A) (A) (A) (A) (A) (A) (A) (A)
                 (A) (A) (A) (A) (A) (A) (A) (A) (A) (A) (A) (A)
                 (A) (A) (A) (A) (A) (A) (A) (A) (A) (A) (A) (A)
                 (A) (A) (A) (A) (A) (A) (A) (A) (A) (A) (A) (A)
                 (A) (A) (A) (A) (A) (A) (A) (A) (A) (A) (A) (A)
                 (A) (A) (A) (A) (A) (A) (A) (A) (A) (A) (A) (A)
                 (A) (A) (A) (A) (A) (A) (A) (A) (A) (A) (A) (A)
                 (A) (A) (A) (A) (A) (A) (A) (A) (A) (A) (A) (A)
                 (A) (A) (A) (A) (A) (A) (A) (A) (A) (A) (A) (A)
                 (A) (A) (A) (A) (A) (A) (A) (A) (A) (A) (A) (A)
                 (A) (A) (A) (A) (A) (A) (A) (A) (A) (A) (A) (A)
                 (A) (A) (A) (A) (A) (A) (A) (A) (A) (A) (A) (A)
                 (A) (A) (A) (A) (A) (A) (A) (A) (A) (A) (A) (A)
                 (A) (A) (A) (A) (A) (A) (A) (A) (A) (A) (A) (A)
                 (A) (A) (A) (A) (A) (A) (A) (A) (A) (A) (A) (A)
                 (A) (A) (A) (A) (A) (A) (A) (A) (A) (A) (A) (A)
                 (A) (A) (A) (A) (A) (A) (A) (A) (A) (A) (A) (A)
                 (A) (A) (A) (A) (A) (A) (A) (A) (A) (A) (A) (A)
                 (A) (A) (A) (A) (A) (A) (A) (A) (A) (A) (A) (A)
                 (A) (A) (A) (A) (A) (A) (A) (A) (A) (A) (A) (A)
                 (A) (A) (A) (A) (A) (A) (A) (A) (A) (A) (A) (A)
                 (A) (A) (A) (A) (A) (A) (A) (A) (A) (A) (A) (A)
                 (A) (A) (A) (A) (A) (A) (A) (A) (A) (A) (A) (A)
                 (A) (A) (A) (A) (A) (A) (A) (A) (A) (A) (A) (A)
                 (A) (A) (A) (A) (A) (A) (A) (A) (A) (A) (A) (A)
                 (A) (A) (A) (A) (A) (A) (A) (A) (A) (A) (A) (A)
                 (A) (A) (A) (A) (A) (A) (A) (A) (A) (A) (A) (A)
                 (A) (A) (A) (A) (A) (A) (A) (A) (A) (A) (A) (A)
                 (A) (A) (A) (A) (A) (A) (A) (A) (A) (A) (A) (A)
                 (A) (A) (A) (A)
 The electronic state is 1-A.
 Alpha  occ. eigenvalues --  -20.59707 -20.59325 -20.55049 -11.30492 -11.30376
 Alpha  occ. eigenvalues --  -11.28257 -11.28104 -11.24006 -11.23939 -11.23688
 Alpha  occ. eigenvalues --  -11.23561  -1.43181  -1.40514  -1.33495  -1.15061
 Alpha  occ. eigenvalues --   -1.03136  -1.02192  -0.95175  -0.94310  -0.82289
 Alpha  occ. eigenvalues --   -0.82096  -0.73862  -0.70905  -0.69203  -0.68162
 Alpha  occ. eigenvalues --   -0.67118  -0.65020  -0.63250  -0.62596  -0.61025
 Alpha  occ. eigenvalues --   -0.58408  -0.56863  -0.54277  -0.54202  -0.53596
 Alpha  occ. eigenvalues --   -0.49847  -0.49821  -0.49610  -0.49341  -0.47058
 Alpha  occ. eigenvalues --   -0.34121  -0.30848
 Alpha virt. eigenvalues --    0.02972   0.03500   0.03510   0.04445   0.04607
 Alpha virt. eigenvalues --    0.05013   0.05485   0.06483   0.06577   0.07024
 Alpha virt. eigenvalues --    0.08572   0.09070   0.09696   0.10158   0.10550
 Alpha virt. eigenvalues --    0.10915   0.11160   0.11791   0.12028   0.12145
 Alpha virt. eigenvalues --    0.13027   0.13045   0.13256   0.13586   0.14233
 Alpha virt. eigenvalues --    0.14388   0.14865   0.14986   0.15623   0.16315
 Alpha virt. eigenvalues --    0.16412   0.17029   0.17188   0.17480   0.17918
 Alpha virt. eigenvalues --    0.18177   0.18708   0.19389   0.19682   0.20472
 Alpha virt. eigenvalues --    0.21313   0.21720   0.22510   0.23540   0.23618
 Alpha virt. eigenvalues --    0.24393   0.24969   0.25528   0.25905   0.26271
 Alpha virt. eigenvalues --    0.26404   0.27413   0.28976   0.29321   0.29702
 Alpha virt. eigenvalues --    0.29939   0.30520   0.30778   0.31558   0.32049
 Alpha virt. eigenvalues --    0.32407   0.32940   0.33027   0.33556   0.34009
 Alpha virt. eigenvalues --    0.34352   0.34517   0.34821   0.35386   0.35801
 Alpha virt. eigenvalues --    0.36051   0.36540   0.36747   0.36881   0.37561
 Alpha virt. eigenvalues --    0.38236   0.38582   0.39010   0.39312   0.40571
 Alpha virt. eigenvalues --    0.40618   0.41350   0.41934   0.41969   0.42098
 Alpha virt. eigenvalues --    0.42544   0.42629   0.43640   0.43944   0.44257
 Alpha virt. eigenvalues --    0.45092   0.45145   0.45488   0.46395   0.46983
 Alpha virt. eigenvalues --    0.47024   0.47656   0.48325   0.48604   0.48808
 Alpha virt. eigenvalues --    0.48861   0.49428   0.49606   0.49840   0.50556
 Alpha virt. eigenvalues --    0.50752   0.51228   0.51430   0.51619   0.52031
 Alpha virt. eigenvalues --    0.52268   0.52755   0.52995   0.53450   0.54215
 Alpha virt. eigenvalues --    0.54822   0.55589   0.55618   0.55771   0.56148
 Alpha virt. eigenvalues --    0.56365   0.56660   0.57583   0.58167   0.58899
 Alpha virt. eigenvalues --    0.59118   0.59419   0.59912   0.60360   0.61364
 Alpha virt. eigenvalues --    0.61432   0.62698   0.63835   0.64382   0.64619
 Alpha virt. eigenvalues --    0.65056   0.66158   0.67165   0.67722   0.68565
 Alpha virt. eigenvalues --    0.69523   0.69968   0.70749   0.71230   0.71706
 Alpha virt. eigenvalues --    0.72739   0.73652   0.74731   0.74932   0.75602
 Alpha virt. eigenvalues --    0.76151   0.76953   0.77867   0.78250   0.78732
 Alpha virt. eigenvalues --    0.80247   0.80839   0.81071   0.81545   0.82625
 Alpha virt. eigenvalues --    0.82911   0.83232   0.83715   0.84187   0.84597
 Alpha virt. eigenvalues --    0.84837   0.85429   0.86472   0.87090   0.87506
 Alpha virt. eigenvalues --    0.87546   0.87737   0.88022   0.88870   0.89442
 Alpha virt. eigenvalues --    0.89647   0.89781   0.90489   0.91527   0.92170
 Alpha virt. eigenvalues --    0.92548   0.92859   0.93106   0.93760   0.94408
 Alpha virt. eigenvalues --    0.94777   0.95486   0.95841   0.96673   0.97199
 Alpha virt. eigenvalues --    0.97314   0.97506   0.97915   0.98218   0.99143
 Alpha virt. eigenvalues --    0.99357   0.99520   1.00242   1.01608   1.01966
 Alpha virt. eigenvalues --    1.02350   1.02877   1.03161   1.04387   1.04762
 Alpha virt. eigenvalues --    1.05093   1.05441   1.06413   1.06628   1.06925
 Alpha virt. eigenvalues --    1.07392   1.07870   1.08387   1.08565   1.08831
 Alpha virt. eigenvalues --    1.09357   1.09944   1.10419   1.10494   1.11344
 Alpha virt. eigenvalues --    1.11901   1.12299   1.12477   1.12946   1.13707
 Alpha virt. eigenvalues --    1.14448   1.14786   1.15026   1.15524   1.16105
 Alpha virt. eigenvalues --    1.16570   1.17056   1.17562   1.18545   1.19525
 Alpha virt. eigenvalues --    1.19751   1.20532   1.20958   1.21698   1.22859
 Alpha virt. eigenvalues --    1.23152   1.23591   1.24008   1.24239   1.24550
 Alpha virt. eigenvalues --    1.24672   1.25750   1.26238   1.26732   1.27101
 Alpha virt. eigenvalues --    1.27474   1.28508   1.28823   1.29471   1.30070
 Alpha virt. eigenvalues --    1.31449   1.32341   1.33331   1.33940   1.35031
 Alpha virt. eigenvalues --    1.36083   1.36520   1.37443   1.38308   1.39676
 Alpha virt. eigenvalues --    1.40102   1.40682   1.41984   1.42485   1.43994
 Alpha virt. eigenvalues --    1.44095   1.45019   1.45618   1.46883   1.47250
 Alpha virt. eigenvalues --    1.47930   1.49214   1.49792   1.50740   1.52128
 Alpha virt. eigenvalues --    1.52429   1.53164   1.54218   1.54597   1.55319
 Alpha virt. eigenvalues --    1.55961   1.56848   1.57549   1.57914   1.58766
 Alpha virt. eigenvalues --    1.60046   1.61267   1.61551   1.62134   1.63154
 Alpha virt. eigenvalues --    1.63800   1.64721   1.65334   1.66302   1.67377
 Alpha virt. eigenvalues --    1.67629   1.67909   1.68432   1.69003   1.69595
 Alpha virt. eigenvalues --    1.70642   1.71251   1.72412   1.72770   1.73872
 Alpha virt. eigenvalues --    1.74162   1.74944   1.75726   1.76078   1.76515
 Alpha virt. eigenvalues --    1.77524   1.78054   1.78269   1.79896   1.80466
 Alpha virt. eigenvalues --    1.80604   1.81387   1.82231   1.82876   1.83349
 Alpha virt. eigenvalues --    1.83643   1.85940   1.86343   1.87172   1.88290
 Alpha virt. eigenvalues --    1.89136   1.89853   1.90118   1.90945   1.91528
 Alpha virt. eigenvalues --    1.92171   1.93389   1.93561   1.94735   1.96609
 Alpha virt. eigenvalues --    1.96760   1.99453   1.99879   2.00714   2.00803
 Alpha virt. eigenvalues --    2.02047   2.02899   2.03460   2.04128   2.04527
 Alpha virt. eigenvalues --    2.05515   2.06255   2.06732   2.07196   2.09201
 Alpha virt. eigenvalues --    2.10104   2.10364   2.11354   2.11641   2.12619
 Alpha virt. eigenvalues --    2.13378   2.14032   2.15338   2.15983   2.16083
 Alpha virt. eigenvalues --    2.17578   2.18411   2.19116   2.19458   2.20153
 Alpha virt. eigenvalues --    2.20373   2.21248   2.22532   2.23327   2.25308
 Alpha virt. eigenvalues --    2.25606   2.27078   2.27498   2.28553   2.28923
 Alpha virt. eigenvalues --    2.29855   2.30604   2.31305   2.32686   2.34352
 Alpha virt. eigenvalues --    2.36113   2.37463   2.39034   2.41179   2.41368
 Alpha virt. eigenvalues --    2.42226   2.43493   2.45492   2.46697   2.49963
 Alpha virt. eigenvalues --    2.50424   2.51857   2.53400   2.54041   2.56429
 Alpha virt. eigenvalues --    2.58803   2.59463   2.62149   2.63861   2.64590
 Alpha virt. eigenvalues --    2.65624   2.66924   2.67171   2.69029   2.69699
 Alpha virt. eigenvalues --    2.70777   2.71821   2.73274   2.74152   2.75610
 Alpha virt. eigenvalues --    2.76313   2.77446   2.78211   2.79071   2.79994
 Alpha virt. eigenvalues --    2.81921   2.82892   2.85209   2.86111   2.87380
 Alpha virt. eigenvalues --    2.88392   2.90091   2.92215   2.95241   2.96860
 Alpha virt. eigenvalues --    2.98813   3.00427   3.02423   3.05160   3.06464
 Alpha virt. eigenvalues --    3.07391   3.08317   3.11418   3.11924   3.13076
 Alpha virt. eigenvalues --    3.14291   3.14705   3.16873   3.17668   3.21425
 Alpha virt. eigenvalues --    3.23371   3.24967   3.28066   3.28537   3.30863
 Alpha virt. eigenvalues --    3.31778   3.33331   3.35419   3.37836   3.39174
 Alpha virt. eigenvalues --    3.39482   3.40080   3.41597   3.43679   3.44038
 Alpha virt. eigenvalues --    3.46187   3.47014   3.47387   3.48033   3.50003
 Alpha virt. eigenvalues --    3.50439   3.52102   3.53696   3.54632   3.55558
 Alpha virt. eigenvalues --    3.57561   3.58499   3.58862   3.60283   3.61123
 Alpha virt. eigenvalues --    3.61735   3.61882   3.62938   3.64484   3.65406
 Alpha virt. eigenvalues --    3.67385   3.68197   3.69536   3.70791   3.71608
 Alpha virt. eigenvalues --    3.72823   3.74645   3.75896   3.76142   3.76870
 Alpha virt. eigenvalues --    3.77777   3.78180   3.78200   3.79125   3.81521
 Alpha virt. eigenvalues --    3.83101   3.83845   3.84822   3.85668   3.86117
 Alpha virt. eigenvalues --    3.87295   3.88559   3.89040   3.90600   3.91406
 Alpha virt. eigenvalues --    3.92551   3.92867   3.93146   3.93811   3.94325
 Alpha virt. eigenvalues --    3.95286   3.96319   3.98399   3.98934   4.00849
 Alpha virt. eigenvalues --    4.01598   4.02442   4.04086   4.04136   4.05384
 Alpha virt. eigenvalues --    4.06053   4.08057   4.08322   4.11086   4.11546
 Alpha virt. eigenvalues --    4.12342   4.12875   4.15170   4.15555   4.16428
 Alpha virt. eigenvalues --    4.17677   4.19465   4.20856   4.21160   4.21888
 Alpha virt. eigenvalues --    4.23205   4.23871   4.25457   4.25915   4.26612
 Alpha virt. eigenvalues --    4.27140   4.28703   4.29751   4.30113   4.30959
 Alpha virt. eigenvalues --    4.31346   4.32038   4.33331   4.33872   4.37033
 Alpha virt. eigenvalues --    4.37725   4.38537   4.39484   4.40436   4.40578
 Alpha virt. eigenvalues --    4.41661   4.42090   4.42539   4.42776   4.43689
 Alpha virt. eigenvalues --    4.44716   4.45529   4.46371   4.47929   4.48348
 Alpha virt. eigenvalues --    4.50112   4.51813   4.53006   4.54381   4.54821
 Alpha virt. eigenvalues --    4.56712   4.57521   4.57856   4.60526   4.62122
 Alpha virt. eigenvalues --    4.63123   4.64819   4.65678   4.66169   4.70097
 Alpha virt. eigenvalues --    4.70466   4.72854   4.73105   4.75072   4.75371
 Alpha virt. eigenvalues --    4.77119   4.77843   4.79500   4.80487   4.82856
 Alpha virt. eigenvalues --    4.83187   4.83777   4.85121   4.85589   4.87705
 Alpha virt. eigenvalues --    4.88400   4.89949   4.90738   4.91727   4.94911
 Alpha virt. eigenvalues --    4.96233   4.97169   4.98539   4.99405   4.99732
 Alpha virt. eigenvalues --    5.00856   5.01756   5.05142   5.06743   5.07263
 Alpha virt. eigenvalues --    5.08887   5.09168   5.10393   5.11317   5.11969
 Alpha virt. eigenvalues --    5.13867   5.14919   5.15942   5.17148   5.18082
 Alpha virt. eigenvalues --    5.18330   5.20208   5.20790   5.22046   5.23951
 Alpha virt. eigenvalues --    5.25781   5.28613   5.30124   5.32199   5.32790
 Alpha virt. eigenvalues --    5.34398   5.34767   5.37944   5.39087   5.40915
 Alpha virt. eigenvalues --    5.41279   5.44617   5.45039   5.48129   5.48722
 Alpha virt. eigenvalues --    5.49973   5.52964   5.53744   5.54708   5.56071
 Alpha virt. eigenvalues --    5.59221   5.60986   5.63743   5.66139   5.69638
 Alpha virt. eigenvalues --    5.70287   5.72038   5.72348   5.73198   5.76752
 Alpha virt. eigenvalues --    5.77435   5.83602   5.86560   5.90936   5.98586
 Alpha virt. eigenvalues --    6.07060   6.08208   6.09145   6.09305   6.11360
 Alpha virt. eigenvalues --    6.15255   6.16127   6.19658   6.19821   6.21291
 Alpha virt. eigenvalues --    6.24189   6.35082   6.36948   6.41834   6.46464
 Alpha virt. eigenvalues --    6.49941   6.52763   6.59301   6.62866   6.68219
 Alpha virt. eigenvalues --    6.69769   6.73061   6.76751   6.81650   6.84854
 Alpha virt. eigenvalues --    6.87898   6.89605   6.92672   6.96056   7.00729
 Alpha virt. eigenvalues --    7.01924   7.06895   7.08467   7.09759   7.15475
 Alpha virt. eigenvalues --    7.15631   7.19131   7.21659   7.23481   7.25991
 Alpha virt. eigenvalues --    7.32350   7.33816   7.39863   7.46692   7.52274
 Alpha virt. eigenvalues --    7.54496   7.55405   7.60947   7.64898   7.67968
 Alpha virt. eigenvalues --    7.71457   7.77057   7.84248   7.85558   7.93701
 Alpha virt. eigenvalues --    7.96290   7.98293   8.02309   8.10750   8.20308
 Alpha virt. eigenvalues --    8.36142   8.53545   8.57331   8.73627   8.93191
 Alpha virt. eigenvalues --   15.43817  16.30504  16.36492  16.96574  17.76359
 Alpha virt. eigenvalues --   18.34379  18.81313  19.19926  19.83515  20.29113
 Alpha virt. eigenvalues --   20.44587
          Condensed to atoms (all electrons):
               1          2          3          4          5          6
     1  C    5.959492   0.134824  -0.009528  -0.076985   0.001062   0.002613
     2  O    0.134824   9.050210   0.110240  -0.101375   0.047106  -0.016343
     3  C   -0.009528   0.110240   6.167886  -0.453725  -0.207297  -0.031693
     4  C   -0.076985  -0.101375  -0.453725   5.978191   0.207194  -0.056448
     5  C    0.001062   0.047106  -0.207297   0.207194   7.111827  -0.264884
     6  C    0.002613  -0.016343  -0.031693  -0.056448  -0.264884   6.693499
     7  C   -0.008385   0.015118  -0.069490  -0.032933   0.161900  -0.388491
     8  C    0.003724  -0.471631   0.143576  -0.182525  -0.352504   0.197128
     9  H   -0.035981  -0.055946  -0.152794   0.003489   0.001603   0.031691
    10  H    0.000743  -0.000729  -0.026282   0.009949   0.000739  -0.012249
    11  H    0.000370   0.000887   0.006892  -0.020715  -0.074336   0.290997
    12  H   -0.000733  -0.008794  -0.002416  -0.139403   0.489034  -0.059149
    13  O   -0.000468  -0.052576  -0.079271   0.154732  -0.432301   0.014188
    14  C    0.000468  -0.004576  -0.078734  -0.005099  -0.000107  -0.011053
    15  H   -0.000538  -0.000008   0.003220   0.001560  -0.022117  -0.000207
    16  H    0.000213   0.001860   0.008000  -0.003282  -0.023332   0.003984
    17  H   -0.000188  -0.012952   0.000568  -0.013228   0.020441  -0.001970
    18  H    0.331615  -0.006702  -0.023352   0.005938  -0.000261   0.000465
    19  H    0.357515   0.011827   0.002243   0.006565  -0.000098  -0.000455
    20  H    0.356120   0.041965  -0.001825  -0.000424  -0.001278   0.001605
    21  O    0.007296  -0.012156  -0.013968  -0.000918  -0.000315   0.000346
    22  H   -0.001338  -0.014989   0.001295  -0.001680   0.000045   0.000204
    23  H   -0.011513  -0.037523  -0.009651   0.004264  -0.002175  -0.000932
               7          8          9         10         11         12
     1  C   -0.008385   0.003724  -0.035981   0.000743   0.000370  -0.000733
     2  O    0.015118  -0.471631  -0.055946  -0.000729   0.000887  -0.008794
     3  C   -0.069490   0.143576  -0.152794  -0.026282   0.006892  -0.002416
     4  C   -0.032933  -0.182525   0.003489   0.009949  -0.020715  -0.139403
     5  C    0.161900  -0.352504   0.001603   0.000739  -0.074336   0.489034
     6  C   -0.388491   0.197128   0.031691  -0.012249   0.290997  -0.059149
     7  C    6.723809  -0.248700  -0.065318   0.291292  -0.015593   0.028508
     8  C   -0.248700   7.172428   0.484194  -0.066148  -0.007711   0.000769
     9  H   -0.065318   0.484194   0.507094  -0.004301  -0.004849   0.002600
    10  H    0.291292  -0.066148  -0.004301   0.320973   0.014022  -0.003592
    11  H   -0.015593  -0.007711  -0.004849   0.014022   0.336625  -0.008499
    12  H    0.028508   0.000769   0.002600  -0.003592  -0.008499   0.498757
    13  O   -0.011097   0.055145  -0.002582   0.000530  -0.000567  -0.054433
    14  C   -0.000134   0.004494  -0.000635   0.000756   0.001527  -0.036163
    15  H    0.001676  -0.001254   0.000102   0.000037  -0.000559  -0.005369
    16  H   -0.000926   0.001406   0.000022  -0.000006   0.000038  -0.008186
    17  H    0.000872  -0.001547  -0.000315   0.000111   0.000127   0.002881
    18  H   -0.000242   0.022359   0.000892   0.000006   0.000026  -0.000105
    19  H    0.001564  -0.024332  -0.004311   0.000078  -0.000074   0.000030
    20  H   -0.001011  -0.027102  -0.008468  -0.000507   0.000138  -0.000096
    21  O   -0.000069   0.001079  -0.000236   0.000009   0.000020  -0.000162
    22  H   -0.000135  -0.000313   0.000272  -0.000021  -0.000036   0.000108
    23  H   -0.000192   0.001270   0.000267   0.000090   0.000227  -0.000683
              13         14         15         16         17         18
     1  C   -0.000468   0.000468  -0.000538   0.000213  -0.000188   0.331615
     2  O   -0.052576  -0.004576  -0.000008   0.001860  -0.012952  -0.006702
     3  C   -0.079271  -0.078734   0.003220   0.008000   0.000568  -0.023352
     4  C    0.154732  -0.005099   0.001560  -0.003282  -0.013228   0.005938
     5  C   -0.432301  -0.000107  -0.022117  -0.023332   0.020441  -0.000261
     6  C    0.014188  -0.011053  -0.000207   0.003984  -0.001970   0.000465
     7  C   -0.011097  -0.000134   0.001676  -0.000926   0.000872  -0.000242
     8  C    0.055145   0.004494  -0.001254   0.001406  -0.001547   0.022359
     9  H   -0.002582  -0.000635   0.000102   0.000022  -0.000315   0.000892
    10  H    0.000530   0.000756   0.000037  -0.000006   0.000111   0.000006
    11  H   -0.000567   0.001527  -0.000559   0.000038   0.000127   0.000026
    12  H   -0.054433  -0.036163  -0.005369  -0.008186   0.002881  -0.000105
    13  O    8.766146   0.165981   0.020596   0.008034  -0.019872  -0.008822
    14  C    0.165981   5.929116   0.338906   0.357422   0.344851   0.001005
    15  H    0.020596   0.338906   0.289749   0.001673  -0.028739  -0.000009
    16  H    0.008034   0.357422   0.001673   0.263952  -0.017829   0.000100
    17  H   -0.019872   0.344851  -0.028739  -0.017829   0.436262   0.000096
    18  H   -0.008822   0.001005  -0.000009   0.000100   0.000096   0.404127
    19  H    0.002042   0.000041   0.000105  -0.000079   0.000093  -0.013772
    20  H   -0.002477  -0.001005  -0.000153   0.000102  -0.000087  -0.022531
    21  O   -0.012562   0.001223  -0.000016   0.000393  -0.000251  -0.000335
    22  H    0.005790   0.000971  -0.000632   0.000366   0.000095  -0.000445
    23  H   -0.016852  -0.002701   0.000569   0.000491  -0.002361  -0.003110
              19         20         21         22         23
     1  C    0.357515   0.356120   0.007296  -0.001338  -0.011513
     2  O    0.011827   0.041965  -0.012156  -0.014989  -0.037523
     3  C    0.002243  -0.001825  -0.013968   0.001295  -0.009651
     4  C    0.006565  -0.000424  -0.000918  -0.001680   0.004264
     5  C   -0.000098  -0.001278  -0.000315   0.000045  -0.002175
     6  C   -0.000455   0.001605   0.000346   0.000204  -0.000932
     7  C    0.001564  -0.001011  -0.000069  -0.000135  -0.000192
     8  C   -0.024332  -0.027102   0.001079  -0.000313   0.001270
     9  H   -0.004311  -0.008468  -0.000236   0.000272   0.000267
    10  H    0.000078  -0.000507   0.000009  -0.000021   0.000090
    11  H   -0.000074   0.000138   0.000020  -0.000036   0.000227
    12  H    0.000030  -0.000096  -0.000162   0.000108  -0.000683
    13  O    0.002042  -0.002477  -0.012562   0.005790  -0.016852
    14  C    0.000041  -0.001005   0.001223   0.000971  -0.002701
    15  H    0.000105  -0.000153  -0.000016  -0.000632   0.000569
    16  H   -0.000079   0.000102   0.000393   0.000366   0.000491
    17  H    0.000093  -0.000087  -0.000251   0.000095  -0.002361
    18  H   -0.013772  -0.022531  -0.000335  -0.000445  -0.003110
    19  H    0.274712  -0.006384   0.000066  -0.000142   0.000296
    20  H   -0.006384   0.291676  -0.000123  -0.000122  -0.003542
    21  O    0.000066  -0.000123   8.155850   0.312800   0.174192
    22  H   -0.000142  -0.000122   0.312800   0.453360   0.016777
    23  H    0.000296  -0.003542   0.174192   0.016777   0.423888
 Mulliken charges:
               1
     1  C   -1.010397
     2  O   -0.617737
     3  C    0.716104
     4  C    0.716855
     5  C   -0.659947
     6  C   -0.392845
     7  C   -0.382022
     8  C   -0.703806
     9  H    0.303512
    10  H    0.474500
    11  H    0.481044
    12  H    0.305095
    13  O   -0.499303
    14  C   -1.006554
    15  H    0.401409
    16  H    0.405582
    17  H    0.292941
    18  H    0.313060
    19  H    0.392471
    20  H    0.385528
    21  O   -0.612163
    22  H    0.227769
    23  H    0.468903
 Sum of Mulliken charges =  -0.00000
 Mulliken charges with hydrogens summed into heavy atoms:
               1
     1  C    0.080661
     2  O   -0.617737
     3  C    0.716104
     4  C    0.716855
     5  C   -0.354851
     6  C    0.088198
     7  C    0.092478
     8  C   -0.400294
    13  O   -0.499303
    14  C    0.093378
    21  O    0.084508
 Electronic spatial extent (au):  <R**2>=           2043.7792
 Charge=             -0.0000 electrons
 Dipole moment (field-independent basis, Debye):
    X=             -3.4291    Y=              1.3428    Z=             -0.0536  Tot=              3.6830
 Quadrupole moment (field-independent basis, Debye-Ang):
   XX=            -76.8682   YY=            -44.5107   ZZ=            -70.9439
   XY=              4.4048   XZ=              0.5899   YZ=             -0.7897
 Traceless Quadrupole moment (field-independent basis, Debye-Ang):
   XX=            -12.7606   YY=             19.5969   ZZ=             -6.8363
   XY=              4.4048   XZ=              0.5899   YZ=             -0.7897
 Octapole moment (field-independent basis, Debye-Ang**2):
  XXX=            -45.9408  YYY=              6.0784  ZZZ=              1.4473  XYY=             20.7821
  XXY=             21.8775  XXZ=             -0.8560  XZZ=             14.4431  YZZ=              1.5487
  YYZ=              0.6570  XYZ=             -3.0561
 Hexadecapole moment (field-independent basis, Debye-Ang**3):
 XXXX=          -1630.8776 YYYY=           -928.5087 ZZZZ=            -96.9884 XXXY=             87.5304
 XXXZ=             11.5403 YYYX=              6.3754 YYYZ=             -1.0159 ZZZX=             -3.1635
 ZZZY=             -0.7980 XXYY=           -360.5491 XXZZ=           -297.3352 YYZZ=           -197.8722
 XXYZ=            -10.9067 YYXZ=             -0.7051 ZZXY=             -0.3157
 N-N= 6.278538865083D+02 E-N=-2.510186914219D+03  KE= 5.339010239002D+02
 D1PCM: PCM CHGder 1st derivatives, ID1Alg=3 FixD1E=F DoIter=F DoCFld=F I1PDM=2.
 Calling FoFJK, ICntrl=  10002127 FMM=F ISym2X=0 I1Cent= 0 IOpClX= 0 NMat=1 NMatS=1 NMatT=0.
 ***** Axes restored to original set *****
 -------------------------------------------------------------------
 Center     Atomic                   Forces (Hartrees/Bohr)
 Number     Number              X              Y              Z
 -------------------------------------------------------------------
      1        6           0.000030688    0.000093344    0.000136682
      2        8          -0.000201486   -0.000026577   -0.000186911
      3        6           0.000256692   -0.000028696    0.000108480
      4        6           0.000350743   -0.000092877   -0.000049030
      5        6           0.000078058   -0.000052160   -0.000080324
      6        6          -0.000173540    0.000006165   -0.000119006
      7        6          -0.000187893   -0.000004574    0.000141218
      8        6           0.000037563   -0.000167124    0.000028400
      9        1          -0.000018946    0.000049789    0.000044660
     10        1          -0.000012268    0.000054140    0.000011090
     11        1          -0.000014252    0.000056018   -0.000001734
     12        1          -0.000014620    0.000071908   -0.000058326
     13        8          -0.000185017   -0.000026627    0.000176310
     14        6           0.000015513    0.000083946   -0.000125542
     15        1           0.000006134   -0.000050459    0.000017721
     16        1           0.000008976   -0.000019285   -0.000022825
     17        1           0.000003014    0.000001438   -0.000003706
     18        1          -0.000013430    0.000009004   -0.000001211
     19        1           0.000000337   -0.000010367    0.000009650
     20        1           0.000014350   -0.000005901   -0.000002382
     21        8          -0.000063622   -0.000071303    0.000001837
     22        1          -0.000001353    0.000053980   -0.000006910
     23        1           0.000084360    0.000076216   -0.000018140
 -------------------------------------------------------------------
 Cartesian Forces:  Max     0.000350743 RMS     0.000093352

 GradGradGradGradGradGradGradGradGradGradGradGradGradGradGradGradGradGrad
 Berny optimization.
 FormGI is forming the generalized inverse of G from B-inverse, IUseBI=4.
 Internal  Forces:  Max     0.000219309 RMS     0.000066196
 Search for a local minimum.
 Step number   1 out of a maximum of  111
 All quantities printed in internal units (Hartrees-Bohrs-Radians)
 Mixed Optimization -- En-DIIS/RFO-DIIS
 Second derivative matrix not updated -- first step.
 ITU=  0
     Eigenvalues ---    0.00230   0.01296   0.01313   0.01411   0.01508
     Eigenvalues ---    0.02035   0.02102   0.02116   0.02139   0.02142
     Eigenvalues ---    0.02145   0.02163   0.02176   0.02182   0.02199
     Eigenvalues ---    0.02212   0.04744   0.07623   0.08191   0.10127
     Eigenvalues ---    0.10667   0.15626   0.16000   0.16000   0.16000
     Eigenvalues ---    0.16000   0.16000   0.16000   0.16000   0.16000
     Eigenvalues ---    0.16000   0.16000   0.16000   0.21775   0.22000
     Eigenvalues ---    0.22495   0.24478   0.25000   0.25000   0.25000
     Eigenvalues ---    0.25000   0.34774   0.34784   0.34824   0.34833
     Eigenvalues ---    0.35413   0.35416   0.35781   0.35788   0.35973
     Eigenvalues ---    0.35980   0.40996   0.41184   0.41403   0.42027
     Eigenvalues ---    0.45012   0.46387   0.46474   0.47335   0.52271
     Eigenvalues ---    0.52811   0.53163   0.54983
 RFO step:  Lambda=-7.89319020D-06 EMin= 2.30000000D-03
 Linear search not attempted -- first point.
 Iteration  1 RMS(Cart)=  0.00489091 RMS(Int)=  0.00003722
 Iteration  2 RMS(Cart)=  0.00002962 RMS(Int)=  0.00000094
 Iteration  3 RMS(Cart)=  0.00000000 RMS(Int)=  0.00000094
 Variable       Old X    -DE/DX   Delta X   Delta X   Delta X     New X
                                 (Linear)    (Quad)   (Total)
    R1        2.70222  -0.00014   0.00000  -0.00035  -0.00035   2.70188
    R2        2.05009   0.00001   0.00000   0.00004   0.00004   2.05013
    R3        2.05948  -0.00001   0.00000  -0.00003  -0.00003   2.05944
    R4        2.05962   0.00001   0.00000   0.00004   0.00004   2.05966
    R5        2.57640   0.00016   0.00000   0.00031   0.00031   2.57672
    R6        3.67069  -0.00004   0.00000  -0.00084  -0.00084   3.66985
    R7        2.66648  -0.00007   0.00000  -0.00015  -0.00015   2.66633
    R8        2.62851  -0.00016   0.00000  -0.00032  -0.00032   2.62819
    R9        2.63034  -0.00016   0.00000  -0.00034  -0.00034   2.63000
   R10        2.57131   0.00016   0.00000   0.00030   0.00030   2.57161
   R11        2.64602  -0.00022   0.00000  -0.00049  -0.00049   2.64553
   R12        2.04113  -0.00006   0.00000  -0.00017  -0.00017   2.04096
   R13        2.62303  -0.00019   0.00000  -0.00042  -0.00042   2.62261
   R14        2.04426  -0.00001   0.00000  -0.00004  -0.00004   2.04422
   R15        2.64603  -0.00017   0.00000  -0.00038  -0.00038   2.64565
   R16        2.04415  -0.00002   0.00000  -0.00004  -0.00004   2.04410
   R17        2.04123  -0.00004   0.00000  -0.00012  -0.00012   2.04111
   R18        2.69976  -0.00014   0.00000  -0.00033  -0.00033   2.69943
   R19        2.06027   0.00005   0.00000   0.00014   0.00014   2.06041
   R20        2.06044  -0.00002   0.00000  -0.00006  -0.00006   2.06038
   R21        2.05005  -0.00000   0.00000  -0.00001  -0.00001   2.05004
   R22        1.81847  -0.00002   0.00000  -0.00003  -0.00003   1.81844
   R23        1.83502   0.00007   0.00000   0.00013   0.00013   1.83514
    A1        1.84336   0.00000   0.00000   0.00003   0.00003   1.84340
    A2        1.93105  -0.00001   0.00000  -0.00009  -0.00009   1.93096
    A3        1.93138  -0.00000   0.00000  -0.00001  -0.00001   1.93137
    A4        1.91841   0.00000   0.00000   0.00001   0.00001   1.91843
    A5        1.91917   0.00001   0.00000   0.00011   0.00011   1.91928
    A6        1.91925  -0.00000   0.00000  -0.00005  -0.00005   1.91920
    A7        2.03275  -0.00010   0.00000  -0.00026  -0.00026   2.03249
    A8        2.03743   0.00003   0.00000   0.00040   0.00040   2.03783
    A9        2.18745   0.00008   0.00000   0.00077   0.00077   2.18822
   A10        2.00769   0.00010   0.00000   0.00037   0.00037   2.00806
   A11        2.18088  -0.00008   0.00000  -0.00035  -0.00036   2.18053
   A12        2.09461  -0.00001   0.00000  -0.00001  -0.00001   2.09459
   A13        2.08892   0.00001   0.00000   0.00009   0.00009   2.08901
   A14        2.00831  -0.00000   0.00000  -0.00002  -0.00002   2.00830
   A15        2.18595  -0.00001   0.00000  -0.00007  -0.00007   2.18588
   A16        2.09464  -0.00003   0.00000  -0.00014  -0.00014   2.09451
   A17        2.09978  -0.00000   0.00000  -0.00003  -0.00003   2.09976
   A18        2.08876   0.00003   0.00000   0.00017   0.00017   2.08892
   A19        2.09820   0.00002   0.00000   0.00006   0.00006   2.09826
   A20        2.08249  -0.00002   0.00000  -0.00006  -0.00007   2.08243
   A21        2.10249  -0.00001   0.00000   0.00001   0.00001   2.10249
   A22        2.09707   0.00005   0.00000   0.00018   0.00018   2.09726
   A23        2.10327  -0.00003   0.00000  -0.00011  -0.00011   2.10315
   A24        2.08285  -0.00002   0.00000  -0.00007  -0.00007   2.08278
   A25        2.09293  -0.00004   0.00000  -0.00018  -0.00019   2.09274
   A26        2.10088   0.00000   0.00000  -0.00001  -0.00001   2.10086
   A27        2.08938   0.00004   0.00000   0.00020   0.00020   2.08958
   A28        2.02613  -0.00007   0.00000  -0.00030  -0.00030   2.02583
   A29        1.93350   0.00001   0.00000   0.00003   0.00003   1.93353
   A30        1.93336  -0.00002   0.00000  -0.00013  -0.00013   1.93323
   A31        1.84569  -0.00000   0.00000  -0.00001  -0.00001   1.84567
   A32        1.91631   0.00001   0.00000   0.00006   0.00006   1.91636
   A33        1.91748  -0.00001   0.00000  -0.00004  -0.00004   1.91744
   A34        1.91644   0.00002   0.00000   0.00011   0.00011   1.91654
   A35        1.80987  -0.00001   0.00000  -0.00007  -0.00007   1.80980
   A36        2.71595  -0.00000   0.00000  -0.00001  -0.00001   2.71593
    D1        3.12579   0.00004   0.00000   0.00223   0.00223   3.12802
    D2        0.21201  -0.00003   0.00000  -0.00189  -0.00189   0.21012
    D3       -1.08220   0.00004   0.00000   0.00221   0.00221  -1.07999
    D4        2.28720  -0.00003   0.00000  -0.00190  -0.00190   2.28529
    D5        1.04953   0.00003   0.00000   0.00209   0.00209   1.05162
    D6       -1.86426  -0.00004   0.00000  -0.00203  -0.00203  -1.86629
    D7       -3.11716  -0.00006   0.00000  -0.00366  -0.00366  -3.12082
    D8        0.02282   0.00001   0.00000  -0.00037  -0.00037   0.02245
    D9       -0.22539   0.00000   0.00000   0.00078   0.00078  -0.22461
   D10        2.91459   0.00007   0.00000   0.00407   0.00407   2.91866
   D11       -0.05392   0.00006   0.00000   0.01906   0.01906  -0.03485
   D12       -2.94509   0.00002   0.00000   0.01469   0.01469  -2.93040
   D13        3.13836   0.00012   0.00000   0.00580   0.00580  -3.13903
   D14       -0.00002   0.00006   0.00000   0.00272   0.00272   0.00270
   D15       -0.00171   0.00006   0.00000   0.00268   0.00268   0.00098
   D16       -3.14008  -0.00001   0.00000  -0.00040  -0.00040  -3.14048
   D17       -3.13813  -0.00014   0.00000  -0.00658  -0.00658   3.13847
   D18        0.00046  -0.00004   0.00000  -0.00178  -0.00178  -0.00132
   D19        0.00177  -0.00007   0.00000  -0.00314  -0.00314  -0.00136
   D20        3.14036   0.00004   0.00000   0.00167   0.00167  -3.14115
   D21        0.00041  -0.00001   0.00000  -0.00042  -0.00042  -0.00001
   D22       -3.13820  -0.00008   0.00000  -0.00357  -0.00357   3.14141
   D23        3.13843   0.00007   0.00000   0.00300   0.00300   3.14143
   D24       -0.00018  -0.00000   0.00000  -0.00015  -0.00015  -0.00033
   D25        3.13511   0.00004   0.00000   0.00206   0.00206   3.13717
   D26       -0.00306  -0.00003   0.00000  -0.00122  -0.00122  -0.00428
   D27        0.00082  -0.00003   0.00000  -0.00139  -0.00139  -0.00057
   D28       -3.13905  -0.00006   0.00000  -0.00278  -0.00278   3.14135
   D29        3.13945   0.00004   0.00000   0.00174   0.00174   3.14120
   D30       -0.00042   0.00001   0.00000   0.00035   0.00035  -0.00007
   D31       -0.00076   0.00002   0.00000   0.00094   0.00094   0.00018
   D32       -3.14016  -0.00003   0.00000  -0.00155  -0.00155   3.14147
   D33        3.13909   0.00005   0.00000   0.00235   0.00235   3.14144
   D34       -0.00031  -0.00000   0.00000  -0.00015  -0.00015  -0.00046
   D35       -0.00054   0.00003   0.00000   0.00133   0.00133   0.00079
   D36       -3.13915  -0.00007   0.00000  -0.00345  -0.00344   3.14059
   D37        3.13889   0.00008   0.00000   0.00380   0.00380  -3.14050
   D38        0.00028  -0.00002   0.00000  -0.00098  -0.00098  -0.00070
   D39       -1.06349  -0.00002   0.00000  -0.00178  -0.00178  -1.06527
   D40        1.06754  -0.00002   0.00000  -0.00178  -0.00178   1.06576
   D41       -3.14023  -0.00002   0.00000  -0.00173  -0.00173   3.14123
   D42        3.07125   0.00009   0.00000   0.00645   0.00645   3.07770
         Item               Value     Threshold  Converged?
 Maximum Force            0.000219     0.000450     YES
 RMS     Force            0.000066     0.000300     YES
 Maximum Displacement     0.030163     0.001800     NO 
 RMS     Displacement     0.004893     0.001200     NO 
 Predicted change in Energy=-3.946851D-06
 GradGradGradGradGradGradGradGradGradGradGradGradGradGradGradGradGradGrad

                          Input orientation:                          
 ---------------------------------------------------------------------
 Center     Atomic      Atomic             Coordinates (Angstroms)
 Number     Number       Type             X           Y           Z
 ---------------------------------------------------------------------
      1          6           0        0.000531    0.000116    0.000202
      2          8           0       -0.000002   -0.003991    1.429968
      3          6           0        1.220546   -0.006137    2.037830
      4          6           0        1.185669   -0.036720    3.448026
      5          6           0        2.377190   -0.038412    4.167197
      6          6           0        3.602887   -0.009864    3.491385
      7          6           0        3.635247    0.019504    2.104250
      8          6           0        2.441619    0.020965    1.372612
      9          1           0        2.475083    0.044852    0.293286
     10          1           0        4.579731    0.041744    1.577453
     11          1           0        4.522199   -0.011267    4.061520
     12          1           0        2.362096   -0.061524    5.246876
     13          8           0       -0.060785   -0.062897    3.993497
     14          6           0       -0.121059   -0.099811    5.420224
     15          1           0        0.364599   -0.997021    5.804879
     16          1           0        0.346632    0.786395    5.849952
     17          1           0       -1.176615   -0.116196    5.670022
     18          1           0       -1.044088   -0.012880   -0.292318
     19          1           0        0.481681    0.900548   -0.381114
     20          1           0        0.506395   -0.884391   -0.386687
     21          8           0       -2.640467   -0.591992    2.342036
     22          1           0       -2.807210   -0.720668    3.280980
     23          1           0       -1.691283   -0.390602    2.302588
 ---------------------------------------------------------------------
                    Distance matrix (angstroms):
                    1          2          3          4          5
     1  C    0.000000
     2  O    1.429772   0.000000
     3  C    2.374954   1.363539   0.000000
     4  C    3.646011   2.340822   1.410959   0.000000
     5  C    4.797274   3.625555   2.423442   1.391737   0.000000
     6  C    5.016515   4.150937   2.790767   2.417756   1.399954
     7  C    4.199827   3.697329   2.415750   2.794517   2.416985
     8  C    2.800509   2.442421   1.390779   2.426537   2.795959
     9  H    2.492249   2.724055   2.149394   3.409050   3.876042
    10  H    4.843400   4.582335   3.390923   3.876191   3.400645
    11  H    6.077821   5.232153   3.872500   3.392559   2.147782
    12  H    5.753988   4.489054   3.406491   2.149525   1.080032
    13  O    3.994263   2.564927   2.338732   1.360835   2.444278
    14  C    5.422306   3.993241   3.639954   2.366660   2.795548
    15  H    5.900941   4.500988   3.988127   2.674152   2.766127
    16  H    5.912494   4.503457   3.990501   2.674088   2.763174
    17  H    5.791896   4.401712   4.353311   3.244067   3.859282
    18  H    1.084881   2.014066   3.249339   4.354602   5.620771
    19  H    1.089809   2.080920   2.686874   4.004545   5.016148
    20  H    1.089924   2.081292   2.675748   3.985597   4.995340
    21  O    3.579057   2.854763   3.917039   4.021300   5.367918
    22  H    4.377950   3.438065   4.275371   4.054475   5.303664
    23  H    2.883726   1.942001   2.949010   3.116747   4.489241
                    6          7          8          9         10
     6  C    0.000000
     7  C    1.387823   0.000000
     8  C    2.416339   1.400016   0.000000
     9  H    3.391573   2.150863   1.080108   0.000000
    10  H    2.149424   1.081693   2.148003   2.465489   0.000000
    11  H    1.081754   2.149079   3.400012   4.288755   2.485299
    12  H    2.150344   3.391693   3.875958   4.956020   4.288734
    13  O    3.698300   4.151710   3.624652   4.487070   5.232840
    14  C    4.194792   5.011961   4.792188   5.748597   6.073248
    15  H    4.100396   5.042333   4.999530   5.993104   6.059497
    16  H    4.098788   5.043153   5.002142   5.996392   6.060353
    17  H    5.253704   5.990589   5.619445   6.501547   7.064672
    18  H    5.992561   5.257448   3.863067   3.568028   5.926750
    19  H    5.056384   4.110748   2.773189   2.271713   4.622504
    20  H    5.039097   4.100184   2.767651   2.280699   4.616020
    21  O    6.374899   6.309917   5.209903   5.547233   7.288173
    22  H    6.452817   6.590735   5.634012   6.116776   7.619066
    23  H    5.439341   5.345975   4.256186   4.646022   6.327587
                   11         12         13         14         15
    11  H    0.000000
    12  H    2.464475   0.000000
    13  O    4.583780   2.727877   0.000000
    14  C    4.838776   2.489493   1.428476   0.000000
    15  H    4.614830   2.275196   2.081980   1.090325   0.000000
    16  H    4.611953   2.268206   2.081756   1.090304   1.784076
    17  H    5.922395   3.564340   2.014610   1.084835   1.780274
    18  H    7.066785   6.502855   4.397453   5.787285   6.334725
    19  H    6.074059   6.011308   4.512175   5.917730   6.471552
    20  H    6.056037   5.988136   4.492501   5.893172   6.194214
    21  O    7.389022   5.809056   3.108380   4.008104   4.602798
    22  H    7.404912   5.569645   2.912592   3.489589   4.062857
    23  H    6.468779   5.020658   2.371727   3.502830   4.106147
                   16         17         18         19         20
    16  H    0.000000
    17  H    1.779699   0.000000
    18  H    6.348261   5.964707   0.000000
    19  H    6.233574   6.356097   1.780507   0.000000
    20  H    6.458538   6.332959   1.781132   1.785118   0.000000
    21  O    4.809177   3.666706   3.134265   4.403525   4.175424
    22  H    4.337923   2.954953   4.046976   5.182285   4.945560
    23  H    4.257019   3.417572   2.700939   3.686610   3.507965
                   21         22         23
    21  O    0.000000
    22  H    0.962277   0.000000
    23  H    0.971115   1.520358   0.000000
 Stoichiometry    C8H12O3
 Framework group  C1[X(C8H12O3)]
 Deg. of freedom    63
 Full point group                 C1      NOp   1
 Largest Abelian subgroup         C1      NOp   1
 Largest concise Abelian subgroup C1      NOp   1
                         Standard orientation:                         
 ---------------------------------------------------------------------
 Center     Atomic      Atomic             Coordinates (Angstroms)
 Number     Number       Type             X           Y           Z
 ---------------------------------------------------------------------
      1          6           0        1.157844   -2.597084    0.110801
      2          8           0        1.000764   -1.176092    0.129601
      3          6           0       -0.276207   -0.705007    0.047957
      4          6           0       -0.395201    0.700914    0.042553
      5          6           0       -1.655720    1.285765   -0.034737
      6          6           0       -2.798205    0.479896   -0.106672
      7          6           0       -2.679175   -0.902805   -0.101929
      8          6           0       -1.415174   -1.499810   -0.024913
      9          1           0       -1.330844   -2.576613   -0.020793
     10          1           0       -3.558889   -1.529787   -0.157214
     11          1           0       -3.772430    0.946304   -0.166159
     12          1           0       -1.758355    2.360899   -0.039421
     13          8           0        0.782088    1.379461    0.116286
     14          6           0        0.686893    2.804729    0.106689
     15          1           0        0.226569    3.155511   -0.817357
     16          1           0        0.112956    3.159599    0.963093
     17          1           0        1.706894    3.168410    0.171505
     18          1           0        2.226655   -2.773608    0.169527
     19          1           0        0.659125   -3.050001    0.967440
     20          1           0        0.761796   -3.015535   -0.814390
     21          8           0        3.559354    0.032142   -0.249151
     22          1           0        3.630084    0.986474   -0.350267
     23          1           0        2.608458   -0.115333   -0.118342
 ---------------------------------------------------------------------
 Rotational constants (GHZ):           1.3377603           0.9077740           0.5473176
 Standard basis: Aug-CC-pVTZ (5D, 7F)
 There are   905 symmetry adapted cartesian basis functions of A   symmetry.
 There are   782 symmetry adapted basis functions of A   symmetry.
   782 basis functions,  1116 primitive gaussians,   905 cartesian basis functions
    42 alpha electrons       42 beta electrons
       nuclear repulsion energy       627.8701917109 Hartrees.
 NAtoms=   23 NActive=   23 NUniq=   23 SFac= 1.00D+00 NAtFMM=   60 NAOKFM=F Big=F
 Integral buffers will be    131072 words long.
 Raffenetti 1 integral format.
 Two-electron integral symmetry is turned on.
 ------------------------------------------------------------------------------
 Polarizable Continuum Model (PCM)
 =================================
 Model                : PCM.
 Atomic radii         : UFF (Universal Force Field).
 Polarization charges : Total charges.
 Charge compensation  : None.
 Solution method      : On-the-fly selection.
 Cavity type          : Scaled VdW (van der Waals Surface) (Alpha=1.100).
 Cavity algorithm     : GePol (No added spheres)
                        Default sphere list used, NSphG=   23.
                        Lebedev-Laikov grids with approx.  5.0 points / Ang**2.
                        Smoothing algorithm: York/Karplus (Gamma=1.0000).
                        Polarization charges: spherical gaussians, with
                                              point-specific exponents (IZeta= 3).
                        Self-potential: point-specific (ISelfS= 7).
                        Self-field    : sphere-specific E.n sum rule (ISelfD= 2).
 1st derivatives      : Analytical E(r).r(x)/FMM algorithm (CHGder, D1EAlg=3).
                        Cavity 1st derivative terms included.
 Solvent              : Water, Eps=  78.355300 Eps(inf)=   1.777849
 ------------------------------------------------------------------------------
 One-electron integrals computed using PRISM.
 NBasis=   782 RedAO= T EigKep=  2.04D-06  NBF=   782
 NBsUse=   778 1.00D-06 EigRej=  8.89D-07 NBFU=   778
 Initial guess from the checkpoint file:  "output.chk"
 B after Tr=     0.000000    0.000000   -0.000000
         Rot=    1.000000    0.000024    0.000036   -0.000418 Ang=   0.05 deg.
 ExpMin= 2.53D-02 ExpMax= 1.53D+04 ExpMxC= 5.22D+02 IAcc=3 IRadAn=         5 AccDes= 0.00D+00
 Harris functional with IExCor=  205 and IRadAn=       5 diagonalized for initial guess.
 HarFok:  IExCor=  205 AccDes= 0.00D+00 IRadAn=         5 IDoV= 1 UseB2=F ITyADJ=14
 ICtDFT=  3500011 ScaDFX=  1.000000  1.000000  1.000000  1.000000
 FoFCou: FMM=F IPFlag=           0 FMFlag=      100000 FMFlg1=           0
         NFxFlg=           0 DoJE=T BraDBF=F KetDBF=T FulRan=T
         wScrn=  0.000000 ICntrl=       500 IOpCl=  0 I1Cent=   200000004 NGrid=           0
         NMat0=    1 NMatS0=      1 NMatT0=    0 NMatD0=    1 NMtDS0=    0 NMtDT0=    0
 Petite list used in FoFCou.
 Requested convergence on RMS density matrix=1.00D-08 within 128 cycles.
 Requested convergence on MAX density matrix=1.00D-06.
 Requested convergence on             energy=1.00D-06.
 No special actions if energy rises.
 Inv3:  Mode=1 IEnd=    10189947.
 Iteration    1 A*A^-1 deviation from unit magnitude is 3.66D-15 for    367.
 Iteration    1 A*A^-1 deviation from orthogonality  is 1.67D-15 for   1691   1493.
 Iteration    1 A^-1*A deviation from unit magnitude is 3.89D-15 for    367.
 Iteration    1 A^-1*A deviation from orthogonality  is 2.44D-15 for   1771   1128.
 Error on total polarization charges =  0.01446
 SCF Done:  E(RHF) =  -534.700311338     A.U. after    8 cycles
            NFock=  8  Conv=0.61D-08     -V/T= 2.0015
 ExpMin= 2.53D-02 ExpMax= 1.53D+04 ExpMxC= 5.22D+02 IAcc=3 IRadAn=         5 AccDes= 0.00D+00
 HarFok:  IExCor=  205 AccDes= 0.00D+00 IRadAn=         5 IDoV=-2 UseB2=F ITyADJ=14
 ICtDFT= 12500011 ScaDFX=  1.000000  1.000000  1.000000  1.000000
 Range of M.O.s used for correlation:    12   778
 NBasis=   782 NAE=    42 NBE=    42 NFC=    11 NFV=     0
 NROrb=    767 NOA=    31 NOB=    31 NVA=   736 NVB=   736

 **** Warning!!: The largest alpha MO coefficient is  0.10823066D+03

 Disk-based method using ON**2 memory for 31 occupieds at a time.
 Estimated scratch disk usage= 47487712980 words.
 Actual    scratch disk usage= 42958285524 words.
 JobTyp=1 Pass  1:  I=  12 to  42 NPSUse= 15 ParTrn=T ParDer=T DoDerP=T.
 Spin components of T(2) and E(2):
     alpha-alpha T2 =       0.8277633343D-01 E2=     -0.2588607146D+00
     alpha-beta  T2 =       0.4488229982D+00 E2=     -0.1554003696D+01
     beta-beta   T2 =       0.8277633343D-01 E2=     -0.2588607146D+00
 ANorm=    0.1270580838D+01
 E2 =    -0.2071725126D+01 EUMP2 =    -0.53677203646329D+03
          IDoAtm=11111111111111111111111
 NEqPCM:  Using equilibrium solvation (IEInf=0, Eps=  78.3553, EpsInf=   1.7778)
          Differentiating once with respect to electric field.
                with respect to dipole field.
          Differentiating once with respect to nuclear coordinates.
          There are     1 degrees of freedom in the 1st order CPHF.  IDoFFX=0 NUNeed=     1.
 LinEq1:  Iter=  0 NonCon=     1 RMS=1.87D-03 Max=4.34D-02 NDo=     1
 AX will form     1 AO Fock derivatives at one time.
 LinEq1:  Iter=  1 NonCon=     1 RMS=4.50D-04 Max=6.47D-03 NDo=     1
 LinEq1:  Iter=  2 NonCon=     1 RMS=1.57D-04 Max=4.12D-03 NDo=     1
 LinEq1:  Iter=  3 NonCon=     1 RMS=6.05D-05 Max=1.40D-03 NDo=     1
 LinEq1:  Iter=  4 NonCon=     1 RMS=1.87D-05 Max=8.37D-04 NDo=     1
 LinEq1:  Iter=  5 NonCon=     1 RMS=4.92D-06 Max=2.49D-04 NDo=     1
 LinEq1:  Iter=  6 NonCon=     1 RMS=1.82D-06 Max=8.95D-05 NDo=     1
 LinEq1:  Iter=  7 NonCon=     1 RMS=7.94D-07 Max=4.63D-05 NDo=     1
 LinEq1:  Iter=  8 NonCon=     1 RMS=2.28D-07 Max=5.11D-06 NDo=     1
 LinEq1:  Iter=  9 NonCon=     1 RMS=7.63D-08 Max=2.21D-06 NDo=     1
 LinEq1:  Iter= 10 NonCon=     1 RMS=2.28D-08 Max=5.35D-07 NDo=     1
 LinEq1:  Iter= 11 NonCon=     1 RMS=5.62D-09 Max=1.42D-07 NDo=     1
 LinEq1:  Iter= 12 NonCon=     1 RMS=1.89D-09 Max=5.35D-08 NDo=     1
 LinEq1:  Iter= 13 NonCon=     1 RMS=6.92D-10 Max=2.52D-08 NDo=     1
 LinEq1:  Iter= 14 NonCon=     1 RMS=2.28D-10 Max=8.95D-09 NDo=     1
 LinEq1:  Iter= 15 NonCon=     1 RMS=8.52D-11 Max=1.89D-09 NDo=     1
 LinEq1:  Iter= 16 NonCon=     0 RMS=3.03D-11 Max=8.64D-10 NDo=     1
 Linear equations converged to 1.000D-10 1.000D-09 after    16 iterations.
 End of Minotr F.D. properties file   721 does not exist.
 End of Minotr F.D. properties file   722 does not exist.
 End of Minotr F.D. properties file   788 does not exist.
 D1PCM: PCM CHGder 1st derivatives, ID1Alg=3 FixD1E=F DoIter=F DoCFld=F I1PDM=2.
 Calling FoFJK, ICntrl=  10002127 FMM=F ISym2X=0 I1Cent= 0 IOpClX= 0 NMat=1 NMatS=1 NMatT=0.
 ***** Axes restored to original set *****
 -------------------------------------------------------------------
 Center     Atomic                   Forces (Hartrees/Bohr)
 Number     Number              X              Y              Z
 -------------------------------------------------------------------
      1        6           0.000005491    0.000054628    0.000060460
      2        8          -0.000111067   -0.000181957    0.000001618
      3        6           0.000065438    0.000106476    0.000046544
      4        6           0.000073236    0.000029451   -0.000070966
      5        6           0.000000856    0.000016349    0.000016977
      6        6           0.000006478   -0.000023334   -0.000010260
      7        6           0.000000873    0.000007239    0.000006041
      8        6           0.000014971    0.000047352   -0.000030762
      9        1           0.000006218   -0.000024443    0.000010346
     10        1           0.000007127   -0.000024523   -0.000000486
     11        1           0.000005366    0.000003367   -0.000002159
     12        1          -0.000002431   -0.000012489   -0.000006094
     13        8          -0.000089676   -0.000065680    0.000044625
     14        6          -0.000002760    0.000035854   -0.000051731
     15        1           0.000001794   -0.000006262    0.000008851
     16        1          -0.000008898   -0.000005176    0.000016843
     17        1          -0.000004820    0.000001569    0.000016494
     18        1          -0.000000027   -0.000004136   -0.000008011
     19        1          -0.000005541    0.000006421   -0.000009066
     20        1          -0.000003354    0.000006190   -0.000019186
     21        8          -0.000002334    0.000011619    0.000007100
     22        1          -0.000001049    0.000032721    0.000007270
     23        1           0.000044108   -0.000011237   -0.000034448
 -------------------------------------------------------------------
 Cartesian Forces:  Max     0.000181957 RMS     0.000040273

 GradGradGradGradGradGradGradGradGradGradGradGradGradGradGradGradGradGrad
 Berny optimization.
 Using GEDIIS/GDIIS optimizer.
 FormGI is forming the generalized inverse of G from B-inverse, IUseBI=4.
 Internal  Forces:  Max     0.000111616 RMS     0.000024638
 Search for a local minimum.
 Step number   2 out of a maximum of  111
 All quantities printed in internal units (Hartrees-Bohrs-Radians)
 Mixed Optimization -- En-DIIS/RFO-DIIS
 Swapping is turned off.
 Update second derivatives using D2CorX and points    1    2
 DE= -4.30D-06 DEPred=-3.95D-06 R= 1.09D+00
 TightC=F SS=  1.41D+00  RLast= 2.96D-02 DXNew= 5.0454D-01 8.8787D-02
 Trust test= 1.09D+00 RLast= 2.96D-02 DXMaxT set to 3.00D-01
 ITU=  1  0
     Eigenvalues ---    0.00212   0.01096   0.01297   0.01321   0.01448
     Eigenvalues ---    0.02024   0.02105   0.02115   0.02139   0.02142
     Eigenvalues ---    0.02163   0.02175   0.02180   0.02184   0.02204
     Eigenvalues ---    0.02808   0.04741   0.07628   0.08190   0.10128
     Eigenvalues ---    0.10667   0.15659   0.15989   0.16000   0.16000
     Eigenvalues ---    0.16000   0.16000   0.16000   0.16000   0.16000
     Eigenvalues ---    0.16000   0.16000   0.16084   0.21833   0.22000
     Eigenvalues ---    0.22455   0.24484   0.24983   0.25000   0.25000
     Eigenvalues ---    0.25720   0.34772   0.34777   0.34824   0.34835
     Eigenvalues ---    0.35412   0.35418   0.35782   0.35792   0.35959
     Eigenvalues ---    0.35980   0.40916   0.41164   0.41485   0.42026
     Eigenvalues ---    0.45005   0.46400   0.46632   0.47600   0.51999
     Eigenvalues ---    0.52672   0.53197   0.54985
 En-DIIS/RFO-DIIS/Sim-DIIS IScMMF=       -3 using points:     2    1
 RFO step:  Lambda=-1.55918415D-06.
 DidBck=F Rises=F RFO-DIIS coefs:    1.36418   -0.36418
 Iteration  1 RMS(Cart)=  0.00234986 RMS(Int)=  0.00001155
 Iteration  2 RMS(Cart)=  0.00000979 RMS(Int)=  0.00000083
 Iteration  3 RMS(Cart)=  0.00000000 RMS(Int)=  0.00000083
 Variable       Old X    -DE/DX   Delta X   Delta X   Delta X     New X
                                 (Linear)    (Quad)   (Total)
    R1        2.70188  -0.00002  -0.00013  -0.00000  -0.00013   2.70175
    R2        2.05013   0.00000   0.00001  -0.00000   0.00001   2.05014
    R3        2.05944   0.00001  -0.00001   0.00002   0.00001   2.05945
    R4        2.05966   0.00000   0.00001  -0.00000   0.00001   2.05967
    R5        2.57672   0.00006   0.00011   0.00008   0.00019   2.57690
    R6        3.66985  -0.00005  -0.00031  -0.00103  -0.00134   3.66851
    R7        2.66633  -0.00004  -0.00006  -0.00007  -0.00013   2.66620
    R8        2.62819   0.00003  -0.00012   0.00012   0.00001   2.62820
    R9        2.63000   0.00001  -0.00012   0.00008  -0.00005   2.62996
   R10        2.57161   0.00011   0.00011   0.00018   0.00029   2.57189
   R11        2.64553   0.00002  -0.00018   0.00013  -0.00005   2.64548
   R12        2.04096  -0.00001  -0.00006   0.00001  -0.00005   2.04092
   R13        2.62261   0.00000  -0.00015   0.00008  -0.00007   2.62253
   R14        2.04422   0.00000  -0.00001   0.00002   0.00000   2.04422
   R15        2.64565   0.00001  -0.00014   0.00009  -0.00005   2.64560
   R16        2.04410   0.00001  -0.00002   0.00003   0.00001   2.04411
   R17        2.04111  -0.00001  -0.00005  -0.00001  -0.00006   2.04105
   R18        2.69943  -0.00001  -0.00012   0.00003  -0.00009   2.69934
   R19        2.06041   0.00001   0.00005   0.00000   0.00005   2.06047
   R20        2.06038  -0.00000  -0.00002   0.00001  -0.00002   2.06036
   R21        2.05004   0.00001  -0.00000   0.00003   0.00002   2.05007
   R22        1.81844   0.00000  -0.00001   0.00001  -0.00000   1.81844
   R23        1.83514  -0.00001   0.00005  -0.00003   0.00001   1.83515
    A1        1.84340   0.00000   0.00001   0.00001   0.00002   1.84342
    A2        1.93096   0.00000  -0.00003   0.00005   0.00002   1.93098
    A3        1.93137   0.00003  -0.00000   0.00021   0.00020   1.93157
    A4        1.91843  -0.00001   0.00000  -0.00009  -0.00009   1.91834
    A5        1.91928  -0.00002   0.00004  -0.00012  -0.00009   1.91919
    A6        1.91920  -0.00001  -0.00002  -0.00005  -0.00006   1.91913
    A7        2.03249   0.00001  -0.00009   0.00031   0.00021   2.03270
    A8        2.03783   0.00001   0.00014   0.00029   0.00043   2.03826
    A9        2.18822  -0.00001   0.00028   0.00007   0.00035   2.18857
   A10        2.00806  -0.00008   0.00013  -0.00040  -0.00027   2.00779
   A11        2.18053   0.00006  -0.00013   0.00033   0.00020   2.18072
   A12        2.09459   0.00002  -0.00000   0.00008   0.00008   2.09467
   A13        2.08901   0.00000   0.00003  -0.00001   0.00002   2.08903
   A14        2.00830  -0.00004  -0.00001  -0.00015  -0.00016   2.00814
   A15        2.18588   0.00003  -0.00002   0.00016   0.00014   2.18602
   A16        2.09451  -0.00001  -0.00005  -0.00002  -0.00007   2.09444
   A17        2.09976   0.00000  -0.00001   0.00000  -0.00001   2.09975
   A18        2.08892   0.00001   0.00006   0.00001   0.00007   2.08900
   A19        2.09826   0.00000   0.00002   0.00002   0.00004   2.09830
   A20        2.08243   0.00000  -0.00002   0.00003   0.00000   2.08243
   A21        2.10249  -0.00001   0.00000  -0.00004  -0.00004   2.10245
   A22        2.09726  -0.00000   0.00007  -0.00002   0.00005   2.09730
   A23        2.10315  -0.00000  -0.00004  -0.00001  -0.00005   2.10310
   A24        2.08278   0.00000  -0.00002   0.00003   0.00001   2.08279
   A25        2.09274  -0.00002  -0.00007  -0.00004  -0.00011   2.09263
   A26        2.10086   0.00002  -0.00000   0.00009   0.00008   2.10095
   A27        2.08958   0.00000   0.00007  -0.00004   0.00003   2.08961
   A28        2.02583   0.00004  -0.00011   0.00024   0.00013   2.02596
   A29        1.93353   0.00000   0.00001   0.00001   0.00002   1.93355
   A30        1.93323   0.00002  -0.00005   0.00019   0.00014   1.93337
   A31        1.84567   0.00001  -0.00001   0.00010   0.00009   1.84576
   A32        1.91636  -0.00001   0.00002  -0.00007  -0.00005   1.91631
   A33        1.91744  -0.00001  -0.00002  -0.00008  -0.00009   1.91734
   A34        1.91654  -0.00002   0.00004  -0.00015  -0.00011   1.91643
   A35        1.80980  -0.00001  -0.00003  -0.00006  -0.00009   1.80971
   A36        2.71593   0.00003  -0.00000   0.00015   0.00015   2.71608
    D1        3.12802   0.00002   0.00081   0.00117   0.00198   3.13001
    D2        0.21012  -0.00003  -0.00069  -0.00185  -0.00254   0.20758
    D3       -1.07999   0.00002   0.00081   0.00109   0.00190  -1.07809
    D4        2.28529  -0.00003  -0.00069  -0.00193  -0.00262   2.28267
    D5        1.05162   0.00002   0.00076   0.00121   0.00197   1.05358
    D6       -1.86629  -0.00003  -0.00074  -0.00181  -0.00255  -1.86884
    D7       -3.12082  -0.00002  -0.00133  -0.00113  -0.00247  -3.12329
    D8        0.02245  -0.00004  -0.00014  -0.00254  -0.00267   0.01978
    D9       -0.22461   0.00004   0.00028   0.00222   0.00250  -0.22211
   D10        2.91866   0.00002   0.00148   0.00082   0.00230   2.92096
   D11       -0.03485   0.00004   0.00694   0.00195   0.00890  -0.02596
   D12       -2.93040  -0.00002   0.00535  -0.00141   0.00394  -2.92646
   D13       -3.13903  -0.00001   0.00211  -0.00165   0.00047  -3.13856
   D14        0.00270   0.00000   0.00099  -0.00043   0.00056   0.00327
   D15        0.00098   0.00000   0.00098  -0.00032   0.00066   0.00163
   D16       -3.14048   0.00002  -0.00015   0.00090   0.00076  -3.13972
   D17        3.13847   0.00002  -0.00240   0.00240   0.00001   3.13848
   D18       -0.00132  -0.00000  -0.00065   0.00019  -0.00046  -0.00178
   D19       -0.00136   0.00001  -0.00114   0.00094  -0.00021  -0.00157
   D20       -3.14115  -0.00002   0.00061  -0.00128  -0.00067   3.14136
   D21       -0.00001  -0.00001  -0.00015  -0.00047  -0.00062  -0.00063
   D22        3.14141   0.00001  -0.00130   0.00107  -0.00023   3.14118
   D23        3.14143  -0.00003   0.00109  -0.00182  -0.00073   3.14070
   D24       -0.00033  -0.00001  -0.00006  -0.00029  -0.00034  -0.00068
   D25        3.13717   0.00002   0.00075   0.00051   0.00126   3.13842
   D26       -0.00428   0.00003  -0.00044   0.00181   0.00136  -0.00292
   D27       -0.00057   0.00001  -0.00051   0.00064   0.00014  -0.00043
   D28        3.14135   0.00001  -0.00101   0.00107   0.00006   3.14141
   D29        3.14120  -0.00001   0.00063  -0.00089  -0.00025   3.14094
   D30       -0.00007  -0.00001   0.00013  -0.00045  -0.00033  -0.00039
   D31        0.00018   0.00000   0.00034  -0.00002   0.00032   0.00050
   D32        3.14147   0.00001  -0.00057   0.00101   0.00044  -3.14128
   D33        3.14144  -0.00000   0.00086  -0.00046   0.00040  -3.14135
   D34       -0.00046   0.00001  -0.00005   0.00057   0.00052   0.00006
   D35        0.00079  -0.00001   0.00048  -0.00077  -0.00028   0.00051
   D36        3.14059   0.00002  -0.00125   0.00143   0.00018   3.14077
   D37       -3.14050  -0.00002   0.00138  -0.00178  -0.00040  -3.14090
   D38       -0.00070   0.00000  -0.00036   0.00041   0.00006  -0.00064
   D39       -1.06527  -0.00000  -0.00065   0.00038  -0.00027  -1.06554
   D40        1.06576   0.00000  -0.00065   0.00043  -0.00022   1.06554
   D41        3.14123   0.00000  -0.00063   0.00041  -0.00022   3.14100
   D42        3.07770   0.00006   0.00235   0.00332   0.00567   3.08337
         Item               Value     Threshold  Converged?
 Maximum Force            0.000112     0.000450     YES
 RMS     Force            0.000025     0.000300     YES
 Maximum Displacement     0.016994     0.001800     NO 
 RMS     Displacement     0.002350     0.001200     NO 
 Predicted change in Energy=-7.801100D-07
 GradGradGradGradGradGradGradGradGradGradGradGradGradGradGradGradGradGrad

                          Input orientation:                          
 ---------------------------------------------------------------------
 Center     Atomic      Atomic             Coordinates (Angstroms)
 Number     Number       Type             X           Y           Z
 ---------------------------------------------------------------------
      1          6           0        0.000266    0.000059    0.000260
      2          8           0        0.000259   -0.006904    1.429947
      3          6           0        1.220989   -0.007775    2.037673
      4          6           0        1.185971   -0.038095    3.447803
      5          6           0        2.377363   -0.037962    4.167142
      6          6           0        3.603064   -0.008601    3.491425
      7          6           0        3.635561    0.019920    2.104313
      8          6           0        2.442071    0.020097    1.372498
      9          1           0        2.475657    0.043166    0.293189
     10          1           0        4.580124    0.042372    1.577656
     11          1           0        4.522333   -0.008641    4.061637
     12          1           0        2.362128   -0.060641    5.246803
     13          8           0       -0.060740   -0.066016    3.992979
     14          6           0       -0.121578   -0.101094    5.419679
     15          1           0        0.365466   -0.996955    5.805802
     16          1           0        0.344312    0.786467    5.848547
     17          1           0       -1.177204   -0.119012    5.669135
     18          1           0       -1.044460   -0.012413   -0.291924
     19          1           0        0.481148    0.901318   -0.379454
     20          1           0        0.506015   -0.883572   -0.388789
     21          8           0       -2.639580   -0.593447    2.342722
     22          1           0       -2.807902   -0.711675    3.282757
     23          1           0       -1.690664   -0.390842    2.302866
 ---------------------------------------------------------------------
                    Distance matrix (angstroms):
                    1          2          3          4          5
     1  C    0.000000
     2  O    1.429704   0.000000
     3  C    2.375136   1.363639   0.000000
     4  C    3.645943   2.340647   1.410891   0.000000
     5  C    4.797389   3.625441   2.423376   1.391712   0.000000
     6  C    5.016818   4.150892   2.790642   2.417667   1.399928
     7  C    4.200334   3.697420   2.415651   2.794427   2.416956
     8  C    2.801044   2.442637   1.390782   2.426533   2.795996
     9  H    2.493035   2.724394   2.149421   3.409030   3.876050
    10  H    4.844075   4.582512   3.390858   3.876106   3.400595
    11  H    6.078152   5.232107   3.872377   3.392487   2.147763
    12  H    5.753980   4.488842   3.406392   2.149477   1.080006
    13  O    3.993731   2.564439   2.338684   1.360986   2.444476
    14  C    5.421732   3.992703   3.639940   2.366844   2.795987
    15  H    5.901840   4.501298   3.988633   2.674472   2.766334
    16  H    5.910944   4.502425   3.990257   2.674297   2.764073
    17  H    5.791093   4.401102   4.353300   3.244297   3.859728
    18  H    1.084887   2.014028   3.249508   4.354428   5.620747
    19  H    1.089816   2.080878   2.686320   4.003395   5.014919
    20  H    1.089929   2.081379   2.676924   3.987055   4.997350
    21  O    3.578849   2.854109   3.916638   4.020505   5.367195
    22  H    4.378031   3.437350   4.275239   4.053637   5.303112
    23  H    2.883408   1.941293   2.948693   3.116142   4.488752
                    6          7          8          9         10
     6  C    0.000000
     7  C    1.387786   0.000000
     8  C    2.416316   1.399990   0.000000
     9  H    3.391525   2.150835   1.080078   0.000000
    10  H    2.149362   1.081698   2.147989   2.465490   0.000000
    11  H    1.081756   2.149021   3.399968   4.288679   2.485176
    12  H    2.150344   3.391661   3.875970   4.956002   4.288677
    13  O    3.698420   4.151757   3.624692   4.487057   5.232891
    14  C    4.195197   5.012224   4.792354   5.748683   6.073527
    15  H    4.100637   5.042675   5.000087   5.993635   6.059766
    16  H    4.099710   5.043729   5.002292   5.996427   6.061047
    17  H    5.254101   5.990824   5.619572   6.501577   7.064918
    18  H    5.992765   5.257908   3.863581   3.568847   5.927417
    19  H    5.055494   4.110509   2.773284   2.273090   4.622734
    20  H    5.041165   4.101940   2.768946   2.281101   4.617644
    21  O    6.374337   6.309552   5.209697   5.547207   7.287916
    22  H    6.452778   6.591068   5.634429   6.117459   7.619638
    23  H    5.438965   5.345730   4.256049   4.646009   6.327432
                   11         12         13         14         15
    11  H    0.000000
    12  H    2.464510   0.000000
    13  O    4.583946   2.728075   0.000000
    14  C    4.839291   2.490044   1.428428   0.000000
    15  H    4.615021   2.275044   2.081976   1.090353   0.000000
    16  H    4.613145   2.269641   2.081809   1.090296   1.784060
    17  H    5.922918   3.564918   2.014647   1.084848   1.780250
    18  H    7.067014   6.502666   4.396700   5.786363   6.335572
    19  H    6.073095   6.009843   4.510826   5.915916   6.471029
    20  H    6.058267   5.990181   4.493272   5.894442   6.197222
    21  O    7.388481   5.808153   3.106758   4.006296   4.602829
    22  H    7.404948   5.568710   2.910015   3.486486   4.064161
    23  H    6.468437   5.020052   2.370368   3.501501   4.106775
                   16         17         18         19         20
    16  H    0.000000
    17  H    1.779632   0.000000
    18  H    6.346045   5.963490   0.000000
    19  H    6.230563   6.354262   1.780462   0.000000
    20  H    6.459066   6.333737   1.781088   1.785087   0.000000
    21  O    4.806098   3.664513   3.134225   4.402670   4.176134
    22  H    4.331762   2.950462   4.046856   5.179902   4.948924
    23  H    4.254296   3.416036   2.700690   3.685280   3.509016
                   21         22         23
    21  O    0.000000
    22  H    0.962276   0.000000
    23  H    0.971122   1.520309   0.000000
 Stoichiometry    C8H12O3
 Framework group  C1[X(C8H12O3)]
 Deg. of freedom    63
 Full point group                 C1      NOp   1
 Largest Abelian subgroup         C1      NOp   1
 Largest concise Abelian subgroup C1      NOp   1
                         Standard orientation:                         
 ---------------------------------------------------------------------
 Center     Atomic      Atomic             Coordinates (Angstroms)
 Number     Number       Type             X           Y           Z
 ---------------------------------------------------------------------
      1          6           0        1.156910   -2.597524    0.111762
      2          8           0        1.000207   -1.176523    0.127710
      3          6           0       -0.276767   -0.705000    0.046990
      4          6           0       -0.394949    0.700924    0.041903
      5          6           0       -1.655182    1.286529   -0.033876
      6          6           0       -2.798111    0.481294   -0.105364
      7          6           0       -2.679834   -0.901436   -0.101518
      8          6           0       -1.416170   -1.499220   -0.025474
      9          1           0       -1.332430   -2.576042   -0.022217
     10          1           0       -3.559945   -1.527863   -0.156877
     11          1           0       -3.772156    0.948227   -0.163734
     12          1           0       -1.757183    2.361699   -0.038086
     13          8           0        0.783060    1.378670    0.114278
     14          6           0        0.688993    2.803977    0.106607
     15          1           0        0.227466    3.156309   -0.816283
     16          1           0        0.116772    3.158385    0.964338
     17          1           0        1.709368    3.166861    0.170199
     18          1           0        2.225651   -2.774239    0.171314
     19          1           0        0.657762   -3.048644    0.969107
     20          1           0        0.761206   -3.017886   -0.812715
     21          8           0        3.558688    0.031087   -0.248840
     22          1           0        3.630611    0.986396   -0.339330
     23          1           0        2.607908   -0.116338   -0.117080
 ---------------------------------------------------------------------
 Rotational constants (GHZ):           1.3380716           0.9078243           0.5473533
 Standard basis: Aug-CC-pVTZ (5D, 7F)
 There are   905 symmetry adapted cartesian basis functions of A   symmetry.
 There are   782 symmetry adapted basis functions of A   symmetry.
   782 basis functions,  1116 primitive gaussians,   905 cartesian basis functions
    42 alpha electrons       42 beta electrons
       nuclear repulsion energy       627.8884178130 Hartrees.
 NAtoms=   23 NActive=   23 NUniq=   23 SFac= 1.00D+00 NAtFMM=   60 NAOKFM=F Big=F
 Integral buffers will be    131072 words long.
 Raffenetti 1 integral format.
 Two-electron integral symmetry is turned on.
 ------------------------------------------------------------------------------
 Polarizable Continuum Model (PCM)
 =================================
 Model                : PCM.
 Atomic radii         : UFF (Universal Force Field).
 Polarization charges : Total charges.
 Charge compensation  : None.
 Solution method      : On-the-fly selection.
 Cavity type          : Scaled VdW (van der Waals Surface) (Alpha=1.100).
 Cavity algorithm     : GePol (No added spheres)
                        Default sphere list used, NSphG=   23.
                        Lebedev-Laikov grids with approx.  5.0 points / Ang**2.
                        Smoothing algorithm: York/Karplus (Gamma=1.0000).
                        Polarization charges: spherical gaussians, with
                                              point-specific exponents (IZeta= 3).
                        Self-potential: point-specific (ISelfS= 7).
                        Self-field    : sphere-specific E.n sum rule (ISelfD= 2).
 1st derivatives      : Analytical E(r).r(x)/FMM algorithm (CHGder, D1EAlg=3).
                        Cavity 1st derivative terms included.
 Solvent              : Water, Eps=  78.355300 Eps(inf)=   1.777849
 ------------------------------------------------------------------------------
 One-electron integrals computed using PRISM.
 NBasis=   782 RedAO= T EigKep=  2.04D-06  NBF=   782
 NBsUse=   778 1.00D-06 EigRej=  8.89D-07 NBFU=   778
 Initial guess from the checkpoint file:  "output.chk"
 B after Tr=    -0.000000   -0.000000    0.000000
         Rot=    1.000000   -0.000006   -0.000016    0.000240 Ang=  -0.03 deg.
 Requested convergence on RMS density matrix=1.00D-08 within 128 cycles.
 Requested convergence on MAX density matrix=1.00D-06.
 Requested convergence on             energy=1.00D-06.
 No special actions if energy rises.
 Inv3:  Mode=1 IEnd=    10212075.
 Iteration    1 A*A^-1 deviation from unit magnitude is 3.44D-15 for   1091.
 Iteration    1 A*A^-1 deviation from orthogonality  is 2.06D-15 for   1166    874.
 Iteration    1 A^-1*A deviation from unit magnitude is 3.00D-15 for   1091.
 Iteration    1 A^-1*A deviation from orthogonality  is 1.81D-15 for   1193    345.
 Error on total polarization charges =  0.01446
 SCF Done:  E(RHF) =  -534.700313260     A.U. after    8 cycles
            NFock=  8  Conv=0.27D-08     -V/T= 2.0015
 ExpMin= 2.53D-02 ExpMax= 1.53D+04 ExpMxC= 5.22D+02 IAcc=3 IRadAn=         5 AccDes= 0.00D+00
 HarFok:  IExCor=  205 AccDes= 0.00D+00 IRadAn=         5 IDoV=-2 UseB2=F ITyADJ=14
 ICtDFT= 12500011 ScaDFX=  1.000000  1.000000  1.000000  1.000000
 Range of M.O.s used for correlation:    12   778
 NBasis=   782 NAE=    42 NBE=    42 NFC=    11 NFV=     0
 NROrb=    767 NOA=    31 NOB=    31 NVA=   736 NVB=   736

 **** Warning!!: The largest alpha MO coefficient is  0.10665423D+03

 Disk-based method using ON**2 memory for 31 occupieds at a time.
 Estimated scratch disk usage= 47487712980 words.
 Actual    scratch disk usage= 42958285524 words.
 JobTyp=1 Pass  1:  I=  12 to  42 NPSUse= 15 ParTrn=T ParDer=T DoDerP=T.
 Spin components of T(2) and E(2):
     alpha-alpha T2 =       0.8277561733D-01 E2=     -0.2588606330D+00
     alpha-beta  T2 =       0.4488197356D+00 E2=     -0.1554003097D+01
     beta-beta   T2 =       0.8277561733D-01 E2=     -0.2588606330D+00
 ANorm=    0.1270578990D+01
 E2 =    -0.2071724363D+01 EUMP2 =    -0.53677203762262D+03
          IDoAtm=11111111111111111111111
 NEqPCM:  Using equilibrium solvation (IEInf=0, Eps=  78.3553, EpsInf=   1.7778)
          Differentiating once with respect to electric field.
                with respect to dipole field.
          Differentiating once with respect to nuclear coordinates.
          There are     1 degrees of freedom in the 1st order CPHF.  IDoFFX=0 NUNeed=     1.
 LinEq1:  Iter=  0 NonCon=     1 RMS=1.87D-03 Max=4.37D-02 NDo=     1
 AX will form     1 AO Fock derivatives at one time.
 LinEq1:  Iter=  1 NonCon=     1 RMS=4.50D-04 Max=6.48D-03 NDo=     1
 LinEq1:  Iter=  2 NonCon=     1 RMS=1.57D-04 Max=4.18D-03 NDo=     1
 LinEq1:  Iter=  3 NonCon=     1 RMS=6.05D-05 Max=1.40D-03 NDo=     1
 LinEq1:  Iter=  4 NonCon=     1 RMS=1.87D-05 Max=8.44D-04 NDo=     1
 LinEq1:  Iter=  5 NonCon=     1 RMS=4.92D-06 Max=2.49D-04 NDo=     1
 LinEq1:  Iter=  6 NonCon=     1 RMS=1.81D-06 Max=9.03D-05 NDo=     1
 LinEq1:  Iter=  7 NonCon=     1 RMS=7.94D-07 Max=4.68D-05 NDo=     1
 LinEq1:  Iter=  8 NonCon=     1 RMS=2.28D-07 Max=5.16D-06 NDo=     1
 LinEq1:  Iter=  9 NonCon=     1 RMS=7.63D-08 Max=2.25D-06 NDo=     1
 LinEq1:  Iter= 10 NonCon=     1 RMS=2.28D-08 Max=5.23D-07 NDo=     1
 LinEq1:  Iter= 11 NonCon=     1 RMS=5.61D-09 Max=1.41D-07 NDo=     1
 LinEq1:  Iter= 12 NonCon=     1 RMS=1.89D-09 Max=5.40D-08 NDo=     1
 LinEq1:  Iter= 13 NonCon=     1 RMS=6.88D-10 Max=2.53D-08 NDo=     1
 LinEq1:  Iter= 14 NonCon=     1 RMS=2.27D-10 Max=9.07D-09 NDo=     1
 LinEq1:  Iter= 15 NonCon=     1 RMS=8.52D-11 Max=1.87D-09 NDo=     1
 LinEq1:  Iter= 16 NonCon=     0 RMS=3.03D-11 Max=8.63D-10 NDo=     1
 Linear equations converged to 1.000D-10 1.000D-09 after    16 iterations.
 End of Minotr F.D. properties file   721 does not exist.
 End of Minotr F.D. properties file   722 does not exist.
 End of Minotr F.D. properties file   788 does not exist.
 D1PCM: PCM CHGder 1st derivatives, ID1Alg=3 FixD1E=F DoIter=F DoCFld=F I1PDM=2.
 Calling FoFJK, ICntrl=  10002127 FMM=F ISym2X=0 I1Cent= 0 IOpClX= 0 NMat=1 NMatS=1 NMatT=0.
 ***** Axes restored to original set *****
 -------------------------------------------------------------------
 Center     Atomic                   Forces (Hartrees/Bohr)
 Number     Number              X              Y              Z
 -------------------------------------------------------------------
      1        6           0.000022829    0.000052525    0.000015698
      2        8          -0.000037112   -0.000167136    0.000029150
      3        6          -0.000018519    0.000096762   -0.000016103
      4        6          -0.000019416    0.000022411   -0.000005122
      5        6          -0.000028791   -0.000006261    0.000029348
      6        6           0.000029201   -0.000009277    0.000019742
      7        6           0.000025304    0.000008900   -0.000025403
      8        6          -0.000025834    0.000025791   -0.000021351
      9        1          -0.000003427   -0.000009842   -0.000015643
     10        1           0.000003898   -0.000012870   -0.000000641
     11        1           0.000003206   -0.000004110   -0.000000616
     12        1          -0.000002605   -0.000007373    0.000017426
     13        8           0.000004459   -0.000018439    0.000003853
     14        6           0.000021816   -0.000002129   -0.000011572
     15        1          -0.000007242    0.000006647    0.000003436
     16        1           0.000006656    0.000004909    0.000005155
     17        1          -0.000000664   -0.000001090    0.000010667
     18        1           0.000000944   -0.000011362   -0.000003681
     19        1           0.000002091    0.000008394   -0.000002093
     20        1           0.000000543    0.000004693   -0.000004999
     21        8          -0.000016150    0.000037486    0.000013939
     22        1          -0.000007661    0.000020749   -0.000003247
     23        1           0.000046474   -0.000039380   -0.000037944
 -------------------------------------------------------------------
 Cartesian Forces:  Max     0.000167136 RMS     0.000029681

 GradGradGradGradGradGradGradGradGradGradGradGradGradGradGradGradGradGrad
 Berny optimization.
 Using GEDIIS/GDIIS optimizer.
 FormGI is forming the generalized inverse of G from B-inverse, IUseBI=4.
 Internal  Forces:  Max     0.000076354 RMS     0.000022290
 Search for a local minimum.
 Step number   3 out of a maximum of  111
 All quantities printed in internal units (Hartrees-Bohrs-Radians)
 Mixed Optimization -- En-DIIS/RFO-DIIS
 Swapping is turned off.
 Update second derivatives using D2CorX and points    1    2    3
 DE= -1.16D-06 DEPred=-7.80D-07 R= 1.49D+00
 TightC=F SS=  1.41D+00  RLast= 1.39D-02 DXNew= 5.0454D-01 4.1749D-02
 Trust test= 1.49D+00 RLast= 1.39D-02 DXMaxT set to 3.00D-01
 ITU=  1  1  0
     Eigenvalues ---    0.00205   0.00429   0.01300   0.01322   0.01444
     Eigenvalues ---    0.02104   0.02113   0.02117   0.02139   0.02152
     Eigenvalues ---    0.02164   0.02172   0.02182   0.02202   0.02234
     Eigenvalues ---    0.02758   0.04630   0.07629   0.08197   0.10131
     Eigenvalues ---    0.10666   0.15771   0.15956   0.16000   0.16000
     Eigenvalues ---    0.16000   0.16000   0.16000   0.16000   0.16000
     Eigenvalues ---    0.16000   0.16012   0.16135   0.21973   0.22020
     Eigenvalues ---    0.22536   0.24482   0.24966   0.25000   0.25038
     Eigenvalues ---    0.31935   0.34775   0.34823   0.34827   0.34891
     Eigenvalues ---    0.35414   0.35419   0.35782   0.35791   0.35978
     Eigenvalues ---    0.36326   0.40985   0.41235   0.41591   0.42044
     Eigenvalues ---    0.45931   0.46430   0.46666   0.48109   0.52427
     Eigenvalues ---    0.53127   0.54948   0.55834
 En-DIIS/RFO-DIIS/Sim-DIIS IScMMF=       -3 using points:     3    2    1
 RFO step:  Lambda=-2.64098992D-06.
 DidBck=F Rises=F RFO-DIIS coefs:    2.86851   -1.88308    0.01457
 Iteration  1 RMS(Cart)=  0.00497141 RMS(Int)=  0.00003525
 Iteration  2 RMS(Cart)=  0.00003482 RMS(Int)=  0.00000545
 Iteration  3 RMS(Cart)=  0.00000000 RMS(Int)=  0.00000545
 Variable       Old X    -DE/DX   Delta X   Delta X   Delta X     New X
                                 (Linear)    (Quad)   (Total)
    R1        2.70175  -0.00000  -0.00023  -0.00004  -0.00028   2.70147
    R2        2.05014  -0.00000   0.00002   0.00000   0.00003   2.05017
    R3        2.05945   0.00001   0.00002   0.00003   0.00005   2.05950
    R4        2.05967  -0.00000   0.00002  -0.00000   0.00002   2.05968
    R5        2.57690  -0.00001   0.00035  -0.00008   0.00027   2.57717
    R6        3.66851  -0.00004  -0.00249  -0.00085  -0.00333   3.66518
    R7        2.66620   0.00003  -0.00024   0.00019  -0.00005   2.66615
    R8        2.62820   0.00001   0.00001  -0.00006  -0.00005   2.62815
    R9        2.62996   0.00002  -0.00008  -0.00001  -0.00009   2.62986
   R10        2.57189  -0.00002   0.00053  -0.00016   0.00037   2.57226
   R11        2.64548   0.00004  -0.00008   0.00004  -0.00004   2.64544
   R12        2.04092   0.00002  -0.00009   0.00008  -0.00001   2.04090
   R13        2.62253   0.00004  -0.00013   0.00008  -0.00005   2.62248
   R14        2.04422   0.00000   0.00001  -0.00000   0.00001   2.04423
   R15        2.64560   0.00003  -0.00008   0.00004  -0.00004   2.64556
   R16        2.04411   0.00000   0.00002  -0.00000   0.00002   2.04413
   R17        2.04105   0.00002  -0.00010   0.00008  -0.00002   2.04103
   R18        2.69934   0.00001  -0.00016  -0.00002  -0.00018   2.69916
   R19        2.06047  -0.00001   0.00010  -0.00004   0.00006   2.06053
   R20        2.06036   0.00001  -0.00003   0.00004   0.00001   2.06037
   R21        2.05007   0.00000   0.00005  -0.00000   0.00005   2.05011
   R22        1.81844  -0.00000  -0.00000  -0.00003  -0.00003   1.81841
   R23        1.83515   0.00001   0.00002   0.00007   0.00010   1.83525
    A1        1.84342   0.00001   0.00004   0.00007   0.00010   1.84352
    A2        1.93098  -0.00000   0.00004  -0.00006  -0.00002   1.93096
    A3        1.93157   0.00001   0.00038  -0.00007   0.00030   1.93187
    A4        1.91834   0.00000  -0.00017   0.00012  -0.00005   1.91829
    A5        1.91919  -0.00001  -0.00016  -0.00003  -0.00019   1.91900
    A6        1.91913  -0.00000  -0.00012  -0.00002  -0.00014   1.91899
    A7        2.03270  -0.00008   0.00040  -0.00063  -0.00026   2.03245
    A8        2.03826   0.00002   0.00080   0.00027   0.00104   2.03929
    A9        2.18857   0.00007   0.00064   0.00117   0.00178   2.19035
   A10        2.00779   0.00007  -0.00051   0.00082   0.00031   2.00810
   A11        2.18072  -0.00007   0.00037  -0.00075  -0.00038   2.18034
   A12        2.09467  -0.00000   0.00014  -0.00007   0.00007   2.09474
   A13        2.08903   0.00000   0.00004   0.00004   0.00008   2.08911
   A14        2.00814   0.00006  -0.00029   0.00053   0.00024   2.00838
   A15        2.18602  -0.00006   0.00026  -0.00057  -0.00032   2.18570
   A16        2.09444  -0.00000  -0.00012  -0.00001  -0.00013   2.09431
   A17        2.09975  -0.00000  -0.00001  -0.00003  -0.00004   2.09971
   A18        2.08900   0.00000   0.00013   0.00004   0.00018   2.08917
   A19        2.09830  -0.00000   0.00007  -0.00002   0.00005   2.09835
   A20        2.08243   0.00000   0.00001   0.00000   0.00001   2.08244
   A21        2.10245  -0.00000  -0.00008   0.00001  -0.00006   2.10239
   A22        2.09730  -0.00000   0.00008   0.00001   0.00009   2.09739
   A23        2.10310  -0.00000  -0.00010  -0.00001  -0.00011   2.10299
   A24        2.08279   0.00000   0.00002   0.00001   0.00002   2.08281
   A25        2.09263   0.00000  -0.00021   0.00005  -0.00016   2.09247
   A26        2.10095  -0.00001   0.00015  -0.00012   0.00003   2.10098
   A27        2.08961   0.00000   0.00006   0.00007   0.00013   2.08974
   A28        2.02596  -0.00006   0.00025  -0.00068  -0.00043   2.02552
   A29        1.93355   0.00001   0.00004   0.00008   0.00012   1.93367
   A30        1.93337  -0.00000   0.00027  -0.00016   0.00011   1.93348
   A31        1.84576   0.00001   0.00017   0.00011   0.00028   1.84604
   A32        1.91631  -0.00001  -0.00010  -0.00003  -0.00012   1.91619
   A33        1.91734  -0.00001  -0.00017  -0.00006  -0.00023   1.91711
   A34        1.91643  -0.00000  -0.00021   0.00007  -0.00015   1.91628
   A35        1.80971   0.00001  -0.00017   0.00013  -0.00004   1.80967
   A36        2.71608   0.00001   0.00028  -0.00005   0.00023   2.71631
    D1        3.13001   0.00002   0.00367   0.00131   0.00498   3.13498
    D2        0.20758  -0.00003  -0.00471  -0.00255  -0.00726   0.20032
    D3       -1.07809   0.00002   0.00351   0.00146   0.00497  -1.07312
    D4        2.28267  -0.00003  -0.00487  -0.00239  -0.00727   2.27540
    D5        1.05358   0.00002   0.00365   0.00134   0.00498   1.05857
    D6       -1.86884  -0.00003  -0.00474  -0.00251  -0.00725  -1.87609
    D7       -3.12329  -0.00002  -0.00456  -0.00244  -0.00700  -3.13030
    D8        0.01978  -0.00003  -0.00498  -0.00249  -0.00747   0.01230
    D9       -0.22211   0.00002   0.00466   0.00162   0.00629  -0.21582
   D10        2.92096   0.00001   0.00424   0.00158   0.00582   2.92678
   D11       -0.02596   0.00001   0.01635  -0.00394   0.01242  -0.01354
   D12       -2.92646  -0.00002   0.00715  -0.00791  -0.00076  -2.92722
   D13       -3.13856  -0.00002   0.00079  -0.00042   0.00037  -3.13819
   D14        0.00327  -0.00001   0.00101  -0.00088   0.00014   0.00341
   D15        0.00163  -0.00001   0.00119  -0.00038   0.00081   0.00245
   D16       -3.13972  -0.00000   0.00142  -0.00084   0.00058  -3.13914
   D17        3.13848   0.00002   0.00011   0.00012   0.00023   3.13870
   D18       -0.00178   0.00001  -0.00083   0.00031  -0.00052  -0.00230
   D19       -0.00157   0.00001  -0.00034   0.00007  -0.00027  -0.00184
   D20        3.14136  -0.00001  -0.00127   0.00026  -0.00101   3.14035
   D21       -0.00063   0.00000  -0.00116   0.00037  -0.00079  -0.00142
   D22        3.14118   0.00001  -0.00038  -0.00023  -0.00062   3.14056
   D23        3.14070  -0.00001  -0.00141   0.00088  -0.00053   3.14017
   D24       -0.00068   0.00000  -0.00064   0.00028  -0.00036  -0.00103
   D25        3.13842   0.00001   0.00232   0.00066   0.00298   3.14141
   D26       -0.00292   0.00002   0.00256   0.00018   0.00274  -0.00018
   D27       -0.00043   0.00001   0.00027  -0.00006   0.00022  -0.00022
   D28        3.14141   0.00001   0.00016  -0.00029  -0.00014   3.14128
   D29        3.14094  -0.00000  -0.00049   0.00054   0.00005   3.14099
   D30       -0.00039  -0.00000  -0.00061   0.00031  -0.00031  -0.00070
   D31        0.00050  -0.00000   0.00058  -0.00025   0.00034   0.00084
   D32       -3.14128   0.00001   0.00085  -0.00017   0.00068  -3.14060
   D33       -3.14135  -0.00001   0.00070  -0.00001   0.00069  -3.14065
   D34        0.00006   0.00001   0.00097   0.00007   0.00103   0.00109
   D35        0.00051  -0.00000  -0.00055   0.00024  -0.00031   0.00020
   D36        3.14077   0.00001   0.00038   0.00005   0.00043   3.14120
   D37       -3.14090  -0.00001  -0.00081   0.00016  -0.00065  -3.14155
   D38       -0.00064   0.00000   0.00012  -0.00003   0.00010  -0.00055
   D39       -1.06554  -0.00000  -0.00047  -0.00088  -0.00135  -1.06688
   D40        1.06554  -0.00001  -0.00038  -0.00097  -0.00135   1.06419
   D41        3.14100  -0.00000  -0.00039  -0.00091  -0.00130   3.13970
   D42        3.08337   0.00004   0.01050   0.00344   0.01393   3.09730
         Item               Value     Threshold  Converged?
 Maximum Force            0.000076     0.000450     YES
 RMS     Force            0.000022     0.000300     YES
 Maximum Displacement     0.032742     0.001800     NO 
 RMS     Displacement     0.004970     0.001200     NO 
 Predicted change in Energy=-1.320395D-06
 GradGradGradGradGradGradGradGradGradGradGradGradGradGradGradGradGradGrad

                          Input orientation:                          
 ---------------------------------------------------------------------
 Center     Atomic      Atomic             Coordinates (Angstroms)
 Number     Number       Type             X           Y           Z
 ---------------------------------------------------------------------
      1          6           0        0.000736   -0.000178    0.000358
      2          8           0        0.000121   -0.015135    1.429837
      3          6           0        1.220841   -0.012313    2.037892
      4          6           0        1.186029   -0.041764    3.448020
      5          6           0        2.377374   -0.037488    4.167330
      6          6           0        3.602887   -0.005793    3.491420
      7          6           0        3.635195    0.021179    2.104300
      8          6           0        2.441723    0.017861    1.372502
      9          1           0        2.475122    0.039337    0.293166
     10          1           0        4.579729    0.044791    1.577625
     11          1           0        4.522234   -0.002483    4.061502
     12          1           0        2.362153   -0.058895    5.247011
     13          8           0       -0.060601   -0.072850    3.993698
     14          6           0       -0.120314   -0.103278    5.420459
     15          1           0        0.369408   -0.996508    5.809376
     16          1           0        0.343470    0.786942    5.846103
     17          1           0       -1.175661   -0.123252    5.671042
     18          1           0       -1.043837   -0.011879   -0.292458
     19          1           0        0.481040    0.903622   -0.374088
     20          1           0        0.507327   -0.881104   -0.393719
     21          8           0       -2.640349   -0.594158    2.340470
     22          1           0       -2.812876   -0.694349    3.281824
     23          1           0       -1.691153   -0.392552    2.300996
 ---------------------------------------------------------------------
                    Distance matrix (angstroms):
                    1          2          3          4          5
     1  C    0.000000
     2  O    1.429557   0.000000
     3  C    2.374941   1.363780   0.000000
     4  C    3.645960   2.340972   1.410865   0.000000
     5  C    4.797235   3.625701   2.423368   1.391664   0.000000
     6  C    5.016277   4.150920   2.790507   2.417515   1.399907
     7  C    4.199562   3.697294   2.415499   2.794272   2.416950
     8  C    2.800272   2.442498   1.390757   2.426540   2.796117
     9  H    2.491964   2.724081   2.149408   3.409024   3.876159
    10  H    4.843240   4.582384   3.390758   3.875961   3.400546
    11  H    6.077568   5.232144   3.872246   3.392369   2.147754
    12  H    5.753877   4.489090   3.406348   2.149402   1.080000
    13  O    3.994472   2.565229   2.339003   1.361182   2.444406
    14  C    5.422432   3.993411   3.639880   2.366607   2.795193
    15  H    5.905361   4.503313   3.989696   2.674772   2.765495
    16  H    5.908448   4.501625   3.988868   2.673474   2.763101
    17  H    5.792729   4.402496   4.353769   3.244386   3.859088
    18  H    1.084901   2.013990   3.249506   4.354810   5.620947
    19  H    1.089842   2.080755   2.684006   3.999909   5.010613
    20  H    1.089937   2.081470   2.678923   3.990500   5.001194
    21  O    3.578305   2.852473   3.916489   4.021564   5.368878
    22  H    4.377933   3.435715   4.275910   4.055210   5.306061
    23  H    2.882600   1.939528   2.948477   3.117193   4.490233
                    6          7          8          9         10
     6  C    0.000000
     7  C    1.387758   0.000000
     8  C    2.416335   1.399970   0.000000
     9  H    3.391566   2.150885   1.080066   0.000000
    10  H    2.149278   1.081707   2.147992   2.465610   0.000000
    11  H    1.081759   2.148962   3.399950   4.288679   2.484992
    12  H    2.150427   3.391707   3.876085   4.956106   4.288682
    13  O    3.698367   4.151815   3.624985   4.487361   5.232964
    14  C    4.194391   5.011611   4.792145   5.748544   6.072866
    15  H    4.099978   5.042681   5.000928   5.994629   6.059606
    16  H    4.098385   5.042116   5.000725   5.994828   6.059422
    17  H    5.253481   5.990562   5.619859   6.502015   7.064617
    18  H    5.992479   5.257269   3.862914   3.567723   5.926627
    19  H    5.051249   4.107286   2.771177   2.273451   4.620175
    20  H    5.044102   4.103386   2.769398   2.278429   4.618218
    21  O    6.375645   6.310061   5.209509   5.546243   7.288328
    22  H    6.456009   6.593645   5.635917   6.118275   7.622416
    23  H    5.439996   5.346012   4.255726   4.644971   6.327598
                   11         12         13         14         15
    11  H    0.000000
    12  H    2.464663   0.000000
    13  O    4.583877   2.727769   0.000000
    14  C    4.838406   2.488914   1.428334   0.000000
    15  H    4.614013   2.272972   2.082003   1.090387   0.000000
    16  H    4.611948   2.269236   2.081807   1.090303   1.784016
    17  H    5.922095   3.563715   2.014790   1.084872   1.780154
    18  H    7.066696   6.502975   4.397909   5.787803   6.340279
    19  H    6.068503   6.005145   4.508262   5.912042   6.469790
    20  H    6.061390   5.994518   4.497249   5.899458   6.205702
    21  O    7.390171   5.810294   3.108058   4.009722   4.610188
    22  H    7.408806   5.571955   2.909990   3.488985   4.075139
    23  H    6.469754   5.021914   2.371951   3.504606   4.113321
                   16         17         18         19         20
    16  H    0.000000
    17  H    1.779567   0.000000
    18  H    6.343868   5.965996   0.000000
    19  H    6.222806   6.351592   1.780466   0.000000
    20  H    6.461007   6.339409   1.780987   1.785028   0.000000
    21  O    4.806254   3.668756   3.133721   4.399459   4.179234
    22  H    4.328079   2.952116   4.046078   5.173885   4.956636
    23  H    4.254255   3.419863   2.699987   3.681653   3.511907
                   21         22         23
    21  O    0.000000
    22  H    0.962263   0.000000
    23  H    0.971172   1.520317   0.000000
 Stoichiometry    C8H12O3
 Framework group  C1[X(C8H12O3)]
 Deg. of freedom    63
 Full point group                 C1      NOp   1
 Largest Abelian subgroup         C1      NOp   1
 Largest concise Abelian subgroup C1      NOp   1
                         Standard orientation:                         
 ---------------------------------------------------------------------
 Center     Atomic      Atomic             Coordinates (Angstroms)
 Number     Number       Type             X           Y           Z
 ---------------------------------------------------------------------
      1          6           0        1.159077   -2.596198    0.114036
      2          8           0        1.002012   -1.175317    0.121885
      3          6           0       -0.275727   -0.704953    0.044191
      4          6           0       -0.395707    0.700794    0.039807
      5          6           0       -1.656789    1.284896   -0.032498
      6          6           0       -2.798761    0.478183   -0.102163
      7          6           0       -2.678676   -0.904368   -0.099700
      8          6           0       -1.414168   -1.500668   -0.026480
      9          1           0       -1.328951   -2.577366   -0.024686
     10          1           0       -3.558129   -1.531802   -0.154297
     11          1           0       -3.773589    0.943830   -0.157712
     12          1           0       -1.760067    2.359942   -0.035560
     13          8           0        0.781616    1.380397    0.109569
     14          6           0        0.684541    2.805425    0.106315
     15          1           0        0.219934    3.159615   -0.814355
     16          1           0        0.113765    3.156227    0.966496
     17          1           0        1.704234    3.170566    0.168336
     18          1           0        2.227843   -2.772404    0.174875
     19          1           0        0.659803   -3.042571    0.973822
     20          1           0        0.763820   -3.022203   -0.808056
     21          8           0        3.559685    0.032823   -0.245963
     22          1           0        3.633339    0.989543   -0.318162
     23          1           0        2.608752   -0.115259   -0.115676
 ---------------------------------------------------------------------
 Rotational constants (GHZ):           1.3380619           0.9077980           0.5472362
 Standard basis: Aug-CC-pVTZ (5D, 7F)
 There are   905 symmetry adapted cartesian basis functions of A   symmetry.
 There are   782 symmetry adapted basis functions of A   symmetry.
   782 basis functions,  1116 primitive gaussians,   905 cartesian basis functions
    42 alpha electrons       42 beta electrons
       nuclear repulsion energy       627.8805825691 Hartrees.
 NAtoms=   23 NActive=   23 NUniq=   23 SFac= 1.00D+00 NAtFMM=   60 NAOKFM=F Big=F
 Integral buffers will be    131072 words long.
 Raffenetti 1 integral format.
 Two-electron integral symmetry is turned on.
 ------------------------------------------------------------------------------
 Polarizable Continuum Model (PCM)
 =================================
 Model                : PCM.
 Atomic radii         : UFF (Universal Force Field).
 Polarization charges : Total charges.
 Charge compensation  : None.
 Solution method      : On-the-fly selection.
 Cavity type          : Scaled VdW (van der Waals Surface) (Alpha=1.100).
 Cavity algorithm     : GePol (No added spheres)
                        Default sphere list used, NSphG=   23.
                        Lebedev-Laikov grids with approx.  5.0 points / Ang**2.
                        Smoothing algorithm: York/Karplus (Gamma=1.0000).
                        Polarization charges: spherical gaussians, with
                                              point-specific exponents (IZeta= 3).
                        Self-potential: point-specific (ISelfS= 7).
                        Self-field    : sphere-specific E.n sum rule (ISelfD= 2).
 1st derivatives      : Analytical E(r).r(x)/FMM algorithm (CHGder, D1EAlg=3).
                        Cavity 1st derivative terms included.
 Solvent              : Water, Eps=  78.355300 Eps(inf)=   1.777849
 ------------------------------------------------------------------------------
 One-electron integrals computed using PRISM.
 NBasis=   782 RedAO= T EigKep=  2.03D-06  NBF=   782
 NBsUse=   778 1.00D-06 EigRej=  8.88D-07 NBFU=   778
 Initial guess from the checkpoint file:  "output.chk"
 B after Tr=     0.000000   -0.000000   -0.000000
         Rot=    1.000000    0.000049    0.000005   -0.000520 Ang=   0.06 deg.
 ExpMin= 2.53D-02 ExpMax= 1.53D+04 ExpMxC= 5.22D+02 IAcc=3 IRadAn=         5 AccDes= 0.00D+00
 Harris functional with IExCor=  205 and IRadAn=       5 diagonalized for initial guess.
 HarFok:  IExCor=  205 AccDes= 0.00D+00 IRadAn=         5 IDoV= 1 UseB2=F ITyADJ=14
 ICtDFT=  3500011 ScaDFX=  1.000000  1.000000  1.000000  1.000000
 FoFCou: FMM=F IPFlag=           0 FMFlag=      100000 FMFlg1=           0
         NFxFlg=           0 DoJE=T BraDBF=F KetDBF=T FulRan=T
         wScrn=  0.000000 ICntrl=       500 IOpCl=  0 I1Cent=   200000004 NGrid=           0
         NMat0=    1 NMatS0=      1 NMatT0=    0 NMatD0=    1 NMtDS0=    0 NMtDT0=    0
 Petite list used in FoFCou.
 Requested convergence on RMS density matrix=1.00D-08 within 128 cycles.
 Requested convergence on MAX density matrix=1.00D-06.
 Requested convergence on             energy=1.00D-06.
 No special actions if energy rises.
 Inv3:  Mode=1 IEnd=    10256403.
 Iteration    1 A*A^-1 deviation from unit magnitude is 3.55D-15 for    372.
 Iteration    1 A*A^-1 deviation from orthogonality  is 1.87D-15 for    951    432.
 Iteration    1 A^-1*A deviation from unit magnitude is 3.33D-15 for    372.
 Iteration    1 A^-1*A deviation from orthogonality  is 1.40D-15 for   1428   1268.
 Error on total polarization charges =  0.01446
 SCF Done:  E(RHF) =  -534.700300324     A.U. after    8 cycles
            NFock=  8  Conv=0.52D-08     -V/T= 2.0015
 ExpMin= 2.53D-02 ExpMax= 1.53D+04 ExpMxC= 5.22D+02 IAcc=3 IRadAn=         5 AccDes= 0.00D+00
 HarFok:  IExCor=  205 AccDes= 0.00D+00 IRadAn=         5 IDoV=-2 UseB2=F ITyADJ=14
 ICtDFT= 12500011 ScaDFX=  1.000000  1.000000  1.000000  1.000000
 Range of M.O.s used for correlation:    12   778
 NBasis=   782 NAE=    42 NBE=    42 NFC=    11 NFV=     0
 NROrb=    767 NOA=    31 NOB=    31 NVA=   736 NVB=   736

 **** Warning!!: The largest alpha MO coefficient is  0.10493087D+03

 Disk-based method using ON**2 memory for 31 occupieds at a time.
 Estimated scratch disk usage= 47487878976 words.
 Actual    scratch disk usage= 42958620480 words.
 JobTyp=1 Pass  1:  I=  12 to  42 NPSUse= 15 ParTrn=T ParDer=T DoDerP=T.
 Spin components of T(2) and E(2):
     alpha-alpha T2 =       0.8277611117D-01 E2=     -0.2588637720D+00
     alpha-beta  T2 =       0.4488192045D+00 E2=     -0.1554011315D+01
     beta-beta   T2 =       0.8277611117D-01 E2=     -0.2588637720D+00
 ANorm=    0.1270579170D+01
 E2 =    -0.2071738859D+01 EUMP2 =    -0.53677203918285D+03
          IDoAtm=11111111111111111111111
 NEqPCM:  Using equilibrium solvation (IEInf=0, Eps=  78.3553, EpsInf=   1.7778)
          Differentiating once with respect to electric field.
                with respect to dipole field.
          Differentiating once with respect to nuclear coordinates.
          There are     1 degrees of freedom in the 1st order CPHF.  IDoFFX=0 NUNeed=     1.
 LinEq1:  Iter=  0 NonCon=     1 RMS=1.87D-03 Max=4.43D-02 NDo=     1
 AX will form     1 AO Fock derivatives at one time.
 LinEq1:  Iter=  1 NonCon=     1 RMS=4.50D-04 Max=6.47D-03 NDo=     1
 LinEq1:  Iter=  2 NonCon=     1 RMS=1.57D-04 Max=4.32D-03 NDo=     1
 LinEq1:  Iter=  3 NonCon=     1 RMS=6.05D-05 Max=1.42D-03 NDo=     1
 LinEq1:  Iter=  4 NonCon=     1 RMS=1.87D-05 Max=8.57D-04 NDo=     1
 LinEq1:  Iter=  5 NonCon=     1 RMS=4.91D-06 Max=2.49D-04 NDo=     1
 LinEq1:  Iter=  6 NonCon=     1 RMS=1.81D-06 Max=9.18D-05 NDo=     1
 LinEq1:  Iter=  7 NonCon=     1 RMS=7.92D-07 Max=4.79D-05 NDo=     1
 LinEq1:  Iter=  8 NonCon=     1 RMS=2.28D-07 Max=5.27D-06 NDo=     1
 LinEq1:  Iter=  9 NonCon=     1 RMS=7.62D-08 Max=2.34D-06 NDo=     1
 LinEq1:  Iter= 10 NonCon=     1 RMS=2.28D-08 Max=4.93D-07 NDo=     1
 LinEq1:  Iter= 11 NonCon=     1 RMS=5.60D-09 Max=1.40D-07 NDo=     1
 LinEq1:  Iter= 12 NonCon=     1 RMS=1.89D-09 Max=5.50D-08 NDo=     1
 LinEq1:  Iter= 13 NonCon=     1 RMS=6.84D-10 Max=2.56D-08 NDo=     1
 LinEq1:  Iter= 14 NonCon=     1 RMS=2.26D-10 Max=9.31D-09 NDo=     1
 LinEq1:  Iter= 15 NonCon=     1 RMS=8.51D-11 Max=1.80D-09 NDo=     1
 LinEq1:  Iter= 16 NonCon=     0 RMS=3.02D-11 Max=8.61D-10 NDo=     1
 Linear equations converged to 1.000D-10 1.000D-09 after    16 iterations.
 End of Minotr F.D. properties file   721 does not exist.
 End of Minotr F.D. properties file   722 does not exist.
 End of Minotr F.D. properties file   788 does not exist.
 D1PCM: PCM CHGder 1st derivatives, ID1Alg=3 FixD1E=F DoIter=F DoCFld=F I1PDM=2.
 Calling FoFJK, ICntrl=  10002127 FMM=F ISym2X=0 I1Cent= 0 IOpClX= 0 NMat=1 NMatS=1 NMatT=0.
 ***** Axes restored to original set *****
 -------------------------------------------------------------------
 Center     Atomic                   Forces (Hartrees/Bohr)
 Number     Number              X              Y              Z
 -------------------------------------------------------------------
      1        6          -0.000018445    0.000028139   -0.000094934
      2        8           0.000069747   -0.000108090    0.000151462
      3        6          -0.000103663    0.000053985   -0.000073552
      4        6          -0.000180597    0.000037914    0.000036540
      5        6          -0.000000394   -0.000022800    0.000005631
      6        6           0.000056228    0.000019337    0.000049061
      7        6           0.000070450   -0.000003228   -0.000050773
      8        6          -0.000007696   -0.000003368    0.000021208
      9        1           0.000008835    0.000013833   -0.000008692
     10        1          -0.000004478    0.000009114   -0.000002115
     11        1           0.000002034   -0.000020786   -0.000001127
     12        1           0.000018303   -0.000008552    0.000006268
     13        8           0.000114804    0.000027015   -0.000093469
     14        6          -0.000023094   -0.000043255    0.000083827
     15        1          -0.000016824    0.000019075   -0.000009913
     16        1           0.000011600    0.000010361   -0.000008845
     17        1          -0.000001904   -0.000004216   -0.000020983
     18        1           0.000001805   -0.000020818    0.000006788
     19        1          -0.000003186    0.000005530    0.000011614
     20        1          -0.000005035    0.000002900    0.000010723
     21        8           0.000014253    0.000076510    0.000023563
     22        1          -0.000008275    0.000000794    0.000008331
     23        1           0.000005533   -0.000069395   -0.000050613
 -------------------------------------------------------------------
 Cartesian Forces:  Max     0.000180597 RMS     0.000049426

 GradGradGradGradGradGradGradGradGradGradGradGradGradGradGradGradGradGrad
 Berny optimization.
 Using GEDIIS/GDIIS optimizer.
 FormGI is forming the generalized inverse of G from B-inverse, IUseBI=4.
 Internal  Forces:  Max     0.000107321 RMS     0.000030638
 Search for a local minimum.
 Step number   4 out of a maximum of  111
 All quantities printed in internal units (Hartrees-Bohrs-Radians)
 Mixed Optimization -- En-DIIS/RFO-DIIS
 Swapping is turned off.
 Update second derivatives using D2CorX and points    1    2    3    4
 DE= -1.56D-06 DEPred=-1.32D-06 R= 1.18D+00
 TightC=F SS=  1.41D+00  RLast= 2.84D-02 DXNew= 5.0454D-01 8.5132D-02
 Trust test= 1.18D+00 RLast= 2.84D-02 DXMaxT set to 3.00D-01
 ITU=  1  1  1  0
     Eigenvalues ---    0.00199   0.00325   0.01305   0.01326   0.01448
     Eigenvalues ---    0.02104   0.02115   0.02121   0.02139   0.02159
     Eigenvalues ---    0.02164   0.02182   0.02196   0.02202   0.02440
     Eigenvalues ---    0.02575   0.04608   0.07628   0.08209   0.10131
     Eigenvalues ---    0.10664   0.15793   0.15981   0.16000   0.16000
     Eigenvalues ---    0.16000   0.16000   0.16000   0.16000   0.16000
     Eigenvalues ---    0.16005   0.16062   0.16369   0.22003   0.22038
     Eigenvalues ---    0.22715   0.24484   0.24958   0.25017   0.25090
     Eigenvalues ---    0.34575   0.34794   0.34825   0.34852   0.34921
     Eigenvalues ---    0.35414   0.35422   0.35782   0.35791   0.35978
     Eigenvalues ---    0.36448   0.41096   0.41352   0.41948   0.42091
     Eigenvalues ---    0.45628   0.46460   0.46940   0.48406   0.52463
     Eigenvalues ---    0.53315   0.55006   0.56282
 En-DIIS/RFO-DIIS/Sim-DIIS IScMMF=       -3 using points:     4    3    2    1
 RFO step:  Lambda=-1.33126190D-06.
 DidBck=F Rises=F RFO-DIIS coefs:    1.78675   -2.00000    1.13903    0.07422
 Iteration  1 RMS(Cart)=  0.00423999 RMS(Int)=  0.00000980
 Iteration  2 RMS(Cart)=  0.00002202 RMS(Int)=  0.00000265
 Iteration  3 RMS(Cart)=  0.00000000 RMS(Int)=  0.00000265
 Variable       Old X    -DE/DX   Delta X   Delta X   Delta X     New X
                                 (Linear)    (Quad)   (Total)
    R1        2.70147   0.00007  -0.00004   0.00002  -0.00001   2.70146
    R2        2.05017  -0.00000   0.00000   0.00001   0.00001   2.05018
    R3        2.05950  -0.00000   0.00003  -0.00001   0.00002   2.05952
    R4        2.05968  -0.00001  -0.00000  -0.00002  -0.00002   2.05967
    R5        2.57717  -0.00008  -0.00004   0.00009   0.00005   2.57722
    R6        3.66518  -0.00002  -0.00094  -0.00224  -0.00317   3.66200
    R7        2.66615  -0.00001   0.00013  -0.00030  -0.00017   2.66598
    R8        2.62815   0.00005  -0.00002   0.00008   0.00006   2.62821
    R9        2.62986   0.00007   0.00001   0.00010   0.00011   2.62998
   R10        2.57226  -0.00010  -0.00008   0.00018   0.00010   2.57236
   R11        2.64544   0.00006   0.00006   0.00000   0.00006   2.64550
   R12        2.04090   0.00001   0.00006  -0.00011  -0.00005   2.04086
   R13        2.62248   0.00005   0.00008  -0.00005   0.00003   2.62251
   R14        2.04423   0.00000   0.00000  -0.00000   0.00000   2.04423
   R15        2.64556   0.00005   0.00006  -0.00001   0.00005   2.64561
   R16        2.04413  -0.00000   0.00000  -0.00001  -0.00001   2.04412
   R17        2.04103   0.00001   0.00006  -0.00009  -0.00003   2.04100
   R18        2.69916   0.00005  -0.00001  -0.00002  -0.00003   2.69913
   R19        2.06053  -0.00003  -0.00003  -0.00001  -0.00004   2.06050
   R20        2.06037   0.00001   0.00003  -0.00000   0.00003   2.06041
   R21        2.05011  -0.00000   0.00001   0.00001   0.00002   2.05013
   R22        1.81841   0.00001  -0.00002   0.00003   0.00001   1.81842
   R23        1.83525  -0.00002   0.00005  -0.00003   0.00002   1.83527
    A1        1.84352  -0.00001   0.00005  -0.00006  -0.00001   1.84351
    A2        1.93096  -0.00001  -0.00003  -0.00006  -0.00009   1.93086
    A3        1.93187  -0.00001  -0.00001   0.00012   0.00011   1.93199
    A4        1.91829   0.00001   0.00007   0.00007   0.00014   1.91843
    A5        1.91900  -0.00000  -0.00005  -0.00015  -0.00020   1.91880
    A6        1.91899   0.00001  -0.00003   0.00008   0.00005   1.91904
    A7        2.03245   0.00004  -0.00044   0.00079   0.00033   2.03278
    A8        2.03929  -0.00002   0.00026   0.00051   0.00076   2.04005
    A9        2.19035  -0.00001   0.00092   0.00038   0.00128   2.19163
   A10        2.00810  -0.00008   0.00054  -0.00101  -0.00046   2.00764
   A11        2.18034   0.00008  -0.00051   0.00091   0.00040   2.18075
   A12        2.09474   0.00000  -0.00003   0.00009   0.00006   2.09480
   A13        2.08911  -0.00001   0.00003  -0.00007  -0.00004   2.08907
   A14        2.00838  -0.00006   0.00038  -0.00078  -0.00040   2.00798
   A15        2.18570   0.00008  -0.00041   0.00085   0.00044   2.18614
   A16        2.09431   0.00002  -0.00001   0.00004   0.00003   2.09433
   A17        2.09971   0.00001  -0.00003   0.00011   0.00009   2.09979
   A18        2.08917  -0.00003   0.00004  -0.00015  -0.00011   2.08906
   A19        2.09835  -0.00001  -0.00001  -0.00001  -0.00002   2.09833
   A20        2.08244   0.00001   0.00001   0.00004   0.00005   2.08249
   A21        2.10239   0.00001   0.00000  -0.00003  -0.00003   2.10236
   A22        2.09739  -0.00002   0.00000  -0.00004  -0.00004   2.09735
   A23        2.10299   0.00001  -0.00001   0.00002   0.00001   2.10299
   A24        2.08281   0.00001   0.00001   0.00001   0.00003   2.08284
   A25        2.09247   0.00003   0.00003  -0.00002   0.00001   2.09248
   A26        2.10098  -0.00000  -0.00007   0.00013   0.00006   2.10104
   A27        2.08974  -0.00002   0.00005  -0.00011  -0.00007   2.08967
   A28        2.02552   0.00011  -0.00048   0.00101   0.00053   2.02606
   A29        1.93367   0.00001   0.00006   0.00010   0.00017   1.93384
   A30        1.93348  -0.00002  -0.00008   0.00003  -0.00005   1.93343
   A31        1.84604  -0.00003   0.00011  -0.00026  -0.00015   1.84589
   A32        1.91619   0.00001  -0.00004   0.00010   0.00006   1.91625
   A33        1.91711   0.00001  -0.00006  -0.00005  -0.00012   1.91699
   A34        1.91628   0.00002   0.00001   0.00008   0.00009   1.91637
   A35        1.80967   0.00001   0.00009  -0.00006   0.00003   1.80970
   A36        2.71631   0.00005   0.00000   0.00049   0.00049   2.71680
    D1        3.13498  -0.00000   0.00134   0.00290   0.00424   3.13922
    D2        0.20032  -0.00003  -0.00249  -0.00525  -0.00774   0.19258
    D3       -1.07312   0.00001   0.00144   0.00291   0.00436  -1.06876
    D4        2.27540  -0.00002  -0.00239  -0.00523  -0.00762   2.26778
    D5        1.05857   0.00001   0.00138   0.00305   0.00443   1.06300
    D6       -1.87609  -0.00002  -0.00246  -0.00509  -0.00755  -1.88364
    D7       -3.13030   0.00000  -0.00224  -0.00357  -0.00581  -3.13611
    D8        0.01230  -0.00001  -0.00261  -0.00360  -0.00621   0.00609
    D9       -0.21582   0.00003   0.00185   0.00540   0.00726  -0.20857
   D10        2.92678   0.00002   0.00149   0.00537   0.00686   2.93364
   D11       -0.01354  -0.00001  -0.00244   0.00036  -0.00207  -0.01561
   D12       -2.92722  -0.00004  -0.00647  -0.00866  -0.01514  -2.94236
   D13       -3.13819  -0.00003  -0.00071  -0.00007  -0.00078  -3.13897
   D14        0.00341  -0.00002  -0.00078   0.00032  -0.00045   0.00295
   D15        0.00245  -0.00002  -0.00036  -0.00004  -0.00040   0.00205
   D16       -3.13914  -0.00001  -0.00043   0.00035  -0.00008  -3.13922
   D17        3.13870   0.00002   0.00066  -0.00034   0.00032   3.13902
   D18       -0.00230   0.00002   0.00028   0.00044   0.00072  -0.00157
   D19       -0.00184   0.00001   0.00027  -0.00037  -0.00010  -0.00193
   D20        3.14035   0.00001  -0.00011   0.00041   0.00030   3.14065
   D21       -0.00142   0.00002   0.00017   0.00040   0.00056  -0.00085
   D22        3.14056   0.00002   0.00006  -0.00000   0.00006   3.14063
   D23        3.14017   0.00000   0.00025  -0.00004   0.00020   3.14038
   D24       -0.00103   0.00000   0.00014  -0.00044  -0.00030  -0.00133
   D25        3.14141  -0.00002   0.00067   0.00047   0.00114  -3.14064
   D26       -0.00018  -0.00000   0.00059   0.00089   0.00148   0.00130
   D27       -0.00022  -0.00000   0.00011  -0.00034  -0.00023  -0.00045
   D28        3.14128   0.00000   0.00002  -0.00038  -0.00036   3.14092
   D29        3.14099  -0.00000   0.00021   0.00006   0.00027   3.14126
   D30       -0.00070   0.00000   0.00013   0.00002   0.00014  -0.00056
   D31        0.00084  -0.00001  -0.00019  -0.00008  -0.00027   0.00057
   D32       -3.14060  -0.00000   0.00011  -0.00029  -0.00018  -3.14078
   D33       -3.14065  -0.00002  -0.00011  -0.00004  -0.00015  -3.14080
   D34        0.00109  -0.00001   0.00020  -0.00025  -0.00005   0.00104
   D35        0.00020   0.00001   0.00000   0.00043   0.00043   0.00063
   D36        3.14120   0.00001   0.00038  -0.00034   0.00004   3.14123
   D37       -3.14155  -0.00000  -0.00030   0.00064   0.00034  -3.14121
   D38       -0.00055   0.00000   0.00008  -0.00013  -0.00006  -0.00060
   D39       -1.06688  -0.00001  -0.00061  -0.00114  -0.00175  -1.06863
   D40        1.06419  -0.00000  -0.00067  -0.00093  -0.00159   1.06260
   D41        3.13970  -0.00000  -0.00063  -0.00098  -0.00160   3.13810
   D42        3.09730   0.00001   0.00361   0.00813   0.01174   3.10904
         Item               Value     Threshold  Converged?
 Maximum Force            0.000107     0.000450     YES
 RMS     Force            0.000031     0.000300     YES
 Maximum Displacement     0.025000     0.001800     NO 
 RMS     Displacement     0.004240     0.001200     NO 
 Predicted change in Energy=-4.749357D-07
 GradGradGradGradGradGradGradGradGradGradGradGradGradGradGradGradGradGrad

                          Input orientation:                          
 ---------------------------------------------------------------------
 Center     Atomic      Atomic             Coordinates (Angstroms)
 Number     Number       Type             X           Y           Z
 ---------------------------------------------------------------------
      1          6           0        0.000325   -0.001901    0.000617
      2          8           0        0.000751   -0.023052    1.430011
      3          6           0        1.221668   -0.016276    2.037695
      4          6           0        1.186723   -0.044608    3.447753
      5          6           0        2.378037   -0.037319    4.167208
      6          6           0        3.603585   -0.003034    3.491419
      7          6           0        3.635981    0.023236    2.104271
      8          6           0        2.442559    0.016286    1.372368
      9          1           0        2.476058    0.037205    0.293041
     10          1           0        4.580502    0.049006    1.577684
     11          1           0        4.522873    0.002942    4.061575
     12          1           0        2.362845   -0.057903    5.246880
     13          8           0       -0.060176   -0.078147    3.992798
     14          6           0       -0.121387   -0.106068    5.419532
     15          1           0        0.368791   -0.998020    5.810746
     16          1           0        0.340899    0.785503    5.844019
     17          1           0       -1.177027   -0.126830    5.668857
     18          1           0       -1.044452   -0.013547   -0.291495
     19          1           0        0.479437    0.904053   -0.370159
     20          1           0        0.507460   -0.880572   -0.397746
     21          8           0       -2.640748   -0.587407    2.342104
     22          1           0       -2.813946   -0.681119    3.284008
     23          1           0       -1.690158   -0.392675    2.301483
 ---------------------------------------------------------------------
                    Distance matrix (angstroms):
                    1          2          3          4          5
     1  C    0.000000
     2  O    1.429551   0.000000
     3  C    2.375200   1.363805   0.000000
     4  C    3.645835   2.340572   1.410775   0.000000
     5  C    4.797421   3.625457   2.423315   1.391725   0.000000
     6  C    5.016890   4.150930   2.790523   2.417614   1.399940
     7  C    4.200475   3.697522   2.415554   2.794353   2.416981
     8  C    2.801168   2.442805   1.390789   2.426531   2.796098
     9  H    2.493250   2.724606   2.149459   3.409001   3.876123
    10  H    4.844353   4.582698   3.390817   3.876036   3.400579
    11  H    6.078227   5.232150   3.872262   3.392482   2.147813
    12  H    5.753948   4.488785   3.406301   2.149488   1.079976
    13  O    3.993368   2.564103   2.338671   1.361234   2.444784
    14  C    5.421282   3.992253   3.639873   2.367032   2.796455
    15  H    5.906405   4.502983   3.990881   2.676143   2.767893
    16  H    5.906043   4.500325   3.988321   2.673311   2.763813
    17  H    5.790571   4.400653   4.353308   3.244592   3.860238
    18  H    1.084907   2.013982   3.249682   4.354432   5.620856
    19  H    1.089851   2.080691   2.682475   3.997081   5.007849
    20  H    1.089928   2.081536   2.681133   3.993507   5.004891
    21  O    3.577800   2.850952   3.916263   4.020774   5.368594
    22  H    4.377455   3.434076   4.275686   4.054295   5.305771
    23  H    2.881740   1.937849   2.947879   3.116333   4.489701
                    6          7          8          9         10
     6  C    0.000000
     7  C    1.387775   0.000000
     8  C    2.416346   1.399995   0.000000
     9  H    3.391543   2.150854   1.080050   0.000000
    10  H    2.149292   1.081702   2.148028   2.465590   0.000000
    11  H    1.081760   2.148960   3.399958   4.288645   2.484987
    12  H    2.150370   3.391674   3.876042   4.956046   4.288640
    13  O    3.698671   4.151914   3.624811   4.487092   5.233053
    14  C    4.195670   5.012532   4.792527   5.748752   6.073845
    15  H    4.102824   5.045339   5.002851   5.996443   6.062473
    16  H    4.098979   5.042254   5.000432   5.994348   6.059560
    17  H    5.254599   5.991146   5.619759   6.501641   7.065249
    18  H    5.992895   5.258089   3.863751   3.569068   5.927719
    19  H    5.049247   4.106387   2.770989   2.275468   4.619949
    20  H    5.047937   4.106653   2.771690   2.279228   4.621267
    21  O    6.376058   6.310846   5.210072   5.547117   7.289432
    22  H    6.456587   6.594653   5.636629   6.119315   7.623810
    23  H    5.439805   5.345992   4.255568   4.644997   6.327728
                   11         12         13         14         15
    11  H    0.000000
    12  H    2.464624   0.000000
    13  O    4.584282   2.728399   0.000000
    14  C    4.839946   2.490690   1.428319   0.000000
    15  H    4.617133   2.275525   2.082094   1.090368   0.000000
    16  H    4.612852   2.270720   2.081771   1.090319   1.784052
    17  H    5.923601   3.565600   2.014671   1.084882   1.780073
    18  H    7.067149   6.502710   4.396378   5.785883   6.340646
    19  H    6.066436   6.001975   4.504586   5.907778   6.467898
    20  H    6.065450   5.998420   4.499220   5.902205   6.211151
    21  O    7.390708   5.809823   3.105396   4.006174   4.610575
    22  H    7.409552   5.571394   2.906752   3.484397   4.076107
    23  H    6.469636   5.021381   2.369877   3.502201   4.113471
                   16         17         18         19         20
    16  H    0.000000
    17  H    1.779644   0.000000
    18  H    6.340521   5.962903   0.000000
    19  H    6.216852   6.346361   1.780565   0.000000
    20  H    6.462444   6.341080   1.780857   1.785058   0.000000
    21  O    4.799845   3.663590   3.132623   4.395040   4.183772
    22  H    4.319455   2.945208   4.044872   5.168372   4.962543
    23  H    4.250042   3.416604   2.698928   3.677814   3.514742
                   21         22         23
    21  O    0.000000
    22  H    0.962269   0.000000
    23  H    0.971181   1.520347   0.000000
 Stoichiometry    C8H12O3
 Framework group  C1[X(C8H12O3)]
 Deg. of freedom    63
 Full point group                 C1      NOp   1
 Largest Abelian subgroup         C1      NOp   1
 Largest concise Abelian subgroup C1      NOp   1
                         Standard orientation:                         
 ---------------------------------------------------------------------
 Center     Atomic      Atomic             Coordinates (Angstroms)
 Number     Number       Type             X           Y           Z
 ---------------------------------------------------------------------
      1          6           0        1.156973   -2.597075    0.113447
      2          8           0        1.000851   -1.176076    0.114950
      3          6           0       -0.276831   -0.704835    0.041285
      4          6           0       -0.395249    0.700957    0.037930
      5          6           0       -1.655913    1.286477   -0.031270
      6          6           0       -2.798989    0.481036   -0.098160
      7          6           0       -2.680417   -0.901663   -0.096310
      8          6           0       -1.416318   -1.499333   -0.026814
      9          1           0       -1.332313   -2.576110   -0.025508
     10          1           0       -3.560698   -1.528121   -0.148605
     11          1           0       -3.773465    0.947739   -0.150972
     12          1           0       -1.758129    2.361602   -0.033585
     13          8           0        0.783321    1.378765    0.105069
     14          6           0        0.689079    2.803971    0.104325
     15          1           0        0.223950    3.160789   -0.815044
     16          1           0        0.120290    3.154430    0.965983
     17          1           0        1.709654    3.166826    0.165419
     18          1           0        2.225677   -2.773700    0.174260
     19          1           0        0.657944   -3.039121    0.975618
     20          1           0        0.760927   -3.027101   -0.806426
     21          8           0        3.559582    0.030513   -0.238557
     22          1           0        3.634392    0.987612   -0.304321
     23          1           0        2.607742   -0.117670   -0.115126
 ---------------------------------------------------------------------
 Rotational constants (GHZ):           1.3390295           0.9076930           0.5471919
 Standard basis: Aug-CC-pVTZ (5D, 7F)
 There are   905 symmetry adapted cartesian basis functions of A   symmetry.
 There are   782 symmetry adapted basis functions of A   symmetry.
   782 basis functions,  1116 primitive gaussians,   905 cartesian basis functions
    42 alpha electrons       42 beta electrons
       nuclear repulsion energy       627.9050369218 Hartrees.
 NAtoms=   23 NActive=   23 NUniq=   23 SFac= 1.00D+00 NAtFMM=   60 NAOKFM=F Big=F
 Integral buffers will be    131072 words long.
 Raffenetti 1 integral format.
 Two-electron integral symmetry is turned on.
 ------------------------------------------------------------------------------
 Polarizable Continuum Model (PCM)
 =================================
 Model                : PCM.
 Atomic radii         : UFF (Universal Force Field).
 Polarization charges : Total charges.
 Charge compensation  : None.
 Solution method      : On-the-fly selection.
 Cavity type          : Scaled VdW (van der Waals Surface) (Alpha=1.100).
 Cavity algorithm     : GePol (No added spheres)
                        Default sphere list used, NSphG=   23.
                        Lebedev-Laikov grids with approx.  5.0 points / Ang**2.
                        Smoothing algorithm: York/Karplus (Gamma=1.0000).
                        Polarization charges: spherical gaussians, with
                                              point-specific exponents (IZeta= 3).
                        Self-potential: point-specific (ISelfS= 7).
                        Self-field    : sphere-specific E.n sum rule (ISelfD= 2).
 1st derivatives      : Analytical E(r).r(x)/FMM algorithm (CHGder, D1EAlg=3).
                        Cavity 1st derivative terms included.
 Solvent              : Water, Eps=  78.355300 Eps(inf)=   1.777849
 ------------------------------------------------------------------------------
 One-electron integrals computed using PRISM.
 NBasis=   782 RedAO= T EigKep=  2.03D-06  NBF=   782
 NBsUse=   778 1.00D-06 EigRej=  8.88D-07 NBFU=   778
 Initial guess from the checkpoint file:  "output.chk"
 B after Tr=     0.000000    0.000000    0.000000
         Rot=    1.000000    0.000002   -0.000024    0.000511 Ang=   0.06 deg.
 ExpMin= 2.53D-02 ExpMax= 1.53D+04 ExpMxC= 5.22D+02 IAcc=3 IRadAn=         5 AccDes= 0.00D+00
 Harris functional with IExCor=  205 and IRadAn=       5 diagonalized for initial guess.
 HarFok:  IExCor=  205 AccDes= 0.00D+00 IRadAn=         5 IDoV= 1 UseB2=F ITyADJ=14
 ICtDFT=  3500011 ScaDFX=  1.000000  1.000000  1.000000  1.000000
 FoFCou: FMM=F IPFlag=           0 FMFlag=      100000 FMFlg1=           0
         NFxFlg=           0 DoJE=T BraDBF=F KetDBF=T FulRan=T
         wScrn=  0.000000 ICntrl=       500 IOpCl=  0 I1Cent=   200000004 NGrid=           0
         NMat0=    1 NMatS0=      1 NMatT0=    0 NMatD0=    1 NMtDS0=    0 NMtDT0=    0
 Petite list used in FoFCou.
 Requested convergence on RMS density matrix=1.00D-08 within 128 cycles.
 Requested convergence on MAX density matrix=1.00D-06.
 Requested convergence on             energy=1.00D-06.
 No special actions if energy rises.
 Inv3:  Mode=1 IEnd=    10178892.
 Iteration    1 A*A^-1 deviation from unit magnitude is 3.55D-15 for    592.
 Iteration    1 A*A^-1 deviation from orthogonality  is 2.24D-15 for   1578    253.
 Iteration    1 A^-1*A deviation from unit magnitude is 2.89D-15 for   1265.
 Iteration    1 A^-1*A deviation from orthogonality  is 2.22D-15 for   1779    113.
 Error on total polarization charges =  0.01447
 SCF Done:  E(RHF) =  -534.700300592     A.U. after    8 cycles
            NFock=  8  Conv=0.34D-08     -V/T= 2.0015
 ExpMin= 2.53D-02 ExpMax= 1.53D+04 ExpMxC= 5.22D+02 IAcc=3 IRadAn=         5 AccDes= 0.00D+00
 HarFok:  IExCor=  205 AccDes= 0.00D+00 IRadAn=         5 IDoV=-2 UseB2=F ITyADJ=14
 ICtDFT= 12500011 ScaDFX=  1.000000  1.000000  1.000000  1.000000
 Range of M.O.s used for correlation:    12   778
 NBasis=   782 NAE=    42 NBE=    42 NFC=    11 NFV=     0
 NROrb=    767 NOA=    31 NOB=    31 NVA=   736 NVB=   736

 **** Warning!!: The largest alpha MO coefficient is  0.10295932D+03

 Disk-based method using ON**2 memory for 31 occupieds at a time.
 Estimated scratch disk usage= 47485668940 words.
 Actual    scratch disk usage= 42956275788 words.
 JobTyp=1 Pass  1:  I=  12 to  42 NPSUse= 15 ParTrn=T ParDer=T DoDerP=T.
 Spin components of T(2) and E(2):
     alpha-alpha T2 =       0.8277623786D-01 E2=     -0.2588638661D+00
     alpha-beta  T2 =       0.4488209661D+00 E2=     -0.1554011969D+01
     beta-beta   T2 =       0.8277623786D-01 E2=     -0.2588638661D+00
 ANorm=    0.1270579963D+01
 E2 =    -0.2071739701D+01 EUMP2 =    -0.53677204029362D+03
          IDoAtm=11111111111111111111111
 NEqPCM:  Using equilibrium solvation (IEInf=0, Eps=  78.3553, EpsInf=   1.7778)
          Differentiating once with respect to electric field.
                with respect to dipole field.
          Differentiating once with respect to nuclear coordinates.
          There are     1 degrees of freedom in the 1st order CPHF.  IDoFFX=0 NUNeed=     1.
 LinEq1:  Iter=  0 NonCon=     1 RMS=1.87D-03 Max=4.46D-02 NDo=     1
 AX will form     1 AO Fock derivatives at one time.
 LinEq1:  Iter=  1 NonCon=     1 RMS=4.50D-04 Max=6.48D-03 NDo=     1
 LinEq1:  Iter=  2 NonCon=     1 RMS=1.57D-04 Max=4.40D-03 NDo=     1
 LinEq1:  Iter=  3 NonCon=     1 RMS=6.05D-05 Max=1.43D-03 NDo=     1
 LinEq1:  Iter=  4 NonCon=     1 RMS=1.87D-05 Max=8.66D-04 NDo=     1
 LinEq1:  Iter=  5 NonCon=     1 RMS=4.92D-06 Max=2.49D-04 NDo=     1
 LinEq1:  Iter=  6 NonCon=     1 RMS=1.81D-06 Max=9.30D-05 NDo=     1
 LinEq1:  Iter=  7 NonCon=     1 RMS=7.92D-07 Max=4.86D-05 NDo=     1
 LinEq1:  Iter=  8 NonCon=     1 RMS=2.28D-07 Max=5.32D-06 NDo=     1
 LinEq1:  Iter=  9 NonCon=     1 RMS=7.63D-08 Max=2.39D-06 NDo=     1
 LinEq1:  Iter= 10 NonCon=     1 RMS=2.28D-08 Max=4.95D-07 NDo=     1
 LinEq1:  Iter= 11 NonCon=     1 RMS=5.61D-09 Max=1.39D-07 NDo=     1
 LinEq1:  Iter= 12 NonCon=     1 RMS=1.89D-09 Max=5.57D-08 NDo=     1
 LinEq1:  Iter= 13 NonCon=     1 RMS=6.84D-10 Max=2.59D-08 NDo=     1
 LinEq1:  Iter= 14 NonCon=     1 RMS=2.26D-10 Max=9.47D-09 NDo=     1
 LinEq1:  Iter= 15 NonCon=     1 RMS=8.54D-11 Max=1.77D-09 NDo=     1
 LinEq1:  Iter= 16 NonCon=     0 RMS=3.02D-11 Max=8.58D-10 NDo=     1
 Linear equations converged to 1.000D-10 1.000D-09 after    16 iterations.
 End of Minotr F.D. properties file   721 does not exist.
 End of Minotr F.D. properties file   722 does not exist.
 End of Minotr F.D. properties file   788 does not exist.
 D1PCM: PCM CHGder 1st derivatives, ID1Alg=3 FixD1E=F DoIter=F DoCFld=F I1PDM=2.
 Calling FoFJK, ICntrl=  10002127 FMM=F ISym2X=0 I1Cent= 0 IOpClX= 0 NMat=1 NMatS=1 NMatT=0.
 ***** Axes restored to original set *****
 -------------------------------------------------------------------
 Center     Atomic                   Forces (Hartrees/Bohr)
 Number     Number              X              Y              Z
 -------------------------------------------------------------------
      1        6           0.000015078   -0.000005119   -0.000096699
      2        8           0.000120553   -0.000045195    0.000100735
      3        6          -0.000114590    0.000011108   -0.000123392
      4        6          -0.000157288   -0.000015469    0.000123054
      5        6          -0.000054861    0.000009204    0.000003397
      6        6           0.000024117    0.000022368    0.000036049
      7        6           0.000032664   -0.000018606   -0.000040461
      8        6          -0.000039535    0.000046706    0.000017717
      9        1          -0.000006527    0.000001447   -0.000034552
     10        1          -0.000003218    0.000004114   -0.000006877
     11        1          -0.000003791   -0.000022065    0.000004103
     12        1          -0.000006825   -0.000017515    0.000042171
     13        8           0.000168087    0.000033910   -0.000088142
     14        6           0.000025060   -0.000022749    0.000076896
     15        1           0.000010009    0.000010914   -0.000019128
     16        1           0.000003616   -0.000000075   -0.000005129
     17        1           0.000011407    0.000003327    0.000001788
     18        1           0.000004846   -0.000015871    0.000009258
     19        1          -0.000007006    0.000001863    0.000011376
     20        1           0.000013880    0.000004891    0.000014149
     21        8          -0.000020173    0.000046032    0.000026342
     22        1          -0.000009870   -0.000005680   -0.000016679
     23        1          -0.000005634   -0.000027540   -0.000035975
 -------------------------------------------------------------------
 Cartesian Forces:  Max     0.000168087 RMS     0.000050095

 GradGradGradGradGradGradGradGradGradGradGradGradGradGradGradGradGradGrad
 Berny optimization.
 Using GEDIIS/GDIIS optimizer.
 FormGI is forming the generalized inverse of G from B-inverse, IUseBI=4.
 Internal  Forces:  Max     0.000213688 RMS     0.000052445
 Search for a local minimum.
 Step number   5 out of a maximum of  111
 All quantities printed in internal units (Hartrees-Bohrs-Radians)
 Mixed Optimization -- En-DIIS/RFO-DIIS
 Swapping is turned off.
 Update second derivatives using D2CorX and points    1    2    3    4    5
 DE= -1.11D-06 DEPred=-4.75D-07 R= 2.34D+00
 TightC=F SS=  1.41D+00  RLast= 2.83D-02 DXNew= 5.0454D-01 8.5029D-02
 Trust test= 2.34D+00 RLast= 2.83D-02 DXMaxT set to 3.00D-01
 ITU=  1  1  1  1  0
     Eigenvalues ---    0.00110   0.00302   0.01323   0.01335   0.01437
     Eigenvalues ---    0.02103   0.02111   0.02117   0.02141   0.02155
     Eigenvalues ---    0.02164   0.02182   0.02201   0.02229   0.02367
     Eigenvalues ---    0.02607   0.04641   0.07629   0.08199   0.10147
     Eigenvalues ---    0.10666   0.15867   0.15992   0.16000   0.16000
     Eigenvalues ---    0.16000   0.16000   0.16000   0.16000   0.16004
     Eigenvalues ---    0.16036   0.16171   0.16303   0.22002   0.22054
     Eigenvalues ---    0.22602   0.24486   0.24937   0.25013   0.25177
     Eigenvalues ---    0.34778   0.34809   0.34828   0.34839   0.35403
     Eigenvalues ---    0.35414   0.35731   0.35784   0.35792   0.35980
     Eigenvalues ---    0.39383   0.41085   0.41360   0.42041   0.43219
     Eigenvalues ---    0.46018   0.46466   0.47577   0.48326   0.52406
     Eigenvalues ---    0.53196   0.54979   0.70368
 En-DIIS/RFO-DIIS/Sim-DIIS IScMMF=       -3 using points:     5    4    3    2    1
 RFO step:  Lambda=-1.19113625D-06.
 DidBck=F Rises=F RFO-DIIS coefs:    1.76873   -0.92521    0.78492   -0.74918    0.12073
 Iteration  1 RMS(Cart)=  0.00365558 RMS(Int)=  0.00001018
 Iteration  2 RMS(Cart)=  0.00001473 RMS(Int)=  0.00000732
 Iteration  3 RMS(Cart)=  0.00000000 RMS(Int)=  0.00000732
 Variable       Old X    -DE/DX   Delta X   Delta X   Delta X     New X
                                 (Linear)    (Quad)   (Total)
    R1        2.70146   0.00006  -0.00001   0.00001   0.00001   2.70147
    R2        2.05018  -0.00001   0.00001  -0.00001  -0.00000   2.05018
    R3        2.05952  -0.00001   0.00002  -0.00001   0.00000   2.05952
    R4        2.05967  -0.00000  -0.00001   0.00001  -0.00000   2.05966
    R5        2.57722  -0.00011   0.00008  -0.00007   0.00001   2.57723
    R6        3.66200   0.00002  -0.00266   0.00043  -0.00223   3.65977
    R7        2.66598   0.00013  -0.00019   0.00026   0.00007   2.66605
    R8        2.62821  -0.00001   0.00010  -0.00009   0.00001   2.62822
    R9        2.62998  -0.00001   0.00011  -0.00014  -0.00002   2.62996
   R10        2.57236  -0.00021   0.00016  -0.00022  -0.00006   2.57230
   R11        2.64550   0.00002   0.00008  -0.00007   0.00002   2.64552
   R12        2.04086   0.00004  -0.00004   0.00008   0.00004   2.04090
   R13        2.62251   0.00005   0.00004  -0.00001   0.00003   2.62254
   R14        2.04423  -0.00000   0.00001  -0.00001  -0.00000   2.04423
   R15        2.64561   0.00002   0.00006  -0.00005   0.00001   2.64562
   R16        2.04412   0.00000   0.00000   0.00000   0.00000   2.04412
   R17        2.04100   0.00003  -0.00004   0.00006   0.00002   2.04102
   R18        2.69913   0.00005  -0.00001   0.00002   0.00001   2.69914
   R19        2.06050  -0.00001  -0.00002   0.00002   0.00000   2.06050
   R20        2.06041  -0.00000   0.00002  -0.00002  -0.00000   2.06040
   R21        2.05013  -0.00001   0.00002  -0.00002   0.00000   2.05013
   R22        1.81842  -0.00001   0.00002  -0.00003  -0.00002   1.81841
   R23        1.83527   0.00002  -0.00001   0.00007   0.00006   1.83532
    A1        1.84351  -0.00000  -0.00002   0.00002   0.00000   1.84351
    A2        1.93086  -0.00001  -0.00005  -0.00003  -0.00008   1.93079
    A3        1.93199  -0.00002   0.00017  -0.00007   0.00010   1.93208
    A4        1.91843   0.00001   0.00006   0.00003   0.00009   1.91851
    A5        1.91880   0.00001  -0.00019   0.00009  -0.00011   1.91869
    A6        1.91904   0.00001   0.00002  -0.00002   0.00000   1.91904
    A7        2.03278  -0.00011   0.00046  -0.00060  -0.00019   2.03259
    A8        2.04005  -0.00003   0.00064  -0.00017   0.00044   2.04049
    A9        2.19163   0.00014   0.00083   0.00074   0.00154   2.19317
   A10        2.00764   0.00019  -0.00062   0.00086   0.00024   2.00788
   A11        2.18075  -0.00015   0.00054  -0.00075  -0.00021   2.18054
   A12        2.09480  -0.00004   0.00008  -0.00012  -0.00003   2.09477
   A13        2.08907   0.00000  -0.00004   0.00006   0.00002   2.08909
   A14        2.00798   0.00016  -0.00044   0.00070   0.00026   2.00823
   A15        2.18614  -0.00016   0.00048  -0.00076  -0.00027   2.18586
   A16        2.09433   0.00001   0.00002  -0.00002   0.00000   2.09433
   A17        2.09979  -0.00001   0.00007  -0.00010  -0.00003   2.09976
   A18        2.08906   0.00000  -0.00009   0.00012   0.00003   2.08909
   A19        2.09833  -0.00001  -0.00001   0.00000  -0.00000   2.09833
   A20        2.08249  -0.00000   0.00004  -0.00004   0.00000   2.08249
   A21        2.10236   0.00001  -0.00004   0.00004   0.00000   2.10236
   A22        2.09735  -0.00001  -0.00003   0.00003  -0.00000   2.09735
   A23        2.10299   0.00001   0.00000   0.00001   0.00001   2.10300
   A24        2.08284  -0.00000   0.00003  -0.00004  -0.00001   2.08283
   A25        2.09248   0.00003  -0.00002   0.00004   0.00002   2.09249
   A26        2.10104  -0.00002   0.00009  -0.00010  -0.00001   2.10103
   A27        2.08967  -0.00001  -0.00007   0.00006  -0.00001   2.08966
   A28        2.02606  -0.00018   0.00060  -0.00090  -0.00030   2.02576
   A29        1.93384  -0.00003   0.00012  -0.00017  -0.00005   1.93378
   A30        1.93343  -0.00001   0.00005  -0.00003   0.00002   1.93345
   A31        1.84589   0.00002  -0.00010   0.00023   0.00012   1.84601
   A32        1.91625   0.00000   0.00003  -0.00007  -0.00004   1.91621
   A33        1.91699   0.00001  -0.00011   0.00008  -0.00003   1.91697
   A34        1.91637   0.00000   0.00001  -0.00003  -0.00002   1.91635
   A35        1.80970   0.00003  -0.00002   0.00009   0.00007   1.80978
   A36        2.71680  -0.00001   0.00044  -0.00014   0.00029   2.71710
    D1        3.13922  -0.00001   0.00346  -0.00049   0.00297  -3.14099
    D2        0.19258  -0.00002  -0.00618  -0.00045  -0.00663   0.18596
    D3       -1.06876   0.00000   0.00350  -0.00046   0.00303  -1.06573
    D4        2.26778  -0.00002  -0.00614  -0.00042  -0.00656   2.26122
    D5        1.06300  -0.00000   0.00361  -0.00056   0.00304   1.06604
    D6       -1.88364  -0.00002  -0.00603  -0.00052  -0.00655  -1.89019
    D7       -3.13611   0.00003  -0.00448   0.00055  -0.00394  -3.14005
    D8        0.00609   0.00002  -0.00524   0.00072  -0.00452   0.00157
    D9       -0.20857   0.00002   0.00607   0.00037   0.00644  -0.20212
   D10        2.93364   0.00001   0.00531   0.00055   0.00586   2.93950
   D11       -0.01561  -0.00003  -0.00025  -0.00038  -0.00062  -0.01623
   D12       -2.94236  -0.00001  -0.01082  -0.00016  -0.01098  -2.95333
   D13       -3.13897  -0.00002  -0.00106   0.00025  -0.00081  -3.13978
   D14        0.00295  -0.00002  -0.00034  -0.00004  -0.00039   0.00257
   D15        0.00205  -0.00002  -0.00035   0.00008  -0.00026   0.00179
   D16       -3.13922  -0.00001   0.00037  -0.00021   0.00016  -3.13905
   D17        3.13902   0.00002   0.00101  -0.00005   0.00096   3.13998
   D18       -0.00157   0.00001   0.00056  -0.00023   0.00034  -0.00124
   D19       -0.00193   0.00002   0.00021   0.00014   0.00035  -0.00158
   D20        3.14065   0.00000  -0.00023  -0.00004  -0.00027   3.14038
   D21       -0.00085   0.00001   0.00022  -0.00019   0.00002  -0.00083
   D22        3.14063   0.00002   0.00043  -0.00004   0.00039   3.14102
   D23        3.14038  -0.00000  -0.00058   0.00013  -0.00045   3.13993
   D24       -0.00133   0.00001  -0.00037   0.00029  -0.00008  -0.00141
   D25       -3.14064  -0.00002   0.00095   0.00008   0.00103  -3.13962
   D26        0.00130  -0.00001   0.00171  -0.00024   0.00148   0.00278
   D27       -0.00045   0.00000   0.00004   0.00008   0.00012  -0.00033
   D28        3.14092   0.00001   0.00012   0.00017   0.00029   3.14121
   D29        3.14126  -0.00001  -0.00017  -0.00008  -0.00025   3.14101
   D30       -0.00056   0.00000  -0.00009   0.00001  -0.00008  -0.00064
   D31        0.00057  -0.00000  -0.00017   0.00015  -0.00003   0.00054
   D32       -3.14078  -0.00000   0.00022  -0.00003   0.00020  -3.14058
   D33       -3.14080  -0.00001  -0.00026   0.00006  -0.00020  -3.14100
   D34        0.00104  -0.00001   0.00014  -0.00011   0.00003   0.00107
   D35        0.00063  -0.00001   0.00004  -0.00025  -0.00021   0.00042
   D36        3.14123   0.00001   0.00049  -0.00008   0.00041  -3.14154
   D37       -3.14121  -0.00001  -0.00035  -0.00009  -0.00043   3.14155
   D38       -0.00060   0.00000   0.00010   0.00009   0.00019  -0.00042
   D39       -1.06863   0.00002  -0.00109   0.00041  -0.00068  -1.06931
   D40        1.06260  -0.00001  -0.00094   0.00019  -0.00075   1.06185
   D41        3.13810   0.00000  -0.00096   0.00027  -0.00069   3.13741
   D42        3.10904  -0.00001   0.00963  -0.00005   0.00958   3.11862
         Item               Value     Threshold  Converged?
 Maximum Force            0.000214     0.000450     YES
 RMS     Force            0.000052     0.000300     YES
 Maximum Displacement     0.022780     0.001800     NO 
 RMS     Displacement     0.003652     0.001200     NO 
 Predicted change in Energy=-5.701924D-07
 GradGradGradGradGradGradGradGradGradGradGradGradGradGradGradGradGradGrad

                          Input orientation:                          
 ---------------------------------------------------------------------
 Center     Atomic      Atomic             Coordinates (Angstroms)
 Number     Number       Type             X           Y           Z
 ---------------------------------------------------------------------
      1          6           0        0.000743   -0.003822    0.000558
      2          8           0        0.000740   -0.029231    1.429886
      3          6           0        1.221514   -0.018967    2.037824
      4          6           0        1.186688   -0.046610    3.447935
      5          6           0        2.377999   -0.036818    4.167343
      6          6           0        3.603470   -0.000685    3.491495
      7          6           0        3.635772    0.025078    2.104321
      8          6           0        2.442331    0.015727    1.372462
      9          1           0        2.475771    0.035882    0.293107
     10          1           0        4.580228    0.052085    1.577675
     11          1           0        4.522769    0.006956    4.061613
     12          1           0        2.362851   -0.057220    5.247040
     13          8           0       -0.059943   -0.082603    3.993357
     14          6           0       -0.120264   -0.108551    5.420171
     15          1           0        0.371894   -0.998991    5.812349
     16          1           0        0.340592    0.784497    5.843106
     17          1           0       -1.175686   -0.130995    5.670278
     18          1           0       -1.043922   -0.016028   -0.291928
     19          1           0        0.478803    0.903883   -0.367284
     20          1           0        0.509122   -0.880611   -0.400354
     21          8           0       -2.642534   -0.581892    2.340691
     22          1           0       -2.817464   -0.669065    3.282892
     23          1           0       -1.690877   -0.392268    2.300128
 ---------------------------------------------------------------------
                    Distance matrix (angstroms):
                    1          2          3          4          5
     1  C    0.000000
     2  O    1.429554   0.000000
     3  C    2.375071   1.363812   0.000000
     4  C    3.645917   2.340790   1.410813   0.000000
     5  C    4.797346   3.625616   2.423351   1.391713   0.000000
     6  C    5.016602   4.150989   2.790557   2.417611   1.399949
     7  C    4.200011   3.697468   2.415576   2.794361   2.417000
     8  C    2.800688   2.442680   1.390793   2.426544   2.796115
     9  H    2.492574   2.724387   2.149466   3.409029   3.876151
    10  H    4.843770   4.582594   3.390833   3.876046   3.400603
    11  H    6.077911   5.232212   3.872297   3.392478   2.147821
    12  H    5.753953   4.488988   3.406344   2.149476   1.079996
    13  O    3.994037   2.564745   2.338865   1.361201   2.444571
    14  C    5.421976   3.992908   3.639872   2.366786   2.795718
    15  H    5.908048   4.503796   3.991158   2.676074   2.766998
    16  H    5.905279   4.500463   3.987700   2.672725   2.762927
    17  H    5.791881   4.401734   4.353601   3.244493   3.859580
    18  H    1.084907   2.013985   3.249608   4.354668   5.620949
    19  H    1.089852   2.080641   2.681010   3.995052   5.005468
    20  H    1.089926   2.081605   2.682284   3.995496   5.006850
    21  O    3.577331   2.849894   3.916564   4.021872   5.370243
    22  H    4.377049   3.432971   4.276232   4.055604   5.307996
    23  H    2.881058   1.936669   2.947911   3.117262   4.490945
                    6          7          8          9         10
     6  C    0.000000
     7  C    1.387789   0.000000
     8  C    2.416364   1.400002   0.000000
     9  H    3.391567   2.150863   1.080061   0.000000
    10  H    2.149313   1.081703   2.148031   2.465586   0.000000
    11  H    1.081759   2.148973   3.399975   4.288668   2.485013
    12  H    2.150412   3.391723   3.876080   4.956094   4.288700
    13  O    3.698536   4.151911   3.624932   4.487285   5.233053
    14  C    4.194952   5.012038   4.792316   5.748656   6.073319
    15  H    4.101959   5.044908   5.002895   5.996607   6.061956
    16  H    4.097921   5.041175   4.999497   5.993488   6.058452
    17  H    5.253990   5.990871   5.619857   6.501919   7.064946
    18  H    5.992727   5.257683   3.863310   3.568361   5.927151
    19  H    5.046976   4.104581   2.769654   2.275395   4.618454
    20  H    5.049332   4.107263   2.771931   2.277841   4.621302
    21  O    6.377673   6.312005   5.210611   5.547187   7.290570
    22  H    6.458997   6.596599   5.637741   6.119975   7.625855
    23  H    5.440846   5.346561   4.255636   4.644610   6.328203
                   11         12         13         14         15
    11  H    0.000000
    12  H    2.464671   0.000000
    13  O    4.584095   2.728057   0.000000
    14  C    4.839088   2.489672   1.428325   0.000000
    15  H    4.615926   2.273855   2.082063   1.090370   0.000000
    16  H    4.611821   2.270091   2.081793   1.090319   1.784028
    17  H    5.922771   3.564521   2.014768   1.084884   1.780058
    18  H    7.066958   6.502919   4.397307   5.787036   6.342945
    19  H    6.064097   5.999499   4.503176   5.905806   6.466856
    20  H    6.066819   6.000612   4.501705   5.905144   6.215346
    21  O    7.392555   5.811713   3.106504   4.008628   4.616617
    22  H    7.412316   5.573858   2.907339   3.486693   4.083994
    23  H    6.470828   5.022873   2.371258   3.504567   4.118111
                   16         17         18         19         20
    16  H    0.000000
    17  H    1.779633   0.000000
    18  H    6.340060   5.964770   0.000000
    19  H    6.213076   6.345114   1.780619   0.000000
    20  H    6.463883   6.344531   1.780788   1.785058   0.000000
    21  O    4.799268   3.666210   3.131524   4.391287   4.187540
    22  H    4.317506   2.946959   4.043667   5.163654   4.967618
    23  H    4.250216   3.419297   2.697937   3.674590   3.517255
                   21         22         23
    21  O    0.000000
    22  H    0.962259   0.000000
    23  H    0.971212   1.520407   0.000000
 Stoichiometry    C8H12O3
 Framework group  C1[X(C8H12O3)]
 Deg. of freedom    63
 Full point group                 C1      NOp   1
 Largest Abelian subgroup         C1      NOp   1
 Largest concise Abelian subgroup C1      NOp   1
                         Standard orientation:                         
 ---------------------------------------------------------------------
 Center     Atomic      Atomic             Coordinates (Angstroms)
 Number     Number       Type             X           Y           Z
 ---------------------------------------------------------------------
      1          6           0        1.158712   -2.596187    0.112399
      2          8           0        1.002153   -1.175235    0.109577
      3          6           0       -0.276054   -0.704871    0.039389
      4          6           0       -0.395806    0.700848    0.036605
      5          6           0       -1.657125    1.285215   -0.030126
      6          6           0       -2.799587    0.478729   -0.095088
      7          6           0       -2.679740   -0.903875   -0.093631
      8          6           0       -1.414961   -1.500392   -0.026499
      9          1           0       -1.329950   -2.577102   -0.025869
     10          1           0       -3.559521   -1.531145   -0.144625
     11          1           0       -3.774574    0.944545   -0.146262
     12          1           0       -1.760288    2.360270   -0.032346
     13          8           0        0.782073    1.380036    0.101212
     14          6           0        0.685621    2.805100    0.102260
     15          1           0        0.218007    3.162167   -0.815752
     16          1           0        0.118041    3.153736    0.965453
     17          1           0        1.705715    3.169596    0.161629
     18          1           0        2.227534   -2.772295    0.172637
     19          1           0        0.660654   -3.035590    0.976482
     20          1           0        0.761922   -3.029326   -0.805690
     21          8           0        3.560947    0.032074   -0.232292
     22          1           0        3.636183    0.989560   -0.291479
     23          1           0        2.608534   -0.116822   -0.114006
 ---------------------------------------------------------------------
 Rotational constants (GHZ):           1.3391652           0.9076034           0.5470442
 Standard basis: Aug-CC-pVTZ (5D, 7F)
 There are   905 symmetry adapted cartesian basis functions of A   symmetry.
 There are   782 symmetry adapted basis functions of A   symmetry.
   782 basis functions,  1116 primitive gaussians,   905 cartesian basis functions
    42 alpha electrons       42 beta electrons
       nuclear repulsion energy       627.8939709433 Hartrees.
 NAtoms=   23 NActive=   23 NUniq=   23 SFac= 1.00D+00 NAtFMM=   60 NAOKFM=F Big=F
 Integral buffers will be    131072 words long.
 Raffenetti 1 integral format.
 Two-electron integral symmetry is turned on.
 ------------------------------------------------------------------------------
 Polarizable Continuum Model (PCM)
 =================================
 Model                : PCM.
 Atomic radii         : UFF (Universal Force Field).
 Polarization charges : Total charges.
 Charge compensation  : None.
 Solution method      : On-the-fly selection.
 Cavity type          : Scaled VdW (van der Waals Surface) (Alpha=1.100).
 Cavity algorithm     : GePol (No added spheres)
                        Default sphere list used, NSphG=   23.
                        Lebedev-Laikov grids with approx.  5.0 points / Ang**2.
                        Smoothing algorithm: York/Karplus (Gamma=1.0000).
                        Polarization charges: spherical gaussians, with
                                              point-specific exponents (IZeta= 3).
                        Self-potential: point-specific (ISelfS= 7).
                        Self-field    : sphere-specific E.n sum rule (ISelfD= 2).
 1st derivatives      : Analytical E(r).r(x)/FMM algorithm (CHGder, D1EAlg=3).
                        Cavity 1st derivative terms included.
 Solvent              : Water, Eps=  78.355300 Eps(inf)=   1.777849
 ------------------------------------------------------------------------------
 One-electron integrals computed using PRISM.
 NBasis=   782 RedAO= T EigKep=  2.03D-06  NBF=   782
 NBsUse=   778 1.00D-06 EigRej=  8.87D-07 NBFU=   778
 Initial guess from the checkpoint file:  "output.chk"
 B after Tr=    -0.000000   -0.000000   -0.000000
         Rot=    1.000000    0.000033   -0.000001   -0.000399 Ang=   0.05 deg.
 ExpMin= 2.53D-02 ExpMax= 1.53D+04 ExpMxC= 5.22D+02 IAcc=3 IRadAn=         5 AccDes= 0.00D+00
 Harris functional with IExCor=  205 and IRadAn=       5 diagonalized for initial guess.
 HarFok:  IExCor=  205 AccDes= 0.00D+00 IRadAn=         5 IDoV= 1 UseB2=F ITyADJ=14
 ICtDFT=  3500011 ScaDFX=  1.000000  1.000000  1.000000  1.000000
 FoFCou: FMM=F IPFlag=           0 FMFlag=      100000 FMFlg1=           0
         NFxFlg=           0 DoJE=T BraDBF=F KetDBF=T FulRan=T
         wScrn=  0.000000 ICntrl=       500 IOpCl=  0 I1Cent=   200000004 NGrid=           0
         NMat0=    1 NMatS0=      1 NMatT0=    0 NMatD0=    1 NMtDS0=    0 NMtDT0=    0
 Petite list used in FoFCou.
 Requested convergence on RMS density matrix=1.00D-08 within 128 cycles.
 Requested convergence on MAX density matrix=1.00D-06.
 Requested convergence on             energy=1.00D-06.
 No special actions if energy rises.
 Inv3:  Mode=1 IEnd=    10156800.
 Iteration    1 A*A^-1 deviation from unit magnitude is 4.00D-15 for    601.
 Iteration    1 A*A^-1 deviation from orthogonality  is 1.68D-15 for    974    548.
 Iteration    1 A^-1*A deviation from unit magnitude is 4.00D-15 for    601.
 Iteration    1 A^-1*A deviation from orthogonality  is 2.00D-15 for   1768   1124.
 Error on total polarization charges =  0.01447
 SCF Done:  E(RHF) =  -534.700289822     A.U. after    7 cycles
            NFock=  7  Conv=0.80D-08     -V/T= 2.0015
 ExpMin= 2.53D-02 ExpMax= 1.53D+04 ExpMxC= 5.22D+02 IAcc=3 IRadAn=         5 AccDes= 0.00D+00
 HarFok:  IExCor=  205 AccDes= 0.00D+00 IRadAn=         5 IDoV=-2 UseB2=F ITyADJ=14
 ICtDFT= 12500011 ScaDFX=  1.000000  1.000000  1.000000  1.000000
 Range of M.O.s used for correlation:    12   778
 NBasis=   782 NAE=    42 NBE=    42 NFC=    11 NFV=     0
 NROrb=    767 NOA=    31 NOB=    31 NVA=   736 NVB=   736

 **** Warning!!: The largest alpha MO coefficient is  0.10078402D+03

 Disk-based method using ON**2 memory for 31 occupieds at a time.
 Estimated scratch disk usage= 47487380988 words.
 Actual    scratch disk usage= 42957615612 words.
 JobTyp=1 Pass  1:  I=  12 to  42 NPSUse= 15 ParTrn=T ParDer=T DoDerP=T.
 Spin components of T(2) and E(2):
     alpha-alpha T2 =       0.8277722019D-01 E2=     -0.2588663380D+00
     alpha-beta  T2 =       0.4488235053D+00 E2=     -0.1554018480D+01
     beta-beta   T2 =       0.8277722019D-01 E2=     -0.2588663380D+00
 ANorm=    0.1270581735D+01
 E2 =    -0.2071751156D+01 EUMP2 =    -0.53677204097762D+03
          IDoAtm=11111111111111111111111
 NEqPCM:  Using equilibrium solvation (IEInf=0, Eps=  78.3553, EpsInf=   1.7778)
          Differentiating once with respect to electric field.
                with respect to dipole field.
          Differentiating once with respect to nuclear coordinates.
          There are     1 degrees of freedom in the 1st order CPHF.  IDoFFX=0 NUNeed=     1.
 LinEq1:  Iter=  0 NonCon=     1 RMS=1.87D-03 Max=4.49D-02 NDo=     1
 AX will form     1 AO Fock derivatives at one time.
 LinEq1:  Iter=  1 NonCon=     1 RMS=4.50D-04 Max=6.50D-03 NDo=     1
 LinEq1:  Iter=  2 NonCon=     1 RMS=1.57D-04 Max=4.49D-03 NDo=     1
 LinEq1:  Iter=  3 NonCon=     1 RMS=6.05D-05 Max=1.44D-03 NDo=     1
 LinEq1:  Iter=  4 NonCon=     1 RMS=1.87D-05 Max=8.74D-04 NDo=     1
 LinEq1:  Iter=  5 NonCon=     1 RMS=4.91D-06 Max=2.51D-04 NDo=     1
 LinEq1:  Iter=  6 NonCon=     1 RMS=1.81D-06 Max=9.38D-05 NDo=     1
 LinEq1:  Iter=  7 NonCon=     1 RMS=7.92D-07 Max=4.92D-05 NDo=     1
 LinEq1:  Iter=  8 NonCon=     1 RMS=2.28D-07 Max=5.34D-06 NDo=     1
 LinEq1:  Iter=  9 NonCon=     1 RMS=7.62D-08 Max=2.43D-06 NDo=     1
 LinEq1:  Iter= 10 NonCon=     1 RMS=2.28D-08 Max=5.03D-07 NDo=     1
 LinEq1:  Iter= 11 NonCon=     1 RMS=5.61D-09 Max=1.40D-07 NDo=     1
 LinEq1:  Iter= 12 NonCon=     1 RMS=1.89D-09 Max=5.64D-08 NDo=     1
 LinEq1:  Iter= 13 NonCon=     1 RMS=6.88D-10 Max=2.63D-08 NDo=     1
 LinEq1:  Iter= 14 NonCon=     1 RMS=2.27D-10 Max=9.61D-09 NDo=     1
 LinEq1:  Iter= 15 NonCon=     1 RMS=8.55D-11 Max=1.77D-09 NDo=     1
 LinEq1:  Iter= 16 NonCon=     0 RMS=3.03D-11 Max=8.56D-10 NDo=     1
 Linear equations converged to 1.000D-10 1.000D-09 after    16 iterations.
 End of Minotr F.D. properties file   721 does not exist.
 End of Minotr F.D. properties file   722 does not exist.
 End of Minotr F.D. properties file   788 does not exist.
 D1PCM: PCM CHGder 1st derivatives, ID1Alg=3 FixD1E=F DoIter=F DoCFld=F I1PDM=2.
 Calling FoFJK, ICntrl=  10002127 FMM=F ISym2X=0 I1Cent= 0 IOpClX= 0 NMat=1 NMatS=1 NMatT=0.
 ***** Axes restored to original set *****
 -------------------------------------------------------------------
 Center     Atomic                   Forces (Hartrees/Bohr)
 Number     Number              X              Y              Z
 -------------------------------------------------------------------
      1        6          -0.000015389   -0.000026363   -0.000107439
      2        8           0.000143197    0.000009058    0.000114340
      3        6          -0.000097460   -0.000025420   -0.000100996
      4        6          -0.000151434   -0.000044367    0.000093198
      5        6          -0.000009456    0.000000893   -0.000009080
      6        6           0.000022181    0.000023238    0.000028194
      7        6           0.000029661   -0.000013040   -0.000027894
      8        6          -0.000021005    0.000028842    0.000027720
      9        1          -0.000003296    0.000009186   -0.000018507
     10        1          -0.000004365    0.000012650   -0.000004959
     11        1          -0.000003233   -0.000016162    0.000003220
     12        1           0.000003867   -0.000005040    0.000016628
     13        8           0.000138604    0.000059992   -0.000089150
     14        6          -0.000004591   -0.000039492    0.000088971
     15        1           0.000001571    0.000011631   -0.000014952
     16        1           0.000002973    0.000002876   -0.000011333
     17        1           0.000007455   -0.000000842   -0.000012080
     18        1           0.000003185   -0.000015387    0.000010356
     19        1          -0.000013274    0.000002536    0.000011138
     20        1           0.000016234    0.000005761    0.000020735
     21        8          -0.000001719    0.000037960    0.000022191
     22        1          -0.000004400   -0.000010943   -0.000007554
     23        1          -0.000039306   -0.000007566   -0.000032749
 -------------------------------------------------------------------
 Cartesian Forces:  Max     0.000151434 RMS     0.000047294

 GradGradGradGradGradGradGradGradGradGradGradGradGradGradGradGradGradGrad
 Berny optimization.
 Using GEDIIS/GDIIS optimizer.
 FormGI is forming the generalized inverse of G from B-inverse, IUseBI=4.
 Internal  Forces:  Max     0.000150103 RMS     0.000029085
 Search for a local minimum.
 Step number   6 out of a maximum of  111
 All quantities printed in internal units (Hartrees-Bohrs-Radians)
 Mixed Optimization -- En-DIIS/RFO-DIIS
 Swapping is turned off.
 Update second derivatives using D2CorX and points    1    2    3    4    5
                                                      6
 DE= -6.84D-07 DEPred=-5.70D-07 R= 1.20D+00
 Trust test= 1.20D+00 RLast= 2.23D-02 DXMaxT set to 3.00D-01
 ITU=  0  1  1  1  1  0
     Eigenvalues ---    0.00086   0.00270   0.01328   0.01352   0.01427
     Eigenvalues ---    0.02044   0.02107   0.02117   0.02138   0.02142
     Eigenvalues ---    0.02164   0.02179   0.02182   0.02203   0.02420
     Eigenvalues ---    0.02926   0.04723   0.07631   0.08195   0.10146
     Eigenvalues ---    0.10665   0.15869   0.15993   0.15999   0.16000
     Eigenvalues ---    0.16000   0.16000   0.16000   0.16000   0.16008
     Eigenvalues ---    0.16032   0.16160   0.16471   0.22000   0.22060
     Eigenvalues ---    0.22523   0.24488   0.24916   0.25004   0.25388
     Eigenvalues ---    0.34778   0.34806   0.34824   0.34844   0.35410
     Eigenvalues ---    0.35415   0.35766   0.35787   0.35802   0.35982
     Eigenvalues ---    0.39736   0.40972   0.41183   0.42045   0.43390
     Eigenvalues ---    0.45734   0.46499   0.47349   0.48824   0.52388
     Eigenvalues ---    0.53117   0.54954   0.62819
 En-DIIS/RFO-DIIS/Sim-DIIS IScMMF=       -3 using points:     6    5    4    3    2    1
 RFO step:  Lambda=-1.00480459D-06.
 DIIS inversion failure, remove point   6.
 DIIS inversion failure, remove point   5.
 RFO-DIIS uses    4 points instead of    6
 DidBck=F Rises=F RFO-DIIS coefs:    2.10460   -0.71925   -0.99015    0.60480    0.00000
                  RFO-DIIS coefs:    0.00000
 Iteration  1 RMS(Cart)=  0.00427813 RMS(Int)=  0.00000871
 Iteration  2 RMS(Cart)=  0.00001323 RMS(Int)=  0.00000317
 Iteration  3 RMS(Cart)=  0.00000000 RMS(Int)=  0.00000317
 Variable       Old X    -DE/DX   Delta X   Delta X   Delta X     New X
                                 (Linear)    (Quad)   (Total)
    R1        2.70147   0.00006   0.00017   0.00004   0.00021   2.70168
    R2        2.05018  -0.00001  -0.00001  -0.00001  -0.00002   2.05016
    R3        2.05952  -0.00001  -0.00002  -0.00001  -0.00003   2.05949
    R4        2.05966  -0.00000  -0.00002  -0.00000  -0.00002   2.05964
    R5        2.57723  -0.00009  -0.00013  -0.00005  -0.00018   2.57705
    R6        3.65977   0.00003  -0.00167   0.00061  -0.00106   3.65871
    R7        2.66605   0.00007   0.00004   0.00009   0.00013   2.66618
    R8        2.62822  -0.00000   0.00006  -0.00003   0.00003   2.62824
    R9        2.62996   0.00002   0.00007   0.00001   0.00008   2.63004
   R10        2.57230  -0.00015  -0.00025  -0.00005  -0.00030   2.57200
   R11        2.64552   0.00002   0.00007  -0.00001   0.00006   2.64558
   R12        2.04090   0.00002   0.00003   0.00001   0.00004   2.04093
   R13        2.62254   0.00003   0.00007  -0.00001   0.00007   2.62261
   R14        2.04423  -0.00000  -0.00000   0.00000  -0.00000   2.04423
   R15        2.64562   0.00002   0.00006  -0.00001   0.00005   2.64567
   R16        2.04412  -0.00000  -0.00001   0.00001  -0.00000   2.04412
   R17        2.04102   0.00002   0.00002   0.00002   0.00004   2.04106
   R18        2.69914   0.00005   0.00011   0.00006   0.00016   2.69931
   R19        2.06050  -0.00001  -0.00005  -0.00000  -0.00005   2.06045
   R20        2.06040  -0.00000   0.00000  -0.00001  -0.00001   2.06040
   R21        2.05013  -0.00001  -0.00002  -0.00001  -0.00003   2.05010
   R22        1.81841  -0.00001  -0.00000  -0.00001  -0.00001   1.81839
   R23        1.83532   0.00000   0.00001   0.00001   0.00002   1.83534
    A1        1.84351  -0.00001  -0.00007   0.00001  -0.00006   1.84346
    A2        1.93079  -0.00001  -0.00011   0.00002  -0.00008   1.93071
    A3        1.93208  -0.00003  -0.00003  -0.00012  -0.00015   1.93193
    A4        1.91851   0.00001   0.00018  -0.00002   0.00016   1.91867
    A5        1.91869   0.00001  -0.00008   0.00010   0.00002   1.91871
    A6        1.91904   0.00001   0.00010   0.00000   0.00011   1.91915
    A7        2.03259  -0.00003   0.00008  -0.00016  -0.00006   2.03253
    A8        2.04049  -0.00005   0.00015  -0.00032  -0.00015   2.04034
    A9        2.19317   0.00008   0.00112   0.00042   0.00155   2.19472
   A10        2.00788   0.00008  -0.00010   0.00027   0.00017   2.00805
   A11        2.18054  -0.00006   0.00015  -0.00026  -0.00010   2.18043
   A12        2.09477  -0.00002  -0.00006  -0.00001  -0.00007   2.09470
   A13        2.08909  -0.00001  -0.00004  -0.00004  -0.00008   2.08901
   A14        2.00823   0.00005  -0.00002   0.00014   0.00012   2.00835
   A15        2.18586  -0.00004   0.00006  -0.00010  -0.00004   2.18583
   A16        2.09433   0.00002   0.00009   0.00003   0.00012   2.09445
   A17        2.09976  -0.00000   0.00003  -0.00003  -0.00001   2.09975
   A18        2.08909  -0.00001  -0.00012   0.00000  -0.00011   2.08898
   A19        2.09833  -0.00001  -0.00004  -0.00001  -0.00005   2.09829
   A20        2.08249  -0.00000   0.00001  -0.00002  -0.00001   2.08248
   A21        2.10236   0.00001   0.00003   0.00002   0.00005   2.10241
   A22        2.09735  -0.00001  -0.00007  -0.00000  -0.00007   2.09728
   A23        2.10300   0.00001   0.00008   0.00001   0.00009   2.10310
   A24        2.08283  -0.00000  -0.00001  -0.00001  -0.00002   2.08281
   A25        2.09249   0.00003   0.00012   0.00003   0.00015   2.09264
   A26        2.10103  -0.00002  -0.00001  -0.00006  -0.00007   2.10096
   A27        2.08966  -0.00001  -0.00011   0.00003  -0.00008   2.08958
   A28        2.02576  -0.00003   0.00013  -0.00008   0.00006   2.02581
   A29        1.93378  -0.00001  -0.00007  -0.00002  -0.00008   1.93370
   A30        1.93345  -0.00002  -0.00006  -0.00003  -0.00008   1.93337
   A31        1.84601  -0.00001  -0.00009   0.00004  -0.00006   1.84595
   A32        1.91621   0.00001   0.00005   0.00000   0.00005   1.91626
   A33        1.91697   0.00001   0.00006   0.00003   0.00009   1.91705
   A34        1.91635   0.00001   0.00010  -0.00002   0.00008   1.91644
   A35        1.80978   0.00001   0.00011  -0.00001   0.00011   1.80989
   A36        2.71710   0.00001   0.00038   0.00001   0.00039   2.71749
    D1       -3.14099  -0.00001   0.00190  -0.00119   0.00071  -3.14028
    D2        0.18596  -0.00002  -0.00591  -0.00092  -0.00683   0.17913
    D3       -1.06573  -0.00001   0.00202  -0.00120   0.00082  -1.06491
    D4        2.26122  -0.00001  -0.00579  -0.00093  -0.00672   2.25449
    D5        1.06604  -0.00001   0.00206  -0.00126   0.00080   1.06684
    D6       -1.89019  -0.00002  -0.00576  -0.00099  -0.00674  -1.89694
    D7       -3.14005   0.00004  -0.00235   0.00172  -0.00063  -3.14068
    D8        0.00157   0.00004  -0.00287   0.00180  -0.00106   0.00051
    D9       -0.20212   0.00003   0.00611   0.00132   0.00743  -0.19469
   D10        2.93950   0.00003   0.00560   0.00141   0.00700   2.94650
   D11       -0.01623  -0.00002  -0.00900  -0.00028  -0.00928  -0.02551
   D12       -2.95333  -0.00001  -0.01750   0.00010  -0.01739  -2.97072
   D13       -3.13978  -0.00001  -0.00142   0.00027  -0.00115  -3.14093
   D14        0.00257  -0.00001  -0.00068  -0.00011  -0.00079   0.00177
   D15        0.00179  -0.00001  -0.00093   0.00019  -0.00074   0.00105
   D16       -3.13905  -0.00001  -0.00020  -0.00019  -0.00039  -3.13944
   D17        3.13998   0.00001   0.00105  -0.00011   0.00094   3.14092
   D18       -0.00124   0.00001   0.00096  -0.00027   0.00069  -0.00054
   D19       -0.00158   0.00001   0.00051  -0.00002   0.00049  -0.00109
   D20        3.14038   0.00001   0.00043  -0.00018   0.00025   3.14063
   D21       -0.00083   0.00001   0.00072  -0.00022   0.00050  -0.00033
   D22        3.14102   0.00001   0.00083  -0.00022   0.00061  -3.14156
   D23        3.13993   0.00001  -0.00010   0.00020   0.00010   3.14003
   D24       -0.00141   0.00001   0.00002   0.00020   0.00021  -0.00119
   D25       -3.13962  -0.00002  -0.00023  -0.00041  -0.00064  -3.14026
   D26        0.00278  -0.00002   0.00055  -0.00081  -0.00026   0.00251
   D27       -0.00033  -0.00000  -0.00008   0.00008  -0.00001  -0.00033
   D28        3.14121   0.00000   0.00027   0.00007   0.00034   3.14155
   D29        3.14101   0.00000  -0.00020   0.00008  -0.00012   3.14090
   D30       -0.00064   0.00001   0.00015   0.00007   0.00023  -0.00041
   D31        0.00054  -0.00000  -0.00034   0.00009  -0.00025   0.00029
   D32       -3.14058  -0.00001  -0.00026   0.00004  -0.00022  -3.14080
   D33       -3.14100  -0.00001  -0.00070   0.00010  -0.00060   3.14159
   D34        0.00107  -0.00001  -0.00061   0.00005  -0.00056   0.00050
   D35        0.00042   0.00000   0.00012  -0.00012   0.00000   0.00042
   D36       -3.14154  -0.00000   0.00021   0.00004   0.00025  -3.14130
   D37        3.14155   0.00000   0.00004  -0.00007  -0.00003   3.14152
   D38       -0.00042   0.00000   0.00013   0.00009   0.00021  -0.00020
   D39       -1.06931   0.00001  -0.00061   0.00055  -0.00005  -1.06937
   D40        1.06185   0.00000  -0.00063   0.00053  -0.00010   1.06175
   D41        3.13741   0.00000  -0.00059   0.00051  -0.00008   3.13733
   D42        3.11862  -0.00002   0.00668  -0.00048   0.00620   3.12482
         Item               Value     Threshold  Converged?
 Maximum Force            0.000150     0.000450     YES
 RMS     Force            0.000029     0.000300     YES
 Maximum Displacement     0.022049     0.001800     NO 
 RMS     Displacement     0.004277     0.001200     NO 
 Predicted change in Energy=-4.203538D-07
 GradGradGradGradGradGradGradGradGradGradGradGradGradGradGradGradGradGrad

                          Input orientation:                          
 ---------------------------------------------------------------------
 Center     Atomic      Atomic             Coordinates (Angstroms)
 Number     Number       Type             X           Y           Z
 ---------------------------------------------------------------------
      1          6           0        0.001202   -0.007881    0.000430
      2          8           0        0.000983   -0.033772    1.429861
      3          6           0        1.221558   -0.020417    2.037925
      4          6           0        1.186839   -0.047813    3.448114
      5          6           0        2.378271   -0.036350    4.167383
      6          6           0        3.603701    0.001806    3.491506
      7          6           0        3.635876    0.027913    2.104300
      8          6           0        2.442335    0.016585    1.372583
      9          1           0        2.475689    0.036792    0.293204
     10          1           0        4.580202    0.056681    1.577517
     11          1           0        4.522999    0.010411    4.061609
     12          1           0        2.363297   -0.057112    5.247095
     13          8           0       -0.059495   -0.085715    3.993686
     14          6           0       -0.119603   -0.112272    5.420586
     15          1           0        0.373787   -1.002213    5.812277
     16          1           0        0.340187    0.781231    5.843708
     17          1           0       -1.174963   -0.136174    5.670754
     18          1           0       -1.043391   -0.022067   -0.292192
     19          1           0        0.477630    0.900857   -0.366928
     20          1           0        0.511344   -0.883609   -0.400527
     21          8           0       -2.645327   -0.570224    2.340162
     22          1           0       -2.820456   -0.658077    3.282254
     23          1           0       -1.692069   -0.388828    2.299358
 ---------------------------------------------------------------------
                    Distance matrix (angstroms):
                    1          2          3          4          5
     1  C    0.000000
     2  O    1.429666   0.000000
     3  C    2.375039   1.363717   0.000000
     4  C    3.646074   2.340896   1.410882   0.000000
     5  C    4.797370   3.625676   2.423392   1.391757   0.000000
     6  C    5.016543   4.151051   2.790698   2.417760   1.399980
     7  C    4.199811   3.697448   2.415713   2.794522   2.417025
     8  C    2.800453   2.442543   1.390807   2.426571   2.796035
     9  H    2.492148   2.724177   2.149458   3.409069   3.876094
    10  H    4.843410   4.582492   3.390930   3.876205   3.400671
    11  H    6.077842   5.232273   3.872436   3.392599   2.147844
    12  H    5.754078   4.489137   3.406419   2.149529   1.080016
    13  O    3.994476   2.565064   2.338881   1.361042   2.444445
    14  C    5.422507   3.993318   3.639993   2.366769   2.795649
    15  H    5.908053   4.503602   3.991037   2.676043   2.767043
    16  H    5.906057   4.501259   3.987912   2.672641   2.762660
    17  H    5.792443   4.402103   4.353638   3.244387   3.859477
    18  H    1.084897   2.014031   3.249529   4.354822   5.621012
    19  H    1.089835   2.080667   2.680577   3.994684   5.005074
    20  H    1.089914   2.081589   2.682452   3.995858   5.006901
    21  O    3.576966   2.849453   3.917453   4.023179   5.372177
    22  H    4.376629   3.432438   4.277014   4.056889   5.310061
    23  H    2.880513   1.936108   2.948440   3.118340   4.492374
                    6          7          8          9         10
     6  C    0.000000
     7  C    1.387825   0.000000
     8  C    2.416366   1.400028   0.000000
     9  H    3.391574   2.150856   1.080083   0.000000
    10  H    2.149401   1.081703   2.148041   2.465528   0.000000
    11  H    1.081758   2.149035   3.400009   4.288712   2.485182
    12  H    2.150388   3.391732   3.876019   4.956056   4.288756
    13  O    3.698493   4.151923   3.624887   4.487287   5.233063
    14  C    4.194921   5.012088   4.792334   5.748723   6.073376
    15  H    4.101997   5.044946   5.002772   5.996474   6.062045
    16  H    4.097668   5.041055   4.999468   5.993552   6.058308
    17  H    5.253931   5.990884   5.619827   6.501941   7.064964
    18  H    5.992695   5.257491   3.863062   3.567923   5.926787
    19  H    5.046596   4.104086   2.769098   2.274780   4.617856
    20  H    5.049213   4.107034   2.771821   2.277510   4.620867
    21  O    6.379903   6.314025   5.211992   5.548271   7.292661
    22  H    6.461348   6.598665   5.639059   6.120982   7.628024
    23  H    5.442333   5.347777   4.256356   4.644999   6.329370
                   11         12         13         14         15
    11  H    0.000000
    12  H    2.464599   0.000000
    13  O    4.584006   2.727962   0.000000
    14  C    4.838970   2.489565   1.428412   0.000000
    15  H    4.615865   2.273939   2.082060   1.090344   0.000000
    16  H    4.611503   2.269745   2.081808   1.090316   1.784038
    17  H    5.922635   3.564411   2.014788   1.084869   1.780078
    18  H    7.066918   6.503111   4.397823   5.787689   6.342997
    19  H    6.063814   5.999225   4.502975   5.905797   6.466455
    20  H    6.066573   6.000705   4.502400   5.905794   6.215458
    21  O    7.394959   5.813765   3.107317   4.009740   4.621390
    22  H    7.414890   5.576114   2.908030   3.487831   4.089331
    23  H    6.472402   5.024459   2.372325   3.505880   4.121238
                   16         17         18         19         20
    16  H    0.000000
    17  H    1.779670   0.000000
    18  H    6.341044   5.965488   0.000000
    19  H    6.213309   6.345085   1.780696   0.000000
    20  H    6.464632   6.345293   1.780784   1.785101   0.000000
    21  O    4.797349   3.666499   3.129850   4.386944   4.192154
    22  H    4.315358   2.947025   4.042169   5.159862   4.971381
    23  H    4.249885   3.420168   2.696558   3.671507   3.519831
                   21         22         23
    21  O    0.000000
    22  H    0.962251   0.000000
    23  H    0.971221   1.520473   0.000000
 Stoichiometry    C8H12O3
 Framework group  C1[X(C8H12O3)]
 Deg. of freedom    63
 Full point group                 C1      NOp   1
 Largest Abelian subgroup         C1      NOp   1
 Largest concise Abelian subgroup C1      NOp   1
                         Standard orientation:                         
 ---------------------------------------------------------------------
 Center     Atomic      Atomic             Coordinates (Angstroms)
 Number     Number       Type             X           Y           Z
 ---------------------------------------------------------------------
      1          6           0        1.159256   -2.595982    0.107758
      2          8           0        1.002552   -1.174934    0.104501
      3          6           0       -0.275850   -0.704841    0.037973
      4          6           0       -0.396110    0.700904    0.035440
      5          6           0       -1.657839    1.284741   -0.029085
      6          6           0       -2.800214    0.477877   -0.091490
      7          6           0       -2.679892   -0.904721   -0.089694
      8          6           0       -1.414700   -1.500700   -0.025075
      9          1           0       -1.329317   -2.577403   -0.024393
     10          1           0       -3.559510   -1.532392   -0.138509
     11          1           0       -3.775415    0.943392   -0.141278
     12          1           0       -1.761440    2.359774   -0.031662
     13          8           0        0.781440    1.380573    0.097574
     14          6           0        0.684431    2.805687    0.098002
     15          1           0        0.215106    3.161971   -0.819411
     16          1           0        0.118149    3.154489    0.961975
     17          1           0        1.704489    3.170545    0.155443
     18          1           0        2.228235   -2.771899    0.165537
     19          1           0        0.663193   -3.034857    0.973236
     20          1           0        0.760350   -3.029518   -0.809212
     21          8           0        3.562782    0.032494   -0.222178
     22          1           0        3.637992    0.989929   -0.282092
     23          1           0        2.609486   -0.116872   -0.111784
 ---------------------------------------------------------------------
 Rotational constants (GHZ):           1.3395550           0.9073759           0.5468365
 Standard basis: Aug-CC-pVTZ (5D, 7F)
 There are   905 symmetry adapted cartesian basis functions of A   symmetry.
 There are   782 symmetry adapted basis functions of A   symmetry.
   782 basis functions,  1116 primitive gaussians,   905 cartesian basis functions
    42 alpha electrons       42 beta electrons
       nuclear repulsion energy       627.8742120494 Hartrees.
 NAtoms=   23 NActive=   23 NUniq=   23 SFac= 1.00D+00 NAtFMM=   60 NAOKFM=F Big=F
 Integral buffers will be    131072 words long.
 Raffenetti 1 integral format.
 Two-electron integral symmetry is turned on.
 ------------------------------------------------------------------------------
 Polarizable Continuum Model (PCM)
 =================================
 Model                : PCM.
 Atomic radii         : UFF (Universal Force Field).
 Polarization charges : Total charges.
 Charge compensation  : None.
 Solution method      : On-the-fly selection.
 Cavity type          : Scaled VdW (van der Waals Surface) (Alpha=1.100).
 Cavity algorithm     : GePol (No added spheres)
                        Default sphere list used, NSphG=   23.
                        Lebedev-Laikov grids with approx.  5.0 points / Ang**2.
                        Smoothing algorithm: York/Karplus (Gamma=1.0000).
                        Polarization charges: spherical gaussians, with
                                              point-specific exponents (IZeta= 3).
                        Self-potential: point-specific (ISelfS= 7).
                        Self-field    : sphere-specific E.n sum rule (ISelfD= 2).
 1st derivatives      : Analytical E(r).r(x)/FMM algorithm (CHGder, D1EAlg=3).
                        Cavity 1st derivative terms included.
 Solvent              : Water, Eps=  78.355300 Eps(inf)=   1.777849
 ------------------------------------------------------------------------------
 One-electron integrals computed using PRISM.
 NBasis=   782 RedAO= T EigKep=  2.03D-06  NBF=   782
 NBsUse=   778 1.00D-06 EigRej=  8.87D-07 NBFU=   778
 Initial guess from the checkpoint file:  "output.chk"
 B after Tr=     0.000000   -0.000000    0.000000
         Rot=    1.000000    0.000017   -0.000007   -0.000134 Ang=   0.02 deg.
 ExpMin= 2.53D-02 ExpMax= 1.53D+04 ExpMxC= 5.22D+02 IAcc=3 IRadAn=         5 AccDes= 0.00D+00
 Harris functional with IExCor=  205 and IRadAn=       5 diagonalized for initial guess.
 HarFok:  IExCor=  205 AccDes= 0.00D+00 IRadAn=         5 IDoV= 1 UseB2=F ITyADJ=14
 ICtDFT=  3500011 ScaDFX=  1.000000  1.000000  1.000000  1.000000
 FoFCou: FMM=F IPFlag=           0 FMFlag=      100000 FMFlg1=           0
         NFxFlg=           0 DoJE=T BraDBF=F KetDBF=T FulRan=T
         wScrn=  0.000000 ICntrl=       500 IOpCl=  0 I1Cent=   200000004 NGrid=           0
         NMat0=    1 NMatS0=      1 NMatT0=    0 NMatD0=    1 NMtDS0=    0 NMtDT0=    0
 Petite list used in FoFCou.
 Requested convergence on RMS density matrix=1.00D-08 within 128 cycles.
 Requested convergence on MAX density matrix=1.00D-06.
 Requested convergence on             energy=1.00D-06.
 No special actions if energy rises.
 Inv3:  Mode=1 IEnd=    10134732.
 Iteration    1 A*A^-1 deviation from unit magnitude is 3.55D-15 for   1454.
 Iteration    1 A*A^-1 deviation from orthogonality  is 1.87D-15 for    973    547.
 Iteration    1 A^-1*A deviation from unit magnitude is 3.33D-15 for   1268.
 Iteration    1 A^-1*A deviation from orthogonality  is 2.43D-15 for    915    462.
 Error on total polarization charges =  0.01447
 SCF Done:  E(RHF) =  -534.700287456     A.U. after    8 cycles
            NFock=  8  Conv=0.40D-08     -V/T= 2.0015
 ExpMin= 2.53D-02 ExpMax= 1.53D+04 ExpMxC= 5.22D+02 IAcc=3 IRadAn=         5 AccDes= 0.00D+00
 HarFok:  IExCor=  205 AccDes= 0.00D+00 IRadAn=         5 IDoV=-2 UseB2=F ITyADJ=14
 ICtDFT= 12500011 ScaDFX=  1.000000  1.000000  1.000000  1.000000
 Range of M.O.s used for correlation:    12   778
 NBasis=   782 NAE=    42 NBE=    42 NFC=    11 NFV=     0
 NROrb=    767 NOA=    31 NOB=    31 NVA=   736 NVB=   736

 **** Warning!!: The largest alpha MO coefficient is  0.10122629D+03

 Disk-based method using ON**2 memory for 31 occupieds at a time.
 Estimated scratch disk usage= 47481248868 words.
 Actual    scratch disk usage= 42951585892 words.
 JobTyp=1 Pass  1:  I=  12 to  42 NPSUse= 15 ParTrn=T ParDer=T DoDerP=T.
 Spin components of T(2) and E(2):
     alpha-alpha T2 =       0.8277823125D-01 E2=     -0.2588668647D+00
     alpha-beta  T2 =       0.4488283206D+00 E2=     -0.1554020827D+01
     beta-beta   T2 =       0.8277823125D-01 E2=     -0.2588668647D+00
 ANorm=    0.1270584426D+01
 E2 =    -0.2071754557D+01 EUMP2 =    -0.53677204201307D+03
          IDoAtm=11111111111111111111111
 NEqPCM:  Using equilibrium solvation (IEInf=0, Eps=  78.3553, EpsInf=   1.7778)
          Differentiating once with respect to electric field.
                with respect to dipole field.
          Differentiating once with respect to nuclear coordinates.
          There are     1 degrees of freedom in the 1st order CPHF.  IDoFFX=0 NUNeed=     1.
 LinEq1:  Iter=  0 NonCon=     1 RMS=1.87D-03 Max=4.52D-02 NDo=     1
 AX will form     1 AO Fock derivatives at one time.
 LinEq1:  Iter=  1 NonCon=     1 RMS=4.50D-04 Max=6.55D-03 NDo=     1
 LinEq1:  Iter=  2 NonCon=     1 RMS=1.57D-04 Max=4.54D-03 NDo=     1
 LinEq1:  Iter=  3 NonCon=     1 RMS=6.05D-05 Max=1.44D-03 NDo=     1
 LinEq1:  Iter=  4 NonCon=     1 RMS=1.87D-05 Max=8.81D-04 NDo=     1
 LinEq1:  Iter=  5 NonCon=     1 RMS=4.92D-06 Max=2.53D-04 NDo=     1
 LinEq1:  Iter=  6 NonCon=     1 RMS=1.81D-06 Max=9.46D-05 NDo=     1
 LinEq1:  Iter=  7 NonCon=     1 RMS=7.93D-07 Max=4.95D-05 NDo=     1
 LinEq1:  Iter=  8 NonCon=     1 RMS=2.28D-07 Max=5.34D-06 NDo=     1
 LinEq1:  Iter=  9 NonCon=     1 RMS=7.63D-08 Max=2.46D-06 NDo=     1
 LinEq1:  Iter= 10 NonCon=     1 RMS=2.28D-08 Max=5.06D-07 NDo=     1
 LinEq1:  Iter= 11 NonCon=     1 RMS=5.62D-09 Max=1.40D-07 NDo=     1
 LinEq1:  Iter= 12 NonCon=     1 RMS=1.90D-09 Max=5.69D-08 NDo=     1
 LinEq1:  Iter= 13 NonCon=     1 RMS=6.92D-10 Max=2.67D-08 NDo=     1
 LinEq1:  Iter= 14 NonCon=     1 RMS=2.28D-10 Max=9.68D-09 NDo=     1
 LinEq1:  Iter= 15 NonCon=     1 RMS=8.57D-11 Max=1.76D-09 NDo=     1
 LinEq1:  Iter= 16 NonCon=     0 RMS=3.03D-11 Max=8.59D-10 NDo=     1
 Linear equations converged to 1.000D-10 1.000D-09 after    16 iterations.
 End of Minotr F.D. properties file   721 does not exist.
 End of Minotr F.D. properties file   722 does not exist.
 End of Minotr F.D. properties file   788 does not exist.
 D1PCM: PCM CHGder 1st derivatives, ID1Alg=3 FixD1E=F DoIter=F DoCFld=F I1PDM=2.
 Calling FoFJK, ICntrl=  10002127 FMM=F ISym2X=0 I1Cent= 0 IOpClX= 0 NMat=1 NMatS=1 NMatT=0.
 ***** Axes restored to original set *****
 -------------------------------------------------------------------
 Center     Atomic                   Forces (Hartrees/Bohr)
 Number     Number              X              Y              Z
 -------------------------------------------------------------------
      1        6          -0.000022867   -0.000042298   -0.000035188
      2        8           0.000085937    0.000041359    0.000047055
      3        6          -0.000011886   -0.000053791   -0.000032926
      4        6          -0.000025511   -0.000063126    0.000031241
      5        6           0.000000385    0.000007127   -0.000013606
      6        6          -0.000006054    0.000005670   -0.000000916
      7        6          -0.000005641   -0.000001414   -0.000000816
      8        6          -0.000000235    0.000026823    0.000014534
      9        1          -0.000001273    0.000005155   -0.000001346
     10        1          -0.000001056    0.000007708   -0.000000498
     11        1          -0.000002812   -0.000000436    0.000002393
     12        1          -0.000001369    0.000003206    0.000000778
     13        8           0.000030386    0.000043459   -0.000026778
     14        6           0.000003519   -0.000020054    0.000027724
     15        1           0.000005476    0.000001192   -0.000006232
     16        1          -0.000002129    0.000000613   -0.000005608
     17        1           0.000002374   -0.000001828   -0.000005441
     18        1           0.000000115   -0.000009536    0.000005101
     19        1          -0.000018972    0.000005419    0.000001193
     20        1           0.000020050    0.000009162    0.000011989
     21        8           0.000006140    0.000002315    0.000009258
     22        1           0.000000896   -0.000009320   -0.000002792
     23        1          -0.000055474    0.000042595   -0.000019121
 -------------------------------------------------------------------
 Cartesian Forces:  Max     0.000085937 RMS     0.000023299

 GradGradGradGradGradGradGradGradGradGradGradGradGradGradGradGradGradGrad
 Berny optimization.
 Using GEDIIS/GDIIS optimizer.
 FormGI is forming the generalized inverse of G from B-inverse, IUseBI=4.
 Internal  Forces:  Max     0.000059087 RMS     0.000015211
 Search for a local minimum.
 Step number   7 out of a maximum of  111
 All quantities printed in internal units (Hartrees-Bohrs-Radians)
 Mixed Optimization -- En-DIIS/RFO-DIIS
 Swapping is turned off.
 Update second derivatives using D2CorX and points    1    2    3    4    5
                                                      6    7
 DE= -1.04D-06 DEPred=-4.20D-07 R= 2.46D+00
 TightC=F SS=  1.41D+00  RLast= 2.61D-02 DXNew= 5.0454D-01 7.8388D-02
 Trust test= 2.46D+00 RLast= 2.61D-02 DXMaxT set to 3.00D-01
 ITU=  1  0  1  1  1  1  0
     Eigenvalues ---    0.00055   0.00245   0.01186   0.01329   0.01423
     Eigenvalues ---    0.01758   0.02107   0.02117   0.02124   0.02141
     Eigenvalues ---    0.02162   0.02168   0.02182   0.02203   0.02465
     Eigenvalues ---    0.03486   0.04755   0.07632   0.08212   0.10148
     Eigenvalues ---    0.10665   0.15487   0.15967   0.16000   0.16000
     Eigenvalues ---    0.16000   0.16000   0.16000   0.16003   0.16010
     Eigenvalues ---    0.16051   0.16120   0.16250   0.22003   0.22103
     Eigenvalues ---    0.22528   0.24488   0.24875   0.25074   0.25452
     Eigenvalues ---    0.34775   0.34816   0.34821   0.34849   0.35407
     Eigenvalues ---    0.35415   0.35774   0.35789   0.35831   0.35982
     Eigenvalues ---    0.39778   0.40918   0.41191   0.42056   0.43399
     Eigenvalues ---    0.46227   0.46505   0.47927   0.49202   0.52399
     Eigenvalues ---    0.53049   0.54959   0.62091
 En-DIIS/RFO-DIIS/Sim-DIIS IScMMF=       -3 using points:     7    6    5    4    3    2    1
 RFO step:  Lambda=-1.62816965D-06.
 DIIS inversion failure, remove point   7.
 DIIS inversion failure, remove point   6.
 DIIS inversion failure, remove point   5.
 RFO-DIIS uses    4 points instead of    7
 DidBck=F Rises=F RFO-DIIS coefs:    2.37285   -0.42370   -1.50096    0.55181    0.00000
                  RFO-DIIS coefs:    0.00000    0.00000
 Iteration  1 RMS(Cart)=  0.00798303 RMS(Int)=  0.00002170
 Iteration  2 RMS(Cart)=  0.00004229 RMS(Int)=  0.00000557
 Iteration  3 RMS(Cart)=  0.00000000 RMS(Int)=  0.00000557
 Variable       Old X    -DE/DX   Delta X   Delta X   Delta X     New X
                                 (Linear)    (Quad)   (Total)
    R1        2.70168   0.00002   0.00030  -0.00004   0.00026   2.70194
    R2        2.05016  -0.00000  -0.00003   0.00001  -0.00002   2.05014
    R3        2.05949  -0.00000  -0.00005   0.00001  -0.00004   2.05945
    R4        2.05964  -0.00000  -0.00003  -0.00001  -0.00004   2.05960
    R5        2.57705  -0.00002  -0.00026   0.00006  -0.00020   2.57685
    R6        3.65871   0.00003  -0.00182   0.00028  -0.00155   3.65717
    R7        2.66618   0.00001   0.00034  -0.00021   0.00013   2.66631
    R8        2.62824  -0.00001   0.00001   0.00002   0.00003   2.62828
    R9        2.63004  -0.00001   0.00003   0.00004   0.00007   2.63011
   R10        2.57200  -0.00004  -0.00052   0.00016  -0.00037   2.57163
   R11        2.64558  -0.00001   0.00006  -0.00001   0.00005   2.64563
   R12        2.04093   0.00000   0.00011  -0.00007   0.00004   2.04098
   R13        2.62261  -0.00001   0.00010  -0.00003   0.00007   2.62268
   R14        2.04423  -0.00000  -0.00001   0.00000  -0.00000   2.04422
   R15        2.64567  -0.00001   0.00005  -0.00001   0.00004   2.64571
   R16        2.04412  -0.00000   0.00001  -0.00001   0.00000   2.04412
   R17        2.04106   0.00000   0.00009  -0.00005   0.00004   2.04110
   R18        2.69931   0.00001   0.00025  -0.00005   0.00020   2.69951
   R19        2.06045  -0.00000  -0.00004  -0.00001  -0.00006   2.06040
   R20        2.06040  -0.00000  -0.00003   0.00002  -0.00001   2.06039
   R21        2.05010  -0.00000  -0.00005   0.00001  -0.00003   2.05007
   R22        1.81839  -0.00000  -0.00004   0.00002  -0.00002   1.81837
   R23        1.83534  -0.00001   0.00007  -0.00005   0.00002   1.83536
    A1        1.84346  -0.00000  -0.00007  -0.00002  -0.00009   1.84336
    A2        1.93071   0.00000  -0.00014   0.00005  -0.00008   1.93062
    A3        1.93193  -0.00002  -0.00018  -0.00003  -0.00021   1.93173
    A4        1.91867  -0.00000   0.00022  -0.00005   0.00017   1.91884
    A5        1.91871   0.00001   0.00004   0.00002   0.00006   1.91877
    A6        1.91915   0.00001   0.00012   0.00002   0.00014   1.91929
    A7        2.03253  -0.00000  -0.00045   0.00038  -0.00010   2.03243
    A8        2.04034  -0.00006  -0.00022  -0.00024  -0.00048   2.03985
    A9        2.19472   0.00006   0.00288  -0.00015   0.00271   2.19743
   A10        2.00805   0.00002   0.00072  -0.00054   0.00018   2.00823
   A11        2.18043  -0.00001  -0.00056   0.00047  -0.00010   2.18033
   A12        2.09470  -0.00001  -0.00015   0.00007  -0.00008   2.09462
   A13        2.08901  -0.00000  -0.00007  -0.00003  -0.00010   2.08891
   A14        2.00835   0.00002   0.00063  -0.00046   0.00017   2.00853
   A15        2.18583  -0.00001  -0.00056   0.00048  -0.00008   2.18575
   A16        2.09445   0.00001   0.00015   0.00000   0.00015   2.09461
   A17        2.09975  -0.00000  -0.00008   0.00006  -0.00003   2.09973
   A18        2.08898  -0.00000  -0.00007  -0.00006  -0.00012   2.08885
   A19        2.09829  -0.00000  -0.00006  -0.00000  -0.00006   2.09823
   A20        2.08248  -0.00000  -0.00003   0.00001  -0.00002   2.08246
   A21        2.10241   0.00000   0.00009  -0.00001   0.00008   2.10249
   A22        2.09728  -0.00000  -0.00008  -0.00001  -0.00009   2.09719
   A23        2.10310   0.00000   0.00013  -0.00003   0.00011   2.10320
   A24        2.08281  -0.00000  -0.00005   0.00004  -0.00001   2.08280
   A25        2.09264   0.00001   0.00021  -0.00004   0.00018   2.09282
   A26        2.10096  -0.00000  -0.00013   0.00006  -0.00007   2.10089
   A27        2.08958  -0.00000  -0.00008  -0.00002  -0.00011   2.08948
   A28        2.02581  -0.00003  -0.00051   0.00046  -0.00004   2.02577
   A29        1.93370  -0.00001  -0.00026   0.00013  -0.00013   1.93357
   A30        1.93337  -0.00001  -0.00006  -0.00004  -0.00011   1.93326
   A31        1.84595  -0.00000   0.00012  -0.00018  -0.00006   1.84589
   A32        1.91626   0.00000   0.00000   0.00007   0.00008   1.91634
   A33        1.91705   0.00001   0.00016  -0.00004   0.00012   1.91717
   A34        1.91644   0.00000   0.00005   0.00006   0.00011   1.91654
   A35        1.80989   0.00000   0.00020  -0.00007   0.00014   1.81002
   A36        2.71749   0.00001   0.00054   0.00012   0.00066   2.71815
    D1       -3.14028  -0.00001   0.00145  -0.00094   0.00050  -3.13978
    D2        0.17913  -0.00002  -0.01140  -0.00083  -0.01222   0.16691
    D3       -1.06491  -0.00002   0.00160  -0.00098   0.00061  -1.06430
    D4        2.25449  -0.00002  -0.01125  -0.00087  -0.01211   2.24239
    D5        1.06684  -0.00002   0.00154  -0.00094   0.00059   1.06743
    D6       -1.89694  -0.00002  -0.01131  -0.00083  -0.01213  -1.90906
    D7       -3.14068   0.00004  -0.00140   0.00100  -0.00042  -3.14110
    D8        0.00051   0.00005  -0.00232   0.00160  -0.00073  -0.00022
    D9       -0.19469   0.00003   0.01231   0.00087   0.01320  -0.18149
   D10        2.94650   0.00004   0.01140   0.00147   0.01288   2.95938
   D11       -0.02551  -0.00001  -0.01219   0.00069  -0.01149  -0.03700
   D12       -2.97072   0.00000  -0.02594   0.00076  -0.02519  -2.99592
   D13       -3.14093   0.00001  -0.00191   0.00083  -0.00108   3.14118
   D14        0.00177   0.00000  -0.00120   0.00036  -0.00084   0.00093
   D15        0.00105   0.00000  -0.00104   0.00026  -0.00078   0.00027
   D16       -3.13944  -0.00001  -0.00033  -0.00021  -0.00054  -3.13998
   D17        3.14092  -0.00001   0.00203  -0.00120   0.00083  -3.14144
   D18       -0.00054  -0.00000   0.00088  -0.00023   0.00065   0.00010
   D19       -0.00109  -0.00000   0.00106  -0.00057   0.00049  -0.00060
   D20        3.14063   0.00001  -0.00009   0.00040   0.00032   3.14095
   D21       -0.00033   0.00000   0.00039   0.00014   0.00053   0.00020
   D22       -3.14156  -0.00000   0.00117  -0.00060   0.00057  -3.14099
   D23        3.14003   0.00001  -0.00040   0.00066   0.00027   3.14030
   D24       -0.00119   0.00000   0.00038  -0.00008   0.00031  -0.00089
   D25       -3.14026  -0.00001  -0.00053  -0.00040  -0.00094  -3.14119
   D26        0.00251  -0.00002   0.00022  -0.00091  -0.00068   0.00183
   D27       -0.00033  -0.00000   0.00024  -0.00024   0.00000  -0.00033
   D28        3.14155  -0.00000   0.00094  -0.00062   0.00032  -3.14132
   D29        3.14090   0.00000  -0.00054   0.00050  -0.00004   3.14086
   D30       -0.00041   0.00000   0.00016   0.00012   0.00028  -0.00013
   D31        0.00029  -0.00000  -0.00022  -0.00007  -0.00029  -0.00000
   D32       -3.14080  -0.00000  -0.00001  -0.00030  -0.00031  -3.14110
   D33        3.14159   0.00000  -0.00093   0.00031  -0.00061   3.14098
   D34        0.00050  -0.00000  -0.00072   0.00009  -0.00063  -0.00012
   D35        0.00042   0.00000  -0.00044   0.00048   0.00004   0.00047
   D36       -3.14130  -0.00001   0.00071  -0.00049   0.00022  -3.14108
   D37        3.14152   0.00001  -0.00064   0.00070   0.00006   3.14157
   D38       -0.00020  -0.00000   0.00050  -0.00027   0.00023   0.00003
   D39       -1.06937   0.00001   0.00025  -0.00005   0.00019  -1.06917
   D40        1.06175   0.00000   0.00003   0.00010   0.00013   1.06188
   D41        3.13733   0.00000   0.00012   0.00004   0.00016   3.13749
   D42        3.12482  -0.00002   0.01112  -0.00093   0.01020   3.13502
         Item               Value     Threshold  Converged?
 Maximum Force            0.000059     0.000450     YES
 RMS     Force            0.000015     0.000300     YES
 Maximum Displacement     0.041887     0.001800     NO 
 RMS     Displacement     0.007980     0.001200     NO 
 Predicted change in Energy=-8.037656D-07
 GradGradGradGradGradGradGradGradGradGradGradGradGradGradGradGradGradGrad

                          Input orientation:                          
 ---------------------------------------------------------------------
 Center     Atomic      Atomic             Coordinates (Angstroms)
 Number     Number       Type             X           Y           Z
 ---------------------------------------------------------------------
      1          6           0        0.001924   -0.015290    0.000301
      2          8           0        0.001453   -0.041366    1.429866
      3          6           0        1.221775   -0.023212    2.038072
      4          6           0        1.187189   -0.050387    3.448338
      5          6           0        2.378717   -0.035501    4.167456
      6          6           0        3.604056    0.006497    3.491583
      7          6           0        3.636084    0.033023    2.104346
      8          6           0        2.442466    0.017917    1.372777
      9          1           0        2.475726    0.038274    0.293376
     10          1           0        4.580230    0.065040    1.577427
     11          1           0        4.523314    0.017434    4.061706
     12          1           0        2.363933   -0.056591    5.247186
     13          8           0       -0.058734   -0.091861    3.994106
     14          6           0       -0.118372   -0.119464    5.421110
     15          1           0        0.377630   -1.008279    5.811978
     16          1           0        0.339118    0.775065    5.844545
     17          1           0       -1.173590   -0.146432    5.671489
     18          1           0       -1.042558   -0.033089   -0.292474
     19          1           0        0.475367    0.895109   -0.366738
     20          1           0        0.515172   -0.889283   -0.400426
     21          8           0       -2.649948   -0.550266    2.339225
     22          1           0       -2.826006   -0.635911    3.281336
     23          1           0       -1.694348   -0.381676    2.298081
 ---------------------------------------------------------------------
                    Distance matrix (angstroms):
                    1          2          3          4          5
     1  C    0.000000
     2  O    1.429803   0.000000
     3  C    2.374996   1.363609   0.000000
     4  C    3.646237   2.341000   1.410952   0.000000
     5  C    4.797367   3.625716   2.423416   1.391794   0.000000
     6  C    5.016461   4.151111   2.790850   2.417923   1.400008
     7  C    4.199578   3.697432   2.415873   2.794702   2.417041
     8  C    2.800185   2.442401   1.390826   2.426590   2.795916
     9  H    2.491678   2.723964   2.149451   3.409102   3.875997
    10  H    4.843002   4.582390   3.391048   3.876385   3.400738
    11  H    6.077750   5.232329   3.872584   3.392720   2.147855
    12  H    5.754180   4.489262   3.406472   2.149563   1.080037
    13  O    3.994999   2.565442   2.338906   1.360847   2.444257
    14  C    5.423144   3.993806   3.640083   2.366662   2.795381
    15  H    5.907856   4.503257   3.990652   2.675768   2.766785
    16  H    5.907075   4.502217   3.988178   2.672527   2.762175
    17  H    5.793221   4.402628   4.353697   3.244211   3.859185
    18  H    1.084886   2.014071   3.249422   4.354968   5.621041
    19  H    1.089813   2.080713   2.680214   3.994429   5.004767
    20  H    1.089895   2.081548   2.682469   3.996040   5.006724
    21  O    3.576198   2.848831   3.919019   4.025373   5.375396
    22  H    4.375792   3.431610   4.278509   4.059121   5.313647
    23  H    2.879473   1.935289   2.949554   3.120272   4.494915
                    6          7          8          9         10
     6  C    0.000000
     7  C    1.387860   0.000000
     8  C    2.416353   1.400051   0.000000
     9  H    3.391559   2.150830   1.080106   0.000000
    10  H    2.149497   1.081703   2.148055   2.465450   0.000000
    11  H    1.081755   2.149111   3.400039   4.288749   2.485387
    12  H    2.150355   3.391732   3.875921   4.955980   4.288811
    13  O    3.698410   4.151923   3.624833   4.487296   5.233062
    14  C    4.194688   5.011997   4.792261   5.748729   6.073286
    15  H    4.101686   5.044637   5.002312   5.996019   6.061789
    16  H    4.097187   5.040803   4.999405   5.993616   6.058008
    17  H    5.253692   5.990800   5.619769   6.501979   7.064879
    18  H    5.992635   5.257262   3.862778   3.567441   5.926374
    19  H    5.046283   4.103606   2.768548   2.274061   4.617218
    20  H    5.048897   4.106656   2.771593   2.277168   4.620318
    21  O    6.383610   6.317403   5.214358   5.550172   7.296192
    22  H    6.465493   6.602377   5.641533   6.122973   7.631971
    23  H    5.445017   5.350047   4.257827   4.645935   6.331605
                   11         12         13         14         15
    11  H    0.000000
    12  H    2.464501   0.000000
    13  O    4.583849   2.727777   0.000000
    14  C    4.838591   2.489185   1.428517   0.000000
    15  H    4.615434   2.273785   2.082040   1.090315   0.000000
    16  H    4.610858   2.269001   2.081820   1.090310   1.784057
    17  H    5.922244   3.564011   2.014820   1.084851   1.780112
    18  H    7.066850   6.503273   4.398423   5.788490   6.342890
    19  H    6.063605   5.999047   4.502925   5.906020   6.465985
    20  H    6.066132   6.000568   4.503016   5.906292   6.215065
    21  O    7.398980   5.817126   3.108561   4.011543   4.629903
    22  H    7.419457   5.579932   2.908922   3.489503   4.099522
    23  H    6.475259   5.027180   2.373968   3.507958   4.127129
                   16         17         18         19         20
    16  H    0.000000
    17  H    1.779717   0.000000
    18  H    6.342329   5.966479   0.000000
    19  H    6.213936   6.345396   1.780776   0.000000
    20  H    6.465347   6.346014   1.780799   1.785154   0.000000
    21  O    4.793567   3.666974   3.126821   4.379376   4.199834
    22  H    4.310325   2.946676   4.039331   5.152818   4.978257
    23  H    4.248581   3.421464   2.693940   3.665938   3.524426
                   21         22         23
    21  O    0.000000
    22  H    0.962239   0.000000
    23  H    0.971230   1.520552   0.000000
 Stoichiometry    C8H12O3
 Framework group  C1[X(C8H12O3)]
 Deg. of freedom    63
 Full point group                 C1      NOp   1
 Largest Abelian subgroup         C1      NOp   1
 Largest concise Abelian subgroup C1      NOp   1
                         Standard orientation:                         
 ---------------------------------------------------------------------
 Center     Atomic      Atomic             Coordinates (Angstroms)
 Number     Number       Type             X           Y           Z
 ---------------------------------------------------------------------
      1          6           0        1.160356   -2.595485    0.099364
      2          8           0        1.003208   -1.174348    0.096091
      3          6           0       -0.275572   -0.704819    0.035308
      4          6           0       -0.396674    0.700924    0.033108
      5          6           0       -1.659052    1.283907   -0.027084
      6          6           0       -2.801260    0.476412   -0.084841
      7          6           0       -2.680145   -0.906152   -0.082738
      8          6           0       -1.414292   -1.501271   -0.022810
      9          1           0       -1.328300   -2.577948   -0.022061
     10          1           0       -3.559528   -1.534441   -0.127680
     11          1           0       -3.776849    0.941423   -0.131582
     12          1           0       -1.763344    2.358894   -0.029901
     13          8           0        0.780413    1.381397    0.090815
     14          6           0        0.682308    2.806541    0.090272
     15          1           0        0.209568    3.161486   -0.825870
     16          1           0        0.118656    3.155586    0.955859
     17          1           0        1.702282    3.172161    0.143918
     18          1           0        2.229624   -2.770961    0.152750
     19          1           0        0.667942   -3.034015    0.967069
     20          1           0        0.757769   -3.029347   -0.815818
     21          8           0        3.565826    0.033301   -0.204586
     22          1           0        3.641292    0.990841   -0.262262
     23          1           0        2.611301   -0.116823   -0.106451
 ---------------------------------------------------------------------
 Rotational constants (GHZ):           1.3403082           0.9069824           0.5465010
 Standard basis: Aug-CC-pVTZ (5D, 7F)
 There are   905 symmetry adapted cartesian basis functions of A   symmetry.
 There are   782 symmetry adapted basis functions of A   symmetry.
   782 basis functions,  1116 primitive gaussians,   905 cartesian basis functions
    42 alpha electrons       42 beta electrons
       nuclear repulsion energy       627.8472278283 Hartrees.
 NAtoms=   23 NActive=   23 NUniq=   23 SFac= 1.00D+00 NAtFMM=   60 NAOKFM=F Big=F
 Integral buffers will be    131072 words long.
 Raffenetti 1 integral format.
 Two-electron integral symmetry is turned on.
 ------------------------------------------------------------------------------
 Polarizable Continuum Model (PCM)
 =================================
 Model                : PCM.
 Atomic radii         : UFF (Universal Force Field).
 Polarization charges : Total charges.
 Charge compensation  : None.
 Solution method      : On-the-fly selection.
 Cavity type          : Scaled VdW (van der Waals Surface) (Alpha=1.100).
 Cavity algorithm     : GePol (No added spheres)
                        Default sphere list used, NSphG=   23.
                        Lebedev-Laikov grids with approx.  5.0 points / Ang**2.
                        Smoothing algorithm: York/Karplus (Gamma=1.0000).
                        Polarization charges: spherical gaussians, with
                                              point-specific exponents (IZeta= 3).
                        Self-potential: point-specific (ISelfS= 7).
                        Self-field    : sphere-specific E.n sum rule (ISelfD= 2).
 1st derivatives      : Analytical E(r).r(x)/FMM algorithm (CHGder, D1EAlg=3).
                        Cavity 1st derivative terms included.
 Solvent              : Water, Eps=  78.355300 Eps(inf)=   1.777849
 ------------------------------------------------------------------------------
 One-electron integrals computed using PRISM.
 NBasis=   782 RedAO= T EigKep=  2.02D-06  NBF=   782
 NBsUse=   778 1.00D-06 EigRej=  8.86D-07 NBFU=   778
 Initial guess from the checkpoint file:  "output.chk"
 B after Tr=    -0.000000   -0.000000   -0.000000
         Rot=    1.000000    0.000023   -0.000018   -0.000239 Ang=   0.03 deg.
 ExpMin= 2.53D-02 ExpMax= 1.53D+04 ExpMxC= 5.22D+02 IAcc=3 IRadAn=         5 AccDes= 0.00D+00
 Harris functional with IExCor=  205 and IRadAn=       5 diagonalized for initial guess.
 HarFok:  IExCor=  205 AccDes= 0.00D+00 IRadAn=         5 IDoV= 1 UseB2=F ITyADJ=14
 ICtDFT=  3500011 ScaDFX=  1.000000  1.000000  1.000000  1.000000
 FoFCou: FMM=F IPFlag=           0 FMFlag=      100000 FMFlg1=           0
         NFxFlg=           0 DoJE=T BraDBF=F KetDBF=T FulRan=T
         wScrn=  0.000000 ICntrl=       500 IOpCl=  0 I1Cent=   200000004 NGrid=           0
         NMat0=    1 NMatS0=      1 NMatT0=    0 NMatD0=    1 NMtDS0=    0 NMtDT0=    0
 Petite list used in FoFCou.
 Requested convergence on RMS density matrix=1.00D-08 within 128 cycles.
 Requested convergence on MAX density matrix=1.00D-06.
 Requested convergence on             energy=1.00D-06.
 No special actions if energy rises.
 Inv3:  Mode=1 IEnd=    10079667.
 Iteration    1 A*A^-1 deviation from unit magnitude is 3.44D-15 for   1653.
 Iteration    1 A*A^-1 deviation from orthogonality  is 1.78D-15 for   1646   1305.
 Iteration    1 A^-1*A deviation from unit magnitude is 3.44D-15 for    239.
 Iteration    1 A^-1*A deviation from orthogonality  is 2.30D-15 for   1033    578.
 Error on total polarization charges =  0.01447
 SCF Done:  E(RHF) =  -534.700284201     A.U. after    8 cycles
            NFock=  8  Conv=0.60D-08     -V/T= 2.0015
 ExpMin= 2.53D-02 ExpMax= 1.53D+04 ExpMxC= 5.22D+02 IAcc=3 IRadAn=         5 AccDes= 0.00D+00
 HarFok:  IExCor=  205 AccDes= 0.00D+00 IRadAn=         5 IDoV=-2 UseB2=F ITyADJ=14
 ICtDFT= 12500011 ScaDFX=  1.000000  1.000000  1.000000  1.000000
 Range of M.O.s used for correlation:    12   778
 NBasis=   782 NAE=    42 NBE=    42 NFC=    11 NFV=     0
 NROrb=    767 NOA=    31 NOB=    31 NVA=   736 NVB=   736

 **** Warning!!: The largest alpha MO coefficient is  0.10728662D+03

 Disk-based method using ON**2 memory for 31 occupieds at a time.
 Estimated scratch disk usage= 47472522632 words.
 Actual    scratch disk usage= 42944551304 words.
 JobTyp=1 Pass  1:  I=  12 to  42 NPSUse= 15 ParTrn=T ParDer=T DoDerP=T.
 Spin components of T(2) and E(2):
     alpha-alpha T2 =       0.8277918252D-01 E2=     -0.2588677512D+00
     alpha-beta  T2 =       0.4488320729D+00 E2=     -0.1554023307D+01
     beta-beta   T2 =       0.8277918252D-01 E2=     -0.2588677512D+00
 ANorm=    0.1270586651D+01
 E2 =    -0.2071758809D+01 EUMP2 =    -0.53677204300991D+03
          IDoAtm=11111111111111111111111
 NEqPCM:  Using equilibrium solvation (IEInf=0, Eps=  78.3553, EpsInf=   1.7778)
          Differentiating once with respect to electric field.
                with respect to dipole field.
          Differentiating once with respect to nuclear coordinates.
          There are     1 degrees of freedom in the 1st order CPHF.  IDoFFX=0 NUNeed=     1.
 LinEq1:  Iter=  0 NonCon=     1 RMS=1.87D-03 Max=4.56D-02 NDo=     1
 AX will form     1 AO Fock derivatives at one time.
 LinEq1:  Iter=  1 NonCon=     1 RMS=4.50D-04 Max=6.63D-03 NDo=     1
 LinEq1:  Iter=  2 NonCon=     1 RMS=1.57D-04 Max=4.63D-03 NDo=     1
 LinEq1:  Iter=  3 NonCon=     1 RMS=6.05D-05 Max=1.44D-03 NDo=     1
 LinEq1:  Iter=  4 NonCon=     1 RMS=1.87D-05 Max=8.92D-04 NDo=     1
 LinEq1:  Iter=  5 NonCon=     1 RMS=4.92D-06 Max=2.55D-04 NDo=     1
 LinEq1:  Iter=  6 NonCon=     1 RMS=1.81D-06 Max=9.59D-05 NDo=     1
 LinEq1:  Iter=  7 NonCon=     1 RMS=7.94D-07 Max=5.01D-05 NDo=     1
 LinEq1:  Iter=  8 NonCon=     1 RMS=2.28D-07 Max=5.33D-06 NDo=     1
 LinEq1:  Iter=  9 NonCon=     1 RMS=7.63D-08 Max=2.50D-06 NDo=     1
 LinEq1:  Iter= 10 NonCon=     1 RMS=2.28D-08 Max=5.12D-07 NDo=     1
 LinEq1:  Iter= 11 NonCon=     1 RMS=5.63D-09 Max=1.41D-07 NDo=     1
 LinEq1:  Iter= 12 NonCon=     1 RMS=1.91D-09 Max=5.78D-08 NDo=     1
 LinEq1:  Iter= 13 NonCon=     1 RMS=6.98D-10 Max=2.74D-08 NDo=     1
 LinEq1:  Iter= 14 NonCon=     1 RMS=2.30D-10 Max=9.82D-09 NDo=     1
 LinEq1:  Iter= 15 NonCon=     1 RMS=8.59D-11 Max=1.78D-09 NDo=     1
 LinEq1:  Iter= 16 NonCon=     0 RMS=3.03D-11 Max=8.63D-10 NDo=     1
 Linear equations converged to 1.000D-10 1.000D-09 after    16 iterations.
 End of Minotr F.D. properties file   721 does not exist.
 End of Minotr F.D. properties file   722 does not exist.
 End of Minotr F.D. properties file   788 does not exist.
 D1PCM: PCM CHGder 1st derivatives, ID1Alg=3 FixD1E=F DoIter=F DoCFld=F I1PDM=2.
 Calling FoFJK, ICntrl=  10002127 FMM=F ISym2X=0 I1Cent= 0 IOpClX= 0 NMat=1 NMatS=1 NMatT=0.
 ***** Axes restored to original set *****
 -------------------------------------------------------------------
 Center     Atomic                   Forces (Hartrees/Bohr)
 Number     Number              X              Y              Z
 -------------------------------------------------------------------
      1        6          -0.000036382   -0.000056530    0.000054177
      2        8           0.000030996    0.000064198   -0.000038445
      3        6           0.000081349   -0.000074907    0.000042216
      4        6           0.000112728   -0.000072869   -0.000043140
      5        6           0.000022242    0.000013869   -0.000010663
      6        6          -0.000035457   -0.000012839   -0.000031507
      7        6          -0.000037374    0.000008287    0.000033587
      8        6           0.000018887    0.000026564   -0.000009693
      9        1          -0.000002703    0.000000155    0.000015200
     10        1          -0.000001259    0.000000085    0.000004023
     11        1          -0.000000093    0.000015942    0.000000665
     12        1          -0.000003833    0.000009963   -0.000016877
     13        8          -0.000096884    0.000018934    0.000054016
     14        6           0.000002361    0.000003364   -0.000045273
     15        1           0.000007507   -0.000009641    0.000005868
     16        1          -0.000008578   -0.000002160    0.000003189
     17        1           0.000000091   -0.000003494    0.000003201
     18        1          -0.000002131   -0.000004289   -0.000003758
     19        1          -0.000022471    0.000009972   -0.000011072
     20        1           0.000023236    0.000011682   -0.000001533
     21        8           0.000013263   -0.000041442   -0.000009345
     22        1           0.000004154   -0.000010800    0.000003194
     23        1          -0.000069649    0.000105956    0.000001969
 -------------------------------------------------------------------
 Cartesian Forces:  Max     0.000112728 RMS     0.000036206

 GradGradGradGradGradGradGradGradGradGradGradGradGradGradGradGradGradGrad
 Berny optimization.
 Using GEDIIS/GDIIS optimizer.
 FormGI is forming the generalized inverse of G from B-inverse, IUseBI=4.
 Internal  Forces:  Max     0.000095861 RMS     0.000021740
 Search for a local minimum.
 Step number   8 out of a maximum of  111
 All quantities printed in internal units (Hartrees-Bohrs-Radians)
 Mixed Optimization -- En-DIIS/RFO-DIIS
 Swapping is turned off.
 Update second derivatives using D2CorX and points    1    2    3    4    5
                                                      6    7    8
 DE= -9.97D-07 DEPred=-8.04D-07 R= 1.24D+00
 Trust test= 1.24D+00 RLast= 4.09D-02 DXMaxT set to 3.00D-01
 ITU=  0  1  0  1  1  1  1  0
     Eigenvalues ---    0.00047   0.00243   0.00966   0.01329   0.01422
     Eigenvalues ---    0.01687   0.02107   0.02117   0.02122   0.02141
     Eigenvalues ---    0.02160   0.02168   0.02182   0.02203   0.02526
     Eigenvalues ---    0.03415   0.04664   0.07633   0.08222   0.10152
     Eigenvalues ---    0.10666   0.15169   0.15976   0.16000   0.16000
     Eigenvalues ---    0.16000   0.16000   0.16002   0.16003   0.16018
     Eigenvalues ---    0.16056   0.16107   0.16340   0.22006   0.22107
     Eigenvalues ---    0.22742   0.24494   0.24906   0.25106   0.25458
     Eigenvalues ---    0.34778   0.34820   0.34836   0.34850   0.35410
     Eigenvalues ---    0.35415   0.35776   0.35789   0.35839   0.35982
     Eigenvalues ---    0.39802   0.41085   0.41479   0.42071   0.43417
     Eigenvalues ---    0.46289   0.46505   0.47996   0.49663   0.52515
     Eigenvalues ---    0.53253   0.54990   0.68476
 En-DIIS/RFO-DIIS/Sim-DIIS IScMMF=       -3 using points:     8    7    6    5    4    3    2    1
 RFO step:  Lambda=-9.51126963D-07.
 DIIS inversion failure, remove point   8.
 DIIS inversion failure, remove point   7.
 DIIS inversion failure, remove point   6.
 DIIS inversion failure, remove point   5.
 DIIS inversion failure, remove point   4.
 DIIS inversion failure, remove point   3.
 RFO-DIIS uses    2 points instead of    8
 DidBck=F Rises=F RFO-DIIS coefs:    1.57416   -0.57416    0.00000    0.00000    0.00000
                  RFO-DIIS coefs:    0.00000    0.00000    0.00000
 Iteration  1 RMS(Cart)=  0.00582850 RMS(Int)=  0.00000956
 Iteration  2 RMS(Cart)=  0.00001895 RMS(Int)=  0.00000429
 Iteration  3 RMS(Cart)=  0.00000000 RMS(Int)=  0.00000429
 Variable       Old X    -DE/DX   Delta X   Delta X   Delta X     New X
                                 (Linear)    (Quad)   (Total)
    R1        2.70194  -0.00004   0.00015  -0.00001   0.00014   2.70207
    R2        2.05014   0.00000  -0.00001  -0.00000  -0.00001   2.05012
    R3        2.05945   0.00000  -0.00002   0.00000  -0.00002   2.05943
    R4        2.05960   0.00000  -0.00002   0.00000  -0.00002   2.05958
    R5        2.57685   0.00005  -0.00012   0.00000  -0.00011   2.57674
    R6        3.65717   0.00003  -0.00089   0.00088  -0.00001   3.65716
    R7        2.66631  -0.00004   0.00008   0.00000   0.00008   2.66639
    R8        2.62828  -0.00002   0.00002  -0.00001   0.00001   2.62829
    R9        2.63011  -0.00003   0.00004  -0.00001   0.00003   2.63014
   R10        2.57163   0.00010  -0.00021   0.00003  -0.00018   2.57145
   R11        2.64563  -0.00004   0.00003  -0.00003   0.00000   2.64564
   R12        2.04098  -0.00002   0.00002  -0.00001   0.00002   2.04099
   R13        2.62268  -0.00004   0.00004  -0.00002   0.00002   2.62270
   R14        2.04422   0.00000  -0.00000   0.00000   0.00000   2.04422
   R15        2.64571  -0.00003   0.00003  -0.00002   0.00001   2.64572
   R16        2.04412  -0.00000   0.00000  -0.00001  -0.00001   2.04411
   R17        2.04110  -0.00002   0.00002  -0.00000   0.00002   2.04112
   R18        2.69951  -0.00003   0.00011  -0.00001   0.00010   2.69961
   R19        2.06040   0.00001  -0.00003   0.00001  -0.00002   2.06037
   R20        2.06039  -0.00000  -0.00001  -0.00000  -0.00001   2.06038
   R21        2.05007   0.00000  -0.00002  -0.00001  -0.00003   2.05004
   R22        1.81837   0.00000  -0.00001   0.00000  -0.00001   1.81836
   R23        1.83536  -0.00001   0.00001  -0.00001  -0.00001   1.83535
    A1        1.84336   0.00000  -0.00005   0.00001  -0.00005   1.84332
    A2        1.93062   0.00001  -0.00005   0.00005   0.00000   1.93063
    A3        1.93173   0.00000  -0.00012  -0.00003  -0.00015   1.93157
    A4        1.91884  -0.00001   0.00010  -0.00007   0.00003   1.91888
    A5        1.91877   0.00001   0.00004   0.00006   0.00010   1.91887
    A6        1.91929  -0.00001   0.00008  -0.00002   0.00006   1.91935
    A7        2.03243   0.00003  -0.00005   0.00006  -0.00002   2.03242
    A8        2.03985  -0.00007  -0.00028  -0.00049  -0.00079   2.03906
    A9        2.19743   0.00003   0.00155   0.00028   0.00182   2.19924
   A10        2.00823  -0.00003   0.00010   0.00000   0.00011   2.00834
   A11        2.18033   0.00002  -0.00006  -0.00002  -0.00008   2.18026
   A12        2.09462   0.00001  -0.00005   0.00002  -0.00003   2.09459
   A13        2.08891   0.00000  -0.00006  -0.00001  -0.00006   2.08885
   A14        2.00853  -0.00003   0.00010   0.00001   0.00011   2.00863
   A15        2.18575   0.00003  -0.00004  -0.00000  -0.00004   2.18571
   A16        2.09461  -0.00001   0.00009  -0.00001   0.00008   2.09469
   A17        2.09973   0.00000  -0.00002  -0.00000  -0.00002   2.09971
   A18        2.08885   0.00001  -0.00007   0.00001  -0.00006   2.08879
   A19        2.09823   0.00001  -0.00003   0.00001  -0.00002   2.09821
   A20        2.08246  -0.00000  -0.00001  -0.00001  -0.00002   2.08244
   A21        2.10249  -0.00000   0.00004   0.00000   0.00004   2.10254
   A22        2.09719   0.00001  -0.00005   0.00001  -0.00004   2.09714
   A23        2.10320  -0.00001   0.00006  -0.00000   0.00006   2.10326
   A24        2.08280  -0.00000  -0.00001  -0.00001  -0.00002   2.08278
   A25        2.09282  -0.00002   0.00010  -0.00002   0.00008   2.09289
   A26        2.10089   0.00001  -0.00004  -0.00001  -0.00005   2.10085
   A27        2.08948   0.00001  -0.00006   0.00003  -0.00003   2.08945
   A28        2.02577   0.00000  -0.00003  -0.00005  -0.00007   2.02570
   A29        1.93357   0.00000  -0.00007  -0.00002  -0.00010   1.93347
   A30        1.93326   0.00001  -0.00006   0.00002  -0.00004   1.93322
   A31        1.84589   0.00000  -0.00004   0.00001  -0.00003   1.84586
   A32        1.91634  -0.00000   0.00004   0.00000   0.00005   1.91638
   A33        1.91717  -0.00000   0.00007   0.00001   0.00008   1.91724
   A34        1.91654  -0.00001   0.00006  -0.00002   0.00004   1.91659
   A35        1.81002  -0.00001   0.00008   0.00003   0.00011   1.81013
   A36        2.71815  -0.00000   0.00038  -0.00002   0.00036   2.71851
    D1       -3.13978  -0.00001   0.00029  -0.00178  -0.00150  -3.14128
    D2        0.16691  -0.00001  -0.00701  -0.00091  -0.00792   0.15899
    D3       -1.06430  -0.00002   0.00035  -0.00183  -0.00148  -1.06579
    D4        2.24239  -0.00002  -0.00695  -0.00096  -0.00790   2.23448
    D5        1.06743  -0.00002   0.00034  -0.00184  -0.00150   1.06592
    D6       -1.90906  -0.00002  -0.00696  -0.00097  -0.00792  -1.91699
    D7       -3.14110   0.00004  -0.00024   0.00215   0.00190  -3.13919
    D8       -0.00022   0.00005  -0.00042   0.00246   0.00203   0.00181
    D9       -0.18149   0.00003   0.00758   0.00111   0.00869  -0.17280
   D10        2.95938   0.00004   0.00740   0.00142   0.00882   2.96820
   D11       -0.03700   0.00001  -0.00659   0.00034  -0.00625  -0.04324
   D12       -2.99592   0.00002  -0.01446   0.00134  -0.01313  -3.00904
   D13        3.14118   0.00003  -0.00062   0.00041  -0.00021   3.14097
   D14        0.00093   0.00002  -0.00048   0.00023  -0.00025   0.00068
   D15        0.00027   0.00001  -0.00045   0.00012  -0.00033  -0.00007
   D16       -3.13998   0.00000  -0.00031  -0.00006  -0.00038  -3.14036
   D17       -3.14144  -0.00003   0.00047  -0.00038   0.00010  -3.14134
   D18        0.00010  -0.00001   0.00037  -0.00024   0.00013   0.00023
   D19       -0.00060  -0.00001   0.00028  -0.00005   0.00023  -0.00036
   D20        3.14095   0.00000   0.00018   0.00008   0.00026   3.14121
   D21        0.00020  -0.00001   0.00031  -0.00010   0.00021   0.00040
   D22       -3.14099  -0.00001   0.00033  -0.00012   0.00020  -3.14079
   D23        3.14030   0.00001   0.00015   0.00010   0.00026   3.14055
   D24       -0.00089  -0.00000   0.00018   0.00008   0.00025  -0.00064
   D25       -3.14119  -0.00000  -0.00054  -0.00057  -0.00111   3.14088
   D26        0.00183  -0.00002  -0.00039  -0.00077  -0.00116   0.00067
   D27       -0.00033  -0.00000   0.00000   0.00002   0.00002  -0.00031
   D28       -3.14132  -0.00001   0.00018  -0.00006   0.00012  -3.14120
   D29        3.14086   0.00000  -0.00002   0.00004   0.00002   3.14088
   D30       -0.00013  -0.00000   0.00016  -0.00004   0.00012  -0.00000
   D31       -0.00000   0.00000  -0.00017   0.00005  -0.00012  -0.00012
   D32       -3.14110  -0.00000  -0.00018  -0.00004  -0.00022  -3.14132
   D33        3.14098   0.00001  -0.00035   0.00013  -0.00022   3.14076
   D34       -0.00012   0.00001  -0.00036   0.00004  -0.00032  -0.00045
   D35        0.00047   0.00000   0.00002  -0.00003  -0.00001   0.00046
   D36       -3.14108  -0.00001   0.00013  -0.00016  -0.00004  -3.14111
   D37        3.14157   0.00001   0.00003   0.00006   0.00009  -3.14152
   D38        0.00003  -0.00000   0.00013  -0.00007   0.00006   0.00009
   D39       -1.06917   0.00001   0.00011   0.00065   0.00076  -1.06841
   D40        1.06188   0.00001   0.00007   0.00065   0.00072   1.06261
   D41        3.13749   0.00001   0.00009   0.00065   0.00074   3.13823
   D42        3.13502  -0.00002   0.00586  -0.00230   0.00356   3.13858
         Item               Value     Threshold  Converged?
 Maximum Force            0.000096     0.000450     YES
 RMS     Force            0.000022     0.000300     YES
 Maximum Displacement     0.028735     0.001800     NO 
 RMS     Displacement     0.005830     0.001200     NO 
 Predicted change in Energy=-4.756057D-07
 GradGradGradGradGradGradGradGradGradGradGradGradGradGradGradGradGradGrad

                          Input orientation:                          
 ---------------------------------------------------------------------
 Center     Atomic      Atomic             Coordinates (Angstroms)
 Number     Number       Type             X           Y           Z
 ---------------------------------------------------------------------
      1          6           0        0.002433   -0.021027    0.000258
      2          8           0        0.001816   -0.044867    1.429936
      3          6           0        1.221999   -0.024379    2.038212
      4          6           0        1.187510   -0.051815    3.448517
      5          6           0        2.379093   -0.034913    4.167529
      6          6           0        3.604338    0.009604    3.491644
      7          6           0        3.636256    0.036651    2.104404
      8          6           0        2.442607    0.019408    1.372925
      9          1           0        2.475769    0.040222    0.293519
     10          1           0        4.580277    0.070814    1.577406
     11          1           0        4.523576    0.021972    4.061770
     12          1           0        2.364437   -0.056370    5.247263
     13          8           0       -0.058176   -0.095520    3.994418
     14          6           0       -0.117425   -0.124847    5.421459
     15          1           0        0.380506   -1.013101    5.811109
     16          1           0        0.338372    0.770136    5.845748
     17          1           0       -1.172520   -0.154233    5.672020
     18          1           0       -1.041963   -0.042033   -0.292589
     19          1           0        0.473542    0.890021   -0.368137
     20          1           0        0.518068   -0.894336   -0.398867
     21          8           0       -2.653342   -0.535978    2.338392
     22          1           0       -2.830135   -0.620705    3.280444
     23          1           0       -1.696440   -0.374952    2.297288
 ---------------------------------------------------------------------
                    Distance matrix (angstroms):
                    1          2          3          4          5
     1  C    0.000000
     2  O    1.429876   0.000000
     3  C    2.374996   1.363549   0.000000
     4  C    3.646346   2.341065   1.410993   0.000000
     5  C    4.797379   3.625736   2.423420   1.391810   0.000000
     6  C    5.016416   4.151117   2.790906   2.417994   1.400010
     7  C    4.199456   3.697392   2.415935   2.794785   2.417036
     8  C    2.800053   2.442303   1.390830   2.426608   2.795853
     9  H    2.491415   2.723808   2.149434   3.409120   3.875944
    10  H    4.842777   4.582296   3.391082   3.876463   3.400754
    11  H    6.077702   5.232335   3.872641   3.392766   2.147843
    12  H    5.754248   4.489331   3.406493   2.149574   1.080047
    13  O    3.995314   2.565684   2.338943   1.360754   2.444160
    14  C    5.423519   3.994104   3.640125   2.366577   2.795179
    15  H    5.907041   4.502839   3.990042   2.675288   2.766326
    16  H    5.908345   4.502988   3.988657   2.672706   2.762076
    17  H    5.793715   4.402988   4.353751   3.244101   3.858974
    18  H    1.084879   2.014094   3.249380   4.355057   5.621061
    19  H    1.089802   2.080771   2.680827   3.995454   5.005886
    20  H    1.089885   2.081498   2.681735   3.995042   5.005397
    21  O    3.575637   2.848920   3.920473   4.027274   5.377937
    22  H    4.375234   3.431605   4.280016   4.061201   5.316589
    23  H    2.878849   1.935285   2.950815   3.122004   4.497043
                    6          7          8          9         10
     6  C    0.000000
     7  C    1.387870   0.000000
     8  C    2.416337   1.400056   0.000000
     9  H    3.391549   2.150825   1.080116   0.000000
    10  H    2.149537   1.081698   2.148044   2.465412   0.000000
    11  H    1.081756   2.149148   3.400048   4.288772   2.485491
    12  H    2.150327   3.391716   3.875867   4.955936   4.288820
    13  O    3.698357   4.151922   3.624824   4.487311   5.233055
    14  C    4.194494   5.011891   4.792202   5.748710   6.073173
    15  H    4.101090   5.043962   5.001581   5.995283   6.061122
    16  H    4.097164   5.041002   4.999755   5.994038   6.058181
    17  H    5.253499   5.990713   5.619743   6.502007   7.064785
    18  H    5.992595   5.257138   3.862634   3.567174   5.926146
    19  H    5.047269   4.104200   2.768841   2.273513   4.617523
    20  H    5.047598   4.105630   2.770925   2.277146   4.619385
    21  O    6.386408   6.319945   5.216251   5.551693   7.298805
    22  H    6.468720   6.605255   5.643596   6.124636   7.634969
    23  H    5.447257   5.352034   4.259304   4.647019   6.333570
                   11         12         13         14         15
    11  H    0.000000
    12  H    2.464429   0.000000
    13  O    4.583753   2.727675   0.000000
    14  C    4.838305   2.488910   1.428571   0.000000
    15  H    4.614823   2.273596   2.082009   1.090302   0.000000
    16  H    4.610668   2.268532   2.081834   1.090305   1.784071
    17  H    5.921947   3.563714   2.014834   1.084837   1.780137
    18  H    7.066807   6.503363   4.398764   5.788953   6.342044
    19  H    6.064682   6.000321   4.503987   5.907505   6.466344
    20  H    6.064735   5.999171   4.502346   5.905265   6.212635
    21  O    7.401992   5.819765   3.109873   4.013129   4.635908
    22  H    7.422975   5.583048   2.910212   3.491220   4.106878
    23  H    6.477618   5.029370   2.375340   3.509457   4.131328
                   16         17         18         19         20
    16  H    0.000000
    17  H    1.779729   0.000000
    18  H    6.343826   5.967093   0.000000
    19  H    6.216512   6.346927   1.780783   0.000000
    20  H    6.465136   6.345196   1.780845   1.785177   0.000000
    21  O    4.791433   3.667647   3.124514   4.374492   4.204622
    22  H    4.307512   2.947018   4.037201   5.148662   4.982235
    23  H    4.247736   3.422284   2.691958   3.662440   3.527471
                   21         22         23
    21  O    0.000000
    22  H    0.962235   0.000000
    23  H    0.971227   1.520610   0.000000
 Stoichiometry    C8H12O3
 Framework group  C1[X(C8H12O3)]
 Deg. of freedom    63
 Full point group                 C1      NOp   1
 Largest Abelian subgroup         C1      NOp   1
 Largest concise Abelian subgroup C1      NOp   1
                         Standard orientation:                         
 ---------------------------------------------------------------------
 Center     Atomic      Atomic             Coordinates (Angstroms)
 Number     Number       Type             X           Y           Z
 ---------------------------------------------------------------------
      1          6           0        1.161373   -2.594993    0.092416
      2          8           0        1.003615   -1.173847    0.091600
      3          6           0       -0.275425   -0.704809    0.033920
      4          6           0       -0.397187    0.700919    0.031646
      5          6           0       -1.660022    1.283229   -0.025777
      6          6           0       -2.802012    0.475207   -0.080441
      7          6           0       -2.680256   -0.907310   -0.078000
      8          6           0       -1.413953   -1.501771   -0.020968
      9          1           0       -1.327454   -2.578417   -0.019899
     10          1           0       -3.559422   -1.536072   -0.120353
     11          1           0       -3.777899    0.939794   -0.125160
     12          1           0       -1.764858    2.358172   -0.028815
     13          8           0        0.779559    1.382030    0.086508
     14          6           0        0.680598    2.807168    0.084399
     15          1           0        0.205379    3.160563   -0.831045
     16          1           0        0.118844    3.156932    0.950922
     17          1           0        1.700478    3.173428    0.135083
     18          1           0        2.230889   -2.770040    0.141978
     19          1           0        0.672049   -3.034907    0.961155
     20          1           0        0.755854   -3.027630   -0.822039
     21          8           0        3.568152    0.033973   -0.192422
     22          1           0        3.643862    0.991550   -0.249089
     23          1           0        2.612975   -0.116474   -0.101398
 ---------------------------------------------------------------------
 Rotational constants (GHZ):           1.3408047           0.9066373           0.5462546
 Standard basis: Aug-CC-pVTZ (5D, 7F)
 There are   905 symmetry adapted cartesian basis functions of A   symmetry.
 There are   782 symmetry adapted basis functions of A   symmetry.
   782 basis functions,  1116 primitive gaussians,   905 cartesian basis functions
    42 alpha electrons       42 beta electrons
       nuclear repulsion energy       627.8207379442 Hartrees.
 NAtoms=   23 NActive=   23 NUniq=   23 SFac= 1.00D+00 NAtFMM=   60 NAOKFM=F Big=F
 Integral buffers will be    131072 words long.
 Raffenetti 1 integral format.
 Two-electron integral symmetry is turned on.
 ------------------------------------------------------------------------------
 Polarizable Continuum Model (PCM)
 =================================
 Model                : PCM.
 Atomic radii         : UFF (Universal Force Field).
 Polarization charges : Total charges.
 Charge compensation  : None.
 Solution method      : On-the-fly selection.
 Cavity type          : Scaled VdW (van der Waals Surface) (Alpha=1.100).
 Cavity algorithm     : GePol (No added spheres)
                        Default sphere list used, NSphG=   23.
                        Lebedev-Laikov grids with approx.  5.0 points / Ang**2.
                        Smoothing algorithm: York/Karplus (Gamma=1.0000).
                        Polarization charges: spherical gaussians, with
                                              point-specific exponents (IZeta= 3).
                        Self-potential: point-specific (ISelfS= 7).
                        Self-field    : sphere-specific E.n sum rule (ISelfD= 2).
 1st derivatives      : Analytical E(r).r(x)/FMM algorithm (CHGder, D1EAlg=3).
                        Cavity 1st derivative terms included.
 Solvent              : Water, Eps=  78.355300 Eps(inf)=   1.777849
 ------------------------------------------------------------------------------
 One-electron integrals computed using PRISM.
 NBasis=   782 RedAO= T EigKep=  2.02D-06  NBF=   782
 NBsUse=   778 1.00D-06 EigRej=  8.85D-07 NBFU=   778
 Initial guess from the checkpoint file:  "output.chk"
 B after Tr=     0.000000    0.000000    0.000000
         Rot=    1.000000    0.000009   -0.000015   -0.000199 Ang=   0.02 deg.
 ExpMin= 2.53D-02 ExpMax= 1.53D+04 ExpMxC= 5.22D+02 IAcc=3 IRadAn=         5 AccDes= 0.00D+00
 Harris functional with IExCor=  205 and IRadAn=       5 diagonalized for initial guess.
 HarFok:  IExCor=  205 AccDes= 0.00D+00 IRadAn=         5 IDoV= 1 UseB2=F ITyADJ=14
 ICtDFT=  3500011 ScaDFX=  1.000000  1.000000  1.000000  1.000000
 FoFCou: FMM=F IPFlag=           0 FMFlag=      100000 FMFlg1=           0
         NFxFlg=           0 DoJE=T BraDBF=F KetDBF=T FulRan=T
         wScrn=  0.000000 ICntrl=       500 IOpCl=  0 I1Cent=   200000004 NGrid=           0
         NMat0=    1 NMatS0=      1 NMatT0=    0 NMatD0=    1 NMtDS0=    0 NMtDT0=    0
 Petite list used in FoFCou.
 Requested convergence on RMS density matrix=1.00D-08 within 128 cycles.
 Requested convergence on MAX density matrix=1.00D-06.
 Requested convergence on             energy=1.00D-06.
 No special actions if energy rises.
 Inv3:  Mode=1 IEnd=    10068672.
 Iteration    1 A*A^-1 deviation from unit magnitude is 2.89D-15 for    470.
 Iteration    1 A*A^-1 deviation from orthogonality  is 2.56D-15 for    971    544.
 Iteration    1 A^-1*A deviation from unit magnitude is 2.78D-15 for   1623.
 Iteration    1 A^-1*A deviation from orthogonality  is 2.00D-15 for   1634   1249.
 Error on total polarization charges =  0.01447
 SCF Done:  E(RHF) =  -534.700287414     A.U. after    8 cycles
            NFock=  8  Conv=0.37D-08     -V/T= 2.0015
 ExpMin= 2.53D-02 ExpMax= 1.53D+04 ExpMxC= 5.22D+02 IAcc=3 IRadAn=         5 AccDes= 0.00D+00
 HarFok:  IExCor=  205 AccDes= 0.00D+00 IRadAn=         5 IDoV=-2 UseB2=F ITyADJ=14
 ICtDFT= 12500011 ScaDFX=  1.000000  1.000000  1.000000  1.000000
 Range of M.O.s used for correlation:    12   778
 NBasis=   782 NAE=    42 NBE=    42 NFC=    11 NFV=     0
 NROrb=    767 NOA=    31 NOB=    31 NVA=   736 NVB=   736

 **** Warning!!: The largest alpha MO coefficient is  0.11034937D+03

 Disk-based method using ON**2 memory for 31 occupieds at a time.
 Estimated scratch disk usage= 47467220492 words.
 Actual    scratch disk usage= 42940196364 words.
 JobTyp=1 Pass  1:  I=  12 to  42 NPSUse= 15 ParTrn=T ParDer=T DoDerP=T.
 Spin components of T(2) and E(2):
     alpha-alpha T2 =       0.8277928817D-01 E2=     -0.2588672054D+00
     alpha-beta  T2 =       0.4488328097D+00 E2=     -0.1554021948D+01
     beta-beta   T2 =       0.8277928817D-01 E2=     -0.2588672054D+00
 ANorm=    0.1270587024D+01
 E2 =    -0.2071756359D+01 EUMP2 =    -0.53677204377300D+03
          IDoAtm=11111111111111111111111
 NEqPCM:  Using equilibrium solvation (IEInf=0, Eps=  78.3553, EpsInf=   1.7778)
          Differentiating once with respect to electric field.
                with respect to dipole field.
          Differentiating once with respect to nuclear coordinates.
          There are     1 degrees of freedom in the 1st order CPHF.  IDoFFX=0 NUNeed=     1.
 LinEq1:  Iter=  0 NonCon=     1 RMS=1.87D-03 Max=4.59D-02 NDo=     1
 AX will form     1 AO Fock derivatives at one time.
 LinEq1:  Iter=  1 NonCon=     1 RMS=4.50D-04 Max=6.69D-03 NDo=     1
 LinEq1:  Iter=  2 NonCon=     1 RMS=1.57D-04 Max=4.68D-03 NDo=     1
 LinEq1:  Iter=  3 NonCon=     1 RMS=6.05D-05 Max=1.44D-03 NDo=     1
 LinEq1:  Iter=  4 NonCon=     1 RMS=1.87D-05 Max=9.00D-04 NDo=     1
 LinEq1:  Iter=  5 NonCon=     1 RMS=4.92D-06 Max=2.57D-04 NDo=     1
 LinEq1:  Iter=  6 NonCon=     1 RMS=1.81D-06 Max=9.67D-05 NDo=     1
 LinEq1:  Iter=  7 NonCon=     1 RMS=7.94D-07 Max=5.04D-05 NDo=     1
 LinEq1:  Iter=  8 NonCon=     1 RMS=2.28D-07 Max=5.32D-06 NDo=     1
 LinEq1:  Iter=  9 NonCon=     1 RMS=7.63D-08 Max=2.53D-06 NDo=     1
 LinEq1:  Iter= 10 NonCon=     1 RMS=2.28D-08 Max=5.14D-07 NDo=     1
 LinEq1:  Iter= 11 NonCon=     1 RMS=5.63D-09 Max=1.42D-07 NDo=     1
 LinEq1:  Iter= 12 NonCon=     1 RMS=1.91D-09 Max=5.84D-08 NDo=     1
 LinEq1:  Iter= 13 NonCon=     1 RMS=6.99D-10 Max=2.77D-08 NDo=     1
 LinEq1:  Iter= 14 NonCon=     1 RMS=2.30D-10 Max=9.88D-09 NDo=     1
 LinEq1:  Iter= 15 NonCon=     1 RMS=8.59D-11 Max=1.80D-09 NDo=     1
 LinEq1:  Iter= 16 NonCon=     0 RMS=3.04D-11 Max=8.70D-10 NDo=     1
 Linear equations converged to 1.000D-10 1.000D-09 after    16 iterations.
 End of Minotr F.D. properties file   721 does not exist.
 End of Minotr F.D. properties file   722 does not exist.
 End of Minotr F.D. properties file   788 does not exist.
 D1PCM: PCM CHGder 1st derivatives, ID1Alg=3 FixD1E=F DoIter=F DoCFld=F I1PDM=2.
 Calling FoFJK, ICntrl=  10002127 FMM=F ISym2X=0 I1Cent= 0 IOpClX= 0 NMat=1 NMatS=1 NMatT=0.
 ***** Axes restored to original set *****
 -------------------------------------------------------------------
 Center     Atomic                   Forces (Hartrees/Bohr)
 Number     Number              X              Y              Z
 -------------------------------------------------------------------
      1        6          -0.000036510   -0.000046482    0.000104801
      2        8          -0.000013289    0.000042714   -0.000078775
      3        6           0.000121330   -0.000061479    0.000078624
      4        6           0.000174125   -0.000062794   -0.000091016
      5        6           0.000026595    0.000013991   -0.000005278
      6        6          -0.000040849   -0.000021863   -0.000044068
      7        6          -0.000051361    0.000013943    0.000041476
      8        6           0.000026087    0.000022390   -0.000017170
      9        1          -0.000002281   -0.000003421    0.000023999
     10        1           0.000003423   -0.000005398    0.000006372
     11        1           0.000002076    0.000022212   -0.000001143
     12        1          -0.000003478    0.000012327   -0.000023159
     13        8          -0.000157639   -0.000002616    0.000091684
     14        6           0.000002552    0.000016942   -0.000084444
     15        1           0.000005673   -0.000013928    0.000013770
     16        1          -0.000009726   -0.000003232    0.000008242
     17        1          -0.000003349   -0.000003928    0.000008229
     18        1          -0.000003659   -0.000002192   -0.000008543
     19        1          -0.000020013    0.000011313   -0.000016771
     20        1           0.000020957    0.000010971   -0.000009274
     21        8           0.000018847   -0.000059257   -0.000021942
     22        1           0.000006972   -0.000011087    0.000005879
     23        1          -0.000066483    0.000130874    0.000018506
 -------------------------------------------------------------------
 Cartesian Forces:  Max     0.000174125 RMS     0.000049956

 GradGradGradGradGradGradGradGradGradGradGradGradGradGradGradGradGradGrad
 Berny optimization.
 Using GEDIIS/GDIIS optimizer.
 FormGI is forming the generalized inverse of G from B-inverse, IUseBI=4.
 Internal  Forces:  Max     0.000164568 RMS     0.000030472
 Search for a local minimum.
 Step number   9 out of a maximum of  111
 All quantities printed in internal units (Hartrees-Bohrs-Radians)
 Mixed Optimization -- En-DIIS/RFO-DIIS
 Swapping is turned off.
 Update second derivatives using D2CorX and points    1    2    3    4    5
                                                      6    7    8    9
 DE= -7.63D-07 DEPred=-4.76D-07 R= 1.60D+00
 Trust test= 1.60D+00 RLast= 2.43D-02 DXMaxT set to 3.00D-01
 ITU=  0  0  1  0  1  1  1  1  0
     Eigenvalues ---    0.00039   0.00274   0.00579   0.01329   0.01427
     Eigenvalues ---    0.01697   0.02107   0.02117   0.02120   0.02142
     Eigenvalues ---    0.02159   0.02168   0.02182   0.02204   0.02514
     Eigenvalues ---    0.02945   0.04570   0.07634   0.08214   0.10155
     Eigenvalues ---    0.10667   0.14885   0.15982   0.16000   0.16000
     Eigenvalues ---    0.16000   0.16001   0.16002   0.16003   0.16013
     Eigenvalues ---    0.16055   0.16113   0.16401   0.22005   0.22122
     Eigenvalues ---    0.22801   0.24492   0.24970   0.25126   0.25496
     Eigenvalues ---    0.34780   0.34818   0.34842   0.34851   0.35414
     Eigenvalues ---    0.35416   0.35775   0.35789   0.35818   0.35985
     Eigenvalues ---    0.39814   0.41117   0.41779   0.42075   0.43446
     Eigenvalues ---    0.46193   0.46509   0.47835   0.49312   0.52465
     Eigenvalues ---    0.53279   0.54996   0.77094
 En-DIIS/RFO-DIIS/Sim-DIIS IScMMF=       -3 using points:     9    8    7    6    5    4    3    2    1
 RFO step:  Lambda=-1.49007768D-06.
 DIIS inversion failure, remove point   9.
 DIIS inversion failure, remove point   8.
 DIIS inversion failure, remove point   7.
 DIIS inversion failure, remove point   6.
 DIIS inversion failure, remove point   5.
 DIIS inversion failure, remove point   4.
 RFO-DIIS uses    3 points instead of    9
 DidBck=F Rises=F RFO-DIIS coefs:    2.80017   -1.98361    0.18343    0.00000    0.00000
                  RFO-DIIS coefs:    0.00000    0.00000    0.00000    0.00000
 Iteration  1 RMS(Cart)=  0.01000662 RMS(Int)=  0.00002320
 Iteration  2 RMS(Cart)=  0.00005486 RMS(Int)=  0.00000460
 Iteration  3 RMS(Cart)=  0.00000000 RMS(Int)=  0.00000460
 Variable       Old X    -DE/DX   Delta X   Delta X   Delta X     New X
                                 (Linear)    (Quad)   (Total)
    R1        2.70207  -0.00007   0.00020  -0.00014   0.00006   2.70214
    R2        2.05012   0.00001  -0.00002   0.00001  -0.00001   2.05012
    R3        2.05943   0.00001  -0.00003   0.00002  -0.00001   2.05942
    R4        2.05958   0.00000  -0.00003   0.00001  -0.00002   2.05957
    R5        2.57674   0.00008  -0.00017   0.00007  -0.00010   2.57664
    R6        3.65716   0.00003   0.00027   0.00011   0.00038   3.65754
    R7        2.66639  -0.00008   0.00012  -0.00011   0.00001   2.66640
    R8        2.62829  -0.00002   0.00001  -0.00004  -0.00003   2.62825
    R9        2.63014  -0.00003   0.00004  -0.00003   0.00001   2.63014
   R10        2.57145   0.00016  -0.00025   0.00017  -0.00008   2.57138
   R11        2.64564  -0.00004  -0.00000  -0.00003  -0.00003   2.64561
   R12        2.04099  -0.00002   0.00002  -0.00002   0.00001   2.04100
   R13        2.62270  -0.00005   0.00002  -0.00005  -0.00002   2.62267
   R14        2.04422   0.00000   0.00000   0.00000   0.00001   2.04423
   R15        2.64572  -0.00004   0.00001  -0.00005  -0.00004   2.64568
   R16        2.04411  -0.00000  -0.00002   0.00001  -0.00001   2.04411
   R17        2.04112  -0.00002   0.00003  -0.00003  -0.00001   2.04112
   R18        2.69961  -0.00005   0.00015  -0.00009   0.00006   2.69967
   R19        2.06037   0.00002  -0.00003   0.00003  -0.00001   2.06037
   R20        2.06038  -0.00000  -0.00001   0.00000  -0.00001   2.06037
   R21        2.05004   0.00001  -0.00005   0.00001  -0.00003   2.05001
   R22        1.81836   0.00001  -0.00001   0.00000  -0.00001   1.81835
   R23        1.83535  -0.00001  -0.00001  -0.00002  -0.00003   1.83532
    A1        1.84332   0.00001  -0.00007   0.00004  -0.00003   1.84329
    A2        1.93063   0.00002   0.00002   0.00005   0.00007   1.93070
    A3        1.93157   0.00001  -0.00023   0.00004  -0.00019   1.93138
    A4        1.91888  -0.00002   0.00003  -0.00006  -0.00003   1.91884
    A5        1.91887  -0.00000   0.00016  -0.00001   0.00015   1.91902
    A6        1.91935  -0.00001   0.00009  -0.00006   0.00003   1.91938
    A7        2.03242   0.00005  -0.00001   0.00001  -0.00002   2.03239
    A8        2.03906  -0.00006  -0.00134  -0.00019  -0.00154   2.03752
    A9        2.19924   0.00001   0.00277   0.00037   0.00312   2.20237
   A10        2.00834  -0.00007   0.00016  -0.00009   0.00007   2.00841
   A11        2.18026   0.00005  -0.00012   0.00004  -0.00008   2.18018
   A12        2.09459   0.00002  -0.00004   0.00005   0.00001   2.09460
   A13        2.08885   0.00000  -0.00010   0.00002  -0.00007   2.08877
   A14        2.00863  -0.00006   0.00016  -0.00008   0.00008   2.00872
   A15        2.18571   0.00005  -0.00007   0.00005  -0.00001   2.18569
   A16        2.09469  -0.00002   0.00011  -0.00006   0.00005   2.09474
   A17        2.09971   0.00000  -0.00003   0.00002  -0.00000   2.09970
   A18        2.08879   0.00001  -0.00009   0.00004  -0.00005   2.08874
   A19        2.09821   0.00001  -0.00003   0.00003  -0.00000   2.09821
   A20        2.08244  -0.00000  -0.00004   0.00000  -0.00003   2.08241
   A21        2.10254  -0.00001   0.00007  -0.00003   0.00003   2.10257
   A22        2.09714   0.00001  -0.00006   0.00002  -0.00003   2.09711
   A23        2.10326  -0.00001   0.00009  -0.00006   0.00002   2.10329
   A24        2.08278   0.00000  -0.00003   0.00004   0.00001   2.08279
   A25        2.09289  -0.00003   0.00011  -0.00007   0.00004   2.09294
   A26        2.10085   0.00001  -0.00007   0.00001  -0.00006   2.10078
   A27        2.08945   0.00002  -0.00003   0.00005   0.00002   2.08946
   A28        2.02570   0.00003  -0.00012  -0.00002  -0.00015   2.02555
   A29        1.93347   0.00001  -0.00015   0.00006  -0.00009   1.93339
   A30        1.93322   0.00001  -0.00005   0.00004  -0.00001   1.93321
   A31        1.84586   0.00000  -0.00004   0.00004  -0.00000   1.84586
   A32        1.91638  -0.00001   0.00007  -0.00003   0.00004   1.91642
   A33        1.91724  -0.00001   0.00012  -0.00007   0.00005   1.91729
   A34        1.91659  -0.00001   0.00006  -0.00005   0.00001   1.91660
   A35        1.81013  -0.00001   0.00017  -0.00002   0.00015   1.81028
   A36        2.71851  -0.00001   0.00052  -0.00007   0.00045   2.71896
    D1       -3.14128  -0.00001  -0.00279  -0.00048  -0.00328   3.13863
    D2        0.15899  -0.00001  -0.01201  -0.00172  -0.01372   0.14527
    D3       -1.06579  -0.00002  -0.00278  -0.00051  -0.00330  -1.06909
    D4        2.23448  -0.00002  -0.01201  -0.00174  -0.01374   2.22074
    D5        1.06592  -0.00002  -0.00282  -0.00052  -0.00334   1.06258
    D6       -1.91699  -0.00002  -0.01204  -0.00176  -0.01379  -1.93078
    D7       -3.13919   0.00003   0.00351   0.00020   0.00369  -3.13550
    D8        0.00181   0.00004   0.00379   0.00045   0.00423   0.00604
    D9       -0.17280   0.00002   0.01322   0.00151   0.01474  -0.15806
   D10        2.96820   0.00003   0.01351   0.00175   0.01528   2.98348
   D11       -0.04324   0.00002  -0.00914   0.00452  -0.00461  -0.04786
   D12       -3.00904   0.00002  -0.01901   0.00319  -0.01582  -3.02486
   D13        3.14097   0.00003  -0.00018   0.00063   0.00045   3.14142
   D14        0.00068   0.00002  -0.00030   0.00028  -0.00003   0.00065
   D15       -0.00007   0.00002  -0.00045   0.00040  -0.00005  -0.00012
   D16       -3.14036   0.00001  -0.00058   0.00004  -0.00054  -3.14089
   D17       -3.14134  -0.00003   0.00002  -0.00050  -0.00048   3.14136
   D18        0.00023  -0.00002   0.00011  -0.00034  -0.00023   0.00001
   D19       -0.00036  -0.00001   0.00033  -0.00024   0.00008  -0.00028
   D20        3.14121  -0.00000   0.00041  -0.00008   0.00034   3.14155
   D21        0.00040  -0.00001   0.00027  -0.00028  -0.00001   0.00039
   D22       -3.14079  -0.00002   0.00026  -0.00043  -0.00016  -3.14095
   D23        3.14055   0.00000   0.00041   0.00011   0.00052   3.14108
   D24       -0.00064  -0.00000   0.00040  -0.00003   0.00037  -0.00026
   D25        3.14088   0.00001  -0.00183   0.00036  -0.00147   3.13941
   D26        0.00067  -0.00001  -0.00196  -0.00002  -0.00198  -0.00131
   D27       -0.00031  -0.00000   0.00003   0.00002   0.00005  -0.00026
   D28       -3.14120  -0.00001   0.00016  -0.00020  -0.00004  -3.14123
   D29        3.14088   0.00000   0.00004   0.00016   0.00020   3.14108
   D30       -0.00000  -0.00000   0.00017  -0.00006   0.00011   0.00011
   D31       -0.00012   0.00001  -0.00016   0.00014  -0.00002  -0.00014
   D32       -3.14132   0.00000  -0.00034   0.00007  -0.00027  -3.14159
   D33        3.14076   0.00002  -0.00029   0.00036   0.00007   3.14082
   D34       -0.00045   0.00001  -0.00047   0.00029  -0.00018  -0.00062
   D35        0.00046   0.00000  -0.00002  -0.00002  -0.00004   0.00041
   D36       -3.14111  -0.00001  -0.00011  -0.00019  -0.00030  -3.14141
   D37       -3.14152   0.00001   0.00015   0.00004   0.00020  -3.14133
   D38        0.00009  -0.00000   0.00007  -0.00012  -0.00006   0.00003
   D39       -1.06841   0.00000   0.00134  -0.00002   0.00131  -1.06709
   D40        1.06261   0.00001   0.00128   0.00002   0.00130   1.06390
   D41        3.13823   0.00001   0.00130   0.00001   0.00131   3.13954
   D42        3.13858  -0.00002   0.00454  -0.00072   0.00382  -3.14079
         Item               Value     Threshold  Converged?
 Maximum Force            0.000165     0.000450     YES
 RMS     Force            0.000030     0.000300     YES
 Maximum Displacement     0.051365     0.001800     NO 
 RMS     Displacement     0.010010     0.001200     NO 
 Predicted change in Energy=-7.375700D-07
 GradGradGradGradGradGradGradGradGradGradGradGradGradGradGradGradGradGrad

                          Input orientation:                          
 ---------------------------------------------------------------------
 Center     Atomic      Atomic             Coordinates (Angstroms)
 Number     Number       Type             X           Y           Z
 ---------------------------------------------------------------------
      1          6           0        0.003192   -0.030689    0.000448
      2          8           0        0.002480   -0.050389    1.430222
      3          6           0        1.222551   -0.026553    2.038488
      4          6           0        1.188238   -0.054664    3.448790
      5          6           0        2.379852   -0.033986    4.167657
      6          6           0        3.604873    0.014954    3.491704
      7          6           0        3.636588    0.042704    2.104486
      8          6           0        2.442939    0.021719    1.373144
      9          1           0        2.475879    0.043386    0.293751
     10          1           0        4.580423    0.080526    1.577412
     11          1           0        4.524090    0.030260    4.061798
     12          1           0        2.365401   -0.055767    5.247392
     13          8           0       -0.057195   -0.102232    3.994845
     14          6           0       -0.115877   -0.134191    5.421883
     15          1           0        0.385438   -1.021305    5.809780
     16          1           0        0.336800    0.761721    5.847530
     17          1           0       -1.170762   -0.167845    5.672719
     18          1           0       -1.041059   -0.057327   -0.292443
     19          1           0        0.470146    0.881417   -0.370600
     20          1           0        0.522969   -0.902807   -0.395877
     21          8           0       -2.658789   -0.513002    2.336712
     22          1           0       -2.837430   -0.593524    3.278779
     23          1           0       -1.700148   -0.362655    2.296044
 ---------------------------------------------------------------------
                    Distance matrix (angstroms):
                    1          2          3          4          5
     1  C    0.000000
     2  O    1.429910   0.000000
     3  C    2.374965   1.363499   0.000000
     4  C    3.646364   2.341080   1.410999   0.000000
     5  C    4.797307   3.625702   2.423378   1.391813   0.000000
     6  C    5.016279   4.151050   2.790881   2.418019   1.399994
     7  C    4.199277   3.697302   2.415932   2.794826   2.417011
     8  C    2.799894   2.442191   1.390813   2.426606   2.795780
     9  H    2.491123   2.723612   2.149379   3.409091   3.875868
    10  H    4.842544   4.582179   3.391071   3.876500   3.400734
    11  H    6.077565   5.232271   3.872618   3.392772   2.147810
    12  H    5.754222   4.489344   3.406467   2.149577   1.080051
    13  O    3.995494   2.565841   2.338976   1.360713   2.444119
    14  C    5.423730   3.994294   3.640101   2.366460   2.794958
    15  H    5.905571   4.502207   3.989102   2.674539   2.765693
    16  H    5.909955   4.503765   3.989327   2.673085   2.762098
    17  H    5.794104   4.403303   4.353797   3.244002   3.858756
    18  H    1.084876   2.014100   3.249326   4.355066   5.621003
    19  H    1.089798   2.080849   2.682206   3.997454   5.008065
    20  H    1.089877   2.081385   2.680181   3.992918   5.002869
    21  O    3.574479   2.849226   3.923057   4.030683   5.382353
    22  H    4.374170   3.431799   4.282899   4.065129   5.321957
    23  H    2.877730   1.935485   2.953214   3.125133   4.500818
                    6          7          8          9         10
     6  C    0.000000
     7  C    1.387858   0.000000
     8  C    2.416285   1.400036   0.000000
     9  H    3.391510   2.150816   1.080113   0.000000
    10  H    2.149537   1.081694   2.148028   2.465415   0.000000
    11  H    1.081759   2.149159   3.400019   4.288767   2.485533
    12  H    2.150287   3.391677   3.875798   4.955864   4.288782
    13  O    3.698327   4.151927   3.624824   4.487289   5.233057
    14  C    4.194260   5.011727   4.792091   5.748606   6.072997
    15  H    4.100253   5.042946   5.000495   5.994171   6.060105
    16  H    4.097301   5.041425   5.000355   5.994674   6.058570
    17  H    5.253279   5.990596   5.619708   6.501992   7.064656
    18  H    5.992469   5.256963   3.862470   3.566878   5.925911
    19  H    5.049223   4.105587   2.769771   2.273020   4.618501
    20  H    5.045166   4.103709   2.769561   2.276999   4.617764
    21  O    6.391104   6.324121   5.219389   5.554104   7.303082
    22  H    6.474477   6.610345   5.647324   6.127585   7.640258
    23  H    5.451187   5.355536   4.262002   4.649005   6.337067
                   11         12         13         14         15
    11  H    0.000000
    12  H    2.464340   0.000000
    13  O    4.583689   2.727636   0.000000
    14  C    4.837992   2.488642   1.428601   0.000000
    15  H    4.614074   2.273499   2.081972   1.090299   0.000000
    16  H    4.610560   2.267967   2.081848   1.090299   1.784089
    17  H    5.921626   3.563413   2.014845   1.084820   1.780151
    18  H    7.066681   6.503364   4.398960   5.789248   6.340448
    19  H    6.066719   6.002677   4.505859   5.909969   6.467196
    20  H    6.062215   5.996542   4.500661   5.902984   6.208312
    21  O    7.407078   5.824397   3.112303   4.015990   4.646277
    22  H    7.429281   5.588745   2.912701   3.494386   4.120175
    23  H    6.481775   5.033222   2.377612   3.511834   4.138820
                   16         17         18         19         20
    16  H    0.000000
    17  H    1.779719   0.000000
    18  H    6.345755   5.967596   0.000000
    19  H    6.220711   6.349428   1.780755   0.000000
    20  H    6.464166   6.343245   1.780932   1.785184   0.000000
    21  O    4.787935   3.669101   3.120440   4.366254   4.212194
    22  H    4.302431   2.947870   4.033371   5.141349   4.989091
    23  H    4.245754   3.423468   2.688474   3.656348   3.532769
                   21         22         23
    21  O    0.000000
    22  H    0.962229   0.000000
    23  H    0.971211   1.520683   0.000000
 Stoichiometry    C8H12O3
 Framework group  C1[X(C8H12O3)]
 Deg. of freedom    63
 Full point group                 C1      NOp   1
 Largest Abelian subgroup         C1      NOp   1
 Largest concise Abelian subgroup C1      NOp   1
                         Standard orientation:                         
 ---------------------------------------------------------------------
 Center     Atomic      Atomic             Coordinates (Angstroms)
 Number     Number       Type             X           Y           Z
 ---------------------------------------------------------------------
      1          6           0        1.163249   -2.593846    0.080841
      2          8           0        1.004267   -1.172807    0.084595
      3          6           0       -0.275278   -0.704756    0.031477
      4          6           0       -0.398181    0.700878    0.028915
      5          6           0       -1.661759    1.282052   -0.023523
      6          6           0       -2.803289    0.473071   -0.072930
      7          6           0       -2.680386   -0.909332   -0.070167
      8          6           0       -1.413365   -1.502666   -0.018094
      9          1           0       -1.325930   -2.579233   -0.016458
     10          1           0       -3.559196   -1.538861   -0.108220
     11          1           0       -3.779727    0.936863   -0.113769
     12          1           0       -1.767551    2.356905   -0.026583
     13          8           0        0.778119    1.383042    0.079021
     14          6           0        0.677752    2.808107    0.074630
     15          1           0        0.198244    3.159204   -0.839457
     16          1           0        0.119379    3.158960    0.942888
     17          1           0        1.697467    3.175443    0.120232
     18          1           0        2.233184   -2.768057    0.123804
     19          1           0        0.679346   -3.036491    0.951222
     20          1           0        0.752740   -3.024292   -0.832411
     21          8           0        3.572001    0.034953   -0.172592
     22          1           0        3.648514    0.992713   -0.224800
     23          1           0        2.615976   -0.115701   -0.091531
 ---------------------------------------------------------------------
 Rotational constants (GHZ):           1.3417000           0.9060041           0.5458624
 Standard basis: Aug-CC-pVTZ (5D, 7F)
 There are   905 symmetry adapted cartesian basis functions of A   symmetry.
 There are   782 symmetry adapted basis functions of A   symmetry.
   782 basis functions,  1116 primitive gaussians,   905 cartesian basis functions
    42 alpha electrons       42 beta electrons
       nuclear repulsion energy       627.7789357421 Hartrees.
 NAtoms=   23 NActive=   23 NUniq=   23 SFac= 1.00D+00 NAtFMM=   60 NAOKFM=F Big=F
 Integral buffers will be    131072 words long.
 Raffenetti 1 integral format.
 Two-electron integral symmetry is turned on.
 ------------------------------------------------------------------------------
 Polarizable Continuum Model (PCM)
 =================================
 Model                : PCM.
 Atomic radii         : UFF (Universal Force Field).
 Polarization charges : Total charges.
 Charge compensation  : None.
 Solution method      : On-the-fly selection.
 Cavity type          : Scaled VdW (van der Waals Surface) (Alpha=1.100).
 Cavity algorithm     : GePol (No added spheres)
                        Default sphere list used, NSphG=   23.
                        Lebedev-Laikov grids with approx.  5.0 points / Ang**2.
                        Smoothing algorithm: York/Karplus (Gamma=1.0000).
                        Polarization charges: spherical gaussians, with
                                              point-specific exponents (IZeta= 3).
                        Self-potential: point-specific (ISelfS= 7).
                        Self-field    : sphere-specific E.n sum rule (ISelfD= 2).
 1st derivatives      : Analytical E(r).r(x)/FMM algorithm (CHGder, D1EAlg=3).
                        Cavity 1st derivative terms included.
 Solvent              : Water, Eps=  78.355300 Eps(inf)=   1.777849
 ------------------------------------------------------------------------------
 One-electron integrals computed using PRISM.
 NBasis=   782 RedAO= T EigKep=  2.02D-06  NBF=   782
 NBsUse=   778 1.00D-06 EigRej=  8.84D-07 NBFU=   778
 Initial guess from the checkpoint file:  "output.chk"
 B after Tr=    -0.000000   -0.000000    0.000000
         Rot=    1.000000    0.000013   -0.000029   -0.000344 Ang=   0.04 deg.
 ExpMin= 2.53D-02 ExpMax= 1.53D+04 ExpMxC= 5.22D+02 IAcc=3 IRadAn=         5 AccDes= 0.00D+00
 Harris functional with IExCor=  205 and IRadAn=       5 diagonalized for initial guess.
 HarFok:  IExCor=  205 AccDes= 0.00D+00 IRadAn=         5 IDoV= 1 UseB2=F ITyADJ=14
 ICtDFT=  3500011 ScaDFX=  1.000000  1.000000  1.000000  1.000000
 FoFCou: FMM=F IPFlag=           0 FMFlag=      100000 FMFlg1=           0
         NFxFlg=           0 DoJE=T BraDBF=F KetDBF=T FulRan=T
         wScrn=  0.000000 ICntrl=       500 IOpCl=  0 I1Cent=   200000004 NGrid=           0
         NMat0=    1 NMatS0=      1 NMatT0=    0 NMatD0=    1 NMtDS0=    0 NMtDT0=    0
 Petite list used in FoFCou.
 Requested convergence on RMS density matrix=1.00D-08 within 128 cycles.
 Requested convergence on MAX density matrix=1.00D-06.
 Requested convergence on             energy=1.00D-06.
 No special actions if energy rises.
 Inv3:  Mode=1 IEnd=    10035723.
 Iteration    1 A*A^-1 deviation from unit magnitude is 3.11D-15 for     44.
 Iteration    1 A*A^-1 deviation from orthogonality  is 1.71D-15 for   1363    626.
 Iteration    1 A^-1*A deviation from unit magnitude is 3.11D-15 for     44.
 Iteration    1 A^-1*A deviation from orthogonality  is 2.44D-15 for   1757   1124.
 Error on total polarization charges =  0.01447
 SCF Done:  E(RHF) =  -534.700298525     A.U. after    8 cycles
            NFock=  8  Conv=0.55D-08     -V/T= 2.0015
 ExpMin= 2.53D-02 ExpMax= 1.53D+04 ExpMxC= 5.22D+02 IAcc=3 IRadAn=         5 AccDes= 0.00D+00
 HarFok:  IExCor=  205 AccDes= 0.00D+00 IRadAn=         5 IDoV=-2 UseB2=F ITyADJ=14
 ICtDFT= 12500011 ScaDFX=  1.000000  1.000000  1.000000  1.000000
 Range of M.O.s used for correlation:    12   778
 NBasis=   782 NAE=    42 NBE=    42 NFC=    11 NFV=     0
 NROrb=    767 NOA=    31 NOB=    31 NVA=   736 NVB=   736

 **** Warning!!: The largest alpha MO coefficient is  0.11417605D+03

 Disk-based method using ON**2 memory for 31 occupieds at a time.
 Estimated scratch disk usage= 47470146600 words.
 Actual    scratch disk usage= 42941871144 words.
 JobTyp=1 Pass  1:  I=  12 to  42 NPSUse= 15 ParTrn=T ParDer=T DoDerP=T.
 Spin components of T(2) and E(2):
     alpha-alpha T2 =       0.8277829177D-01 E2=     -0.2588654253D+00
     alpha-beta  T2 =       0.4488283514D+00 E2=     -0.1554015510D+01
     beta-beta   T2 =       0.8277829177D-01 E2=     -0.2588654253D+00
 ANorm=    0.1270584486D+01
 E2 =    -0.2071746361D+01 EUMP2 =    -0.53677204488537D+03
          IDoAtm=11111111111111111111111
 NEqPCM:  Using equilibrium solvation (IEInf=0, Eps=  78.3553, EpsInf=   1.7778)
          Differentiating once with respect to electric field.
                with respect to dipole field.
          Differentiating once with respect to nuclear coordinates.
          There are     1 degrees of freedom in the 1st order CPHF.  IDoFFX=0 NUNeed=     1.
 LinEq1:  Iter=  0 NonCon=     1 RMS=1.87D-03 Max=4.63D-02 NDo=     1
 AX will form     1 AO Fock derivatives at one time.
 LinEq1:  Iter=  1 NonCon=     1 RMS=4.50D-04 Max=6.77D-03 NDo=     1
 LinEq1:  Iter=  2 NonCon=     1 RMS=1.57D-04 Max=4.76D-03 NDo=     1
 LinEq1:  Iter=  3 NonCon=     1 RMS=6.05D-05 Max=1.44D-03 NDo=     1
 LinEq1:  Iter=  4 NonCon=     1 RMS=1.87D-05 Max=9.11D-04 NDo=     1
 LinEq1:  Iter=  5 NonCon=     1 RMS=4.92D-06 Max=2.58D-04 NDo=     1
 LinEq1:  Iter=  6 NonCon=     1 RMS=1.81D-06 Max=9.80D-05 NDo=     1
 LinEq1:  Iter=  7 NonCon=     1 RMS=7.94D-07 Max=5.08D-05 NDo=     1
 LinEq1:  Iter=  8 NonCon=     1 RMS=2.28D-07 Max=5.32D-06 NDo=     1
 LinEq1:  Iter=  9 NonCon=     1 RMS=7.63D-08 Max=2.58D-06 NDo=     1
 LinEq1:  Iter= 10 NonCon=     1 RMS=2.28D-08 Max=5.17D-07 NDo=     1
 LinEq1:  Iter= 11 NonCon=     1 RMS=5.62D-09 Max=1.41D-07 NDo=     1
 LinEq1:  Iter= 12 NonCon=     1 RMS=1.90D-09 Max=5.86D-08 NDo=     1
 LinEq1:  Iter= 13 NonCon=     1 RMS=6.98D-10 Max=2.80D-08 NDo=     1
 LinEq1:  Iter= 14 NonCon=     1 RMS=2.30D-10 Max=1.00D-08 NDo=     1
 LinEq1:  Iter= 15 NonCon=     1 RMS=8.57D-11 Max=1.86D-09 NDo=     1
 LinEq1:  Iter= 16 NonCon=     0 RMS=3.03D-11 Max=8.81D-10 NDo=     1
 Linear equations converged to 1.000D-10 1.000D-09 after    16 iterations.
 End of Minotr F.D. properties file   721 does not exist.
 End of Minotr F.D. properties file   722 does not exist.
 End of Minotr F.D. properties file   788 does not exist.
 D1PCM: PCM CHGder 1st derivatives, ID1Alg=3 FixD1E=F DoIter=F DoCFld=F I1PDM=2.
 Calling FoFJK, ICntrl=  10002127 FMM=F ISym2X=0 I1Cent= 0 IOpClX= 0 NMat=1 NMatS=1 NMatT=0.
 ***** Axes restored to original set *****
 -------------------------------------------------------------------
 Center     Atomic                   Forces (Hartrees/Bohr)
 Number     Number              X              Y              Z
 -------------------------------------------------------------------
      1        6          -0.000031568   -0.000020142    0.000133054
      2        8          -0.000059567   -0.000017144   -0.000110326
      3        6           0.000122100   -0.000020683    0.000107683
      4        6           0.000202073   -0.000020083   -0.000116685
      5        6           0.000020188    0.000009977    0.000012943
      6        6          -0.000027540   -0.000027194   -0.000038883
      7        6          -0.000041333    0.000017679    0.000044136
      8        6           0.000027212    0.000016418   -0.000035688
      9        1           0.000001236   -0.000007472    0.000022556
     10        1           0.000006830   -0.000012051    0.000004966
     11        1           0.000000944    0.000021556   -0.000005684
     12        1          -0.000003215    0.000008141   -0.000029496
     13        8          -0.000184850   -0.000035698    0.000111388
     14        6           0.000000560    0.000028583   -0.000106619
     15        1           0.000001948   -0.000013773    0.000018761
     16        1          -0.000008099   -0.000003027    0.000014071
     17        1          -0.000004960   -0.000002426    0.000011775
     18        1          -0.000004469   -0.000001372   -0.000013959
     19        1          -0.000012698    0.000010538   -0.000020115
     20        1           0.000010731    0.000008354   -0.000018509
     21        8           0.000022388   -0.000067588   -0.000037660
     22        1           0.000006121   -0.000015063    0.000009331
     23        1          -0.000044031    0.000142469    0.000042961
 -------------------------------------------------------------------
 Cartesian Forces:  Max     0.000202073 RMS     0.000056777

 GradGradGradGradGradGradGradGradGradGradGradGradGradGradGradGradGradGrad
 Berny optimization.
 Using GEDIIS/GDIIS optimizer.
 FormGI is forming the generalized inverse of G from B-inverse, IUseBI=4.
 Internal  Forces:  Max     0.000201099 RMS     0.000035046
 Search for a local minimum.
 Step number  10 out of a maximum of  111
 All quantities printed in internal units (Hartrees-Bohrs-Radians)
 Mixed Optimization -- En-DIIS/RFO-DIIS
 Swapping is turned off.
 Update second derivatives using D2CorX and points    1    2    3    4    5
                                                      6    7    8    9   10
 DE= -1.11D-06 DEPred=-7.38D-07 R= 1.51D+00
 TightC=F SS=  1.41D+00  RLast= 3.73D-02 DXNew= 5.0454D-01 1.1201D-01
 Trust test= 1.51D+00 RLast= 3.73D-02 DXMaxT set to 3.00D-01
 ITU=  1  0  0  1  0  1  1  1  1  0
     Eigenvalues ---    0.00041   0.00314   0.00367   0.01331   0.01447
     Eigenvalues ---    0.01771   0.02106   0.02112   0.02118   0.02142
     Eigenvalues ---    0.02157   0.02170   0.02182   0.02207   0.02334
     Eigenvalues ---    0.02831   0.04553   0.07635   0.08205   0.10156
     Eigenvalues ---    0.10667   0.14823   0.15985   0.16000   0.16000
     Eigenvalues ---    0.16000   0.16001   0.16002   0.16004   0.16015
     Eigenvalues ---    0.16051   0.16116   0.16430   0.22003   0.22150
     Eigenvalues ---    0.22743   0.24494   0.25022   0.25166   0.25506
     Eigenvalues ---    0.34781   0.34815   0.34834   0.34852   0.35414
     Eigenvalues ---    0.35415   0.35770   0.35790   0.35805   0.35985
     Eigenvalues ---    0.39826   0.41116   0.41618   0.42084   0.43505
     Eigenvalues ---    0.45993   0.46516   0.47570   0.48982   0.52423
     Eigenvalues ---    0.53210   0.54984   0.76052
 En-DIIS/RFO-DIIS/Sim-DIIS IScMMF=       -3 using points:    10    9    8    7    6    5    4    3    2    1
 RFO step:  Lambda=-8.41990617D-07.
 DIIS inversion failure, remove point  10.
 DIIS inversion failure, remove point   9.
 DIIS inversion failure, remove point   8.
 DIIS inversion failure, remove point   7.
 DIIS inversion failure, remove point   6.
 DIIS inversion failure, remove point   5.
 RFO-DIIS uses    4 points instead of   10
 DidBck=F Rises=F RFO-DIIS coefs:    1.58522   -2.00000    1.33491    0.07987    0.00000
                  RFO-DIIS coefs:    0.00000    0.00000    0.00000    0.00000    0.00000
 Iteration  1 RMS(Cart)=  0.00432146 RMS(Int)=  0.00000885
 Iteration  2 RMS(Cart)=  0.00000848 RMS(Int)=  0.00000737
 Iteration  3 RMS(Cart)=  0.00000000 RMS(Int)=  0.00000737
 Variable       Old X    -DE/DX   Delta X   Delta X   Delta X     New X
                                 (Linear)    (Quad)   (Total)
    R1        2.70214  -0.00008  -0.00018  -0.00000  -0.00018   2.70196
    R2        2.05012   0.00001   0.00002   0.00001   0.00002   2.05014
    R3        2.05942   0.00001   0.00003   0.00001   0.00004   2.05946
    R4        2.05957   0.00001   0.00002  -0.00001   0.00001   2.05958
    R5        2.57664   0.00011   0.00012   0.00001   0.00013   2.57677
    R6        3.65754   0.00001   0.00036   0.00058   0.00094   3.65848
    R7        2.66640  -0.00009  -0.00011  -0.00001  -0.00012   2.66628
    R8        2.62825   0.00000  -0.00003   0.00002  -0.00001   2.62824
    R9        2.63014  -0.00002  -0.00004  -0.00002  -0.00007   2.63008
   R10        2.57138   0.00020   0.00023   0.00006   0.00029   2.57167
   R11        2.64561  -0.00003  -0.00003  -0.00003  -0.00006   2.64555
   R12        2.04100  -0.00003  -0.00002  -0.00004  -0.00006   2.04094
   R13        2.62267  -0.00004  -0.00005  -0.00002  -0.00007   2.62260
   R14        2.04423  -0.00000   0.00000  -0.00002  -0.00002   2.04421
   R15        2.64568  -0.00002  -0.00004   0.00001  -0.00003   2.64565
   R16        2.04411   0.00000   0.00001  -0.00000   0.00001   2.04411
   R17        2.04112  -0.00002  -0.00003   0.00000  -0.00003   2.04109
   R18        2.69967  -0.00006  -0.00013  -0.00001  -0.00014   2.69952
   R19        2.06037   0.00002   0.00004   0.00001   0.00004   2.06041
   R20        2.06037  -0.00000   0.00001  -0.00000   0.00001   2.06037
   R21        2.05001   0.00001   0.00002  -0.00002   0.00000   2.05001
   R22        1.81835   0.00001   0.00001   0.00000   0.00001   1.81836
   R23        1.83532  -0.00002  -0.00001  -0.00003  -0.00004   1.83528
    A1        1.84329   0.00001   0.00006   0.00003   0.00009   1.84338
    A2        1.93070   0.00002   0.00005   0.00010   0.00015   1.93085
    A3        1.93138   0.00002   0.00012  -0.00007   0.00004   1.93142
    A4        1.91884  -0.00002  -0.00008  -0.00009  -0.00017   1.91867
    A5        1.91902  -0.00001  -0.00005   0.00007   0.00002   1.91904
    A6        1.91938  -0.00002  -0.00008  -0.00003  -0.00012   1.91926
    A7        2.03239   0.00006   0.00002   0.00012   0.00017   2.03256
    A8        2.03752  -0.00004   0.00025  -0.00130  -0.00101   2.03651
    A9        2.20237  -0.00002  -0.00096   0.00229   0.00136   2.20373
   A10        2.00841  -0.00010  -0.00013   0.00001  -0.00012   2.00829
   A11        2.18018   0.00007   0.00007  -0.00002   0.00005   2.18022
   A12        2.09460   0.00002   0.00006   0.00001   0.00007   2.09467
   A13        2.08877   0.00001   0.00006   0.00000   0.00006   2.08883
   A14        2.00872  -0.00008  -0.00012   0.00001  -0.00011   2.00861
   A15        2.18569   0.00007   0.00006  -0.00001   0.00005   2.18574
   A16        2.09474  -0.00002  -0.00009  -0.00001  -0.00010   2.09464
   A17        2.09970   0.00001   0.00002  -0.00001   0.00002   2.09972
   A18        2.08874   0.00001   0.00007   0.00002   0.00008   2.08883
   A19        2.09821   0.00001   0.00004   0.00001   0.00004   2.09825
   A20        2.08241   0.00000   0.00001  -0.00002  -0.00000   2.08241
   A21        2.10257  -0.00001  -0.00005   0.00001  -0.00004   2.10253
   A22        2.09711   0.00001   0.00005   0.00002   0.00007   2.09718
   A23        2.10329  -0.00001  -0.00008  -0.00000  -0.00008   2.10321
   A24        2.08279   0.00000   0.00003  -0.00002   0.00001   2.08280
   A25        2.09294  -0.00004  -0.00010  -0.00004  -0.00014   2.09279
   A26        2.10078   0.00002   0.00004   0.00001   0.00004   2.10083
   A27        2.08946   0.00002   0.00006   0.00004   0.00010   2.08956
   A28        2.02555   0.00005   0.00002  -0.00010  -0.00008   2.02547
   A29        1.93339   0.00002   0.00010  -0.00003   0.00007   1.93346
   A30        1.93321   0.00002   0.00006   0.00004   0.00010   1.93331
   A31        1.84586   0.00001   0.00004   0.00001   0.00005   1.84591
   A32        1.91642  -0.00001  -0.00005   0.00001  -0.00004   1.91638
   A33        1.91729  -0.00002  -0.00009   0.00001  -0.00008   1.91721
   A34        1.91660  -0.00001  -0.00006  -0.00003  -0.00009   1.91651
   A35        1.81028  -0.00001  -0.00007   0.00016   0.00008   1.81036
   A36        2.71896  -0.00003  -0.00029   0.00012  -0.00017   2.71879
    D1        3.13863  -0.00000   0.00016  -0.00286  -0.00269   3.13593
    D2        0.14527  -0.00001   0.00415  -0.01051  -0.00637   0.13889
    D3       -1.06909  -0.00001   0.00012  -0.00290  -0.00277  -1.07185
    D4        2.22074  -0.00002   0.00411  -0.01054  -0.00645   2.21429
    D5        1.06258  -0.00001   0.00012  -0.00292  -0.00278   1.05980
    D6       -1.93078  -0.00001   0.00411  -0.01057  -0.00647  -1.93724
    D7       -3.13550   0.00001  -0.00050   0.00302   0.00253  -3.13296
    D8        0.00604   0.00001  -0.00034   0.00339   0.00307   0.00911
    D9       -0.15806   0.00001  -0.00472   0.01111   0.00638  -0.15169
   D10        2.98348   0.00002  -0.00456   0.01149   0.00691   2.99039
   D11       -0.04786   0.00003   0.00706  -0.00038   0.00667  -0.04119
   D12       -3.02486   0.00002   0.01133  -0.00862   0.00272  -3.02215
   D13        3.14142   0.00002   0.00065   0.00031   0.00096  -3.14080
   D14        0.00065   0.00001   0.00041   0.00004   0.00045   0.00110
   D15       -0.00012   0.00001   0.00050  -0.00004   0.00046   0.00034
   D16       -3.14089   0.00001   0.00026  -0.00031  -0.00005  -3.14094
   D17        3.14136  -0.00001  -0.00048  -0.00029  -0.00078   3.14059
   D18        0.00001  -0.00001  -0.00036  -0.00019  -0.00056  -0.00055
   D19       -0.00028  -0.00001  -0.00032   0.00010  -0.00022  -0.00050
   D20        3.14155  -0.00001  -0.00020   0.00020   0.00000   3.14155
   D21        0.00039  -0.00001  -0.00034  -0.00006  -0.00040  -0.00001
   D22       -3.14095  -0.00001  -0.00043  -0.00008  -0.00051  -3.14145
   D23        3.14108  -0.00000  -0.00008   0.00024   0.00016   3.14124
   D24       -0.00026  -0.00001  -0.00017   0.00022   0.00006  -0.00021
   D25        3.13941   0.00001   0.00079  -0.00084  -0.00005   3.13936
   D26       -0.00131   0.00001   0.00053  -0.00112  -0.00059  -0.00190
   D27       -0.00026   0.00000   0.00000   0.00010   0.00011  -0.00016
   D28       -3.14123  -0.00001  -0.00022  -0.00003  -0.00025  -3.14148
   D29        3.14108   0.00000   0.00009   0.00012   0.00021   3.14129
   D30        0.00011  -0.00001  -0.00013  -0.00001  -0.00015  -0.00004
   D31       -0.00014   0.00001   0.00018  -0.00005   0.00013  -0.00001
   D32       -3.14159   0.00001   0.00018  -0.00011   0.00007  -3.14152
   D33        3.14082   0.00001   0.00040   0.00009   0.00049   3.14132
   D34       -0.00062   0.00001   0.00040   0.00003   0.00043  -0.00019
   D35        0.00041  -0.00000  -0.00002  -0.00006  -0.00007   0.00034
   D36       -3.14141  -0.00000  -0.00014  -0.00015  -0.00029   3.14148
   D37       -3.14133  -0.00000  -0.00002   0.00000  -0.00001  -3.14134
   D38        0.00003  -0.00000  -0.00014  -0.00009  -0.00023  -0.00020
   D39       -1.06709  -0.00000  -0.00032   0.00090   0.00057  -1.06652
   D40        1.06390   0.00001  -0.00028   0.00091   0.00064   1.06454
   D41        3.13954   0.00000  -0.00029   0.00090   0.00061   3.14014
   D42       -3.14079  -0.00002  -0.00362  -0.00007  -0.00369   3.13871
         Item               Value     Threshold  Converged?
 Maximum Force            0.000201     0.000450     YES
 RMS     Force            0.000035     0.000300     YES
 Maximum Displacement     0.022694     0.001800     NO 
 RMS     Displacement     0.004320     0.001200     NO 
 Predicted change in Energy=-2.837453D-07
 GradGradGradGradGradGradGradGradGradGradGradGradGradGradGradGradGradGrad

                          Input orientation:                          
 ---------------------------------------------------------------------
 Center     Atomic      Atomic             Coordinates (Angstroms)
 Number     Number       Type             X           Y           Z
 ---------------------------------------------------------------------
      1          6           0        0.003238   -0.034737    0.000774
      2          8           0        0.002909   -0.051845    1.430486
      3          6           0        1.223115   -0.027373    2.038615
      4          6           0        1.188868   -0.056164    3.448841
      5          6           0        2.380380   -0.033770    4.167757
      6          6           0        3.605269    0.017076    3.491768
      7          6           0        3.636936    0.045139    2.104592
      8          6           0        2.443373    0.022727    1.373184
      9          1           0        2.476232    0.044922    0.293816
     10          1           0        4.580761    0.084366    1.577592
     11          1           0        4.524473    0.033945    4.061824
     12          1           0        2.365917   -0.055581    5.247458
     13          8           0       -0.056696   -0.105480    3.994826
     14          6           0       -0.115341   -0.138219    5.421773
     15          1           0        0.387513   -1.024634    5.809336
     16          1           0        0.335681    0.758278    5.847954
     17          1           0       -1.170157   -0.173877    5.672627
     18          1           0       -1.041004   -0.064319   -0.291910
     19          1           0        0.467909    0.877774   -0.372197
     20          1           0        0.525013   -0.906310   -0.394140
     21          8           0       -2.660858   -0.504819    2.335844
     22          1           0       -2.840938   -0.581515    3.277961
     23          1           0       -1.701996   -0.355833    2.295885
 ---------------------------------------------------------------------
                    Distance matrix (angstroms):
                    1          2          3          4          5
     1  C    0.000000
     2  O    1.429814   0.000000
     3  C    2.375068   1.363570   0.000000
     4  C    3.646278   2.340998   1.410936   0.000000
     5  C    4.797348   3.625651   2.423334   1.391777   0.000000
     6  C    5.016407   4.150979   2.790750   2.417892   1.399963
     7  C    4.199546   3.697293   2.415811   2.794693   2.416984
     8  C    2.800191   2.442275   1.390805   2.426594   2.795853
     9  H    2.491569   2.723730   2.149384   3.409063   3.875925
    10  H    4.842959   4.582239   3.390990   3.876372   3.400673
    11  H    6.077697   5.232192   3.872479   3.392658   2.147775
    12  H    5.754161   4.489220   3.406386   2.149527   1.080018
    13  O    3.995128   2.565593   2.338970   1.360868   2.444257
    14  C    5.423283   3.993973   3.639988   2.366465   2.795012
    15  H    5.904824   4.502062   3.988872   2.674330   2.765523
    16  H    5.910068   4.503450   3.989468   2.673385   2.762462
    17  H    5.793628   4.403037   4.353764   3.244083   3.858831
    18  H    1.084887   2.014090   3.249453   4.354952   5.620981
    19  H    1.089818   2.080885   2.683588   3.999044   5.009954
    20  H    1.089883   2.081337   2.679212   3.991486   5.001462
    21  O    3.573645   2.849652   3.924481   4.032424   5.384411
    22  H    4.373586   3.432373   4.284808   4.067497   5.324841
    23  H    2.877231   1.935982   2.954716   3.126692   4.502602
                    6          7          8          9         10
     6  C    0.000000
     7  C    1.387821   0.000000
     8  C    2.416284   1.400018   0.000000
     9  H    3.391518   2.150847   1.080096   0.000000
    10  H    2.149460   1.081698   2.148024   2.465498   0.000000
    11  H    1.081751   2.149094   3.399983   4.288741   2.485381
    12  H    2.150283   3.391643   3.875839   4.955889   4.288709
    13  O    3.698388   4.151938   3.624885   4.487295   5.233074
    14  C    4.194279   5.011676   4.792076   5.748542   6.072944
    15  H    4.100029   5.042648   5.000297   5.993968   6.059774
    16  H    4.097706   5.041787   5.000697   5.994939   6.058948
    17  H    5.253313   5.990575   5.619738   6.501971   7.064634
    18  H    5.992553   5.257216   3.862771   3.567346   5.926330
    19  H    5.051144   4.107371   2.771267   2.273891   4.620252
    20  H    5.043897   4.102802   2.768872   2.277143   4.617170
    21  O    6.393190   6.325990   5.220939   5.555339   7.305007
    22  H    6.477469   6.613043   5.649533   6.129424   7.643053
    23  H    5.453096   5.357384   4.263657   4.650427   6.338987
                   11         12         13         14         15
    11  H    0.000000
    12  H    2.464366   0.000000
    13  O    4.583780   2.727752   0.000000
    14  C    4.838076   2.488747   1.428527   0.000000
    15  H    4.613981   2.273512   2.081973   1.090321   0.000000
    16  H    4.610953   2.268220   2.081856   1.090302   1.784083
    17  H    5.921712   3.563507   2.014817   1.084820   1.780116
    18  H    7.066766   6.503213   4.398483   5.788651   6.339406
    19  H    6.068633   6.004507   4.506982   5.911219   6.468150
    20  H    6.060972   5.995023   4.499193   5.901260   6.206128
    21  O    7.409336   5.826473   3.113415   4.017090   4.650583
    22  H    7.432530   5.591678   2.914191   3.495900   4.126392
    23  H    6.483778   5.034864   2.378253   3.512265   4.142183
                   16         17         18         19         20
    16  H    0.000000
    17  H    1.779663   0.000000
    18  H    6.345854   5.966941   0.000000
    19  H    6.222704   6.350521   1.780675   0.000000
    20  H    6.463006   6.341587   1.780957   1.785133   0.000000
    21  O    4.786395   3.669582   3.118182   4.362824   4.214711
    22  H    4.300095   2.948237   4.031282   5.138253   4.991938
    23  H    4.243886   3.423207   2.686740   3.653619   3.535368
                   21         22         23
    21  O    0.000000
    22  H    0.962235   0.000000
    23  H    0.971191   1.520722   0.000000
 Stoichiometry    C8H12O3
 Framework group  C1[X(C8H12O3)]
 Deg. of freedom    63
 Full point group                 C1      NOp   1
 Largest Abelian subgroup         C1      NOp   1
 Largest concise Abelian subgroup C1      NOp   1
                         Standard orientation:                         
 ---------------------------------------------------------------------
 Center     Atomic      Atomic             Coordinates (Angstroms)
 Number     Number       Type             X           Y           Z
 ---------------------------------------------------------------------
      1          6           0        1.164395   -2.593053    0.076023
      2          8           0        1.004416   -1.172233    0.082622
      3          6           0       -0.275454   -0.704742    0.030571
      4          6           0       -0.398810    0.700788    0.027602
      5          6           0       -1.662608    1.281591   -0.022656
      6          6           0       -2.803893    0.472191   -0.069966
      7          6           0       -2.680533   -0.910134   -0.067159
      8          6           0       -1.413290   -1.503118   -0.016980
      9          1           0       -1.325474   -2.579637   -0.015020
     10          1           0       -3.559250   -1.539892   -0.103666
     11          1           0       -3.780578    0.935609   -0.108889
     12          1           0       -1.768722    2.356379   -0.025532
     13          8           0        0.777548    1.383301    0.075754
     14          6           0        0.676759    2.808260    0.070853
     15          1           0        0.195342    3.158841   -0.842455
     16          1           0        0.120063    3.159490    0.940039
     17          1           0        1.696437    3.175967    0.114224
     18          1           0        2.234566   -2.766658    0.115717
     19          1           0        0.683332   -3.037665    0.947001
     20          1           0        0.751583   -3.022307   -0.836761
     21          8           0        3.573640    0.035298   -0.165318
     22          1           0        3.650993    0.993209   -0.213466
     23          1           0        2.617479   -0.114958   -0.085372
 ---------------------------------------------------------------------
 Rotational constants (GHZ):           1.3422042           0.9056309           0.5456999
 Standard basis: Aug-CC-pVTZ (5D, 7F)
 There are   905 symmetry adapted cartesian basis functions of A   symmetry.
 There are   782 symmetry adapted basis functions of A   symmetry.
   782 basis functions,  1116 primitive gaussians,   905 cartesian basis functions
    42 alpha electrons       42 beta electrons
       nuclear repulsion energy       627.7581662036 Hartrees.
 NAtoms=   23 NActive=   23 NUniq=   23 SFac= 1.00D+00 NAtFMM=   60 NAOKFM=F Big=F
 Integral buffers will be    131072 words long.
 Raffenetti 1 integral format.
 Two-electron integral symmetry is turned on.
 ------------------------------------------------------------------------------
 Polarizable Continuum Model (PCM)
 =================================
 Model                : PCM.
 Atomic radii         : UFF (Universal Force Field).
 Polarization charges : Total charges.
 Charge compensation  : None.
 Solution method      : On-the-fly selection.
 Cavity type          : Scaled VdW (van der Waals Surface) (Alpha=1.100).
 Cavity algorithm     : GePol (No added spheres)
                        Default sphere list used, NSphG=   23.
                        Lebedev-Laikov grids with approx.  5.0 points / Ang**2.
                        Smoothing algorithm: York/Karplus (Gamma=1.0000).
                        Polarization charges: spherical gaussians, with
                                              point-specific exponents (IZeta= 3).
                        Self-potential: point-specific (ISelfS= 7).
                        Self-field    : sphere-specific E.n sum rule (ISelfD= 2).
 1st derivatives      : Analytical E(r).r(x)/FMM algorithm (CHGder, D1EAlg=3).
                        Cavity 1st derivative terms included.
 Solvent              : Water, Eps=  78.355300 Eps(inf)=   1.777849
 ------------------------------------------------------------------------------
 One-electron integrals computed using PRISM.
 NBasis=   782 RedAO= T EigKep=  2.02D-06  NBF=   782
 NBsUse=   778 1.00D-06 EigRej=  8.84D-07 NBFU=   778
 Initial guess from the checkpoint file:  "output.chk"
 B after Tr=    -0.000000   -0.000000   -0.000000
         Rot=    1.000000   -0.000001   -0.000017   -0.000145 Ang=  -0.02 deg.
 ExpMin= 2.53D-02 ExpMax= 1.53D+04 ExpMxC= 5.22D+02 IAcc=3 IRadAn=         5 AccDes= 0.00D+00
 Harris functional with IExCor=  205 and IRadAn=       5 diagonalized for initial guess.
 HarFok:  IExCor=  205 AccDes= 0.00D+00 IRadAn=         5 IDoV= 1 UseB2=F ITyADJ=14
 ICtDFT=  3500011 ScaDFX=  1.000000  1.000000  1.000000  1.000000
 FoFCou: FMM=F IPFlag=           0 FMFlag=      100000 FMFlg1=           0
         NFxFlg=           0 DoJE=T BraDBF=F KetDBF=T FulRan=T
         wScrn=  0.000000 ICntrl=       500 IOpCl=  0 I1Cent=   200000004 NGrid=           0
         NMat0=    1 NMatS0=      1 NMatT0=    0 NMatD0=    1 NMtDS0=    0 NMtDT0=    0
 Petite list used in FoFCou.
 Requested convergence on RMS density matrix=1.00D-08 within 128 cycles.
 Requested convergence on MAX density matrix=1.00D-06.
 Requested convergence on             energy=1.00D-06.
 No special actions if energy rises.
 Inv3:  Mode=1 IEnd=    10024752.
 Iteration    1 A*A^-1 deviation from unit magnitude is 3.33D-15 for   1276.
 Iteration    1 A*A^-1 deviation from orthogonality  is 2.17D-15 for   1141    362.
 Iteration    1 A^-1*A deviation from unit magnitude is 3.33D-15 for   1276.
 Iteration    1 A^-1*A deviation from orthogonality  is 3.05D-15 for   1783   1765.
 Error on total polarization charges =  0.01447
 SCF Done:  E(RHF) =  -534.700311975     A.U. after    7 cycles
            NFock=  7  Conv=0.77D-08     -V/T= 2.0015
 ExpMin= 2.53D-02 ExpMax= 1.53D+04 ExpMxC= 5.22D+02 IAcc=3 IRadAn=         5 AccDes= 0.00D+00
 HarFok:  IExCor=  205 AccDes= 0.00D+00 IRadAn=         5 IDoV=-2 UseB2=F ITyADJ=14
 ICtDFT= 12500011 ScaDFX=  1.000000  1.000000  1.000000  1.000000
 Range of M.O.s used for correlation:    12   778
 NBasis=   782 NAE=    42 NBE=    42 NFC=    11 NFV=     0
 NROrb=    767 NOA=    31 NOB=    31 NVA=   736 NVB=   736

 **** Warning!!: The largest alpha MO coefficient is  0.11506667D+03

 Disk-based method using ON**2 memory for 31 occupieds at a time.
 Estimated scratch disk usage= 47469759276 words.
 Actual    scratch disk usage= 42941089580 words.
 JobTyp=1 Pass  1:  I=  12 to  42 NPSUse= 15 ParTrn=T ParDer=T DoDerP=T.
 Spin components of T(2) and E(2):
     alpha-alpha T2 =       0.8277676532D-01 E2=     -0.2588628602D+00
     alpha-beta  T2 =       0.4488227588D+00 E2=     -0.1554008065D+01
     beta-beta   T2 =       0.8277676532D-01 E2=     -0.2588628602D+00
 ANorm=    0.1270581083D+01
 E2 =    -0.2071733785D+01 EUMP2 =    -0.53677204576027D+03
          IDoAtm=11111111111111111111111
 NEqPCM:  Using equilibrium solvation (IEInf=0, Eps=  78.3553, EpsInf=   1.7778)
          Differentiating once with respect to electric field.
                with respect to dipole field.
          Differentiating once with respect to nuclear coordinates.
          There are     1 degrees of freedom in the 1st order CPHF.  IDoFFX=0 NUNeed=     1.
 LinEq1:  Iter=  0 NonCon=     1 RMS=1.87D-03 Max=4.66D-02 NDo=     1
 AX will form     1 AO Fock derivatives at one time.
 LinEq1:  Iter=  1 NonCon=     1 RMS=4.50D-04 Max=6.81D-03 NDo=     1
 LinEq1:  Iter=  2 NonCon=     1 RMS=1.57D-04 Max=4.77D-03 NDo=     1
 LinEq1:  Iter=  3 NonCon=     1 RMS=6.05D-05 Max=1.44D-03 NDo=     1
 LinEq1:  Iter=  4 NonCon=     1 RMS=1.87D-05 Max=9.15D-04 NDo=     1
 LinEq1:  Iter=  5 NonCon=     1 RMS=4.92D-06 Max=2.58D-04 NDo=     1
 LinEq1:  Iter=  6 NonCon=     1 RMS=1.81D-06 Max=9.85D-05 NDo=     1
 LinEq1:  Iter=  7 NonCon=     1 RMS=7.93D-07 Max=5.09D-05 NDo=     1
 LinEq1:  Iter=  8 NonCon=     1 RMS=2.28D-07 Max=5.33D-06 NDo=     1
 LinEq1:  Iter=  9 NonCon=     1 RMS=7.63D-08 Max=2.59D-06 NDo=     1
 LinEq1:  Iter= 10 NonCon=     1 RMS=2.28D-08 Max=5.17D-07 NDo=     1
 LinEq1:  Iter= 11 NonCon=     1 RMS=5.61D-09 Max=1.40D-07 NDo=     1
 LinEq1:  Iter= 12 NonCon=     1 RMS=1.90D-09 Max=5.87D-08 NDo=     1
 LinEq1:  Iter= 13 NonCon=     1 RMS=6.91D-10 Max=2.78D-08 NDo=     1
 LinEq1:  Iter= 14 NonCon=     1 RMS=2.28D-10 Max=1.01D-08 NDo=     1
 LinEq1:  Iter= 15 NonCon=     1 RMS=8.54D-11 Max=1.90D-09 NDo=     1
 LinEq1:  Iter= 16 NonCon=     0 RMS=3.03D-11 Max=8.85D-10 NDo=     1
 Linear equations converged to 1.000D-10 1.000D-09 after    16 iterations.
 End of Minotr F.D. properties file   721 does not exist.
 End of Minotr F.D. properties file   722 does not exist.
 End of Minotr F.D. properties file   788 does not exist.
 D1PCM: PCM CHGder 1st derivatives, ID1Alg=3 FixD1E=F DoIter=F DoCFld=F I1PDM=2.
 Calling FoFJK, ICntrl=  10002127 FMM=F ISym2X=0 I1Cent= 0 IOpClX= 0 NMat=1 NMatS=1 NMatT=0.
 ***** Axes restored to original set *****
 -------------------------------------------------------------------
 Center     Atomic                   Forces (Hartrees/Bohr)
 Number     Number              X              Y              Z
 -------------------------------------------------------------------
      1        6          -0.000004132    0.000010910    0.000072109
      2        8          -0.000040086   -0.000070150   -0.000058716
      3        6           0.000056043    0.000019100    0.000041628
      4        6           0.000077813    0.000015045   -0.000062183
      5        6           0.000002974    0.000001885    0.000012697
      6        6          -0.000005435   -0.000011733   -0.000014610
      7        6          -0.000009207    0.000008109    0.000007767
      8        6           0.000002480    0.000008068   -0.000018632
      9        1          -0.000001973   -0.000004950    0.000008394
     10        1           0.000003133   -0.000007972    0.000002792
     11        1           0.000006209    0.000008028   -0.000002179
     12        1           0.000000039    0.000000392   -0.000007487
     13        8          -0.000084261   -0.000036470    0.000053261
     14        6          -0.000001234    0.000019661   -0.000055601
     15        1          -0.000001420   -0.000005587    0.000010232
     16        1          -0.000000686   -0.000001175    0.000008747
     17        1          -0.000005373   -0.000001631    0.000008845
     18        1          -0.000001363   -0.000003595   -0.000004764
     19        1          -0.000002028    0.000005873   -0.000009690
     20        1           0.000001897    0.000002205   -0.000012205
     21        8           0.000012282   -0.000040509   -0.000037148
     22        1           0.000007710   -0.000017517    0.000002820
     23        1          -0.000013382    0.000102015    0.000053923
 -------------------------------------------------------------------
 Cartesian Forces:  Max     0.000102015 RMS     0.000030613

 GradGradGradGradGradGradGradGradGradGradGradGradGradGradGradGradGradGrad
 Berny optimization.
 Using GEDIIS/GDIIS optimizer.
 FormGI is forming the generalized inverse of G from B-inverse, IUseBI=4.
 Internal  Forces:  Max     0.000097939 RMS     0.000017902
 Search for a local minimum.
 Step number  11 out of a maximum of  111
 All quantities printed in internal units (Hartrees-Bohrs-Radians)
 Mixed Optimization -- En-DIIS/RFO-DIIS
 Swapping is turned off.
 Update second derivatives using D2CorX and points    1    2    3    4    5
                                                      6    7    8    9   10
                                                     11
 DE= -8.75D-07 DEPred=-2.84D-07 R= 3.08D+00
 Trust test= 3.08D+00 RLast= 1.80D-02 DXMaxT set to 3.00D-01
 ITU=  0  1  0  0  1  0  1  1  1  1  0
     Eigenvalues ---    0.00039   0.00199   0.00370   0.01331   0.01454
     Eigenvalues ---    0.01810   0.02108   0.02118   0.02120   0.02142
     Eigenvalues ---    0.02158   0.02164   0.02181   0.02185   0.02288
     Eigenvalues ---    0.03120   0.04593   0.07635   0.08204   0.10151
     Eigenvalues ---    0.10666   0.14995   0.15972   0.15989   0.16000
     Eigenvalues ---    0.16000   0.16001   0.16002   0.16009   0.16011
     Eigenvalues ---    0.16026   0.16078   0.16284   0.22001   0.22153
     Eigenvalues ---    0.22335   0.24503   0.24851   0.25155   0.25498
     Eigenvalues ---    0.34771   0.34800   0.34822   0.34850   0.35404
     Eigenvalues ---    0.35417   0.35769   0.35791   0.35833   0.35986
     Eigenvalues ---    0.39816   0.40603   0.41150   0.42073   0.43645
     Eigenvalues ---    0.45949   0.46510   0.47490   0.48816   0.52466
     Eigenvalues ---    0.53082   0.54955   0.64301
 En-DIIS/RFO-DIIS/Sim-DIIS IScMMF=       -3 using points:    11   10    9    8    7    6    5    4    3    2
 RFO step:  Lambda=-5.95601922D-07.
 DIIS inversion failure, remove point  10.
 DIIS inversion failure, remove point   9.
 DIIS inversion failure, remove point   8.
 DIIS inversion failure, remove point   7.
 DIIS inversion failure, remove point   6.
 DIIS inversion failure, remove point   5.
 DIIS inversion failure, remove point   4.
 RFO-DIIS uses    3 points instead of   10
 DidBck=F Rises=F RFO-DIIS coefs:    1.79559   -0.62861   -0.16698    0.00000    0.00000
                  RFO-DIIS coefs:    0.00000    0.00000    0.00000    0.00000    0.00000
 Iteration  1 RMS(Cart)=  0.00451151 RMS(Int)=  0.00000660
 Iteration  2 RMS(Cart)=  0.00001240 RMS(Int)=  0.00000295
 Iteration  3 RMS(Cart)=  0.00000000 RMS(Int)=  0.00000295
 Variable       Old X    -DE/DX   Delta X   Delta X   Delta X     New X
                                 (Linear)    (Quad)   (Total)
    R1        2.70196  -0.00004  -0.00013  -0.00005  -0.00018   2.70178
    R2        2.05014   0.00000   0.00002  -0.00000   0.00001   2.05015
    R3        2.05946   0.00001   0.00003   0.00001   0.00004   2.05950
    R4        2.05958   0.00000   0.00001   0.00001   0.00001   2.05960
    R5        2.57677   0.00003   0.00009  -0.00002   0.00007   2.57684
    R6        3.65848  -0.00000   0.00081  -0.00065   0.00016   3.65864
    R7        2.66628  -0.00004  -0.00009  -0.00002  -0.00011   2.66617
    R8        2.62824  -0.00000  -0.00002  -0.00003  -0.00004   2.62820
    R9        2.63008   0.00000  -0.00005   0.00002  -0.00004   2.63004
   R10        2.57167   0.00010   0.00022   0.00004   0.00026   2.57192
   R11        2.64555   0.00001  -0.00005   0.00004  -0.00001   2.64553
   R12        2.04094  -0.00001  -0.00005   0.00002  -0.00003   2.04091
   R13        2.62260  -0.00000  -0.00006   0.00003  -0.00003   2.62257
   R14        2.04421   0.00000  -0.00001   0.00002   0.00001   2.04422
   R15        2.64565  -0.00000  -0.00003   0.00001  -0.00003   2.64563
   R16        2.04411   0.00000   0.00001  -0.00000   0.00000   2.04412
   R17        2.04109  -0.00001  -0.00003   0.00000  -0.00002   2.04106
   R18        2.69952  -0.00003  -0.00010  -0.00002  -0.00012   2.69940
   R19        2.06041   0.00001   0.00003   0.00000   0.00003   2.06044
   R20        2.06037   0.00000   0.00000   0.00001   0.00001   2.06038
   R21        2.05001   0.00001  -0.00001   0.00002   0.00001   2.05003
   R22        1.81836   0.00000   0.00001  -0.00001  -0.00000   1.81836
   R23        1.83528  -0.00001  -0.00004   0.00000  -0.00003   1.83525
    A1        1.84338   0.00000   0.00006  -0.00002   0.00004   1.84342
    A2        1.93085   0.00001   0.00013  -0.00002   0.00011   1.93096
    A3        1.93142   0.00002   0.00000   0.00006   0.00007   1.93149
    A4        1.91867  -0.00001  -0.00014   0.00004  -0.00010   1.91858
    A5        1.91904  -0.00001   0.00004  -0.00006  -0.00002   1.91902
    A6        1.91926  -0.00001  -0.00009  -0.00001  -0.00010   1.91917
    A7        2.03256   0.00002   0.00013  -0.00008   0.00004   2.03260
    A8        2.03651   0.00000  -0.00106   0.00037  -0.00071   2.03580
    A9        2.20373  -0.00002   0.00160  -0.00003   0.00156   2.20529
   A10        2.00829  -0.00006  -0.00008  -0.00003  -0.00011   2.00818
   A11        2.18022   0.00003   0.00002  -0.00002  -0.00000   2.18022
   A12        2.09467   0.00002   0.00006   0.00005   0.00011   2.09479
   A13        2.08883   0.00000   0.00004  -0.00002   0.00002   2.08885
   A14        2.00861  -0.00004  -0.00007  -0.00001  -0.00008   2.00852
   A15        2.18574   0.00004   0.00004   0.00003   0.00007   2.18581
   A16        2.09464  -0.00001  -0.00007  -0.00002  -0.00009   2.09455
   A17        2.09972   0.00001   0.00001   0.00001   0.00002   2.09974
   A18        2.08883   0.00001   0.00006   0.00001   0.00007   2.08889
   A19        2.09825   0.00000   0.00004   0.00001   0.00005   2.09830
   A20        2.08241   0.00000  -0.00001   0.00001   0.00001   2.08241
   A21        2.10253  -0.00001  -0.00003  -0.00003  -0.00006   2.10247
   A22        2.09718   0.00000   0.00005  -0.00001   0.00004   2.09721
   A23        2.10321  -0.00001  -0.00006  -0.00000  -0.00006   2.10315
   A24        2.08280   0.00000   0.00001   0.00001   0.00002   2.08283
   A25        2.09279  -0.00002  -0.00011  -0.00002  -0.00013   2.09267
   A26        2.10083   0.00001   0.00002  -0.00001   0.00001   2.10084
   A27        2.08956   0.00001   0.00008   0.00003   0.00012   2.08968
   A28        2.02547   0.00004  -0.00009   0.00005  -0.00004   2.02542
   A29        1.93346   0.00001   0.00004   0.00002   0.00007   1.93352
   A30        1.93331   0.00001   0.00008   0.00000   0.00008   1.93339
   A31        1.84591   0.00001   0.00004   0.00003   0.00007   1.84598
   A32        1.91638  -0.00001  -0.00003  -0.00002  -0.00005   1.91633
   A33        1.91721  -0.00001  -0.00006  -0.00004  -0.00010   1.91711
   A34        1.91651  -0.00001  -0.00007   0.00000  -0.00007   1.91644
   A35        1.81036  -0.00001   0.00009  -0.00006   0.00004   1.81040
   A36        2.71879  -0.00005  -0.00006  -0.00017  -0.00023   2.71856
    D1        3.13593   0.00000  -0.00269   0.00128  -0.00141   3.13452
    D2        0.13889  -0.00001  -0.00736  -0.00047  -0.00783   0.13106
    D3       -1.07185   0.00000  -0.00275   0.00131  -0.00144  -1.07330
    D4        2.21429  -0.00001  -0.00743  -0.00044  -0.00786   2.20643
    D5        1.05980   0.00000  -0.00277   0.00133  -0.00144   1.05835
    D6       -1.93724  -0.00001  -0.00745  -0.00042  -0.00787  -1.94511
    D7       -3.13296  -0.00001   0.00263  -0.00171   0.00092  -3.13205
    D8        0.00911  -0.00001   0.00315  -0.00195   0.00119   0.01030
    D9       -0.15169   0.00001   0.00753   0.00028   0.00782  -0.14387
   D10        2.99039   0.00001   0.00805   0.00004   0.00809   2.99848
   D11       -0.04119   0.00002   0.00453   0.00189   0.00643  -0.03476
   D12       -3.02215   0.00000  -0.00048  -0.00006  -0.00055  -3.02269
   D13       -3.14080   0.00000   0.00084  -0.00027   0.00057  -3.14023
   D14        0.00110   0.00000   0.00036  -0.00005   0.00031   0.00141
   D15        0.00034   0.00000   0.00035  -0.00005   0.00031   0.00064
   D16       -3.14094   0.00001  -0.00013   0.00018   0.00005  -3.14090
   D17        3.14059   0.00000  -0.00070   0.00030  -0.00039   3.14019
   D18       -0.00055  -0.00000  -0.00048   0.00015  -0.00033  -0.00088
   D19       -0.00050  -0.00000  -0.00016   0.00005  -0.00011  -0.00061
   D20        3.14155  -0.00001   0.00006  -0.00010  -0.00004   3.14151
   D21       -0.00001  -0.00000  -0.00032   0.00002  -0.00030  -0.00031
   D22       -3.14145  -0.00000  -0.00043   0.00012  -0.00031   3.14142
   D23        3.14124  -0.00001   0.00022  -0.00023  -0.00001   3.14123
   D24       -0.00021  -0.00000   0.00011  -0.00013  -0.00002  -0.00023
   D25        3.13936   0.00001  -0.00029   0.00065   0.00037   3.13973
   D26       -0.00190   0.00001  -0.00080   0.00089   0.00009  -0.00181
   D27       -0.00016   0.00000   0.00009   0.00000   0.00010  -0.00006
   D28       -3.14148   0.00000  -0.00021   0.00006  -0.00014   3.14156
   D29        3.14129  -0.00000   0.00020  -0.00010   0.00011   3.14140
   D30       -0.00004  -0.00000  -0.00010  -0.00004  -0.00013  -0.00017
   D31       -0.00001   0.00000   0.00010   0.00001   0.00011   0.00010
   D32       -3.14152   0.00000   0.00001   0.00009   0.00010  -3.14141
   D33        3.14132   0.00000   0.00040  -0.00006   0.00035  -3.14152
   D34       -0.00019   0.00001   0.00031   0.00003   0.00034   0.00015
   D35        0.00034  -0.00000  -0.00007  -0.00003  -0.00010   0.00024
   D36        3.14148   0.00000  -0.00028   0.00012  -0.00017   3.14131
   D37       -3.14134  -0.00001   0.00002  -0.00012  -0.00010  -3.14144
   D38       -0.00020  -0.00000  -0.00019   0.00003  -0.00016  -0.00036
   D39       -1.06652  -0.00001   0.00067  -0.00058   0.00010  -1.06643
   D40        1.06454  -0.00000   0.00072  -0.00059   0.00014   1.06467
   D41        3.14014  -0.00000   0.00070  -0.00056   0.00014   3.14028
   D42        3.13871  -0.00003  -0.00230  -0.00041  -0.00271   3.13600
         Item               Value     Threshold  Converged?
 Maximum Force            0.000098     0.000450     YES
 RMS     Force            0.000018     0.000300     YES
 Maximum Displacement     0.024348     0.001800     NO 
 RMS     Displacement     0.004509     0.001200     NO 
 Predicted change in Energy=-2.927056D-07
 GradGradGradGradGradGradGradGradGradGradGradGradGradGradGradGradGradGrad

                          Input orientation:                          
 ---------------------------------------------------------------------
 Center     Atomic      Atomic             Coordinates (Angstroms)
 Number     Number       Type             X           Y           Z
 ---------------------------------------------------------------------
      1          6           0        0.003408   -0.038760    0.001165
      2          8           0        0.003329   -0.055009    1.430791
      3          6           0        1.223617   -0.028935    2.038773
      4          6           0        1.189451   -0.058088    3.448935
      5          6           0        2.380900   -0.033477    4.167848
      6          6           0        3.605629    0.019580    3.491756
      7          6           0        3.637192    0.047746    2.104597
      8          6           0        2.443678    0.023359    1.373199
      9          1           0        2.476366    0.045803    0.293843
     10          1           0        4.580962    0.088582    1.577619
     11          1           0        4.524851    0.038298    4.061732
     12          1           0        2.366496   -0.055251    5.247533
     13          8           0       -0.056184   -0.109680    3.994884
     14          6           0       -0.114813   -0.142355    5.421770
     15          1           0        0.389766   -1.027723    5.809535
     16          1           0        0.334374    0.755075    5.847940
     17          1           0       -1.169553   -0.180108    5.672667
     18          1           0       -1.040797   -0.071049   -0.291391
     19          1           0        0.465770    0.874646   -0.372544
     20          1           0        0.527258   -0.909268   -0.393372
     21          8           0       -2.662960   -0.495648    2.334832
     22          1           0       -2.844471   -0.568630    3.276968
     23          1           0       -1.703671   -0.349356    2.295585
 ---------------------------------------------------------------------
                    Distance matrix (angstroms):
                    1          2          3          4          5
     1  C    0.000000
     2  O    1.429718   0.000000
     3  C    2.375047   1.363607   0.000000
     4  C    3.646120   2.340897   1.410878   0.000000
     5  C    4.797264   3.625574   2.423280   1.391758   0.000000
     6  C    5.016335   4.150868   2.790608   2.417805   1.399956
     7  C    4.199559   3.697234   2.415690   2.794617   2.416997
     8  C    2.800224   2.442287   1.390781   2.426603   2.795932
     9  H    2.491653   2.723734   2.149359   3.409040   3.875992
    10  H    4.843080   4.582238   3.390905   3.876298   3.400655
    11  H    6.077630   5.232085   3.872342   3.392595   2.147776
    12  H    5.754027   4.489106   3.406319   2.149510   1.080000
    13  O    3.994793   2.565366   2.338971   1.361003   2.444402
    14  C    5.422883   3.993682   3.639908   2.366492   2.795131
    15  H    5.904615   4.502099   3.988926   2.674344   2.765551
    16  H    5.909694   4.503002   3.989383   2.673502   2.762750
    17  H    5.793250   4.402818   4.353769   3.244190   3.858976
    18  H    1.084894   2.014043   3.249462   4.354792   5.620874
    19  H    1.089839   2.080897   2.684258   3.999677   5.010745
    20  H    1.089891   2.081305   2.678662   3.990781   5.000772
    21  O    3.572711   2.849658   3.925679   4.034075   5.386471
    22  H    4.372878   3.432512   4.286460   4.069736   5.327716
    23  H    2.876622   1.936068   2.955950   3.128132   4.504316
                    6          7          8          9         10
     6  C    0.000000
     7  C    1.387804   0.000000
     8  C    2.416284   1.400005   0.000000
     9  H    3.391543   2.150895   1.080084   0.000000
    10  H    2.149408   1.081699   2.148028   2.465611   0.000000
    11  H    1.081755   2.149048   3.399958   4.288745   2.485255
    12  H    2.150303   3.391655   3.875900   4.955938   4.288684
    13  O    3.698476   4.151988   3.624948   4.487281   5.233126
    14  C    4.194385   5.011719   4.792105   5.748500   6.072984
    15  H    4.100088   5.042715   5.000441   5.994098   6.059816
    16  H    4.098008   5.041978   5.000788   5.994930   6.059155
    17  H    5.253438   5.990646   5.619810   6.501962   7.064703
    18  H    5.992469   5.257229   3.862815   3.567434   5.926454
    19  H    5.051996   4.108273   2.772080   2.274544   4.621238
    20  H    5.043148   4.102123   2.768254   2.276719   4.616603
    21  O    6.395244   6.327733   5.222247   5.556211   7.306785
    22  H    6.480425   6.615613   5.651488   6.130895   7.645703
    23  H    5.454870   5.359010   4.265000   4.651434   6.340653
                   11         12         13         14         15
    11  H    0.000000
    12  H    2.464421   0.000000
    13  O    4.583912   2.727906   0.000000
    14  C    4.838267   2.488944   1.428463   0.000000
    15  H    4.614124   2.273546   2.081978   1.090339   0.000000
    16  H    4.611334   2.268620   2.081862   1.090307   1.784072
    17  H    5.921913   3.563702   2.014821   1.084827   1.780073
    18  H    7.066687   6.503043   4.398080   5.788155   6.339008
    19  H    6.069466   6.005226   4.507302   5.911467   6.468608
    20  H    6.060246   5.994326   4.498504   5.900532   6.205560
    21  O    7.411607   5.828654   3.114487   4.018340   4.655728
    22  H    7.435800   5.594717   2.915576   3.497558   4.133394
    23  H    6.485680   5.036542   2.378923   3.512883   4.146143
                   16         17         18         19         20
    16  H    0.000000
    17  H    1.779630   0.000000
    18  H    6.345467   5.966444   0.000000
    19  H    6.223021   6.350698   1.780638   0.000000
    20  H    6.462291   6.340951   1.780957   1.785095   0.000000
    21  O    4.784375   3.670282   3.115886   4.358503   4.218017
    22  H    4.297341   2.948842   4.029146   5.134169   4.995597
    23  H    4.241770   3.423245   2.685015   3.650147   3.538508
                   21         22         23
    21  O    0.000000
    22  H    0.962234   0.000000
    23  H    0.971173   1.520729   0.000000
 Stoichiometry    C8H12O3
 Framework group  C1[X(C8H12O3)]
 Deg. of freedom    63
 Full point group                 C1      NOp   1
 Largest Abelian subgroup         C1      NOp   1
 Largest concise Abelian subgroup C1      NOp   1
                         Standard orientation:                         
 ---------------------------------------------------------------------
 Center     Atomic      Atomic             Coordinates (Angstroms)
 Number     Number       Type             X           Y           Z
 ---------------------------------------------------------------------
      1          6           0        1.165365   -2.592217    0.071527
      2          8           0        1.004650   -1.171581    0.079187
      3          6           0       -0.275554   -0.704677    0.029165
      4          6           0       -0.399397    0.700752    0.026038
      5          6           0       -1.663477    1.281119   -0.021555
      6          6           0       -2.804507    0.471231   -0.066409
      7          6           0       -2.680623   -0.911030   -0.063698
      8          6           0       -1.413096   -1.503574   -0.015944
      9          1           0       -1.324794   -2.580040   -0.013882
     10          1           0       -3.559213   -1.541068   -0.098412
     11          1           0       -3.781483    0.934223   -0.103141
     12          1           0       -1.769986    2.355851   -0.024235
     13          8           0        0.776994    1.383653    0.071658
     14          6           0        0.675746    2.808516    0.067023
     15          1           0        0.192144    3.159042   -0.845172
     16          1           0        0.120958    3.159638    0.937479
     17          1           0        1.695387    3.176621    0.108041
     18          1           0        2.235735   -2.765304    0.108181
     19          1           0        0.687011   -3.037582    0.943638
     20          1           0        0.750241   -3.021369   -0.840263
     21          8           0        3.575230    0.035449   -0.156914
     22          1           0        3.653435    0.993479   -0.201162
     23          1           0        2.618821   -0.114388   -0.079406
 ---------------------------------------------------------------------
 Rotational constants (GHZ):           1.3427162           0.9053013           0.5455438
 Standard basis: Aug-CC-pVTZ (5D, 7F)
 There are   905 symmetry adapted cartesian basis functions of A   symmetry.
 There are   782 symmetry adapted basis functions of A   symmetry.
   782 basis functions,  1116 primitive gaussians,   905 cartesian basis functions
    42 alpha electrons       42 beta electrons
       nuclear repulsion energy       627.7427063089 Hartrees.
 NAtoms=   23 NActive=   23 NUniq=   23 SFac= 1.00D+00 NAtFMM=   60 NAOKFM=F Big=F
 Integral buffers will be    131072 words long.
 Raffenetti 1 integral format.
 Two-electron integral symmetry is turned on.
 ------------------------------------------------------------------------------
 Polarizable Continuum Model (PCM)
 =================================
 Model                : PCM.
 Atomic radii         : UFF (Universal Force Field).
 Polarization charges : Total charges.
 Charge compensation  : None.
 Solution method      : On-the-fly selection.
 Cavity type          : Scaled VdW (van der Waals Surface) (Alpha=1.100).
 Cavity algorithm     : GePol (No added spheres)
                        Default sphere list used, NSphG=   23.
                        Lebedev-Laikov grids with approx.  5.0 points / Ang**2.
                        Smoothing algorithm: York/Karplus (Gamma=1.0000).
                        Polarization charges: spherical gaussians, with
                                              point-specific exponents (IZeta= 3).
                        Self-potential: point-specific (ISelfS= 7).
                        Self-field    : sphere-specific E.n sum rule (ISelfD= 2).
 1st derivatives      : Analytical E(r).r(x)/FMM algorithm (CHGder, D1EAlg=3).
                        Cavity 1st derivative terms included.
 Solvent              : Water, Eps=  78.355300 Eps(inf)=   1.777849
 ------------------------------------------------------------------------------
 One-electron integrals computed using PRISM.
 NBasis=   782 RedAO= T EigKep=  2.02D-06  NBF=   782
 NBsUse=   778 1.00D-06 EigRej=  8.83D-07 NBFU=   778
 Initial guess from the checkpoint file:  "output.chk"
 B after Tr=    -0.000000    0.000000    0.000000
         Rot=    1.000000    0.000006   -0.000018   -0.000144 Ang=   0.02 deg.
 ExpMin= 2.53D-02 ExpMax= 1.53D+04 ExpMxC= 5.22D+02 IAcc=3 IRadAn=         5 AccDes= 0.00D+00
 Harris functional with IExCor=  205 and IRadAn=       5 diagonalized for initial guess.
 HarFok:  IExCor=  205 AccDes= 0.00D+00 IRadAn=         5 IDoV= 1 UseB2=F ITyADJ=14
 ICtDFT=  3500011 ScaDFX=  1.000000  1.000000  1.000000  1.000000
 FoFCou: FMM=F IPFlag=           0 FMFlag=      100000 FMFlg1=           0
         NFxFlg=           0 DoJE=T BraDBF=F KetDBF=T FulRan=T
         wScrn=  0.000000 ICntrl=       500 IOpCl=  0 I1Cent=   200000004 NGrid=           0
         NMat0=    1 NMatS0=      1 NMatT0=    0 NMatD0=    1 NMtDS0=    0 NMtDT0=    0
 Petite list used in FoFCou.
 Requested convergence on RMS density matrix=1.00D-08 within 128 cycles.
 Requested convergence on MAX density matrix=1.00D-06.
 Requested convergence on             energy=1.00D-06.
 No special actions if energy rises.
 Inv3:  Mode=1 IEnd=    10068672.
 Iteration    1 A*A^-1 deviation from unit magnitude is 2.78D-15 for    727.
 Iteration    1 A*A^-1 deviation from orthogonality  is 2.34D-15 for   1373    615.
 Iteration    1 A^-1*A deviation from unit magnitude is 3.00D-15 for    727.
 Iteration    1 A^-1*A deviation from orthogonality  is 8.83D-15 for   1776   1769.
 Error on total polarization charges =  0.01447
 SCF Done:  E(RHF) =  -534.700320225     A.U. after    7 cycles
            NFock=  7  Conv=0.83D-08     -V/T= 2.0015
 ExpMin= 2.53D-02 ExpMax= 1.53D+04 ExpMxC= 5.22D+02 IAcc=3 IRadAn=         5 AccDes= 0.00D+00
 HarFok:  IExCor=  205 AccDes= 0.00D+00 IRadAn=         5 IDoV=-2 UseB2=F ITyADJ=14
 ICtDFT= 12500011 ScaDFX=  1.000000  1.000000  1.000000  1.000000
 Range of M.O.s used for correlation:    12   778
 NBasis=   782 NAE=    42 NBE=    42 NFC=    11 NFV=     0
 NROrb=    767 NOA=    31 NOB=    31 NVA=   736 NVB=   736

 **** Warning!!: The largest alpha MO coefficient is  0.11608429D+03

 Disk-based method using ON**2 memory for 31 occupieds at a time.
 Estimated scratch disk usage= 47466943832 words.
 Actual    scratch disk usage= 42939638104 words.
 JobTyp=1 Pass  1:  I=  12 to  42 NPSUse= 15 ParTrn=T ParDer=T DoDerP=T.
 Spin components of T(2) and E(2):
     alpha-alpha T2 =       0.8277565328D-01 E2=     -0.2588613885D+00
     alpha-beta  T2 =       0.4488183470D+00 E2=     -0.1554003147D+01
     beta-beta   T2 =       0.8277565328D-01 E2=     -0.2588613885D+00
 ANorm=    0.1270578472D+01
 E2 =    -0.2071725924D+01 EUMP2 =    -0.53677204614878D+03
          IDoAtm=11111111111111111111111
 NEqPCM:  Using equilibrium solvation (IEInf=0, Eps=  78.3553, EpsInf=   1.7778)
          Differentiating once with respect to electric field.
                with respect to dipole field.
          Differentiating once with respect to nuclear coordinates.
          There are     1 degrees of freedom in the 1st order CPHF.  IDoFFX=0 NUNeed=     1.
 LinEq1:  Iter=  0 NonCon=     1 RMS=1.87D-03 Max=4.68D-02 NDo=     1
 AX will form     1 AO Fock derivatives at one time.
 LinEq1:  Iter=  1 NonCon=     1 RMS=4.50D-04 Max=6.84D-03 NDo=     1
 LinEq1:  Iter=  2 NonCon=     1 RMS=1.57D-04 Max=4.80D-03 NDo=     1
 LinEq1:  Iter=  3 NonCon=     1 RMS=6.05D-05 Max=1.44D-03 NDo=     1
 LinEq1:  Iter=  4 NonCon=     1 RMS=1.87D-05 Max=9.19D-04 NDo=     1
 LinEq1:  Iter=  5 NonCon=     1 RMS=4.91D-06 Max=2.59D-04 NDo=     1
 LinEq1:  Iter=  6 NonCon=     1 RMS=1.81D-06 Max=9.90D-05 NDo=     1
 LinEq1:  Iter=  7 NonCon=     1 RMS=7.92D-07 Max=5.11D-05 NDo=     1
 LinEq1:  Iter=  8 NonCon=     1 RMS=2.28D-07 Max=5.34D-06 NDo=     1
 LinEq1:  Iter=  9 NonCon=     1 RMS=7.62D-08 Max=2.62D-06 NDo=     1
 LinEq1:  Iter= 10 NonCon=     1 RMS=2.28D-08 Max=5.17D-07 NDo=     1
 LinEq1:  Iter= 11 NonCon=     1 RMS=5.60D-09 Max=1.39D-07 NDo=     1
 LinEq1:  Iter= 12 NonCon=     1 RMS=1.89D-09 Max=5.89D-08 NDo=     1
 LinEq1:  Iter= 13 NonCon=     1 RMS=6.85D-10 Max=2.76D-08 NDo=     1
 LinEq1:  Iter= 14 NonCon=     1 RMS=2.26D-10 Max=1.01D-08 NDo=     1
 LinEq1:  Iter= 15 NonCon=     1 RMS=8.52D-11 Max=1.96D-09 NDo=     1
 LinEq1:  Iter= 16 NonCon=     0 RMS=3.03D-11 Max=8.88D-10 NDo=     1
 Linear equations converged to 1.000D-10 1.000D-09 after    16 iterations.
 End of Minotr F.D. properties file   721 does not exist.
 End of Minotr F.D. properties file   722 does not exist.
 End of Minotr F.D. properties file   788 does not exist.
 D1PCM: PCM CHGder 1st derivatives, ID1Alg=3 FixD1E=F DoIter=F DoCFld=F I1PDM=2.
 Calling FoFJK, ICntrl=  10002127 FMM=F ISym2X=0 I1Cent= 0 IOpClX= 0 NMat=1 NMatS=1 NMatT=0.
 ***** Axes restored to original set *****
 -------------------------------------------------------------------
 Center     Atomic                   Forces (Hartrees/Bohr)
 Number     Number              X              Y              Z
 -------------------------------------------------------------------
      1        6           0.000002994    0.000028485    0.000010072
      2        8          -0.000019960   -0.000096034   -0.000023086
      3        6          -0.000013938    0.000041489    0.000000801
      4        6          -0.000009942    0.000029856   -0.000008998
      5        6          -0.000007043   -0.000004792    0.000004270
      6        6           0.000008870    0.000000130    0.000005545
      7        6           0.000011594    0.000001588   -0.000010307
      8        6           0.000001996    0.000000893   -0.000003807
      9        1           0.000000629   -0.000001743    0.000001330
     10        1           0.000000658   -0.000002751    0.000000614
     11        1           0.000004234   -0.000001492   -0.000001019
     12        1           0.000001797   -0.000003610    0.000007125
     13        8           0.000000379   -0.000026824    0.000000658
     14        6           0.000001510    0.000009370   -0.000008322
     15        1          -0.000002750    0.000000881    0.000002330
     16        1           0.000004111   -0.000000122    0.000002878
     17        1          -0.000001387    0.000000648    0.000002105
     18        1          -0.000000008   -0.000003995   -0.000002486
     19        1           0.000003135    0.000000305   -0.000000374
     20        1          -0.000005708   -0.000001491   -0.000005114
     21        8           0.000003441   -0.000020597   -0.000035221
     22        1           0.000002728   -0.000020932    0.000002356
     23        1           0.000012658    0.000070742    0.000058651
 -------------------------------------------------------------------
 Cartesian Forces:  Max     0.000096034 RMS     0.000019552

 GradGradGradGradGradGradGradGradGradGradGradGradGradGradGradGradGradGrad
 Berny optimization.
 Using GEDIIS/GDIIS optimizer.
 FormGI is forming the generalized inverse of G from B-inverse, IUseBI=4.
 Internal  Forces:  Max     0.000060200 RMS     0.000010124
 Search for a local minimum.
 Step number  12 out of a maximum of  111
 All quantities printed in internal units (Hartrees-Bohrs-Radians)
 Mixed Optimization -- En-DIIS/RFO-DIIS
 Swapping is turned off.
 Update second derivatives using D2CorX and points    1    2    3    4    5
                                                      6    7    8    9   10
                                                     11   12
 DE= -3.89D-07 DEPred=-2.93D-07 R= 1.33D+00
 Trust test= 1.33D+00 RLast= 1.93D-02 DXMaxT set to 3.00D-01
 ITU=  0  0  1  0  0  1  0  1  1  1  1  0
     Eigenvalues ---    0.00042   0.00157   0.00345   0.01330   0.01381
     Eigenvalues ---    0.01704   0.02108   0.02118   0.02125   0.02142
     Eigenvalues ---    0.02153   0.02164   0.02182   0.02192   0.02448
     Eigenvalues ---    0.03139   0.04609   0.07634   0.08212   0.10151
     Eigenvalues ---    0.10665   0.15199   0.15902   0.15990   0.16000
     Eigenvalues ---    0.16000   0.16001   0.16002   0.16009   0.16012
     Eigenvalues ---    0.16032   0.16064   0.16254   0.22002   0.22120
     Eigenvalues ---    0.22300   0.24441   0.24595   0.25127   0.25529
     Eigenvalues ---    0.34772   0.34812   0.34821   0.34847   0.35405
     Eigenvalues ---    0.35416   0.35773   0.35793   0.35848   0.35995
     Eigenvalues ---    0.39855   0.40747   0.41150   0.42083   0.43566
     Eigenvalues ---    0.46056   0.46512   0.47652   0.49272   0.52467
     Eigenvalues ---    0.53098   0.54967   0.63670
 En-DIIS/RFO-DIIS/Sim-DIIS IScMMF=       -3 using points:    12   11   10    9    8    7    6    5    4    3
 RFO step:  Lambda=-2.84597822D-07.
 DIIS inversion failure, remove point  10.
 DIIS inversion failure, remove point   9.
 DIIS inversion failure, remove point   8.
 DIIS inversion failure, remove point   7.
 DIIS inversion failure, remove point   6.
 DIIS inversion failure, remove point   5.
 RFO-DIIS uses    4 points instead of   10
 DidBck=F Rises=F RFO-DIIS coefs:    1.61101   -0.50292   -0.36999    0.26190    0.00000
                  RFO-DIIS coefs:    0.00000    0.00000    0.00000    0.00000    0.00000
 Iteration  1 RMS(Cart)=  0.00053007 RMS(Int)=  0.00000209
 Iteration  2 RMS(Cart)=  0.00000168 RMS(Int)=  0.00000182
 Iteration  3 RMS(Cart)=  0.00000000 RMS(Int)=  0.00000182
 Variable       Old X    -DE/DX   Delta X   Delta X   Delta X     New X
                                 (Linear)    (Quad)   (Total)
    R1        2.70178  -0.00000  -0.00015   0.00004  -0.00011   2.70167
    R2        2.05015   0.00000   0.00001  -0.00000   0.00001   2.05016
    R3        2.05950   0.00000   0.00003  -0.00000   0.00003   2.05952
    R4        2.05960   0.00000   0.00001  -0.00000   0.00001   2.05961
    R5        2.57684  -0.00000   0.00008  -0.00002   0.00006   2.57691
    R6        3.65864  -0.00001   0.00010  -0.00014  -0.00004   3.65860
    R7        2.66617  -0.00000  -0.00008   0.00002  -0.00006   2.66611
    R8        2.62820   0.00001  -0.00002   0.00003   0.00000   2.62820
    R9        2.63004   0.00001  -0.00003   0.00001  -0.00002   2.63002
   R10        2.57192   0.00000   0.00021  -0.00007   0.00014   2.57206
   R11        2.64553   0.00001  -0.00001   0.00001   0.00001   2.64554
   R12        2.04091   0.00001  -0.00003   0.00003   0.00000   2.04091
   R13        2.62257   0.00001  -0.00002   0.00002  -0.00000   2.62256
   R14        2.04422   0.00000   0.00000   0.00001   0.00001   2.04423
   R15        2.64563   0.00001  -0.00001   0.00002   0.00001   2.64563
   R16        2.04412   0.00000   0.00000  -0.00000  -0.00000   2.04412
   R17        2.04106  -0.00000  -0.00002  -0.00000  -0.00002   2.04104
   R18        2.69940  -0.00000  -0.00010   0.00002  -0.00009   2.69932
   R19        2.06044  -0.00000   0.00003  -0.00001   0.00002   2.06046
   R20        2.06038   0.00000   0.00001   0.00000   0.00001   2.06040
   R21        2.05003   0.00000   0.00002  -0.00000   0.00002   2.05004
   R22        1.81836   0.00000   0.00000   0.00000   0.00001   1.81837
   R23        1.83525  -0.00000  -0.00002   0.00001  -0.00001   1.83524
    A1        1.84342   0.00000   0.00004   0.00001   0.00005   1.84347
    A2        1.93096  -0.00000   0.00007  -0.00002   0.00004   1.93101
    A3        1.93149   0.00001   0.00010  -0.00000   0.00009   1.93158
    A4        1.91858   0.00000  -0.00007   0.00003  -0.00004   1.91854
    A5        1.91902  -0.00001  -0.00005  -0.00003  -0.00008   1.91894
    A6        1.91917  -0.00000  -0.00008   0.00001  -0.00007   1.91910
    A7        2.03260   0.00001   0.00005   0.00006   0.00012   2.03272
    A8        2.03580   0.00002  -0.00014   0.00017   0.00004   2.03584
    A9        2.20529  -0.00003   0.00028  -0.00015   0.00013   2.20542
   A10        2.00818  -0.00002  -0.00010  -0.00002  -0.00012   2.00806
   A11        2.18022   0.00002   0.00003   0.00007   0.00009   2.18031
   A12        2.09479  -0.00000   0.00007  -0.00004   0.00003   2.09482
   A13        2.08885   0.00000   0.00004   0.00001   0.00005   2.08890
   A14        2.00852  -0.00001  -0.00009   0.00002  -0.00006   2.00846
   A15        2.18581   0.00000   0.00005  -0.00003   0.00002   2.18583
   A16        2.09455  -0.00000  -0.00008   0.00002  -0.00006   2.09448
   A17        2.09974   0.00000   0.00002   0.00000   0.00002   2.09976
   A18        2.08889  -0.00000   0.00006  -0.00002   0.00004   2.08894
   A19        2.09830  -0.00000   0.00004  -0.00002   0.00002   2.09832
   A20        2.08241   0.00000   0.00001   0.00001   0.00002   2.08243
   A21        2.10247  -0.00000  -0.00005   0.00001  -0.00004   2.10243
   A22        2.09721  -0.00000   0.00004  -0.00001   0.00003   2.09724
   A23        2.10315  -0.00000  -0.00005   0.00000  -0.00005   2.10310
   A24        2.08283   0.00000   0.00001   0.00001   0.00002   2.08285
   A25        2.09267   0.00000  -0.00010   0.00004  -0.00007   2.09260
   A26        2.10084   0.00000   0.00003  -0.00001   0.00002   2.10086
   A27        2.08968  -0.00000   0.00008  -0.00003   0.00005   2.08973
   A28        2.02542   0.00000   0.00000  -0.00004  -0.00003   2.02539
   A29        1.93352   0.00000   0.00007  -0.00000   0.00007   1.93359
   A30        1.93339   0.00000   0.00006  -0.00002   0.00005   1.93344
   A31        1.84598   0.00000   0.00005  -0.00001   0.00004   1.84602
   A32        1.91633  -0.00000  -0.00004  -0.00000  -0.00005   1.91629
   A33        1.91711  -0.00000  -0.00008   0.00001  -0.00007   1.91704
   A34        1.91644  -0.00000  -0.00006   0.00002  -0.00004   1.91640
   A35        1.81040   0.00000  -0.00001   0.00001   0.00000   1.81041
   A36        2.71856  -0.00006  -0.00028  -0.00019  -0.00047   2.71809
    D1        3.13452   0.00001  -0.00029   0.00050   0.00021   3.13474
    D2        0.13106  -0.00001  -0.00188  -0.00004  -0.00192   0.12914
    D3       -1.07330   0.00001  -0.00032   0.00053   0.00022  -1.07308
    D4        2.20643  -0.00000  -0.00190  -0.00001  -0.00191   2.20451
    D5        1.05835   0.00001  -0.00031   0.00053   0.00023   1.05858
    D6       -1.94511  -0.00000  -0.00189  -0.00001  -0.00191  -1.94702
    D7       -3.13205  -0.00001  -0.00013  -0.00058  -0.00071  -3.13276
    D8        0.01030  -0.00002  -0.00005  -0.00077  -0.00082   0.00948
    D9       -0.14387   0.00000   0.00160   0.00006   0.00166  -0.14222
   D10        2.99848  -0.00000   0.00169  -0.00014   0.00155   3.00002
   D11       -0.03476   0.00001   0.00585  -0.00013   0.00573  -0.02904
   D12       -3.02269  -0.00001   0.00410  -0.00075   0.00335  -3.01934
   D13       -3.14023  -0.00001   0.00033  -0.00036  -0.00003  -3.14026
   D14        0.00141  -0.00000   0.00024  -0.00025  -0.00000   0.00141
   D15        0.00064  -0.00000   0.00025  -0.00017   0.00008   0.00072
   D16       -3.14090   0.00000   0.00016  -0.00006   0.00010  -3.14079
   D17        3.14019   0.00001  -0.00020   0.00034   0.00014   3.14033
   D18       -0.00088   0.00000  -0.00020   0.00020  -0.00001  -0.00088
   D19       -0.00061   0.00000  -0.00011   0.00013   0.00002  -0.00059
   D20        3.14151  -0.00000  -0.00011  -0.00001  -0.00012   3.14139
   D21       -0.00031   0.00000  -0.00022   0.00010  -0.00013  -0.00044
   D22        3.14142   0.00000  -0.00020   0.00016  -0.00004   3.14138
   D23        3.14123  -0.00000  -0.00013  -0.00003  -0.00016   3.14107
   D24       -0.00023  -0.00000  -0.00011   0.00003  -0.00007  -0.00030
   D25        3.13973   0.00001   0.00061   0.00023   0.00084   3.14057
   D26       -0.00181   0.00001   0.00051   0.00036   0.00087  -0.00094
   D27       -0.00006   0.00000   0.00006   0.00002   0.00008   0.00002
   D28        3.14156   0.00000  -0.00010   0.00010  -0.00001   3.14155
   D29        3.14140  -0.00000   0.00004  -0.00004  -0.00001   3.14139
   D30       -0.00017  -0.00000  -0.00013   0.00003  -0.00009  -0.00026
   D31        0.00010  -0.00000   0.00009  -0.00006   0.00002   0.00012
   D32       -3.14141   0.00000   0.00014   0.00001   0.00015  -3.14127
   D33       -3.14152  -0.00000   0.00025  -0.00014   0.00011  -3.14141
   D34        0.00015   0.00000   0.00030  -0.00007   0.00023   0.00039
   D35        0.00024  -0.00000  -0.00006  -0.00002  -0.00007   0.00016
   D36        3.14131   0.00000  -0.00006   0.00013   0.00007   3.14138
   D37       -3.14144  -0.00001  -0.00011  -0.00008  -0.00020   3.14155
   D38       -0.00036   0.00000  -0.00011   0.00006  -0.00005  -0.00041
   D39       -1.06643  -0.00001  -0.00022  -0.00029  -0.00052  -1.06695
   D40        1.06467  -0.00000  -0.00019  -0.00031  -0.00049   1.06418
   D41        3.14028  -0.00000  -0.00019  -0.00030  -0.00049   3.13979
   D42        3.13600  -0.00003  -0.00305  -0.00204  -0.00509   3.13091
         Item               Value     Threshold  Converged?
 Maximum Force            0.000060     0.000450     YES
 RMS     Force            0.000010     0.000300     YES
 Maximum Displacement     0.002126     0.001800     NO 
 RMS     Displacement     0.000530     0.001200     YES
 Predicted change in Energy=-1.351501D-07
 GradGradGradGradGradGradGradGradGradGradGradGradGradGradGradGradGradGrad

                          Input orientation:                          
 ---------------------------------------------------------------------
 Center     Atomic      Atomic             Coordinates (Angstroms)
 Number     Number       Type             X           Y           Z
 ---------------------------------------------------------------------
      1          6           0        0.003215   -0.038691    0.001291
      2          8           0        0.003455   -0.055867    1.430849
      3          6           0        1.223817   -0.029398    2.038740
      4          6           0        1.189608   -0.058595    3.448866
      5          6           0        2.380981   -0.033643    4.167876
      6          6           0        3.605717    0.019648    3.491807
      7          6           0        3.637333    0.047797    2.104651
      8          6           0        2.443870    0.023189    1.373169
      9          1           0        2.476580    0.045553    0.293824
     10          1           0        4.581147    0.088674    1.577757
     11          1           0        4.524936    0.038642    4.061788
     12          1           0        2.366510   -0.055409    5.247561
     13          8           0       -0.056134   -0.110612    3.994718
     14          6           0       -0.114882   -0.142264    5.421576
     15          1           0        0.389784   -1.027263    5.810097
     16          1           0        0.334107    0.755539    5.847187
     17          1           0       -1.169635   -0.180019    5.672449
     18          1           0       -1.041029   -0.071243   -0.291115
     19          1           0        0.465103    0.875153   -0.371975
     20          1           0        0.527330   -0.908695   -0.394021
     21          8           0       -2.662890   -0.495364    2.334802
     22          1           0       -2.844608   -0.569150    3.276840
     23          1           0       -1.703719   -0.348231    2.295928
 ---------------------------------------------------------------------
                    Distance matrix (angstroms):
                    1          2          3          4          5
     1  C    0.000000
     2  O    1.429661   0.000000
     3  C    2.375111   1.363640   0.000000
     4  C    3.646053   2.340803   1.410844   0.000000
     5  C    4.797314   3.625526   2.423276   1.391749   0.000000
     6  C    5.016485   4.150848   2.790566   2.417757   1.399960
     7  C    4.199812   3.697273   2.415650   2.794565   2.417013
     8  C    2.800478   2.442376   1.390784   2.426598   2.795992
     9  H    2.492029   2.723869   2.149364   3.409023   3.876041
    10  H    4.843442   4.582329   3.390887   3.876245   3.400648
    11  H    6.077794   5.232071   3.872305   3.392571   2.147795
    12  H    5.754024   4.489022   3.406311   2.149514   1.080001
    13  O    3.994516   2.565146   2.338957   1.361078   2.444470
    14  C    5.422561   3.993416   3.639840   2.366491   2.795155
    15  H    5.904993   4.502296   3.989296   2.674593   2.765689
    16  H    5.908874   4.502416   3.988982   2.673320   2.762713
    17  H    5.792891   4.402582   4.353750   3.244240   3.859021
    18  H    1.084900   2.014037   3.249539   4.354694   5.620869
    19  H    1.089853   2.080887   2.684289   3.999453   5.010663
    20  H    1.089897   2.081325   2.678915   3.991124   5.001264
    21  O    3.572386   2.849506   3.925718   4.034061   5.386462
    22  H    4.372723   3.432580   4.286759   4.070032   5.327991
    23  H    2.876595   1.936048   2.956056   3.128019   4.504212
                    6          7          8          9         10
     6  C    0.000000
     7  C    1.387802   0.000000
     8  C    2.416304   1.400009   0.000000
     9  H    3.391566   2.150918   1.080073   0.000000
    10  H    2.149376   1.081699   2.148045   2.465674   0.000000
    11  H    1.081759   2.149025   3.399963   4.288749   2.485171
    12  H    2.150334   3.391684   3.875961   4.955988   4.288687
    13  O    3.698518   4.152005   3.624975   4.487276   5.233144
    14  C    4.194410   5.011709   4.792096   5.748460   6.072970
    15  H    4.100331   5.043080   5.000905   5.994575   6.060160
    16  H    4.097900   5.041704   5.000427   5.994507   6.058885
    17  H    5.253480   5.990661   5.619833   6.501952   7.064715
    18  H    5.992579   5.257465   3.863066   3.567824   5.926814
    19  H    5.052144   4.108679   2.772525   2.275427   4.621886
    20  H    5.043605   4.102482   2.768483   2.276686   4.616935
    21  O    6.395258   6.327780   5.222320   5.556288   7.306866
    22  H    6.480709   6.615906   5.651799   6.131174   7.646009
    23  H    5.454867   5.359129   4.265200   4.651708   6.340836
                   11         12         13         14         15
    11  H    0.000000
    12  H    2.464488   0.000000
    13  O    4.583991   2.727978   0.000000
    14  C    4.838353   2.489002   1.428417   0.000000
    15  H    4.614349   2.273410   2.081992   1.090348   0.000000
    16  H    4.611360   2.268888   2.081861   1.090314   1.784056
    17  H    5.922008   3.563760   2.014816   1.084835   1.780044
    18  H    7.066810   6.502961   4.397719   5.787714   6.339242
    19  H    6.069617   6.005038   4.506820   5.910732   6.468607
    20  H    6.060738   5.994842   4.498711   5.900934   6.206776
    21  O    7.411645   5.828601   3.114247   4.018109   4.656115
    22  H    7.436110   5.594947   2.915681   3.497647   4.133830
    23  H    6.485683   5.036333   2.378422   3.512336   4.146472
                   16         17         18         19         20
    16  H    0.000000
    17  H    1.779619   0.000000
    18  H    6.344550   5.965942   0.000000
    19  H    6.221692   6.349867   1.780629   0.000000
    20  H    6.462174   6.341350   1.780917   1.785070   0.000000
    21  O    4.783680   3.670032   3.115405   4.357671   4.218391
    22  H    4.297175   2.948881   4.028785   5.133619   4.996046
    23  H    4.240576   3.422636   2.684896   3.649406   3.539425
                   21         22         23
    21  O    0.000000
    22  H    0.962237   0.000000
    23  H    0.971168   1.520730   0.000000
 Stoichiometry    C8H12O3
 Framework group  C1[X(C8H12O3)]
 Deg. of freedom    63
 Full point group                 C1      NOp   1
 Largest Abelian subgroup         C1      NOp   1
 Largest concise Abelian subgroup C1      NOp   1
                         Standard orientation:                         
 ---------------------------------------------------------------------
 Center     Atomic      Atomic             Coordinates (Angstroms)
 Number     Number       Type             X           Y           Z
 ---------------------------------------------------------------------
      1          6           0        1.165606   -2.592043    0.071776
      2          8           0        1.004631   -1.171490    0.078499
      3          6           0       -0.275668   -0.704706    0.028876
      4          6           0       -0.399476    0.700691    0.025718
      5          6           0       -1.663522    1.281141   -0.021515
      6          6           0       -2.804569    0.471259   -0.066136
      7          6           0       -2.680721   -0.911003   -0.063456
      8          6           0       -1.413214   -1.503618   -0.015940
      9          1           0       -1.324919   -2.580074   -0.013968
     10          1           0       -3.559361   -1.540974   -0.098130
     11          1           0       -3.781566    0.934239   -0.102583
     12          1           0       -1.769976    2.355879   -0.024173
     13          8           0        0.777053    1.383530    0.070918
     14          6           0        0.675842    2.808353    0.067323
     15          1           0        0.192034    3.159613   -0.844491
     16          1           0        0.121290    3.158920    0.938162
     17          1           0        1.695496    3.176445    0.108335
     18          1           0        2.236018   -2.764960    0.108164
     19          1           0        0.687653   -3.036937    0.944364
     20          1           0        0.750272   -3.022006   -0.839545
     21          8           0        3.575184    0.035461   -0.156468
     22          1           0        3.653651    0.993436   -0.201498
     23          1           0        2.618795   -0.114025   -0.078101
 ---------------------------------------------------------------------
 Rotational constants (GHZ):           1.3428560           0.9052658           0.5455471
 Standard basis: Aug-CC-pVTZ (5D, 7F)
 There are   905 symmetry adapted cartesian basis functions of A   symmetry.
 There are   782 symmetry adapted basis functions of A   symmetry.
   782 basis functions,  1116 primitive gaussians,   905 cartesian basis functions
    42 alpha electrons       42 beta electrons
       nuclear repulsion energy       627.7457228629 Hartrees.
 NAtoms=   23 NActive=   23 NUniq=   23 SFac= 1.00D+00 NAtFMM=   60 NAOKFM=F Big=F
 Integral buffers will be    131072 words long.
 Raffenetti 1 integral format.
 Two-electron integral symmetry is turned on.
 ------------------------------------------------------------------------------
 Polarizable Continuum Model (PCM)
 =================================
 Model                : PCM.
 Atomic radii         : UFF (Universal Force Field).
 Polarization charges : Total charges.
 Charge compensation  : None.
 Solution method      : On-the-fly selection.
 Cavity type          : Scaled VdW (van der Waals Surface) (Alpha=1.100).
 Cavity algorithm     : GePol (No added spheres)
                        Default sphere list used, NSphG=   23.
                        Lebedev-Laikov grids with approx.  5.0 points / Ang**2.
                        Smoothing algorithm: York/Karplus (Gamma=1.0000).
                        Polarization charges: spherical gaussians, with
                                              point-specific exponents (IZeta= 3).
                        Self-potential: point-specific (ISelfS= 7).
                        Self-field    : sphere-specific E.n sum rule (ISelfD= 2).
 1st derivatives      : Analytical E(r).r(x)/FMM algorithm (CHGder, D1EAlg=3).
                        Cavity 1st derivative terms included.
 Solvent              : Water, Eps=  78.355300 Eps(inf)=   1.777849
 ------------------------------------------------------------------------------
 One-electron integrals computed using PRISM.
 NBasis=   782 RedAO= T EigKep=  2.01D-06  NBF=   782
 NBsUse=   778 1.00D-06 EigRej=  8.83D-07 NBFU=   778
 Initial guess from the checkpoint file:  "output.chk"
 B after Tr=    -0.000000   -0.000000   -0.000000
         Rot=    1.000000   -0.000000   -0.000004   -0.000002 Ang=  -0.00 deg.
 Requested convergence on RMS density matrix=1.00D-08 within 128 cycles.
 Requested convergence on MAX density matrix=1.00D-06.
 Requested convergence on             energy=1.00D-06.
 No special actions if energy rises.
 Inv3:  Mode=1 IEnd=    10068672.
 Iteration    1 A*A^-1 deviation from unit magnitude is 3.11D-15 for    755.
 Iteration    1 A*A^-1 deviation from orthogonality  is 2.22D-15 for   1145    363.
 Iteration    1 A^-1*A deviation from unit magnitude is 3.33D-15 for   1769.
 Iteration    1 A^-1*A deviation from orthogonality  is 1.30D-14 for   1776   1769.
 Error on total polarization charges =  0.01447
 SCF Done:  E(RHF) =  -534.700321594     A.U. after    6 cycles
            NFock=  6  Conv=0.69D-08     -V/T= 2.0015
 ExpMin= 2.53D-02 ExpMax= 1.53D+04 ExpMxC= 5.22D+02 IAcc=3 IRadAn=         5 AccDes= 0.00D+00
 HarFok:  IExCor=  205 AccDes= 0.00D+00 IRadAn=         5 IDoV=-2 UseB2=F ITyADJ=14
 ICtDFT= 12500011 ScaDFX=  1.000000  1.000000  1.000000  1.000000
 Range of M.O.s used for correlation:    12   778
 NBasis=   782 NAE=    42 NBE=    42 NFC=    11 NFV=     0
 NROrb=    767 NOA=    31 NOB=    31 NVA=   736 NVB=   736

 **** Warning!!: The largest alpha MO coefficient is  0.11603922D+03

 Disk-based method using ON**2 memory for 31 occupieds at a time.
 Estimated scratch disk usage= 47466611840 words.
 Actual    scratch disk usage= 42938968192 words.
 JobTyp=1 Pass  1:  I=  12 to  42 NPSUse= 15 ParTrn=T ParDer=T DoDerP=T.
 Spin components of T(2) and E(2):
     alpha-alpha T2 =       0.8277544155D-01 E2=     -0.2588611246D+00
     alpha-beta  T2 =       0.4488179070D+00 E2=     -0.1554002538D+01
     beta-beta   T2 =       0.8277544155D-01 E2=     -0.2588611246D+00
 ANorm=    0.1270578132D+01
 E2 =    -0.2071724787D+01 EUMP2 =    -0.53677204638166D+03
          IDoAtm=11111111111111111111111
 NEqPCM:  Using equilibrium solvation (IEInf=0, Eps=  78.3553, EpsInf=   1.7778)
          Differentiating once with respect to electric field.
                with respect to dipole field.
          Differentiating once with respect to nuclear coordinates.
          There are     1 degrees of freedom in the 1st order CPHF.  IDoFFX=0 NUNeed=     1.
 LinEq1:  Iter=  0 NonCon=     1 RMS=1.87D-03 Max=4.68D-02 NDo=     1
 AX will form     1 AO Fock derivatives at one time.
 LinEq1:  Iter=  1 NonCon=     1 RMS=4.50D-04 Max=6.85D-03 NDo=     1
 LinEq1:  Iter=  2 NonCon=     1 RMS=1.57D-04 Max=4.78D-03 NDo=     1
 LinEq1:  Iter=  3 NonCon=     1 RMS=6.05D-05 Max=1.44D-03 NDo=     1
 LinEq1:  Iter=  4 NonCon=     1 RMS=1.87D-05 Max=9.19D-04 NDo=     1
 LinEq1:  Iter=  5 NonCon=     1 RMS=4.91D-06 Max=2.58D-04 NDo=     1
 LinEq1:  Iter=  6 NonCon=     1 RMS=1.81D-06 Max=9.90D-05 NDo=     1
 LinEq1:  Iter=  7 NonCon=     1 RMS=7.92D-07 Max=5.10D-05 NDo=     1
 LinEq1:  Iter=  8 NonCon=     1 RMS=2.28D-07 Max=5.34D-06 NDo=     1
 LinEq1:  Iter=  9 NonCon=     1 RMS=7.62D-08 Max=2.61D-06 NDo=     1
 LinEq1:  Iter= 10 NonCon=     1 RMS=2.27D-08 Max=5.15D-07 NDo=     1
 LinEq1:  Iter= 11 NonCon=     1 RMS=5.60D-09 Max=1.39D-07 NDo=     1
 LinEq1:  Iter= 12 NonCon=     1 RMS=1.88D-09 Max=5.87D-08 NDo=     1
 LinEq1:  Iter= 13 NonCon=     1 RMS=6.82D-10 Max=2.75D-08 NDo=     1
 LinEq1:  Iter= 14 NonCon=     1 RMS=2.25D-10 Max=1.01D-08 NDo=     1
 LinEq1:  Iter= 15 NonCon=     1 RMS=8.51D-11 Max=1.97D-09 NDo=     1
 LinEq1:  Iter= 16 NonCon=     0 RMS=3.02D-11 Max=8.89D-10 NDo=     1
 Linear equations converged to 1.000D-10 1.000D-09 after    16 iterations.
 End of Minotr F.D. properties file   721 does not exist.
 End of Minotr F.D. properties file   722 does not exist.
 End of Minotr F.D. properties file   788 does not exist.
 D1PCM: PCM CHGder 1st derivatives, ID1Alg=3 FixD1E=F DoIter=F DoCFld=F I1PDM=2.
 Calling FoFJK, ICntrl=  10002127 FMM=F ISym2X=0 I1Cent= 0 IOpClX= 0 NMat=1 NMatS=1 NMatT=0.
 ***** Axes restored to original set *****
 -------------------------------------------------------------------
 Center     Atomic                   Forces (Hartrees/Bohr)
 Number     Number              X              Y              Z
 -------------------------------------------------------------------
      1        6           0.000018407    0.000030033   -0.000030162
      2        8           0.000001768   -0.000083800   -0.000000859
      3        6          -0.000046162    0.000034932   -0.000027115
      4        6          -0.000055130    0.000026062    0.000027716
      5        6          -0.000005858   -0.000007260    0.000002829
      6        6           0.000014196    0.000008542    0.000009161
      7        6           0.000011290   -0.000003629   -0.000014985
      8        6          -0.000006012   -0.000006395    0.000008242
      9        1          -0.000001589    0.000002356   -0.000008645
     10        1          -0.000000984    0.000003911   -0.000002141
     11        1          -0.000001116   -0.000005507   -0.000000510
     12        1           0.000003724   -0.000003002    0.000006402
     13        8           0.000051602   -0.000011790   -0.000027965
     14        6          -0.000004112    0.000000856    0.000027660
     15        1          -0.000002834    0.000003113   -0.000003548
     16        1           0.000004734   -0.000000118   -0.000003021
     17        1           0.000001108    0.000000485   -0.000002431
     18        1           0.000000431   -0.000003450    0.000003700
     19        1           0.000004961   -0.000002856    0.000006543
     20        1          -0.000005660   -0.000002691    0.000002846
     21        8          -0.000005638   -0.000007436   -0.000028753
     22        1           0.000002424   -0.000019740   -0.000001435
     23        1           0.000020449    0.000047384    0.000056471
 -------------------------------------------------------------------
 Cartesian Forces:  Max     0.000083800 RMS     0.000021080

 GradGradGradGradGradGradGradGradGradGradGradGradGradGradGradGradGradGrad
 Berny optimization.
 Using GEDIIS/GDIIS optimizer.
 FormGI is forming the generalized inverse of G from B-inverse, IUseBI=4.
 Internal  Forces:  Max     0.000059002 RMS     0.000012349
 Search for a local minimum.
 Step number  13 out of a maximum of  111
 All quantities printed in internal units (Hartrees-Bohrs-Radians)
 Mixed Optimization -- En-DIIS/RFO-DIIS
 Swapping is turned off.
 Update second derivatives using D2CorX and points    1    2    3    4    5
                                                      6    7    8    9   10
                                                     11   12   13
 DE= -2.33D-07 DEPred=-1.35D-07 R= 1.72D+00
 Trust test= 1.72D+00 RLast= 9.50D-03 DXMaxT set to 3.00D-01
 ITU=  0  0  0  1  0  0  1  0  1  1  1  1  0
     Eigenvalues ---    0.00039   0.00107   0.00320   0.00834   0.01334
     Eigenvalues ---    0.01663   0.02110   0.02117   0.02120   0.02142
     Eigenvalues ---    0.02155   0.02167   0.02182   0.02194   0.02412
     Eigenvalues ---    0.03002   0.04563   0.07634   0.08210   0.10151
     Eigenvalues ---    0.10665   0.14831   0.15985   0.15998   0.16000
     Eigenvalues ---    0.16001   0.16002   0.16004   0.16011   0.16029
     Eigenvalues ---    0.16057   0.16126   0.16479   0.22006   0.22272
     Eigenvalues ---    0.22447   0.23490   0.24555   0.25064   0.26700
     Eigenvalues ---    0.34783   0.34818   0.34842   0.34856   0.35415
     Eigenvalues ---    0.35416   0.35780   0.35793   0.35833   0.36024
     Eigenvalues ---    0.39874   0.41104   0.41606   0.42283   0.43637
     Eigenvalues ---    0.46100   0.46532   0.47701   0.49288   0.52698
     Eigenvalues ---    0.53241   0.54988   0.76417
 En-DIIS/RFO-DIIS/Sim-DIIS IScMMF=       -3 using points:    13   12   11   10    9    8    7    6    5    4
 RFO step:  Lambda=-6.43482558D-07.
 DIIS inversion failure, remove point  10.
 DIIS inversion failure, remove point   9.
 DIIS inversion failure, remove point   8.
 DIIS inversion failure, remove point   7.
 DIIS inversion failure, remove point   6.
 DIIS inversion failure, remove point   5.
 RFO-DIIS uses    4 points instead of   10
 DidBck=F Rises=F RFO-DIIS coefs:    2.55338   -0.73750   -1.18759    0.37172    0.00000
                  RFO-DIIS coefs:    0.00000    0.00000    0.00000    0.00000    0.00000
 Iteration  1 RMS(Cart)=  0.00208106 RMS(Int)=  0.00000579
 Iteration  2 RMS(Cart)=  0.00000697 RMS(Int)=  0.00000266
 Iteration  3 RMS(Cart)=  0.00000000 RMS(Int)=  0.00000266
 Variable       Old X    -DE/DX   Delta X   Delta X   Delta X     New X
                                 (Linear)    (Quad)   (Total)
    R1        2.70167   0.00002  -0.00025   0.00009  -0.00016   2.70151
    R2        2.05016  -0.00000   0.00002  -0.00000   0.00001   2.05018
    R3        2.05952  -0.00000   0.00006  -0.00002   0.00004   2.05956
    R4        2.05961  -0.00000   0.00002  -0.00001   0.00001   2.05962
    R5        2.57691  -0.00004   0.00010  -0.00006   0.00004   2.57695
    R6        3.65860  -0.00001  -0.00027   0.00000  -0.00027   3.65833
    R7        2.66611   0.00002  -0.00015   0.00006  -0.00008   2.66603
    R8        2.62820   0.00000  -0.00002   0.00003   0.00000   2.62820
    R9        2.63002   0.00001  -0.00003   0.00002  -0.00001   2.63002
   R10        2.57206  -0.00005   0.00032  -0.00011   0.00021   2.57227
   R11        2.64554   0.00001   0.00002   0.00000   0.00003   2.64557
   R12        2.04091   0.00001  -0.00000  -0.00000  -0.00000   2.04090
   R13        2.62256   0.00001  -0.00001   0.00000  -0.00000   2.62256
   R14        2.04423  -0.00000   0.00003  -0.00002   0.00000   2.04423
   R15        2.64563   0.00001   0.00000   0.00000   0.00000   2.64564
   R16        2.04412   0.00000  -0.00000   0.00000   0.00000   2.04412
   R17        2.04104   0.00001  -0.00004   0.00002  -0.00002   2.04102
   R18        2.69932   0.00002  -0.00018   0.00007  -0.00011   2.69920
   R19        2.06046  -0.00001   0.00004  -0.00002   0.00002   2.06048
   R20        2.06040   0.00000   0.00003  -0.00001   0.00002   2.06041
   R21        2.05004  -0.00000   0.00003  -0.00001   0.00002   2.05006
   R22        1.81837  -0.00000   0.00001   0.00000   0.00001   1.81837
   R23        1.83524   0.00001  -0.00003   0.00002  -0.00001   1.83523
    A1        1.84347  -0.00000   0.00008  -0.00001   0.00008   1.84354
    A2        1.93101  -0.00001   0.00010  -0.00005   0.00005   1.93106
    A3        1.93158  -0.00000   0.00018  -0.00005   0.00013   1.93171
    A4        1.91854   0.00001  -0.00008   0.00006  -0.00002   1.91852
    A5        1.91894  -0.00000  -0.00014   0.00001  -0.00013   1.91881
    A6        1.91910   0.00000  -0.00014   0.00004  -0.00010   1.91900
    A7        2.03272  -0.00002   0.00015  -0.00003   0.00010   2.03282
    A8        2.03584   0.00004  -0.00014   0.00027   0.00012   2.03596
    A9        2.20542  -0.00001   0.00097  -0.00019   0.00077   2.20619
   A10        2.00806   0.00002  -0.00024   0.00009  -0.00015   2.00791
   A11        2.18031  -0.00002   0.00012  -0.00005   0.00008   2.18039
   A12        2.09482  -0.00000   0.00012  -0.00005   0.00007   2.09489
   A13        2.08890  -0.00000   0.00007  -0.00001   0.00005   2.08895
   A14        2.00846   0.00001  -0.00013   0.00001  -0.00012   2.00834
   A15        2.18583  -0.00001   0.00006   0.00001   0.00007   2.18590
   A16        2.09448   0.00000  -0.00014   0.00004  -0.00010   2.09439
   A17        2.09976   0.00000   0.00004   0.00001   0.00005   2.09981
   A18        2.08894  -0.00000   0.00009  -0.00005   0.00005   2.08899
   A19        2.09832  -0.00000   0.00006  -0.00001   0.00004   2.09837
   A20        2.08243  -0.00000   0.00004  -0.00002   0.00002   2.08245
   A21        2.10243   0.00000  -0.00009   0.00003  -0.00006   2.10237
   A22        2.09724  -0.00000   0.00005  -0.00001   0.00004   2.09728
   A23        2.10310   0.00000  -0.00010   0.00002  -0.00007   2.10302
   A24        2.08285   0.00000   0.00005  -0.00001   0.00004   2.08289
   A25        2.09260   0.00001  -0.00015   0.00005  -0.00010   2.09250
   A26        2.10086  -0.00001   0.00002  -0.00001   0.00001   2.10087
   A27        2.08973  -0.00000   0.00013  -0.00004   0.00009   2.08982
   A28        2.02539   0.00001  -0.00006   0.00010   0.00004   2.02543
   A29        1.93359  -0.00000   0.00013  -0.00003   0.00011   1.93370
   A30        1.93344  -0.00000   0.00010  -0.00003   0.00007   1.93351
   A31        1.84602  -0.00000   0.00010  -0.00005   0.00005   1.84607
   A32        1.91629   0.00000  -0.00010   0.00003  -0.00006   1.91623
   A33        1.91704   0.00000  -0.00016   0.00004  -0.00012   1.91692
   A34        1.91640   0.00000  -0.00008   0.00003  -0.00004   1.91636
   A35        1.81041   0.00000   0.00000   0.00002   0.00003   1.81043
   A36        2.71809  -0.00006  -0.00086  -0.00024  -0.00110   2.71699
    D1        3.13474   0.00001   0.00018   0.00054   0.00073   3.13546
    D2        0.12914  -0.00000  -0.00700   0.00019  -0.00681   0.12233
    D3       -1.07308   0.00001   0.00019   0.00058   0.00078  -1.07230
    D4        2.20451  -0.00000  -0.00699   0.00023  -0.00676   2.19776
    D5        1.05858   0.00001   0.00021   0.00056   0.00077   1.05935
    D6       -1.94702  -0.00000  -0.00698   0.00021  -0.00676  -1.95378
    D7       -3.13276  -0.00001  -0.00129  -0.00044  -0.00174  -3.13449
    D8        0.00948  -0.00002  -0.00144  -0.00054  -0.00198   0.00750
    D9       -0.14222   0.00000   0.00658  -0.00001   0.00657  -0.13564
   D10        3.00002  -0.00000   0.00643  -0.00011   0.00632   3.00635
   D11       -0.02904   0.00000   0.01166  -0.00136   0.01030  -0.01874
   D12       -3.01934  -0.00001   0.00375  -0.00177   0.00198  -3.01736
   D13       -3.14026  -0.00001   0.00006  -0.00030  -0.00024  -3.14050
   D14        0.00141  -0.00001   0.00008  -0.00016  -0.00008   0.00134
   D15        0.00072  -0.00001   0.00020  -0.00021  -0.00000   0.00072
   D16       -3.14079  -0.00000   0.00022  -0.00006   0.00016  -3.14063
   D17        3.14033   0.00001   0.00018   0.00019   0.00037   3.14070
   D18       -0.00088   0.00001  -0.00007   0.00019   0.00012  -0.00076
   D19       -0.00059   0.00000   0.00003   0.00008   0.00011  -0.00047
   D20        3.14139   0.00000  -0.00022   0.00008  -0.00014   3.14125
   D21       -0.00044   0.00000  -0.00029   0.00018  -0.00011  -0.00055
   D22        3.14138   0.00001  -0.00013   0.00019   0.00006   3.14143
   D23        3.14107  -0.00000  -0.00031   0.00002  -0.00029   3.14078
   D24       -0.00030   0.00000  -0.00015   0.00003  -0.00012  -0.00043
   D25        3.14057   0.00000   0.00162  -0.00001   0.00162  -3.14100
   D26       -0.00094   0.00001   0.00164   0.00015   0.00179   0.00085
   D27        0.00002   0.00000   0.00016  -0.00004   0.00012   0.00014
   D28        3.14155   0.00000  -0.00004   0.00007   0.00003   3.14158
   D29        3.14139  -0.00000  -0.00000  -0.00004  -0.00005   3.14135
   D30       -0.00026   0.00000  -0.00020   0.00006  -0.00013  -0.00040
   D31        0.00012  -0.00000   0.00008  -0.00009  -0.00001   0.00011
   D32       -3.14127  -0.00000   0.00029  -0.00009   0.00019  -3.14107
   D33       -3.14141  -0.00000   0.00027  -0.00019   0.00008  -3.14133
   D34        0.00039  -0.00000   0.00048  -0.00020   0.00028   0.00067
   D35        0.00016   0.00000  -0.00017   0.00006  -0.00011   0.00006
   D36        3.14138   0.00000   0.00008   0.00006   0.00014   3.14153
   D37        3.14155  -0.00000  -0.00038   0.00007  -0.00031   3.14124
   D38       -0.00041   0.00000  -0.00013   0.00007  -0.00006  -0.00047
   D39       -1.06695  -0.00000  -0.00094  -0.00020  -0.00113  -1.06808
   D40        1.06418  -0.00001  -0.00089  -0.00020  -0.00109   1.06309
   D41        3.13979  -0.00000  -0.00088  -0.00020  -0.00108   3.13871
   D42        3.13091  -0.00003  -0.00874  -0.00270  -0.01144   3.11948
         Item               Value     Threshold  Converged?
 Maximum Force            0.000059     0.000450     YES
 RMS     Force            0.000012     0.000300     YES
 Maximum Displacement     0.010220     0.001800     NO 
 RMS     Displacement     0.002079     0.001200     NO 
 Predicted change in Energy=-3.160943D-07
 GradGradGradGradGradGradGradGradGradGradGradGradGradGradGradGradGradGrad

                          Input orientation:                          
 ---------------------------------------------------------------------
 Center     Atomic      Atomic             Coordinates (Angstroms)
 Number     Number       Type             X           Y           Z
 ---------------------------------------------------------------------
      1          6           0        0.003111   -0.040022    0.001590
      2          8           0        0.003783   -0.059316    1.431035
      3          6           0        1.224208   -0.031057    2.038770
      4          6           0        1.190025   -0.060214    3.448855
      5          6           0        2.381322   -0.033804    4.167931
      6          6           0        3.605984    0.020772    3.491801
      7          6           0        3.637570    0.048889    2.104646
      8          6           0        2.444159    0.022953    1.373121
      9          1           0        2.476791    0.045166    0.293780
     10          1           0        4.581386    0.090575    1.577816
     11          1           0        4.525215    0.040866    4.061729
[truncated: 154,421 more chars]
