# Supplementary material for: Interplay of Noncovalent Interactions in Phase Separation Mediated by Tyrosine-Rich and Arginine-Rich Polypeptides
Source: J Am Chem Soc. 2026 Jun 17;148(25):26585–98. doi: 10.1021/jacs.6c06972 (PMC13339138; doi:10.1021/jacs.6c06972)
Supplement: Supplementary file 2 [file ja6c06972_si_002.zip › output/B'.txt]

 Entering Gaussian System, Link 0=/share/apps/gaussian/g16/g16
 Initial command:
 /share/apps/gaussian/g16/l1.exe "/scratch/webmo-77271/1390/Gau-2824222.inp" -scrdir="/scratch/webmo-77271/1390/"
 Entering Link 1 = /share/apps/gaussian/g16/l1.exe PID=   2824223.
  
 Copyright (c) 1988-2019, Gaussian, Inc.  All Rights Reserved.
  
 This is part of the Gaussian(R) 16 program.  It is based on
 the Gaussian(R) 09 system (copyright 2009, Gaussian, Inc.),
 the Gaussian(R) 03 system (copyright 2003, Gaussian, Inc.),
 the Gaussian(R) 98 system (copyright 1998, Gaussian, Inc.),
 the Gaussian(R) 94 system (copyright 1995, Gaussian, Inc.),
 the Gaussian 92(TM) system (copyright 1992, Gaussian, Inc.),
 the Gaussian 90(TM) system (copyright 1990, Gaussian, Inc.),
 the Gaussian 88(TM) system (copyright 1988, Gaussian, Inc.),
 the Gaussian 86(TM) system (copyright 1986, Carnegie Mellon
 University), and the Gaussian 82(TM) system (copyright 1983,
 Carnegie Mellon University). Gaussian is a federally registered
 trademark of Gaussian, Inc.
  
 This software contains proprietary and confidential information,
 including trade secrets, belonging to Gaussian, Inc.
  
 This software is provided under written license and may be
 used, copied, transmitted, or stored only in accord with that
 written license.
  
 The following legend is applicable only to US Government
 contracts under FAR:
  
                    RESTRICTED RIGHTS LEGEND
  
 Use, reproduction and disclosure by the US Government is
 subject to restrictions as set forth in subparagraphs (a)
 and (c) of the Commercial Computer Software - Restricted
 Rights clause in FAR 52.227-19.
  
 Gaussian, Inc.
 340 Quinnipiac St., Bldg. 40, Wallingford CT 06492
  
  
 ---------------------------------------------------------------
 Warning -- This program may not be used in any manner that
 competes with the business of Gaussian, Inc. or will provide
 assistance to any competitor of Gaussian, Inc.  The licensee
 of this program is prohibited from giving any competitor of
 Gaussian, Inc. access to this program.  By using this program,
 the user acknowledges that Gaussian, Inc. is engaged in the
 business of creating and licensing software in the field of
 computational chemistry and represents and warrants to the
 licensee that it is not a competitor of Gaussian, Inc. and that
 it will not use this program in any manner prohibited above.
 ---------------------------------------------------------------
  

 Cite this work as:
 Gaussian 16, Revision C.01,
 M. J. Frisch, G. W. Trucks, H. B. Schlegel, G. E. Scuseria, 
 M. A. Robb, J. R. Cheeseman, G. Scalmani, V. Barone, 
 G. A. Petersson, H. Nakatsuji, X. Li, M. Caricato, A. V. Marenich, 
 J. Bloino, B. G. Janesko, R. Gomperts, B. Mennucci, H. P. Hratchian, 
 J. V. Ortiz, A. F. Izmaylov, J. L. Sonnenberg, D. Williams-Young, 
 F. Ding, F. Lipparini, F. Egidi, J. Goings, B. Peng, A. Petrone, 
 T. Henderson, D. Ranasinghe, V. G. Zakrzewski, J. Gao, N. Rega, 
 G. Zheng, W. Liang, M. Hada, M. Ehara, K. Toyota, R. Fukuda, 
 J. Hasegawa, M. Ishida, T. Nakajima, Y. Honda, O. Kitao, H. Nakai, 
 T. Vreven, K. Throssell, J. A. Montgomery, Jr., J. E. Peralta, 
 F. Ogliaro, M. J. Bearpark, J. J. Heyd, E. N. Brothers, K. N. Kudin, 
 V. N. Staroverov, T. A. Keith, R. Kobayashi, J. Normand, 
 K. Raghavachari, A. P. Rendell, J. C. Burant, S. S. Iyengar, 
 J. Tomasi, M. Cossi, J. M. Millam, M. Klene, C. Adamo, R. Cammi, 
 J. W. Ochterski, R. L. Martin, K. Morokuma, O. Farkas, 
 J. B. Foresman, and D. J. Fox, Gaussian, Inc., Wallingford CT, 2019.
 
 ******************************************
 Gaussian 16:  ES64L-G16RevC.01  3-Jul-2019
                19-Nov-2025 
 ******************************************
 %NProcShared=15
 Will use up to   15 processors via shared memory.
 %CHK=output.chk
 %Mem=45GB
 ---------------------------------------------------------------------
 #N MP2/aug-cc-pvtz OPT(rcfc) FREQ SCRF=(PCM,Solvent=Water) Geom=Check
 ---------------------------------------------------------------------
 1/10=5,18=20,19=15,26=6,29=2,38=1/1,3;
 2/9=110,12=2,40=1/2;
 3/5=16,6=1,7=10,11=9,14=-4,25=1,30=1,70=2201,71=1,72=1/1,2,3;
 4//1;
 5/5=2,38=5,53=1/2;
 8/6=4,10=1/1;
 9/15=2,16=-3/6;
 10/5=1/2;
 6/7=2,8=2,9=2,10=2/1;
 7/12=2,25=51/1,2,3,16;
 1/10=5,18=20,19=15,26=6/3(2);
 2/9=110/2;
 99//99;
 2/9=110/2;
 3/5=16,6=1,7=10,11=9,14=-2,25=1,30=1,70=2205,71=1,72=1/1,2,3;
 4/5=5,16=3,69=1/1;
 5/5=2,38=5,53=1/2;
 8/6=4,10=1/1;
 9/15=2,16=-3/6;
 10/5=1/2;
 7/12=2/1,2,3,16;
 1/18=20,19=15,26=6/3(-8);
 2/9=110/2;
 6/7=2,8=2,9=2,10=2/1;
 99/9=10/99;
 ---------
 C6H8O2 c1
 ---------
 Structure from the checkpoint file:  "output.chk"
 Charge =  0 Multiplicity = 1
 Redundant internal coordinates found in file.  (old form).
 C,0,0.0026659115,-0.0000612832,0.0271210278
 C,0,0.0014790661,-0.0002567644,1.4238913213
 C,0,1.214080584,-0.0002433347,2.1197251093
 C,0,2.4172876736,-0.0000143357,1.414602125
 C,0,2.4239933561,0.0001908205,0.0201868139
 C,0,1.2097181349,0.0001609213,-0.6678768891
 H,0,1.1986173714,0.0003152751,-1.750352235
 H,0,3.3597034086,0.0003678328,-0.5222981794
 H,0,3.3510645869,-0.0000030106,1.9624853813
 H,0,1.2085942485,-0.0004261349,3.2022838378
 O,0,-1.20570469,-0.0004617008,2.0558142539
 H,0,-1.0715819594,-0.0003995567,3.0276304722
 H,0,-0.9433389684,-0.000078954,-0.4990187998
 O,0,-0.8906936198,0.0001203738,4.7849254205
 H,0,-1.270733347,0.7627745325,5.2364414518
 H,0,-1.2728107607,-0.7609461818,5.2373670475
 Recover connectivity data from disk.

 GradGradGradGradGradGradGradGradGradGradGradGradGradGradGradGradGradGrad
 Berny optimization.
 Initialization pass.
 Cartesian force constants read from checkpoint file:
 "output.chk"
 FormGI is forming the generalized inverse of G from B-inverse, IUseBI=4.
                           ----------------------------
                           !    Initial Parameters    !
                           ! (Angstroms and Degrees)  !
 --------------------------                            --------------------------
 ! Name  Definition              Value          Derivative Info.                !
 --------------------------------------------------------------------------------
 ! R1    R(1,2)                  1.3968         D2E/DX2 =    0.3977             !
 ! R2    R(1,6)                  1.3928         D2E/DX2 =    0.4042             !
 ! R3    R(1,13)                 1.0825         D2E/DX2 =    0.3637             !
 ! R4    R(2,3)                  1.3981         D2E/DX2 =    0.3926             !
 ! R5    R(2,11)                 1.3626         D2E/DX2 =    0.4126             !
 ! R6    R(3,4)                  1.3946         D2E/DX2 =    0.4008             !
 ! R7    R(3,10)                 1.0826         D2E/DX2 =    0.3638             !
 ! R8    R(4,5)                  1.3944         D2E/DX2 =    0.4016             !
 ! R9    R(4,9)                  1.0826         D2E/DX2 =    0.3624             !
 ! R10   R(5,6)                  1.3957         D2E/DX2 =    0.3997             !
 ! R11   R(5,8)                  1.0816         D2E/DX2 =    0.3648             !
 ! R12   R(6,7)                  1.0825         D2E/DX2 =    0.3627             !
 ! R13   R(11,12)                0.981          D2E/DX2 =    0.4661             !
 ! R14   R(12,14)                1.7666         D2E/DX2 =    0.018              !
 ! R15   R(14,15)                0.9643         D2E/DX2 =    0.5306             !
 ! R16   R(14,16)                0.9643         D2E/DX2 =    0.5306             !
 ! A1    A(2,1,6)              119.9812         D2E/DX2 =    0.0797             !
 ! A2    A(2,1,13)             119.0328         D2E/DX2 =    0.0759             !
 ! A3    A(6,1,13)             120.986          D2E/DX2 =    0.0766             !
 ! A4    A(1,2,3)              119.8            D2E/DX2 =    0.0858             !
 ! A5    A(1,2,11)             117.6793         D2E/DX2 =    0.1412             !
 ! A6    A(3,2,11)             122.5206         D2E/DX2 =    0.1428             !
 ! A7    A(2,3,4)              119.7794         D2E/DX2 =    0.0794             !
 ! A8    A(2,3,10)             119.5584         D2E/DX2 =    0.0787             !
 ! A9    A(4,3,10)             120.6622         D2E/DX2 =    0.0785             !
 ! A10   A(3,4,5)              120.6474         D2E/DX2 =    0.0794             !
 ! A11   A(3,4,9)              119.2263         D2E/DX2 =    0.0792             !
 ! A12   A(5,4,9)              120.1263         D2E/DX2 =    0.0792             !
 ! A13   A(4,5,6)              119.2623         D2E/DX2 =    0.0803             !
 ! A14   A(4,5,8)              120.3789         D2E/DX2 =    0.0786             !
 ! A15   A(6,5,8)              120.3588         D2E/DX2 =    0.0785             !
 ! A16   A(1,6,5)              120.5296         D2E/DX2 =    0.0793             !
 ! A17   A(1,6,7)              119.345          D2E/DX2 =    0.0792             !
 ! A18   A(5,6,7)              120.1254         D2E/DX2 =    0.0791             !
 ! A19   A(2,11,12)            109.7728         D2E/DX2 =    0.2062             !
 ! A20   A(12,14,15)           115.1908         D2E/DX2 =    0.0166             !
 ! A21   A(12,14,16)           115.2078         D2E/DX2 =    0.0133             !
 ! A22   A(15,14,16)           104.3784         D2E/DX2 =    0.0647             !
 ! A23   L(11,12,14,3,-1)      181.9808         D2E/DX2 =    0.0292             !
 ! A24   L(11,12,14,3,-2)      179.9861         D2E/DX2 =    0.0168             !
 ! D1    D(6,1,2,3)             -0.0007         D2E/DX2 =    0.0064             !
 ! D2    D(6,1,2,11)           179.9996         D2E/DX2 =    0.0081             !
 ! D3    D(13,1,2,3)           179.9997         D2E/DX2 =    0.0068             !
 ! D4    D(13,1,2,11)            0.0            D2E/DX2 =    0.0089             !
 ! D5    D(2,1,6,5)              0.0            D2E/DX2 =    0.0076             !
 ! D6    D(2,1,6,7)           -179.9998         D2E/DX2 =    0.0078             !
 ! D7    D(13,1,6,5)           179.9996         D2E/DX2 =    0.008              !
 ! D8    D(13,1,6,7)            -0.0002         D2E/DX2 =    0.0082             !
 ! D9    D(1,2,3,4)              0.001          D2E/DX2 =    0.0066             !
 ! D10   D(1,2,3,10)          -179.9981         D2E/DX2 =    0.0071             !
 ! D11   D(11,2,3,4)          -179.9993         D2E/DX2 =    0.0087             !
 ! D12   D(11,2,3,10)            0.0016         D2E/DX2 =    0.0093             !
 ! D13   D(1,2,11,12)         -179.9885         D2E/DX2 =    0.0069             !
 ! D14   D(3,2,11,12)            0.0118         D2E/DX2 =    0.0048             !
 ! D15   D(2,3,4,5)             -0.0005         D2E/DX2 =    0.0079             !
 ! D16   D(2,3,4,9)            179.9998         D2E/DX2 =    0.0078             !
 ! D17   D(10,3,4,5)           179.9986         D2E/DX2 =    0.008              !
 ! D18   D(10,3,4,9)            -0.0011         D2E/DX2 =    0.0083             !
 ! D19   D(3,4,5,6)             -0.0002         D2E/DX2 =    0.0079             !
 ! D20   D(3,4,5,8)           -180.0            D2E/DX2 =    0.008              !
 ! D21   D(9,4,5,6)            179.9995         D2E/DX2 =    0.0077             !
 ! D22   D(9,4,5,8)             -0.0003         D2E/DX2 =    0.0081             !
 ! D23   D(4,5,6,1)              0.0005         D2E/DX2 =    0.0079             !
 ! D24   D(4,5,6,7)           -179.9998         D2E/DX2 =    0.0077             !
 ! D25   D(8,5,6,1)           -179.9997         D2E/DX2 =    0.0079             !
 ! D26   D(8,5,6,7)              0.0            D2E/DX2 =    0.0081             !
 ! D27   D(2,11,14,15)         119.3645         D2E/DX2 =    0.009              !
 ! D28   D(2,11,14,16)        -119.5616         D2E/DX2 =    0.0087             !
 ! D29   D(12,14,15,16)        127.3344         D2E/DX2 =    0.002              !
 --------------------------------------------------------------------------------
 Trust Radius=3.00D-01 FncErr=5.00D-06 GrdErr=5.00D-06 EigMax=2.50D+02 EigMin=1.00D-04
 Number of steps in this run=     79 maximum allowed number of steps=    100.
 GradGradGradGradGradGradGradGradGradGradGradGradGradGradGradGradGradGrad

                          Input orientation:                          
 ---------------------------------------------------------------------
 Center     Atomic      Atomic             Coordinates (Angstroms)
 Number     Number       Type             X           Y           Z
 ---------------------------------------------------------------------
      1          6           0        0.002666   -0.000061    0.027121
      2          6           0        0.001479   -0.000257    1.423891
      3          6           0        1.214081   -0.000243    2.119725
      4          6           0        2.417288   -0.000014    1.414602
      5          6           0        2.423993    0.000191    0.020187
      6          6           0        1.209718    0.000161   -0.667877
      7          1           0        1.198617    0.000315   -1.750352
      8          1           0        3.359703    0.000368   -0.522298
      9          1           0        3.351065   -0.000003    1.962485
     10          1           0        1.208594   -0.000426    3.202284
     11          8           0       -1.205705   -0.000462    2.055814
     12          1           0       -1.071582   -0.000400    3.027630
     13          1           0       -0.943339   -0.000079   -0.499019
     14          8           0       -0.890694    0.000120    4.784925
     15          1           0       -1.270733    0.762775    5.236441
     16          1           0       -1.272811   -0.760946    5.237367
 ---------------------------------------------------------------------
                    Distance matrix (angstroms):
                    1          2          3          4          5
     1  C    0.000000
     2  C    1.396771   0.000000
     3  C    2.417957   1.398065   0.000000
     4  C    2.784870   2.415826   1.394599   0.000000
     5  C    2.421337   2.799815   2.423211   1.394431   0.000000
     6  C    1.392838   2.415644   2.787605   2.407269   1.395670
     7  H    2.142361   3.392486   3.870108   3.391474   2.153220
     8  H    3.401700   3.881408   3.403525   2.154003   1.081593
     9  H    3.867481   3.392611   2.142761   1.082643   2.152205
    10  H    3.396457   2.149374   1.082573   2.157949   3.406308
    11  O    2.361304   1.362578   2.420629   3.679297   4.161549
    12  H    3.187015   1.929622   2.459379   3.843705   4.611265
    13  H    1.082473   2.142490   3.392975   3.867267   3.407125
    14  O    4.840950   3.477430   3.396081   4.722480   5.804299
    15  H    5.416686   4.091000   4.058376   5.365613   6.437535
    16  H    5.417790   4.092073   4.059925   5.367437   6.439306
                    6          7          8          9         10
     6  C    0.000000
     7  H    1.082532   0.000000
     8  H    2.154908   2.485641   0.000000
     9  H    3.391780   4.291642   2.484799   0.000000
    10  H    3.870161   4.952646   4.301137   2.475334   0.000000
    11  O    3.640434   4.501963   5.243054   4.557725   2.672683
    12  H    4.342937   5.289889   5.677877   4.549103   2.286855
    13  H    2.159668   2.480688   4.303105   4.949839   4.281408
    14  O    5.843354   6.861128   6.799448   5.094966   2.629023
    15  H    6.449434   7.449451   7.428680   5.715036   3.296565
    16  H    6.450902   7.450886   7.430581   5.717002   3.298079
                   11         12         13         14         15
    11  O    0.000000
    12  H    0.981028   0.000000
    13  H    2.568269   3.528980   0.000000
    14  O    2.747231   1.766580   5.284206   0.000000
    15  H    3.271567   2.345409   5.795225   0.964333   0.000000
    16  H    3.271868   2.345604   5.795998   0.964334   1.523722
                   16
    16  H    0.000000
 Stoichiometry    C6H8O2
 Framework group  C1[X(C6H8O2)]
 Deg. of freedom    42
 Full point group                 C1      NOp   1
 Largest Abelian subgroup         C1      NOp   1
 Largest concise Abelian subgroup C1      NOp   1
                         Standard orientation:                         
 ---------------------------------------------------------------------
 Center     Atomic      Atomic             Coordinates (Angstroms)
 Number     Number       Type             X           Y           Z
 ---------------------------------------------------------------------
      1          6           0       -1.054661   -1.291046    0.000096
      2          6           0        0.123309   -0.540477   -0.000158
      3          6           0        0.057352    0.856032   -0.000289
      4          6           0       -1.184412    1.490799   -0.000143
      5          6           0       -2.363366    0.746149    0.000121
      6          6           0       -2.289959   -0.647590    0.000234
      7          1           0       -3.196399   -1.239402    0.000436
      8          1           0       -3.324109    1.242956    0.000233
      9          1           0       -1.225047    2.572679   -0.000243
     10          1           0        0.972788    1.433907   -0.000517
     11          8           0        1.305512   -1.217984   -0.000277
     12          1           0        2.052484   -0.582020   -0.000268
     13          1           0       -0.989118   -2.371534    0.000190
     14          8           0        3.436368    0.516010    0.000160
     15          1           0        4.021428    0.438704    0.762831
     16          1           0        4.023349    0.437296   -0.760890
 ---------------------------------------------------------------------
 Rotational constants (GHZ):           4.2818486           1.1501992           0.9104743
 Standard basis: Aug-CC-pVTZ (5D, 7F)
 There are   640 symmetry adapted cartesian basis functions of A   symmetry.
 There are   552 symmetry adapted basis functions of A   symmetry.
   552 basis functions,   792 primitive gaussians,   640 cartesian basis functions
    30 alpha electrons       30 beta electrons
       nuclear repulsion energy       345.0115986457 Hartrees.
 NAtoms=   16 NActive=   16 NUniq=   16 SFac= 1.00D+00 NAtFMM=   60 NAOKFM=F Big=F
 Integral buffers will be    131072 words long.
 Raffenetti 1 integral format.
 Two-electron integral symmetry is turned on.
 ------------------------------------------------------------------------------
 Polarizable Continuum Model (PCM)
 =================================
 Model                : PCM.
 Atomic radii         : UFF (Universal Force Field).
 Polarization charges : Total charges.
 Charge compensation  : None.
 Solution method      : On-the-fly selection.
 Cavity type          : Scaled VdW (van der Waals Surface) (Alpha=1.100).
 Cavity algorithm     : GePol (No added spheres)
                        Default sphere list used, NSphG=   16.
                        Lebedev-Laikov grids with approx.  5.0 points / Ang**2.
                        Smoothing algorithm: York/Karplus (Gamma=1.0000).
                        Polarization charges: spherical gaussians, with
                                              point-specific exponents (IZeta= 3).
                        Self-potential: point-specific (ISelfS= 7).
                        Self-field    : sphere-specific E.n sum rule (ISelfD= 2).
 1st derivatives      : Analytical E(r).r(x)/FMM algorithm (CHGder, D1EAlg=3).
                        Cavity 1st derivative terms included.
 Solvent              : Water, Eps=  78.355300 Eps(inf)=   1.777849
 ------------------------------------------------------------------------------
 Spheres list:
 ISph  on   Nord     Re0    Alpha      Xe            Ye            Ze
    1   C      1    1.9255  1.100     -1.054661     -1.291046      0.000096
    2   C      2    1.9255  1.100      0.123309     -0.540477     -0.000158
    3   C      3    1.9255  1.100      0.057352      0.856032     -0.000289
    4   C      4    1.9255  1.100     -1.184412      1.490799     -0.000143
    5   C      5    1.9255  1.100     -2.363366      0.746149      0.000121
    6   C      6    1.9255  1.100     -2.289959     -0.647590      0.000234
    7   H      7    1.4430  1.100     -3.196399     -1.239402      0.000436
    8   H      8    1.4430  1.100     -3.324109      1.242956      0.000233
    9   H      9    1.4430  1.100     -1.225047      2.572679     -0.000243
   10   H     10    1.4430  1.100      0.972788      1.433907     -0.000517
   11   O     11    1.7500  1.100      1.305512     -1.217984     -0.000277
   12   H     12    1.4430  1.100      2.052484     -0.582020     -0.000268
   13   H     13    1.4430  1.100     -0.989118     -2.371534      0.000190
   14   O     14    1.7500  1.100      3.436368      0.516010      0.000160
   15   H     15    1.4430  1.100      4.021428      0.438704      0.762831
   16   H     16    1.4430  1.100      4.023349      0.437296     -0.760890
 ------------------------------------------------------------------------------
 One-electron integrals computed using PRISM.
 NBasis=   552 RedAO= T EigKep=  1.05D-06  NBF=   552
 NBsUse=   551 1.00D-06 EigRej=  7.20D-07 NBFU=   551
 ExpMin= 2.53D-02 ExpMax= 1.53D+04 ExpMxC= 5.22D+02 IAcc=3 IRadAn=         5 AccDes= 0.00D+00
 Harris functional with IExCor=  205 and IRadAn=       5 diagonalized for initial guess.
 HarFok:  IExCor=  205 AccDes= 0.00D+00 IRadAn=         5 IDoV= 1 UseB2=F ITyADJ=14
 ICtDFT=  3500011 ScaDFX=  1.000000  1.000000  1.000000  1.000000
 FoFCou: FMM=F IPFlag=           0 FMFlag=      100000 FMFlg1=           0
         NFxFlg=           0 DoJE=T BraDBF=F KetDBF=T FulRan=T
         wScrn=  0.000000 ICntrl=       500 IOpCl=  0 I1Cent=   200000004 NGrid=           0
         NMat0=    1 NMatS0=      1 NMatT0=    0 NMatD0=    1 NMtDS0=    0 NMtDT0=    0
 Petite list used in FoFCou.
 Requested convergence on RMS density matrix=1.00D-08 within 128 cycles.
 Requested convergence on MAX density matrix=1.00D-06.
 Requested convergence on             energy=1.00D-06.
 No special actions if energy rises.
 Inv3:  Mode=1 IEnd=     6134700.
 Iteration    1 A*A^-1 deviation from unit magnitude is 3.33D-15 for   1085.
 Iteration    1 A*A^-1 deviation from orthogonality  is 1.78D-15 for   1096    437.
 Iteration    1 A^-1*A deviation from unit magnitude is 3.55D-15 for    541.
 Iteration    1 A^-1*A deviation from orthogonality  is 3.33D-15 for   1088    502.
 Error on total polarization charges =  0.01376
 SCF Done:  E(RHF) =  -381.750596624     A.U. after   13 cycles
            NFock= 13  Conv=0.87D-08     -V/T= 2.0016
 ExpMin= 2.53D-02 ExpMax= 1.53D+04 ExpMxC= 5.22D+02 IAcc=3 IRadAn=         5 AccDes= 0.00D+00
 HarFok:  IExCor=  205 AccDes= 0.00D+00 IRadAn=         5 IDoV=-2 UseB2=F ITyADJ=14
 ICtDFT= 12500011 ScaDFX=  1.000000  1.000000  1.000000  1.000000
 Range of M.O.s used for correlation:     9   551
 NBasis=   552 NAE=    30 NBE=    30 NFC=     8 NFV=     0
 NROrb=    543 NOA=    22 NOB=    22 NVA=   521 NVB=   521

 **** Warning!!: The largest alpha MO coefficient is  0.19887177D+03

 Disk-based method using ON**2 memory for 22 occupieds at a time.
 Estimated scratch disk usage= 12082223206 words.
 Actual    scratch disk usage= 10926775910 words.
 JobTyp=1 Pass  1:  I=   9 to  30 NPSUse= 15 ParTrn=T ParDer=T DoDerP=T.
 (rs|ai) integrals will be sorted in core.
 Spin components of T(2) and E(2):
     alpha-alpha T2 =       0.6199408865D-01 E2=     -0.1872107616D+00
     alpha-beta  T2 =       0.3277078556D+00 E2=     -0.1103716436D+01
     beta-beta   T2 =       0.6199408865D-01 E2=     -0.1872107616D+00
 ANorm=    0.1204863491D+01
 E2 =    -0.1478137959D+01 EUMP2 =    -0.38322873458334D+03
          IDoAtm=1111111111111111
 NEqPCM:  Using equilibrium solvation (IEInf=0, Eps=  78.3553, EpsInf=   1.7778)
          Differentiating once with respect to electric field.
                with respect to dipole field.
          Differentiating once with respect to nuclear coordinates.
          There are     1 degrees of freedom in the 1st order CPHF.  IDoFFX=0 NUNeed=     1.
 LinEq1:  Iter=  0 NonCon=     1 RMS=2.10D-03 Max=3.71D-02 NDo=     1
 AX will form     1 AO Fock derivatives at one time.
 LinEq1:  Iter=  1 NonCon=     1 RMS=5.26D-04 Max=1.06D-02 NDo=     1
 LinEq1:  Iter=  2 NonCon=     1 RMS=2.00D-04 Max=7.29D-03 NDo=     1
 LinEq1:  Iter=  3 NonCon=     1 RMS=7.25D-05 Max=2.92D-03 NDo=     1
 LinEq1:  Iter=  4 NonCon=     1 RMS=3.12D-05 Max=8.71D-04 NDo=     1
 LinEq1:  Iter=  5 NonCon=     1 RMS=1.03D-05 Max=2.60D-04 NDo=     1
 LinEq1:  Iter=  6 NonCon=     1 RMS=2.47D-06 Max=5.14D-05 NDo=     1
 LinEq1:  Iter=  7 NonCon=     1 RMS=6.06D-07 Max=1.22D-05 NDo=     1
 LinEq1:  Iter=  8 NonCon=     1 RMS=2.23D-07 Max=5.52D-06 NDo=     1
 LinEq1:  Iter=  9 NonCon=     1 RMS=4.60D-08 Max=8.78D-07 NDo=     1
 LinEq1:  Iter= 10 NonCon=     1 RMS=1.82D-08 Max=4.84D-07 NDo=     1
 LinEq1:  Iter= 11 NonCon=     1 RMS=5.46D-09 Max=1.70D-07 NDo=     1
 LinEq1:  Iter= 12 NonCon=     1 RMS=1.59D-09 Max=6.57D-08 NDo=     1
 LinEq1:  Iter= 13 NonCon=     1 RMS=5.40D-10 Max=2.23D-08 NDo=     1
 LinEq1:  Iter= 14 NonCon=     1 RMS=1.98D-10 Max=3.44D-09 NDo=     1
 LinEq1:  Iter= 15 NonCon=     1 RMS=5.12D-11 Max=1.27D-09 NDo=     1
 LinEq1:  Iter= 16 NonCon=     0 RMS=1.86D-11 Max=4.45D-10 NDo=     1
 Linear equations converged to 1.000D-10 1.000D-09 after    16 iterations.
 End of Minotr F.D. properties file   721 does not exist.
 End of Minotr F.D. properties file   722 does not exist.
 End of Minotr F.D. properties file   788 does not exist.

 **********************************************************************

            Population analysis using the SCF Density.

 **********************************************************************

 Orbital symmetries:
       Occupied  (A) (A) (A) (A) (A) (A) (A) (A) (A) (A) (A) (A)
                 (A) (A) (A) (A) (A) (A) (A) (A) (A) (A) (A) (A)
                 (A) (A) (A) (A) (A) (A)
       Virtual   (A) (A) (A) (A) (A) (A) (A) (A) (A) (A) (A) (A)
                 (A) (A) (A) (A) (A) (A) (A) (A) (A) (A) (A) (A)
                 (A) (A) (A) (A) (A) (A) (A) (A) (A) (A) (A) (A)
                 (A) (A) (A) (A) (A) (A) (A) (A) (A) (A) (A) (A)
                 (A) (A) (A) (A) (A) (A) (A) (A) (A) (A) (A) (A)
                 (A) (A) (A) (A) (A) (A) (A) (A) (A) (A) (A) (A)
                 (A) (A) (A) (A) (A) (A) (A) (A) (A) (A) (A) (A)
                 (A) (A) (A) (A) (A) (A) (A) (A) (A) (A) (A) (A)
                 (A) (A) (A) (A) (A) (A) (A) (A) (A) (A) (A) (A)
                 (A) (A) (A) (A) (A) (A) (A) (A) (A) (A) (A) (A)
                 (A) (A) (A) (A) (A) (A) (A) (A) (A) (A) (A) (A)
                 (A) (A) (A) (A) (A) (A) (A) (A) (A) (A) (A) (A)
                 (A) (A) (A) (A) (A) (A) (A) (A) (A) (A) (A) (A)
                 (A) (A) (A) (A) (A) (A) (A) (A) (A) (A) (A) (A)
                 (A) (A) (A) (A) (A) (A) (A) (A) (A) (A) (A) (A)
                 (A) (A) (A) (A) (A) (A) (A) (A) (A) (A) (A) (A)
                 (A) (A) (A) (A) (A) (A) (A) (A) (A) (A) (A) (A)
                 (A) (A) (A) (A) (A) (A) (A) (A) (A) (A) (A) (A)
                 (A) (A) (A) (A) (A) (A) (A) (A) (A) (A) (A) (A)
                 (A) (A) (A) (A) (A) (A) (A) (A) (A) (A) (A) (A)
                 (A) (A) (A) (A) (A) (A) (A) (A) (A) (A) (A) (A)
                 (A) (A) (A) (A) (A) (A) (A) (A) (A) (A) (A) (A)
                 (A) (A) (A) (A) (A) (A) (A) (A) (A) (A) (A) (A)
                 (A) (A) (A) (A) (A) (A) (A) (A) (A) (A) (A) (A)
                 (A) (A) (A) (A) (A) (A) (A) (A) (A) (A) (A) (A)
                 (A) (A) (A) (A) (A) (A) (A) (A) (A) (A) (A) (A)
                 (A) (A) (A) (A) (A) (A) (A) (A) (A) (A) (A) (A)
                 (A) (A) (A) (A) (A) (A) (A) (A) (A) (A) (A) (A)
                 (A) (A) (A) (A) (A) (A) (A) (A) (A) (A) (A) (A)
                 (A) (A) (A) (A) (A) (A) (A) (A) (A) (A) (A) (A)
                 (A) (A) (A) (A) (A) (A) (A) (A) (A) (A) (A) (A)
                 (A) (A) (A) (A) (A) (A) (A) (A) (A) (A) (A) (A)
                 (A) (A) (A) (A) (A) (A) (A) (A) (A) (A) (A) (A)
                 (A) (A) (A) (A) (A) (A) (A) (A) (A) (A) (A) (A)
                 (A) (A) (A) (A) (A) (A) (A) (A) (A) (A) (A) (A)
                 (A) (A) (A) (A) (A) (A) (A) (A) (A) (A) (A) (A)
                 (A) (A) (A) (A) (A) (A) (A) (A) (A) (A) (A) (A)
                 (A) (A) (A) (A) (A) (A) (A) (A) (A) (A) (A) (A)
                 (A) (A) (A) (A) (A) (A) (A) (A) (A) (A) (A) (A)
                 (A) (A) (A) (A) (A) (A) (A) (A) (A) (A) (A) (A)
                 (A) (A) (A) (A) (A) (A) (A) (A) (A) (A) (A) (A)
                 (A) (A) (A) (A) (A) (A) (A) (A) (A) (A) (A) (A)
                 (A) (A) (A) (A) (A) (A) (A) (A) (A) (A) (A) (A)
                 (A) (A) (A) (A) (A)
 The electronic state is 1-A.
 Alpha  occ. eigenvalues --  -20.58720 -20.57466 -11.30191 -11.24154 -11.24117
 Alpha  occ. eigenvalues --  -11.22922 -11.22819 -11.22700  -1.39479  -1.37158
 Alpha  occ. eigenvalues --   -1.14617  -1.01897  -1.00299  -0.84435  -0.82049
 Alpha  occ. eigenvalues --   -0.73366  -0.73128  -0.68698  -0.64893  -0.61814
 Alpha  occ. eigenvalues --   -0.60840  -0.58665  -0.58342  -0.56296  -0.52993
 Alpha  occ. eigenvalues --   -0.51440  -0.48799  -0.48244  -0.34386  -0.31460
 Alpha virt. eigenvalues --    0.02959   0.03542   0.03712   0.04853   0.05192
 Alpha virt. eigenvalues --    0.05263   0.06666   0.07009   0.09549   0.10075
 Alpha virt. eigenvalues --    0.10691   0.10816   0.11313   0.11408   0.11856
 Alpha virt. eigenvalues --    0.12666   0.12784   0.13206   0.13370   0.13790
 Alpha virt. eigenvalues --    0.14335   0.14446   0.15509   0.15792   0.16358
 Alpha virt. eigenvalues --    0.16772   0.17034   0.17271   0.18804   0.18854
 Alpha virt. eigenvalues --    0.20825   0.21891   0.22314   0.23320   0.23662
 Alpha virt. eigenvalues --    0.24987   0.25703   0.25937   0.27119   0.27457
 Alpha virt. eigenvalues --    0.27618   0.28267   0.29267   0.30129   0.30351
 Alpha virt. eigenvalues --    0.31166   0.31495   0.31782   0.32487   0.32600
 Alpha virt. eigenvalues --    0.32992   0.33464   0.34165   0.35440   0.36237
 Alpha virt. eigenvalues --    0.36343   0.37238   0.37574   0.38347   0.40675
 Alpha virt. eigenvalues --    0.40752   0.41047   0.41573   0.42909   0.43318
 Alpha virt. eigenvalues --    0.43940   0.44279   0.44657   0.45216   0.45515
 Alpha virt. eigenvalues --    0.45628   0.46191   0.46513   0.47258   0.47374
 Alpha virt. eigenvalues --    0.47848   0.48352   0.48744   0.48951   0.49413
 Alpha virt. eigenvalues --    0.50480   0.51202   0.51362   0.52001   0.52441
 Alpha virt. eigenvalues --    0.52976   0.54282   0.54815   0.55091   0.55364
 Alpha virt. eigenvalues --    0.56469   0.59405   0.60566   0.60904   0.62135
 Alpha virt. eigenvalues --    0.62448   0.63165   0.64125   0.64744   0.65614
 Alpha virt. eigenvalues --    0.65853   0.66683   0.67736   0.67739   0.67846
 Alpha virt. eigenvalues --    0.70647   0.71242   0.71424   0.73208   0.74011
 Alpha virt. eigenvalues --    0.74931   0.75166   0.76157   0.76439   0.76833
 Alpha virt. eigenvalues --    0.78737   0.78997   0.80766   0.81723   0.82626
 Alpha virt. eigenvalues --    0.84271   0.84377   0.84672   0.85823   0.86196
 Alpha virt. eigenvalues --    0.86256   0.87452   0.87704   0.88333   0.88868
 Alpha virt. eigenvalues --    0.89177   0.90556   0.90799   0.91377   0.92037
 Alpha virt. eigenvalues --    0.92674   0.94767   0.95734   0.96450   0.96694
 Alpha virt. eigenvalues --    0.96999   0.97486   0.98133   0.98209   0.99113
 Alpha virt. eigenvalues --    0.99176   1.00331   1.00948   1.01140   1.02720
 Alpha virt. eigenvalues --    1.02834   1.04303   1.04315   1.04684   1.05506
 Alpha virt. eigenvalues --    1.06192   1.06381   1.07056   1.08288   1.08722
 Alpha virt. eigenvalues --    1.09199   1.09542   1.09599   1.10019   1.11552
 Alpha virt. eigenvalues --    1.11701   1.12096   1.13584   1.16517   1.17050
 Alpha virt. eigenvalues --    1.17527   1.18506   1.18629   1.19311   1.19988
 Alpha virt. eigenvalues --    1.20104   1.20715   1.21101   1.21119   1.21315
 Alpha virt. eigenvalues --    1.22887   1.23967   1.24959   1.25780   1.26606
 Alpha virt. eigenvalues --    1.27169   1.28844   1.29641   1.29844   1.32713
 Alpha virt. eigenvalues --    1.33745   1.34572   1.36414   1.36643   1.37627
 Alpha virt. eigenvalues --    1.39198   1.39649   1.40848   1.42014   1.42347
 Alpha virt. eigenvalues --    1.44594   1.45445   1.45844   1.46638   1.47376
 Alpha virt. eigenvalues --    1.49054   1.52094   1.52775   1.53645   1.53903
 Alpha virt. eigenvalues --    1.54350   1.55741   1.57295   1.58250   1.61523
 Alpha virt. eigenvalues --    1.62854   1.63156   1.66717   1.66746   1.69576
 Alpha virt. eigenvalues --    1.69664   1.70580   1.71218   1.73186   1.74091
 Alpha virt. eigenvalues --    1.74291   1.75147   1.76170   1.78133   1.79084
 Alpha virt. eigenvalues --    1.80325   1.81931   1.84525   1.84650   1.85337
 Alpha virt. eigenvalues --    1.85348   1.86226   1.86988   1.87650   1.87814
 Alpha virt. eigenvalues --    1.88710   1.90153   1.92819   1.92954   1.94504
 Alpha virt. eigenvalues --    1.97199   1.98161   1.98844   2.00856   2.01225
 Alpha virt. eigenvalues --    2.01489   2.03686   2.05336   2.05645   2.06014
 Alpha virt. eigenvalues --    2.07636   2.08689   2.09333   2.10928   2.11974
 Alpha virt. eigenvalues --    2.12573   2.13159   2.15328   2.16006   2.16995
 Alpha virt. eigenvalues --    2.17395   2.19692   2.20507   2.23651   2.27335
 Alpha virt. eigenvalues --    2.28307   2.30233   2.35323   2.35438   2.36068
 Alpha virt. eigenvalues --    2.37846   2.39231   2.41111   2.41940   2.42321
 Alpha virt. eigenvalues --    2.43151   2.44330   2.47216   2.49954   2.53501
 Alpha virt. eigenvalues --    2.54739   2.55913   2.57139   2.58818   2.59274
 Alpha virt. eigenvalues --    2.60723   2.63248   2.64332   2.65785   2.67155
 Alpha virt. eigenvalues --    2.69493   2.72581   2.73012   2.74240   2.76658
 Alpha virt. eigenvalues --    2.77383   2.77787   2.79820   2.81805   2.85579
 Alpha virt. eigenvalues --    2.87994   2.90269   2.92799   2.92812   2.94299
 Alpha virt. eigenvalues --    2.99406   3.00287   3.02797   3.05658   3.11092
 Alpha virt. eigenvalues --    3.11585   3.15196   3.19215   3.19726   3.22402
 Alpha virt. eigenvalues --    3.24708   3.25622   3.26518   3.28868   3.32122
 Alpha virt. eigenvalues --    3.32999   3.36361   3.36375   3.38881   3.39532
 Alpha virt. eigenvalues --    3.40731   3.40986   3.43125   3.44610   3.44775
 Alpha virt. eigenvalues --    3.45648   3.51063   3.53837   3.54591   3.54955
 Alpha virt. eigenvalues --    3.55647   3.57463   3.57915   3.60959   3.61638
 Alpha virt. eigenvalues --    3.62343   3.64426   3.64917   3.67745   3.68710
 Alpha virt. eigenvalues --    3.71550   3.74842   3.75519   3.76396   3.82872
 Alpha virt. eigenvalues --    3.83412   3.84226   3.84469   3.85477   3.87203
 Alpha virt. eigenvalues --    3.88268   3.89021   3.89260   3.91273   3.91892
 Alpha virt. eigenvalues --    3.93537   3.94230   3.97989   3.98578   3.99929
 Alpha virt. eigenvalues --    4.03154   4.04463   4.07027   4.07989   4.08594
 Alpha virt. eigenvalues --    4.10185   4.11899   4.11961   4.14805   4.15183
 Alpha virt. eigenvalues --    4.17446   4.20192   4.21369   4.23206   4.25866
 Alpha virt. eigenvalues --    4.26779   4.27099   4.27656   4.28179   4.28711
 Alpha virt. eigenvalues --    4.29832   4.33060   4.34723   4.34778   4.35407
 Alpha virt. eigenvalues --    4.38560   4.40520   4.41087   4.42964   4.43209
 Alpha virt. eigenvalues --    4.43890   4.44311   4.46327   4.48181   4.48375
 Alpha virt. eigenvalues --    4.51307   4.52074   4.54565   4.55742   4.56138
 Alpha virt. eigenvalues --    4.60045   4.60137   4.62788   4.65571   4.66271
 Alpha virt. eigenvalues --    4.69198   4.71508   4.71890   4.74766   4.76238
 Alpha virt. eigenvalues --    4.76827   4.78300   4.81326   4.81686   4.87306
 Alpha virt. eigenvalues --    4.89750   4.91899   4.91990   4.93617   4.95733
 Alpha virt. eigenvalues --    4.98546   4.99683   5.02003   5.05613   5.05869
 Alpha virt. eigenvalues --    5.08427   5.09427   5.10816   5.13326   5.15327
 Alpha virt. eigenvalues --    5.15411   5.15881   5.16152   5.16683   5.17495
 Alpha virt. eigenvalues --    5.18787   5.24111   5.28063   5.28357   5.30621
 Alpha virt. eigenvalues --    5.31584   5.33176   5.33619   5.35143   5.37131
 Alpha virt. eigenvalues --    5.42109   5.43796   5.43855   5.48386   5.53330
 Alpha virt. eigenvalues --    5.58829   5.59864   5.62689   5.69099   5.72388
 Alpha virt. eigenvalues --    5.77324   5.78946   5.80557   5.83904   5.89205
 Alpha virt. eigenvalues --    5.94849   6.08206   6.10448   6.16564   6.23656
 Alpha virt. eigenvalues --    6.25449   6.31551   6.34303   6.39838   6.46828
 Alpha virt. eigenvalues --    6.49805   6.58718   6.58781   6.71199   6.77695
 Alpha virt. eigenvalues --    6.87427   6.89421   6.89937   6.92867   6.98633
 Alpha virt. eigenvalues --    7.03119   7.06472   7.12787   7.22302   7.24597
 Alpha virt. eigenvalues --    7.29900   7.30662   7.36673   7.43999   7.45196
 Alpha virt. eigenvalues --    7.50130   7.51196   7.56747   7.69681   7.75672
 Alpha virt. eigenvalues --    7.79830   7.83941   7.93193   8.01937   8.09040
 Alpha virt. eigenvalues --    8.47153   8.82372   8.87680  16.08257  16.10189
 Alpha virt. eigenvalues --   16.24693  17.54104  17.98578  19.36519  19.55992
 Alpha virt. eigenvalues --   19.96527
          Condensed to atoms (all electrons):
               1          2          3          4          5          6
     1  C    6.991475  -0.322415   0.495253  -0.362469   0.529249  -0.320299
     2  C   -0.322415   5.468349  -0.218522   0.121608  -0.456445   0.224147
     3  C    0.495253  -0.218522   7.178373  -0.173108   0.451898  -0.459385
     4  C   -0.362469   0.121608  -0.173108   7.159285  -0.415595   0.338128
     5  C    0.529249  -0.456445   0.451898  -0.415595   6.894437  -0.489982
     6  C   -0.320299   0.224147  -0.459385   0.338128  -0.489982   6.863713
     7  H   -0.029949  -0.029879   0.068710  -0.057666  -0.145500   0.330803
     8  H   -0.045957   0.039218   0.012573  -0.085453   0.363805  -0.192387
     9  H    0.096886  -0.127626  -0.198726   0.355965  -0.031642  -0.011767
    10  H   -0.128942   0.145390  -0.103433  -0.347430  -0.102809   0.083524
    11  O   -0.001156   0.041403  -0.175940   0.013677   0.019074   0.016178
    12  H   -0.060983   0.107200  -0.039106  -0.011081  -0.008284   0.004649
    13  H    0.098309  -0.030797  -0.094401   0.051828  -0.016923  -0.037016
    14  O   -0.020278  -0.005325   0.045704   0.013029   0.003866  -0.003026
    15  H    0.000670  -0.000748  -0.001366  -0.001842  -0.000158   0.000254
    16  H    0.000670  -0.000716  -0.001374  -0.001842  -0.000159   0.000254
               7          8          9         10         11         12
     1  C   -0.029949  -0.045957   0.096886  -0.128942  -0.001156  -0.060983
     2  C   -0.029879   0.039218  -0.127626   0.145390   0.041403   0.107200
     3  C    0.068710   0.012573  -0.198726  -0.103433  -0.175940  -0.039106
     4  C   -0.057666  -0.085453   0.355965  -0.347430   0.013677  -0.011081
     5  C   -0.145500   0.363805  -0.031642  -0.102809   0.019074  -0.008284
     6  C    0.330803  -0.192387  -0.011767   0.083524   0.016178   0.004649
     7  H    0.628330  -0.138352   0.019519  -0.006511   0.007804  -0.001482
     8  H   -0.138352   0.622688  -0.135189   0.017129  -0.004233   0.000035
     9  H    0.019519  -0.135189   0.866632  -0.230960   0.018375  -0.005302
    10  H   -0.006511   0.017129  -0.230960   1.026260  -0.120958   0.074017
    11  O    0.007804  -0.004233   0.018375  -0.120958   9.113345   0.054025
    12  H   -0.001482   0.000035  -0.005302   0.074017   0.054025   0.537652
    13  H   -0.076867   0.010015  -0.004047   0.013157  -0.071409   0.015509
    14  O   -0.000004  -0.000056   0.000245  -0.062657  -0.037692   0.029896
    15  H   -0.000036   0.000046  -0.000262   0.006543  -0.007168   0.001800
    16  H   -0.000036   0.000046  -0.000262   0.006564  -0.007199   0.001755
              13         14         15         16
     1  C    0.098309  -0.020278   0.000670   0.000670
     2  C   -0.030797  -0.005325  -0.000748  -0.000716
     3  C   -0.094401   0.045704  -0.001366  -0.001374
     4  C    0.051828   0.013029  -0.001842  -0.001842
     5  C   -0.016923   0.003866  -0.000158  -0.000159
     6  C   -0.037016  -0.003026   0.000254   0.000254
     7  H   -0.076867  -0.000004  -0.000036  -0.000036
     8  H    0.010015  -0.000056   0.000046   0.000046
     9  H   -0.004047   0.000245  -0.000262  -0.000262
    10  H    0.013157  -0.062657   0.006543   0.006564
    11  O   -0.071409  -0.037692  -0.007168  -0.007199
    12  H    0.015509   0.029896   0.001800   0.001755
    13  H    0.503729   0.000126   0.000172   0.000171
    14  O    0.000126   7.799953   0.330047   0.329868
    15  H    0.000172   0.330047   0.457157  -0.014585
    16  H    0.000171   0.329868  -0.014585   0.457403
 Mulliken charges:
               1
     1  C   -0.920064
     2  C    1.045160
     3  C   -0.787150
     4  C   -0.597035
     5  C   -0.594832
     6  C   -0.347789
     7  H    0.431117
     8  H    0.536075
     9  H    0.388162
    10  H    0.731117
    11  O   -0.858125
    12  H    0.299699
    13  H    0.638443
    14  O   -0.423695
    15  H    0.229476
    16  H    0.229441
 Sum of Mulliken charges =  -0.00000
 Mulliken charges with hydrogens summed into heavy atoms:
               1
     1  C   -0.281620
     2  C    1.045160
     3  C   -0.056033
     4  C   -0.208873
     5  C   -0.058757
     6  C    0.083328
    11  O   -0.558425
    14  O    0.035222
 Electronic spatial extent (au):  <R**2>=           1225.3639
 Charge=             -0.0000 electrons
 Dipole moment (field-independent basis, Debye):
    X=              3.9532    Y=              1.6940    Z=              0.0033  Tot=              4.3008
 Quadrupole moment (field-independent basis, Debye-Ang):
   XX=            -21.3758   YY=            -48.1597   ZZ=            -50.4848
   XY=              3.6535   XZ=              0.0082   YZ=              0.0028
 Traceless Quadrupole moment (field-independent basis, Debye-Ang):
   XX=             18.6310   YY=             -8.1529   ZZ=            -10.4780
   XY=              3.6535   XZ=              0.0082   YZ=              0.0028
 Octapole moment (field-independent basis, Debye-Ang**2):
  XXX=            131.0001  YYY=              4.6420  ZZZ=              0.0101  XYY=             -4.1147
  XXY=              6.2927  XXZ=              0.0296  XZZ=             26.7793  YZZ=             -0.1961
  YYZ=              0.0044  XYZ=              0.0164
 Hexadecapole moment (field-independent basis, Debye-Ang**3):
 XXXX=           -541.8637 YYYY=           -345.5664 ZZZZ=            -61.5842 XXXY=             39.9017
 XXXZ=              0.0401 YYYX=              7.6168 YYYZ=             -0.0020 ZZZX=              0.0399
 ZZZY=              0.0109 XXYY=           -250.9406 XXZZ=           -171.3942 YYZZ=            -79.6942
 XXYZ=              0.0567 YYXZ=              0.0131 ZZXY=              7.5022
 N-N= 3.450115986457D+02 E-N=-1.586076196939D+03  KE= 3.811541742543D+02
 D1PCM: PCM CHGder 1st derivatives, ID1Alg=3 FixD1E=F DoIter=F DoCFld=F I1PDM=2.
 Calling FoFJK, ICntrl=  10002127 FMM=F ISym2X=0 I1Cent= 0 IOpClX= 0 NMat=1 NMatS=1 NMatT=0.
 ***** Axes restored to original set *****
 -------------------------------------------------------------------
 Center     Atomic                   Forces (Hartrees/Bohr)
 Number     Number              X              Y              Z
 -------------------------------------------------------------------
      1        6           0.000001857    0.000000065   -0.000002181
      2        6          -0.000009932    0.000000117    0.000001600
      3        6          -0.000000515   -0.000000563    0.000000209
      4        6           0.000000824   -0.000000318    0.000000777
      5        6          -0.000001068    0.000000050   -0.000001437
      6        6           0.000000799   -0.000000072    0.000000245
      7        1          -0.000000576   -0.000000026    0.000000518
      8        1          -0.000000955   -0.000000017    0.000000285
      9        1           0.000000746    0.000000037    0.000000096
     10        1           0.000001700    0.000000769   -0.000000902
     11        8           0.000003981   -0.000001326   -0.000042462
     12        1           0.000000793    0.000001920    0.000042493
     13        1          -0.000000249    0.000000039    0.000000534
     14        8           0.000002207   -0.000001028    0.000000446
     15        1           0.000001459    0.000001251   -0.000001445
     16        1          -0.000001070   -0.000000900    0.000001225
 -------------------------------------------------------------------
 Cartesian Forces:  Max     0.000042493 RMS     0.000008860

 GradGradGradGradGradGradGradGradGradGradGradGradGradGradGradGradGradGrad
 Berny optimization.
 FormGI is forming the generalized inverse of G from B-inverse, IUseBI=4.
 Internal  Forces:  Max     0.000041864 RMS     0.000005192
 Search for a local minimum.
 Step number   1 out of a maximum of   79
 All quantities printed in internal units (Hartrees-Bohrs-Radians)
 Mixed Optimization -- En-DIIS/RFO-DIIS
 Second derivative matrix not updated -- first step.
 ITU=  0
     Eigenvalues ---   -0.00108   0.00290   0.00594   0.00819   0.01498
     Eigenvalues ---    0.01558   0.01641   0.01676   0.01793   0.01976
     Eigenvalues ---    0.02202   0.02281   0.02603   0.02686   0.02731
     Eigenvalues ---    0.03098   0.09868   0.10272   0.10509   0.10912
     Eigenvalues ---    0.11917   0.12205   0.17230   0.18578   0.19039
     Eigenvalues ---    0.19553   0.22933   0.34554   0.36080   0.36177
     Eigenvalues ---    0.36447   0.36505   0.36639   0.37987   0.40565
     Eigenvalues ---    0.45523   0.46497   0.46883   0.47338   0.51113
     Eigenvalues ---    0.52703   0.53673
 RFO step:  Lambda=-1.07800732D-03 EMin=-1.07799838D-03
 I=     1 Eig=   -1.08D-03 Dot1= -1.72D-06
 I=     1 Stepn= -6.00D-01 RXN=   6.00D-01 EDone=F
 Mixed    1 eigenvectors in step.  Raw Step.Grad=  1.72D-06.
 RFO eigenvector is Hessian eigenvector with negative curvature.
 Taking step of  6.00D-01 in eigenvector direction(s).  Step.Grad= -1.01D-06.
 Linear search not attempted -- first point.
 Iteration  1 RMS(Cart)=  0.06520570 RMS(Int)=  0.03821600
 Iteration  2 RMS(Cart)=  0.05214049 RMS(Int)=  0.00636802
 Iteration  3 RMS(Cart)=  0.00798453 RMS(Int)=  0.00033924
 Iteration  4 RMS(Cart)=  0.00012203 RMS(Int)=  0.00032414
 Iteration  5 RMS(Cart)=  0.00000009 RMS(Int)=  0.00032414
 Variable       Old X    -DE/DX   Delta X   Delta X   Delta X     New X
                                 (Linear)    (Quad)   (Total)
    R1        2.63951   0.00000   0.00000   0.00000   0.00000   2.63952
    R2        2.63208  -0.00000   0.00000  -0.00000   0.00000   2.63208
    R3        2.04558  -0.00000   0.00000   0.00000   0.00000   2.04558
    R4        2.64196   0.00000   0.00000   0.00000   0.00000   2.64196
    R5        2.57490  -0.00001   0.00000  -0.00000  -0.00000   2.57490
    R6        2.63541   0.00000   0.00000  -0.00000  -0.00000   2.63541
    R7        2.04577  -0.00000   0.00000  -0.00000  -0.00000   2.04577
    R8        2.63509   0.00000   0.00000  -0.00000  -0.00000   2.63509
    R9        2.04590   0.00000   0.00000   0.00000   0.00000   2.04590
   R10        2.63743  -0.00000   0.00000   0.00000   0.00000   2.63744
   R11        2.04391  -0.00000   0.00000  -0.00000  -0.00000   2.04391
   R12        2.04569  -0.00000   0.00000   0.00000   0.00000   2.04569
   R13        1.85387   0.00004   0.00000   0.00003   0.00002   1.85390
   R14        3.33835  -0.00000   0.00000   0.00025   0.00025   3.33861
   R15        1.82233  -0.00000   0.00000  -0.00050  -0.00050   1.82183
   R16        1.82233   0.00000   0.00000   0.00052   0.00052   1.82284
    A1        2.09407   0.00000   0.00000   0.00000   0.00000   2.09407
    A2        2.07751  -0.00000   0.00000  -0.00000  -0.00000   2.07751
    A3        2.11160   0.00000   0.00000   0.00000  -0.00000   2.11160
    A4        2.09091  -0.00000   0.00000  -0.00000  -0.00001   2.09090
    A5        2.05389   0.00000   0.00000   0.00001   0.00000   2.05390
    A6        2.13839  -0.00000   0.00000  -0.00000  -0.00000   2.13838
    A7        2.09055   0.00000   0.00000   0.00000   0.00000   2.09055
    A8        2.08669   0.00000   0.00000   0.00001   0.00001   2.08670
    A9        2.10595  -0.00000   0.00000  -0.00001  -0.00001   2.10594
   A10        2.10569  -0.00000   0.00000  -0.00000  -0.00000   2.10569
   A11        2.08089   0.00000   0.00000   0.00000   0.00000   2.08089
   A12        2.09660   0.00000   0.00000   0.00000   0.00000   2.09660
   A13        2.08152   0.00000   0.00000  -0.00000  -0.00000   2.08152
   A14        2.10101  -0.00000   0.00000   0.00000   0.00000   2.10101
   A15        2.10066  -0.00000   0.00000   0.00000   0.00000   2.10066
   A16        2.10364   0.00000   0.00000   0.00000   0.00000   2.10364
   A17        2.08296  -0.00000   0.00000   0.00000  -0.00000   2.08296
   A18        2.09658  -0.00000   0.00000  -0.00000  -0.00000   2.09658
   A19        1.91590   0.00000   0.00000  -0.00003  -0.00003   1.91587
   A20        2.01046  -0.00000   0.00000  -0.05220  -0.05162   1.95884
   A21        2.01076   0.00000   0.00000   0.04776   0.04764   2.05840
   A22        1.82175   0.00000   0.00000  -0.00022   0.00105   1.82280
   A23        3.17616  -0.00000   0.00000  -0.00010  -0.00046   3.17570
   A24        3.14135   0.00000   0.00000  -0.03539  -0.03520   3.10615
    D1       -0.00001   0.00000   0.00000  -0.00293  -0.00293  -0.00295
    D2        3.14159  -0.00000   0.00000  -0.00692  -0.00692   3.13466
    D3        3.14159   0.00000   0.00000   0.00009   0.00009  -3.14151
    D4        0.00000  -0.00000   0.00000  -0.00390  -0.00390  -0.00390
    D5       -0.00000  -0.00000   0.00000   0.00056   0.00056   0.00055
    D6       -3.14159   0.00000   0.00000   0.00234   0.00234  -3.13925
    D7        3.14159  -0.00000   0.00000  -0.00253  -0.00253   3.13906
    D8       -0.00000  -0.00000   0.00000  -0.00074  -0.00074  -0.00075
    D9        0.00002  -0.00000   0.00000   0.00307   0.00307   0.00308
   D10       -3.14156  -0.00000   0.00000   0.00285   0.00285  -3.13871
   D11       -3.14158   0.00000   0.00000   0.00726   0.00726  -3.13433
   D12        0.00003   0.00000   0.00000   0.00704   0.00704   0.00707
   D13       -3.14139  -0.00000   0.00000   0.02639   0.02639  -3.11501
   D14        0.00021  -0.00000   0.00000   0.02228   0.02228   0.02249
   D15       -0.00001   0.00000   0.00000  -0.00083  -0.00083  -0.00084
   D16        3.14159  -0.00000   0.00000  -0.00182  -0.00182   3.13977
   D17        3.14157   0.00000   0.00000  -0.00061  -0.00061   3.14096
   D18       -0.00002   0.00000   0.00000  -0.00160  -0.00160  -0.00162
   D19       -0.00000  -0.00000   0.00000  -0.00154  -0.00154  -0.00154
   D20       -3.14159  -0.00000   0.00000  -0.00182  -0.00182   3.13977
   D21        3.14158   0.00000   0.00000  -0.00054  -0.00054   3.14105
   D22       -0.00001   0.00000   0.00000  -0.00082  -0.00082  -0.00082
   D23        0.00001   0.00000   0.00000   0.00168   0.00168   0.00169
   D24       -3.14159  -0.00000   0.00000  -0.00012  -0.00012   3.14147
   D25       -3.14159   0.00000   0.00000   0.00196   0.00196  -3.13963
   D26       -0.00000   0.00000   0.00000   0.00016   0.00016   0.00016
   D27        2.08330  -0.00000   0.00000  -0.41729  -0.41585   1.66745
   D28       -2.08674  -0.00000   0.00000  -0.42131  -0.42274  -2.50949
   D29        2.22240  -0.00000   0.00000   0.02626   0.02724   2.24964
         Item               Value     Threshold  Converged?
 Maximum Force            0.000042     0.000450     YES
 RMS     Force            0.000005     0.000300     YES
 Maximum Displacement     0.539918     0.001800     NO 
 RMS     Displacement     0.114472     0.001200     NO 
 Predicted change in Energy=-1.957454D-04
 GradGradGradGradGradGradGradGradGradGradGradGradGradGradGradGradGradGrad

                          Input orientation:                          
 ---------------------------------------------------------------------
 Center     Atomic      Atomic             Coordinates (Angstroms)
 Number     Number       Type             X           Y           Z
 ---------------------------------------------------------------------
      1          6           0        0.000933   -0.017395    0.027965
      2          6           0       -0.001640   -0.061531    1.424036
      3          6           0        1.209907   -0.053685    2.121662
      4          6           0        2.413351    0.001899    1.419140
      5          6           0        2.421364    0.048829    0.025522
      6          6           0        1.208215    0.037786   -0.664438
      7          1           0        1.198133    0.073870   -1.746322
      8          1           0        3.357205    0.093554   -0.514889
      9          1           0        3.346257    0.009251    1.968456
     10          1           0        1.203433   -0.090717    3.203582
     11          8           0       -1.209190   -0.106368    2.053663
     12          1           0       -1.076686   -0.109764    3.025707
     13          1           0       -0.944266   -0.023964   -0.499581
     14          8           0       -0.899601   -0.057002    4.782732
     15          1           0       -0.985021    0.837792    5.131269
     16          1           0       -1.510053   -0.581518    5.314425
 ---------------------------------------------------------------------
                    Distance matrix (angstroms):
                    1          2          3          4          5
     1  C    0.000000
     2  C    1.396772   0.000000
     3  C    2.417955   1.398067   0.000000
     4  C    2.784870   2.415829   1.394598   0.000000
     5  C    2.421338   2.799816   2.423209   1.394431   0.000000
     6  C    1.392838   2.415645   2.787602   2.407268   1.395671
     7  H    2.142361   3.392486   3.870105   3.391472   2.153219
     8  H    3.401700   3.881408   3.403523   2.154003   1.081593
     9  H    3.867481   3.392613   2.142761   1.082643   2.152205
    10  H    3.396458   2.149381   1.082573   2.157941   3.406302
    11  O    2.361306   1.362577   2.420626   3.679286   4.161534
    12  H    3.186888   1.929611   2.459461   3.843681   4.611140
    13  H    1.082473   2.142489   3.392972   3.867266   3.407124
    14  O    4.839457   3.476664   3.395781   4.721533   5.802677
    15  H    5.267558   3.939466   3.830166   5.101721   6.188261
    16  H    5.527023   4.204857   4.227355   5.559382   6.620111
                    6          7          8          9         10
     6  C    0.000000
     7  H    1.082532   0.000000
     8  H    2.154909   2.485640   0.000000
     9  H    3.391779   4.291642   2.484799   0.000000
    10  H    3.870157   4.952642   4.301129   2.475323   0.000000
    11  O    3.640426   4.501952   5.243033   4.557711   2.672697
    12  H    4.342778   5.289687   5.677724   4.549106   2.287126
    13  H    2.159668   2.480687   4.303103   4.949838   4.281411
    14  O    5.841536   6.859021   6.797636   5.094296   2.630134
    15  H    6.248241   7.256101   7.161558   5.426771   3.060628
    16  H    6.596918   7.590650   7.624095   5.926911   3.472687
                   11         12         13         14         15
    11  O    0.000000
    12  H    0.981040   0.000000
    13  H    2.568274   3.528817   0.000000
    14  O    2.747017   1.766715   5.282606   0.000000
    15  H    3.226973   2.310770   5.696557   0.964070   0.000000
    16  H    3.308906   2.376677   5.868020   0.964607   1.524351
                   16
    16  H    0.000000
 Stoichiometry    C6H8O2
 Framework group  C1[X(C6H8O2)]
 Deg. of freedom    42
 Full point group                 C1      NOp   1
 Largest Abelian subgroup         C1      NOp   1
 Largest concise Abelian subgroup C1      NOp   1
                         Standard orientation:                         
 ---------------------------------------------------------------------
 Center     Atomic      Atomic             Coordinates (Angstroms)
 Number     Number       Type             X           Y           Z
 ---------------------------------------------------------------------
      1          6           0       -1.053647   -1.291347    0.014630
      2          6           0        0.124122   -0.541551   -0.025809
      3          6           0        0.058418    0.854804   -0.047429
      4          6           0       -1.182792    1.490248   -0.024744
      5          6           0       -2.361472    0.746410    0.018355
      6          6           0       -2.288397   -0.647223    0.036840
      7          1           0       -3.194628   -1.238406    0.070370
      8          1           0       -3.321740    1.243764    0.037512
      9          1           0       -1.223187    2.572029   -0.040050
     10          1           0        0.973618    1.432049   -0.081480
     11          8           0        1.305984   -1.219543   -0.037835
     12          1           0        2.053200   -0.583864   -0.042132
     13          1           0       -0.988305   -2.371721    0.031092
     14          8           0        3.436536    0.513808    0.010591
     15          1           0        3.761689    0.648049    0.908192
     16          1           0        4.221790    0.275935   -0.496616
 ---------------------------------------------------------------------
 Rotational constants (GHZ):           4.2774796           1.1518268           0.9113424
 Standard basis: Aug-CC-pVTZ (5D, 7F)
 There are   640 symmetry adapted cartesian basis functions of A   symmetry.
 There are   552 symmetry adapted basis functions of A   symmetry.
   552 basis functions,   792 primitive gaussians,   640 cartesian basis functions
    30 alpha electrons       30 beta electrons
       nuclear repulsion energy       345.0827364944 Hartrees.
 NAtoms=   16 NActive=   16 NUniq=   16 SFac= 1.00D+00 NAtFMM=   60 NAOKFM=F Big=F
 Integral buffers will be    131072 words long.
 Raffenetti 1 integral format.
 Two-electron integral symmetry is turned on.
 ------------------------------------------------------------------------------
 Polarizable Continuum Model (PCM)
 =================================
 Model                : PCM.
 Atomic radii         : UFF (Universal Force Field).
 Polarization charges : Total charges.
 Charge compensation  : None.
 Solution method      : On-the-fly selection.
 Cavity type          : Scaled VdW (van der Waals Surface) (Alpha=1.100).
 Cavity algorithm     : GePol (No added spheres)
                        Default sphere list used, NSphG=   16.
                        Lebedev-Laikov grids with approx.  5.0 points / Ang**2.
                        Smoothing algorithm: York/Karplus (Gamma=1.0000).
                        Polarization charges: spherical gaussians, with
                                              point-specific exponents (IZeta= 3).
                        Self-potential: point-specific (ISelfS= 7).
                        Self-field    : sphere-specific E.n sum rule (ISelfD= 2).
 1st derivatives      : Analytical E(r).r(x)/FMM algorithm (CHGder, D1EAlg=3).
                        Cavity 1st derivative terms included.
 Solvent              : Water, Eps=  78.355300 Eps(inf)=   1.777849
 ------------------------------------------------------------------------------
 Spheres list:
 ISph  on   Nord     Re0    Alpha      Xe            Ye            Ze
    1   C      1    1.9255  1.100     -1.053647     -1.291347      0.014630
    2   C      2    1.9255  1.100      0.124122     -0.541551     -0.025809
    3   C      3    1.9255  1.100      0.058418      0.854804     -0.047429
    4   C      4    1.9255  1.100     -1.182792      1.490248     -0.024744
    5   C      5    1.9255  1.100     -2.361472      0.746410      0.018355
    6   C      6    1.9255  1.100     -2.288397     -0.647223      0.036840
    7   H      7    1.4430  1.100     -3.194628     -1.238406      0.070370
    8   H      8    1.4430  1.100     -3.321740      1.243764      0.037512
    9   H      9    1.4430  1.100     -1.223187      2.572029     -0.040050
   10   H     10    1.4430  1.100      0.973618      1.432049     -0.081480
   11   O     11    1.7500  1.100      1.305984     -1.219543     -0.037835
   12   H     12    1.4430  1.100      2.053200     -0.583864     -0.042132
   13   H     13    1.4430  1.100     -0.988305     -2.371721      0.031092
   14   O     14    1.7500  1.100      3.436536      0.513808      0.010591
   15   H     15    1.4430  1.100      3.761689      0.648049      0.908192
   16   H     16    1.4430  1.100      4.221790      0.275935     -0.496616
 ------------------------------------------------------------------------------
 One-electron integrals computed using PRISM.
 NBasis=   552 RedAO= T EigKep=  1.04D-06  NBF=   552
 NBsUse=   551 1.00D-06 EigRej=  7.10D-07 NBFU=   551
 Initial guess from the checkpoint file:  "output.chk"
 B after Tr=    -0.000000   -0.000000   -0.000000
         Rot=    0.999991    0.004043    0.001366   -0.000183 Ang=   0.49 deg.
 ExpMin= 2.53D-02 ExpMax= 1.53D+04 ExpMxC= 5.22D+02 IAcc=3 IRadAn=         5 AccDes= 0.00D+00
 Harris functional with IExCor=  205 and IRadAn=       5 diagonalized for initial guess.
 HarFok:  IExCor=  205 AccDes= 0.00D+00 IRadAn=         5 IDoV= 1 UseB2=F ITyADJ=14
 ICtDFT=  3500011 ScaDFX=  1.000000  1.000000  1.000000  1.000000
 FoFCou: FMM=F IPFlag=           0 FMFlag=      100000 FMFlg1=           0
         NFxFlg=           0 DoJE=T BraDBF=F KetDBF=T FulRan=T
         wScrn=  0.000000 ICntrl=       500 IOpCl=  0 I1Cent=   200000004 NGrid=           0
         NMat0=    1 NMatS0=      1 NMatT0=    0 NMatD0=    1 NMtDS0=    0 NMtDT0=    0
 Petite list used in FoFCou.
 Requested convergence on RMS density matrix=1.00D-08 within 128 cycles.
 Requested convergence on MAX density matrix=1.00D-06.
 Requested convergence on             energy=1.00D-06.
 No special actions if energy rises.
 Inv3:  Mode=1 IEnd=     6091875.
 Iteration    1 A*A^-1 deviation from unit magnitude is 3.44D-15 for    251.
 Iteration    1 A*A^-1 deviation from orthogonality  is 1.93D-15 for   1080    493.
 Iteration    1 A^-1*A deviation from unit magnitude is 3.00D-15 for    251.
 Iteration    1 A^-1*A deviation from orthogonality  is 1.95D-15 for   1325    789.
 Error on total polarization charges =  0.01381
 SCF Done:  E(RHF) =  -381.750527878     A.U. after   10 cycles
            NFock= 10  Conv=0.64D-08     -V/T= 2.0016
 ExpMin= 2.53D-02 ExpMax= 1.53D+04 ExpMxC= 5.22D+02 IAcc=3 IRadAn=         5 AccDes= 0.00D+00
 HarFok:  IExCor=  205 AccDes= 0.00D+00 IRadAn=         5 IDoV=-2 UseB2=F ITyADJ=14
 ICtDFT= 12500011 ScaDFX=  1.000000  1.000000  1.000000  1.000000
 Range of M.O.s used for correlation:     9   551
 NBasis=   552 NAE=    30 NBE=    30 NFC=     8 NFV=     0
 NROrb=    543 NOA=    22 NOB=    22 NVA=   521 NVB=   521

 **** Warning!!: The largest alpha MO coefficient is  0.19755836D+03

 Disk-based method using ON**2 memory for 22 occupieds at a time.
 Estimated scratch disk usage= 12084292803 words.
 Actual    scratch disk usage= 10928843459 words.
 JobTyp=1 Pass  1:  I=   9 to  30 NPSUse= 15 ParTrn=T ParDer=T DoDerP=T.
 (rs|ai) integrals will be sorted in core.
 Spin components of T(2) and E(2):
     alpha-alpha T2 =       0.6199425143D-01 E2=     -0.1872106881D+00
     alpha-beta  T2 =       0.3277103378D+00 E2=     -0.1103715803D+01
     beta-beta   T2 =       0.6199425143D-01 E2=     -0.1872106881D+00
 ANorm=    0.1204864657D+01
 E2 =    -0.1478137179D+01 EUMP2 =    -0.38322866505679D+03
          IDoAtm=1111111111111111
 NEqPCM:  Using equilibrium solvation (IEInf=0, Eps=  78.3553, EpsInf=   1.7778)
          Differentiating once with respect to electric field.
                with respect to dipole field.
          Differentiating once with respect to nuclear coordinates.
          There are     1 degrees of freedom in the 1st order CPHF.  IDoFFX=0 NUNeed=     1.
 LinEq1:  Iter=  0 NonCon=     1 RMS=2.10D-03 Max=3.20D-02 NDo=     1
 AX will form     1 AO Fock derivatives at one time.
 LinEq1:  Iter=  1 NonCon=     1 RMS=5.26D-04 Max=1.07D-02 NDo=     1
 LinEq1:  Iter=  2 NonCon=     1 RMS=2.00D-04 Max=7.21D-03 NDo=     1
 LinEq1:  Iter=  3 NonCon=     1 RMS=7.25D-05 Max=2.90D-03 NDo=     1
 LinEq1:  Iter=  4 NonCon=     1 RMS=3.12D-05 Max=8.70D-04 NDo=     1
 LinEq1:  Iter=  5 NonCon=     1 RMS=1.03D-05 Max=2.09D-04 NDo=     1
 LinEq1:  Iter=  6 NonCon=     1 RMS=2.47D-06 Max=4.62D-05 NDo=     1
 LinEq1:  Iter=  7 NonCon=     1 RMS=6.06D-07 Max=1.13D-05 NDo=     1
 LinEq1:  Iter=  8 NonCon=     1 RMS=2.23D-07 Max=5.52D-06 NDo=     1
 LinEq1:  Iter=  9 NonCon=     1 RMS=4.61D-08 Max=7.54D-07 NDo=     1
 LinEq1:  Iter= 10 NonCon=     1 RMS=1.82D-08 Max=4.81D-07 NDo=     1
 LinEq1:  Iter= 11 NonCon=     1 RMS=5.46D-09 Max=1.69D-07 NDo=     1
 LinEq1:  Iter= 12 NonCon=     1 RMS=1.59D-09 Max=6.50D-08 NDo=     1
 LinEq1:  Iter= 13 NonCon=     1 RMS=5.38D-10 Max=2.21D-08 NDo=     1
 LinEq1:  Iter= 14 NonCon=     1 RMS=1.98D-10 Max=3.00D-09 NDo=     1
 LinEq1:  Iter= 15 NonCon=     1 RMS=5.11D-11 Max=1.24D-09 NDo=     1
 LinEq1:  Iter= 16 NonCon=     0 RMS=1.85D-11 Max=4.37D-10 NDo=     1
 Linear equations converged to 1.000D-10 1.000D-09 after    16 iterations.
 End of Minotr F.D. properties file   721 does not exist.
 End of Minotr F.D. properties file   722 does not exist.
 End of Minotr F.D. properties file   788 does not exist.
 D1PCM: PCM CHGder 1st derivatives, ID1Alg=3 FixD1E=F DoIter=F DoCFld=F I1PDM=2.
 Calling FoFJK, ICntrl=  10002127 FMM=F ISym2X=0 I1Cent= 0 IOpClX= 0 NMat=1 NMatS=1 NMatT=0.
 ***** Axes restored to original set *****
 -------------------------------------------------------------------
 Center     Atomic                   Forces (Hartrees/Bohr)
 Number     Number              X              Y              Z
 -------------------------------------------------------------------
      1        6           0.000019526    0.000000710   -0.000014714
      2        6          -0.000070152    0.000397854    0.000021398
      3        6          -0.000096859   -0.000020511   -0.000092381
      4        6           0.000043064   -0.000001562    0.000051365
      5        6          -0.000016650   -0.000034608    0.000030526
      6        6          -0.000018978   -0.000027743    0.000000066
      7        1          -0.000001050   -0.000030838    0.000001578
      8        1           0.000000768   -0.000036471    0.000009921
      9        1           0.000001815   -0.000020908   -0.000004120
     10        1           0.000098955    0.000009654    0.000034242
     11        8           0.000076202   -0.000408583   -0.000069799
     12        1          -0.000179753    0.000063524   -0.000027925
     13        1           0.000001600   -0.000004890    0.000008149
     14        8           0.000130482   -0.000209883   -0.000046853
     15        1          -0.000109434    0.000131949    0.000475534
     16        1           0.000120463    0.000192306   -0.000376987
 -------------------------------------------------------------------
 Cartesian Forces:  Max     0.000475534 RMS     0.000139327

 GradGradGradGradGradGradGradGradGradGradGradGradGradGradGradGradGradGrad
 Berny optimization.
 Using GEDIIS/GDIIS optimizer.
 FormGI is forming the generalized inverse of G from B-inverse, IUseBI=4.
 Internal  Forces:  Max     0.000608096 RMS     0.000131680
 Search for a local minimum.
 Step number   2 out of a maximum of   79
 All quantities printed in internal units (Hartrees-Bohrs-Radians)
 Mixed Optimization -- En-DIIS/RFO-DIIS
 Swapping is turned off.
 Update second derivatives using D2CorX and points    1    2
 ITU=  0  0
     Eigenvalues ---    0.00022   0.00294   0.00600   0.01265   0.01508
     Eigenvalues ---    0.01578   0.01641   0.01689   0.01793   0.01975
     Eigenvalues ---    0.02204   0.02283   0.02629   0.02686   0.02735
     Eigenvalues ---    0.03164   0.09896   0.10272   0.10511   0.10920
     Eigenvalues ---    0.11917   0.12209   0.17232   0.18578   0.19039
     Eigenvalues ---    0.19557   0.22933   0.34554   0.36080   0.36177
     Eigenvalues ---    0.36447   0.36506   0.36639   0.37988   0.40565
     Eigenvalues ---    0.45523   0.46498   0.46884   0.47338   0.51114
     Eigenvalues ---    0.52707   0.53850
 En-DIIS/RFO-DIIS/Sim-DIIS IScMMF=       -3 using points:     2    1
 RFO step:  Lambda=-1.09314976D-04.
 DidBck=T Rises=T En-DIIS coefs:    0.24850    0.75150
 Iteration  1 RMS(Cart)=  0.06370160 RMS(Int)=  0.03146081
 Iteration  2 RMS(Cart)=  0.04747197 RMS(Int)=  0.00416432
 Iteration  3 RMS(Cart)=  0.00413133 RMS(Int)=  0.00005840
 Iteration  4 RMS(Cart)=  0.00002011 RMS(Int)=  0.00005510
 Iteration  5 RMS(Cart)=  0.00000001 RMS(Int)=  0.00005510
 Variable       Old X    -DE/DX   Delta X   Delta X   Delta X     New X
                                 (Linear)    (Quad)   (Total)
    R1        2.63952  -0.00001  -0.00000   0.00001   0.00000   2.63952
    R2        2.63208  -0.00002  -0.00000  -0.00000  -0.00000   2.63208
    R3        2.04558  -0.00001  -0.00000  -0.00000  -0.00000   2.04558
    R4        2.64196   0.00002  -0.00000   0.00001   0.00000   2.64197
    R5        2.57490  -0.00005   0.00000  -0.00002  -0.00002   2.57488
    R6        2.63541  -0.00003   0.00000   0.00000   0.00000   2.63541
    R7        2.04577   0.00003   0.00000  -0.00000   0.00000   2.04577
    R8        2.63509  -0.00003   0.00000  -0.00000  -0.00000   2.63509
    R9        2.04590  -0.00000  -0.00000   0.00000   0.00000   2.04590
   R10        2.63744   0.00002  -0.00000  -0.00000  -0.00000   2.63743
   R11        2.04391  -0.00001   0.00000  -0.00000  -0.00000   2.04391
   R12        2.04569  -0.00000  -0.00000  -0.00000  -0.00000   2.04569
   R13        1.85390   0.00002  -0.00002   0.00008   0.00006   1.85396
   R14        3.33861   0.00007  -0.00019   0.00008  -0.00011   3.33850
   R15        1.82183   0.00030   0.00037   0.00011   0.00048   1.82231
   R16        1.82284  -0.00039  -0.00039  -0.00011  -0.00050   1.82235
    A1        2.09407  -0.00001  -0.00000   0.00001   0.00001   2.09408
    A2        2.07751  -0.00000   0.00000  -0.00001  -0.00001   2.07750
    A3        2.11160   0.00001   0.00000   0.00000   0.00000   2.11160
    A4        2.09090  -0.00002   0.00000  -0.00002  -0.00001   2.09088
    A5        2.05390   0.00002  -0.00000   0.00000  -0.00000   2.05389
    A6        2.13838   0.00001   0.00000   0.00002   0.00002   2.13841
    A7        2.09055   0.00003  -0.00000   0.00001   0.00001   2.09056
    A8        2.08670   0.00008  -0.00001   0.00005   0.00004   2.08674
    A9        2.10594  -0.00012   0.00001  -0.00006  -0.00006   2.10589
   A10        2.10569  -0.00003   0.00000  -0.00001  -0.00000   2.10569
   A11        2.08089   0.00002  -0.00000   0.00000   0.00000   2.08089
   A12        2.09660   0.00001  -0.00000   0.00000   0.00000   2.09660
   A13        2.08152   0.00002   0.00000  -0.00000   0.00000   2.08152
   A14        2.10101  -0.00002  -0.00000  -0.00000  -0.00000   2.10101
   A15        2.10066   0.00000  -0.00000   0.00000   0.00000   2.10066
   A16        2.10364   0.00000  -0.00000   0.00000   0.00000   2.10364
   A17        2.08296  -0.00000   0.00000  -0.00000  -0.00000   2.08296
   A18        2.09658  -0.00000   0.00000   0.00000   0.00000   2.09659
   A19        1.91587  -0.00005   0.00002   0.00002   0.00004   1.91591
   A20        1.95884   0.00061   0.03879   0.01116   0.05005   2.00889
   A21        2.05840  -0.00033  -0.03580  -0.01057  -0.04637   2.01202
   A22        1.82280  -0.00018  -0.00079  -0.00058  -0.00115   1.82164
   A23        3.17570  -0.00011   0.00035  -0.00021   0.00006   3.17577
   A24        3.10615   0.00045   0.02645   0.00853   0.03499   3.14113
    D1       -0.00295   0.00002   0.00221   0.00059   0.00279  -0.00015
    D2        3.13466   0.00019   0.00520   0.00150   0.00670   3.14137
    D3       -3.14151  -0.00005  -0.00007  -0.00004  -0.00011   3.14157
    D4       -0.00390   0.00012   0.00293   0.00087   0.00380  -0.00010
    D5        0.00055  -0.00001  -0.00042  -0.00013  -0.00054   0.00001
    D6       -3.13925  -0.00005  -0.00176  -0.00050  -0.00225  -3.14150
    D7        3.13906   0.00006   0.00190   0.00052   0.00242   3.14147
    D8       -0.00075   0.00002   0.00056   0.00015   0.00071  -0.00004
    D9        0.00308  -0.00001  -0.00230  -0.00059  -0.00290   0.00019
   D10       -3.13871   0.00004  -0.00214  -0.00039  -0.00254  -3.14125
   D11       -3.13433  -0.00018  -0.00545  -0.00155  -0.00700  -3.14133
   D12        0.00707  -0.00013  -0.00529  -0.00135  -0.00664   0.00043
   D13       -3.11501  -0.00015  -0.01983  -0.00488  -0.02471  -3.13971
   D14        0.02249   0.00002  -0.01674  -0.00394  -0.02068   0.00180
   D15       -0.00084  -0.00001   0.00062   0.00013   0.00076  -0.00008
   D16        3.13977   0.00003   0.00137   0.00037   0.00174   3.14151
   D17        3.14096  -0.00006   0.00046  -0.00007   0.00039   3.14135
   D18       -0.00162  -0.00002   0.00120   0.00017   0.00137  -0.00025
   D19       -0.00154   0.00002   0.00116   0.00032   0.00148  -0.00006
   D20        3.13977   0.00004   0.00137   0.00039   0.00176   3.14153
   D21        3.14105  -0.00002   0.00040   0.00009   0.00049   3.14154
   D22       -0.00082  -0.00000   0.00061   0.00016   0.00077  -0.00005
   D23        0.00169  -0.00001  -0.00126  -0.00033  -0.00159   0.00010
   D24        3.14147   0.00002   0.00009   0.00004   0.00013  -3.14158
   D25       -3.13963  -0.00003  -0.00147  -0.00040  -0.00187  -3.14150
   D26        0.00016   0.00001  -0.00012  -0.00003  -0.00015   0.00001
   D27        1.66745   0.00002   0.31251   0.06302   0.37578   2.04323
   D28       -2.50949   0.00012   0.31769   0.06495   0.38239  -2.12710
   D29        2.24964  -0.00015  -0.02047  -0.00644  -0.02674   2.22290
         Item               Value     Threshold  Converged?
 Maximum Force            0.000608     0.000450     NO 
 RMS     Force            0.000132     0.000300     YES
 Maximum Displacement     0.483710     0.001800     NO 
 RMS     Displacement     0.104508     0.001200     NO 
 Predicted change in Energy=-6.718978D-05
 GradGradGradGradGradGradGradGradGradGradGradGradGradGradGradGradGradGrad

                          Input orientation:                          
 ---------------------------------------------------------------------
 Center     Atomic      Atomic             Coordinates (Angstroms)
 Number     Number       Type             X           Y           Z
 ---------------------------------------------------------------------
      1          6           0        0.002023   -0.001631    0.027290
      2          6           0        0.001232   -0.004401    1.424062
      3          6           0        1.214045   -0.003123    2.119532
      4          6           0        2.417046    0.001137    1.414069
      5          6           0        2.423341    0.004045    0.019657
      6          6           0        1.208867    0.002574   -0.668053
      7          1           0        1.197445    0.004778   -1.750521
      8          1           0        3.358889    0.007400   -0.523095
      9          1           0        3.350980    0.002177    1.961686
     10          1           0        1.208945   -0.005606    3.202090
     11          8           0       -1.205758   -0.008207    2.056317
     12          1           0       -1.071372   -0.008113    3.028141
     13          1           0       -0.944134   -0.002685   -0.498574
     14          8           0       -0.889313   -0.007289    4.785393
     15          1           0       -1.240989    0.771259    5.232731
     16          1           0       -1.298908   -0.751275    5.242203
 ---------------------------------------------------------------------
                    Distance matrix (angstroms):
                    1          2          3          4          5
     1  C    0.000000
     2  C    1.396774   0.000000
     3  C    2.417949   1.398069   0.000000
     4  C    2.784870   2.415841   1.394599   0.000000
     5  C    2.421337   2.799828   2.423206   1.394430   0.000000
     6  C    1.392836   2.415652   2.787596   2.407266   1.395669
     7  H    2.142356   3.392490   3.870098   3.391471   2.153219
     8  H    3.401698   3.881419   3.403519   2.153999   1.081592
     9  H    3.867481   3.392623   2.142763   1.082644   2.152207
    10  H    3.396473   2.149408   1.082573   2.157909   3.406278
    11  O    2.361298   1.362566   2.420634   3.679304   4.161549
    12  H    3.187056   1.929654   2.459416   3.843745   4.611306
    13  H    1.082473   2.142487   3.392966   3.867267   3.407124
    14  O    4.840873   3.477301   3.395724   4.722065   5.803968
    15  H    5.407315   4.080530   4.039662   5.343827   6.418106
    16  H    5.426758   4.101998   4.077467   5.387861   6.457603
                    6          7          8          9         10
     6  C    0.000000
     7  H    1.082531   0.000000
     8  H    2.154908   2.485644   0.000000
     9  H    3.391780   4.291644   2.484799   0.000000
    10  H    3.870151   4.952636   4.301096   2.475273   0.000000
    11  O    3.640429   4.501951   5.243053   4.557732   2.672750
    12  H    4.342977   5.289925   5.677916   4.549135   2.286944
    13  H    2.159668   2.480682   4.303104   4.949839   4.281434
    14  O    5.843160   6.860968   6.799079   5.094457   2.628599
    15  H    6.435210   7.436348   7.407557   5.690115   3.275546
    16  H    6.464391   7.463349   7.450457   5.740291   3.317741
                   11         12         13         14         15
    11  O    0.000000
    12  H    0.981072   0.000000
    13  H    2.568257   3.529014   0.000000
    14  O    2.747362   1.766658   5.284253   0.000000
    15  H    3.270844   2.344442   5.790939   0.964326   0.000000
    16  H    3.272720   2.346515   5.800239   0.964344   1.523665
                   16
    16  H    0.000000
 Stoichiometry    C6H8O2
 Framework group  C1[X(C6H8O2)]
 Deg. of freedom    42
 Full point group                 C1      NOp   1
 Largest Abelian subgroup         C1      NOp   1
 Largest concise Abelian subgroup C1      NOp   1
                         Standard orientation:                         
 ---------------------------------------------------------------------
 Center     Atomic      Atomic             Coordinates (Angstroms)
 Number     Number       Type             X           Y           Z
 ---------------------------------------------------------------------
      1          6           0       -1.054739   -1.291034    0.001201
      2          6           0        0.123320   -0.540601   -0.001214
      3          6           0        0.057494    0.855917   -0.002842
      4          6           0       -1.184198    1.490823   -0.001818
      5          6           0       -2.363228    0.746299    0.000721
      6          6           0       -2.289965   -0.647445    0.002164
      7          1           0       -3.196464   -1.239163    0.004123
      8          1           0       -3.323915    1.243210    0.001562
      9          1           0       -1.224715    2.572708   -0.003013
     10          1           0        0.972954    1.433751   -0.005039
     11          8           0        1.305435   -1.218237   -0.001793
     12          1           0        2.052522   -0.582343   -0.001795
     13          1           0       -0.989309   -2.371527    0.002419
     14          8           0        3.436173    0.516107   -0.000990
     15          1           0        4.001209    0.461722    0.778562
     16          1           0        4.042745    0.414929   -0.743818
 ---------------------------------------------------------------------
 Rotational constants (GHZ):           4.2814047           1.1503138           0.9105224
 Standard basis: Aug-CC-pVTZ (5D, 7F)
 There are   640 symmetry adapted cartesian basis functions of A   symmetry.
 There are   552 symmetry adapted basis functions of A   symmetry.
   552 basis functions,   792 primitive gaussians,   640 cartesian basis functions
    30 alpha electrons       30 beta electrons
       nuclear repulsion energy       345.0139573677 Hartrees.
 NAtoms=   16 NActive=   16 NUniq=   16 SFac= 1.00D+00 NAtFMM=   60 NAOKFM=F Big=F
 Integral buffers will be    131072 words long.
 Raffenetti 1 integral format.
 Two-electron integral symmetry is turned on.
 ------------------------------------------------------------------------------
 Polarizable Continuum Model (PCM)
 =================================
 Model                : PCM.
 Atomic radii         : UFF (Universal Force Field).
 Polarization charges : Total charges.
 Charge compensation  : None.
 Solution method      : On-the-fly selection.
 Cavity type          : Scaled VdW (van der Waals Surface) (Alpha=1.100).
 Cavity algorithm     : GePol (No added spheres)
                        Default sphere list used, NSphG=   16.
                        Lebedev-Laikov grids with approx.  5.0 points / Ang**2.
                        Smoothing algorithm: York/Karplus (Gamma=1.0000).
                        Polarization charges: spherical gaussians, with
                                              point-specific exponents (IZeta= 3).
                        Self-potential: point-specific (ISelfS= 7).
                        Self-field    : sphere-specific E.n sum rule (ISelfD= 2).
 1st derivatives      : Analytical E(r).r(x)/FMM algorithm (CHGder, D1EAlg=3).
                        Cavity 1st derivative terms included.
 Solvent              : Water, Eps=  78.355300 Eps(inf)=   1.777849
 ------------------------------------------------------------------------------
 Spheres list:
 ISph  on   Nord     Re0    Alpha      Xe            Ye            Ze
    1   C      1    1.9255  1.100     -1.054739     -1.291034      0.001201
    2   C      2    1.9255  1.100      0.123320     -0.540601     -0.001214
    3   C      3    1.9255  1.100      0.057494      0.855917     -0.002842
    4   C      4    1.9255  1.100     -1.184198      1.490823     -0.001818
    5   C      5    1.9255  1.100     -2.363228      0.746299      0.000721
    6   C      6    1.9255  1.100     -2.289965     -0.647445      0.002164
    7   H      7    1.4430  1.100     -3.196464     -1.239163      0.004123
    8   H      8    1.4430  1.100     -3.323915      1.243210      0.001562
    9   H      9    1.4430  1.100     -1.224715      2.572708     -0.003013
   10   H     10    1.4430  1.100      0.972954      1.433751     -0.005039
   11   O     11    1.7500  1.100      1.305435     -1.218237     -0.001793
   12   H     12    1.4430  1.100      2.052522     -0.582343     -0.001795
   13   H     13    1.4430  1.100     -0.989309     -2.371527      0.002419
   14   O     14    1.7500  1.100      3.436173      0.516107     -0.000990
   15   H     15    1.4430  1.100      4.001209      0.461722      0.778562
   16   H     16    1.4430  1.100      4.042745      0.414929     -0.743818
 ------------------------------------------------------------------------------
 One-electron integrals computed using PRISM.
 NBasis=   552 RedAO= T EigKep=  1.05D-06  NBF=   552
 NBsUse=   551 1.00D-06 EigRej=  7.20D-07 NBFU=   551
 Initial guess from the checkpoint file:  "output.chk"
 B after Tr=     0.000000    0.000000   -0.000000
         Rot=    0.999993   -0.003559   -0.001251    0.000203 Ang=  -0.43 deg.
 ExpMin= 2.53D-02 ExpMax= 1.53D+04 ExpMxC= 5.22D+02 IAcc=3 IRadAn=         5 AccDes= 0.00D+00
 Harris functional with IExCor=  205 and IRadAn=       5 diagonalized for initial guess.
 HarFok:  IExCor=  205 AccDes= 0.00D+00 IRadAn=         5 IDoV= 1 UseB2=F ITyADJ=14
 ICtDFT=  3500011 ScaDFX=  1.000000  1.000000  1.000000  1.000000
 FoFCou: FMM=F IPFlag=           0 FMFlag=      100000 FMFlg1=           0
         NFxFlg=           0 DoJE=T BraDBF=F KetDBF=T FulRan=T
         wScrn=  0.000000 ICntrl=       500 IOpCl=  0 I1Cent=   200000004 NGrid=           0
         NMat0=    1 NMatS0=      1 NMatT0=    0 NMatD0=    1 NMtDS0=    0 NMtDT0=    0
 Petite list used in FoFCou.
 Requested convergence on RMS density matrix=1.00D-08 within 128 cycles.
 Requested convergence on MAX density matrix=1.00D-06.
 Requested convergence on             energy=1.00D-06.
 No special actions if energy rises.
 Inv3:  Mode=1 IEnd=     6091875.
 Iteration    1 A*A^-1 deviation from unit magnitude is 2.78D-15 for    197.
 Iteration    1 A*A^-1 deviation from orthogonality  is 2.56D-15 for    657      7.
 Iteration    1 A^-1*A deviation from unit magnitude is 3.00D-15 for   1114.
 Iteration    1 A^-1*A deviation from orthogonality  is 2.00D-15 for   1083    501.
 Error on total polarization charges =  0.01378
 SCF Done:  E(RHF) =  -381.750595543     A.U. after   10 cycles
            NFock= 10  Conv=0.56D-08     -V/T= 2.0016
 ExpMin= 2.53D-02 ExpMax= 1.53D+04 ExpMxC= 5.22D+02 IAcc=3 IRadAn=         5 AccDes= 0.00D+00
 HarFok:  IExCor=  205 AccDes= 0.00D+00 IRadAn=         5 IDoV=-2 UseB2=F ITyADJ=14
 ICtDFT= 12500011 ScaDFX=  1.000000  1.000000  1.000000  1.000000
 Range of M.O.s used for correlation:     9   551
 NBasis=   552 NAE=    30 NBE=    30 NFC=     8 NFV=     0
 NROrb=    543 NOA=    22 NOB=    22 NVA=   521 NVB=   521

 **** Warning!!: The largest alpha MO coefficient is  0.19890489D+03

 Disk-based method using ON**2 memory for 22 occupieds at a time.
 Estimated scratch disk usage= 12083602578 words.
 Actual    scratch disk usage= 10927446674 words.
 JobTyp=1 Pass  1:  I=   9 to  30 NPSUse= 15 ParTrn=T ParDer=T DoDerP=T.
 (rs|ai) integrals will be sorted in core.
 Spin components of T(2) and E(2):
     alpha-alpha T2 =       0.6199436322D-01 E2=     -0.1872111825D+00
     alpha-beta  T2 =       0.3277091269D+00 E2=     -0.1103718108D+01
     beta-beta   T2 =       0.6199436322D-01 E2=     -0.1872111825D+00
 ANorm=    0.1204864247D+01
 E2 =    -0.1478140473D+01 EUMP2 =    -0.38322873601536D+03
          IDoAtm=1111111111111111
 NEqPCM:  Using equilibrium solvation (IEInf=0, Eps=  78.3553, EpsInf=   1.7778)
          Differentiating once with respect to electric field.
                with respect to dipole field.
          Differentiating once with respect to nuclear coordinates.
          There are     1 degrees of freedom in the 1st order CPHF.  IDoFFX=0 NUNeed=     1.
 LinEq1:  Iter=  0 NonCon=     1 RMS=2.10D-03 Max=3.70D-02 NDo=     1
 AX will form     1 AO Fock derivatives at one time.
 LinEq1:  Iter=  1 NonCon=     1 RMS=5.26D-04 Max=1.06D-02 NDo=     1
 LinEq1:  Iter=  2 NonCon=     1 RMS=2.00D-04 Max=7.29D-03 NDo=     1
 LinEq1:  Iter=  3 NonCon=     1 RMS=7.25D-05 Max=2.92D-03 NDo=     1
 LinEq1:  Iter=  4 NonCon=     1 RMS=3.12D-05 Max=8.71D-04 NDo=     1
 LinEq1:  Iter=  5 NonCon=     1 RMS=1.03D-05 Max=2.59D-04 NDo=     1
 LinEq1:  Iter=  6 NonCon=     1 RMS=2.47D-06 Max=5.13D-05 NDo=     1
 LinEq1:  Iter=  7 NonCon=     1 RMS=6.06D-07 Max=1.22D-05 NDo=     1
 LinEq1:  Iter=  8 NonCon=     1 RMS=2.23D-07 Max=5.52D-06 NDo=     1
 LinEq1:  Iter=  9 NonCon=     1 RMS=4.60D-08 Max=8.77D-07 NDo=     1
 LinEq1:  Iter= 10 NonCon=     1 RMS=1.82D-08 Max=4.84D-07 NDo=     1
 LinEq1:  Iter= 11 NonCon=     1 RMS=5.46D-09 Max=1.70D-07 NDo=     1
 LinEq1:  Iter= 12 NonCon=     1 RMS=1.59D-09 Max=6.57D-08 NDo=     1
 LinEq1:  Iter= 13 NonCon=     1 RMS=5.39D-10 Max=2.22D-08 NDo=     1
 LinEq1:  Iter= 14 NonCon=     1 RMS=1.98D-10 Max=3.44D-09 NDo=     1
 LinEq1:  Iter= 15 NonCon=     1 RMS=5.12D-11 Max=1.27D-09 NDo=     1
 LinEq1:  Iter= 16 NonCon=     0 RMS=1.86D-11 Max=4.45D-10 NDo=     1
 Linear equations converged to 1.000D-10 1.000D-09 after    16 iterations.
 End of Minotr F.D. properties file   721 does not exist.
 End of Minotr F.D. properties file   722 does not exist.
 End of Minotr F.D. properties file   788 does not exist.
 D1PCM: PCM CHGder 1st derivatives, ID1Alg=3 FixD1E=F DoIter=F DoCFld=F I1PDM=2.
 Calling FoFJK, ICntrl=  10002127 FMM=F ISym2X=0 I1Cent= 0 IOpClX= 0 NMat=1 NMatS=1 NMatT=0.
 ***** Axes restored to original set *****
 -------------------------------------------------------------------
 Center     Atomic                   Forces (Hartrees/Bohr)
 Number     Number              X              Y              Z
 -------------------------------------------------------------------
      1        6           0.000000679    0.000000058    0.000002748
      2        6           0.000001504    0.000008167   -0.000000726
      3        6           0.000004187   -0.000000410    0.000004781
      4        6          -0.000001972   -0.000001308   -0.000003155
      5        6           0.000000919   -0.000000948    0.000000360
      6        6          -0.000001995   -0.000000384   -0.000002148
      7        1           0.000000487   -0.000000949    0.000000458
      8        1           0.000001275   -0.000001127   -0.000001660
      9        1          -0.000000643   -0.000000395   -0.000001156
     10        1          -0.000004428   -0.000000342   -0.000001454
     11        8          -0.000002762   -0.000008046   -0.000000344
     12        1           0.000004612    0.000001805    0.000006131
     13        1          -0.000000975   -0.000000231   -0.000000357
     14        8          -0.000006714   -0.000007735    0.000001854
     15        1           0.000014508    0.000002425   -0.000019749
     16        1          -0.000008681    0.000009421    0.000014416
 -------------------------------------------------------------------
 Cartesian Forces:  Max     0.000019749 RMS     0.000005395

 GradGradGradGradGradGradGradGradGradGradGradGradGradGradGradGradGradGrad
 Berny optimization.
 Using GEDIIS/GDIIS optimizer.
 FormGI is forming the generalized inverse of G from B-inverse, IUseBI=4.
 Internal  Forces:  Max     0.000024646 RMS     0.000006544
 Search for a local minimum.
 Step number   3 out of a maximum of   79
 All quantities printed in internal units (Hartrees-Bohrs-Radians)
 Mixed Optimization -- En-DIIS/RFO-DIIS
 Swapping is turned off.
 Update second derivatives using D2CorX and points    1    2    3
 DE= -7.10D-05 DEPred=-6.72D-05 R= 1.06D+00
 TightC=F SS=  1.41D+00  RLast= 5.43D-01 DXNew= 5.0454D-01 1.6302D+00
 Trust test= 1.06D+00 RLast= 5.43D-01 DXMaxT set to 5.05D-01
 ITU=  1  0  0
     Eigenvalues ---    0.00036   0.00296   0.00598   0.01456   0.01531
     Eigenvalues ---    0.01641   0.01645   0.01790   0.01841   0.01987
     Eigenvalues ---    0.02206   0.02289   0.02672   0.02686   0.02742
     Eigenvalues ---    0.03337   0.09958   0.10273   0.10512   0.10928
     Eigenvalues ---    0.11917   0.12215   0.17229   0.18577   0.19040
     Eigenvalues ---    0.19561   0.22933   0.34554   0.36078   0.36177
     Eigenvalues ---    0.36447   0.36506   0.36638   0.37980   0.40566
     Eigenvalues ---    0.45474   0.46487   0.46717   0.47242   0.51115
     Eigenvalues ---    0.52718   0.54107
 En-DIIS/RFO-DIIS/Sim-DIIS IScMMF=       -3 using points:     3    2    1
 RFO step:  Lambda=-3.14648155D-06.
 DidBck=T Rises=F RFO-DIIS coefs:   -0.12218   -0.00535    1.12752
 Iteration  1 RMS(Cart)=  0.01228522 RMS(Int)=  0.00026229
 Iteration  2 RMS(Cart)=  0.00025874 RMS(Int)=  0.00000181
 Iteration  3 RMS(Cart)=  0.00000008 RMS(Int)=  0.00000181
 Variable       Old X    -DE/DX   Delta X   Delta X   Delta X     New X
                                 (Linear)    (Quad)   (Total)
    R1        2.63952  -0.00000  -0.00001   0.00001   0.00000   2.63952
    R2        2.63208   0.00000   0.00000  -0.00000   0.00000   2.63208
    R3        2.04558   0.00000   0.00000  -0.00000   0.00000   2.04558
    R4        2.64197  -0.00000  -0.00001   0.00001   0.00000   2.64197
    R5        2.57488   0.00000   0.00003  -0.00003   0.00000   2.57488
    R6        2.63541   0.00000  -0.00000   0.00000  -0.00000   2.63541
    R7        2.04577  -0.00000   0.00000  -0.00000  -0.00000   2.04576
    R8        2.63509   0.00000   0.00000   0.00000   0.00000   2.63509
    R9        2.04590  -0.00000  -0.00000   0.00000   0.00000   2.04590
   R10        2.63743   0.00000   0.00000  -0.00000  -0.00000   2.63743
   R11        2.04391   0.00000   0.00000  -0.00000  -0.00000   2.04391
   R12        2.04569  -0.00000   0.00000  -0.00000   0.00000   2.04569
   R13        1.85396   0.00000  -0.00009   0.00011   0.00002   1.85398
   R14        3.33850  -0.00000  -0.00017  -0.00016  -0.00032   3.33818
   R15        1.82231  -0.00001   0.00002   0.00000   0.00002   1.82233
   R16        1.82235   0.00001  -0.00002   0.00001  -0.00002   1.82233
    A1        2.09408   0.00000  -0.00001   0.00001  -0.00000   2.09407
    A2        2.07750  -0.00000   0.00001  -0.00001   0.00001   2.07751
    A3        2.11160  -0.00000  -0.00000  -0.00000  -0.00000   2.11160
    A4        2.09088   0.00000   0.00002  -0.00002   0.00001   2.09089
    A5        2.05389  -0.00000  -0.00000   0.00001   0.00001   2.05390
    A6        2.13841  -0.00000  -0.00002   0.00001  -0.00001   2.13839
    A7        2.09056  -0.00000  -0.00002   0.00001  -0.00001   2.09055
    A8        2.08674  -0.00000  -0.00006   0.00001  -0.00005   2.08669
    A9        2.10589   0.00001   0.00008  -0.00002   0.00006   2.10594
   A10        2.10569   0.00000   0.00001  -0.00000   0.00000   2.10569
   A11        2.08089  -0.00000  -0.00000  -0.00000  -0.00000   2.08089
   A12        2.09660  -0.00000  -0.00001   0.00000  -0.00000   2.09660
   A13        2.08152  -0.00000   0.00000  -0.00000  -0.00000   2.08152
   A14        2.10101   0.00000   0.00000   0.00000   0.00000   2.10101
   A15        2.10066   0.00000  -0.00000   0.00000  -0.00000   2.10066
   A16        2.10364  -0.00000  -0.00000   0.00000   0.00000   2.10364
   A17        2.08296   0.00000   0.00001  -0.00001  -0.00000   2.08296
   A18        2.09659  -0.00000  -0.00000   0.00000  -0.00000   2.09659
   A19        1.91591   0.00000  -0.00002   0.00003   0.00001   1.91592
   A20        2.00889  -0.00002   0.00204  -0.00018   0.00186   2.01075
   A21        2.01202   0.00002  -0.00167  -0.00004  -0.00171   2.01031
   A22        1.82164   0.00000   0.00011   0.00001   0.00013   1.82177
   A23        3.17577   0.00000   0.00045  -0.00017   0.00028   3.17605
   A24        3.14113  -0.00002   0.00043   0.00013   0.00056   3.14170
    D1       -0.00015  -0.00000   0.00017  -0.00000   0.00017   0.00002
    D2        3.14137  -0.00001   0.00028  -0.00004   0.00024  -3.14158
    D3        3.14157   0.00000   0.00002   0.00001   0.00003  -3.14159
    D4       -0.00010  -0.00000   0.00013  -0.00003   0.00010  -0.00000
    D5        0.00001   0.00000  -0.00002   0.00000  -0.00001  -0.00000
    D6       -3.14150   0.00000  -0.00011   0.00001  -0.00010   3.14158
    D7        3.14147  -0.00000   0.00014  -0.00000   0.00013  -3.14158
    D8       -0.00004  -0.00000   0.00005  -0.00000   0.00004   0.00000
    D9        0.00019   0.00000  -0.00021  -0.00000  -0.00021  -0.00002
   D10       -3.14125  -0.00000  -0.00037  -0.00003  -0.00039   3.14155
   D11       -3.14133   0.00000  -0.00032   0.00004  -0.00028   3.14157
   D12        0.00043   0.00000  -0.00048   0.00002  -0.00047  -0.00004
   D13       -3.13971   0.00001  -0.00203  -0.00018  -0.00220   3.14127
   D14        0.00180   0.00001  -0.00191  -0.00022  -0.00213  -0.00033
   D15       -0.00008   0.00000   0.00008   0.00001   0.00009   0.00001
   D16        3.14151  -0.00000   0.00010  -0.00001   0.00009  -3.14158
   D17        3.14135   0.00000   0.00025   0.00003   0.00028  -3.14156
   D18       -0.00025   0.00000   0.00027   0.00001   0.00028   0.00003
   D19       -0.00006  -0.00000   0.00007  -0.00001   0.00007   0.00001
   D20        3.14153  -0.00000   0.00008  -0.00001   0.00006  -3.14159
   D21        3.14154   0.00000   0.00005   0.00001   0.00006  -3.14158
   D22       -0.00005  -0.00000   0.00006   0.00000   0.00006   0.00001
   D23        0.00010   0.00000  -0.00011   0.00000  -0.00011  -0.00001
   D24       -3.14158  -0.00000  -0.00001  -0.00000  -0.00002   3.14159
   D25       -3.14150   0.00000  -0.00011   0.00001  -0.00010   3.14158
   D26        0.00001  -0.00000  -0.00002   0.00000  -0.00001   0.00000
   D27        2.04323  -0.00002   0.04719   0.00005   0.04725   2.09048
   D28       -2.12710  -0.00002   0.04754  -0.00007   0.04746  -2.07963
   D29        2.22290   0.00001  -0.00070  -0.00016  -0.00085   2.22204
         Item               Value     Threshold  Converged?
 Maximum Force            0.000025     0.000450     YES
 RMS     Force            0.000007     0.000300     YES
 Maximum Displacement     0.062465     0.001800     NO 
 RMS     Displacement     0.012290     0.001200     NO 
 Predicted change in Energy=-3.023434D-06
 GradGradGradGradGradGradGradGradGradGradGradGradGradGradGradGradGradGrad

                          Input orientation:                          
 ---------------------------------------------------------------------
 Center     Atomic      Atomic             Coordinates (Angstroms)
 Number     Number       Type             X           Y           Z
 ---------------------------------------------------------------------
      1          6           0        0.002042    0.000420    0.027350
      2          6           0        0.001350    0.000735    1.424125
      3          6           0        1.214211    0.000491    2.119514
      4          6           0        2.417165   -0.000092    1.413958
      5          6           0        2.423367   -0.000423    0.019539
      6          6           0        1.208844   -0.000156   -0.668082
      7          1           0        1.197347   -0.000406   -1.750553
      8          1           0        3.358879   -0.000879   -0.523284
      9          1           0        3.351140   -0.000285    1.961506
     10          1           0        1.209129    0.000780    3.202072
     11          8           0       -1.205594    0.001280    2.056479
     12          1           0       -1.071138    0.001156    3.028304
     13          1           0       -0.944152    0.000616   -0.498450
     14          8           0       -0.889463    0.000775    4.785424
     15          1           0       -1.274044    0.760375    5.238249
     16          1           0       -1.266741   -0.763347    5.236778
 ---------------------------------------------------------------------
                    Distance matrix (angstroms):
                    1          2          3          4          5
     1  C    0.000000
     2  C    1.396775   0.000000
     3  C    2.417954   1.398070   0.000000
     4  C    2.784869   2.415837   1.394599   0.000000
     5  C    2.421337   2.799826   2.423211   1.394432   0.000000
     6  C    1.392837   2.415651   2.787601   2.407266   1.395668
     7  H    2.142357   3.392490   3.870103   3.391472   2.153219
     8  H    3.401698   3.881418   3.403524   2.154003   1.081591
     9  H    3.867482   3.392620   2.142762   1.082644   2.152208
    10  H    3.396457   2.149378   1.082571   2.157940   3.406302
    11  O    2.361303   1.362566   2.420627   3.679296   4.161548
    12  H    3.187074   1.929669   2.459415   3.843745   4.611315
    13  H    1.082473   2.142491   3.392973   3.867267   3.407124
    14  O    4.840873   3.477339   3.395958   4.722349   5.804180
    15  H    5.418431   4.092826   4.061447   5.369222   6.440853
    16  H    5.415837   4.090012   4.056588   5.363550   6.435723
                    6          7          8          9         10
     6  C    0.000000
     7  H    1.082532   0.000000
     8  H    2.154906   2.485641   0.000000
     9  H    3.391780   4.291644   2.484802   0.000000
    10  H    3.870155   4.952639   4.301128   2.475322   0.000000
    11  O    3.640432   4.501958   5.243052   4.557724   2.672690
    12  H    4.342993   5.289943   5.677925   4.549132   2.286878
    13  H    2.159668   2.480681   4.303102   4.949840   4.281411
    14  O    5.843255   6.861033   6.799323   5.094824   2.628896
    15  H    6.451968   7.451840   7.432277   5.719089   3.299871
    16  H    6.448128   7.448261   7.426710   5.712660   3.294517
                   11         12         13         14         15
    11  O    0.000000
    12  H    0.981082   0.000000
    13  H    2.568271   3.529039   0.000000
    14  O    2.747195   1.766488   5.284157   0.000000
    15  H    3.271784   2.345516   5.796186   0.964336   0.000000
    16  H    3.271497   2.345226   5.794872   0.964335   1.523741
                   16
    16  H    0.000000
 Stoichiometry    C6H8O2
 Framework group  C1[X(C6H8O2)]
 Deg. of freedom    42
 Full point group                 C1      NOp   1
 Largest Abelian subgroup         C1      NOp   1
 Largest concise Abelian subgroup C1      NOp   1
                         Standard orientation:                         
 ---------------------------------------------------------------------
 Center     Atomic      Atomic             Coordinates (Angstroms)
 Number     Number       Type             X           Y           Z
 ---------------------------------------------------------------------
      1          6           0       -1.054658   -1.291047   -0.000179
      2          6           0        0.123330   -0.540498    0.000195
      3          6           0        0.057379    0.856016    0.000430
      4          6           0       -1.184376    1.490800    0.000263
      5          6           0       -2.363340    0.746163   -0.000124
      6          6           0       -2.289947   -0.647574   -0.000337
      7          1           0       -3.196391   -1.239378   -0.000637
      8          1           0       -3.324075    1.242981   -0.000257
      9          1           0       -1.224996    2.572682    0.000440
     10          1           0        0.972814    1.433890    0.000763
     11          8           0        1.305515   -1.218012    0.000320
     12          1           0        2.052552   -0.582041    0.000286
     13          1           0       -0.989130   -2.371535   -0.000356
     14          8           0        3.436276    0.516041    0.000048
     15          1           0        4.024988    0.435060    0.759525
     16          1           0        4.019571    0.440938   -0.764195
 ---------------------------------------------------------------------
 Rotational constants (GHZ):           4.2817900           1.1502382           0.9104962
 Standard basis: Aug-CC-pVTZ (5D, 7F)
 There are   640 symmetry adapted cartesian basis functions of A   symmetry.
 There are   552 symmetry adapted basis functions of A   symmetry.
   552 basis functions,   792 primitive gaussians,   640 cartesian basis functions
    30 alpha electrons       30 beta electrons
       nuclear repulsion energy       345.0128808248 Hartrees.
 NAtoms=   16 NActive=   16 NUniq=   16 SFac= 1.00D+00 NAtFMM=   60 NAOKFM=F Big=F
 Integral buffers will be    131072 words long.
 Raffenetti 1 integral format.
 Two-electron integral symmetry is turned on.
 ------------------------------------------------------------------------------
 Polarizable Continuum Model (PCM)
 =================================
 Model                : PCM.
 Atomic radii         : UFF (Universal Force Field).
 Polarization charges : Total charges.
 Charge compensation  : None.
 Solution method      : On-the-fly selection.
 Cavity type          : Scaled VdW (van der Waals Surface) (Alpha=1.100).
 Cavity algorithm     : GePol (No added spheres)
                        Default sphere list used, NSphG=   16.
                        Lebedev-Laikov grids with approx.  5.0 points / Ang**2.
                        Smoothing algorithm: York/Karplus (Gamma=1.0000).
                        Polarization charges: spherical gaussians, with
                                              point-specific exponents (IZeta= 3).
                        Self-potential: point-specific (ISelfS= 7).
                        Self-field    : sphere-specific E.n sum rule (ISelfD= 2).
 1st derivatives      : Analytical E(r).r(x)/FMM algorithm (CHGder, D1EAlg=3).
                        Cavity 1st derivative terms included.
 Solvent              : Water, Eps=  78.355300 Eps(inf)=   1.777849
 ------------------------------------------------------------------------------
 Spheres list:
 ISph  on   Nord     Re0    Alpha      Xe            Ye            Ze
    1   C      1    1.9255  1.100     -1.054658     -1.291047     -0.000179
    2   C      2    1.9255  1.100      0.123330     -0.540498      0.000195
    3   C      3    1.9255  1.100      0.057379      0.856016      0.000430
    4   C      4    1.9255  1.100     -1.184376      1.490800      0.000263
    5   C      5    1.9255  1.100     -2.363340      0.746163     -0.000124
    6   C      6    1.9255  1.100     -2.289947     -0.647574     -0.000337
    7   H      7    1.4430  1.100     -3.196391     -1.239378     -0.000637
    8   H      8    1.4430  1.100     -3.324075      1.242981     -0.000257
    9   H      9    1.4430  1.100     -1.224996      2.572682      0.000440
   10   H     10    1.4430  1.100      0.972814      1.433890      0.000763
   11   O     11    1.7500  1.100      1.305515     -1.218012      0.000320
   12   H     12    1.4430  1.100      2.052552     -0.582041      0.000286
   13   H     13    1.4430  1.100     -0.989130     -2.371535     -0.000356
   14   O     14    1.7500  1.100      3.436276      0.516041      0.000048
   15   H     15    1.4430  1.100      4.024988      0.435060      0.759525
   16   H     16    1.4430  1.100      4.019571      0.440938     -0.764195
 ------------------------------------------------------------------------------
 One-electron integrals computed using PRISM.
 NBasis=   552 RedAO= T EigKep=  1.05D-06  NBF=   552
 NBsUse=   551 1.00D-06 EigRej=  7.20D-07 NBFU=   551
 Initial guess from the checkpoint file:  "output.chk"
 B after Tr=    -0.000000   -0.000000    0.000000
         Rot=    1.000000   -0.000585   -0.000143   -0.000015 Ang=  -0.07 deg.
 ExpMin= 2.53D-02 ExpMax= 1.53D+04 ExpMxC= 5.22D+02 IAcc=3 IRadAn=         5 AccDes= 0.00D+00
 Harris functional with IExCor=  205 and IRadAn=       5 diagonalized for initial guess.
 HarFok:  IExCor=  205 AccDes= 0.00D+00 IRadAn=         5 IDoV= 1 UseB2=F ITyADJ=14
 ICtDFT=  3500011 ScaDFX=  1.000000  1.000000  1.000000  1.000000
 FoFCou: FMM=F IPFlag=           0 FMFlag=      100000 FMFlg1=           0
         NFxFlg=           0 DoJE=T BraDBF=F KetDBF=T FulRan=T
         wScrn=  0.000000 ICntrl=       500 IOpCl=  0 I1Cent=   200000004 NGrid=           0
         NMat0=    1 NMatS0=      1 NMatT0=    0 NMatD0=    1 NMtDS0=    0 NMtDT0=    0
 Petite list used in FoFCou.
 Requested convergence on RMS density matrix=1.00D-08 within 128 cycles.
 Requested convergence on MAX density matrix=1.00D-06.
 Requested convergence on             energy=1.00D-06.
 No special actions if energy rises.
 Inv3:  Mode=1 IEnd=     6117552.
 Iteration    1 A*A^-1 deviation from unit magnitude is 3.55D-15 for    739.
 Iteration    1 A*A^-1 deviation from orthogonality  is 1.89D-15 for   1105    461.
 Iteration    1 A^-1*A deviation from unit magnitude is 3.11D-15 for   1272.
 Iteration    1 A^-1*A deviation from orthogonality  is 3.33D-15 for   1087    502.
 Error on total polarization charges =  0.01376
 SCF Done:  E(RHF) =  -381.750593517     A.U. after    8 cycles
            NFock=  8  Conv=0.83D-08     -V/T= 2.0016
 ExpMin= 2.53D-02 ExpMax= 1.53D+04 ExpMxC= 5.22D+02 IAcc=3 IRadAn=         5 AccDes= 0.00D+00
 HarFok:  IExCor=  205 AccDes= 0.00D+00 IRadAn=         5 IDoV=-2 UseB2=F ITyADJ=14
 ICtDFT= 12500011 ScaDFX=  1.000000  1.000000  1.000000  1.000000
 Range of M.O.s used for correlation:     9   551
 NBasis=   552 NAE=    30 NBE=    30 NFC=     8 NFV=     0
 NROrb=    543 NOA=    22 NOB=    22 NVA=   521 NVB=   521

 **** Warning!!: The largest alpha MO coefficient is  0.19888881D+03

 Disk-based method using ON**2 memory for 22 occupieds at a time.
 Estimated scratch disk usage= 12082223206 words.
 Actual    scratch disk usage= 10926775910 words.
 JobTyp=1 Pass  1:  I=   9 to  30 NPSUse= 15 ParTrn=T ParDer=T DoDerP=T.
 (rs|ai) integrals will be sorted in core.
 Spin components of T(2) and E(2):
     alpha-alpha T2 =       0.6199441625D-01 E2=     -0.1872113799D+00
     alpha-beta  T2 =       0.3277091453D+00 E2=     -0.1103718342D+01
     beta-beta   T2 =       0.6199441625D-01 E2=     -0.1872113799D+00
 ANorm=    0.1204864299D+01
 E2 =    -0.1478141102D+01 EUMP2 =    -0.38322873461919D+03
          IDoAtm=1111111111111111
 NEqPCM:  Using equilibrium solvation (IEInf=0, Eps=  78.3553, EpsInf=   1.7778)
          Differentiating once with respect to electric field.
                with respect to dipole field.
          Differentiating once with respect to nuclear coordinates.
          There are     1 degrees of freedom in the 1st order CPHF.  IDoFFX=0 NUNeed=     1.
 LinEq1:  Iter=  0 NonCon=     1 RMS=2.10D-03 Max=3.71D-02 NDo=     1
 AX will form     1 AO Fock derivatives at one time.
 LinEq1:  Iter=  1 NonCon=     1 RMS=5.26D-04 Max=1.06D-02 NDo=     1
 LinEq1:  Iter=  2 NonCon=     1 RMS=2.00D-04 Max=7.29D-03 NDo=     1
 LinEq1:  Iter=  3 NonCon=     1 RMS=7.25D-05 Max=2.92D-03 NDo=     1
 LinEq1:  Iter=  4 NonCon=     1 RMS=3.12D-05 Max=8.71D-04 NDo=     1
 LinEq1:  Iter=  5 NonCon=     1 RMS=1.03D-05 Max=2.60D-04 NDo=     1
 LinEq1:  Iter=  6 NonCon=     1 RMS=2.47D-06 Max=5.14D-05 NDo=     1
 LinEq1:  Iter=  7 NonCon=     1 RMS=6.06D-07 Max=1.22D-05 NDo=     1
 LinEq1:  Iter=  8 NonCon=     1 RMS=2.23D-07 Max=5.52D-06 NDo=     1
 LinEq1:  Iter=  9 NonCon=     1 RMS=4.60D-08 Max=8.78D-07 NDo=     1
 LinEq1:  Iter= 10 NonCon=     1 RMS=1.82D-08 Max=4.84D-07 NDo=     1
 LinEq1:  Iter= 11 NonCon=     1 RMS=5.46D-09 Max=1.70D-07 NDo=     1
 LinEq1:  Iter= 12 NonCon=     1 RMS=1.59D-09 Max=6.57D-08 NDo=     1
 LinEq1:  Iter= 13 NonCon=     1 RMS=5.39D-10 Max=2.22D-08 NDo=     1
 LinEq1:  Iter= 14 NonCon=     1 RMS=1.98D-10 Max=3.44D-09 NDo=     1
 LinEq1:  Iter= 15 NonCon=     1 RMS=5.12D-11 Max=1.27D-09 NDo=     1
 LinEq1:  Iter= 16 NonCon=     0 RMS=1.86D-11 Max=4.45D-10 NDo=     1
 Linear equations converged to 1.000D-10 1.000D-09 after    16 iterations.
 End of Minotr F.D. properties file   721 does not exist.
 End of Minotr F.D. properties file   722 does not exist.
 End of Minotr F.D. properties file   788 does not exist.
 D1PCM: PCM CHGder 1st derivatives, ID1Alg=3 FixD1E=F DoIter=F DoCFld=F I1PDM=2.
 Calling FoFJK, ICntrl=  10002127 FMM=F ISym2X=0 I1Cent= 0 IOpClX= 0 NMat=1 NMatS=1 NMatT=0.
 ***** Axes restored to original set *****
 -------------------------------------------------------------------
 Center     Atomic                   Forces (Hartrees/Bohr)
 Number     Number              X              Y              Z
 -------------------------------------------------------------------
      1        6           0.000001353    0.000000032    0.000001390
      2        6          -0.000001211   -0.000000198   -0.000000069
      3        6          -0.000002070   -0.000000017    0.000000342
      4        6           0.000001931    0.000000103    0.000000007
      5        6          -0.000000840    0.000000078    0.000000161
      6        6           0.000000043    0.000000070   -0.000000838
      7        1          -0.000000567    0.000000109    0.000000450
      8        1           0.000001136    0.000000097   -0.000001050
      9        1          -0.000000566    0.000000001   -0.000001231
     10        1           0.000000482   -0.000000004    0.000000572
     11        8           0.000000321    0.000000217    0.000000028
     12        1          -0.000000383   -0.000000164   -0.000000617
     13        1          -0.000000970    0.000000058    0.000000067
     14        8           0.000001363    0.000000867   -0.000000374
     15        1          -0.000003405   -0.000002745    0.000004762
     16        1           0.000003384    0.000001496   -0.000003597
 -------------------------------------------------------------------
 Cartesian Forces:  Max     0.000004762 RMS     0.000001392

 GradGradGradGradGradGradGradGradGradGradGradGradGradGradGradGradGradGrad
 Berny optimization.
 Using GEDIIS/GDIIS optimizer.
 FormGI is forming the generalized inverse of G from B-inverse, IUseBI=4.
 Internal  Forces:  Max     0.000005747 RMS     0.000001584
 Search for a local minimum.
 Step number   4 out of a maximum of   79
 All quantities printed in internal units (Hartrees-Bohrs-Radians)
 Mixed Optimization -- En-DIIS/RFO-DIIS
 Swapping is turned off.
 Update second derivatives using D2CorX and points    1    3    4
 DE=  1.40D-06 DEPred=-3.02D-06 R=-4.62D-01
 Trust test=-4.62D-01 RLast= 6.71D-02 DXMaxT set to 2.52D-01
 ITU= -1  1  0  0
     Eigenvalues ---   -0.00063   0.00295   0.00583   0.01457   0.01526
     Eigenvalues ---    0.01639   0.01641   0.01790   0.01830   0.01969
     Eigenvalues ---    0.02204   0.02289   0.02605   0.02686   0.02716
     Eigenvalues ---    0.03346   0.09942   0.10273   0.10507   0.10920
     Eigenvalues ---    0.11917   0.12215   0.17180   0.18546   0.19039
     Eigenvalues ---    0.19550   0.22929   0.34554   0.35970   0.36171
     Eigenvalues ---    0.36445   0.36499   0.36605   0.37616   0.40566
     Eigenvalues ---    0.41271   0.45764   0.46515   0.47130   0.51115
     Eigenvalues ---    0.52715   0.54111
 Use linear search instead of GDIIS.
 RFO step:  Lambda=-6.28472403D-04 EMin=-6.28362135D-04
 I=     1 Eig=   -6.28D-04 Dot1=  4.98D-06
 I=     1 Stepn=  6.00D-01 RXN=   6.00D-01 EDone=F
 Mixed    1 eigenvectors in step.  Raw Step.Grad=  4.98D-06.
 RFO eigenvector is Hessian eigenvector with negative curvature.
 Taking step of  6.00D-01 in eigenvector direction(s).  Step.Grad=  1.27D-08.
 Skip linear search -- no minimum in search direction.
 Iteration  1 RMS(Cart)=  0.05780653 RMS(Int)=  0.03863920
 Iteration  2 RMS(Cart)=  0.05202589 RMS(Int)=  0.00669209
 Iteration  3 RMS(Cart)=  0.00862923 RMS(Int)=  0.00015290
 Iteration  4 RMS(Cart)=  0.00014305 RMS(Int)=  0.00009507
 Iteration  5 RMS(Cart)=  0.00000006 RMS(Int)=  0.00009507
 Variable       Old X    -DE/DX   Delta X   Delta X   Delta X     New X
                                 (Linear)    (Quad)   (Total)
    R1        2.63952  -0.00000   0.00000   0.00001   0.00001   2.63953
    R2        2.63208   0.00000   0.00000   0.00003   0.00003   2.63211
    R3        2.04558   0.00000   0.00000  -0.00000  -0.00000   2.04558
    R4        2.64197   0.00000   0.00000   0.00001   0.00001   2.64198
    R5        2.57488  -0.00000   0.00000   0.00002   0.00002   2.57490
    R6        2.63541   0.00000   0.00000   0.00003   0.00003   2.63544
    R7        2.04576   0.00000   0.00000  -0.00001  -0.00001   2.04575
    R8        2.63509   0.00000   0.00000   0.00006   0.00006   2.63515
    R9        2.04590  -0.00000   0.00000   0.00001   0.00001   2.04591
   R10        2.63743  -0.00000   0.00000  -0.00006  -0.00006   2.63738
   R11        2.04391   0.00000   0.00000  -0.00002  -0.00002   2.04389
   R12        2.04569  -0.00000   0.00000   0.00001   0.00001   2.04570
   R13        1.85398  -0.00000   0.00000   0.00003   0.00003   1.85401
   R14        3.33818   0.00000   0.00000  -0.00114  -0.00114   3.33703
   R15        1.82233   0.00000   0.00000   0.00027   0.00027   1.82260
   R16        1.82233  -0.00000   0.00000  -0.00009  -0.00009   1.82224
    A1        2.09407   0.00000   0.00000  -0.00003  -0.00003   2.09404
    A2        2.07751  -0.00000   0.00000   0.00004   0.00004   2.07755
    A3        2.11160  -0.00000   0.00000  -0.00001  -0.00001   2.11160
    A4        2.09089  -0.00000   0.00000   0.00004   0.00004   2.09093
    A5        2.05390   0.00000   0.00000   0.00002   0.00002   2.05392
    A6        2.13839   0.00000   0.00000  -0.00006  -0.00006   2.13834
    A7        2.09055  -0.00000   0.00000  -0.00003  -0.00003   2.09052
    A8        2.08669   0.00000   0.00000  -0.00029  -0.00029   2.08640
    A9        2.10594  -0.00000   0.00000   0.00032   0.00032   2.10626
   A10        2.10569   0.00000   0.00000   0.00001   0.00001   2.10570
   A11        2.08089   0.00000   0.00000  -0.00001  -0.00001   2.08088
   A12        2.09660  -0.00000   0.00000   0.00000   0.00000   2.09661
   A13        2.08152  -0.00000   0.00000  -0.00001  -0.00001   2.08150
   A14        2.10101   0.00000   0.00000   0.00003   0.00003   2.10104
   A15        2.10066   0.00000   0.00000  -0.00001  -0.00001   2.10064
   A16        2.10364   0.00000   0.00000   0.00003   0.00003   2.10368
   A17        2.08296  -0.00000   0.00000  -0.00012  -0.00012   2.08284
   A18        2.09659   0.00000   0.00000   0.00008   0.00008   2.09667
   A19        1.91592  -0.00000   0.00000   0.00008   0.00008   1.91600
   A20        2.01075   0.00001   0.00000   0.02767   0.02781   2.03856
   A21        2.01031  -0.00000   0.00000  -0.02629  -0.02632   1.98399
   A22        1.82177  -0.00000   0.00000   0.00131   0.00167   1.82344
   A23        3.17605  -0.00000   0.00000   0.00180   0.00169   3.17774
   A24        3.14170   0.00000   0.00000   0.01664   0.01658   3.15828
    D1        0.00002   0.00000   0.00000   0.00174   0.00174   0.00176
    D2       -3.14158   0.00000   0.00000   0.00221   0.00221  -3.13937
    D3       -3.14159  -0.00000   0.00000   0.00014   0.00014  -3.14145
    D4       -0.00000   0.00000   0.00000   0.00061   0.00061   0.00061
    D5       -0.00000  -0.00000   0.00000  -0.00015  -0.00015  -0.00015
    D6        3.14158  -0.00000   0.00000  -0.00119  -0.00119   3.14039
    D7       -3.14158   0.00000   0.00000   0.00148   0.00148  -3.14010
    D8        0.00000   0.00000   0.00000   0.00044   0.00044   0.00045
    D9       -0.00002  -0.00000   0.00000  -0.00210  -0.00210  -0.00213
   D10        3.14155   0.00000   0.00000  -0.00340  -0.00340   3.13815
   D11        3.14157  -0.00000   0.00000  -0.00260  -0.00260   3.13897
   D12       -0.00004  -0.00000   0.00000  -0.00390  -0.00390  -0.00394
   D13        3.14127  -0.00000   0.00000  -0.02730  -0.02730   3.11397
   D14       -0.00033   0.00000   0.00000  -0.02681  -0.02681  -0.02714
   D15        0.00001  -0.00000   0.00000   0.00089   0.00089   0.00090
   D16       -3.14158   0.00000   0.00000   0.00095   0.00095  -3.14064
   D17       -3.14156  -0.00000   0.00000   0.00220   0.00220  -3.13935
   D18        0.00003  -0.00000   0.00000   0.00226   0.00226   0.00229
   D19        0.00001   0.00000   0.00000   0.00069   0.00069   0.00069
   D20       -3.14159   0.00000   0.00000   0.00069   0.00069  -3.14090
   D21       -3.14158  -0.00000   0.00000   0.00063   0.00063  -3.14095
   D22        0.00001  -0.00000   0.00000   0.00064   0.00064   0.00064
   D23       -0.00001  -0.00000   0.00000  -0.00106  -0.00106  -0.00107
   D24        3.14159   0.00000   0.00000  -0.00001  -0.00001   3.14158
   D25        3.14158  -0.00000   0.00000  -0.00106  -0.00106   3.14052
   D26        0.00000   0.00000   0.00000  -0.00002  -0.00002  -0.00002
   D27        2.09048   0.00001   0.00000   0.42100   0.42143   2.51191
   D28       -2.07963   0.00001   0.00000   0.42342   0.42299  -1.65664
   D29        2.22204  -0.00000   0.00000  -0.01425  -0.01395   2.20809
         Item               Value     Threshold  Converged?
 Maximum Force            0.000006     0.000450     YES
 RMS     Force            0.000002     0.000300     YES
 Maximum Displacement     0.558624     0.001800     NO 
 RMS     Displacement     0.110939     0.001200     NO 
 Predicted change in Energy=-1.180904D-04
 GradGradGradGradGradGradGradGradGradGradGradGradGradGradGradGradGradGrad

                          Input orientation:                          
 ---------------------------------------------------------------------
 Center     Atomic      Atomic             Coordinates (Angstroms)
 Number     Number       Type             X           Y           Z
 ---------------------------------------------------------------------
      1          6           0        0.000868    0.018390    0.027624
      2          6           0       -0.001251    0.054249    1.423940
      3          6           0        1.210519    0.042609    2.121140
      4          6           0        2.413788   -0.007311    1.417860
      5          6           0        2.421390   -0.044738    0.023920
      6          6           0        1.208003   -0.030910   -0.665507
      7          1           0        1.197493   -0.059516   -1.747617
      8          1           0        3.357094   -0.084052   -0.517126
      9          1           0        3.346901   -0.016845    1.966806
     10          1           0        1.204063    0.073763    3.203236
     11          8           0       -1.208494    0.099250    2.054144
     12          1           0       -1.075893    0.095499    3.026234
     13          1           0       -0.944485    0.028034   -0.499598
     14          8           0       -0.901338    0.061897    4.783146
     15          1           0       -1.525187    0.592666    5.292377
     16          1           0       -0.971129   -0.821947    5.162349
 ---------------------------------------------------------------------
                    Distance matrix (angstroms):
                    1          2          3          4          5
     1  C    0.000000
     2  C    1.396778   0.000000
     3  C    2.417985   1.398074   0.000000
     4  C    2.784888   2.415831   1.394615   0.000000
     5  C    2.421348   2.799829   2.423256   1.394463   0.000000
     6  C    1.392852   2.415644   2.787618   2.407258   1.395639
     7  H    2.142303   3.392448   3.870126   3.391510   2.153249
     8  H    3.401691   3.881410   3.403568   2.154039   1.081582
     9  H    3.867507   3.392622   2.142775   1.082651   2.152244
    10  H    3.396360   2.149199   1.082564   2.158142   3.406461
    11  O    2.361330   1.362578   2.420603   3.679285   4.161562
    12  H    3.187008   1.929741   2.459608   3.843867   4.611349
    13  H    1.082473   2.142517   3.393011   3.867285   3.407122
    14  O    4.840543   3.477712   3.398027   4.724404   5.805353
    15  H    5.511466   4.192502   4.224144   5.557641   6.613500
    16  H    5.293047   3.960314   3.841354   5.112973   6.206182
                    6          7          8          9         10
     6  C    0.000000
     7  H    1.082539   0.000000
     8  H    2.154863   2.485676   0.000000
     9  H    3.391778   4.291703   2.484862   0.000000
    10  H    3.870161   4.952651   4.301342   2.475626   0.000000
    11  O    3.640453   4.501929   5.243055   4.557711   2.672357
    12  H    4.342937   5.289798   5.677941   4.549299   2.286920
    13  H    2.159677   2.480582   4.303075   4.949865   4.281277
    14  O    5.843436   6.860808   6.800619   5.097598   2.632293
    15  H    6.584493   7.576268   7.618723   5.930276   3.476000
    16  H    6.272022   7.282297   7.178750   5.431858   3.061353
                   11         12         13         14         15
    11  O    0.000000
    12  H    0.981098   0.000000
    13  H    2.568341   3.528925   0.000000
    14  O    2.746487   1.765882   5.283029   0.000000
    15  H    3.290881   2.363143   5.848333   0.964479   0.000000
    16  H    3.250521   2.327160   5.725454   0.964285   1.524801
                   16
    16  H    0.000000
 Stoichiometry    C6H8O2
 Framework group  C1[X(C6H8O2)]
 Deg. of freedom    42
 Full point group                 C1      NOp   1
 Largest Abelian subgroup         C1      NOp   1
 Largest concise Abelian subgroup C1      NOp   1
                         Standard orientation:                         
 ---------------------------------------------------------------------
 Center     Atomic      Atomic             Coordinates (Angstroms)
 Number     Number       Type             X           Y           Z
 ---------------------------------------------------------------------
      1          6           0       -1.053674   -1.291382   -0.014476
      2          6           0        0.123944   -0.540998    0.019128
      3          6           0        0.057758    0.855372    0.038670
      4          6           0       -1.183867    1.490223    0.021909
      5          6           0       -2.362464    0.745771   -0.013121
      6          6           0       -2.288825   -0.647815   -0.030530
      7          1           0       -3.194913   -1.239556   -0.057712
      8          1           0       -3.323077    1.242620   -0.026658
      9          1           0       -1.224675    2.572009    0.036367
     10          1           0        0.973018    1.432767    0.067947
     11          8           0        1.306093   -1.218494    0.030980
     12          1           0        2.053211   -0.582596    0.029240
     13          1           0       -0.987972   -2.371759   -0.029184
     14          8           0        3.438189    0.512471   -0.002451
     15          1           0        4.211621    0.250404    0.510720
     16          1           0        3.781299    0.677269   -0.888433
 ---------------------------------------------------------------------
 Rotational constants (GHZ):           4.2808233           1.1510045           0.9107895
 Standard basis: Aug-CC-pVTZ (5D, 7F)
 There are   640 symmetry adapted cartesian basis functions of A   symmetry.
 There are   552 symmetry adapted basis functions of A   symmetry.
   552 basis functions,   792 primitive gaussians,   640 cartesian basis functions
    30 alpha electrons       30 beta electrons
       nuclear repulsion energy       345.0549912675 Hartrees.
 NAtoms=   16 NActive=   16 NUniq=   16 SFac= 1.00D+00 NAtFMM=   60 NAOKFM=F Big=F
 Integral buffers will be    131072 words long.
 Raffenetti 1 integral format.
 Two-electron integral symmetry is turned on.
 ------------------------------------------------------------------------------
 Polarizable Continuum Model (PCM)
 =================================
 Model                : PCM.
 Atomic radii         : UFF (Universal Force Field).
 Polarization charges : Total charges.
 Charge compensation  : None.
 Solution method      : On-the-fly selection.
 Cavity type          : Scaled VdW (van der Waals Surface) (Alpha=1.100).
 Cavity algorithm     : GePol (No added spheres)
                        Default sphere list used, NSphG=   16.
                        Lebedev-Laikov grids with approx.  5.0 points / Ang**2.
                        Smoothing algorithm: York/Karplus (Gamma=1.0000).
                        Polarization charges: spherical gaussians, with
                                              point-specific exponents (IZeta= 3).
                        Self-potential: point-specific (ISelfS= 7).
                        Self-field    : sphere-specific E.n sum rule (ISelfD= 2).
 1st derivatives      : Analytical E(r).r(x)/FMM algorithm (CHGder, D1EAlg=3).
                        Cavity 1st derivative terms included.
 Solvent              : Water, Eps=  78.355300 Eps(inf)=   1.777849
 ------------------------------------------------------------------------------
 Spheres list:
 ISph  on   Nord     Re0    Alpha      Xe            Ye            Ze
    1   C      1    1.9255  1.100     -1.053674     -1.291382     -0.014476
    2   C      2    1.9255  1.100      0.123944     -0.540998      0.019128
    3   C      3    1.9255  1.100      0.057758      0.855372      0.038670
    4   C      4    1.9255  1.100     -1.183867      1.490223      0.021909
    5   C      5    1.9255  1.100     -2.362464      0.745771     -0.013121
    6   C      6    1.9255  1.100     -2.288825     -0.647815     -0.030530
    7   H      7    1.4430  1.100     -3.194913     -1.239556     -0.057712
    8   H      8    1.4430  1.100     -3.323077      1.242620     -0.026658
    9   H      9    1.4430  1.100     -1.224675      2.572009      0.036367
   10   H     10    1.4430  1.100      0.973018      1.432767      0.067947
   11   O     11    1.7500  1.100      1.306093     -1.218494      0.030980
   12   H     12    1.4430  1.100      2.053211     -0.582596      0.029240
   13   H     13    1.4430  1.100     -0.987972     -2.371759     -0.029184
   14   O     14    1.7500  1.100      3.438189      0.512471     -0.002451
   15   H     15    1.4430  1.100      4.211621      0.250404      0.510720
   16   H     16    1.4430  1.100      3.781299      0.677269     -0.888433
 ------------------------------------------------------------------------------
 One-electron integrals computed using PRISM.
 NBasis=   552 RedAO= T EigKep=  1.04D-06  NBF=   552
 NBsUse=   551 1.00D-06 EigRej=  7.11D-07 NBFU=   551
 Initial guess from the checkpoint file:  "output.chk"
 B after Tr=    -0.000000    0.000000    0.000000
         Rot=    0.999989   -0.004565   -0.001260   -0.000231 Ang=  -0.54 deg.
 ExpMin= 2.53D-02 ExpMax= 1.53D+04 ExpMxC= 5.22D+02 IAcc=3 IRadAn=         5 AccDes= 0.00D+00
 Harris functional with IExCor=  205 and IRadAn=       5 diagonalized for initial guess.
 HarFok:  IExCor=  205 AccDes= 0.00D+00 IRadAn=         5 IDoV= 1 UseB2=F ITyADJ=14
 ICtDFT=  3500011 ScaDFX=  1.000000  1.000000  1.000000  1.000000
 FoFCou: FMM=F IPFlag=           0 FMFlag=      100000 FMFlg1=           0
         NFxFlg=           0 DoJE=T BraDBF=F KetDBF=T FulRan=T
         wScrn=  0.000000 ICntrl=       500 IOpCl=  0 I1Cent=   200000004 NGrid=           0
         NMat0=    1 NMatS0=      1 NMatT0=    0 NMatD0=    1 NMtDS0=    0 NMtDT0=    0
 Petite list used in FoFCou.
 Requested convergence on RMS density matrix=1.00D-08 within 128 cycles.
 Requested convergence on MAX density matrix=1.00D-06.
 Requested convergence on             energy=1.00D-06.
 No special actions if energy rises.
 Inv3:  Mode=1 IEnd=     6057723.
 Iteration    1 A*A^-1 deviation from unit magnitude is 2.89D-15 for    576.
 Iteration    1 A*A^-1 deviation from orthogonality  is 1.80D-15 for   1075    492.
 Iteration    1 A^-1*A deviation from unit magnitude is 2.89D-15 for    576.
 Iteration    1 A^-1*A deviation from orthogonality  is 3.11D-15 for   1092    476.
 Error on total polarization charges =  0.01381
 SCF Done:  E(RHF) =  -381.750557262     A.U. after   10 cycles
            NFock= 10  Conv=0.63D-08     -V/T= 2.0016
 ExpMin= 2.53D-02 ExpMax= 1.53D+04 ExpMxC= 5.22D+02 IAcc=3 IRadAn=         5 AccDes= 0.00D+00
 HarFok:  IExCor=  205 AccDes= 0.00D+00 IRadAn=         5 IDoV=-2 UseB2=F ITyADJ=14
 ICtDFT= 12500011 ScaDFX=  1.000000  1.000000  1.000000  1.000000
 Range of M.O.s used for correlation:     9   551
 NBasis=   552 NAE=    30 NBE=    30 NFC=     8 NFV=     0
 NROrb=    543 NOA=    22 NOB=    22 NVA=   521 NVB=   521

 **** Warning!!: The largest alpha MO coefficient is  0.19765696D+03

 Disk-based method using ON**2 memory for 22 occupieds at a time.
 Estimated scratch disk usage= 12081919507 words.
 Actual    scratch disk usage= 10926161427 words.
 JobTyp=1 Pass  1:  I=   9 to  30 NPSUse= 15 ParTrn=T ParDer=T DoDerP=T.
 (rs|ai) integrals will be sorted in core.
 Spin components of T(2) and E(2):
     alpha-alpha T2 =       0.6199417527D-01 E2=     -0.1872099287D+00
     alpha-beta  T2 =       0.3277116230D+00 E2=     -0.1103713589D+01
     beta-beta   T2 =       0.6199417527D-01 E2=     -0.1872099287D+00
 ANorm=    0.1204865127D+01
 E2 =    -0.1478133447D+01 EUMP2 =    -0.38322869070893D+03
          IDoAtm=1111111111111111
 NEqPCM:  Using equilibrium solvation (IEInf=0, Eps=  78.3553, EpsInf=   1.7778)
          Differentiating once with respect to electric field.
                with respect to dipole field.
          Differentiating once with respect to nuclear coordinates.
          There are     1 degrees of freedom in the 1st order CPHF.  IDoFFX=0 NUNeed=     1.
 LinEq1:  Iter=  0 NonCon=     1 RMS=2.10D-03 Max=3.12D-02 NDo=     1
 AX will form     1 AO Fock derivatives at one time.
 LinEq1:  Iter=  1 NonCon=     1 RMS=5.26D-04 Max=1.07D-02 NDo=     1
 LinEq1:  Iter=  2 NonCon=     1 RMS=2.00D-04 Max=7.22D-03 NDo=     1
 LinEq1:  Iter=  3 NonCon=     1 RMS=7.25D-05 Max=2.90D-03 NDo=     1
 LinEq1:  Iter=  4 NonCon=     1 RMS=3.12D-05 Max=8.71D-04 NDo=     1
 LinEq1:  Iter=  5 NonCon=     1 RMS=1.03D-05 Max=2.03D-04 NDo=     1
 LinEq1:  Iter=  6 NonCon=     1 RMS=2.47D-06 Max=4.65D-05 NDo=     1
 LinEq1:  Iter=  7 NonCon=     1 RMS=6.06D-07 Max=1.16D-05 NDo=     1
 LinEq1:  Iter=  8 NonCon=     1 RMS=2.23D-07 Max=5.53D-06 NDo=     1
 LinEq1:  Iter=  9 NonCon=     1 RMS=4.61D-08 Max=7.38D-07 NDo=     1
 LinEq1:  Iter= 10 NonCon=     1 RMS=1.82D-08 Max=4.80D-07 NDo=     1
 LinEq1:  Iter= 11 NonCon=     1 RMS=5.45D-09 Max=1.68D-07 NDo=     1
 LinEq1:  Iter= 12 NonCon=     1 RMS=1.59D-09 Max=6.49D-08 NDo=     1
 LinEq1:  Iter= 13 NonCon=     1 RMS=5.38D-10 Max=2.21D-08 NDo=     1
 LinEq1:  Iter= 14 NonCon=     1 RMS=1.98D-10 Max=3.07D-09 NDo=     1
 LinEq1:  Iter= 15 NonCon=     1 RMS=5.11D-11 Max=1.25D-09 NDo=     1
 LinEq1:  Iter= 16 NonCon=     0 RMS=1.86D-11 Max=4.38D-10 NDo=     1
 Linear equations converged to 1.000D-10 1.000D-09 after    16 iterations.
 End of Minotr F.D. properties file   721 does not exist.
 End of Minotr F.D. properties file   722 does not exist.
 End of Minotr F.D. properties file   788 does not exist.
 D1PCM: PCM CHGder 1st derivatives, ID1Alg=3 FixD1E=F DoIter=F DoCFld=F I1PDM=2.
 Calling FoFJK, ICntrl=  10002127 FMM=F ISym2X=0 I1Cent= 0 IOpClX= 0 NMat=1 NMatS=1 NMatT=0.
 ***** Axes restored to original set *****
 -------------------------------------------------------------------
 Center     Atomic                   Forces (Hartrees/Bohr)
 Number     Number              X              Y              Z
 -------------------------------------------------------------------
      1        6           0.000034482    0.000003724   -0.000007661
      2        6          -0.000093923   -0.000097815    0.000025623
      3        6          -0.000125377    0.000003076   -0.000121489
      4        6           0.000043974   -0.000000957    0.000064249
      5        6          -0.000012144    0.000009646    0.000066287
      6        6          -0.000059138    0.000016146   -0.000016665
      7        1           0.000010483    0.000014765    0.000003560
      8        1           0.000007228    0.000016392    0.000012101
      9        1          -0.000000447    0.000008397   -0.000008207
     10        1           0.000137673   -0.000012939    0.000040228
     11        8           0.000067780    0.000103574   -0.000067244
     12        1          -0.000122027   -0.000016152   -0.000045264
     13        1           0.000002218    0.000003032    0.000010468
     14        8           0.000191075    0.000047203   -0.000051111
     15        1           0.000069429   -0.000194814   -0.000176298
     16        1          -0.000151286    0.000096721    0.000271424
 -------------------------------------------------------------------
 Cartesian Forces:  Max     0.000271424 RMS     0.000084840

 GradGradGradGradGradGradGradGradGradGradGradGradGradGradGradGradGradGrad
 Berny optimization.
 Using GEDIIS/GDIIS optimizer.
 FormGI is forming the generalized inverse of G from B-inverse, IUseBI=4.
 Internal  Forces:  Max     0.000305415 RMS     0.000086594
 Search for a local minimum.
 Step number   5 out of a maximum of   79
 All quantities printed in internal units (Hartrees-Bohrs-Radians)
 Mixed Optimization -- En-DIIS/RFO-DIIS
 Update second derivatives using D2CorX and points    1    2    4    5    3
 ITU=  0 -1  1  0  0
 Use linear search instead of GDIIS.
     Eigenvalues ---    0.00015   0.00295   0.00587   0.01482   0.01550
     Eigenvalues ---    0.01641   0.01657   0.01792   0.01924   0.02137
     Eigenvalues ---    0.02216   0.02311   0.02649   0.02687   0.02760
     Eigenvalues ---    0.03709   0.10050   0.10275   0.10516   0.10959
     Eigenvalues ---    0.11917   0.12238   0.17182   0.18546   0.19041
     Eigenvalues ---    0.19571   0.22930   0.34554   0.35967   0.36171
     Eigenvalues ---    0.36445   0.36501   0.36604   0.37614   0.40568
     Eigenvalues ---    0.41236   0.45768   0.46528   0.47130   0.51121
     Eigenvalues ---    0.52766   0.54348
 RFO step:  Lambda=-8.62030281D-05 EMin= 1.47516184D-04
 Skip linear search -- no minimum in search direction.
 Iteration  1 RMS(Cart)=  0.05728841 RMS(Int)=  0.03385235
 Iteration  2 RMS(Cart)=  0.05116971 RMS(Int)=  0.00483318
 Iteration  3 RMS(Cart)=  0.00480973 RMS(Int)=  0.00009107
 Iteration  4 RMS(Cart)=  0.00002726 RMS(Int)=  0.00008731
 Iteration  5 RMS(Cart)=  0.00000002 RMS(Int)=  0.00008731
 Variable       Old X    -DE/DX   Delta X   Delta X   Delta X     New X
                                 (Linear)    (Quad)   (Total)
    R1        2.63953  -0.00001   0.00000  -0.00001  -0.00001   2.63952
    R2        2.63211  -0.00002   0.00000  -0.00004  -0.00004   2.63207
    R3        2.04558  -0.00001   0.00000   0.00000   0.00000   2.04558
    R4        2.64198   0.00003   0.00000  -0.00001  -0.00001   2.64197
    R5        2.57490  -0.00008   0.00000  -0.00003  -0.00003   2.57487
    R6        2.63544  -0.00005   0.00000  -0.00003  -0.00003   2.63541
    R7        2.04575   0.00004   0.00000   0.00002   0.00002   2.04577
    R8        2.63515  -0.00006   0.00000  -0.00007  -0.00007   2.63508
    R9        2.04591  -0.00000   0.00000  -0.00002  -0.00002   2.04589
   R10        2.63738   0.00004   0.00000   0.00006   0.00006   2.63744
   R11        2.04389  -0.00000   0.00000   0.00002   0.00002   2.04392
   R12        2.04570  -0.00000   0.00000  -0.00002  -0.00002   2.04569
   R13        1.85401  -0.00000   0.00000  -0.00007  -0.00007   1.85393
   R14        3.33703   0.00006   0.00000   0.00187   0.00187   3.33891
   R15        1.82260  -0.00025   0.00000  -0.00026  -0.00026   1.82234
   R16        1.82224   0.00003   0.00000   0.00007   0.00007   1.82230
    A1        2.09404  -0.00001   0.00000   0.00005   0.00005   2.09409
    A2        2.07755  -0.00001   0.00000  -0.00006  -0.00006   2.07749
    A3        2.11160   0.00001   0.00000   0.00001   0.00001   2.11161
    A4        2.09093  -0.00003   0.00000  -0.00006  -0.00006   2.09087
    A5        2.05392   0.00002   0.00000  -0.00003  -0.00003   2.05389
    A6        2.13834   0.00001   0.00000   0.00009   0.00009   2.13843
    A7        2.09052   0.00005   0.00000   0.00006   0.00006   2.09058
    A8        2.08640   0.00012   0.00000   0.00045   0.00045   2.08685
    A9        2.10626  -0.00016   0.00000  -0.00050  -0.00050   2.10576
   A10        2.10570  -0.00003   0.00000  -0.00002  -0.00002   2.10568
   A11        2.08088   0.00002   0.00000   0.00002   0.00002   2.08090
   A12        2.09661   0.00001   0.00000  -0.00000  -0.00000   2.09660
   A13        2.08150   0.00002   0.00000   0.00002   0.00002   2.08152
   A14        2.10104  -0.00003   0.00000  -0.00004  -0.00004   2.10100
   A15        2.10064   0.00000   0.00000   0.00002   0.00002   2.10067
   A16        2.10368  -0.00000   0.00000  -0.00004  -0.00004   2.10364
   A17        2.08284   0.00001   0.00000   0.00013   0.00013   2.08296
   A18        2.09667  -0.00001   0.00000  -0.00009  -0.00009   2.09659
   A19        1.91600  -0.00010   0.00000  -0.00013  -0.00013   1.91587
   A20        2.03856  -0.00026   0.00000  -0.02758  -0.02745   2.01112
   A21        1.98399   0.00031   0.00000   0.02575   0.02571   2.00970
   A22        1.82344  -0.00023   0.00000  -0.00231  -0.00198   1.82146
   A23        3.17774  -0.00015   0.00000  -0.00223  -0.00235   3.17539
   A24        3.15828  -0.00029   0.00000  -0.01698  -0.01698   3.14129
    D1        0.00176  -0.00001   0.00000  -0.00163  -0.00163   0.00013
    D2       -3.13937  -0.00008   0.00000  -0.00198  -0.00198  -3.14134
    D3       -3.14145   0.00002   0.00000  -0.00012  -0.00012  -3.14157
    D4        0.00061  -0.00005   0.00000  -0.00046  -0.00046   0.00015
    D5       -0.00015   0.00001   0.00000   0.00014   0.00014  -0.00001
    D6        3.14039   0.00002   0.00000   0.00113   0.00113   3.14152
    D7       -3.14010  -0.00002   0.00000  -0.00140  -0.00140  -3.14150
    D8        0.00045  -0.00001   0.00000  -0.00041  -0.00041   0.00003
    D9       -0.00213   0.00000   0.00000   0.00198   0.00198  -0.00015
   D10        3.13815  -0.00001   0.00000   0.00318   0.00318   3.14133
   D11        3.13897   0.00007   0.00000   0.00234   0.00234   3.14131
   D12       -0.00394   0.00006   0.00000   0.00354   0.00354  -0.00040
   D13        3.11397   0.00011   0.00000   0.02670   0.02670   3.14067
   D14       -0.02714   0.00004   0.00000   0.02634   0.02634  -0.00080
   D15        0.00090   0.00001   0.00000  -0.00085  -0.00085   0.00006
   D16       -3.14064  -0.00001   0.00000  -0.00088  -0.00088  -3.14152
   D17       -3.13935   0.00002   0.00000  -0.00207  -0.00206  -3.14142
   D18        0.00229   0.00000   0.00000  -0.00210  -0.00209   0.00020
   D19        0.00069  -0.00001   0.00000  -0.00063  -0.00063   0.00006
   D20       -3.14090  -0.00002   0.00000  -0.00064  -0.00064  -3.14154
   D21       -3.14095   0.00001   0.00000  -0.00060  -0.00060  -3.14156
   D22        0.00064  -0.00000   0.00000  -0.00061  -0.00061   0.00004
   D23       -0.00107   0.00000   0.00000   0.00099   0.00099  -0.00008
   D24        3.14158  -0.00001   0.00000  -0.00001  -0.00001   3.14157
   D25        3.14052   0.00001   0.00000   0.00099   0.00099   3.14151
   D26       -0.00002  -0.00000   0.00000  -0.00000  -0.00000  -0.00002
   D27        2.51191   0.00002   0.00000  -0.39390  -0.39350   2.11841
   D28       -1.65664  -0.00017   0.00000  -0.39510  -0.39549  -2.05213
   D29        2.20809   0.00004   0.00000   0.01289   0.01317   2.22126
         Item               Value     Threshold  Converged?
 Maximum Force            0.000305     0.000450     YES
 RMS     Force            0.000087     0.000300     YES
 Maximum Displacement     0.518230     0.001800     NO 
 RMS     Displacement     0.104043     0.001200     NO 
 Predicted change in Energy=-1.134811D-05
 GradGradGradGradGradGradGradGradGradGradGradGradGradGradGradGradGradGrad

                          Input orientation:                          
 ---------------------------------------------------------------------
 Center     Atomic      Atomic             Coordinates (Angstroms)
 Number     Number       Type             X           Y           Z
 ---------------------------------------------------------------------
      1          6           0        0.001627    0.001641    0.027353
      2          6           0        0.001042    0.003177    1.424125
      3          6           0        1.213971    0.001824    2.119392
      4          6           0        2.416869   -0.001229    1.413742
      5          6           0        2.422943   -0.002885    0.019332
      6          6           0        1.208358   -0.001381   -0.668187
      7          1           0        1.196767   -0.002615   -1.750655
      8          1           0        3.358412   -0.005305   -0.523566
      9          1           0        3.350887   -0.002328    1.961208
     10          1           0        1.209169    0.003272    3.201957
     11          8           0       -1.205855    0.005828    2.056553
     12          1           0       -1.071292    0.005825    3.028341
     13          1           0       -0.944618    0.002739   -0.498354
     14          8           0       -0.888218    0.006428    4.785703
     15          1           0       -1.292359    0.754431    5.240803
     16          1           0       -1.245365   -0.768384    5.235181
 ---------------------------------------------------------------------
                    Distance matrix (angstroms):
                    1          2          3          4          5
     1  C    0.000000
     2  C    1.396774   0.000000
     3  C    2.417934   1.398068   0.000000
     4  C    2.784865   2.415853   1.394601   0.000000
     5  C    2.421334   2.799837   2.423198   1.394425   0.000000
     6  C    1.392833   2.415658   2.787587   2.407266   1.395673
     7  H    2.142356   3.392495   3.870087   3.391468   2.153221
     8  H    3.401700   3.881431   3.403514   2.153993   1.081594
     9  H    3.867474   3.392632   2.142767   1.082641   2.152200
    10  H    3.396509   2.149478   1.082577   2.157839   3.406228
    11  O    2.361289   1.362561   2.420645   3.679318   4.161553
    12  H    3.187021   1.929615   2.459396   3.843727   4.611279
    13  H    1.082474   2.142475   3.392949   3.867262   3.407125
    14  O    4.840842   3.477212   3.395356   4.721629   5.803635
    15  H    5.424127   4.099305   4.073244   5.382916   6.452965
    16  H    5.410120   4.083256   4.043476   5.348259   6.422426
                    6          7          8          9         10
     6  C    0.000000
     7  H    1.082530   0.000000
     8  H    2.154916   2.485651   0.000000
     9  H    3.391777   4.291638   2.484788   0.000000
    10  H    3.870147   4.952630   4.301028   2.475166   0.000000
    11  O    3.640424   4.501943   5.243060   4.557747   2.672882
    12  H    4.342945   5.289892   5.677891   4.549121   2.287062
    13  H    2.159668   2.480689   4.303112   4.949832   4.281483
    14  O    5.842997   6.860847   6.798702   5.093905   2.628174
    15  H    6.460728   7.459849   7.445457   5.734820   3.313424
    16  H    6.438851   7.439913   7.412167   5.694846   3.279358
                   11         12         13         14         15
    11  O    0.000000
    12  H    0.981060   0.000000
    13  H    2.568230   3.528970   0.000000
    14  O    2.747573   1.766873   5.284360   0.000000
    15  H    3.272207   2.346118   5.798611   0.964341   0.000000
    16  H    3.271795   2.345175   5.792970   0.964322   1.523550
                   16
    16  H    0.000000
 Stoichiometry    C6H8O2
 Framework group  C1[X(C6H8O2)]
 Deg. of freedom    42
 Full point group                 C1      NOp   1
 Largest Abelian subgroup         C1      NOp   1
 Largest concise Abelian subgroup C1      NOp   1
                         Standard orientation:                         
 ---------------------------------------------------------------------
 Center     Atomic      Atomic             Coordinates (Angstroms)
 Number     Number       Type             X           Y           Z
 ---------------------------------------------------------------------
      1          6           0       -1.054854   -1.291009   -0.000760
      2          6           0        0.123307   -0.540734    0.000577
      3          6           0        0.057645    0.855791    0.001643
      4          6           0       -1.183966    1.490861    0.001187
      5          6           0       -2.363086    0.746486   -0.000259
      6          6           0       -2.290000   -0.647272   -0.001179
      7          1           0       -3.196574   -1.238873   -0.002284
      8          1           0       -3.323711    1.243523   -0.000660
      9          1           0       -1.224348    2.572749    0.001949
     10          1           0        0.973113    1.433622    0.002927
     11          8           0        1.305322   -1.218534    0.000633
     12          1           0        2.052465   -0.582722    0.000771
     13          1           0       -0.989551   -2.371510   -0.001553
     14          8           0        3.435980    0.516244    0.001505
     15          1           0        4.037898    0.418814    0.748604
     16          1           0        4.006017    0.457970   -0.774110
 ---------------------------------------------------------------------
 Rotational constants (GHZ):           4.2808880           1.1504114           0.9105602
 Standard basis: Aug-CC-pVTZ (5D, 7F)
 There are   640 symmetry adapted cartesian basis functions of A   symmetry.
 There are   552 symmetry adapted basis functions of A   symmetry.
   552 basis functions,   792 primitive gaussians,   640 cartesian basis functions
    30 alpha electrons       30 beta electrons
       nuclear repulsion energy       345.0151702242 Hartrees.
 NAtoms=   16 NActive=   16 NUniq=   16 SFac= 1.00D+00 NAtFMM=   60 NAOKFM=F Big=F
 Integral buffers will be    131072 words long.
 Raffenetti 1 integral format.
 Two-electron integral symmetry is turned on.
 ------------------------------------------------------------------------------
 Polarizable Continuum Model (PCM)
 =================================
 Model                : PCM.
 Atomic radii         : UFF (Universal Force Field).
 Polarization charges : Total charges.
 Charge compensation  : None.
 Solution method      : On-the-fly selection.
 Cavity type          : Scaled VdW (van der Waals Surface) (Alpha=1.100).
 Cavity algorithm     : GePol (No added spheres)
                        Default sphere list used, NSphG=   16.
                        Lebedev-Laikov grids with approx.  5.0 points / Ang**2.
                        Smoothing algorithm: York/Karplus (Gamma=1.0000).
                        Polarization charges: spherical gaussians, with
                                              point-specific exponents (IZeta= 3).
                        Self-potential: point-specific (ISelfS= 7).
                        Self-field    : sphere-specific E.n sum rule (ISelfD= 2).
 1st derivatives      : Analytical E(r).r(x)/FMM algorithm (CHGder, D1EAlg=3).
                        Cavity 1st derivative terms included.
 Solvent              : Water, Eps=  78.355300 Eps(inf)=   1.777849
 ------------------------------------------------------------------------------
 Spheres list:
 ISph  on   Nord     Re0    Alpha      Xe            Ye            Ze
    1   C      1    1.9255  1.100     -1.054854     -1.291009     -0.000760
    2   C      2    1.9255  1.100      0.123307     -0.540734      0.000577
    3   C      3    1.9255  1.100      0.057645      0.855791      0.001643
    4   C      4    1.9255  1.100     -1.183966      1.490861      0.001187
    5   C      5    1.9255  1.100     -2.363086      0.746486     -0.000259
    6   C      6    1.9255  1.100     -2.290000     -0.647272     -0.001179
    7   H      7    1.4430  1.100     -3.196574     -1.238873     -0.002284
    8   H      8    1.4430  1.100     -3.323711      1.243523     -0.000660
    9   H      9    1.4430  1.100     -1.224348      2.572749      0.001949
   10   H     10    1.4430  1.100      0.973113      1.433622      0.002927
   11   O     11    1.7500  1.100      1.305322     -1.218534      0.000633
   12   H     12    1.4430  1.100      2.052465     -0.582722      0.000771
   13   H     13    1.4430  1.100     -0.989551     -2.371510     -0.001553
   14   O     14    1.7500  1.100      3.435980      0.516244      0.001505
   15   H     15    1.4430  1.100      4.037898      0.418814      0.748604
   16   H     16    1.4430  1.100      4.006017      0.457970     -0.774110
 ------------------------------------------------------------------------------
 One-electron integrals computed using PRISM.
 NBasis=   552 RedAO= T EigKep=  1.05D-06  NBF=   552
 NBsUse=   551 1.00D-06 EigRej=  7.20D-07 NBFU=   551
 Initial guess from the checkpoint file:  "output.chk"
 B after Tr=     0.000000    0.000000   -0.000000
         Rot=    0.999990    0.004208    0.001183    0.000271 Ang=   0.50 deg.
 ExpMin= 2.53D-02 ExpMax= 1.53D+04 ExpMxC= 5.22D+02 IAcc=3 IRadAn=         5 AccDes= 0.00D+00
 Harris functional with IExCor=  205 and IRadAn=       5 diagonalized for initial guess.
 HarFok:  IExCor=  205 AccDes= 0.00D+00 IRadAn=         5 IDoV= 1 UseB2=F ITyADJ=14
 ICtDFT=  3500011 ScaDFX=  1.000000  1.000000  1.000000  1.000000
 FoFCou: FMM=F IPFlag=           0 FMFlag=      100000 FMFlg1=           0
         NFxFlg=           0 DoJE=T BraDBF=F KetDBF=T FulRan=T
         wScrn=  0.000000 ICntrl=       500 IOpCl=  0 I1Cent=   200000004 NGrid=           0
         NMat0=    1 NMatS0=      1 NMatT0=    0 NMatD0=    1 NMtDS0=    0 NMtDT0=    0
 Petite list used in FoFCou.
 Requested convergence on RMS density matrix=1.00D-08 within 128 cycles.
 Requested convergence on MAX density matrix=1.00D-06.
 Requested convergence on             energy=1.00D-06.
 No special actions if energy rises.
 Inv3:  Mode=1 IEnd=     6083328.
 Iteration    1 A*A^-1 deviation from unit magnitude is 3.00D-15 for   1088.
 Iteration    1 A*A^-1 deviation from orthogonality  is 2.66D-15 for   1084    449.
 Iteration    1 A^-1*A deviation from unit magnitude is 3.00D-15 for   1088.
 Iteration    1 A^-1*A deviation from orthogonality  is 2.22D-15 for   1082    501.
 Error on total polarization charges =  0.01378
 SCF Done:  E(RHF) =  -381.750595493     A.U. after   10 cycles
            NFock= 10  Conv=0.62D-08     -V/T= 2.0016
 ExpMin= 2.53D-02 ExpMax= 1.53D+04 ExpMxC= 5.22D+02 IAcc=3 IRadAn=         5 AccDes= 0.00D+00
 HarFok:  IExCor=  205 AccDes= 0.00D+00 IRadAn=         5 IDoV=-2 UseB2=F ITyADJ=14
 ICtDFT= 12500011 ScaDFX=  1.000000  1.000000  1.000000  1.000000
 Range of M.O.s used for correlation:     9   551
 NBasis=   552 NAE=    30 NBE=    30 NFC=     8 NFV=     0
 NROrb=    543 NOA=    22 NOB=    22 NVA=   521 NVB=   521

 **** Warning!!: The largest alpha MO coefficient is  0.19895878D+03

 Disk-based method using ON**2 memory for 22 occupieds at a time.
 Estimated scratch disk usage= 12083602578 words.
 Actual    scratch disk usage= 10927446674 words.
 JobTyp=1 Pass  1:  I=   9 to  30 NPSUse= 15 ParTrn=T ParDer=T DoDerP=T.
 (rs|ai) integrals will be sorted in core.
 Spin components of T(2) and E(2):
     alpha-alpha T2 =       0.6199431779D-01 E2=     -0.1872110129D+00
     alpha-beta  T2 =       0.3277090219D+00 E2=     -0.1103717980D+01
     beta-beta   T2 =       0.6199431779D-01 E2=     -0.1872110129D+00
 ANorm=    0.1204864166D+01
 E2 =    -0.1478140005D+01 EUMP2 =    -0.38322873549864D+03
          IDoAtm=1111111111111111
 NEqPCM:  Using equilibrium solvation (IEInf=0, Eps=  78.3553, EpsInf=   1.7778)
          Differentiating once with respect to electric field.
                with respect to dipole field.
          Differentiating once with respect to nuclear coordinates.
          There are     1 degrees of freedom in the 1st order CPHF.  IDoFFX=0 NUNeed=     1.
 LinEq1:  Iter=  0 NonCon=     1 RMS=2.10D-03 Max=3.71D-02 NDo=     1
 AX will form     1 AO Fock derivatives at one time.
 LinEq1:  Iter=  1 NonCon=     1 RMS=5.26D-04 Max=1.06D-02 NDo=     1
 LinEq1:  Iter=  2 NonCon=     1 RMS=2.00D-04 Max=7.29D-03 NDo=     1
 LinEq1:  Iter=  3 NonCon=     1 RMS=7.25D-05 Max=2.92D-03 NDo=     1
 LinEq1:  Iter=  4 NonCon=     1 RMS=3.12D-05 Max=8.71D-04 NDo=     1
 LinEq1:  Iter=  5 NonCon=     1 RMS=1.03D-05 Max=2.59D-04 NDo=     1
 LinEq1:  Iter=  6 NonCon=     1 RMS=2.47D-06 Max=5.13D-05 NDo=     1
 LinEq1:  Iter=  7 NonCon=     1 RMS=6.06D-07 Max=1.22D-05 NDo=     1
 LinEq1:  Iter=  8 NonCon=     1 RMS=2.23D-07 Max=5.52D-06 NDo=     1
 LinEq1:  Iter=  9 NonCon=     1 RMS=4.60D-08 Max=8.78D-07 NDo=     1
 LinEq1:  Iter= 10 NonCon=     1 RMS=1.82D-08 Max=4.84D-07 NDo=     1
 LinEq1:  Iter= 11 NonCon=     1 RMS=5.46D-09 Max=1.70D-07 NDo=     1
 LinEq1:  Iter= 12 NonCon=     1 RMS=1.59D-09 Max=6.57D-08 NDo=     1
 LinEq1:  Iter= 13 NonCon=     1 RMS=5.40D-10 Max=2.22D-08 NDo=     1
 LinEq1:  Iter= 14 NonCon=     1 RMS=1.98D-10 Max=3.44D-09 NDo=     1
 LinEq1:  Iter= 15 NonCon=     1 RMS=5.12D-11 Max=1.27D-09 NDo=     1
 LinEq1:  Iter= 16 NonCon=     0 RMS=1.86D-11 Max=4.45D-10 NDo=     1
 Linear equations converged to 1.000D-10 1.000D-09 after    16 iterations.
 End of Minotr F.D. properties file   721 does not exist.
 End of Minotr F.D. properties file   722 does not exist.
 End of Minotr F.D. properties file   788 does not exist.
 D1PCM: PCM CHGder 1st derivatives, ID1Alg=3 FixD1E=F DoIter=F DoCFld=F I1PDM=2.
 Calling FoFJK, ICntrl=  10002127 FMM=F ISym2X=0 I1Cent= 0 IOpClX= 0 NMat=1 NMatS=1 NMatT=0.
 ***** Axes restored to original set *****
 -------------------------------------------------------------------
 Center     Atomic                   Forces (Hartrees/Bohr)
 Number     Number              X              Y              Z
 -------------------------------------------------------------------
      1        6          -0.000003736   -0.000000345   -0.000000060
      2        6           0.000012349   -0.000010331    0.000000966
      3        6           0.000019479    0.000000462    0.000014161
      4        6          -0.000008938    0.000001130   -0.000008151
      5        6           0.000002340    0.000001497   -0.000006779
      6        6           0.000003247    0.000000028    0.000000771
      7        1           0.000000088    0.000000646   -0.000001000
      8        1          -0.000000822    0.000000957   -0.000002271
      9        1           0.000000029    0.000000469    0.000000549
     10        1          -0.000018631    0.000001080   -0.000006159
     11        8          -0.000008955    0.000008535    0.000005261
     12        1           0.000008885   -0.000000981    0.000012157
     13        1          -0.000000282    0.000000066   -0.000001383
     14        8          -0.000019998    0.000011251    0.000007448
     15        1          -0.000003390    0.000009565    0.000009935
     16        1           0.000018333   -0.000024029   -0.000025446
 -------------------------------------------------------------------
 Cartesian Forces:  Max     0.000025446 RMS     0.000009373

 GradGradGradGradGradGradGradGradGradGradGradGradGradGradGradGradGradGrad
 Berny optimization.
 Using GEDIIS/GDIIS optimizer.
 FormGI is forming the generalized inverse of G from B-inverse, IUseBI=4.
 Internal  Forces:  Max     0.000031362 RMS     0.000009196
 Search for a local minimum.
 Step number   6 out of a maximum of   79
 All quantities printed in internal units (Hartrees-Bohrs-Radians)
 Mixed Optimization -- En-DIIS/RFO-DIIS
 Swapping is turned off.
 Update second derivatives using D2CorX and points    1    4    3    5    6
 DE= -4.48D-05 DEPred=-1.13D-05 R= 3.95D+00
 TightC=F SS=  1.41D+00  RLast= 5.61D-01 DXNew= 4.2426D-01 1.6827D+00
 Trust test= 3.95D+00 RLast= 5.61D-01 DXMaxT set to 4.24D-01
 ITU=  1  0 -1  1  0  0
     Eigenvalues ---    0.00028   0.00295   0.00581   0.01480   0.01544
     Eigenvalues ---    0.01641   0.01656   0.01792   0.01924   0.02138
     Eigenvalues ---    0.02217   0.02313   0.02586   0.02686   0.02771
     Eigenvalues ---    0.03771   0.09955   0.10273   0.10504   0.10895
     Eigenvalues ---    0.11916   0.12211   0.17171   0.18542   0.19039
     Eigenvalues ---    0.19533   0.22925   0.34554   0.35940   0.36170
     Eigenvalues ---    0.36445   0.36501   0.36602   0.37511   0.40570
     Eigenvalues ---    0.41013   0.45769   0.46519   0.47129   0.51118
     Eigenvalues ---    0.52708   0.54386
 En-DIIS/RFO-DIIS/Sim-DIIS IScMMF=       -3 using points:     6    5
 RFO step:  Lambda=-3.60826615D-06.
 DidBck=F Rises=F RFO-DIIS coefs:    0.80183    0.19817
 Iteration  1 RMS(Cart)=  0.02047175 RMS(Int)=  0.00070362
 Iteration  2 RMS(Cart)=  0.00069336 RMS(Int)=  0.00001770
 Iteration  3 RMS(Cart)=  0.00000056 RMS(Int)=  0.00001769
 Variable       Old X    -DE/DX   Delta X   Delta X   Delta X     New X
                                 (Linear)    (Quad)   (Total)
    R1        2.63952   0.00000   0.00000   0.00001   0.00001   2.63953
    R2        2.63207   0.00000   0.00001  -0.00001  -0.00000   2.63207
    R3        2.04558   0.00000  -0.00000  -0.00000  -0.00000   2.04558
    R4        2.64197  -0.00001   0.00000  -0.00000   0.00000   2.64197
    R5        2.57487   0.00001   0.00001  -0.00002  -0.00001   2.57485
    R6        2.63541   0.00000   0.00001  -0.00001  -0.00000   2.63541
    R7        2.04577  -0.00001  -0.00000   0.00001   0.00000   2.04577
    R8        2.63508   0.00001   0.00001  -0.00002  -0.00000   2.63508
    R9        2.04589   0.00000   0.00000  -0.00000   0.00000   2.04589
   R10        2.63744  -0.00000  -0.00001   0.00001  -0.00000   2.63744
   R11        2.04392   0.00000  -0.00000   0.00000  -0.00000   2.04392
   R12        2.04569   0.00000   0.00000  -0.00000   0.00000   2.04569
   R13        1.85393   0.00000   0.00001   0.00002   0.00003   1.85397
   R14        3.33891  -0.00001  -0.00037   0.00044   0.00007   3.33898
   R15        1.82234   0.00002   0.00005  -0.00002   0.00003   1.82238
   R16        1.82230  -0.00000  -0.00001  -0.00001  -0.00003   1.82228
    A1        2.09409   0.00000  -0.00001   0.00002   0.00001   2.09410
    A2        2.07749   0.00000   0.00001  -0.00002  -0.00001   2.07748
    A3        2.11161  -0.00000  -0.00000   0.00000   0.00000   2.11161
    A4        2.09087   0.00000   0.00001  -0.00003  -0.00001   2.09085
    A5        2.05389  -0.00000   0.00001  -0.00001   0.00000   2.05389
    A6        2.13843  -0.00000  -0.00002   0.00003   0.00001   2.13845
    A7        2.09058  -0.00001  -0.00001   0.00002   0.00001   2.09059
    A8        2.08685  -0.00002  -0.00009   0.00012   0.00004   2.08688
    A9        2.10576   0.00002   0.00010  -0.00015  -0.00005   2.10571
   A10        2.10568   0.00000   0.00000  -0.00001  -0.00001   2.10568
   A11        2.08090  -0.00000  -0.00000   0.00001   0.00000   2.08090
   A12        2.09660  -0.00000   0.00000   0.00000   0.00000   2.09661
   A13        2.08152  -0.00000  -0.00000   0.00000   0.00000   2.08152
   A14        2.10100   0.00000   0.00001  -0.00001  -0.00000   2.10100
   A15        2.10067  -0.00000  -0.00000   0.00000  -0.00000   2.10066
   A16        2.10364  -0.00000   0.00001  -0.00001   0.00000   2.10364
   A17        2.08296   0.00000  -0.00002   0.00002  -0.00000   2.08296
   A18        2.09659  -0.00000   0.00002  -0.00002   0.00000   2.09659
   A19        1.91587   0.00001   0.00003  -0.00003  -0.00000   1.91587
   A20        2.01112   0.00002   0.00544  -0.00161   0.00381   2.01492
   A21        2.00970  -0.00003  -0.00510   0.00116  -0.00393   2.00577
   A22        1.82146   0.00002   0.00039  -0.00032   0.00000   1.82146
   A23        3.17539   0.00002   0.00047  -0.00062  -0.00013   3.17526
   A24        3.14129   0.00003   0.00337  -0.00135   0.00202   3.14331
    D1        0.00013   0.00000   0.00032  -0.00003   0.00030   0.00042
    D2       -3.14134   0.00000   0.00039  -0.00002   0.00037  -3.14098
    D3       -3.14157  -0.00000   0.00002   0.00002   0.00004  -3.14153
    D4        0.00015   0.00000   0.00009   0.00002   0.00011   0.00026
    D5       -0.00001  -0.00000  -0.00003   0.00001  -0.00002  -0.00003
    D6        3.14152  -0.00000  -0.00022   0.00004  -0.00019   3.14133
    D7       -3.14150   0.00000   0.00028  -0.00003   0.00024  -3.14126
    D8        0.00003   0.00000   0.00008  -0.00001   0.00008   0.00011
    D9       -0.00015  -0.00000  -0.00039   0.00003  -0.00037  -0.00051
   D10        3.14133   0.00000  -0.00063  -0.00002  -0.00065   3.14068
   D11        3.14131  -0.00000  -0.00046   0.00002  -0.00044   3.14088
   D12       -0.00040  -0.00000  -0.00070  -0.00002  -0.00072  -0.00112
   D13        3.14067  -0.00001  -0.00529   0.00083  -0.00446   3.13621
   D14       -0.00080  -0.00001  -0.00522   0.00083  -0.00439  -0.00519
   D15        0.00006  -0.00000   0.00017  -0.00001   0.00016   0.00022
   D16       -3.14152   0.00000   0.00017  -0.00001   0.00016  -3.14136
   D17       -3.14142  -0.00000   0.00041   0.00004   0.00044  -3.14097
   D18        0.00020   0.00000   0.00042   0.00003   0.00044   0.00064
   D19        0.00006   0.00000   0.00013  -0.00001   0.00011   0.00017
   D20       -3.14154   0.00000   0.00013  -0.00002   0.00011  -3.14143
   D21       -3.14156  -0.00000   0.00012  -0.00000   0.00012  -3.14144
   D22        0.00004   0.00000   0.00012  -0.00001   0.00011   0.00014
   D23       -0.00008  -0.00000  -0.00020   0.00001  -0.00018  -0.00027
   D24        3.14157   0.00000   0.00000  -0.00002  -0.00002   3.14155
   D25        3.14151  -0.00000  -0.00020   0.00002  -0.00018   3.14134
   D26       -0.00002   0.00000   0.00000  -0.00001  -0.00001  -0.00003
   D27        2.11841   0.00001   0.07798   0.00050   0.07840   2.19681
   D28       -2.05213   0.00003   0.07837  -0.00013   0.07833  -1.97381
   D29        2.22126  -0.00000  -0.00261   0.00015  -0.00251   2.21875
         Item               Value     Threshold  Converged?
 Maximum Force            0.000031     0.000450     YES
 RMS     Force            0.000009     0.000300     YES
 Maximum Displacement     0.102659     0.001800     NO 
 RMS     Displacement     0.020499     0.001200     NO 
 Predicted change in Energy=-1.826370D-06
 GradGradGradGradGradGradGradGradGradGradGradGradGradGradGradGradGradGrad

                          Input orientation:                          
 ---------------------------------------------------------------------
 Center     Atomic      Atomic             Coordinates (Angstroms)
 Number     Number       Type             X           Y           Z
 ---------------------------------------------------------------------
      1          6           0        0.001565    0.004966    0.027306
      2          6           0        0.000793    0.012470    1.424063
      3          6           0        1.213619    0.008866    2.119502
      4          6           0        2.416586   -0.002820    1.414061
      5          6           0        2.422835   -0.010709    0.019673
      6          6           0        1.208360   -0.006578   -0.668030
      7          1           0        1.196905   -0.012558   -1.750483
      8          1           0        3.358352   -0.019917   -0.523067
      9          1           0        3.350517   -0.005748    1.961670
     10          1           0        1.208731    0.015567    3.202047
     11          8           0       -1.206163    0.022932    2.056282
     12          1           0       -1.071761    0.022389    3.028110
     13          1           0       -0.944597    0.007928   -0.498543
     14          8           0       -0.888768    0.018830    4.785516
     15          1           0       -1.343592    0.730540    5.250912
     16          1           0       -1.191040   -0.785119    5.223909
 ---------------------------------------------------------------------
                    Distance matrix (angstroms):
                    1          2          3          4          5
     1  C    0.000000
     2  C    1.396778   0.000000
     3  C    2.417928   1.398069   0.000000
     4  C    2.784865   2.415862   1.394601   0.000000
     5  C    2.421333   2.799846   2.423194   1.394424   0.000000
     6  C    1.392832   2.415665   2.787580   2.407265   1.395672
     7  H    2.142354   3.392500   3.870081   3.391468   2.153221
     8  H    3.401698   3.881439   3.403510   2.153992   1.081594
     9  H    3.867474   3.392639   2.142768   1.082641   2.152201
    10  H    3.396520   2.149500   1.082577   2.157811   3.406207
    11  O    2.361287   1.362554   2.420649   3.679323   4.161554
    12  H    3.187029   1.929620   2.459413   3.843742   4.611289
    13  H    1.082473   2.142474   3.392942   3.867262   3.407124
    14  O    4.840811   3.477172   3.395256   4.721498   5.803520
    15  H    5.442607   4.119195   4.106808   5.422009   6.488551
    16  H    5.389919   4.061458   4.006263   5.304894   6.383093
                    6          7          8          9         10
     6  C    0.000000
     7  H    1.082530   0.000000
     8  H    2.154915   2.485651   0.000000
     9  H    3.391778   4.291640   2.484789   0.000000
    10  H    3.870141   4.952625   4.301001   2.475123   0.000000
    11  O    3.640422   4.501939   5.243060   4.557752   2.672929
    12  H    4.342953   5.289897   5.677900   4.549135   2.287126
    13  H    2.159667   2.480687   4.303110   4.949832   4.281501
    14  O    5.842924   6.860780   6.798572   5.093746   2.628096
    15  H    6.487656   7.485042   7.484003   5.778918   3.350133
    16  H    6.409227   7.412238   7.369548   5.645827   3.238507
                   11         12         13         14         15
    11  O    0.000000
    12  H    0.981077   0.000000
    13  H    2.568224   3.528974   0.000000
    14  O    2.747630   1.766911   5.284365   0.000000
    15  H    3.274944   2.348664   5.808408   0.964360   0.000000
    16  H    3.269103   2.342612   5.782396   0.964309   1.523556
                   16
    16  H    0.000000
 Stoichiometry    C6H8O2
 Framework group  C1[X(C6H8O2)]
 Deg. of freedom    42
 Full point group                 C1      NOp   1
 Largest Abelian subgroup         C1      NOp   1
 Largest concise Abelian subgroup C1      NOp   1
                         Standard orientation:                         
 ---------------------------------------------------------------------
 Center     Atomic      Atomic             Coordinates (Angstroms)
 Number     Number       Type             X           Y           Z
 ---------------------------------------------------------------------
      1          6           0       -1.054866   -1.291019   -0.003299
      2          6           0        0.123344   -0.540844    0.003529
      3          6           0        0.057760    0.855678    0.008008
      4          6           0       -1.183796    1.490848    0.005007
      5          6           0       -2.362954    0.746567   -0.002168
      6          6           0       -2.289960   -0.647189   -0.006135
      7          1           0       -3.196565   -1.238720   -0.011676
      8          1           0       -3.323538    1.243676   -0.004625
      9          1           0       -1.224105    2.572733    0.008298
     10          1           0        0.973232    1.433474    0.014155
     11          8           0        1.305298   -1.218733    0.005312
     12          1           0        2.052503   -0.582969    0.005236
     13          1           0       -0.989634   -2.371520   -0.006651
     14          8           0        3.435986    0.516095    0.002104
     15          1           0        4.075854    0.378797    0.710417
     16          1           0        3.964811    0.501388   -0.804134
 ---------------------------------------------------------------------
 Rotational constants (GHZ):           4.2805959           1.1505205           0.9105961
 Standard basis: Aug-CC-pVTZ (5D, 7F)
 There are   640 symmetry adapted cartesian basis functions of A   symmetry.
 There are   552 symmetry adapted basis functions of A   symmetry.
   552 basis functions,   792 primitive gaussians,   640 cartesian basis functions
    30 alpha electrons       30 beta electrons
       nuclear repulsion energy       345.0187020790 Hartrees.
 NAtoms=   16 NActive=   16 NUniq=   16 SFac= 1.00D+00 NAtFMM=   60 NAOKFM=F Big=F
 Integral buffers will be    131072 words long.
 Raffenetti 1 integral format.
 Two-electron integral symmetry is turned on.
 ------------------------------------------------------------------------------
 Polarizable Continuum Model (PCM)
 =================================
 Model                : PCM.
 Atomic radii         : UFF (Universal Force Field).
 Polarization charges : Total charges.
 Charge compensation  : None.
 Solution method      : On-the-fly selection.
 Cavity type          : Scaled VdW (van der Waals Surface) (Alpha=1.100).
 Cavity algorithm     : GePol (No added spheres)
                        Default sphere list used, NSphG=   16.
                        Lebedev-Laikov grids with approx.  5.0 points / Ang**2.
                        Smoothing algorithm: York/Karplus (Gamma=1.0000).
                        Polarization charges: spherical gaussians, with
                                              point-specific exponents (IZeta= 3).
                        Self-potential: point-specific (ISelfS= 7).
                        Self-field    : sphere-specific E.n sum rule (ISelfD= 2).
 1st derivatives      : Analytical E(r).r(x)/FMM algorithm (CHGder, D1EAlg=3).
                        Cavity 1st derivative terms included.
 Solvent              : Water, Eps=  78.355300 Eps(inf)=   1.777849
 ------------------------------------------------------------------------------
 Spheres list:
 ISph  on   Nord     Re0    Alpha      Xe            Ye            Ze
    1   C      1    1.9255  1.100     -1.054866     -1.291019     -0.003299
    2   C      2    1.9255  1.100      0.123344     -0.540844      0.003529
    3   C      3    1.9255  1.100      0.057760      0.855678      0.008008
    4   C      4    1.9255  1.100     -1.183796      1.490848      0.005007
    5   C      5    1.9255  1.100     -2.362954      0.746567     -0.002168
    6   C      6    1.9255  1.100     -2.289960     -0.647189     -0.006135
    7   H      7    1.4430  1.100     -3.196565     -1.238720     -0.011676
    8   H      8    1.4430  1.100     -3.323538      1.243676     -0.004625
    9   H      9    1.4430  1.100     -1.224105      2.572733      0.008298
   10   H     10    1.4430  1.100      0.973232      1.433474      0.014155
   11   O     11    1.7500  1.100      1.305298     -1.218733      0.005312
   12   H     12    1.4430  1.100      2.052503     -0.582969      0.005236
   13   H     13    1.4430  1.100     -0.989634     -2.371520     -0.006651
   14   O     14    1.7500  1.100      3.435986      0.516095      0.002104
   15   H     15    1.4430  1.100      4.075854      0.378797      0.710417
   16   H     16    1.4430  1.100      3.964811      0.501388     -0.804134
 ------------------------------------------------------------------------------
 One-electron integrals computed using PRISM.
 NBasis=   552 RedAO= T EigKep=  1.05D-06  NBF=   552
 NBsUse=   551 1.00D-06 EigRej=  7.19D-07 NBFU=   551
 Initial guess from the checkpoint file:  "output.chk"
 B after Tr=    -0.000000   -0.000000   -0.000000
         Rot=    1.000000   -0.000925   -0.000240   -0.000002 Ang=  -0.11 deg.
 ExpMin= 2.53D-02 ExpMax= 1.53D+04 ExpMxC= 5.22D+02 IAcc=3 IRadAn=         5 AccDes= 0.00D+00
 Harris functional with IExCor=  205 and IRadAn=       5 diagonalized for initial guess.
 HarFok:  IExCor=  205 AccDes= 0.00D+00 IRadAn=         5 IDoV= 1 UseB2=F ITyADJ=14
 ICtDFT=  3500011 ScaDFX=  1.000000  1.000000  1.000000  1.000000
 FoFCou: FMM=F IPFlag=           0 FMFlag=      100000 FMFlg1=           0
         NFxFlg=           0 DoJE=T BraDBF=F KetDBF=T FulRan=T
         wScrn=  0.000000 ICntrl=       500 IOpCl=  0 I1Cent=   200000004 NGrid=           0
         NMat0=    1 NMatS0=      1 NMatT0=    0 NMatD0=    1 NMtDS0=    0 NMtDT0=    0
 Petite list used in FoFCou.
 Requested convergence on RMS density matrix=1.00D-08 within 128 cycles.
 Requested convergence on MAX density matrix=1.00D-06.
 Requested convergence on             energy=1.00D-06.
 No special actions if energy rises.
 Inv3:  Mode=1 IEnd=     6143283.
 Iteration    1 A*A^-1 deviation from unit magnitude is 3.22D-15 for    239.
 Iteration    1 A*A^-1 deviation from orthogonality  is 1.78D-15 for   1206    536.
 Iteration    1 A^-1*A deviation from unit magnitude is 3.00D-15 for    239.
 Iteration    1 A^-1*A deviation from orthogonality  is 1.15D-14 for    732    662.
 Error on total polarization charges =  0.01384
 SCF Done:  E(RHF) =  -381.750597196     A.U. after    9 cycles
            NFock=  9  Conv=0.44D-08     -V/T= 2.0016
 ExpMin= 2.53D-02 ExpMax= 1.53D+04 ExpMxC= 5.22D+02 IAcc=3 IRadAn=         5 AccDes= 0.00D+00
 HarFok:  IExCor=  205 AccDes= 0.00D+00 IRadAn=         5 IDoV=-2 UseB2=F ITyADJ=14
 ICtDFT= 12500011 ScaDFX=  1.000000  1.000000  1.000000  1.000000
 Range of M.O.s used for correlation:     9   551
 NBasis=   552 NAE=    30 NBE=    30 NFC=     8 NFV=     0
 NROrb=    543 NOA=    22 NOB=    22 NVA=   521 NVB=   521

 **** Warning!!: The largest alpha MO coefficient is  0.19890951D+03

 Disk-based method using ON**2 memory for 22 occupieds at a time.
 Estimated scratch disk usage= 12084265194 words.
 Actual    scratch disk usage= 10928787690 words.
 JobTyp=1 Pass  1:  I=   9 to  30 NPSUse= 15 ParTrn=T ParDer=T DoDerP=T.
 (rs|ai) integrals will be sorted in core.
 Spin components of T(2) and E(2):
     alpha-alpha T2 =       0.6199437597D-01 E2=     -0.1872110208D+00
     alpha-beta  T2 =       0.3277095499D+00 E2=     -0.1103717952D+01
     beta-beta   T2 =       0.6199437597D-01 E2=     -0.1872110208D+00
 ANorm=    0.1204864433D+01
 E2 =    -0.1478139994D+01 EUMP2 =    -0.38322873718955D+03
          IDoAtm=1111111111111111
 NEqPCM:  Using equilibrium solvation (IEInf=0, Eps=  78.3553, EpsInf=   1.7778)
          Differentiating once with respect to electric field.
                with respect to dipole field.
          Differentiating once with respect to nuclear coordinates.
          There are     1 degrees of freedom in the 1st order CPHF.  IDoFFX=0 NUNeed=     1.
 LinEq1:  Iter=  0 NonCon=     1 RMS=2.10D-03 Max=3.68D-02 NDo=     1
 AX will form     1 AO Fock derivatives at one time.
 LinEq1:  Iter=  1 NonCon=     1 RMS=5.26D-04 Max=1.06D-02 NDo=     1
 LinEq1:  Iter=  2 NonCon=     1 RMS=2.00D-04 Max=7.28D-03 NDo=     1
 LinEq1:  Iter=  3 NonCon=     1 RMS=7.25D-05 Max=2.92D-03 NDo=     1
 LinEq1:  Iter=  4 NonCon=     1 RMS=3.12D-05 Max=8.71D-04 NDo=     1
 LinEq1:  Iter=  5 NonCon=     1 RMS=1.03D-05 Max=2.54D-04 NDo=     1
 LinEq1:  Iter=  6 NonCon=     1 RMS=2.47D-06 Max=5.08D-05 NDo=     1
 LinEq1:  Iter=  7 NonCon=     1 RMS=6.06D-07 Max=1.20D-05 NDo=     1
 LinEq1:  Iter=  8 NonCon=     1 RMS=2.23D-07 Max=5.52D-06 NDo=     1
 LinEq1:  Iter=  9 NonCon=     1 RMS=4.60D-08 Max=8.72D-07 NDo=     1
 LinEq1:  Iter= 10 NonCon=     1 RMS=1.82D-08 Max=4.84D-07 NDo=     1
 LinEq1:  Iter= 11 NonCon=     1 RMS=5.46D-09 Max=1.70D-07 NDo=     1
 LinEq1:  Iter= 12 NonCon=     1 RMS=1.59D-09 Max=6.57D-08 NDo=     1
 LinEq1:  Iter= 13 NonCon=     1 RMS=5.40D-10 Max=2.22D-08 NDo=     1
 LinEq1:  Iter= 14 NonCon=     1 RMS=1.98D-10 Max=3.42D-09 NDo=     1
 LinEq1:  Iter= 15 NonCon=     1 RMS=5.12D-11 Max=1.27D-09 NDo=     1
 LinEq1:  Iter= 16 NonCon=     0 RMS=1.86D-11 Max=4.44D-10 NDo=     1
 Linear equations converged to 1.000D-10 1.000D-09 after    16 iterations.
 End of Minotr F.D. properties file   721 does not exist.
 End of Minotr F.D. properties file   722 does not exist.
 End of Minotr F.D. properties file   788 does not exist.
 D1PCM: PCM CHGder 1st derivatives, ID1Alg=3 FixD1E=F DoIter=F DoCFld=F I1PDM=2.
 Calling FoFJK, ICntrl=  10002127 FMM=F ISym2X=0 I1Cent= 0 IOpClX= 0 NMat=1 NMatS=1 NMatT=0.
 ***** Axes restored to original set *****
 -------------------------------------------------------------------
 Center     Atomic                   Forces (Hartrees/Bohr)
 Number     Number              X              Y              Z
 -------------------------------------------------------------------
      1        6          -0.000005512    0.000000099    0.000002071
      2        6           0.000012651   -0.000023047   -0.000004006
      3        6           0.000017017    0.000000173    0.000014201
      4        6          -0.000007708    0.000002929   -0.000006959
      5        6           0.000002848    0.000002958   -0.000007541
      6        6           0.000004584    0.000001455    0.000001612
      7        1          -0.000001191    0.000002722   -0.000001151
      8        1          -0.000001003    0.000003184   -0.000001435
      9        1           0.000000326    0.000001160    0.000000734
     10        1          -0.000016937    0.000000896   -0.000004398
     11        8          -0.000008697    0.000022422    0.000018340
     12        1           0.000005680   -0.000004318   -0.000000558
     13        1          -0.000000045    0.000000598   -0.000001241
     14        8          -0.000014391    0.000010125    0.000006934
     15        1           0.000021244   -0.000035460   -0.000032229
     16        1          -0.000008866    0.000014105    0.000015627
 -------------------------------------------------------------------
 Cartesian Forces:  Max     0.000035460 RMS     0.000011526

 GradGradGradGradGradGradGradGradGradGradGradGradGradGradGradGradGradGrad
 Berny optimization.
 Using GEDIIS/GDIIS optimizer.
 FormGI is forming the generalized inverse of G from B-inverse, IUseBI=4.
 Internal  Forces:  Max     0.000050826 RMS     0.000009675
 Search for a local minimum.
 Step number   7 out of a maximum of   79
 All quantities printed in internal units (Hartrees-Bohrs-Radians)
 Mixed Optimization -- En-DIIS/RFO-DIIS
 Swapping is turned off.
 Update second derivatives using D2CorX and points    1    4    3    5    6
                                                      7
 DE= -1.69D-06 DEPred=-1.83D-06 R= 9.26D-01
 TightC=F SS=  1.41D+00  RLast= 1.11D-01 DXNew= 7.1352D-01 3.3358D-01
 Trust test= 9.26D-01 RLast= 1.11D-01 DXMaxT set to 4.24D-01
 ITU=  1  1  0 -1  1  0  0
     Eigenvalues ---    0.00048   0.00295   0.00577   0.01490   0.01564
     Eigenvalues ---    0.01641   0.01666   0.01792   0.01933   0.02196
     Eigenvalues ---    0.02271   0.02472   0.02669   0.02686   0.02936
     Eigenvalues ---    0.08240   0.10270   0.10494   0.10852   0.11911
     Eigenvalues ---    0.12037   0.13920   0.17181   0.18548   0.19046
     Eigenvalues ---    0.19697   0.22940   0.34555   0.35948   0.36172
     Eigenvalues ---    0.36445   0.36513   0.36603   0.37535   0.40591
     Eigenvalues ---    0.41198   0.45800   0.46575   0.47129   0.51132
     Eigenvalues ---    0.53339   0.58295
 En-DIIS/RFO-DIIS/Sim-DIIS IScMMF=       -3 using points:     7    6    5
 RFO step:  Lambda=-9.38301228D-07.
 DidBck=T Rises=F RFO-DIIS coefs:    0.16680    0.69260    0.14059
 Iteration  1 RMS(Cart)=  0.00257699 RMS(Int)=  0.00001683
 Iteration  2 RMS(Cart)=  0.00001271 RMS(Int)=  0.00001112
 Iteration  3 RMS(Cart)=  0.00000000 RMS(Int)=  0.00001112
 Variable       Old X    -DE/DX   Delta X   Delta X   Delta X     New X
                                 (Linear)    (Quad)   (Total)
    R1        2.63953   0.00000  -0.00001   0.00000  -0.00000   2.63953
    R2        2.63207   0.00000   0.00001  -0.00000   0.00001   2.63208
    R3        2.04558   0.00000   0.00000   0.00000   0.00000   2.04558
    R4        2.64197  -0.00000   0.00000   0.00000   0.00000   2.64197
    R5        2.57485   0.00001   0.00002  -0.00001   0.00001   2.57486
    R6        2.63541   0.00000   0.00000  -0.00000   0.00000   2.63541
    R7        2.04577  -0.00000  -0.00000  -0.00000  -0.00001   2.04577
    R8        2.63508   0.00001   0.00001  -0.00000   0.00001   2.63509
    R9        2.04589   0.00000   0.00000  -0.00000   0.00000   2.04590
   R10        2.63744  -0.00000  -0.00001   0.00000  -0.00001   2.63743
   R11        2.04392  -0.00000  -0.00000   0.00000  -0.00000   2.04391
   R12        2.04569   0.00000   0.00000  -0.00000   0.00000   2.04569
   R13        1.85397  -0.00001  -0.00002   0.00002   0.00001   1.85397
   R14        3.33898  -0.00001  -0.00032  -0.00006  -0.00039   3.33859
   R15        1.82238  -0.00005   0.00001  -0.00001  -0.00000   1.82237
   R16        1.82228  -0.00000   0.00001  -0.00000   0.00001   1.82229
    A1        2.09410  -0.00000  -0.00001   0.00000  -0.00001   2.09409
    A2        2.07748   0.00000   0.00001  -0.00000   0.00001   2.07749
    A3        2.11161  -0.00000  -0.00000  -0.00000  -0.00000   2.11161
    A4        2.09085   0.00000   0.00002  -0.00000   0.00002   2.09087
    A5        2.05389  -0.00000   0.00000   0.00000   0.00001   2.05389
    A6        2.13845  -0.00000  -0.00002   0.00000  -0.00002   2.13842
    A7        2.09059  -0.00001  -0.00002   0.00000  -0.00002   2.09057
    A8        2.08688  -0.00001  -0.00009   0.00000  -0.00009   2.08679
    A9        2.10571   0.00002   0.00011  -0.00000   0.00011   2.10582
   A10        2.10568   0.00000   0.00001   0.00000   0.00001   2.10568
   A11        2.08090  -0.00000  -0.00001   0.00000  -0.00000   2.08090
   A12        2.09661  -0.00000  -0.00000  -0.00000  -0.00000   2.09660
   A13        2.08152  -0.00000  -0.00000   0.00000  -0.00000   2.08152
   A14        2.10100   0.00000   0.00001   0.00000   0.00001   2.10100
   A15        2.10066  -0.00000  -0.00000  -0.00000  -0.00000   2.10066
   A16        2.10364  -0.00000   0.00000  -0.00000   0.00000   2.10364
   A17        2.08296  -0.00000  -0.00002   0.00001  -0.00001   2.08296
   A18        2.09659   0.00000   0.00001  -0.00001   0.00000   2.09659
   A19        1.91587   0.00001   0.00002   0.00000   0.00002   1.91589
   A20        2.01492  -0.00002   0.00069  -0.00033   0.00034   2.01526
   A21        2.00577   0.00002  -0.00034   0.00018  -0.00016   2.00562
   A22        1.82146  -0.00001   0.00028  -0.00005   0.00019   1.82165
   A23        3.17526   0.00001   0.00044  -0.00005   0.00041   3.17566
   A24        3.14331  -0.00001   0.00071  -0.00016   0.00054   3.14386
    D1        0.00042  -0.00000  -0.00002  -0.00001  -0.00003   0.00039
    D2       -3.14098  -0.00001  -0.00003  -0.00005  -0.00008  -3.14105
    D3       -3.14153   0.00000  -0.00002   0.00000  -0.00001  -3.14154
    D4        0.00026  -0.00001  -0.00003  -0.00003  -0.00006   0.00020
    D5       -0.00003  -0.00000  -0.00000   0.00000   0.00000  -0.00003
    D6        3.14133   0.00000  -0.00000   0.00001   0.00001   3.14134
    D7       -3.14126  -0.00000  -0.00001  -0.00001  -0.00002  -3.14127
    D8        0.00011  -0.00000  -0.00001  -0.00000  -0.00001   0.00010
    D9       -0.00051   0.00000   0.00003   0.00001   0.00004  -0.00048
   D10        3.14068  -0.00000   0.00009  -0.00001   0.00008   3.14076
   D11        3.14088   0.00001   0.00004   0.00005   0.00008   3.14096
   D12       -0.00112   0.00001   0.00010   0.00003   0.00013  -0.00099
   D13        3.13621   0.00000  -0.00003  -0.00000  -0.00004   3.13617
   D14       -0.00519  -0.00001  -0.00004  -0.00004  -0.00008  -0.00527
   D15        0.00022  -0.00000  -0.00001   0.00000  -0.00001   0.00020
   D16       -3.14136  -0.00000  -0.00001  -0.00001  -0.00002  -3.14138
   D17       -3.14097   0.00000  -0.00008   0.00002  -0.00006  -3.14103
   D18        0.00064   0.00000  -0.00008   0.00001  -0.00007   0.00057
   D19        0.00017  -0.00000  -0.00001  -0.00001  -0.00002   0.00016
   D20       -3.14143  -0.00000   0.00000  -0.00001  -0.00001  -3.14144
   D21       -3.14144   0.00000  -0.00001   0.00000  -0.00001  -3.14145
   D22        0.00014   0.00000  -0.00000  -0.00000  -0.00001   0.00014
   D23       -0.00027   0.00000   0.00002   0.00001   0.00002  -0.00024
   D24        3.14155  -0.00000   0.00002  -0.00000   0.00001   3.14157
   D25        3.14134   0.00000   0.00001   0.00001   0.00002   3.14135
   D26       -0.00003  -0.00000   0.00001   0.00000   0.00001  -0.00002
   D27        2.19681  -0.00000  -0.01000   0.00010  -0.00995   2.18686
   D28       -1.97381  -0.00002  -0.00966  -0.00007  -0.00968  -1.98349
   D29        2.21875   0.00000   0.00024  -0.00003   0.00017   2.21892
         Item               Value     Threshold  Converged?
 Maximum Force            0.000051     0.000450     YES
 RMS     Force            0.000010     0.000300     YES
 Maximum Displacement     0.015110     0.001800     NO 
 RMS     Displacement     0.002577     0.001200     NO 
 Predicted change in Energy=-1.064702D-07
 GradGradGradGradGradGradGradGradGradGradGradGradGradGradGradGradGradGrad

                          Input orientation:                          
 ---------------------------------------------------------------------
 Center     Atomic      Atomic             Coordinates (Angstroms)
 Number     Number       Type             X           Y           Z
 ---------------------------------------------------------------------
      1          6           0        0.001594    0.004493    0.027394
      2          6           0        0.000971    0.011887    1.424151
      3          6           0        1.213863    0.008765    2.119478
      4          6           0        2.416759   -0.002292    1.413905
      5          6           0        2.422872   -0.010041    0.019511
      6          6           0        1.208328   -0.006428   -0.668065
      7          1           0        1.196760   -0.012319   -1.750518
      8          1           0        3.358336   -0.018749   -0.523328
      9          1           0        3.350750   -0.004832    1.961418
     10          1           0        1.208973    0.015301    3.202021
     11          8           0       -1.205922    0.021820    2.056511
     12          1           0       -1.071431    0.021222    3.028330
     13          1           0       -0.944620    0.007065   -0.498364
     14          8           0       -0.889018    0.016620    4.785587
     15          1           0       -1.336838    0.732858    5.250829
     16          1           0       -1.199036   -0.784332    5.224069
 ---------------------------------------------------------------------
                    Distance matrix (angstroms):
                    1          2          3          4          5
     1  C    0.000000
     2  C    1.396777   0.000000
     3  C    2.417939   1.398069   0.000000
     4  C    2.784867   2.415852   1.394601   0.000000
     5  C    2.421335   2.799839   2.423203   1.394429   0.000000
     6  C    1.392835   2.415660   2.787590   2.407265   1.395669
     7  H    2.142353   3.392495   3.870091   3.391471   2.153221
     8  H    3.401698   3.881432   3.403519   2.153999   1.081593
     9  H    3.867477   3.392632   2.142767   1.082642   2.152205
    10  H    3.396489   2.149442   1.082574   2.157873   3.406253
    11  O    2.361294   1.362559   2.420639   3.679312   4.161553
    12  H    3.187049   1.929643   2.459418   3.843747   4.611304
    13  H    1.082474   2.142482   3.392956   3.867264   3.407124
    14  O    4.840841   3.477263   3.395632   4.721945   5.803862
    15  H    5.441157   4.117401   4.103139   5.417741   6.484905
    16  H    5.391585   4.063662   4.011181   5.310641   6.387892
                    6          7          8          9         10
     6  C    0.000000
     7  H    1.082531   0.000000
     8  H    2.154910   2.485649   0.000000
     9  H    3.391777   4.291643   2.484797   0.000000
    10  H    3.870147   4.952632   4.301064   2.475219   0.000000
    11  O    3.640427   4.501946   5.243059   4.557741   2.672817
    12  H    4.342971   5.289915   5.677914   4.549139   2.287017
    13  H    2.159668   2.480680   4.303106   4.949835   4.281458
    14  O    5.843091   6.860903   6.798960   5.094313   2.628546
    15  H    6.485192   7.482865   7.480004   5.773897   3.345691
    16  H    6.412314   7.414897   7.374844   5.652704   3.244472
                   11         12         13         14         15
    11  O    0.000000
    12  H    0.981081   0.000000
    13  H    2.568245   3.529001   0.000000
    14  O    2.747419   1.766706   5.284252   0.000000
    15  H    3.275115   2.348695   5.808083   0.964359   0.000000
    16  H    3.268539   2.342321   5.782497   0.964313   1.523670
                   16
    16  H    0.000000
 Stoichiometry    C6H8O2
 Framework group  C1[X(C6H8O2)]
 Deg. of freedom    42
 Full point group                 C1      NOp   1
 Largest Abelian subgroup         C1      NOp   1
 Largest concise Abelian subgroup C1      NOp   1
                         Standard orientation:                         
 ---------------------------------------------------------------------
 Center     Atomic      Atomic             Coordinates (Angstroms)
 Number     Number       Type             X           Y           Z
 ---------------------------------------------------------------------
      1          6           0       -1.054750   -1.291038   -0.003176
      2          6           0        0.123351   -0.540693    0.003609
      3          6           0        0.057589    0.855822    0.007907
      4          6           0       -1.184058    1.490814    0.004813
      5          6           0       -2.363119    0.746370   -0.002293
      6          6           0       -2.289933   -0.647374   -0.006114
      7          1           0       -3.196455   -1.239034   -0.011610
      8          1           0       -3.323772    1.243343   -0.004811
      9          1           0       -1.224517    2.572695    0.007981
     10          1           0        0.973038    1.433650    0.013944
     11          8           0        1.305411   -1.218408    0.005587
     12          1           0        2.052539   -0.582548    0.005424
     13          1           0       -0.989376   -2.371531   -0.006398
     14          8           0        3.436168    0.515999    0.001222
     15          1           0        4.071914    0.384847    0.714393
     16          1           0        3.969523    0.494442   -0.801876
 ---------------------------------------------------------------------
 Rotational constants (GHZ):           4.2811386           1.1504019           0.9105531
 Standard basis: Aug-CC-pVTZ (5D, 7F)
 There are   640 symmetry adapted cartesian basis functions of A   symmetry.
 There are   552 symmetry adapted basis functions of A   symmetry.
   552 basis functions,   792 primitive gaussians,   640 cartesian basis functions
    30 alpha electrons       30 beta electrons
       nuclear repulsion energy       345.0166916871 Hartrees.
 NAtoms=   16 NActive=   16 NUniq=   16 SFac= 1.00D+00 NAtFMM=   60 NAOKFM=F Big=F
 Integral buffers will be    131072 words long.
 Raffenetti 1 integral format.
 Two-electron integral symmetry is turned on.
 ------------------------------------------------------------------------------
 Polarizable Continuum Model (PCM)
 =================================
 Model                : PCM.
 Atomic radii         : UFF (Universal Force Field).
 Polarization charges : Total charges.
 Charge compensation  : None.
 Solution method      : On-the-fly selection.
 Cavity type          : Scaled VdW (van der Waals Surface) (Alpha=1.100).
 Cavity algorithm     : GePol (No added spheres)
                        Default sphere list used, NSphG=   16.
                        Lebedev-Laikov grids with approx.  5.0 points / Ang**2.
                        Smoothing algorithm: York/Karplus (Gamma=1.0000).
                        Polarization charges: spherical gaussians, with
                                              point-specific exponents (IZeta= 3).
                        Self-potential: point-specific (ISelfS= 7).
                        Self-field    : sphere-specific E.n sum rule (ISelfD= 2).
 1st derivatives      : Analytical E(r).r(x)/FMM algorithm (CHGder, D1EAlg=3).
                        Cavity 1st derivative terms included.
 Solvent              : Water, Eps=  78.355300 Eps(inf)=   1.777849
 ------------------------------------------------------------------------------
 Spheres list:
 ISph  on   Nord     Re0    Alpha      Xe            Ye            Ze
    1   C      1    1.9255  1.100     -1.054750     -1.291038     -0.003176
    2   C      2    1.9255  1.100      0.123351     -0.540693      0.003609
    3   C      3    1.9255  1.100      0.057589      0.855822      0.007907
    4   C      4    1.9255  1.100     -1.184058      1.490814      0.004813
    5   C      5    1.9255  1.100     -2.363119      0.746370     -0.002293
    6   C      6    1.9255  1.100     -2.289933     -0.647374     -0.006114
    7   H      7    1.4430  1.100     -3.196455     -1.239034     -0.011610
    8   H      8    1.4430  1.100     -3.323772      1.243343     -0.004811
    9   H      9    1.4430  1.100     -1.224517      2.572695      0.007981
   10   H     10    1.4430  1.100      0.973038      1.433650      0.013944
   11   O     11    1.7500  1.100      1.305411     -1.218408      0.005587
   12   H     12    1.4430  1.100      2.052539     -0.582548      0.005424
   13   H     13    1.4430  1.100     -0.989376     -2.371531     -0.006398
   14   O     14    1.7500  1.100      3.436168      0.515999      0.001222
   15   H     15    1.4430  1.100      4.071914      0.384847      0.714393
   16   H     16    1.4430  1.100      3.969523      0.494442     -0.801876
 ------------------------------------------------------------------------------
 One-electron integrals computed using PRISM.
 NBasis=   552 RedAO= T EigKep=  1.05D-06  NBF=   552
 NBsUse=   551 1.00D-06 EigRej=  7.19D-07 NBFU=   551
 Initial guess from the checkpoint file:  "output.chk"
 B after Tr=     0.000000    0.000000    0.000000
         Rot=    1.000000    0.000145    0.000026   -0.000022 Ang=   0.02 deg.
 Requested convergence on RMS density matrix=1.00D-08 within 128 cycles.
 Requested convergence on MAX density matrix=1.00D-06.
 Requested convergence on             energy=1.00D-06.
 No special actions if energy rises.
 Inv3:  Mode=1 IEnd=     6134700.
 Iteration    1 A*A^-1 deviation from unit magnitude is 2.89D-15 for   1273.
 Iteration    1 A*A^-1 deviation from orthogonality  is 1.63D-15 for   1320    748.
 Iteration    1 A^-1*A deviation from unit magnitude is 2.66D-15 for    752.
 Iteration    1 A^-1*A deviation from orthogonality  is 6.49D-15 for    732    662.
 Error on total polarization charges =  0.01383
 SCF Done:  E(RHF) =  -381.750597222     A.U. after    7 cycles
            NFock=  7  Conv=0.68D-08     -V/T= 2.0016
 ExpMin= 2.53D-02 ExpMax= 1.53D+04 ExpMxC= 5.22D+02 IAcc=3 IRadAn=         5 AccDes= 0.00D+00
 HarFok:  IExCor=  205 AccDes= 0.00D+00 IRadAn=         5 IDoV=-2 UseB2=F ITyADJ=14
 ICtDFT= 12500011 ScaDFX=  1.000000  1.000000  1.000000  1.000000
 Range of M.O.s used for correlation:     9   551
 NBasis=   552 NAE=    30 NBE=    30 NFC=     8 NFV=     0
 NROrb=    543 NOA=    22 NOB=    22 NVA=   521 NVB=   521

 **** Warning!!: The largest alpha MO coefficient is  0.19887056D+03

 Disk-based method using ON**2 memory for 22 occupieds at a time.
 Estimated scratch disk usage= 12084099540 words.
 Actual    scratch disk usage= 10928452564 words.
 JobTyp=1 Pass  1:  I=   9 to  30 NPSUse= 15 ParTrn=T ParDer=T DoDerP=T.
 (rs|ai) integrals will be sorted in core.
 Spin components of T(2) and E(2):
     alpha-alpha T2 =       0.6199438130D-01 E2=     -0.1872111277D+00
     alpha-beta  T2 =       0.3277094217D+00 E2=     -0.1103717883D+01
     beta-beta   T2 =       0.6199438130D-01 E2=     -0.1872111277D+00
 ANorm=    0.1204864384D+01
 E2 =    -0.1478140139D+01 EUMP2 =    -0.38322873736110D+03
          IDoAtm=1111111111111111
 NEqPCM:  Using equilibrium solvation (IEInf=0, Eps=  78.3553, EpsInf=   1.7778)
          Differentiating once with respect to electric field.
                with respect to dipole field.
          Differentiating once with respect to nuclear coordinates.
          There are     1 degrees of freedom in the 1st order CPHF.  IDoFFX=0 NUNeed=     1.
 LinEq1:  Iter=  0 NonCon=     1 RMS=2.10D-03 Max=3.69D-02 NDo=     1
 AX will form     1 AO Fock derivatives at one time.
 LinEq1:  Iter=  1 NonCon=     1 RMS=5.26D-04 Max=1.06D-02 NDo=     1
 LinEq1:  Iter=  2 NonCon=     1 RMS=2.00D-04 Max=7.29D-03 NDo=     1
 LinEq1:  Iter=  3 NonCon=     1 RMS=7.25D-05 Max=2.92D-03 NDo=     1
 LinEq1:  Iter=  4 NonCon=     1 RMS=3.12D-05 Max=8.71D-04 NDo=     1
 LinEq1:  Iter=  5 NonCon=     1 RMS=1.03D-05 Max=2.55D-04 NDo=     1
 LinEq1:  Iter=  6 NonCon=     1 RMS=2.47D-06 Max=5.09D-05 NDo=     1
 LinEq1:  Iter=  7 NonCon=     1 RMS=6.06D-07 Max=1.20D-05 NDo=     1
 LinEq1:  Iter=  8 NonCon=     1 RMS=2.23D-07 Max=5.52D-06 NDo=     1
 LinEq1:  Iter=  9 NonCon=     1 RMS=4.60D-08 Max=8.73D-07 NDo=     1
 LinEq1:  Iter= 10 NonCon=     1 RMS=1.82D-08 Max=4.84D-07 NDo=     1
 LinEq1:  Iter= 11 NonCon=     1 RMS=5.46D-09 Max=1.70D-07 NDo=     1
 LinEq1:  Iter= 12 NonCon=     1 RMS=1.59D-09 Max=6.57D-08 NDo=     1
 LinEq1:  Iter= 13 NonCon=     1 RMS=5.39D-10 Max=2.22D-08 NDo=     1
 LinEq1:  Iter= 14 NonCon=     1 RMS=1.98D-10 Max=3.42D-09 NDo=     1
 LinEq1:  Iter= 15 NonCon=     1 RMS=5.12D-11 Max=1.27D-09 NDo=     1
 LinEq1:  Iter= 16 NonCon=     0 RMS=1.86D-11 Max=4.44D-10 NDo=     1
 Linear equations converged to 1.000D-10 1.000D-09 after    16 iterations.
 End of Minotr F.D. properties file   721 does not exist.
 End of Minotr F.D. properties file   722 does not exist.
 End of Minotr F.D. properties file   788 does not exist.
 D1PCM: PCM CHGder 1st derivatives, ID1Alg=3 FixD1E=F DoIter=F DoCFld=F I1PDM=2.
 Calling FoFJK, ICntrl=  10002127 FMM=F ISym2X=0 I1Cent= 0 IOpClX= 0 NMat=1 NMatS=1 NMatT=0.
 ***** Axes restored to original set *****
 -------------------------------------------------------------------
 Center     Atomic                   Forces (Hartrees/Bohr)
 Number     Number              X              Y              Z
 -------------------------------------------------------------------
      1        6          -0.000000180    0.000000371    0.000002772
      2        6           0.000005756   -0.000020049   -0.000001352
      3        6           0.000008267   -0.000000158    0.000003662
      4        6          -0.000003699    0.000002427   -0.000003395
      5        6           0.000001130    0.000002463   -0.000000544
      6        6          -0.000003048    0.000001649   -0.000001412
      7        1           0.000000327    0.000002718    0.000000015
      8        1           0.000001049    0.000003019   -0.000001638
      9        1          -0.000000892    0.000001025   -0.000000321
     10        1          -0.000007257    0.000000447   -0.000000789
     11        8          -0.000003185    0.000020448    0.000008616
     12        1           0.000000410   -0.000003945    0.000000170
     13        1          -0.000000520    0.000000690   -0.000000568
     14        8          -0.000000895    0.000008514    0.000000462
     15        1           0.000012913   -0.000046346   -0.000023593
     16        1          -0.000010177    0.000026729    0.000017914
 -------------------------------------------------------------------
 Cartesian Forces:  Max     0.000046346 RMS     0.000010466

 GradGradGradGradGradGradGradGradGradGradGradGradGradGradGradGradGradGrad
 Berny optimization.
 Using GEDIIS/GDIIS optimizer.
 FormGI is forming the generalized inverse of G from B-inverse, IUseBI=4.
 Internal  Forces:  Max     0.000050688 RMS     0.000009067
 Search for a local minimum.
 Step number   8 out of a maximum of   79
 All quantities printed in internal units (Hartrees-Bohrs-Radians)
 Mixed Optimization -- En-DIIS/RFO-DIIS
 Swapping is turned off.
 Update second derivatives using D2CorX and points    1    4    3    5    6
                                                      7    8
 DE= -1.72D-07 DEPred=-1.06D-07 R= 1.61D+00
 Trust test= 1.61D+00 RLast= 1.39D-02 DXMaxT set to 4.24D-01
 ITU=  0  1  1  0 -1  1  0  0
     Eigenvalues ---    0.00053   0.00294   0.00550   0.01479   0.01534
     Eigenvalues ---    0.01641   0.01661   0.01792   0.01933   0.02189
     Eigenvalues ---    0.02234   0.02358   0.02616   0.02685   0.02837
     Eigenvalues ---    0.04813   0.10270   0.10430   0.10534   0.10960
     Eigenvalues ---    0.11919   0.12249   0.17179   0.18550   0.19044
     Eigenvalues ---    0.19564   0.22925   0.34555   0.35960   0.36171
     Eigenvalues ---    0.36445   0.36505   0.36608   0.37586   0.40571
     Eigenvalues ---    0.41168   0.45768   0.46537   0.47129   0.51127
     Eigenvalues ---    0.53291   0.55170
 En-DIIS/RFO-DIIS/Sim-DIIS IScMMF=       -3 using points:     8    7    6    5
 RFO step:  Lambda=-2.39886717D-07.
 DIIS inversion failure, remove point   4.
 RFO-DIIS uses    3 points instead of    4
 DidBck=F Rises=F RFO-DIIS coefs:    1.56768   -0.69497    0.12729    0.00000
 Iteration  1 RMS(Cart)=  0.00403535 RMS(Int)=  0.00002994
 Iteration  2 RMS(Cart)=  0.00002960 RMS(Int)=  0.00000041
 Iteration  3 RMS(Cart)=  0.00000000 RMS(Int)=  0.00000041
 Variable       Old X    -DE/DX   Delta X   Delta X   Delta X     New X
                                 (Linear)    (Quad)   (Total)
    R1        2.63953  -0.00000  -0.00000  -0.00000  -0.00000   2.63952
    R2        2.63208  -0.00000   0.00000  -0.00001  -0.00000   2.63207
    R3        2.04558   0.00000   0.00000   0.00000   0.00000   2.04558
    R4        2.64197  -0.00000   0.00000  -0.00000  -0.00000   2.64197
    R5        2.57486   0.00000   0.00001  -0.00000   0.00000   2.57487
    R6        2.63541  -0.00000   0.00000  -0.00000  -0.00000   2.63541
    R7        2.04577  -0.00000  -0.00000   0.00000  -0.00000   2.04577
    R8        2.63509   0.00000   0.00001  -0.00000   0.00000   2.63509
    R9        2.04590  -0.00000   0.00000  -0.00000  -0.00000   2.04589
   R10        2.63743   0.00000  -0.00000   0.00001   0.00000   2.63744
   R11        2.04391   0.00000  -0.00000   0.00001   0.00001   2.04392
   R12        2.04569  -0.00000   0.00000  -0.00000  -0.00000   2.04569
   R13        1.85397  -0.00001  -0.00000   0.00002   0.00002   1.85400
   R14        3.33859  -0.00001  -0.00023  -0.00006  -0.00029   3.33830
   R15        1.82237  -0.00005  -0.00001  -0.00004  -0.00004   1.82233
   R16        1.82229  -0.00001   0.00001  -0.00002  -0.00001   1.82227
    A1        2.09409   0.00000  -0.00001   0.00001   0.00000   2.09409
    A2        2.07749   0.00000   0.00001  -0.00001   0.00000   2.07749
    A3        2.11161  -0.00000  -0.00000  -0.00000  -0.00001   2.11160
    A4        2.09087   0.00000   0.00001  -0.00001   0.00001   2.09087
    A5        2.05389  -0.00000   0.00000  -0.00000  -0.00000   2.05389
    A6        2.13842  -0.00000  -0.00001   0.00001  -0.00000   2.13842
    A7        2.09057  -0.00000  -0.00001   0.00000  -0.00001   2.09056
    A8        2.08679  -0.00001  -0.00006  -0.00000  -0.00006   2.08673
    A9        2.10582   0.00001   0.00007   0.00000   0.00007   2.10589
   A10        2.10568   0.00000   0.00001   0.00000   0.00001   2.10569
   A11        2.08090  -0.00000  -0.00000  -0.00000  -0.00001   2.08089
   A12        2.09660  -0.00000  -0.00000   0.00000  -0.00000   2.09660
   A13        2.08152  -0.00000  -0.00000  -0.00000  -0.00000   2.08152
   A14        2.10100   0.00000   0.00000  -0.00000   0.00000   2.10101
   A15        2.10066   0.00000  -0.00000   0.00000  -0.00000   2.10066
   A16        2.10364  -0.00000   0.00000  -0.00001  -0.00001   2.10363
   A17        2.08296   0.00000  -0.00000   0.00002   0.00002   2.08297
   A18        2.09659  -0.00000   0.00000  -0.00001  -0.00001   2.09658
   A19        1.91589   0.00000   0.00001   0.00001   0.00002   1.91591
   A20        2.01526  -0.00002  -0.00029  -0.00060  -0.00089   2.01437
   A21        2.00562   0.00003   0.00041   0.00010   0.00051   2.00613
   A22        1.82165  -0.00002   0.00011  -0.00026  -0.00016   1.82149
   A23        3.17566   0.00000   0.00025  -0.00012   0.00013   3.17579
   A24        3.14386  -0.00001   0.00005  -0.00015  -0.00010   3.14376
    D1        0.00039  -0.00000  -0.00005  -0.00002  -0.00007   0.00032
    D2       -3.14105  -0.00001  -0.00009  -0.00011  -0.00020  -3.14125
    D3       -3.14154   0.00000  -0.00001  -0.00000  -0.00001  -3.14155
    D4        0.00020  -0.00001  -0.00005  -0.00009  -0.00014   0.00006
    D5       -0.00003  -0.00000   0.00000   0.00001   0.00001  -0.00002
    D6        3.14134   0.00000   0.00003   0.00002   0.00005   3.14139
    D7       -3.14127  -0.00000  -0.00004  -0.00001  -0.00005  -3.14133
    D8        0.00010  -0.00000  -0.00001  -0.00000  -0.00002   0.00008
    D9       -0.00048   0.00000   0.00007   0.00002   0.00008  -0.00039
   D10        3.14076  -0.00000   0.00013  -0.00003   0.00010   3.14086
   D11        3.14096   0.00001   0.00010   0.00011   0.00022   3.14118
   D12       -0.00099   0.00001   0.00017   0.00007   0.00023  -0.00075
   D13        3.13617   0.00000   0.00055  -0.00036   0.00018   3.13635
   D14       -0.00527  -0.00001   0.00051  -0.00046   0.00005  -0.00522
   D15        0.00020  -0.00000  -0.00003  -0.00000  -0.00003   0.00017
   D16       -3.14138  -0.00000  -0.00003  -0.00002  -0.00005  -3.14142
   D17       -3.14103   0.00000  -0.00009   0.00004  -0.00005  -3.14108
   D18        0.00057   0.00000  -0.00009   0.00003  -0.00007   0.00051
   D19        0.00016  -0.00000  -0.00002  -0.00001  -0.00003   0.00012
   D20       -3.14144  -0.00000  -0.00002  -0.00002  -0.00004  -3.14148
   D21       -3.14145   0.00000  -0.00002   0.00001  -0.00002  -3.14146
   D22        0.00014   0.00000  -0.00002  -0.00001  -0.00002   0.00011
   D23       -0.00024   0.00000   0.00004   0.00001   0.00004  -0.00020
   D24        3.14157  -0.00000   0.00001  -0.00000   0.00001   3.14157
   D25        3.14135   0.00000   0.00003   0.00002   0.00005   3.14141
   D26       -0.00002  -0.00000   0.00001   0.00001   0.00002  -0.00000
   D27        2.18686   0.00001  -0.01563   0.00034  -0.01529   2.17157
   D28       -1.98349  -0.00002  -0.01547  -0.00039  -0.01586  -1.99934
   D29        2.21892   0.00000   0.00042  -0.00048  -0.00007   2.21886
         Item               Value     Threshold  Converged?
 Maximum Force            0.000051     0.000450     YES
 RMS     Force            0.000009     0.000300     YES
 Maximum Displacement     0.022108     0.001800     NO 
 RMS     Displacement     0.004035     0.001200     NO 
 Predicted change in Energy=-9.730652D-08
 GradGradGradGradGradGradGradGradGradGradGradGradGradGradGradGradGradGrad

                          Input orientation:                          
 ---------------------------------------------------------------------
 Center     Atomic      Atomic             Coordinates (Angstroms)
 Number     Number       Type             X           Y           Z
 ---------------------------------------------------------------------
      1          6           0        0.001613    0.003802    0.027485
      2          6           0        0.001114    0.010472    1.424246
      3          6           0        1.214069    0.007914    2.119465
      4          6           0        2.416904   -0.001757    1.413771
      5          6           0        2.422899   -0.008713    0.019371
      6          6           0        1.208287   -0.005748   -0.668094
      7          1           0        1.196636   -0.011045   -1.750549
      8          1           0        3.358323   -0.016308   -0.523560
      9          1           0        3.350944   -0.003824    1.961197
     10          1           0        1.209204    0.013792    3.202012
     11          8           0       -1.205728    0.019310    2.056721
     12          1           0       -1.071164    0.018462    3.028542
     13          1           0       -0.944652    0.005914   -0.498186
     14          8           0       -0.888854    0.013538    4.785657
     15          1           0       -1.326519    0.737096    5.249184
     16          1           0       -1.210735   -0.781868    5.225667
 ---------------------------------------------------------------------
                    Distance matrix (angstroms):
                    1          2          3          4          5
     1  C    0.000000
     2  C    1.396776   0.000000
     3  C    2.417942   1.398069   0.000000
     4  C    2.784860   2.415843   1.394600   0.000000
     5  C    2.421332   2.799836   2.423208   1.394430   0.000000
     6  C    1.392833   2.415660   2.787598   2.407267   1.395672
     7  H    2.142360   3.392500   3.870099   3.391468   2.153217
     8  H    3.401699   3.881432   3.403526   2.154004   1.081596
     9  H    3.867469   3.392622   2.142760   1.082641   2.152203
    10  H    3.396468   2.149406   1.082574   2.157913   3.406283
    11  O    2.361294   1.362560   2.420637   3.679305   4.161551
    12  H    3.187069   1.929666   2.459435   3.843763   4.611325
    13  H    1.082475   2.142484   3.392959   3.867259   3.407122
    14  O    4.840787   3.477231   3.395718   4.722064   5.803937
    15  H    5.437628   4.113484   4.096515   5.410131   6.478063
    16  H    5.395198   4.067823   4.018946   5.319670   6.395825
                    6          7          8          9         10
     6  C    0.000000
     7  H    1.082530   0.000000
     8  H    2.154915   2.485643   0.000000
     9  H    3.391778   4.291637   2.484799   0.000000
    10  H    3.870155   4.952639   4.301105   2.475274   0.000000
    11  O    3.640427   4.501952   5.243060   4.557731   2.672754
    12  H    4.342995   5.289943   5.677939   4.549149   2.286961
    13  H    2.159665   2.480688   4.303107   4.949829   4.281427
    14  O    5.843096   6.860893   6.799058   5.094484   2.628646
    15  H    6.480065   7.478120   7.472612   5.765282   3.338259
    16  H    6.417979   7.420053   7.383494   5.663130   3.253362
                   11         12         13         14         15
    11  O    0.000000
    12  H    0.981093   0.000000
    13  H    2.568246   3.529018   0.000000
    14  O    2.747277   1.766554   5.284143   0.000000
    15  H    3.274390   2.347955   5.806265   0.964337   0.000000
    16  H    3.268659   2.342513   5.783934   0.964306   1.523552
                   16
    16  H    0.000000
 Stoichiometry    C6H8O2
 Framework group  C1[X(C6H8O2)]
 Deg. of freedom    42
 Full point group                 C1      NOp   1
 Largest Abelian subgroup         C1      NOp   1
 Largest concise Abelian subgroup C1      NOp   1
                         Standard orientation:                         
 ---------------------------------------------------------------------
 Center     Atomic      Atomic             Coordinates (Angstroms)
 Number     Number       Type             X           Y           Z
 ---------------------------------------------------------------------
      1          6           0       -1.054670   -1.291045   -0.002867
      2          6           0        0.123369   -0.540599    0.003339
      3          6           0        0.057499    0.855912    0.007167
      4          6           0       -1.184204    1.490792    0.004288
      5          6           0       -2.363208    0.746251   -0.002175
      6          6           0       -2.289908   -0.647491   -0.005607
      7          1           0       -3.196388   -1.239217   -0.010611
      8          1           0       -3.323907    1.243145   -0.004490
      9          1           0       -1.224750    2.572670    0.007134
     10          1           0        0.972938    1.433760    0.012660
     11          8           0        1.305486   -1.218216    0.005387
     12          1           0        2.052584   -0.582300    0.004953
     13          1           0       -0.989207   -2.371535   -0.005742
     14          8           0        3.436161    0.516066    0.000442
     15          1           0        4.064614    0.393025    0.721451
     16          1           0        3.977665    0.484725   -0.796852
 ---------------------------------------------------------------------
 Rotational constants (GHZ):           4.2814333           1.1503604           0.9105460
 Standard basis: Aug-CC-pVTZ (5D, 7F)
 There are   640 symmetry adapted cartesian basis functions of A   symmetry.
 There are   552 symmetry adapted basis functions of A   symmetry.
   552 basis functions,   792 primitive gaussians,   640 cartesian basis functions
    30 alpha electrons       30 beta electrons
       nuclear repulsion energy       345.0167621079 Hartrees.
 NAtoms=   16 NActive=   16 NUniq=   16 SFac= 1.00D+00 NAtFMM=   60 NAOKFM=F Big=F
 Integral buffers will be    131072 words long.
 Raffenetti 1 integral format.
 Two-electron integral symmetry is turned on.
 ------------------------------------------------------------------------------
 Polarizable Continuum Model (PCM)
 =================================
 Model                : PCM.
 Atomic radii         : UFF (Universal Force Field).
 Polarization charges : Total charges.
 Charge compensation  : None.
 Solution method      : On-the-fly selection.
 Cavity type          : Scaled VdW (van der Waals Surface) (Alpha=1.100).
 Cavity algorithm     : GePol (No added spheres)
                        Default sphere list used, NSphG=   16.
                        Lebedev-Laikov grids with approx.  5.0 points / Ang**2.
                        Smoothing algorithm: York/Karplus (Gamma=1.0000).
                        Polarization charges: spherical gaussians, with
                                              point-specific exponents (IZeta= 3).
                        Self-potential: point-specific (ISelfS= 7).
                        Self-field    : sphere-specific E.n sum rule (ISelfD= 2).
 1st derivatives      : Analytical E(r).r(x)/FMM algorithm (CHGder, D1EAlg=3).
                        Cavity 1st derivative terms included.
 Solvent              : Water, Eps=  78.355300 Eps(inf)=   1.777849
 ------------------------------------------------------------------------------
 Spheres list:
 ISph  on   Nord     Re0    Alpha      Xe            Ye            Ze
    1   C      1    1.9255  1.100     -1.054670     -1.291045     -0.002867
    2   C      2    1.9255  1.100      0.123369     -0.540599      0.003339
    3   C      3    1.9255  1.100      0.057499      0.855912      0.007167
    4   C      4    1.9255  1.100     -1.184204      1.490792      0.004288
    5   C      5    1.9255  1.100     -2.363208      0.746251     -0.002175
    6   C      6    1.9255  1.100     -2.289908     -0.647491     -0.005607
    7   H      7    1.4430  1.100     -3.196388     -1.239217     -0.010611
    8   H      8    1.4430  1.100     -3.323907      1.243145     -0.004490
    9   H      9    1.4430  1.100     -1.224750      2.572670      0.007134
   10   H     10    1.4430  1.100      0.972938      1.433760      0.012660
   11   O     11    1.7500  1.100      1.305486     -1.218216      0.005387
   12   H     12    1.4430  1.100      2.052584     -0.582300      0.004953
   13   H     13    1.4430  1.100     -0.989207     -2.371535     -0.005742
   14   O     14    1.7500  1.100      3.436161      0.516066      0.000442
   15   H     15    1.4430  1.100      4.064614      0.393025      0.721451
   16   H     16    1.4430  1.100      3.977665      0.484725     -0.796852
 ------------------------------------------------------------------------------
 One-electron integrals computed using PRISM.
 NBasis=   552 RedAO= T EigKep=  1.05D-06  NBF=   552
 NBsUse=   551 1.00D-06 EigRej=  7.19D-07 NBFU=   551
 Initial guess from the checkpoint file:  "output.chk"
 B after Tr=    -0.000000   -0.000000    0.000000
         Rot=    1.000000    0.000199    0.000047   -0.000013 Ang=   0.02 deg.
 ExpMin= 2.53D-02 ExpMax= 1.53D+04 ExpMxC= 5.22D+02 IAcc=3 IRadAn=         5 AccDes= 0.00D+00
 Harris functional with IExCor=  205 and IRadAn=       5 diagonalized for initial guess.
 HarFok:  IExCor=  205 AccDes= 0.00D+00 IRadAn=         5 IDoV= 1 UseB2=F ITyADJ=14
 ICtDFT=  3500011 ScaDFX=  1.000000  1.000000  1.000000  1.000000
 FoFCou: FMM=F IPFlag=           0 FMFlag=      100000 FMFlg1=           0
         NFxFlg=           0 DoJE=T BraDBF=F KetDBF=T FulRan=T
         wScrn=  0.000000 ICntrl=       500 IOpCl=  0 I1Cent=   200000004 NGrid=           0
         NMat0=    1 NMatS0=      1 NMatT0=    0 NMatD0=    1 NMtDS0=    0 NMtDT0=    0
 Petite list used in FoFCou.
 Requested convergence on RMS density matrix=1.00D-08 within 128 cycles.
 Requested convergence on MAX density matrix=1.00D-06.
 Requested convergence on             energy=1.00D-06.
 No special actions if energy rises.
 Inv3:  Mode=1 IEnd=     6126123.
 Iteration    1 A*A^-1 deviation from unit magnitude is 2.78D-15 for    570.
 Iteration    1 A*A^-1 deviation from orthogonality  is 2.25D-15 for    613    214.
 Iteration    1 A^-1*A deviation from unit magnitude is 2.66D-15 for    587.
 Iteration    1 A^-1*A deviation from orthogonality  is 3.73D-15 for    730    661.
 Error on total polarization charges =  0.01382
 SCF Done:  E(RHF) =  -381.750596171     A.U. after    8 cycles
            NFock=  8  Conv=0.21D-08     -V/T= 2.0016
 ExpMin= 2.53D-02 ExpMax= 1.53D+04 ExpMxC= 5.22D+02 IAcc=3 IRadAn=         5 AccDes= 0.00D+00
 HarFok:  IExCor=  205 AccDes= 0.00D+00 IRadAn=         5 IDoV=-2 UseB2=F ITyADJ=14
 ICtDFT= 12500011 ScaDFX=  1.000000  1.000000  1.000000  1.000000
 Range of M.O.s used for correlation:     9   551
 NBasis=   552 NAE=    30 NBE=    30 NFC=     8 NFV=     0
 NROrb=    543 NOA=    22 NOB=    22 NVA=   521 NVB=   521

 **** Warning!!: The largest alpha MO coefficient is  0.19887741D+03

 Disk-based method using ON**2 memory for 22 occupieds at a time.
 Estimated scratch disk usage= 12084016713 words.
 Actual    scratch disk usage= 10928284745 words.
 JobTyp=1 Pass  1:  I=   9 to  30 NPSUse= 15 ParTrn=T ParDer=T DoDerP=T.
 (rs|ai) integrals will be sorted in core.
 Spin components of T(2) and E(2):
     alpha-alpha T2 =       0.6199441650D-01 E2=     -0.1872114535D+00
     alpha-beta  T2 =       0.3277090911D+00 E2=     -0.1103718392D+01
     beta-beta   T2 =       0.6199441650D-01 E2=     -0.1872114535D+00
 ANorm=    0.1204864276D+01
 E2 =    -0.1478141299D+01 EUMP2 =    -0.38322873746978D+03
          IDoAtm=1111111111111111
 NEqPCM:  Using equilibrium solvation (IEInf=0, Eps=  78.3553, EpsInf=   1.7778)
          Differentiating once with respect to electric field.
                with respect to dipole field.
          Differentiating once with respect to nuclear coordinates.
          There are     1 degrees of freedom in the 1st order CPHF.  IDoFFX=0 NUNeed=     1.
 LinEq1:  Iter=  0 NonCon=     1 RMS=2.10D-03 Max=3.69D-02 NDo=     1
 AX will form     1 AO Fock derivatives at one time.
 LinEq1:  Iter=  1 NonCon=     1 RMS=5.26D-04 Max=1.06D-02 NDo=     1
 LinEq1:  Iter=  2 NonCon=     1 RMS=2.00D-04 Max=7.29D-03 NDo=     1
 LinEq1:  Iter=  3 NonCon=     1 RMS=7.25D-05 Max=2.92D-03 NDo=     1
 LinEq1:  Iter=  4 NonCon=     1 RMS=3.12D-05 Max=8.71D-04 NDo=     1
 LinEq1:  Iter=  5 NonCon=     1 RMS=1.03D-05 Max=2.56D-04 NDo=     1
 LinEq1:  Iter=  6 NonCon=     1 RMS=2.47D-06 Max=5.11D-05 NDo=     1
 LinEq1:  Iter=  7 NonCon=     1 RMS=6.06D-07 Max=1.21D-05 NDo=     1
 LinEq1:  Iter=  8 NonCon=     1 RMS=2.23D-07 Max=5.52D-06 NDo=     1
 LinEq1:  Iter=  9 NonCon=     1 RMS=4.60D-08 Max=8.75D-07 NDo=     1
 LinEq1:  Iter= 10 NonCon=     1 RMS=1.82D-08 Max=4.84D-07 NDo=     1
 LinEq1:  Iter= 11 NonCon=     1 RMS=5.46D-09 Max=1.70D-07 NDo=     1
 LinEq1:  Iter= 12 NonCon=     1 RMS=1.59D-09 Max=6.57D-08 NDo=     1
 LinEq1:  Iter= 13 NonCon=     1 RMS=5.39D-10 Max=2.22D-08 NDo=     1
 LinEq1:  Iter= 14 NonCon=     1 RMS=1.98D-10 Max=3.43D-09 NDo=     1
 LinEq1:  Iter= 15 NonCon=     1 RMS=5.12D-11 Max=1.27D-09 NDo=     1
 LinEq1:  Iter= 16 NonCon=     0 RMS=1.86D-11 Max=4.44D-10 NDo=     1
 Linear equations converged to 1.000D-10 1.000D-09 after    16 iterations.
 End of Minotr F.D. properties file   721 does not exist.
 End of Minotr F.D. properties file   722 does not exist.
 End of Minotr F.D. properties file   788 does not exist.
 D1PCM: PCM CHGder 1st derivatives, ID1Alg=3 FixD1E=F DoIter=F DoCFld=F I1PDM=2.
 Calling FoFJK, ICntrl=  10002127 FMM=F ISym2X=0 I1Cent= 0 IOpClX= 0 NMat=1 NMatS=1 NMatT=0.
 ***** Axes restored to original set *****
 -------------------------------------------------------------------
 Center     Atomic                   Forces (Hartrees/Bohr)
 Number     Number              X              Y              Z
 -------------------------------------------------------------------
      1        6          -0.000004301    0.000000511   -0.000002329
      2        6           0.000001503   -0.000010319   -0.000001473
      3        6           0.000001634    0.000000360    0.000001674
      4        6          -0.000002936    0.000000896    0.000001103
      5        6           0.000001070    0.000001690   -0.000002916
      6        6           0.000004025    0.000001643    0.000002016
      7        1          -0.000001850    0.000002230   -0.000000863
      8        1          -0.000001987    0.000002226    0.000001660
      9        1           0.000001517    0.000000748    0.000000417
     10        1          -0.000000751   -0.000000657   -0.000002178
     11        8          -0.000000617    0.000010316    0.000010225
     12        1           0.000000496   -0.000002269   -0.000007664
     13        1           0.000000864    0.000000733    0.000000925
     14        8          -0.000000782    0.000003480    0.000000677
     15        1           0.000001604   -0.000010089   -0.000006454
     16        1           0.000000510   -0.000001498    0.000005180
 -------------------------------------------------------------------
 Cartesian Forces:  Max     0.000010319 RMS     0.000003771

 GradGradGradGradGradGradGradGradGradGradGradGradGradGradGradGradGradGrad
 Berny optimization.
 Using GEDIIS/GDIIS optimizer.
 FormGI is forming the generalized inverse of G from B-inverse, IUseBI=4.
 Internal  Forces:  Max     0.000010002 RMS     0.000002543
 Search for a local minimum.
 Step number   9 out of a maximum of   79
 All quantities printed in internal units (Hartrees-Bohrs-Radians)
 Mixed Optimization -- En-DIIS/RFO-DIIS
 Swapping is turned off.
 Update second derivatives using D2CorX and points    1    4    3    5    6
                                                      7    8    9
 DE= -1.09D-07 DEPred=-9.73D-08 R= 1.12D+00
 Trust test= 1.12D+00 RLast= 2.21D-02 DXMaxT set to 4.24D-01
 ITU=  0  0  1  1  0 -1  1  0  0
     Eigenvalues ---    0.00064   0.00291   0.00520   0.01455   0.01515
     Eigenvalues ---    0.01641   0.01657   0.01791   0.01930   0.02062
     Eigenvalues ---    0.02201   0.02304   0.02612   0.02684   0.02778
     Eigenvalues ---    0.03798   0.10262   0.10469   0.10608   0.10952
     Eigenvalues ---    0.11920   0.12239   0.17175   0.18541   0.19042
     Eigenvalues ---    0.19570   0.22935   0.34555   0.35938   0.36171
     Eigenvalues ---    0.36444   0.36505   0.36613   0.37495   0.40575
     Eigenvalues ---    0.40789   0.45762   0.46535   0.47129   0.51127
     Eigenvalues ---    0.53337   0.54620
 En-DIIS/RFO-DIIS/Sim-DIIS IScMMF=       -3 using points:     9    8    7    6    5
 RFO step:  Lambda=-1.33126654D-08.
 DIIS inversion failure, remove point   5.
 DIIS inversion failure, remove point   4.
 DIIS inversion failure, remove point   3.
 RFO-DIIS uses    2 points instead of    5
 DidBck=F Rises=F RFO-DIIS coefs:    0.84808    0.15192    0.00000    0.00000    0.00000
 Iteration  1 RMS(Cart)=  0.00061762 RMS(Int)=  0.00000071
 Iteration  2 RMS(Cart)=  0.00000071 RMS(Int)=  0.00000000
 Variable       Old X    -DE/DX   Delta X   Delta X   Delta X     New X
                                 (Linear)    (Quad)   (Total)
    R1        2.63952   0.00000   0.00000  -0.00000  -0.00000   2.63952
    R2        2.63207   0.00000   0.00000   0.00001   0.00001   2.63208
    R3        2.04558  -0.00000  -0.00000  -0.00000  -0.00000   2.04558
    R4        2.64197  -0.00000   0.00000   0.00000   0.00000   2.64197
    R5        2.57487   0.00000  -0.00000   0.00000   0.00000   2.57487
    R6        2.63541  -0.00000   0.00000  -0.00001  -0.00001   2.63541
    R7        2.04577  -0.00000   0.00000  -0.00001  -0.00000   2.04576
    R8        2.63509   0.00000  -0.00000   0.00000   0.00000   2.63509
    R9        2.04589   0.00000   0.00000   0.00000   0.00000   2.04590
   R10        2.63744  -0.00000  -0.00000  -0.00000  -0.00000   2.63743
   R11        2.04392  -0.00000  -0.00000  -0.00001  -0.00001   2.04391
   R12        2.04569   0.00000   0.00000   0.00000   0.00000   2.04569
   R13        1.85400  -0.00001  -0.00000  -0.00002  -0.00002   1.85398
   R14        3.33830  -0.00000   0.00004   0.00001   0.00006   3.33836
   R15        1.82233  -0.00001   0.00001  -0.00001  -0.00001   1.82233
   R16        1.82227   0.00000   0.00000  -0.00000  -0.00000   1.82227
    A1        2.09409  -0.00000  -0.00000  -0.00001  -0.00001   2.09408
    A2        2.07749   0.00000  -0.00000   0.00001   0.00001   2.07750
    A3        2.11160   0.00000   0.00000   0.00000   0.00000   2.11161
    A4        2.09087   0.00000  -0.00000   0.00000   0.00000   2.09088
    A5        2.05389   0.00000   0.00000   0.00001   0.00001   2.05390
    A6        2.13842  -0.00000   0.00000  -0.00002  -0.00002   2.13840
    A7        2.09056   0.00000   0.00000   0.00000   0.00000   2.09057
    A8        2.08673  -0.00000   0.00001  -0.00000   0.00000   2.08674
    A9        2.10589   0.00000  -0.00001   0.00000  -0.00001   2.10588
   A10        2.10569  -0.00000  -0.00000  -0.00000  -0.00000   2.10569
   A11        2.08089   0.00000   0.00000   0.00000   0.00001   2.08090
   A12        2.09660  -0.00000   0.00000  -0.00000  -0.00000   2.09660
   A13        2.08152   0.00000   0.00000  -0.00000  -0.00000   2.08152
   A14        2.10101  -0.00000  -0.00000  -0.00001  -0.00001   2.10100
   A15        2.10066   0.00000   0.00000   0.00001   0.00001   2.10067
   A16        2.10363   0.00000   0.00000   0.00001   0.00001   2.10364
   A17        2.08297  -0.00000  -0.00000  -0.00002  -0.00002   2.08295
   A18        2.09658   0.00000   0.00000   0.00001   0.00001   2.09659
   A19        1.91591  -0.00000  -0.00000  -0.00002  -0.00002   1.91589
   A20        2.01437  -0.00001   0.00014  -0.00033  -0.00019   2.01418
   A21        2.00613   0.00001  -0.00008   0.00031   0.00024   2.00636
   A22        1.82149  -0.00000   0.00002  -0.00004  -0.00002   1.82147
   A23        3.17579  -0.00000  -0.00002  -0.00002  -0.00004   3.17575
   A24        3.14376  -0.00001   0.00002  -0.00024  -0.00022   3.14354
    D1        0.00032  -0.00000   0.00001  -0.00002  -0.00001   0.00031
    D2       -3.14125  -0.00000   0.00003  -0.00008  -0.00005  -3.14130
    D3       -3.14155   0.00000   0.00000  -0.00000   0.00000  -3.14155
    D4        0.00006  -0.00000   0.00002  -0.00006  -0.00004   0.00002
    D5       -0.00002   0.00000  -0.00000   0.00001   0.00001  -0.00001
    D6        3.14139   0.00000  -0.00001   0.00002   0.00001   3.14140
    D7       -3.14133  -0.00000   0.00001  -0.00001  -0.00001  -3.14133
    D8        0.00008  -0.00000   0.00000  -0.00000  -0.00000   0.00008
    D9       -0.00039   0.00000  -0.00001   0.00002   0.00001  -0.00039
   D10        3.14086  -0.00000  -0.00002  -0.00001  -0.00002   3.14084
   D11        3.14118   0.00000  -0.00003   0.00008   0.00005   3.14123
   D12       -0.00075   0.00000  -0.00004   0.00006   0.00002  -0.00073
   D13        3.13635   0.00000  -0.00003  -0.00010  -0.00013   3.13623
   D14       -0.00522  -0.00000  -0.00001  -0.00016  -0.00017  -0.00539
   D15        0.00017   0.00000   0.00000  -0.00000   0.00000   0.00017
   D16       -3.14142  -0.00000   0.00001  -0.00002  -0.00001  -3.14143
   D17       -3.14108   0.00000   0.00001   0.00002   0.00003  -3.14105
   D18        0.00051   0.00000   0.00001   0.00001   0.00002   0.00053
   D19        0.00012  -0.00000   0.00001  -0.00001  -0.00001   0.00012
   D20       -3.14148  -0.00000   0.00001  -0.00002  -0.00001  -3.14149
   D21       -3.14146   0.00000   0.00000   0.00000   0.00000  -3.14146
   D22        0.00011   0.00000   0.00000  -0.00000  -0.00000   0.00011
   D23       -0.00020   0.00000  -0.00001   0.00001   0.00000  -0.00020
   D24        3.14157  -0.00000  -0.00000  -0.00000  -0.00000   3.14157
   D25        3.14141   0.00000  -0.00001   0.00002   0.00001   3.14141
   D26       -0.00000  -0.00000  -0.00000   0.00000   0.00000  -0.00000
   D27        2.17157   0.00000   0.00232   0.00004   0.00237   2.17393
   D28       -1.99934  -0.00000   0.00241  -0.00001   0.00240  -1.99695
   D29        2.21886   0.00000   0.00001   0.00015   0.00016   2.21902
         Item               Value     Threshold  Converged?
 Maximum Force            0.000010     0.000450     YES
 RMS     Force            0.000003     0.000300     YES
 Maximum Displacement     0.003626     0.001800     NO 
 RMS     Displacement     0.000618     0.001200     YES
 Predicted change in Energy=-6.656367D-09
 GradGradGradGradGradGradGradGradGradGradGradGradGradGradGradGradGradGrad

                          Input orientation:                          
 ---------------------------------------------------------------------
 Center     Atomic      Atomic             Coordinates (Angstroms)
 Number     Number       Type             X           Y           Z
 ---------------------------------------------------------------------
      1          6           0        0.001601    0.003910    0.027458
      2          6           0        0.001073    0.010625    1.424218
      3          6           0        1.214010    0.007945    2.119468
      4          6           0        2.416862   -0.001886    1.413810
      5          6           0        2.422891   -0.008877    0.019410
      6          6           0        1.208298   -0.005795   -0.668085
      7          1           0        1.196661   -0.011117   -1.750541
      8          1           0        3.358328   -0.016586   -0.523491
      9          1           0        3.350891   -0.004039    1.961259
     10          1           0        1.209123    0.013880    3.202012
     11          8           0       -1.205776    0.019681    2.056681
     12          1           0       -1.071206    0.018726    3.028491
     13          1           0       -0.944648    0.006120   -0.498237
     14          8           0       -0.888811    0.013989    4.785627
     15          1           0       -1.328139    0.736572    5.249098
     16          1           0       -1.208817   -0.782109    5.225751
 ---------------------------------------------------------------------
                    Distance matrix (angstroms):
                    1          2          3          4          5
     1  C    0.000000
     2  C    1.396776   0.000000
     3  C    2.417945   1.398069   0.000000
     4  C    2.784868   2.415844   1.394597   0.000000
     5  C    2.421337   2.799834   2.423204   1.394431   0.000000
     6  C    1.392836   2.415656   2.787593   2.407266   1.395670
     7  H    2.142353   3.392491   3.870095   3.391474   2.153223
     8  H    3.401703   3.881426   3.403517   2.153998   1.081593
     9  H    3.867479   3.392626   2.142763   1.082643   2.152205
    10  H    3.396469   2.149406   1.082571   2.157903   3.406275
    11  O    2.361303   1.362562   2.420629   3.679300   4.161552
    12  H    3.187057   1.929648   2.459401   3.843727   4.611296
    13  H    1.082473   2.142485   3.392962   3.867265   3.407125
    14  O    4.840776   3.477208   3.395630   4.721957   5.803854
    15  H    5.437879   4.113820   4.097317   5.411080   6.478855
    16  H    5.394923   4.067422   4.017869   5.318382   6.394778
                    6          7          8          9         10
     6  C    0.000000
     7  H    1.082531   0.000000
     8  H    2.154913   2.485656   0.000000
     9  H    3.391778   4.291645   2.484792   0.000000
    10  H    3.870147   4.952632   4.301090   2.475270   0.000000
    11  O    3.640433   4.501954   5.243057   4.557728   2.672742
    12  H    4.342973   5.289921   5.677904   4.549115   2.286927
    13  H    2.159668   2.480679   4.303110   4.949837   4.281429
    14  O    5.843050   6.860854   6.798960   5.094356   2.628529
    15  H    6.480562   7.478543   7.473486   5.766430   3.339243
    16  H    6.417353   7.419529   7.382318   5.661558   3.252008
                   11         12         13         14         15
    11  O    0.000000
    12  H    0.981083   0.000000
    13  H    2.568264   3.529021   0.000000
    14  O    2.747298   1.766584   5.284165   0.000000
    15  H    3.274207   2.347852   5.806245   0.964334   0.000000
    16  H    3.268927   2.342696   5.784041   0.964306   1.523540
                   16
    16  H    0.000000
 Stoichiometry    C6H8O2
 Framework group  C1[X(C6H8O2)]
 Deg. of freedom    42
 Full point group                 C1      NOp   1
 Largest Abelian subgroup         C1      NOp   1
 Largest concise Abelian subgroup C1      NOp   1
                         Standard orientation:                         
 ---------------------------------------------------------------------
 Center     Atomic      Atomic             Coordinates (Angstroms)
 Number     Number       Type             X           Y           Z
 ---------------------------------------------------------------------
      1          6           0       -1.054698   -1.291048   -0.002935
      2          6           0        0.123362   -0.540636    0.003320
      3          6           0        0.057537    0.855877    0.007212
      4          6           0       -1.184141    1.490801    0.004355
      5          6           0       -2.363170    0.746297   -0.002147
      6          6           0       -2.289915   -0.647445   -0.005648
      7          1           0       -3.196408   -1.239153   -0.010681
      8          1           0       -3.323846    1.243226   -0.004434
      9          1           0       -1.224655    2.572682    0.007258
     10          1           0        0.972990    1.433697    0.012765
     11          8           0        1.305469   -1.218275    0.005403
     12          1           0        2.052558   -0.582365    0.004885
     13          1           0       -0.989272   -2.371538   -0.005858
     14          8           0        3.436115    0.516074    0.000597
     15          1           0        4.065468    0.391506    0.720553
     16          1           0        3.976641    0.486479   -0.797427
 ---------------------------------------------------------------------
 Rotational constants (GHZ):           4.2813283           1.1503881           0.9105575
 Standard basis: Aug-CC-pVTZ (5D, 7F)
 There are   640 symmetry adapted cartesian basis functions of A   symmetry.
 There are   552 symmetry adapted basis functions of A   symmetry.
   552 basis functions,   792 primitive gaussians,   640 cartesian basis functions
    30 alpha electrons       30 beta electrons
       nuclear repulsion energy       345.0174393445 Hartrees.
 NAtoms=   16 NActive=   16 NUniq=   16 SFac= 1.00D+00 NAtFMM=   60 NAOKFM=F Big=F
 Integral buffers will be    131072 words long.
 Raffenetti 1 integral format.
 Two-electron integral symmetry is turned on.
 ------------------------------------------------------------------------------
 Polarizable Continuum Model (PCM)
 =================================
 Model                : PCM.
 Atomic radii         : UFF (Universal Force Field).
 Polarization charges : Total charges.
 Charge compensation  : None.
 Solution method      : On-the-fly selection.
 Cavity type          : Scaled VdW (van der Waals Surface) (Alpha=1.100).
 Cavity algorithm     : GePol (No added spheres)
                        Default sphere list used, NSphG=   16.
                        Lebedev-Laikov grids with approx.  5.0 points / Ang**2.
                        Smoothing algorithm: York/Karplus (Gamma=1.0000).
                        Polarization charges: spherical gaussians, with
                                              point-specific exponents (IZeta= 3).
                        Self-potential: point-specific (ISelfS= 7).
                        Self-field    : sphere-specific E.n sum rule (ISelfD= 2).
 1st derivatives      : Analytical E(r).r(x)/FMM algorithm (CHGder, D1EAlg=3).
                        Cavity 1st derivative terms included.
 Solvent              : Water, Eps=  78.355300 Eps(inf)=   1.777849
 ------------------------------------------------------------------------------
 Spheres list:
 ISph  on   Nord     Re0    Alpha      Xe            Ye            Ze
    1   C      1    1.9255  1.100     -1.054698     -1.291048     -0.002935
    2   C      2    1.9255  1.100      0.123362     -0.540636      0.003320
    3   C      3    1.9255  1.100      0.057537      0.855877      0.007212
    4   C      4    1.9255  1.100     -1.184141      1.490801      0.004355
    5   C      5    1.9255  1.100     -2.363170      0.746297     -0.002147
    6   C      6    1.9255  1.100     -2.289915     -0.647445     -0.005648
    7   H      7    1.4430  1.100     -3.196408     -1.239153     -0.010681
    8   H      8    1.4430  1.100     -3.323846      1.243226     -0.004434
    9   H      9    1.4430  1.100     -1.224655      2.572682      0.007258
   10   H     10    1.4430  1.100      0.972990      1.433697      0.012765
   11   O     11    1.7500  1.100      1.305469     -1.218275      0.005403
   12   H     12    1.4430  1.100      2.052558     -0.582365      0.004885
   13   H     13    1.4430  1.100     -0.989272     -2.371538     -0.005858
   14   O     14    1.7500  1.100      3.436115      0.516074      0.000597
   15   H     15    1.4430  1.100      4.065468      0.391506      0.720553
   16   H     16    1.4430  1.100      3.976641      0.486479     -0.797427
 ------------------------------------------------------------------------------
 One-electron integrals computed using PRISM.
 NBasis=   552 RedAO= T EigKep=  1.05D-06  NBF=   552
 NBsUse=   551 1.00D-06 EigRej=  7.19D-07 NBFU=   551
 Initial guess from the checkpoint file:  "output.chk"
 B after Tr=     0.000000    0.000000   -0.000000
         Rot=    1.000000   -0.000036   -0.000006    0.000005 Ang=  -0.00 deg.
 Requested convergence on RMS density matrix=1.00D-08 within 128 cycles.
 Requested convergence on MAX density matrix=1.00D-06.
 Requested convergence on             energy=1.00D-06.
 No special actions if energy rises.
 Inv3:  Mode=1 IEnd=     6134700.
 Iteration    1 A*A^-1 deviation from unit magnitude is 3.11D-15 for    198.
 Iteration    1 A*A^-1 deviation from orthogonality  is 1.67D-15 for   1134    433.
 Iteration    1 A^-1*A deviation from unit magnitude is 3.11D-15 for    198.
 Iteration    1 A^-1*A deviation from orthogonality  is 6.19D-15 for    729    661.
 Error on total polarization charges =  0.01382
 SCF Done:  E(RHF) =  -381.750596681     A.U. after    6 cycles
            NFock=  6  Conv=0.59D-08     -V/T= 2.0016
 ExpMin= 2.53D-02 ExpMax= 1.53D+04 ExpMxC= 5.22D+02 IAcc=3 IRadAn=         5 AccDes= 0.00D+00
 HarFok:  IExCor=  205 AccDes= 0.00D+00 IRadAn=         5 IDoV=-2 UseB2=F ITyADJ=14
 ICtDFT= 12500011 ScaDFX=  1.000000  1.000000  1.000000  1.000000
 Range of M.O.s used for correlation:     9   551
 NBasis=   552 NAE=    30 NBE=    30 NFC=     8 NFV=     0
 NROrb=    543 NOA=    22 NOB=    22 NVA=   521 NVB=   521

 **** Warning!!: The largest alpha MO coefficient is  0.19887226D+03

 Disk-based method using ON**2 memory for 22 occupieds at a time.
 Estimated scratch disk usage= 12084016713 words.
 Actual    scratch disk usage= 10928284745 words.
 JobTyp=1 Pass  1:  I=   9 to  30 NPSUse= 15 ParTrn=T ParDer=T DoDerP=T.
 (rs|ai) integrals will be sorted in core.
 Spin components of T(2) and E(2):
     alpha-alpha T2 =       0.6199435895D-01 E2=     -0.1872113710D+00
     alpha-beta  T2 =       0.3277087783D+00 E2=     -0.1103718059D+01
     beta-beta   T2 =       0.6199435895D-01 E2=     -0.1872113710D+00
 ANorm=    0.1204864099D+01
 E2 =    -0.1478140801D+01 EUMP2 =    -0.38322873748245D+03
          IDoAtm=1111111111111111
 NEqPCM:  Using equilibrium solvation (IEInf=0, Eps=  78.3553, EpsInf=   1.7778)
          Differentiating once with respect to electric field.
                with respect to dipole field.
          Differentiating once with respect to nuclear coordinates.
          There are     1 degrees of freedom in the 1st order CPHF.  IDoFFX=0 NUNeed=     1.
 LinEq1:  Iter=  0 NonCon=     1 RMS=2.10D-03 Max=3.69D-02 NDo=     1
 AX will form     1 AO Fock derivatives at one time.
 LinEq1:  Iter=  1 NonCon=     1 RMS=5.26D-04 Max=1.06D-02 NDo=     1
 LinEq1:  Iter=  2 NonCon=     1 RMS=2.00D-04 Max=7.29D-03 NDo=     1
 LinEq1:  Iter=  3 NonCon=     1 RMS=7.25D-05 Max=2.92D-03 NDo=     1
 LinEq1:  Iter=  4 NonCon=     1 RMS=3.12D-05 Max=8.71D-04 NDo=     1
 LinEq1:  Iter=  5 NonCon=     1 RMS=1.03D-05 Max=2.56D-04 NDo=     1
 LinEq1:  Iter=  6 NonCon=     1 RMS=2.47D-06 Max=5.11D-05 NDo=     1
 LinEq1:  Iter=  7 NonCon=     1 RMS=6.06D-07 Max=1.21D-05 NDo=     1
 LinEq1:  Iter=  8 NonCon=     1 RMS=2.23D-07 Max=5.52D-06 NDo=     1
 LinEq1:  Iter=  9 NonCon=     1 RMS=4.60D-08 Max=8.74D-07 NDo=     1
 LinEq1:  Iter= 10 NonCon=     1 RMS=1.82D-08 Max=4.84D-07 NDo=     1
 LinEq1:  Iter= 11 NonCon=     1 RMS=5.46D-09 Max=1.70D-07 NDo=     1
 LinEq1:  Iter= 12 NonCon=     1 RMS=1.59D-09 Max=6.57D-08 NDo=     1
 LinEq1:  Iter= 13 NonCon=     1 RMS=5.39D-10 Max=2.22D-08 NDo=     1
 LinEq1:  Iter= 14 NonCon=     1 RMS=1.98D-10 Max=3.43D-09 NDo=     1
 LinEq1:  Iter= 15 NonCon=     1 RMS=5.12D-11 Max=1.27D-09 NDo=     1
 LinEq1:  Iter= 16 NonCon=     0 RMS=1.86D-11 Max=4.45D-10 NDo=     1
 Linear equations converged to 1.000D-10 1.000D-09 after    16 iterations.
 End of Minotr F.D. properties file   721 does not exist.
 End of Minotr F.D. properties file   722 does not exist.
 End of Minotr F.D. properties file   788 does not exist.
 D1PCM: PCM CHGder 1st derivatives, ID1Alg=3 FixD1E=F DoIter=F DoCFld=F I1PDM=2.
 Calling FoFJK, ICntrl=  10002127 FMM=F ISym2X=0 I1Cent= 0 IOpClX= 0 NMat=1 NMatS=1 NMatT=0.
 ***** Axes restored to original set *****
 -------------------------------------------------------------------
 Center     Atomic                   Forces (Hartrees/Bohr)
 Number     Number              X              Y              Z
 -------------------------------------------------------------------
      1        6          -0.000001520    0.000000600    0.000000821
      2        6           0.000001051   -0.000006782   -0.000000022
      3        6           0.000000749    0.000000128    0.000002490
      4        6          -0.000000472    0.000000684   -0.000002252
      5        6           0.000000997    0.000001529    0.000000269
      6        6           0.000000170    0.000001508   -0.000000348
      7        1           0.000000728    0.000002074   -0.000000732
      8        1          -0.000000618    0.000001994   -0.000001141
      9        1           0.000000322    0.000000616   -0.000000646
     10        1          -0.000001739   -0.000000512    0.000000926
     11        8          -0.000001274    0.000006623    0.000001870
     12        1           0.000000827   -0.000001809    0.000000176
     13        1          -0.000000200    0.000000772   -0.000000721
     14        8          -0.000000501    0.000001788    0.000000490
     15        1           0.000001537   -0.000007493   -0.000004999
     16        1          -0.000000059   -0.000001717    0.000003820
 -------------------------------------------------------------------
 Cartesian Forces:  Max     0.000007493 RMS     0.000002253

 GradGradGradGradGradGradGradGradGradGradGradGradGradGradGradGradGradGrad
 Berny optimization.
 Using GEDIIS/GDIIS optimizer.
 FormGI is forming the generalized inverse of G from B-inverse, IUseBI=4.
 Internal  Forces:  Max     0.000007355 RMS     0.000001668
 Search for a local minimum.
 Step number  10 out of a maximum of   79
 All quantities printed in internal units (Hartrees-Bohrs-Radians)
 Mixed Optimization -- En-DIIS/RFO-DIIS
 Swapping is turned off.
 Update second derivatives using D2CorX and points    1    4    3    5    6
                                                      7    8    9   10
 DE= -1.27D-08 DEPred=-6.66D-09 R= 1.90D+00
 Trust test= 1.90D+00 RLast= 3.40D-03 DXMaxT set to 4.24D-01
 ITU=  0  0  0  1  1  0 -1  1  0  0
     Eigenvalues ---    0.00055   0.00288   0.00493   0.01343   0.01502
     Eigenvalues ---    0.01639   0.01641   0.01730   0.01793   0.01926
     Eigenvalues ---    0.02199   0.02283   0.02583   0.02683   0.02696
     Eigenvalues ---    0.03197   0.10224   0.10420   0.10648   0.11078
     Eigenvalues ---    0.11922   0.12274   0.17259   0.18565   0.19028
     Eigenvalues ---    0.19636   0.22929   0.34554   0.35902   0.36178
     Eigenvalues ---    0.36442   0.36510   0.36655   0.37673   0.40534
     Eigenvalues ---    0.40767   0.45826   0.46550   0.47157   0.51219
     Eigenvalues ---    0.53213   0.53907
 En-DIIS/RFO-DIIS/Sim-DIIS IScMMF=       -3 using points:    10    9    8    7    6    5
 RFO step:  Lambda=-1.63518011D-09.
 DIIS inversion failure, remove point   6.
 DIIS inversion failure, remove point   5.
 DIIS inversion failure, remove point   4.
 DIIS inversion failure, remove point   3.
 RFO-DIIS uses    2 points instead of    6
 DidBck=F Rises=F RFO-DIIS coefs:    1.63825   -0.63825    0.00000    0.00000    0.00000
                  RFO-DIIS coefs:    0.00000
 Iteration  1 RMS(Cart)=  0.00041611 RMS(Int)=  0.00000033
 Iteration  2 RMS(Cart)=  0.00000033 RMS(Int)=  0.00000000
 Variable       Old X    -DE/DX   Delta X   Delta X   Delta X     New X
                                 (Linear)    (Quad)   (Total)
    R1        2.63952   0.00000  -0.00000   0.00000   0.00000   2.63953
    R2        2.63208   0.00000   0.00000   0.00000   0.00001   2.63209
    R3        2.04558   0.00000  -0.00000   0.00000   0.00000   2.04558
    R4        2.64197   0.00000   0.00000   0.00000   0.00001   2.64197
    R5        2.57487   0.00000   0.00000   0.00000   0.00000   2.57487
    R6        2.63541   0.00000  -0.00000   0.00001   0.00001   2.63541
    R7        2.04576   0.00000  -0.00000   0.00001   0.00000   2.04577
    R8        2.63509   0.00000   0.00000  -0.00000  -0.00000   2.63509
    R9        2.04590   0.00000   0.00000  -0.00000   0.00000   2.04590
   R10        2.63743  -0.00000  -0.00000   0.00000  -0.00000   2.63743
   R11        2.04391   0.00000  -0.00000   0.00000  -0.00000   2.04391
   R12        2.04569   0.00000   0.00000   0.00000   0.00000   2.04569
   R13        1.85398  -0.00000  -0.00001   0.00001  -0.00000   1.85398
   R14        3.33836  -0.00000   0.00004  -0.00005  -0.00001   3.33834
   R15        1.82233  -0.00001  -0.00000  -0.00001  -0.00001   1.82232
   R16        1.82227   0.00000  -0.00000   0.00000   0.00000   1.82228
    A1        2.09408  -0.00000  -0.00001  -0.00000  -0.00001   2.09407
    A2        2.07750   0.00000   0.00000   0.00001   0.00001   2.07751
    A3        2.11161  -0.00000   0.00000  -0.00001  -0.00001   2.11160
    A4        2.09088   0.00000   0.00000   0.00000   0.00001   2.09088
    A5        2.05390   0.00000   0.00001   0.00000   0.00001   2.05391
    A6        2.13840  -0.00000  -0.00001  -0.00000  -0.00001   2.13839
    A7        2.09057  -0.00000   0.00000  -0.00001  -0.00001   2.09056
    A8        2.08674  -0.00000   0.00000  -0.00001  -0.00001   2.08673
    A9        2.10588   0.00000  -0.00000   0.00002   0.00001   2.10590
   A10        2.10569   0.00000  -0.00000   0.00000   0.00000   2.10569
   A11        2.08090   0.00000   0.00000   0.00000   0.00001   2.08091
   A12        2.09660  -0.00000  -0.00000  -0.00001  -0.00001   2.09659
   A13        2.08152  -0.00000  -0.00000   0.00000   0.00000   2.08152
   A14        2.10100   0.00000  -0.00000   0.00002   0.00001   2.10101
   A15        2.10067  -0.00000   0.00000  -0.00002  -0.00001   2.10065
   A16        2.10364   0.00000   0.00000  -0.00000   0.00000   2.10364
   A17        2.08295   0.00000  -0.00001   0.00002   0.00001   2.08296
   A18        2.09659  -0.00000   0.00001  -0.00002  -0.00001   2.09658
   A19        1.91589  -0.00000  -0.00001  -0.00001  -0.00002   1.91588
   A20        2.01418  -0.00001  -0.00012  -0.00029  -0.00041   2.01376
   A21        2.00636   0.00000   0.00015   0.00021   0.00036   2.00673
   A22        1.82147  -0.00000  -0.00001  -0.00001  -0.00002   1.82146
   A23        3.17575   0.00000  -0.00002   0.00001  -0.00001   3.17574
   A24        3.14354  -0.00000  -0.00014  -0.00018  -0.00032   3.14321
    D1        0.00031  -0.00000  -0.00001  -0.00001  -0.00002   0.00029
    D2       -3.14130  -0.00000  -0.00003  -0.00005  -0.00009  -3.14139
    D3       -3.14155   0.00000   0.00000   0.00000   0.00000  -3.14155
    D4        0.00002  -0.00000  -0.00003  -0.00004  -0.00007  -0.00005
    D5       -0.00001   0.00000   0.00000   0.00001   0.00001  -0.00001
    D6        3.14140   0.00000   0.00001   0.00001   0.00002   3.14142
    D7       -3.14133  -0.00000  -0.00000  -0.00001  -0.00001  -3.14135
    D8        0.00008  -0.00000  -0.00000  -0.00000  -0.00000   0.00008
    D9       -0.00039   0.00000   0.00000   0.00001   0.00002  -0.00037
   D10        3.14084  -0.00000  -0.00001  -0.00001  -0.00002   3.14082
   D11        3.14123   0.00000   0.00003   0.00005   0.00009   3.14131
   D12       -0.00073   0.00000   0.00001   0.00003   0.00005  -0.00068
   D13        3.13623   0.00000  -0.00008  -0.00004  -0.00013   3.13610
   D14       -0.00539  -0.00000  -0.00011  -0.00009  -0.00020  -0.00558
   D15        0.00017   0.00000   0.00000   0.00000   0.00000   0.00018
   D16       -3.14143  -0.00000  -0.00001  -0.00001  -0.00002  -3.14145
   D17       -3.14105   0.00000   0.00002   0.00002   0.00004  -3.14101
   D18        0.00053   0.00000   0.00001   0.00001   0.00002   0.00055
   D19        0.00012  -0.00000  -0.00000  -0.00001  -0.00001   0.00010
   D20       -3.14149  -0.00000  -0.00001  -0.00001  -0.00002  -3.14151
   D21       -3.14146   0.00000   0.00000   0.00000   0.00000  -3.14146
   D22        0.00011   0.00000  -0.00000  -0.00000  -0.00000   0.00011
   D23       -0.00020   0.00000   0.00000   0.00001   0.00001  -0.00019
   D24        3.14157  -0.00000  -0.00000  -0.00000  -0.00000   3.14157
   D25        3.14141   0.00000   0.00000   0.00001   0.00001   3.14143
   D26       -0.00000  -0.00000   0.00000   0.00000   0.00000   0.00000
   D27        2.17393   0.00000   0.00151  -0.00000   0.00151   2.17544
   D28       -1.99695  -0.00000   0.00153  -0.00008   0.00146  -1.99549
   D29        2.21902   0.00000   0.00010   0.00007   0.00017   2.21919
         Item               Value     Threshold  Converged?
 Maximum Force            0.000007     0.000450     YES
 RMS     Force            0.000002     0.000300     YES
 Maximum Displacement     0.002372     0.001800     NO 
 RMS     Displacement     0.000416     0.001200     YES
 Predicted change in Energy=-3.977729D-09
 GradGradGradGradGradGradGradGradGradGradGradGradGradGradGradGradGradGrad

                          Input orientation:                          
 ---------------------------------------------------------------------
 Center     Atomic      Atomic             Coordinates (Angstroms)
 Number     Number       Type             X           Y           Z
 ---------------------------------------------------------------------
      1          6           0        0.001589    0.003981    0.027451
      2          6           0        0.001051    0.010658    1.424213
      3          6           0        1.213981    0.007870    2.119482
      4          6           0        2.416840   -0.002010    1.413831
      5          6           0        2.422883   -0.008943    0.019430
      6          6           0        1.208299   -0.005768   -0.668077
      7          1           0        1.196685   -0.011041   -1.750536
      8          1           0        3.358317   -0.016672   -0.523471
      9          1           0        3.350871   -0.004232    1.961279
     10          1           0        1.209070    0.013797    3.202028
     11          8           0       -1.205798    0.019866    2.056677
     12          1           0       -1.071213    0.018749    3.028484
     13          1           0       -0.944648    0.006276   -0.498265
     14          8           0       -0.888766    0.014278    4.785608
     15          1           0       -1.329262    0.736359    5.248740
     16          1           0       -1.207561   -0.782129    5.226055
 ---------------------------------------------------------------------
                    Distance matrix (angstroms):
                    1          2          3          4          5
     1  C    0.000000
     2  C    1.396778   0.000000
     3  C    2.417954   1.398072   0.000000
     4  C    2.784874   2.415844   1.394601   0.000000
     5  C    2.421341   2.799833   2.423209   1.394431   0.000000
     6  C    1.392840   2.415656   2.787598   2.407266   1.395668
     7  H    2.142363   3.392498   3.870103   3.391471   2.153217
     8  H    3.401700   3.881424   3.403525   2.154004   1.081591
     9  H    3.867486   3.392633   2.142773   1.082644   2.152199
    10  H    3.396475   2.149406   1.082573   2.157917   3.406286
    11  O    2.361312   1.362564   2.420623   3.679298   4.161553
    12  H    3.187056   1.929638   2.459373   3.843703   4.611277
    13  H    1.082473   2.142495   3.392975   3.867271   3.407126
    14  O    4.840754   3.477178   3.395558   4.721882   5.803792
    15  H    5.437775   4.113804   4.097687   5.411561   6.479177
    16  H    5.394951   4.067340   4.017308   5.317699   6.394285
                    6          7          8          9         10
     6  C    0.000000
     7  H    1.082534   0.000000
     8  H    2.154903   2.485633   0.000000
     9  H    3.391774   4.291635   2.484793   0.000000
    10  H    3.870155   4.952641   4.301108   2.475297   0.000000
    11  O    3.640441   4.501972   5.243057   4.557731   2.672724
    12  H    4.342965   5.289923   5.677885   4.549097   2.286883
    13  H    2.159668   2.480684   4.303101   4.949844   4.281439
    14  O    5.843010   6.860825   6.798896   5.094281   2.628430
    15  H    6.480640   7.478561   7.473879   5.767107   3.339799
    16  H    6.417158   7.419420   7.381749   5.660671   3.251199
                   11         12         13         14         15
    11  O    0.000000
    12  H    0.981083   0.000000
    13  H    2.568289   3.529041   0.000000
    14  O    2.747290   1.766576   5.284174   0.000000
    15  H    3.273816   2.347571   5.805946   0.964329   0.000000
    16  H    3.269274   2.342929   5.784336   0.964307   1.523527
                   16
    16  H    0.000000
 Stoichiometry    C6H8O2
 Framework group  C1[X(C6H8O2)]
 Deg. of freedom    42
 Full point group                 C1      NOp   1
 Largest Abelian subgroup         C1      NOp   1
 Largest concise Abelian subgroup C1      NOp   1
                         Standard orientation:                         
 ---------------------------------------------------------------------
 Center     Atomic      Atomic             Coordinates (Angstroms)
 Number     Number       Type             X           Y           Z
 ---------------------------------------------------------------------
      1          6           0       -1.054708   -1.291053   -0.002985
      2          6           0        0.123363   -0.540655    0.003252
      3          6           0        0.057565    0.855863    0.007171
      4          6           0       -1.184109    1.490803    0.004377
      5          6           0       -2.363149    0.746317   -0.002086
      6          6           0       -2.289916   -0.647424   -0.005629
      7          1           0       -3.196428   -1.239109   -0.010630
      8          1           0       -3.323822    1.243249   -0.004305
      9          1           0       -1.224618    2.572686    0.007316
     10          1           0        0.973035    1.433659    0.012732
     11          8           0        1.305468   -1.218300    0.005374
     12          1           0        2.052549   -0.582382    0.004722
     13          1           0       -0.989311   -2.371545   -0.005927
     14          8           0        3.436074    0.516087    0.000744
     15          1           0        4.065797    0.390283    0.720155
     16          1           0        3.976186    0.487759   -0.797607
 ---------------------------------------------------------------------
 Rotational constants (GHZ):           4.2812807           1.1504079           0.9105667
 Standard basis: Aug-CC-pVTZ (5D, 7F)
 There are   640 symmetry adapted cartesian basis functions of A   symmetry.
 There are   552 symmetry adapted basis functions of A   symmetry.
   552 basis functions,   792 primitive gaussians,   640 cartesian basis functions
    30 alpha electrons       30 beta electrons
       nuclear repulsion energy       345.0178908909 Hartrees.
 NAtoms=   16 NActive=   16 NUniq=   16 SFac= 1.00D+00 NAtFMM=   60 NAOKFM=F Big=F
 Integral buffers will be    131072 words long.
 Raffenetti 1 integral format.
 Two-electron integral symmetry is turned on.
 ------------------------------------------------------------------------------
 Polarizable Continuum Model (PCM)
 =================================
 Model                : PCM.
 Atomic radii         : UFF (Universal Force Field).
 Polarization charges : Total charges.
 Charge compensation  : None.
 Solution method      : On-the-fly selection.
 Cavity type          : Scaled VdW (van der Waals Surface) (Alpha=1.100).
 Cavity algorithm     : GePol (No added spheres)
                        Default sphere list used, NSphG=   16.
                        Lebedev-Laikov grids with approx.  5.0 points / Ang**2.
                        Smoothing algorithm: York/Karplus (Gamma=1.0000).
                        Polarization charges: spherical gaussians, with
                                              point-specific exponents (IZeta= 3).
                        Self-potential: point-specific (ISelfS= 7).
                        Self-field    : sphere-specific E.n sum rule (ISelfD= 2).
 1st derivatives      : Analytical E(r).r(x)/FMM algorithm (CHGder, D1EAlg=3).
                        Cavity 1st derivative terms included.
 Solvent              : Water, Eps=  78.355300 Eps(inf)=   1.777849
 ------------------------------------------------------------------------------
 Spheres list:
 ISph  on   Nord     Re0    Alpha      Xe            Ye            Ze
    1   C      1    1.9255  1.100     -1.054708     -1.291053     -0.002985
    2   C      2    1.9255  1.100      0.123363     -0.540655      0.003252
    3   C      3    1.9255  1.100      0.057565      0.855863      0.007171
    4   C      4    1.9255  1.100     -1.184109      1.490803      0.004377
    5   C      5    1.9255  1.100     -2.363149      0.746317     -0.002086
    6   C      6    1.9255  1.100     -2.289916     -0.647424     -0.005629
    7   H      7    1.4430  1.100     -3.196428     -1.239109     -0.010630
    8   H      8    1.4430  1.100     -3.323822      1.243249     -0.004305
    9   H      9    1.4430  1.100     -1.224618      2.572686      0.007316
   10   H     10    1.4430  1.100      0.973035      1.433659      0.012732
   11   O     11    1.7500  1.100      1.305468     -1.218300      0.005374
   12   H     12    1.4430  1.100      2.052549     -0.582382      0.004722
   13   H     13    1.4430  1.100     -0.989311     -2.371545     -0.005927
   14   O     14    1.7500  1.100      3.436074      0.516087      0.000744
   15   H     15    1.4430  1.100      4.065797      0.390283      0.720155
   16   H     16    1.4430  1.100      3.976186      0.487759     -0.797607
 ------------------------------------------------------------------------------
 One-electron integrals computed using PRISM.
 NBasis=   552 RedAO= T EigKep=  1.05D-06  NBF=   552
 NBsUse=   551 1.00D-06 EigRej=  7.19D-07 NBFU=   551
 Initial guess from the checkpoint file:  "output.chk"
 B after Tr=    -0.000000   -0.000000    0.000000
         Rot=    1.000000   -0.000028   -0.000002    0.000002 Ang=  -0.00 deg.
 Requested convergence on RMS density matrix=1.00D-08 within 128 cycles.
 Requested convergence on MAX density matrix=1.00D-06.
 Requested convergence on             energy=1.00D-06.
 No special actions if energy rises.
 Inv3:  Mode=1 IEnd=     6134700.
 Iteration    1 A*A^-1 deviation from unit magnitude is 3.44D-15 for     37.
 Iteration    1 A*A^-1 deviation from orthogonality  is 3.20D-15 for    637    182.
 Iteration    1 A^-1*A deviation from unit magnitude is 3.11D-15 for    396.
 Iteration    1 A^-1*A deviation from orthogonality  is 2.09D-15 for    731    661.
 Error on total polarization charges =  0.01382
 SCF Done:  E(RHF) =  -381.750596186     A.U. after    6 cycles
            NFock=  6  Conv=0.44D-08     -V/T= 2.0016
 ExpMin= 2.53D-02 ExpMax= 1.53D+04 ExpMxC= 5.22D+02 IAcc=3 IRadAn=         5 AccDes= 0.00D+00
 HarFok:  IExCor=  205 AccDes= 0.00D+00 IRadAn=         5 IDoV=-2 UseB2=F ITyADJ=14
 ICtDFT= 12500011 ScaDFX=  1.000000  1.000000  1.000000  1.000000
 Range of M.O.s used for correlation:     9   551
 NBasis=   552 NAE=    30 NBE=    30 NFC=     8 NFV=     0
 NROrb=    543 NOA=    22 NOB=    22 NVA=   521 NVB=   521

 **** Warning!!: The largest alpha MO coefficient is  0.19887015D+03

 Disk-based method using ON**2 memory for 22 occupieds at a time.
 Estimated scratch disk usage= 12084016713 words.
 Actual    scratch disk usage= 10928284745 words.
 JobTyp=1 Pass  1:  I=   9 to  30 NPSUse= 15 ParTrn=T ParDer=T DoDerP=T.
 (rs|ai) integrals will be sorted in core.
 Spin components of T(2) and E(2):
     alpha-alpha T2 =       0.6199443812D-01 E2=     -0.1872114407D+00
     alpha-beta  T2 =       0.3277091866D+00 E2=     -0.1103718421D+01
     beta-beta   T2 =       0.6199443812D-01 E2=     -0.1872114407D+00
 ANorm=    0.1204864334D+01
 E2 =    -0.1478141302D+01 EUMP2 =    -0.38322873748791D+03
          IDoAtm=1111111111111111
 NEqPCM:  Using equilibrium solvation (IEInf=0, Eps=  78.3553, EpsInf=   1.7778)
          Differentiating once with respect to electric field.
                with respect to dipole field.
          Differentiating once with respect to nuclear coordinates.
          There are     1 degrees of freedom in the 1st order CPHF.  IDoFFX=0 NUNeed=     1.
 LinEq1:  Iter=  0 NonCon=     1 RMS=2.10D-03 Max=3.69D-02 NDo=     1
 AX will form     1 AO Fock derivatives at one time.
 LinEq1:  Iter=  1 NonCon=     1 RMS=5.26D-04 Max=1.06D-02 NDo=     1
 LinEq1:  Iter=  2 NonCon=     1 RMS=2.00D-04 Max=7.29D-03 NDo=     1
 LinEq1:  Iter=  3 NonCon=     1 RMS=7.25D-05 Max=2.92D-03 NDo=     1
 LinEq1:  Iter=  4 NonCon=     1 RMS=3.12D-05 Max=8.71D-04 NDo=     1
 LinEq1:  Iter=  5 NonCon=     1 RMS=1.03D-05 Max=2.56D-04 NDo=     1
 LinEq1:  Iter=  6 NonCon=     1 RMS=2.47D-06 Max=5.11D-05 NDo=     1
 LinEq1:  Iter=  7 NonCon=     1 RMS=6.06D-07 Max=1.21D-05 NDo=     1
 LinEq1:  Iter=  8 NonCon=     1 RMS=2.23D-07 Max=5.52D-06 NDo=     1
 LinEq1:  Iter=  9 NonCon=     1 RMS=4.60D-08 Max=8.74D-07 NDo=     1
 LinEq1:  Iter= 10 NonCon=     1 RMS=1.82D-08 Max=4.83D-07 NDo=     1
 LinEq1:  Iter= 11 NonCon=     1 RMS=5.46D-09 Max=1.70D-07 NDo=     1
 LinEq1:  Iter= 12 NonCon=     1 RMS=1.59D-09 Max=6.56D-08 NDo=     1
 LinEq1:  Iter= 13 NonCon=     1 RMS=5.39D-10 Max=2.22D-08 NDo=     1
 LinEq1:  Iter= 14 NonCon=     1 RMS=1.98D-10 Max=3.43D-09 NDo=     1
 LinEq1:  Iter= 15 NonCon=     1 RMS=5.12D-11 Max=1.27D-09 NDo=     1
 LinEq1:  Iter= 16 NonCon=     0 RMS=1.86D-11 Max=4.45D-10 NDo=     1
 Linear equations converged to 1.000D-10 1.000D-09 after    16 iterations.
 End of Minotr F.D. properties file   721 does not exist.
 End of Minotr F.D. properties file   722 does not exist.
 End of Minotr F.D. properties file   788 does not exist.
 D1PCM: PCM CHGder 1st derivatives, ID1Alg=3 FixD1E=F DoIter=F DoCFld=F I1PDM=2.
 Calling FoFJK, ICntrl=  10002127 FMM=F ISym2X=0 I1Cent= 0 IOpClX= 0 NMat=1 NMatS=1 NMatT=0.
 ***** Axes restored to original set *****
 -------------------------------------------------------------------
 Center     Atomic                   Forces (Hartrees/Bohr)
 Number     Number              X              Y              Z
 -------------------------------------------------------------------
      1        6           0.000002839    0.000000718    0.000001174
      2        6           0.000002137   -0.000001240    0.000000862
      3        6           0.000002275   -0.000000039   -0.000002503
      4        6           0.000000294    0.000000447   -0.000000082
      5        6          -0.000004433    0.000001233   -0.000002047
      6        6          -0.000000698    0.000001229   -0.000000691
      7        1          -0.000000600    0.000001845    0.000001924
      8        1           0.000000318    0.000001625    0.000000178
      9        1          -0.000000110    0.000000371    0.000000545
     10        1          -0.000000675   -0.000000597   -0.000000930
     11        8          -0.000000319    0.000000833   -0.000000244
     12        1          -0.000000113   -0.000001123    0.000001097
     13        1          -0.000001365    0.000000826    0.000000806
     14        8          -0.000000170   -0.000001100    0.000000133
     15        1           0.000000497   -0.000002868   -0.000001014
     16        1           0.000000123   -0.000002159    0.000000791
 -------------------------------------------------------------------
 Cartesian Forces:  Max     0.000004433 RMS     0.000001379

 GradGradGradGradGradGradGradGradGradGradGradGradGradGradGradGradGradGrad
 Berny optimization.
 Using GEDIIS/GDIIS optimizer.
 FormGI is forming the generalized inverse of G from B-inverse, IUseBI=4.
 Internal  Forces:  Max     0.000006553 RMS     0.000001508
 Search for a local minimum.
 Step number  11 out of a maximum of   79
 All quantities printed in internal units (Hartrees-Bohrs-Radians)
 Mixed Optimization -- En-DIIS/RFO-DIIS
 Swapping is turned off.
 Update second derivatives using D2CorX and points    1    4    3    5    6
                                                      7    8    9   10   11
 DE= -5.46D-09 DEPred=-3.98D-09 R= 1.37D+00
 Trust test= 1.37D+00 RLast= 2.22D-03 DXMaxT set to 4.24D-01
 ITU=  0  0  0  0  1  1  0 -1  1  0  0
     Eigenvalues ---    0.00054   0.00292   0.00478   0.01050   0.01495
     Eigenvalues ---    0.01539   0.01641   0.01677   0.01792   0.01921
     Eigenvalues ---    0.02198   0.02278   0.02586   0.02678   0.02707
     Eigenvalues ---    0.03104   0.10221   0.10379   0.10710   0.11158
     Eigenvalues ---    0.11970   0.12338   0.17299   0.18666   0.19149
     Eigenvalues ---    0.19907   0.23984   0.34702   0.35852   0.36185
     Eigenvalues ---    0.36443   0.36610   0.36668   0.37676   0.40322
     Eigenvalues ---    0.41050   0.45962   0.46544   0.47303   0.51411
     Eigenvalues ---    0.53105   0.53747
 En-DIIS/RFO-DIIS/Sim-DIIS IScMMF=       -3 using points:    11   10    9    8    7    6    5
 RFO step:  Lambda=-7.05903064D-10.
 DIIS inversion failure, remove point   7.
 DIIS inversion failure, remove point   6.
 DIIS inversion failure, remove point   5.
 DIIS inversion failure, remove point   4.
 DIIS inversion failure, remove point   3.
 RFO-DIIS uses    2 points instead of    7
 DidBck=F Rises=F RFO-DIIS coefs:    1.05193   -0.05193    0.00000    0.00000    0.00000
                  RFO-DIIS coefs:    0.00000    0.00000
 Iteration  1 RMS(Cart)=  0.00014496 RMS(Int)=  0.00000002
 Iteration  2 RMS(Cart)=  0.00000002 RMS(Int)=  0.00000000
 Variable       Old X    -DE/DX   Delta X   Delta X   Delta X     New X
                                 (Linear)    (Quad)   (Total)
    R1        2.63953  -0.00000   0.00000  -0.00000  -0.00000   2.63952
    R2        2.63209  -0.00000   0.00000  -0.00001  -0.00000   2.63208
    R3        2.04558   0.00000   0.00000   0.00000   0.00000   2.04558
    R4        2.64197  -0.00000   0.00000  -0.00000  -0.00000   2.64197
    R5        2.57487   0.00000   0.00000  -0.00000  -0.00000   2.57487
    R6        2.63541  -0.00000   0.00000  -0.00000  -0.00000   2.63541
    R7        2.04577  -0.00000   0.00000  -0.00000  -0.00000   2.04577
    R8        2.63509   0.00000  -0.00000   0.00000   0.00000   2.63509
    R9        2.04590   0.00000   0.00000   0.00000   0.00000   2.04590
   R10        2.63743  -0.00000  -0.00000  -0.00001  -0.00001   2.63743
   R11        2.04391   0.00000  -0.00000  -0.00000  -0.00000   2.04391
   R12        2.04569  -0.00000   0.00000  -0.00001  -0.00001   2.04569
   R13        1.85398  -0.00000  -0.00000   0.00000  -0.00000   1.85398
   R14        3.33834  -0.00000  -0.00000  -0.00007  -0.00007   3.33827
   R15        1.82232  -0.00000  -0.00000  -0.00000  -0.00000   1.82231
   R16        1.82228   0.00000   0.00000   0.00000   0.00000   1.82228
    A1        2.09407   0.00000  -0.00000   0.00000   0.00000   2.09408
    A2        2.07751  -0.00000   0.00000  -0.00001  -0.00001   2.07750
    A3        2.11160   0.00000  -0.00000   0.00001   0.00001   2.11161
    A4        2.09088  -0.00000   0.00000   0.00000   0.00000   2.09088
    A5        2.05391  -0.00000   0.00000  -0.00001  -0.00001   2.05390
    A6        2.13839   0.00000  -0.00000   0.00001   0.00001   2.13840
    A7        2.09056   0.00000  -0.00000   0.00000  -0.00000   2.09056
    A8        2.08673  -0.00000  -0.00000  -0.00001  -0.00001   2.08672
    A9        2.10590   0.00000   0.00000   0.00001   0.00001   2.10590
   A10        2.10569  -0.00000   0.00000  -0.00000  -0.00000   2.10569
   A11        2.08091  -0.00000   0.00000  -0.00000  -0.00000   2.08090
   A12        2.09659   0.00000  -0.00000   0.00001   0.00001   2.09660
   A13        2.08152   0.00000   0.00000   0.00001   0.00001   2.08152
   A14        2.10101  -0.00000   0.00000  -0.00001  -0.00001   2.10100
   A15        2.10065   0.00000  -0.00000   0.00001   0.00001   2.10066
   A16        2.10364  -0.00000   0.00000  -0.00000  -0.00000   2.10364
   A17        2.08296   0.00000   0.00000   0.00000   0.00000   2.08296
   A18        2.09658   0.00000  -0.00000   0.00000   0.00000   2.09658
   A19        1.91588   0.00001  -0.00000   0.00002   0.00002   1.91590
   A20        2.01376  -0.00000  -0.00002  -0.00021  -0.00023   2.01353
   A21        2.00673   0.00000   0.00002   0.00006   0.00008   2.00680
   A22        1.82146   0.00000  -0.00000  -0.00001  -0.00001   1.82145
   A23        3.17574   0.00000  -0.00000   0.00013   0.00013   3.17586
   A24        3.14321  -0.00000  -0.00002  -0.00011  -0.00013   3.14309
    D1        0.00029  -0.00000  -0.00000  -0.00001  -0.00001   0.00028
    D2       -3.14139  -0.00000  -0.00000  -0.00002  -0.00003  -3.14142
    D3       -3.14155   0.00000   0.00000   0.00000   0.00000  -3.14155
    D4       -0.00005  -0.00000  -0.00000  -0.00002  -0.00002  -0.00007
    D5       -0.00001  -0.00000   0.00000   0.00000   0.00000  -0.00000
    D6        3.14142   0.00000   0.00000   0.00001   0.00001   3.14143
    D7       -3.14135  -0.00000  -0.00000  -0.00001  -0.00001  -3.14136
    D8        0.00008  -0.00000  -0.00000  -0.00000  -0.00000   0.00008
    D9       -0.00037   0.00000   0.00000   0.00000   0.00001  -0.00037
   D10        3.14082  -0.00000  -0.00000  -0.00000  -0.00000   3.14081
   D11        3.14131   0.00000   0.00000   0.00002   0.00003   3.14134
   D12       -0.00068   0.00000   0.00000   0.00002   0.00002  -0.00066
   D13        3.13610   0.00000  -0.00001  -0.00001  -0.00001   3.13609
   D14       -0.00558  -0.00000  -0.00001  -0.00003  -0.00004  -0.00562
   D15        0.00018   0.00000   0.00000   0.00000   0.00000   0.00018
   D16       -3.14145  -0.00000  -0.00000  -0.00000  -0.00000  -3.14145
   D17       -3.14101   0.00000   0.00000   0.00001   0.00001  -3.14100
   D18        0.00055   0.00000   0.00000   0.00000   0.00000   0.00056
   D19        0.00010  -0.00000  -0.00000  -0.00000  -0.00001   0.00010
   D20       -3.14151  -0.00000  -0.00000  -0.00001  -0.00001  -3.14152
   D21       -3.14146   0.00000   0.00000   0.00000   0.00000  -3.14146
   D22        0.00011   0.00000  -0.00000  -0.00000  -0.00000   0.00011
   D23       -0.00019   0.00000   0.00000   0.00000   0.00000  -0.00019
   D24        3.14157  -0.00000  -0.00000  -0.00000  -0.00000   3.14157
   D25        3.14143   0.00000   0.00000   0.00001   0.00001   3.14143
   D26        0.00000  -0.00000   0.00000   0.00000   0.00000   0.00000
   D27        2.17544   0.00000   0.00008   0.00003   0.00011   2.17556
   D28       -1.99549  -0.00000   0.00008  -0.00013  -0.00006  -1.99555
   D29        2.21919   0.00000   0.00001  -0.00007  -0.00006   2.21913
         Item               Value     Threshold  Converged?
 Maximum Force            0.000007     0.000450     YES
 RMS     Force            0.000002     0.000300     YES
 Maximum Displacement     0.000610     0.001800     YES
 RMS     Displacement     0.000145     0.001200     YES
 Predicted change in Energy=-9.096221D-10
 Optimization completed.
    -- Stationary point found.
                           ----------------------------
                           !   Optimized Parameters   !
                           ! (Angstroms and Degrees)  !
 --------------------------                            --------------------------
 ! Name  Definition              Value          Derivative Info.                !
 --------------------------------------------------------------------------------
 ! R1    R(1,2)                  1.3968         -DE/DX =    0.0                 !
 ! R2    R(1,6)                  1.3928         -DE/DX =    0.0                 !
 ! R3    R(1,13)                 1.0825         -DE/DX =    0.0                 !
 ! R4    R(2,3)                  1.3981         -DE/DX =    0.0                 !
 ! R5    R(2,11)                 1.3626         -DE/DX =    0.0                 !
 ! R6    R(3,4)                  1.3946         -DE/DX =    0.0                 !
 ! R7    R(3,10)                 1.0826         -DE/DX =    0.0                 !
 ! R8    R(4,5)                  1.3944         -DE/DX =    0.0                 !
 ! R9    R(4,9)                  1.0826         -DE/DX =    0.0                 !
 ! R10   R(5,6)                  1.3957         -DE/DX =    0.0                 !
 ! R11   R(5,8)                  1.0816         -DE/DX =    0.0                 !
 ! R12   R(6,7)                  1.0825         -DE/DX =    0.0                 !
 ! R13   R(11,12)                0.9811         -DE/DX =    0.0                 !
 ! R14   R(12,14)                1.7666         -DE/DX =    0.0                 !
 ! R15   R(14,15)                0.9643         -DE/DX =    0.0                 !
 ! R16   R(14,16)                0.9643         -DE/DX =    0.0                 !
 ! A1    A(2,1,6)              119.9816         -DE/DX =    0.0                 !
 ! A2    A(2,1,13)             119.0327         -DE/DX =    0.0                 !
 ! A3    A(6,1,13)             120.9857         -DE/DX =    0.0                 !
 ! A4    A(1,2,3)              119.7988         -DE/DX =    0.0                 !
 ! A5    A(1,2,11)             117.6805         -DE/DX =    0.0                 !
 ! A6    A(3,2,11)             122.5207         -DE/DX =    0.0                 !
 ! A7    A(2,3,4)              119.7803         -DE/DX =    0.0                 !
 ! A8    A(2,3,10)             119.5608         -DE/DX =    0.0                 !
 ! A9    A(4,3,10)             120.6589         -DE/DX =    0.0                 !
 ! A10   A(3,4,5)              120.6471         -DE/DX =    0.0                 !
 ! A11   A(3,4,9)              119.2272         -DE/DX =    0.0                 !
 ! A12   A(5,4,9)              120.1257         -DE/DX =    0.0                 !
 ! A13   A(4,5,6)              119.2623         -DE/DX =    0.0                 !
 ! A14   A(4,5,8)              120.3791         -DE/DX =    0.0                 !
 ! A15   A(6,5,8)              120.3586         -DE/DX =    0.0                 !
 ! A16   A(1,6,5)              120.5299         -DE/DX =    0.0                 !
 ! A17   A(1,6,7)              119.3448         -DE/DX =    0.0                 !
 ! A18   A(5,6,7)              120.1253         -DE/DX =    0.0                 !
 ! A19   A(2,11,12)            109.7717         -DE/DX =    0.0                 !
 ! A20   A(12,14,15)           115.3802         -DE/DX =    0.0                 !
 ! A21   A(12,14,16)           114.9769         -DE/DX =    0.0                 !
 ! A22   A(15,14,16)           104.3617         -DE/DX =    0.0                 !
 ! A23   L(11,12,14,3,-1)      181.9563         -DE/DX =    0.0                 !
 ! A24   L(11,12,14,3,-2)      180.0928         -DE/DX =    0.0                 !
 ! D1    D(6,1,2,3)              0.0165         -DE/DX =    0.0                 !
 ! D2    D(6,1,2,11)          -179.9886         -DE/DX =    0.0                 !
 ! D3    D(13,1,2,3)          -179.9975         -DE/DX =    0.0                 !
 ! D4    D(13,1,2,11)           -0.0026         -DE/DX =    0.0                 !
 ! D5    D(2,1,6,5)             -0.0003         -DE/DX =    0.0                 !
 ! D6    D(2,1,6,7)            179.9901         -DE/DX =    0.0                 !
 ! D7    D(13,1,6,5)          -179.9861         -DE/DX =    0.0                 !
 ! D8    D(13,1,6,7)             0.0044         -DE/DX =    0.0                 !
 ! D9    D(1,2,3,4)             -0.0213         -DE/DX =    0.0                 !
 ! D10   D(1,2,3,10)           179.9556         -DE/DX =    0.0                 !
 ! D11   D(11,2,3,4)           179.984          -DE/DX =    0.0                 !
 ! D12   D(11,2,3,10)           -0.0391         -DE/DX =    0.0                 !
 ! D13   D(1,2,11,12)          179.6854         -DE/DX =    0.0                 !
 ! D14   D(3,2,11,12)           -0.3199         -DE/DX =    0.0                 !
 ! D15   D(2,3,4,5)              0.0101         -DE/DX =    0.0                 !
 ! D16   D(2,3,4,9)           -179.9917         -DE/DX =    0.0                 !
 ! D17   D(10,3,4,5)          -179.9666         -DE/DX =    0.0                 !
 ! D18   D(10,3,4,9)             0.0316         -DE/DX =    0.0                 !
 ! D19   D(3,4,5,6)              0.006          -DE/DX =    0.0                 !
 ! D20   D(3,4,5,8)           -179.9954         -DE/DX =    0.0                 !
 ! D21   D(9,4,5,6)           -179.9922         -DE/DX =    0.0                 !
 ! D22   D(9,4,5,8)              0.0064         -DE/DX =    0.0                 !
 ! D23   D(4,5,6,1)             -0.0109         -DE/DX =    0.0                 !
 ! D24   D(4,5,6,7)            179.9988         -DE/DX =    0.0                 !
 ! D25   D(8,5,6,1)            179.9906         -DE/DX =    0.0                 !
 ! D26   D(8,5,6,7)              0.0002         -DE/DX =    0.0                 !
 ! D27   D(2,11,14,15)         124.6438         -DE/DX =    0.0                 !
 ! D28   D(2,11,14,16)        -114.3331         -DE/DX =    0.0                 !
 ! D29   D(12,14,15,16)        127.1503         -DE/DX =    0.0                 !
 --------------------------------------------------------------------------------
 GradGradGradGradGradGradGradGradGradGradGradGradGradGradGradGradGradGrad

                          Input orientation:                          
 ---------------------------------------------------------------------
 Center     Atomic      Atomic             Coordinates (Angstroms)
 Number     Number       Type             X           Y           Z
 ---------------------------------------------------------------------
      1          6           0        0.001589    0.003981    0.027451
      2          6           0        0.001051    0.010658    1.424213
      3          6           0        1.213981    0.007870    2.119482
      4          6           0        2.416840   -0.002010    1.413831
      5          6           0        2.422883   -0.008943    0.019430
      6          6           0        1.208299   -0.005768   -0.668077
      7          1           0        1.196685   -0.011041   -1.750536
      8          1           0        3.358317   -0.016672   -0.523471
      9          1           0        3.350871   -0.004232    1.961279
     10          1           0        1.209070    0.013797    3.202028
     11          8           0       -1.205798    0.019866    2.056677
     12          1           0       -1.071213    0.018749    3.028484
     13          1           0       -0.944648    0.006276   -0.498265
     14          8           0       -0.888766    0.014278    4.785608
     15          1           0       -1.329262    0.736359    5.248740
     16          1           0       -1.207561   -0.782129    5.226055
 ---------------------------------------------------------------------
                    Distance matrix (angstroms):
                    1          2          3          4          5
     1  C    0.000000
     2  C    1.396778   0.000000
     3  C    2.417954   1.398072   0.000000
     4  C    2.784874   2.415844   1.394601   0.000000
     5  C    2.421341   2.799833   2.423209   1.394431   0.000000
     6  C    1.392840   2.415656   2.787598   2.407266   1.395668
     7  H    2.142363   3.392498   3.870103   3.391471   2.153217
     8  H    3.401700   3.881424   3.403525   2.154004   1.081591
     9  H    3.867486   3.392633   2.142773   1.082644   2.152199
    10  H    3.396475   2.149406   1.082573   2.157917   3.406286
    11  O    2.361312   1.362564   2.420623   3.679298   4.161553
    12  H    3.187056   1.929638   2.459373   3.843703   4.611277
    13  H    1.082473   2.142495   3.392975   3.867271   3.407126
    14  O    4.840754   3.477178   3.395558   4.721882   5.803792
    15  H    5.437775   4.113804   4.097687   5.411561   6.479177
    16  H    5.394951   4.067340   4.017308   5.317699   6.394285
                    6          7          8          9         10
     6  C    0.000000
     7  H    1.082534   0.000000
     8  H    2.154903   2.485633   0.000000
     9  H    3.391774   4.291635   2.484793   0.000000
    10  H    3.870155   4.952641   4.301108   2.475297   0.000000
    11  O    3.640441   4.501972   5.243057   4.557731   2.672724
    12  H    4.342965   5.289923   5.677885   4.549097   2.286883
    13  H    2.159668   2.480684   4.303101   4.949844   4.281439
    14  O    5.843010   6.860825   6.798896   5.094281   2.628430
    15  H    6.480640   7.478561   7.473879   5.767107   3.339799
    16  H    6.417158   7.419420   7.381749   5.660671   3.251199
                   11         12         13         14         15
    11  O    0.000000
    12  H    0.981083   0.000000
    13  H    2.568289   3.529041   0.000000
    14  O    2.747290   1.766576   5.284174   0.000000
    15  H    3.273816   2.347571   5.805946   0.964329   0.000000
    16  H    3.269274   2.342929   5.784336   0.964307   1.523527
                   16
    16  H    0.000000
 Stoichiometry    C6H8O2
 Framework group  C1[X(C6H8O2)]
 Deg. of freedom    42
 Full point group                 C1      NOp   1
 Largest Abelian subgroup         C1      NOp   1
 Largest concise Abelian subgroup C1      NOp   1
                         Standard orientation:                         
 ---------------------------------------------------------------------
 Center     Atomic      Atomic             Coordinates (Angstroms)
 Number     Number       Type             X           Y           Z
 ---------------------------------------------------------------------
      1          6           0       -1.054708   -1.291053   -0.002985
      2          6           0        0.123363   -0.540655    0.003252
      3          6           0        0.057565    0.855863    0.007171
      4          6           0       -1.184109    1.490803    0.004377
      5          6           0       -2.363149    0.746317   -0.002086
      6          6           0       -2.289916   -0.647424   -0.005629
      7          1           0       -3.196428   -1.239109   -0.010630
      8          1           0       -3.323822    1.243249   -0.004305
      9          1           0       -1.224618    2.572686    0.007316
     10          1           0        0.973035    1.433659    0.012732
     11          8           0        1.305468   -1.218300    0.005374
     12          1           0        2.052549   -0.582382    0.004722
     13          1           0       -0.989311   -2.371545   -0.005927
     14          8           0        3.436074    0.516087    0.000744
     15          1           0        4.065797    0.390283    0.720155
     16          1           0        3.976186    0.487759   -0.797607
 ---------------------------------------------------------------------
 Rotational constants (GHZ):           4.2812807           1.1504079           0.9105667

 **********************************************************************

            Population analysis using the SCF Density.

 **********************************************************************

 Orbital symmetries:
       Occupied  (A) (A) (A) (A) (A) (A) (A) (A) (A) (A) (A) (A)
                 (A) (A) (A) (A) (A) (A) (A) (A) (A) (A) (A) (A)
                 (A) (A) (A) (A) (A) (A)
       Virtual   (A) (A) (A) (A) (A) (A) (A) (A) (A) (A) (A) (A)
                 (A) (A) (A) (A) (A) (A) (A) (A) (A) (A) (A) (A)
                 (A) (A) (A) (A) (A) (A) (A) (A) (A) (A) (A) (A)
                 (A) (A) (A) (A) (A) (A) (A) (A) (A) (A) (A) (A)
                 (A) (A) (A) (A) (A) (A) (A) (A) (A) (A) (A) (A)
                 (A) (A) (A) (A) (A) (A) (A) (A) (A) (A) (A) (A)
                 (A) (A) (A) (A) (A) (A) (A) (A) (A) (A) (A) (A)
                 (A) (A) (A) (A) (A) (A) (A) (A) (A) (A) (A) (A)
                 (A) (A) (A) (A) (A) (A) (A) (A) (A) (A) (A) (A)
                 (A) (A) (A) (A) (A) (A) (A) (A) (A) (A) (A) (A)
                 (A) (A) (A) (A) (A) (A) (A) (A) (A) (A) (A) (A)
                 (A) (A) (A) (A) (A) (A) (A) (A) (A) (A) (A) (A)
                 (A) (A) (A) (A) (A) (A) (A) (A) (A) (A) (A) (A)
                 (A) (A) (A) (A) (A) (A) (A) (A) (A) (A) (A) (A)
                 (A) (A) (A) (A) (A) (A) (A) (A) (A) (A) (A) (A)
                 (A) (A) (A) (A) (A) (A) (A) (A) (A) (A) (A) (A)
                 (A) (A) (A) (A) (A) (A) (A) (A) (A) (A) (A) (A)
                 (A) (A) (A) (A) (A) (A) (A) (A) (A) (A) (A) (A)
                 (A) (A) (A) (A) (A) (A) (A) (A) (A) (A) (A) (A)
                 (A) (A) (A) (A) (A) (A) (A) (A) (A) (A) (A) (A)
                 (A) (A) (A) (A) (A) (A) (A) (A) (A) (A) (A) (A)
                 (A) (A) (A) (A) (A) (A) (A) (A) (A) (A) (A) (A)
                 (A) (A) (A) (A) (A) (A) (A) (A) (A) (A) (A) (A)
                 (A) (A) (A) (A) (A) (A) (A) (A) (A) (A) (A) (A)
                 (A) (A) (A) (A) (A) (A) (A) (A) (A) (A) (A) (A)
                 (A) (A) (A) (A) (A) (A) (A) (A) (A) (A) (A) (A)
                 (A) (A) (A) (A) (A) (A) (A) (A) (A) (A) (A) (A)
                 (A) (A) (A) (A) (A) (A) (A) (A) (A) (A) (A) (A)
                 (A) (A) (A) (A) (A) (A) (A) (A) (A) (A) (A) (A)
                 (A) (A) (A) (A) (A) (A) (A) (A) (A) (A) (A) (A)
                 (A) (A) (A) (A) (A) (A) (A) (A) (A) (A) (A) (A)
                 (A) (A) (A) (A) (A) (A) (A) (A) (A) (A) (A) (A)
                 (A) (A) (A) (A) (A) (A) (A) (A) (A) (A) (A) (A)
                 (A) (A) (A) (A) (A) (A) (A) (A) (A) (A) (A) (A)
                 (A) (A) (A) (A) (A) (A) (A) (A) (A) (A) (A) (A)
                 (A) (A) (A) (A) (A) (A) (A) (A) (A) (A) (A) (A)
                 (A) (A) (A) (A) (A) (A) (A) (A) (A) (A) (A) (A)
                 (A) (A) (A) (A) (A) (A) (A) (A) (A) (A) (A) (A)
                 (A) (A) (A) (A) (A) (A) (A) (A) (A) (A) (A) (A)
                 (A) (A) (A) (A) (A) (A) (A) (A) (A) (A) (A) (A)
                 (A) (A) (A) (A) (A) (A) (A) (A) (A) (A) (A) (A)
                 (A) (A) (A) (A) (A) (A) (A) (A) (A) (A) (A) (A)
                 (A) (A) (A) (A) (A) (A) (A) (A) (A) (A) (A) (A)
                 (A) (A) (A) (A) (A)
 The electronic state is 1-A.
 Alpha  occ. eigenvalues --  -20.58718 -20.57466 -11.30192 -11.24154 -11.24118
 Alpha  occ. eigenvalues --  -11.22923 -11.22819 -11.22700  -1.39478  -1.37158
 Alpha  occ. eigenvalues --   -1.14617  -1.01897  -1.00299  -0.84435  -0.82049
 Alpha  occ. eigenvalues --   -0.73363  -0.73127  -0.68698  -0.64893  -0.61814
 Alpha  occ. eigenvalues --   -0.60840  -0.58665  -0.58343  -0.56297  -0.52992
 Alpha  occ. eigenvalues --   -0.51440  -0.48799  -0.48244  -0.34386  -0.31460
 Alpha virt. eigenvalues --    0.02960   0.03543   0.03712   0.04854   0.05188
 Alpha virt. eigenvalues --    0.05271   0.06665   0.07010   0.09551   0.10076
 Alpha virt. eigenvalues --    0.10691   0.10816   0.11315   0.11409   0.11856
 Alpha virt. eigenvalues --    0.12665   0.12786   0.13208   0.13376   0.13792
 Alpha virt. eigenvalues --    0.14335   0.14446   0.15509   0.15791   0.16359
 Alpha virt. eigenvalues --    0.16770   0.17034   0.17273   0.18806   0.18852
 Alpha virt. eigenvalues --    0.20826   0.21898   0.22327   0.23318   0.23663
 Alpha virt. eigenvalues --    0.24987   0.25703   0.25950   0.27118   0.27416
 Alpha virt. eigenvalues --    0.27678   0.28271   0.29272   0.30127   0.30359
 Alpha virt. eigenvalues --    0.31169   0.31496   0.31782   0.32458   0.32633
 Alpha virt. eigenvalues --    0.32990   0.33466   0.34160   0.35436   0.36230
 Alpha virt. eigenvalues --    0.36342   0.37233   0.37558   0.38381   0.40643
 Alpha virt. eigenvalues --    0.40708   0.41142   0.41555   0.42911   0.43314
 Alpha virt. eigenvalues --    0.43937   0.44194   0.44718   0.45212   0.45510
 Alpha virt. eigenvalues --    0.45631   0.46163   0.46533   0.47256   0.47362
 Alpha virt. eigenvalues --    0.47848   0.48363   0.48778   0.48953   0.49417
 Alpha virt. eigenvalues --    0.50428   0.51184   0.51365   0.52033   0.52452
 Alpha virt. eigenvalues --    0.52989   0.54283   0.54813   0.55067   0.55333
 Alpha virt. eigenvalues --    0.56492   0.59424   0.60549   0.60915   0.62094
 Alpha virt. eigenvalues --    0.62488   0.63164   0.64116   0.64742   0.65611
 Alpha virt. eigenvalues --    0.65840   0.66679   0.67633   0.67833   0.67879
 Alpha virt. eigenvalues --    0.70647   0.71249   0.71420   0.73229   0.74012
 Alpha virt. eigenvalues --    0.74911   0.75191   0.76076   0.76437   0.76827
 Alpha virt. eigenvalues --    0.78632   0.79091   0.80777   0.81699   0.82585
 Alpha virt. eigenvalues --    0.84178   0.84475   0.84690   0.85827   0.86141
 Alpha virt. eigenvalues --    0.86323   0.87399   0.87756   0.88302   0.88906
 Alpha virt. eigenvalues --    0.89180   0.90532   0.90811   0.91378   0.92027
 Alpha virt. eigenvalues --    0.92649   0.94703   0.95718   0.96377   0.96537
 Alpha virt. eigenvalues --    0.96956   0.97632   0.98065   0.98271   0.99037
 Alpha virt. eigenvalues --    0.99268   1.00324   1.00918   1.01155   1.02772
 Alpha virt. eigenvalues --    1.02861   1.04104   1.04562   1.04681   1.05527
 Alpha virt. eigenvalues --    1.06140   1.06442   1.07102   1.08285   1.08719
 Alpha virt. eigenvalues --    1.09174   1.09461   1.09596   1.10157   1.11541
 Alpha virt. eigenvalues --    1.11623   1.12356   1.13584   1.16468   1.17085
 Alpha virt. eigenvalues --    1.17527   1.18516   1.18629   1.19255   1.19892
 Alpha virt. eigenvalues --    1.20143   1.20649   1.20957   1.21110   1.21645
 Alpha virt. eigenvalues --    1.22833   1.24014   1.24964   1.25783   1.26624
 Alpha virt. eigenvalues --    1.27133   1.28870   1.29525   1.29975   1.32721
 Alpha virt. eigenvalues --    1.33738   1.34509   1.36270   1.36784   1.37625
 Alpha virt. eigenvalues --    1.39200   1.39626   1.40865   1.41906   1.42220
 Alpha virt. eigenvalues --    1.44611   1.45429   1.45948   1.46642   1.47400
 Alpha virt. eigenvalues --    1.49086   1.52011   1.52756   1.53610   1.53899
 Alpha virt. eigenvalues --    1.54421   1.55741   1.57230   1.58267   1.61447
 Alpha virt. eigenvalues --    1.62857   1.63166   1.66600   1.66880   1.69573
 Alpha virt. eigenvalues --    1.69672   1.70537   1.71243   1.73188   1.74047
 Alpha virt. eigenvalues --    1.74321   1.75132   1.76127   1.78117   1.79135
 Alpha virt. eigenvalues --    1.80208   1.81801   1.84459   1.84697   1.85256
 Alpha virt. eigenvalues --    1.85551   1.86219   1.87018   1.87695   1.87812
 Alpha virt. eigenvalues --    1.88752   1.90136   1.92571   1.93227   1.94526
 Alpha virt. eigenvalues --    1.97183   1.98180   1.98902   2.00841   2.01226
 Alpha virt. eigenvalues --    2.01487   2.03686   2.05302   2.05719   2.06020
 Alpha virt. eigenvalues --    2.07642   2.08693   2.09287   2.10932   2.11973
 Alpha virt. eigenvalues --    2.12455   2.13189   2.15330   2.15940   2.16949
 Alpha virt. eigenvalues --    2.17510   2.19709   2.20506   2.23651   2.27342
 Alpha virt. eigenvalues --    2.28295   2.30232   2.35226   2.35497   2.36042
 Alpha virt. eigenvalues --    2.37726   2.39212   2.40945   2.41863   2.42325
 Alpha virt. eigenvalues --    2.43192   2.44372   2.47131   2.49914   2.53505
 Alpha virt. eigenvalues --    2.55036   2.55908   2.57148   2.58830   2.59255
 Alpha virt. eigenvalues --    2.60787   2.63334   2.64290   2.65772   2.67147
 Alpha virt. eigenvalues --    2.69470   2.72494   2.72977   2.74318   2.76585
 Alpha virt. eigenvalues --    2.77428   2.77749   2.79767   2.81780   2.85460
 Alpha virt. eigenvalues --    2.88092   2.90270   2.92780   2.92891   2.94233
 Alpha virt. eigenvalues --    2.99369   3.00238   3.02868   3.05647   3.11099
 Alpha virt. eigenvalues --    3.11580   3.15181   3.19205   3.19751   3.22396
 Alpha virt. eigenvalues --    3.24697   3.25627   3.26482   3.28848   3.32097
 Alpha virt. eigenvalues --    3.32933   3.36308   3.36391   3.38879   3.39548
 Alpha virt. eigenvalues --    3.40729   3.40969   3.43096   3.44576   3.44770
 Alpha virt. eigenvalues --    3.45660   3.51047   3.53844   3.54582   3.54878
 Alpha virt. eigenvalues --    3.55654   3.57494   3.57918   3.60959   3.61620
 Alpha virt. eigenvalues --    3.62299   3.64397   3.64898   3.67652   3.68863
 Alpha virt. eigenvalues --    3.71540   3.74771   3.75519   3.76372   3.82861
 Alpha virt. eigenvalues --    3.83421   3.84095   3.84555   3.85467   3.87283
 Alpha virt. eigenvalues --    3.88126   3.88862   3.89515   3.91356   3.91935
 Alpha virt. eigenvalues --    3.93584   3.94256   3.97993   3.98583   3.99904
 Alpha virt. eigenvalues --    4.03146   4.04457   4.07000   4.07985   4.08755
 Alpha virt. eigenvalues --    4.10187   4.11883   4.11960   4.14803   4.15179
 Alpha virt. eigenvalues --    4.17462   4.20204   4.21393   4.23200   4.25885
 Alpha virt. eigenvalues --    4.26782   4.27074   4.27518   4.28160   4.28830
 Alpha virt. eigenvalues --    4.29852   4.32952   4.34664   4.34849   4.35429
 Alpha virt. eigenvalues --    4.38548   4.40439   4.41132   4.42923   4.43228
 Alpha virt. eigenvalues --    4.43903   4.44306   4.46301   4.48172   4.48324
 Alpha virt. eigenvalues --    4.51399   4.52105   4.54663   4.55455   4.56493
 Alpha virt. eigenvalues --    4.59880   4.60249   4.62801   4.65514   4.66242
 Alpha virt. eigenvalues --    4.69224   4.71526   4.71896   4.74774   4.76238
 Alpha virt. eigenvalues --    4.76772   4.78314   4.81311   4.81692   4.87170
 Alpha virt. eigenvalues --    4.89677   4.91901   4.92175   4.93642   4.95740
 Alpha virt. eigenvalues --    4.98534   4.99679   5.02056   5.05615   5.05868
 Alpha virt. eigenvalues --    5.08420   5.09394   5.10817   5.13292   5.15241
 Alpha virt. eigenvalues --    5.15461   5.15862   5.16154   5.16782   5.17636
 Alpha virt. eigenvalues --    5.18855   5.24096   5.27951   5.28499   5.30530
 Alpha virt. eigenvalues --    5.31649   5.33184   5.33616   5.35096   5.37147
 Alpha virt. eigenvalues --    5.42102   5.43789   5.43920   5.48307   5.53336
 Alpha virt. eigenvalues --    5.58605   5.59891   5.62831   5.69041   5.72380
 Alpha virt. eigenvalues --    5.77343   5.78954   5.80557   5.83872   5.89194
 Alpha virt. eigenvalues --    5.94770   6.08210   6.10438   6.16555   6.23649
 Alpha virt. eigenvalues --    6.25454   6.31542   6.34300   6.39834   6.46830
 Alpha virt. eigenvalues --    6.49691   6.58746   6.58845   6.71200   6.77694
 Alpha virt. eigenvalues --    6.87423   6.89339   6.89941   6.92873   6.98630
 Alpha virt. eigenvalues --    7.03133   7.06444   7.12728   7.22101   7.24756
 Alpha virt. eigenvalues --    7.29980   7.30706   7.36707   7.43977   7.45125
 Alpha virt. eigenvalues --    7.50042   7.51254   7.56719   7.69666   7.75663
 Alpha virt. eigenvalues --    7.79814   7.83893   7.93307   8.01861   8.09037
 Alpha virt. eigenvalues --    8.47141   8.82372   8.87787  16.08243  16.10209
 Alpha virt. eigenvalues --   16.24440  17.53985  17.98534  19.36532  19.55973
 Alpha virt. eigenvalues --   19.96445
          Condensed to atoms (all electrons):
               1          2          3          4          5          6
     1  C    6.990005  -0.321708   0.495268  -0.363379   0.528835  -0.320251
     2  C   -0.321708   5.467560  -0.218266   0.123372  -0.455937   0.223903
     3  C    0.495268  -0.218266   7.176772  -0.173046   0.451812  -0.459020
     4  C   -0.363379   0.123372  -0.173046   7.154143  -0.416299   0.338636
     5  C    0.528835  -0.455937   0.451812  -0.416299   6.893225  -0.489387
     6  C   -0.320251   0.223903  -0.459020   0.338636  -0.489387   6.863010
     7  H   -0.030274  -0.029647   0.068615  -0.057416  -0.144525   0.330283
     8  H   -0.045527   0.038889   0.012156  -0.085406   0.363857  -0.191490
     9  H    0.096639  -0.126960  -0.197228   0.354626  -0.032262  -0.012039
    10  H   -0.128975   0.143893  -0.102526  -0.343843  -0.102341   0.083412
    11  O   -0.000918   0.041613  -0.176203   0.013051   0.019144   0.016343
    12  H   -0.061089   0.107282  -0.039083  -0.010886  -0.008297   0.004610
    13  H    0.099555  -0.030609  -0.093920   0.051885  -0.017117  -0.036838
    14  O   -0.020333  -0.005244   0.045135   0.012748   0.003830  -0.003011
    15  H    0.000697   0.000013  -0.001547  -0.001828  -0.000173   0.000268
    16  H    0.000625  -0.001511  -0.001048  -0.001794  -0.000142   0.000232
               7          8          9         10         11         12
     1  C   -0.030274  -0.045527   0.096639  -0.128975  -0.000918  -0.061089
     2  C   -0.029647   0.038889  -0.126960   0.143893   0.041613   0.107282
     3  C    0.068615   0.012156  -0.197228  -0.102526  -0.176203  -0.039083
     4  C   -0.057416  -0.085406   0.354626  -0.343843   0.013051  -0.010886
     5  C   -0.144525   0.363857  -0.032262  -0.102341   0.019144  -0.008297
     6  C    0.330283  -0.191490  -0.012039   0.083412   0.016343   0.004610
     7  H    0.625606  -0.137497   0.019455  -0.006507   0.007778  -0.001461
     8  H   -0.137497   0.621094  -0.134907   0.017127  -0.004221   0.000022
     9  H    0.019455  -0.134907   0.866397  -0.230593   0.018341  -0.005269
    10  H   -0.006507   0.017127  -0.230593   1.022362  -0.120445   0.073904
    11  O    0.007778  -0.004221   0.018341  -0.120445   9.112993   0.054444
    12  H   -0.001461   0.000022  -0.005269   0.073904   0.054444   0.537076
    13  H   -0.075921   0.009908  -0.004023   0.013128  -0.071524   0.015383
    14  O   -0.000012  -0.000049   0.000181  -0.061910  -0.038275   0.029948
    15  H   -0.000031   0.000043  -0.000254   0.007068  -0.007772   0.000766
    16  H   -0.000041   0.000050  -0.000269   0.005763  -0.006319   0.002926
              13         14         15         16
     1  C    0.099555  -0.020333   0.000697   0.000625
     2  C   -0.030609  -0.005244   0.000013  -0.001511
     3  C   -0.093920   0.045135  -0.001547  -0.001048
     4  C    0.051885   0.012748  -0.001828  -0.001794
     5  C   -0.017117   0.003830  -0.000173  -0.000142
     6  C   -0.036838  -0.003011   0.000268   0.000232
     7  H   -0.075921  -0.000012  -0.000031  -0.000041
     8  H    0.009908  -0.000049   0.000043   0.000050
     9  H   -0.004023   0.000181  -0.000254  -0.000269
    10  H    0.013128  -0.061910   0.007068   0.005763
    11  O   -0.071524  -0.038275  -0.007772  -0.006319
    12  H    0.015383   0.029948   0.000766   0.002926
    13  H    0.501672   0.000161   0.000146   0.000192
    14  O    0.000161   7.800604   0.323720   0.334840
    15  H    0.000146   0.323720   0.464878  -0.014667
    16  H    0.000192   0.334840  -0.014667   0.452184
 Mulliken charges:
               1
     1  C   -0.919170
     2  C    1.043357
     3  C   -0.787871
     4  C   -0.594564
     5  C   -0.594223
     6  C   -0.348659
     7  H    0.431596
     8  H    0.535952
     9  H    0.388163
    10  H    0.730484
    11  O   -0.858031
    12  H    0.299724
    13  H    0.637922
    14  O   -0.422332
    15  H    0.228673
    16  H    0.228980
 Sum of Mulliken charges =  -0.00000
 Mulliken charges with hydrogens summed into heavy atoms:
               1
     1  C   -0.281248
     2  C    1.043357
     3  C   -0.057387
     4  C   -0.206401
     5  C   -0.058272
     6  C    0.082937
    11  O   -0.558307
    14  O    0.035321
 Electronic spatial extent (au):  <R**2>=           1225.2411
 Charge=              0.0000 electrons
 Dipole moment (field-independent basis, Debye):
    X=              3.9493    Y=              1.6976    Z=             -0.1566  Tot=              4.3015
 Quadrupole moment (field-independent basis, Debye-Ang):
   XX=            -21.3986   YY=            -48.1440   ZZ=            -50.5034
   XY=              3.6539   XZ=             -0.4211   YZ=             -0.2430
 Traceless Quadrupole moment (field-independent basis, Debye-Ang):
   XX=             18.6167   YY=             -8.1287   ZZ=            -10.4881
   XY=              3.6539   XZ=             -0.4211   YZ=             -0.2430
 Octapole moment (field-independent basis, Debye-Ang**2):
  XXX=            130.9049  YYY=              4.6685  ZZZ=             -0.4058  XYY=             -4.0603
  XXY=              6.2471  XXZ=             -1.2666  XZZ=             26.6868  YZZ=             -0.1874
  YYZ=             -0.2580  XYZ=             -1.0623
 Hexadecapole moment (field-independent basis, Debye-Ang**3):
 XXXX=           -541.8936 YYYY=           -345.5931 ZZZZ=            -61.5895 XXXY=             39.5391
 XXXZ=             -1.8818 YYYX=              7.6942 YYYZ=             -0.1266 ZZZX=             -1.4945
 ZZZY=             -0.5140 XXYY=           -250.7340 XXZZ=           -171.7766 YYZZ=            -79.6810
 XXYZ=             -3.8253 YYXZ=             -0.8956 ZZXY=              7.5234
 N-N= 3.450178908909D+02 E-N=-1.586087765686D+03  KE= 3.811541461705D+02
 Unable to Open any file for archive entry.
 1\1\GINC-COMPUTE-0-34\FOpt\RMP2-FC\Aug-CC-pVTZ\C6H8O2\DBATES2\19-Nov-2
 025\0\\#N MP2/aug-cc-pvtz OPT(rcfc) FREQ SCRF=(PCM,Solvent=Water) Geom
 =Check\\C6H8O2 c1\\0,1\C,0.0015893664,0.0039809658,0.0274508546\C,0.00
 10513011,0.010657658,1.4242127568\C,1.2139810221,0.007869907,2.1194817
 879\C,2.4168401961,-0.0020103675,1.413830932\C,2.4228827393,-0.0089428
 368,0.0194304725\C,1.2082992789,-0.0057677371,-0.6680774641\H,1.196685
 4684,-0.0110410589,-1.7505359527\H,3.3583171389,-0.0166715742,-0.52347
 11123\H,3.3508713957,-0.0042318832,1.9612791282\H,1.2090704904,0.01379
 65186,3.2020275599\O,-1.2057978013,0.0198656301,2.0566771391\H,-1.0712
 12878,0.0187491156,3.0284841038\H,-0.94464846,0.0062760586,-0.49826455
 9\O,-0.888765513,0.0142778192,4.7856078895\H,-1.3292616571,0.736359464
 1,5.2487397957\H,-1.2075610919,-0.7821291803,5.2260548271\\Version=ES6
 4L-G16RevC.01\State=1-A\HF=-381.7505962\MP2=-383.2287375\RMSD=4.352e-0
 9\RMSF=1.379e-06\Dipole=-0.3311172,-0.0562941,1.6786764\PG=C01 [X(C6H8
 O2)]\\@
 The archive entry for this job was punched.


 IF IT HAPPENS, IT MUST BE POSSIBLE.

 -- THE UNNAMED LAW FROM PAUL DICKSON'S 
    "THE OFFICIAL RULES"
 Job cpu time:       2 days 18 hours 44 minutes 34.9 seconds.
 Elapsed time:       0 days  4 hours 29 minutes  5.5 seconds.
 File lengths (MBytes):  RWF=  83576 Int=      0 D2E=      0 Chk=     41 Scr=      1
 Normal termination of Gaussian 16 at Wed Nov 19 16:47:38 2025.
 Link1:  Proceeding to internal job step number  2.
 ----------------------------------------------------------------------
 #N Geom=AllCheck Guess=TCheck SCRF=Check GenChk RMP2(FC)/Aug-CC-pVTZ F
 req
 ----------------------------------------------------------------------
 1/10=4,29=7,30=1,38=1,40=1/1,3;
 2/12=2,40=1/2;
 3/5=16,6=1,7=10,11=1,14=-4,25=1,30=1,70=2,71=2,116=1,140=1/1,2,3;
 4/5=101/1;
 5/5=2,38=6,98=1/2;
 8/6=3,8=1,10=1,19=11,30=-1/1;
 9/15=3,16=-3/6;
 11/6=1,8=1,15=11,17=12,24=-1,27=1,28=-2,29=300,32=6,42=3/1,2,10;
 10/6=2,21=1/2;
 8/6=4,8=1,10=1,19=11,30=-1/11,4;
 10/5=1,20=4/2;
 11/12=2,14=11,16=1,17=2,28=-2,42=3,76=2/2,10,12;
 6/7=2,8=2,9=2,10=2/1;
 7/8=1,10=1,12=2,25=1,44=2/1,2,3,16;
 1/10=4,30=1/3;
 99//99;
 Structure from the checkpoint file:  "output.chk"
 ---------
 C6H8O2 c1
 ---------
 Charge =  0 Multiplicity = 1
 Redundant internal coordinates found in file.  (old form).
 C,0,0.0015893664,0.0039809658,0.0274508546
 C,0,0.0010513011,0.010657658,1.4242127568
 C,0,1.2139810221,0.007869907,2.1194817879
 C,0,2.4168401961,-0.0020103675,1.413830932
 C,0,2.4228827393,-0.0089428368,0.0194304725
 C,0,1.2082992789,-0.0057677371,-0.6680774641
 H,0,1.1966854684,-0.0110410589,-1.7505359527
 H,0,3.3583171389,-0.0166715742,-0.5234711123
 H,0,3.3508713957,-0.0042318832,1.9612791282
 H,0,1.2090704904,0.0137965186,3.2020275599
 O,0,-1.2057978013,0.0198656301,2.0566771391
 H,0,-1.071212878,0.0187491156,3.0284841038
 H,0,-0.94464846,0.0062760586,-0.498264559
 O,0,-0.888765513,0.0142778192,4.7856078895
 H,0,-1.3292616571,0.7363594641,5.2487397957
 H,0,-1.2075610919,-0.7821291803,5.2260548271
 Recover connectivity data from disk.

 GradGradGradGradGradGradGradGradGradGradGradGradGradGradGradGradGradGrad
 Berny optimization.
 Initialization pass.
                           ----------------------------
                           !    Initial Parameters    !
                           ! (Angstroms and Degrees)  !
 --------------------------                            --------------------------
 ! Name  Definition              Value          Derivative Info.                !
 --------------------------------------------------------------------------------
 ! R1    R(1,2)                  1.3968         calculate D2E/DX2 analytically  !
 ! R2    R(1,6)                  1.3928         calculate D2E/DX2 analytically  !
 ! R3    R(1,13)                 1.0825         calculate D2E/DX2 analytically  !
 ! R4    R(2,3)                  1.3981         calculate D2E/DX2 analytically  !
 ! R5    R(2,11)                 1.3626         calculate D2E/DX2 analytically  !
 ! R6    R(3,4)                  1.3946         calculate D2E/DX2 analytically  !
 ! R7    R(3,10)                 1.0826         calculate D2E/DX2 analytically  !
 ! R8    R(4,5)                  1.3944         calculate D2E/DX2 analytically  !
 ! R9    R(4,9)                  1.0826         calculate D2E/DX2 analytically  !
 ! R10   R(5,6)                  1.3957         calculate D2E/DX2 analytically  !
 ! R11   R(5,8)                  1.0816         calculate D2E/DX2 analytically  !
 ! R12   R(6,7)                  1.0825         calculate D2E/DX2 analytically  !
 ! R13   R(11,12)                0.9811         calculate D2E/DX2 analytically  !
 ! R14   R(12,14)                1.7666         calculate D2E/DX2 analytically  !
 ! R15   R(14,15)                0.9643         calculate D2E/DX2 analytically  !
 ! R16   R(14,16)                0.9643         calculate D2E/DX2 analytically  !
 ! A1    A(2,1,6)              119.9816         calculate D2E/DX2 analytically  !
 ! A2    A(2,1,13)             119.0327         calculate D2E/DX2 analytically  !
 ! A3    A(6,1,13)             120.9857         calculate D2E/DX2 analytically  !
 ! A4    A(1,2,3)              119.7988         calculate D2E/DX2 analytically  !
 ! A5    A(1,2,11)             117.6805         calculate D2E/DX2 analytically  !
 ! A6    A(3,2,11)             122.5207         calculate D2E/DX2 analytically  !
 ! A7    A(2,3,4)              119.7803         calculate D2E/DX2 analytically  !
 ! A8    A(2,3,10)             119.5608         calculate D2E/DX2 analytically  !
 ! A9    A(4,3,10)             120.6589         calculate D2E/DX2 analytically  !
 ! A10   A(3,4,5)              120.6471         calculate D2E/DX2 analytically  !
 ! A11   A(3,4,9)              119.2272         calculate D2E/DX2 analytically  !
 ! A12   A(5,4,9)              120.1257         calculate D2E/DX2 analytically  !
 ! A13   A(4,5,6)              119.2623         calculate D2E/DX2 analytically  !
 ! A14   A(4,5,8)              120.3791         calculate D2E/DX2 analytically  !
 ! A15   A(6,5,8)              120.3586         calculate D2E/DX2 analytically  !
 ! A16   A(1,6,5)              120.5299         calculate D2E/DX2 analytically  !
 ! A17   A(1,6,7)              119.3448         calculate D2E/DX2 analytically  !
 ! A18   A(5,6,7)              120.1253         calculate D2E/DX2 analytically  !
 ! A19   A(2,11,12)            109.7717         calculate D2E/DX2 analytically  !
 ! A20   A(12,14,15)           115.3802         calculate D2E/DX2 analytically  !
 ! A21   A(12,14,16)           114.9769         calculate D2E/DX2 analytically  !
 ! A22   A(15,14,16)           104.3617         calculate D2E/DX2 analytically  !
 ! A23   L(11,12,14,3,-1)      181.9563         calculate D2E/DX2 analytically  !
 ! A24   L(11,12,14,3,-2)      180.0928         calculate D2E/DX2 analytically  !
 ! D1    D(6,1,2,3)              0.0165         calculate D2E/DX2 analytically  !
 ! D2    D(6,1,2,11)          -179.9886         calculate D2E/DX2 analytically  !
 ! D3    D(13,1,2,3)          -179.9975         calculate D2E/DX2 analytically  !
 ! D4    D(13,1,2,11)           -0.0026         calculate D2E/DX2 analytically  !
 ! D5    D(2,1,6,5)             -0.0003         calculate D2E/DX2 analytically  !
 ! D6    D(2,1,6,7)            179.9901         calculate D2E/DX2 analytically  !
 ! D7    D(13,1,6,5)          -179.9861         calculate D2E/DX2 analytically  !
 ! D8    D(13,1,6,7)             0.0044         calculate D2E/DX2 analytically  !
 ! D9    D(1,2,3,4)             -0.0213         calculate D2E/DX2 analytically  !
 ! D10   D(1,2,3,10)           179.9556         calculate D2E/DX2 analytically  !
 ! D11   D(11,2,3,4)           179.984          calculate D2E/DX2 analytically  !
 ! D12   D(11,2,3,10)           -0.0391         calculate D2E/DX2 analytically  !
 ! D13   D(1,2,11,12)          179.6854         calculate D2E/DX2 analytically  !
 ! D14   D(3,2,11,12)           -0.3199         calculate D2E/DX2 analytically  !
 ! D15   D(2,3,4,5)              0.0101         calculate D2E/DX2 analytically  !
 ! D16   D(2,3,4,9)           -179.9917         calculate D2E/DX2 analytically  !
 ! D17   D(10,3,4,5)          -179.9666         calculate D2E/DX2 analytically  !
 ! D18   D(10,3,4,9)             0.0316         calculate D2E/DX2 analytically  !
 ! D19   D(3,4,5,6)              0.006          calculate D2E/DX2 analytically  !
 ! D20   D(3,4,5,8)           -179.9954         calculate D2E/DX2 analytically  !
 ! D21   D(9,4,5,6)           -179.9922         calculate D2E/DX2 analytically  !
 ! D22   D(9,4,5,8)              0.0064         calculate D2E/DX2 analytically  !
 ! D23   D(4,5,6,1)             -0.0109         calculate D2E/DX2 analytically  !
 ! D24   D(4,5,6,7)            179.9988         calculate D2E/DX2 analytically  !
 ! D25   D(8,5,6,1)            179.9906         calculate D2E/DX2 analytically  !
 ! D26   D(8,5,6,7)              0.0002         calculate D2E/DX2 analytically  !
 ! D27   D(2,11,14,15)         124.6438         calculate D2E/DX2 analytically  !
 ! D28   D(2,11,14,16)        -114.3331         calculate D2E/DX2 analytically  !
 ! D29   D(12,14,15,16)        127.1503         calculate D2E/DX2 analytically  !
 --------------------------------------------------------------------------------
 Trust Radius=3.00D-01 FncErr=1.00D-07 GrdErr=1.00D-07 EigMax=2.50D+02 EigMin=1.00D-04
 Number of steps in this run=      2 maximum allowed number of steps=      2.
 GradGradGradGradGradGradGradGradGradGradGradGradGradGradGradGradGradGrad

                          Input orientation:                          
 ---------------------------------------------------------------------
 Center     Atomic      Atomic             Coordinates (Angstroms)
 Number     Number       Type             X           Y           Z
 ---------------------------------------------------------------------
      1          6           0        0.001589    0.003981    0.027451
      2          6           0        0.001051    0.010658    1.424213
      3          6           0        1.213981    0.007870    2.119482
      4          6           0        2.416840   -0.002010    1.413831
      5          6           0        2.422883   -0.008943    0.019430
      6          6           0        1.208299   -0.005768   -0.668077
      7          1           0        1.196685   -0.011041   -1.750536
      8          1           0        3.358317   -0.016672   -0.523471
      9          1           0        3.350871   -0.004232    1.961279
     10          1           0        1.209070    0.013797    3.202028
     11          8           0       -1.205798    0.019866    2.056677
     12          1           0       -1.071213    0.018749    3.028484
     13          1           0       -0.944648    0.006276   -0.498265
     14          8           0       -0.888766    0.014278    4.785608
     15          1           0       -1.329262    0.736359    5.248740
     16          1           0       -1.207561   -0.782129    5.226055
 ---------------------------------------------------------------------
                    Distance matrix (angstroms):
                    1          2          3          4          5
     1  C    0.000000
     2  C    1.396778   0.000000
     3  C    2.417954   1.398072   0.000000
     4  C    2.784874   2.415844   1.394601   0.000000
     5  C    2.421341   2.799833   2.423209   1.394431   0.000000
     6  C    1.392840   2.415656   2.787598   2.407266   1.395668
     7  H    2.142363   3.392498   3.870103   3.391471   2.153217
     8  H    3.401700   3.881424   3.403525   2.154004   1.081591
     9  H    3.867486   3.392633   2.142773   1.082644   2.152199
    10  H    3.396475   2.149406   1.082573   2.157917   3.406286
    11  O    2.361312   1.362564   2.420623   3.679298   4.161553
    12  H    3.187056   1.929638   2.459373   3.843703   4.611277
    13  H    1.082473   2.142495   3.392975   3.867271   3.407126
    14  O    4.840754   3.477178   3.395558   4.721882   5.803792
    15  H    5.437775   4.113804   4.097687   5.411561   6.479177
    16  H    5.394951   4.067340   4.017308   5.317699   6.394285
                    6          7          8          9         10
     6  C    0.000000
     7  H    1.082534   0.000000
     8  H    2.154903   2.485633   0.000000
     9  H    3.391774   4.291635   2.484793   0.000000
    10  H    3.870155   4.952641   4.301108   2.475297   0.000000
    11  O    3.640441   4.501972   5.243057   4.557731   2.672724
    12  H    4.342965   5.289923   5.677885   4.549097   2.286883
    13  H    2.159668   2.480684   4.303101   4.949844   4.281439
    14  O    5.843010   6.860825   6.798896   5.094281   2.628430
    15  H    6.480640   7.478561   7.473879   5.767107   3.339799
    16  H    6.417158   7.419420   7.381749   5.660671   3.251199
                   11         12         13         14         15
    11  O    0.000000
    12  H    0.981083   0.000000
    13  H    2.568289   3.529041   0.000000
    14  O    2.747290   1.766576   5.284174   0.000000
    15  H    3.273816   2.347571   5.805946   0.964329   0.000000
    16  H    3.269274   2.342929   5.784336   0.964307   1.523527
                   16
    16  H    0.000000
 Stoichiometry    C6H8O2
 Framework group  C1[X(C6H8O2)]
 Deg. of freedom    42
 Full point group                 C1      NOp   1
 Largest Abelian subgroup         C1      NOp   1
 Largest concise Abelian subgroup C1      NOp   1
                         Standard orientation:                         
 ---------------------------------------------------------------------
 Center     Atomic      Atomic             Coordinates (Angstroms)
 Number     Number       Type             X           Y           Z
 ---------------------------------------------------------------------
      1          6           0       -1.054708   -1.291053   -0.002985
      2          6           0        0.123363   -0.540655    0.003252
      3          6           0        0.057565    0.855863    0.007171
      4          6           0       -1.184109    1.490803    0.004377
      5          6           0       -2.363149    0.746317   -0.002086
      6          6           0       -2.289916   -0.647424   -0.005629
      7          1           0       -3.196428   -1.239109   -0.010630
      8          1           0       -3.323822    1.243249   -0.004305
      9          1           0       -1.224618    2.572686    0.007316
     10          1           0        0.973035    1.433659    0.012732
     11          8           0        1.305468   -1.218300    0.005374
     12          1           0        2.052549   -0.582382    0.004722
     13          1           0       -0.989311   -2.371545   -0.005927
     14          8           0        3.436074    0.516087    0.000744
     15          1           0        4.065797    0.390283    0.720155
     16          1           0        3.976186    0.487759   -0.797607
 ---------------------------------------------------------------------
 Rotational constants (GHZ):           4.2812807           1.1504079           0.9105667
 Standard basis: Aug-CC-pVTZ (5D, 7F)
 There are   640 symmetry adapted cartesian basis functions of A   symmetry.
 There are   552 symmetry adapted basis functions of A   symmetry.
   552 basis functions,   792 primitive gaussians,   640 cartesian basis functions
    30 alpha electrons       30 beta electrons
       nuclear repulsion energy       345.0178908909 Hartrees.
 NAtoms=   16 NActive=   16 NUniq=   16 SFac= 1.00D+00 NAtFMM=   60 NAOKFM=F Big=F
 Integral buffers will be    131072 words long.
 Raffenetti 1 integral format.
 Two-electron integral symmetry is turned on.
 Force inversion solution in PCM.
 ------------------------------------------------------------------------------
 Polarizable Continuum Model (PCM)
 =================================
 Model                : PCM.
 Atomic radii         : UFF (Universal Force Field).
 Polarization charges : Total charges.
 Charge compensation  : None.
 Solution method      : Matrix inversion.
 Cavity type          : Scaled VdW (van der Waals Surface) (Alpha=1.100).
 Cavity algorithm     : GePol (No added spheres)
                        Default sphere list used, NSphG=   16.
                        Lebedev-Laikov grids with approx.  5.0 points / Ang**2.
                        Smoothing algorithm: York/Karplus (Gamma=1.0000).
                        Polarization charges: spherical gaussians, with
                                              point-specific exponents (IZeta= 3).
                        Self-potential: point-specific (ISelfS= 7).
                        Self-field    : sphere-specific E.n sum rule (ISelfD= 2).
 1st derivatives      : Analytical E(r).r(x)/FMM algorithm (CHGder, D1EAlg=3).
                        Cavity 1st derivative terms included.
 2nd derivatives      : Analytical E(r).r(xy)/FMM algorithm (CHGder, D2EAlg=3).
                        Cavity 2nd derivative terms included.
 Solvent              : Water, Eps=  78.355300 Eps(inf)=   1.777849
 ------------------------------------------------------------------------------
 Spheres list:
 ISph  on   Nord     Re0    Alpha      Xe            Ye            Ze
    1   C      1    1.9255  1.100     -1.054708     -1.291053     -0.002985
    2   C      2    1.9255  1.100      0.123363     -0.540655      0.003252
    3   C      3    1.9255  1.100      0.057565      0.855863      0.007171
    4   C      4    1.9255  1.100     -1.184109      1.490803      0.004377
    5   C      5    1.9255  1.100     -2.363149      0.746317     -0.002086
    6   C      6    1.9255  1.100     -2.289916     -0.647424     -0.005629
    7   H      7    1.4430  1.100     -3.196428     -1.239109     -0.010630
    8   H      8    1.4430  1.100     -3.323822      1.243249     -0.004305
    9   H      9    1.4430  1.100     -1.224618      2.572686      0.007316
   10   H     10    1.4430  1.100      0.973035      1.433659      0.012732
   11   O     11    1.7500  1.100      1.305468     -1.218300      0.005374
   12   H     12    1.4430  1.100      2.052549     -0.582382      0.004722
   13   H     13    1.4430  1.100     -0.989311     -2.371545     -0.005927
   14   O     14    1.7500  1.100      3.436074      0.516087      0.000744
   15   H     15    1.4430  1.100      4.065797      0.390283      0.720155
   16   H     16    1.4430  1.100      3.976186      0.487759     -0.797607
 ------------------------------------------------------------------------------
 One-electron integrals computed using PRISM.
 NBasis=   552 RedAO= T EigKep=  1.05D-06  NBF=   552
 NBsUse=   551 1.00D-06 EigRej=  7.19D-07 NBFU=   551
 Initial guess from the checkpoint file:  "output.chk"
 B after Tr=    -0.000000    0.000000    0.000000
         Rot=    1.000000    0.000000   -0.000000   -0.000000 Ang=   0.00 deg.
 Requested convergence on RMS density matrix=1.00D-08 within 128 cycles.
 Requested convergence on MAX density matrix=1.00D-06.
 Requested convergence on             energy=1.00D-06.
 No special actions if energy rises.
 Inv3:  Mode=1 IEnd=     6134700.
 Iteration    1 A*A^-1 deviation from unit magnitude is 3.00D-15 for     37.
 Iteration    1 A*A^-1 deviation from orthogonality  is 2.12D-15 for    733    161.
 Iteration    1 A^-1*A deviation from unit magnitude is 3.00D-15 for     37.
 Iteration    1 A^-1*A deviation from orthogonality  is 2.18D-15 for    693    661.
 Error on total polarization charges =  0.01382
 SCF Done:  E(RHF) =  -381.750596186     A.U. after    1 cycles
            NFock=  1  Conv=0.45D-09     -V/T= 2.0016
 ExpMin= 2.53D-02 ExpMax= 1.53D+04 ExpMxC= 5.22D+02 IAcc=3 IRadAn=         5 AccDes= 0.00D+00
 HarFok:  IExCor=  205 AccDes= 0.00D+00 IRadAn=         5 IDoV=-2 UseB2=F ITyADJ=14
 ICtDFT= 12500011 ScaDFX=  1.000000  1.000000  1.000000  1.000000
 Range of M.O.s used for correlation:     9   551
 NBasis=   552 NAE=    30 NBE=    30 NFC=     8 NFV=     0
 NROrb=    543 NOA=    22 NOB=    22 NVA=   521 NVB=   521

 **** Warning!!: The largest alpha MO coefficient is  0.19887015D+03

 Disk-based method using ON**2 memory for 22 occupieds at a time.
 Permanent disk used for amplitudes=   303222000 words.
 Estimated scratch disk usage= 11576786004 words.
 Actual    scratch disk usage= 11135876692 words.
 JobTyp=1 Pass  1:  I=   9 to  30 NPSUse= 15 ParTrn=T ParDer=T DoDerP=T.
 Spin components of T(2) and E(2):
     alpha-alpha T2 =       0.6199443818D-01 E2=     -0.1872114411D+00
     alpha-beta  T2 =       0.3277091869D+00 E2=     -0.1103718422D+01
     beta-beta   T2 =       0.6199443818D-01 E2=     -0.1872114411D+00
 ANorm=    0.1204864334D+01
 E2 =    -0.1478141304D+01 EUMP2 =    -0.38322873748999D+03
 G2DrvN: will do    17 centers at a time, making    1 passes.
 Calling FoFCou, ICntrl=  3107 FMM=F I1Cent=   0 AccDes= 0.00D+00.
 NEqPCM:  Using equilibrium solvation (IEInf=0, Eps=  78.3553, EpsInf=   1.7778)
 G2PCM: DoFxE=T DoFxN=T DoGrad=T DoDP/DQ/DG/TGxP=FFFF NFrqRd=   0 IEInf=0 SqF1=F DoCFld=F IF1Alg=4.
 End of G2Drv F.D. properties file   721 does not exist.
 End of G2Drv F.D. properties file   722 does not exist.
 End of G2Drv F.D. properties file   788 does not exist.
          IDoAtm=1111111111111111
 NEqPCM:  Using equilibrium solvation (IEInf=0, Eps=  78.3553, EpsInf=   1.7778)
          Differentiating once with respect to electric field.
                with respect to dipole field.
          Differentiating once with respect to nuclear coordinates.
          There are    51 degrees of freedom in the 1st order CPHF.  IDoFFX=6 NUNeed=    51.
     48 vectors produced by pass  0 Test12= 3.06D-14 1.96D-09 XBig12= 3.49D+01 2.43D+00.
 AX will form    48 AO Fock derivatives at one time.
     48 vectors produced by pass  1 Test12= 3.06D-14 1.96D-09 XBig12= 1.77D+00 2.19D-01.
     48 vectors produced by pass  2 Test12= 3.06D-14 1.96D-09 XBig12= 4.34D-02 2.59D-02.
     48 vectors produced by pass  3 Test12= 3.06D-14 1.96D-09 XBig12= 5.85D-04 2.77D-03.
     48 vectors produced by pass  4 Test12= 3.06D-14 1.96D-09 XBig12= 4.92D-06 2.11D-04.
     48 vectors produced by pass  5 Test12= 3.06D-14 1.96D-09 XBig12= 3.76D-08 2.05D-05.
     48 vectors produced by pass  6 Test12= 3.06D-14 1.96D-09 XBig12= 2.82D-10 1.77D-06.
     29 vectors produced by pass  7 Test12= 3.06D-14 1.96D-09 XBig12= 1.86D-12 1.44D-07.
      3 vectors produced by pass  8 Test12= 3.06D-14 1.96D-09 XBig12= 1.19D-14 1.37D-08.
 InvSVY:  IOpt=1 It=  1 EMax= 1.78D-15
 Solved reduced A of dimension   368 with    51 vectors.
 End of Minotr F.D. properties file   721 does not exist.
 End of Minotr F.D. properties file   722 does not exist.
 End of Minotr F.D. properties file   788 does not exist.
 MDV=  6039797760.
 Form MO integral derivatives with frozen-active canonical formalism.
 Discarding MO integrals.
 Reordered first order wavefunction length =    488593800
 In DefCFB: NBatch=  1 ICI= 30 ICA=521 LFMax= 66
            Large arrays: LIAPS= 22047052800 LIARS=  3851232000 words.
 Semi-Direct transformation.
 ModeAB=           4 MOrb=            30 LenV=    6032493868
 LASXX=   2427355680 LTotXX=  2427355680 LenRXX=  4867750950
 LTotAB=  2440395270 MaxLAS=  3215696610 LenRXY=           0
 NonZer=  7295106630 LenScr= 14647430144 LnRSAI=  3215696610
 LnScr1=  6456614400 LExtra=           0 Total=  29187492104
 MaxDsk=          -1 SrtSym=           T ITran=            4
 JobTyp=0 Pass  1:  I=   1 to  30.
 (rs|ai) integrals will be sorted in core.
 SymMOI:  orbitals are not symmetric.
 Spin components of T(2) and E(2):
     alpha-alpha T2 =       0.6199443818D-01 E2=     -0.1872114411D+00
     alpha-beta  T2 =       0.3277091869D+00 E2=     -0.1103718422D+01
     beta-beta   T2 =       0.6199443818D-01 E2=     -0.1872114411D+00
 ANorm=    0.1703935482D+01
 E2 =    -0.1478141304D+01 EUMP2 =    -0.38322873748999D+03
          IDoAtm=1111111111111111
 NEqPCM:  Using equilibrium solvation (IEInf=0, Eps=  78.3553, EpsInf=   1.7778)
          Differentiating once with respect to electric field.
                with respect to dipole field.
          Differentiating once with respect to nuclear coordinates.
          There are     1 degrees of freedom in the 1st order CPHF.  IDoFFX=0 NUNeed=     1.
 LinEq1:  Iter=  0 NonCon=     1 RMS=2.10D-03 Max=3.69D-02 NDo=     1
 AX will form     1 AO Fock derivatives at one time.
 LinEq1:  Iter=  1 NonCon=     1 RMS=5.26D-04 Max=1.06D-02 NDo=     1
 LinEq1:  Iter=  2 NonCon=     1 RMS=2.00D-04 Max=7.29D-03 NDo=     1
 LinEq1:  Iter=  3 NonCon=     1 RMS=7.25D-05 Max=2.92D-03 NDo=     1
 LinEq1:  Iter=  4 NonCon=     1 RMS=3.12D-05 Max=8.71D-04 NDo=     1
 LinEq1:  Iter=  5 NonCon=     1 RMS=1.03D-05 Max=2.56D-04 NDo=     1
 LinEq1:  Iter=  6 NonCon=     1 RMS=2.47D-06 Max=5.11D-05 NDo=     1
 LinEq1:  Iter=  7 NonCon=     1 RMS=6.06D-07 Max=1.21D-05 NDo=     1
 LinEq1:  Iter=  8 NonCon=     1 RMS=2.23D-07 Max=5.52D-06 NDo=     1
 LinEq1:  Iter=  9 NonCon=     1 RMS=4.60D-08 Max=8.74D-07 NDo=     1
 LinEq1:  Iter= 10 NonCon=     1 RMS=1.82D-08 Max=4.83D-07 NDo=     1
 LinEq1:  Iter= 11 NonCon=     1 RMS=5.46D-09 Max=1.70D-07 NDo=     1
 LinEq1:  Iter= 12 NonCon=     1 RMS=1.59D-09 Max=6.56D-08 NDo=     1
 LinEq1:  Iter= 13 NonCon=     1 RMS=5.39D-10 Max=2.22D-08 NDo=     1
 LinEq1:  Iter= 14 NonCon=     1 RMS=1.98D-10 Max=3.43D-09 NDo=     1
 LinEq1:  Iter= 15 NonCon=     1 RMS=5.12D-11 Max=1.27D-09 NDo=     1
 LinEq1:  Iter= 16 NonCon=     0 RMS=1.86D-11 Max=4.45D-10 NDo=     1
 Linear equations converged to 1.000D-10 1.000D-09 after    16 iterations.
 End of Minotr F.D. properties file   721 does not exist.
 End of Minotr F.D. properties file   722 does not exist.
 End of Minotr F.D. properties file   788 does not exist.
 Symmetrizing basis deriv contribution to polar:
 IMax=3 JMax=2 DiffMx= 0.00D+00
 G2DrvN: will do    17 centers at a time, making    1 passes.
 Calling FoFCou, ICntrl=  3107 FMM=F I1Cent=   0 AccDes= 0.00D+00.
 NEqPCM:  Using equilibrium solvation (IEInf=0, Eps=  78.3553, EpsInf=   1.7778)
 G2PCM: DoFxE=T DoFxN=F DoGrad=F DoDP/DQ/DG/TGxP=FFFF NFrqRd=   0 IEInf=0 SqF1=F DoCFld=F IF1Alg=4.
 End of G2Drv F.D. properties file   721 does not exist.
 End of G2Drv F.D. properties file   722 does not exist.
 End of G2Drv F.D. properties file   788 does not exist.
 Would need an additional 36166310857 words for in-memory AO integral storage.
 DD1Dir will call FoFJK   2 times, MxPair=       466
 NAB=   465 NAA=     0 NBB=     0 NumPrc= 15.
 FoFJK:  IHMeth= 1 ICntrl=     200 DoSepK=F KAlg= 0 I1Cent=           0 FoldK=F
 IRaf= 990000000 NMat=     466 IRICut=     582 DoRegI=T DoRafI=T ISym2E= 2 IDoP0=3 IntGTp=3.
 FoFCou: FMM=F IPFlag=           0 FMFlag=           0 FMFlg1=           0
         NFxFlg=           0 DoJE=F BraDBF=F KetDBF=F FulRan=T
         wScrn=  0.000000 ICntrl=       200 IOpCl=  0 I1Cent=           0 NGrid=           0
         NMat0=  466 NMatS0=      0 NMatT0=  233 NMatD0=  466 NMtDS0=    0 NMtDT0=    0
 Integrals replicated using symmetry in FoFCou.
 Raff kept on since  95.46% of shell-pairs survive, threshold=   0.20 IRatSp=95.
 G2PCM: DoFxE=F DoFxN=F DoGrad=T DoDP/DQ/DG/TGxP=FFFF NFrqRd=   0 IEInf=0 SqF1=F DoCFld=F IF1Alg=4.
 Discarding MO integrals.

 **********************************************************************

            Population analysis using the SCF Density.

 **********************************************************************

 Orbital symmetries:
       Occupied  (A) (A) (A) (A) (A) (A) (A) (A) (A) (A) (A) (A)
                 (A) (A) (A) (A) (A) (A) (A) (A) (A) (A) (A) (A)
                 (A) (A) (A) (A) (A) (A)
       Virtual   (A) (A) (A) (A) (A) (A) (A) (A) (A) (A) (A) (A)
                 (A) (A) (A) (A) (A) (A) (A) (A) (A) (A) (A) (A)
                 (A) (A) (A) (A) (A) (A) (A) (A) (A) (A) (A) (A)
                 (A) (A) (A) (A) (A) (A) (A) (A) (A) (A) (A) (A)
                 (A) (A) (A) (A) (A) (A) (A) (A) (A) (A) (A) (A)
                 (A) (A) (A) (A) (A) (A) (A) (A) (A) (A) (A) (A)
                 (A) (A) (A) (A) (A) (A) (A) (A) (A) (A) (A) (A)
                 (A) (A) (A) (A) (A) (A) (A) (A) (A) (A) (A) (A)
                 (A) (A) (A) (A) (A) (A) (A) (A) (A) (A) (A) (A)
                 (A) (A) (A) (A) (A) (A) (A) (A) (A) (A) (A) (A)
                 (A) (A) (A) (A) (A) (A) (A) (A) (A) (A) (A) (A)
                 (A) (A) (A) (A) (A) (A) (A) (A) (A) (A) (A) (A)
                 (A) (A) (A) (A) (A) (A) (A) (A) (A) (A) (A) (A)
                 (A) (A) (A) (A) (A) (A) (A) (A) (A) (A) (A) (A)
                 (A) (A) (A) (A) (A) (A) (A) (A) (A) (A) (A) (A)
                 (A) (A) (A) (A) (A) (A) (A) (A) (A) (A) (A) (A)
                 (A) (A) (A) (A) (A) (A) (A) (A) (A) (A) (A) (A)
                 (A) (A) (A) (A) (A) (A) (A) (A) (A) (A) (A) (A)
                 (A) (A) (A) (A) (A) (A) (A) (A) (A) (A) (A) (A)
                 (A) (A) (A) (A) (A) (A) (A) (A) (A) (A) (A) (A)
                 (A) (A) (A) (A) (A) (A) (A) (A) (A) (A) (A) (A)
                 (A) (A) (A) (A) (A) (A) (A) (A) (A) (A) (A) (A)
                 (A) (A) (A) (A) (A) (A) (A) (A) (A) (A) (A) (A)
                 (A) (A) (A) (A) (A) (A) (A) (A) (A) (A) (A) (A)
                 (A) (A) (A) (A) (A) (A) (A) (A) (A) (A) (A) (A)
                 (A) (A) (A) (A) (A) (A) (A) (A) (A) (A) (A) (A)
                 (A) (A) (A) (A) (A) (A) (A) (A) (A) (A) (A) (A)
                 (A) (A) (A) (A) (A) (A) (A) (A) (A) (A) (A) (A)
                 (A) (A) (A) (A) (A) (A) (A) (A) (A) (A) (A) (A)
                 (A) (A) (A) (A) (A) (A) (A) (A) (A) (A) (A) (A)
                 (A) (A) (A) (A) (A) (A) (A) (A) (A) (A) (A) (A)
                 (A) (A) (A) (A) (A) (A) (A) (A) (A) (A) (A) (A)
                 (A) (A) (A) (A) (A) (A) (A) (A) (A) (A) (A) (A)
                 (A) (A) (A) (A) (A) (A) (A) (A) (A) (A) (A) (A)
                 (A) (A) (A) (A) (A) (A) (A) (A) (A) (A) (A) (A)
                 (A) (A) (A) (A) (A) (A) (A) (A) (A) (A) (A) (A)
                 (A) (A) (A) (A) (A) (A) (A) (A) (A) (A) (A) (A)
                 (A) (A) (A) (A) (A) (A) (A) (A) (A) (A) (A) (A)
                 (A) (A) (A) (A) (A) (A) (A) (A) (A) (A) (A) (A)
                 (A) (A) (A) (A) (A) (A) (A) (A) (A) (A) (A) (A)
                 (A) (A) (A) (A) (A) (A) (A) (A) (A) (A) (A) (A)
                 (A) (A) (A) (A) (A) (A) (A) (A) (A) (A) (A) (A)
                 (A) (A) (A) (A) (A) (A) (A) (A) (A) (A) (A) (A)
                 (A) (A) (A) (A) (A)
 The electronic state is 1-A.
 Alpha  occ. eigenvalues --  -20.58718 -20.57466 -11.30192 -11.24154 -11.24118
 Alpha  occ. eigenvalues --  -11.22923 -11.22819 -11.22700  -1.39478  -1.37158
 Alpha  occ. eigenvalues --   -1.14617  -1.01897  -1.00299  -0.84435  -0.82049
 Alpha  occ. eigenvalues --   -0.73363  -0.73127  -0.68698  -0.64893  -0.61814
 Alpha  occ. eigenvalues --   -0.60840  -0.58665  -0.58343  -0.56297  -0.52992
 Alpha  occ. eigenvalues --   -0.51440  -0.48799  -0.48244  -0.34386  -0.31460
 Alpha virt. eigenvalues --    0.02960   0.03543   0.03712   0.04854   0.05188
 Alpha virt. eigenvalues --    0.05271   0.06665   0.07010   0.09551   0.10076
 Alpha virt. eigenvalues --    0.10691   0.10816   0.11315   0.11409   0.11856
 Alpha virt. eigenvalues --    0.12665   0.12786   0.13208   0.13376   0.13792
 Alpha virt. eigenvalues --    0.14335   0.14446   0.15509   0.15791   0.16359
 Alpha virt. eigenvalues --    0.16770   0.17034   0.17273   0.18806   0.18852
 Alpha virt. eigenvalues --    0.20826   0.21898   0.22327   0.23318   0.23663
 Alpha virt. eigenvalues --    0.24987   0.25703   0.25950   0.27118   0.27416
 Alpha virt. eigenvalues --    0.27678   0.28271   0.29272   0.30127   0.30359
 Alpha virt. eigenvalues --    0.31169   0.31496   0.31782   0.32458   0.32633
 Alpha virt. eigenvalues --    0.32990   0.33466   0.34160   0.35436   0.36230
 Alpha virt. eigenvalues --    0.36342   0.37233   0.37558   0.38381   0.40643
 Alpha virt. eigenvalues --    0.40708   0.41142   0.41555   0.42911   0.43314
 Alpha virt. eigenvalues --    0.43937   0.44194   0.44718   0.45212   0.45510
 Alpha virt. eigenvalues --    0.45631   0.46163   0.46533   0.47256   0.47362
 Alpha virt. eigenvalues --    0.47848   0.48363   0.48778   0.48953   0.49417
 Alpha virt. eigenvalues --    0.50428   0.51184   0.51365   0.52033   0.52452
 Alpha virt. eigenvalues --    0.52989   0.54283   0.54813   0.55067   0.55333
 Alpha virt. eigenvalues --    0.56492   0.59424   0.60549   0.60915   0.62094
 Alpha virt. eigenvalues --    0.62488   0.63164   0.64116   0.64742   0.65611
 Alpha virt. eigenvalues --    0.65840   0.66679   0.67633   0.67833   0.67879
 Alpha virt. eigenvalues --    0.70647   0.71249   0.71420   0.73229   0.74012
 Alpha virt. eigenvalues --    0.74911   0.75191   0.76076   0.76437   0.76827
 Alpha virt. eigenvalues --    0.78632   0.79091   0.80777   0.81699   0.82585
 Alpha virt. eigenvalues --    0.84178   0.84475   0.84690   0.85827   0.86141
 Alpha virt. eigenvalues --    0.86323   0.87399   0.87756   0.88302   0.88906
 Alpha virt. eigenvalues --    0.89180   0.90532   0.90811   0.91378   0.92027
 Alpha virt. eigenvalues --    0.92649   0.94703   0.95718   0.96377   0.96537
 Alpha virt. eigenvalues --    0.96956   0.97632   0.98065   0.98271   0.99037
 Alpha virt. eigenvalues --    0.99268   1.00324   1.00918   1.01155   1.02772
 Alpha virt. eigenvalues --    1.02861   1.04104   1.04562   1.04681   1.05527
 Alpha virt. eigenvalues --    1.06140   1.06442   1.07102   1.08285   1.08719
 Alpha virt. eigenvalues --    1.09174   1.09461   1.09596   1.10157   1.11541
 Alpha virt. eigenvalues --    1.11623   1.12356   1.13584   1.16468   1.17085
 Alpha virt. eigenvalues --    1.17527   1.18516   1.18629   1.19255   1.19892
 Alpha virt. eigenvalues --    1.20143   1.20649   1.20957   1.21110   1.21645
 Alpha virt. eigenvalues --    1.22833   1.24014   1.24964   1.25783   1.26624
 Alpha virt. eigenvalues --    1.27133   1.28870   1.29525   1.29975   1.32721
 Alpha virt. eigenvalues --    1.33738   1.34509   1.36270   1.36784   1.37625
 Alpha virt. eigenvalues --    1.39200   1.39626   1.40865   1.41906   1.42220
 Alpha virt. eigenvalues --    1.44611   1.45429   1.45948   1.46642   1.47400
 Alpha virt. eigenvalues --    1.49086   1.52011   1.52756   1.53610   1.53899
 Alpha virt. eigenvalues --    1.54421   1.55741   1.57230   1.58267   1.61447
 Alpha virt. eigenvalues --    1.62857   1.63166   1.66600   1.66880   1.69573
 Alpha virt. eigenvalues --    1.69672   1.70537   1.71243   1.73188   1.74047
 Alpha virt. eigenvalues --    1.74321   1.75132   1.76127   1.78117   1.79135
 Alpha virt. eigenvalues --    1.80208   1.81801   1.84459   1.84697   1.85256
 Alpha virt. eigenvalues --    1.85551   1.86219   1.87018   1.87695   1.87812
 Alpha virt. eigenvalues --    1.88752   1.90136   1.92571   1.93227   1.94526
 Alpha virt. eigenvalues --    1.97183   1.98180   1.98902   2.00841   2.01226
 Alpha virt. eigenvalues --    2.01487   2.03686   2.05302   2.05719   2.06020
 Alpha virt. eigenvalues --    2.07642   2.08693   2.09287   2.10932   2.11973
 Alpha virt. eigenvalues --    2.12455   2.13189   2.15330   2.15940   2.16949
 Alpha virt. eigenvalues --    2.17510   2.19709   2.20506   2.23651   2.27342
 Alpha virt. eigenvalues --    2.28295   2.30232   2.35226   2.35497   2.36042
 Alpha virt. eigenvalues --    2.37726   2.39212   2.40945   2.41863   2.42325
 Alpha virt. eigenvalues --    2.43192   2.44372   2.47131   2.49914   2.53505
 Alpha virt. eigenvalues --    2.55036   2.55908   2.57148   2.58830   2.59255
 Alpha virt. eigenvalues --    2.60787   2.63334   2.64290   2.65772   2.67147
 Alpha virt. eigenvalues --    2.69470   2.72494   2.72977   2.74318   2.76585
 Alpha virt. eigenvalues --    2.77428   2.77749   2.79767   2.81780   2.85460
 Alpha virt. eigenvalues --    2.88092   2.90270   2.92780   2.92891   2.94233
 Alpha virt. eigenvalues --    2.99369   3.00238   3.02868   3.05647   3.11099
 Alpha virt. eigenvalues --    3.11580   3.15181   3.19205   3.19751   3.22396
 Alpha virt. eigenvalues --    3.24697   3.25627   3.26482   3.28848   3.32097
 Alpha virt. eigenvalues --    3.32933   3.36308   3.36391   3.38879   3.39548
 Alpha virt. eigenvalues --    3.40729   3.40969   3.43096   3.44576   3.44770
 Alpha virt. eigenvalues --    3.45660   3.51047   3.53844   3.54582   3.54878
 Alpha virt. eigenvalues --    3.55654   3.57494   3.57918   3.60959   3.61620
 Alpha virt. eigenvalues --    3.62299   3.64397   3.64898   3.67652   3.68863
 Alpha virt. eigenvalues --    3.71540   3.74771   3.75519   3.76372   3.82861
 Alpha virt. eigenvalues --    3.83421   3.84095   3.84555   3.85467   3.87283
 Alpha virt. eigenvalues --    3.88126   3.88862   3.89515   3.91356   3.91935
 Alpha virt. eigenvalues --    3.93584   3.94256   3.97993   3.98583   3.99904
 Alpha virt. eigenvalues --    4.03146   4.04457   4.07000   4.07985   4.08755
 Alpha virt. eigenvalues --    4.10187   4.11883   4.11960   4.14803   4.15179
 Alpha virt. eigenvalues --    4.17462   4.20204   4.21393   4.23200   4.25885
 Alpha virt. eigenvalues --    4.26782   4.27074   4.27518   4.28160   4.28830
 Alpha virt. eigenvalues --    4.29852   4.32952   4.34664   4.34849   4.35429
 Alpha virt. eigenvalues --    4.38548   4.40438   4.41132   4.42923   4.43228
 Alpha virt. eigenvalues --    4.43903   4.44306   4.46301   4.48172   4.48324
 Alpha virt. eigenvalues --    4.51399   4.52105   4.54663   4.55455   4.56493
 Alpha virt. eigenvalues --    4.59880   4.60249   4.62801   4.65514   4.66242
 Alpha virt. eigenvalues --    4.69224   4.71526   4.71896   4.74774   4.76238
 Alpha virt. eigenvalues --    4.76772   4.78314   4.81311   4.81692   4.87170
 Alpha virt. eigenvalues --    4.89677   4.91901   4.92175   4.93642   4.95740
 Alpha virt. eigenvalues --    4.98534   4.99679   5.02056   5.05615   5.05868
 Alpha virt. eigenvalues --    5.08420   5.09394   5.10817   5.13292   5.15241
 Alpha virt. eigenvalues --    5.15461   5.15862   5.16154   5.16782   5.17636
 Alpha virt. eigenvalues --    5.18855   5.24096   5.27951   5.28499   5.30530
 Alpha virt. eigenvalues --    5.31649   5.33184   5.33616   5.35096   5.37147
 Alpha virt. eigenvalues --    5.42102   5.43789   5.43920   5.48307   5.53336
 Alpha virt. eigenvalues --    5.58605   5.59891   5.62831   5.69041   5.72380
 Alpha virt. eigenvalues --    5.77343   5.78954   5.80557   5.83872   5.89194
 Alpha virt. eigenvalues --    5.94770   6.08210   6.10438   6.16555   6.23649
 Alpha virt. eigenvalues --    6.25454   6.31542   6.34300   6.39834   6.46830
 Alpha virt. eigenvalues --    6.49691   6.58746   6.58845   6.71200   6.77694
 Alpha virt. eigenvalues --    6.87423   6.89339   6.89941   6.92873   6.98630
 Alpha virt. eigenvalues --    7.03133   7.06444   7.12728   7.22101   7.24756
 Alpha virt. eigenvalues --    7.29980   7.30706   7.36707   7.43977   7.45125
 Alpha virt. eigenvalues --    7.50042   7.51254   7.56719   7.69666   7.75663
 Alpha virt. eigenvalues --    7.79814   7.83893   7.93307   8.01861   8.09037
 Alpha virt. eigenvalues --    8.47141   8.82372   8.87787  16.08243  16.10209
 Alpha virt. eigenvalues --   16.24440  17.53985  17.98534  19.36532  19.55973
 Alpha virt. eigenvalues --   19.96445
          Condensed to atoms (all electrons):
               1          2          3          4          5          6
     1  C    6.990005  -0.321708   0.495268  -0.363379   0.528835  -0.320251
     2  C   -0.321708   5.467560  -0.218266   0.123372  -0.455937   0.223903
     3  C    0.495268  -0.218266   7.176772  -0.173046   0.451812  -0.459020
     4  C   -0.363379   0.123372  -0.173046   7.154143  -0.416299   0.338636
     5  C    0.528835  -0.455937   0.451812  -0.416299   6.893224  -0.489387
     6  C   -0.320251   0.223903  -0.459020   0.338636  -0.489387   6.863010
     7  H   -0.030274  -0.029647   0.068615  -0.057416  -0.144525   0.330283
     8  H   -0.045527   0.038889   0.012156  -0.085406   0.363857  -0.191490
     9  H    0.096639  -0.126960  -0.197228   0.354626  -0.032262  -0.012039
    10  H   -0.128975   0.143893  -0.102526  -0.343843  -0.102341   0.083412
    11  O   -0.000918   0.041613  -0.176203   0.013051   0.019144   0.016343
    12  H   -0.061089   0.107282  -0.039083  -0.010886  -0.008297   0.004610
    13  H    0.099555  -0.030609  -0.093920   0.051885  -0.017117  -0.036838
    14  O   -0.020333  -0.005244   0.045135   0.012748   0.003830  -0.003011
    15  H    0.000697   0.000013  -0.001547  -0.001828  -0.000173   0.000268
    16  H    0.000625  -0.001511  -0.001048  -0.001794  -0.000142   0.000232
               7          8          9         10         11         12
     1  C   -0.030274  -0.045527   0.096639  -0.128975  -0.000918  -0.061089
     2  C   -0.029647   0.038889  -0.126960   0.143893   0.041613   0.107282
     3  C    0.068615   0.012156  -0.197228  -0.102526  -0.176203  -0.039083
     4  C   -0.057416  -0.085406   0.354626  -0.343843   0.013051  -0.010886
     5  C   -0.144525   0.363857  -0.032262  -0.102341   0.019144  -0.008297
     6  C    0.330283  -0.191490  -0.012039   0.083412   0.016343   0.004610
     7  H    0.625606  -0.137497   0.019455  -0.006507   0.007778  -0.001461
     8  H   -0.137497   0.621094  -0.134907   0.017127  -0.004221   0.000022
     9  H    0.019455  -0.134907   0.866397  -0.230593   0.018341  -0.005269
    10  H   -0.006507   0.017127  -0.230593   1.022362  -0.120445   0.073904
    11  O    0.007778  -0.004221   0.018341  -0.120445   9.112993   0.054444
    12  H   -0.001461   0.000022  -0.005269   0.073904   0.054444   0.537076
    13  H   -0.075921   0.009908  -0.004023   0.013128  -0.071524   0.015383
    14  O   -0.000012  -0.000049   0.000181  -0.061910  -0.038275   0.029948
    15  H   -0.000031   0.000043  -0.000254   0.007068  -0.007772   0.000766
    16  H   -0.000041   0.000050  -0.000269   0.005763  -0.006319   0.002926
              13         14         15         16
     1  C    0.099555  -0.020333   0.000697   0.000625
     2  C   -0.030609  -0.005244   0.000013  -0.001511
     3  C   -0.093920   0.045135  -0.001547  -0.001048
     4  C    0.051885   0.012748  -0.001828  -0.001794
     5  C   -0.017117   0.003830  -0.000173  -0.000142
     6  C   -0.036838  -0.003011   0.000268   0.000232
     7  H   -0.075921  -0.000012  -0.000031  -0.000041
     8  H    0.009908  -0.000049   0.000043   0.000050
     9  H   -0.004023   0.000181  -0.000254  -0.000269
    10  H    0.013128  -0.061910   0.007068   0.005763
    11  O   -0.071524  -0.038275  -0.007772  -0.006319
    12  H    0.015383   0.029948   0.000766   0.002926
    13  H    0.501672   0.000161   0.000146   0.000192
    14  O    0.000161   7.800604   0.323720   0.334840
    15  H    0.000146   0.323720   0.464878  -0.014667
    16  H    0.000192   0.334840  -0.014667   0.452184
 Mulliken charges:
               1
     1  C   -0.919170
     2  C    1.043357
     3  C   -0.787871
     4  C   -0.594564
     5  C   -0.594223
     6  C   -0.348659
     7  H    0.431596
     8  H    0.535952
     9  H    0.388163
    10  H    0.730484
    11  O   -0.858031
    12  H    0.299724
    13  H    0.637922
    14  O   -0.422332
    15  H    0.228673
    16  H    0.228980
 Sum of Mulliken charges =  -0.00000
 Mulliken charges with hydrogens summed into heavy atoms:
               1
     1  C   -0.281248
     2  C    1.043357
     3  C   -0.057387
     4  C   -0.206401
     5  C   -0.058272
     6  C    0.082937
    11  O   -0.558307
    14  O    0.035321
 APT charges:
               1
     1  C   -0.156639
     2  C    0.753295
     3  C   -0.190783
     4  C    0.031747
     5  C   -0.159759
     6  C    0.026804
     7  H    0.047438
     8  H    0.046995
     9  H    0.045875
    10  H    0.083151
    11  O   -1.089519
    12  H    0.571682
    13  H    0.063696
    14  O   -0.724797
    15  H    0.325690
    16  H    0.325124
 Sum of APT charges =   0.00000
 APT charges with hydrogens summed into heavy atoms:
               1
     1  C   -0.092942
     2  C    0.753295
     3  C   -0.107632
     4  C    0.077622
     5  C   -0.112764
     6  C    0.074242
    11  O   -0.517837
    14  O   -0.073984
 Electronic spatial extent (au):  <R**2>=           1225.2411
 Charge=             -0.0000 electrons
 Dipole moment (field-independent basis, Debye):
    X=              3.9493    Y=              1.6976    Z=             -0.1566  Tot=              4.3015
 Quadrupole moment (field-independent basis, Debye-Ang):
   XX=            -21.3986   YY=            -48.1440   ZZ=            -50.5034
   XY=              3.6539   XZ=             -0.4211   YZ=             -0.2430
 Traceless Quadrupole moment (field-independent basis, Debye-Ang):
   XX=             18.6167   YY=             -8.1287   ZZ=            -10.4881
   XY=              3.6539   XZ=             -0.4211   YZ=             -0.2430
 Octapole moment (field-independent basis, Debye-Ang**2):
  XXX=            130.9049  YYY=              4.6685  ZZZ=             -0.4058  XYY=             -4.0603
  XXY=              6.2471  XXZ=             -1.2666  XZZ=             26.6868  YZZ=             -0.1874
  YYZ=             -0.2580  XYZ=             -1.0623
 Hexadecapole moment (field-independent basis, Debye-Ang**3):
 XXXX=           -541.8936 YYYY=           -345.5931 ZZZZ=            -61.5895 XXXY=             39.5391
 XXXZ=             -1.8818 YYYX=              7.6942 YYYZ=             -0.1266 ZZZX=             -1.4945
 ZZZY=             -0.5140 XXYY=           -250.7340 XXZZ=           -171.7766 YYZZ=            -79.6810
 XXYZ=             -3.8253 YYXZ=             -0.8956 ZZXY=              7.5234
 N-N= 3.450178908909D+02 E-N=-1.586087765965D+03  KE= 3.811541462847D+02
  Exact polarizability:     140.061      -2.749     128.557       0.174       0.090      76.190
 Approx polarizability:      89.235      -0.838      86.207       0.124      -0.012      58.875
 D2PCM: PCM CHGder 2nd derivatives, FixD1E=F FixD2E=F DoIter=F DoCFld=F I1PDM=2
 Calling FoFJK, ICntrl=  10100127 FMM=F ISym2X=0 I1Cent= 0 IOpClX= 0 NMat=1 NMatS=1 NMatT=0.
 Full mass-weighted force constant matrix:
 Low frequencies ---  -11.2789   -5.9470   -3.6597   -0.0015    0.0009    0.0019
 Low frequencies ---   44.7925   75.7743   76.7391
 Diagonal vibrational polarizability:
       29.9197397     169.2097402     357.6436884
 Harmonic frequencies (cm**-1), IR intensities (KM/Mole), Raman scattering
 activities (A**4/AMU), depolarization ratios for plane and unpolarized
 incident light, reduced masses (AMU), force constants (mDyne/A),
 and normal coordinates:
                      1                      2                      3
                      A                      A                      A
 Frequencies --     44.6414                75.6632                76.7313
 Red. masses --      4.4984                 1.0834                 3.8023
 Frc consts  --      0.0053                 0.0037                 0.0132
 IR Inten    --      2.2124                62.6563                11.8665
  Atom  AN      X      Y      Z        X      Y      Z        X      Y      Z
     1   6    -0.00  -0.00   0.09    -0.00  -0.00   0.01     0.03   0.02   0.00
     2   6    -0.00   0.00  -0.13     0.00  -0.01   0.01    -0.02   0.10   0.01
     3   6    -0.00   0.00  -0.24     0.02  -0.01   0.00    -0.11   0.09   0.00
     4   6    -0.00   0.00  -0.11     0.02  -0.00  -0.01    -0.16   0.01  -0.00
     5   6    -0.00  -0.00   0.11     0.01   0.01  -0.02    -0.11  -0.07  -0.01
     6   6    -0.00  -0.00   0.21     0.00   0.01  -0.01    -0.01  -0.07  -0.01
     7   1    -0.00  -0.00   0.39    -0.00   0.02  -0.01     0.03  -0.13  -0.01
     8   1    -0.00  -0.00   0.21     0.02   0.02  -0.03    -0.14  -0.13  -0.01
     9   1    -0.00   0.00  -0.20     0.03  -0.00  -0.02    -0.23   0.00  -0.00
    10   1     0.00   0.00  -0.41     0.02  -0.02   0.02    -0.15   0.16   0.01
    11   8     0.00   0.00  -0.24    -0.00  -0.02   0.02     0.01   0.16   0.01
    12   1     0.00   0.00  -0.15    -0.00  -0.02  -0.00     0.01   0.17  -0.00
    13   1    -0.00  -0.00   0.17    -0.01  -0.00   0.01     0.10   0.02   0.00
    14   8     0.00  -0.00   0.25    -0.03   0.02   0.03     0.27  -0.18   0.01
    15   1    -0.07  -0.21   0.28     0.31  -0.46  -0.35     0.39  -0.62  -0.17
    16   1     0.08   0.23   0.30    -0.41   0.58  -0.24     0.08  -0.09  -0.12
                      4                      5                      6
                      A                      A                      A
 Frequencies --    185.2812               222.0368               251.3865
 Red. masses --      5.1579                 4.3815                 1.2303
 Frc consts  --      0.1043                 0.1273                 0.0458
 IR Inten    --     13.1815                 1.6248               305.0711
  Atom  AN      X      Y      Z        X      Y      Z        X      Y      Z
     1   6    -0.15  -0.05   0.00     0.00   0.00  -0.26     0.01   0.01  -0.00
     2   6    -0.11  -0.11   0.00    -0.00  -0.00  -0.12     0.01   0.02  -0.00
     3   6    -0.02  -0.11   0.00     0.00  -0.00  -0.25    -0.01   0.02  -0.00
     4   6     0.02  -0.03  -0.00     0.00  -0.00   0.00    -0.02   0.00  -0.00
     5   6    -0.02   0.05  -0.00    -0.00  -0.00   0.25    -0.01  -0.01   0.00
     6   6    -0.11   0.05  -0.00    -0.00   0.00  -0.00     0.00  -0.00  -0.00
     7   1    -0.15   0.11  -0.00    -0.00   0.00   0.04     0.01  -0.02  -0.00
     8   1     0.01   0.11  -0.00    -0.00  -0.00   0.55    -0.01  -0.01   0.01
     9   1     0.10  -0.02  -0.00     0.00  -0.00   0.05    -0.03   0.00   0.00
    10   1     0.02  -0.18   0.00     0.00   0.00  -0.34    -0.01   0.03  -0.00
    11   8    -0.10  -0.13   0.00    -0.00  -0.00   0.27    -0.00   0.00   0.01
    12   1    -0.12  -0.12   0.00    -0.00  -0.00   0.24     0.02  -0.04  -0.01
    13   1    -0.23  -0.05   0.00    -0.00   0.00  -0.36     0.02   0.01  -0.00
    14   8     0.37   0.24  -0.00     0.00   0.00   0.02     0.00  -0.12  -0.01
    15   1     0.39   0.34  -0.00     0.15   0.11  -0.10     0.09   0.68   0.05
    16   1     0.38   0.34   0.01    -0.17  -0.15  -0.09     0.10   0.70   0.03
                      7                      8                      9
                      A                      A                      A
 Frequencies --    293.2512               404.3875               434.7448
 Red. masses --      1.1110                 2.9799                 4.5225
 Frc consts  --      0.0563                 0.2871                 0.5036
 IR Inten    --      9.3941                 0.0002                 8.1395
  Atom  AN      X      Y      Z        X      Y      Z        X      Y      Z
     1   6     0.00   0.00   0.02     0.00   0.00  -0.22    -0.12  -0.16  -0.00
     2   6     0.00   0.00  -0.00    -0.00  -0.00  -0.00    -0.08  -0.17  -0.00
     3   6    -0.00   0.00   0.01    -0.00  -0.00   0.21    -0.06  -0.20  -0.00
     4   6    -0.00   0.00   0.00     0.00   0.00  -0.20     0.08  -0.01   0.00
     5   6    -0.00  -0.00  -0.01     0.00  -0.00  -0.01     0.04   0.08   0.00
     6   6     0.00  -0.00   0.00    -0.00  -0.00   0.22    -0.05   0.07   0.00
     7   1     0.00  -0.00   0.01    -0.00  -0.00   0.48    -0.13   0.19   0.00
     8   1    -0.00  -0.00  -0.03     0.00   0.00  -0.02     0.06   0.13   0.00
     9   1    -0.00   0.00  -0.00     0.00   0.00  -0.45     0.23  -0.00   0.00
    10   1    -0.00   0.01   0.00    -0.00  -0.00   0.44     0.02  -0.33  -0.00
    11   8    -0.00  -0.00  -0.05     0.00   0.00  -0.00     0.18   0.31  -0.00
    12   1     0.00  -0.01   0.23    -0.00   0.00  -0.00    -0.05   0.59   0.02
    13   1     0.00   0.00   0.04     0.00   0.00  -0.44    -0.32  -0.17   0.00
    14   8     0.00  -0.01   0.06     0.00  -0.00   0.00    -0.03  -0.05   0.00
    15   1     0.44   0.48  -0.24     0.01   0.02  -0.00    -0.00   0.10   0.01
    16   1    -0.46  -0.44  -0.24    -0.01  -0.01  -0.00    -0.04   0.06  -0.01
                     10                     11                     12
                      A                      A                      A
 Frequencies --    493.5514               526.9822               617.2806
 Red. masses --      2.9392                 7.2169                 6.3395
 Frc consts  --      0.4218                 1.1808                 1.4232
 IR Inten    --     11.4743                 1.6866                 1.4736
  Atom  AN      X      Y      Z        X      Y      Z        X      Y      Z
     1   6    -0.00  -0.00   0.04     0.03   0.18   0.00     0.14  -0.26  -0.01
     2   6    -0.00  -0.00   0.24     0.25  -0.13   0.00    -0.06  -0.10   0.03
     3   6    -0.00  -0.00   0.05    -0.13  -0.12  -0.00    -0.29  -0.03  -0.02
     4   6     0.00   0.00  -0.17    -0.19  -0.08  -0.00    -0.13   0.34   0.02
     5   6    -0.00  -0.00   0.22    -0.33   0.17  -0.00     0.06   0.11  -0.01
     6   6     0.00   0.00  -0.16    -0.03   0.20   0.00     0.35   0.08   0.02
     7   1     0.00   0.00  -0.53     0.10  -0.01   0.00     0.27   0.21  -0.00
     8   1    -0.00  -0.00   0.29    -0.33   0.16  -0.00    -0.15  -0.30  -0.05
     9   1     0.00   0.00  -0.55     0.05  -0.07  -0.00     0.00   0.35  -0.00
    10   1     0.00   0.00  -0.26    -0.30   0.14  -0.00    -0.21  -0.15  -0.06
    11   8     0.00   0.00  -0.08     0.33  -0.18   0.00    -0.05  -0.09  -0.01
    12   1    -0.00   0.00  -0.02     0.31  -0.13  -0.01    -0.03  -0.13   0.00
    13   1     0.00   0.00  -0.30    -0.29   0.16  -0.00     0.00  -0.27  -0.06
    14   8    -0.00  -0.00  -0.00    -0.01  -0.00  -0.00     0.00   0.00  -0.00
    15   1     0.00  -0.00  -0.00    -0.01  -0.03   0.00     0.00  -0.01  -0.00
    16   1    -0.00   0.00  -0.00    -0.01  -0.03   0.00     0.01  -0.00   0.00
                     13                     14                     15
                      A                      A                      A
 Frequencies --    617.5775               754.9133               802.5759
 Red. masses --      3.1501                 1.3817                 1.0710
 Frc consts  --      0.7079                 0.4640                 0.4065
 IR Inten    --     14.8407               181.9268                80.8429
  Atom  AN      X      Y      Z        X      Y      Z        X      Y      Z
     1   6    -0.01   0.01  -0.14     0.00   0.00  -0.05     0.00   0.00  -0.02
     2   6     0.00   0.00   0.30    -0.00  -0.00   0.13     0.00  -0.00  -0.03
     3   6     0.02   0.00  -0.14     0.00   0.00  -0.04    -0.00  -0.00   0.03
     4   6     0.01  -0.02   0.16     0.00  -0.00  -0.05     0.00  -0.00   0.03
     5   6    -0.00  -0.01  -0.13     0.00   0.00  -0.07    -0.00   0.00   0.02
     6   6    -0.02  -0.00   0.15     0.00   0.00  -0.05     0.00   0.00  -0.01
     7   1    -0.01  -0.01  -0.04    -0.00  -0.00   0.45     0.00  -0.00   0.07
     8   1     0.01   0.02  -0.42    -0.00  -0.00   0.66    -0.00   0.00  -0.14
     9   1     0.00  -0.02  -0.03    -0.00  -0.00   0.42     0.00  -0.00  -0.23
    10   1     0.01   0.01  -0.57    -0.00  -0.00   0.20    -0.00   0.00  -0.19
    11   8     0.00   0.01  -0.05    -0.00  -0.00  -0.04    -0.00  -0.00  -0.03
    12   1     0.00   0.01   0.04    -0.00   0.00   0.20    -0.01   0.01   0.89
    13   1     0.00   0.02  -0.54    -0.00  -0.00   0.26     0.00   0.00   0.21
    14   8    -0.00  -0.00  -0.00    -0.00   0.00  -0.01    -0.00   0.00  -0.03
    15   1    -0.01  -0.01   0.00    -0.03  -0.03   0.01    -0.10  -0.11   0.04
    16   1     0.01   0.01   0.00     0.03   0.03   0.01     0.10   0.12   0.04
                     16                     17                     18
                      A                      A                      A
 Frequencies --    825.4484               840.1060               895.3192
 Red. masses --      5.7136                 1.2199                 1.3828
 Frc consts  --      2.2937                 0.5073                 0.6531
 IR Inten    --     31.5904                17.5328                 6.3996
  Atom  AN      X      Y      Z        X      Y      Z        X      Y      Z
     1   6    -0.17  -0.13  -0.01     0.00   0.00  -0.08     0.00   0.00  -0.10
     2   6     0.01  -0.01  -0.00    -0.00   0.00   0.01    -0.00  -0.00   0.07
     3   6     0.02   0.21   0.00    -0.00  -0.00   0.07     0.00   0.00  -0.10
     4   6    -0.03   0.30   0.00     0.00  -0.00   0.06    -0.00   0.00  -0.00
     5   6     0.14  -0.07   0.00    -0.00   0.00  -0.00    -0.00  -0.00   0.10
     6   6    -0.27  -0.15  -0.00     0.00   0.00  -0.06     0.00  -0.00   0.01
     7   1    -0.47   0.14   0.02     0.00  -0.00   0.41     0.00   0.00  -0.13
     8   1     0.14  -0.06  -0.00    -0.00   0.00   0.03     0.00   0.00  -0.49
     9   1    -0.38   0.29  -0.03     0.00  -0.00  -0.40     0.00   0.00  -0.07
    10   1     0.06   0.16  -0.03     0.00   0.00  -0.48    -0.00  -0.00   0.59
    11   8     0.27  -0.14  -0.00    -0.00   0.00   0.01    -0.00   0.00  -0.02
    12   1     0.22  -0.06   0.03     0.00  -0.00  -0.40     0.00   0.00  -0.08
    13   1    -0.11  -0.14   0.03    -0.00  -0.00   0.50    -0.00  -0.00   0.59
    14   8    -0.00  -0.00  -0.00     0.00  -0.00   0.01     0.00  -0.00   0.00
    15   1    -0.01  -0.01   0.00     0.04   0.04  -0.02     0.00   0.01  -0.00
    16   1    -0.00  -0.00   0.00    -0.04  -0.05  -0.02    -0.01  -0.01  -0.00
                     19                     20                     21
                      A                      A                      A
 Frequencies --    945.6054               955.1969              1012.2968
 Red. masses --      1.2480                 1.3489                 6.1111
 Frc consts  --      0.6575                 0.7251                 3.6897
 IR Inten    --      0.0128                 0.2669                 2.3187
  Atom  AN      X      Y      Z        X      Y      Z        X      Y      Z
     1   6    -0.00  -0.00   0.03     0.00   0.00  -0.07     0.00   0.40   0.00
     2   6    -0.00  -0.00   0.02     0.00   0.00  -0.00     0.02  -0.02   0.00
     3   6    -0.00  -0.00   0.01    -0.00  -0.00   0.09    -0.32  -0.23  -0.00
     4   6     0.00   0.00  -0.06     0.00   0.00  -0.10     0.01   0.09   0.00
     5   6    -0.00  -0.00   0.09     0.00  -0.00   0.01     0.32  -0.17   0.00
     6   6     0.00   0.00  -0.09    -0.00  -0.00   0.08    -0.07  -0.05  -0.00
     7   1    -0.00  -0.00   0.59     0.00   0.00  -0.46    -0.03  -0.07  -0.00
     8   1     0.00   0.00  -0.58     0.00   0.00  -0.07     0.33  -0.18   0.00
     9   1    -0.00  -0.00   0.45    -0.00  -0.00   0.60     0.05   0.07   0.00
    10   1     0.00   0.00  -0.16     0.00   0.00  -0.49    -0.29  -0.31  -0.00
    11   8    -0.00  -0.00   0.00    -0.00   0.00   0.00     0.01  -0.01  -0.00
    12   1    -0.00   0.00  -0.01     0.00  -0.00  -0.03    -0.01   0.02   0.00
    13   1     0.00   0.00  -0.25    -0.00  -0.00   0.39     0.14   0.42   0.00
    14   8    -0.00   0.00   0.00    -0.00   0.00   0.00     0.00   0.00  -0.00
    15   1     0.00   0.00  -0.00     0.00   0.00  -0.00     0.00   0.00   0.00
    16   1    -0.00  -0.00  -0.00    -0.00  -0.00  -0.00     0.00   0.00   0.00
                     22                     23                     24
                      A                      A                      A
 Frequencies --   1040.1426              1088.1646              1160.4197
 Red. masses --      2.0665                 1.4885                 1.0668
 Frc consts  --      1.3173                 1.0385                 0.8464
 IR Inten    --     14.6078                14.8104                 1.4860
  Atom  AN      X      Y      Z        X      Y      Z        X      Y      Z
     1   6     0.08   0.01   0.00     0.06  -0.09  -0.00     0.01  -0.01  -0.00
     2   6     0.01  -0.00   0.00     0.02   0.04   0.00     0.00  -0.01  -0.00
     3   6     0.02  -0.08   0.00    -0.11   0.01  -0.00    -0.02   0.01  -0.00
     4   6     0.06   0.15   0.00     0.01  -0.08  -0.00    -0.02  -0.00  -0.00
     5   6    -0.14   0.08  -0.00     0.05   0.07   0.00     0.02   0.05   0.00
     6   6    -0.10  -0.14  -0.00    -0.06  -0.01  -0.00     0.01  -0.04  -0.00
     7   1     0.07  -0.43  -0.00    -0.23   0.24  -0.00     0.28  -0.44  -0.00
     8   1    -0.14   0.11  -0.00     0.24   0.44   0.00     0.32   0.62   0.00
     9   1     0.44   0.18   0.00     0.23  -0.08   0.00    -0.39  -0.02  -0.00
    10   1     0.21  -0.37  -0.00    -0.35   0.37   0.00     0.04  -0.10  -0.00
    11   8    -0.02   0.01  -0.00    -0.00  -0.01  -0.00    -0.00   0.00  -0.00
    12   1     0.00  -0.01   0.00     0.06  -0.08   0.00     0.01  -0.01   0.00
    13   1     0.52   0.03   0.00     0.52  -0.07   0.00    -0.25  -0.02  -0.00
    14   8    -0.00   0.00   0.00    -0.00   0.00  -0.00    -0.00   0.00  -0.00
    15   1    -0.00  -0.00   0.00     0.00  -0.00  -0.00    -0.00  -0.00  -0.00
    16   1    -0.00  -0.00  -0.00     0.00  -0.00   0.00     0.00  -0.00   0.00
                     25                     26                     27
                      A                      A                      A
 Frequencies --   1177.6690              1259.7307              1291.5177
 Red. masses --      1.1188                 2.0485                 1.9035
 Frc consts  --      0.9142                 1.9153                 1.8707
 IR Inten    --     11.2576               340.8751                33.3795
  Atom  AN      X      Y      Z        X      Y      Z        X      Y      Z
     1   6    -0.04  -0.00  -0.00     0.05  -0.05   0.00    -0.04  -0.03  -0.00
     2   6     0.02  -0.00   0.00     0.23   0.02   0.00    -0.11   0.20   0.00
     3   6    -0.03   0.04  -0.00    -0.00  -0.05  -0.00    -0.08   0.03  -0.00
     4   6     0.05   0.02   0.00    -0.03   0.04  -0.00    -0.01  -0.08  -0.00
     5   6     0.01  -0.01   0.00     0.00  -0.01   0.00    -0.00  -0.01  -0.00
     6   6     0.01  -0.05  -0.00    -0.06  -0.04  -0.00     0.05  -0.01   0.00
     7   1     0.19  -0.33  -0.00    -0.30   0.31  -0.00     0.03   0.03   0.00
     8   1    -0.03  -0.07  -0.00     0.01   0.02   0.00     0.04   0.07   0.00
     9   1     0.56   0.04   0.00    -0.04   0.04   0.00     0.47  -0.07   0.00
    10   1    -0.30   0.45   0.00     0.08  -0.19   0.00     0.28  -0.55  -0.00
    11   8    -0.01   0.00  -0.00    -0.11   0.09  -0.00     0.09  -0.03  -0.00
    12   1    -0.01   0.00  -0.00     0.40  -0.51   0.01     0.36  -0.36   0.01
    13   1    -0.47  -0.03  -0.00    -0.50  -0.09  -0.00    -0.21  -0.03  -0.00
    14   8     0.00   0.00  -0.00    -0.00   0.01  -0.00    -0.00   0.00  -0.00
    15   1     0.00   0.00  -0.00     0.01  -0.01  -0.01     0.00  -0.01  -0.01
    16   1     0.00   0.00   0.00     0.02  -0.01   0.01     0.01  -0.01   0.01
                     28                     29                     30
                      A                      A                      A
 Frequencies --   1382.9957              1469.0459              1494.6614
 Red. masses --      1.3126                 6.4540                 2.1606
 Frc consts  --      1.4792                 8.2064                 2.8439
 IR Inten    --     54.9549                29.2450               110.4158
  Atom  AN      X      Y      Z        X      Y      Z        X      Y      Z
     1   6     0.10   0.03   0.00     0.25  -0.03   0.00     0.14  -0.04   0.00
     2   6     0.01  -0.02  -0.00    -0.08  -0.21  -0.00     0.00   0.14   0.00
     3   6    -0.01   0.06   0.00    -0.20   0.25  -0.00    -0.08  -0.03  -0.00
     4   6    -0.03   0.02  -0.00     0.31  -0.01   0.00     0.13  -0.06   0.00
     5   6    -0.05  -0.07  -0.00    -0.11  -0.24  -0.00     0.03   0.15   0.00
     6   6     0.02  -0.04  -0.00    -0.19   0.29   0.00    -0.09  -0.05  -0.00
     7   1    -0.25   0.37   0.00     0.19  -0.30  -0.00    -0.10  -0.07  -0.00
     8   1     0.17   0.36   0.00     0.02  -0.01   0.00    -0.29  -0.43  -0.00
     9   1     0.31   0.03   0.00    -0.17  -0.03  -0.00    -0.44  -0.09  -0.00
    10   1     0.15  -0.17  -0.00     0.10  -0.23  -0.00    -0.06  -0.10  -0.00
    11   8    -0.01  -0.04   0.00    -0.02   0.04  -0.00     0.01  -0.05   0.00
    12   1    -0.41   0.44  -0.00     0.35  -0.40   0.00    -0.32   0.33  -0.00
    13   1    -0.31   0.01  -0.00    -0.03  -0.05  -0.00    -0.42  -0.08  -0.00
    14   8     0.00  -0.00   0.00    -0.00   0.00   0.00     0.00  -0.00  -0.00
    15   1    -0.02   0.01   0.02     0.02  -0.01  -0.02    -0.02   0.01   0.02
    16   1    -0.02   0.01  -0.01     0.02  -0.01   0.02    -0.03   0.01  -0.02
                     31                     32                     33
                      A                      A                      A
 Frequencies --   1523.7669              1619.7471              1632.1237
 Red. masses --      2.2894                 1.1041                 6.0186
 Frc consts  --      3.1319                 1.7068                 9.4461
 IR Inten    --     57.3816                64.9277               101.3500
  Atom  AN      X      Y      Z        X      Y      Z        X      Y      Z
     1   6    -0.04  -0.07  -0.00     0.02   0.00   0.00    -0.12   0.15  -0.00
     2   6     0.16  -0.02   0.00    -0.01  -0.01  -0.00     0.03  -0.30  -0.00
     3   6    -0.04   0.11   0.00     0.01   0.01   0.00    -0.16   0.31   0.00
     4   6    -0.14  -0.08  -0.00    -0.02  -0.01  -0.00     0.10  -0.14  -0.00
     5   6     0.13   0.04   0.00     0.02   0.02   0.00     0.01   0.25   0.00
     6   6    -0.09   0.11  -0.00    -0.01  -0.00  -0.00     0.16  -0.30  -0.00
     7   1     0.24  -0.40  -0.00    -0.01  -0.01  -0.00    -0.24   0.30  -0.00
     8   1    -0.00  -0.26  -0.00    -0.01  -0.03  -0.00    -0.22  -0.16  -0.00
     9   1     0.36  -0.07   0.00     0.03  -0.01   0.00    -0.09  -0.16  -0.00
    10   1     0.30  -0.39  -0.00     0.02  -0.00   0.00     0.25  -0.31  -0.00
    11   8    -0.04  -0.01  -0.00     0.00   0.00  -0.00    -0.02   0.04  -0.00
    12   1    -0.29   0.29  -0.00    -0.03   0.02   0.00     0.20  -0.20   0.00
    13   1     0.21  -0.08   0.00    -0.03   0.00  -0.00     0.12   0.18   0.00
    14   8     0.01  -0.00  -0.00    -0.07   0.01   0.00     0.00   0.00  -0.00
    15   1    -0.04   0.01   0.04     0.53  -0.03  -0.46    -0.02  -0.00   0.02
    16   1    -0.04   0.01  -0.03     0.58  -0.08   0.39    -0.02   0.00  -0.02
                     34                     35                     36
                      A                      A                      A
 Frequencies --   1647.8235              3197.1571              3203.6737
 Red. masses --      4.8898                 1.0854                 1.0885
 Frc consts  --      7.8228                 6.5369                 6.5820
 IR Inten    --     59.8460                 3.6812                 7.5246
  Atom  AN      X      Y      Z        X      Y      Z        X      Y      Z
     1   6     0.30   0.07   0.00    -0.00  -0.02  -0.00    -0.00   0.04   0.00
     2   6    -0.27  -0.16  -0.00     0.00  -0.00   0.00    -0.00  -0.00  -0.00
     3   6     0.15   0.00   0.00     0.02   0.01   0.00     0.03   0.02   0.00
     4   6    -0.26  -0.04  -0.00     0.00  -0.05  -0.00     0.00  -0.05  -0.00
     5   6     0.16   0.14   0.00    -0.03   0.02  -0.00     0.00   0.00   0.00
     6   6    -0.13  -0.02  -0.00     0.04   0.02   0.00    -0.04  -0.03  -0.00
     7   1    -0.10  -0.09  -0.00    -0.44  -0.29  -0.00     0.50   0.33   0.00
     8   1    -0.01  -0.22  -0.00     0.39  -0.20   0.00    -0.02   0.00  -0.00
     9   1     0.28  -0.03   0.00    -0.02   0.60   0.00    -0.02   0.56   0.00
    10   1     0.04   0.21   0.00    -0.25  -0.16  -0.00    -0.31  -0.20  -0.00
    11   8     0.03   0.04   0.00    -0.00  -0.00  -0.00     0.00   0.00   0.00
    12   1     0.35  -0.37   0.00     0.00   0.00  -0.00    -0.00  -0.00  -0.00
    13   1    -0.33   0.05  -0.00    -0.01   0.28   0.00     0.02  -0.43  -0.00
    14   8     0.02   0.00  -0.00     0.00  -0.00   0.00     0.00  -0.00   0.00
    15   1    -0.15   0.00   0.13    -0.00   0.00  -0.00    -0.00   0.00  -0.00
    16   1    -0.17   0.02  -0.11    -0.00   0.00   0.00    -0.00  -0.00   0.00
                     37                     38                     39
                      A                      A                      A
 Frequencies --   3216.0117              3219.3348              3229.4477
 Red. masses --      1.0921                 1.0957                 1.0993
 Frc consts  --      6.6553                 6.6905                 6.7550
 IR Inten    --     10.6098                16.6404                13.8519
  Atom  AN      X      Y      Z        X      Y      Z        X      Y      Z
     1   6     0.00  -0.05  -0.00     0.00  -0.05  -0.00     0.00  -0.02  -0.00
     2   6     0.00  -0.00   0.00     0.00   0.00   0.00     0.00  -0.00   0.00
     3   6     0.04   0.03   0.00    -0.05  -0.03  -0.00     0.02   0.01   0.00
     4   6    -0.00   0.01   0.00     0.00  -0.04  -0.00     0.00   0.04   0.00
     5   6     0.04  -0.02   0.00     0.00   0.00   0.00    -0.06   0.03  -0.00
     6   6    -0.01  -0.00  -0.00    -0.03  -0.02  -0.00    -0.03  -0.02  -0.00
     7   1     0.11   0.07   0.00     0.33   0.22   0.00     0.36   0.24   0.00
     8   1    -0.47   0.24  -0.00    -0.02   0.00  -0.00     0.65  -0.33   0.00
     9   1     0.01  -0.08  -0.00    -0.02   0.40   0.00     0.01  -0.39  -0.00
    10   1    -0.49  -0.32  -0.00     0.51   0.33   0.00    -0.20  -0.13  -0.00
    11   8    -0.00   0.00  -0.00    -0.00  -0.00  -0.00     0.00   0.00  -0.00
    12   1    -0.01  -0.00  -0.00     0.00   0.00   0.00    -0.01  -0.00  -0.00
    13   1    -0.03   0.59   0.00    -0.03   0.55   0.00    -0.02   0.26   0.00
    14   8     0.00  -0.00  -0.00    -0.00   0.00  -0.00     0.00  -0.00  -0.00
    15   1    -0.00   0.00  -0.00     0.00  -0.00   0.00    -0.00   0.00  -0.00
    16   1    -0.00  -0.00   0.00     0.00  -0.00  -0.00    -0.00  -0.00   0.00
                     40                     41                     42
                      A                      A                      A
 Frequencies --   3467.6757              3789.1265              3898.5421
 Red. masses --      1.0696                 1.0453                 1.0814
 Frc consts  --      7.5778                 8.8424                 9.6839
 IR Inten    --   1337.0330                28.3655               159.5364
  Atom  AN      X      Y      Z        X      Y      Z        X      Y      Z
     1   6     0.00  -0.00   0.00     0.00   0.00   0.00    -0.00   0.00   0.00
     2   6    -0.00   0.00  -0.00     0.00  -0.00   0.00     0.00   0.00   0.00
     3   6     0.00  -0.00   0.00    -0.00  -0.00  -0.00     0.00   0.00   0.00
     4   6    -0.00   0.00  -0.00    -0.00  -0.00   0.00    -0.00  -0.00  -0.00
     5   6     0.00  -0.00   0.00     0.00  -0.00   0.00    -0.00   0.00  -0.00
     6   6    -0.00   0.00  -0.00    -0.00   0.00   0.00     0.00   0.00  -0.00
     7   1     0.01   0.00   0.00     0.00   0.00   0.00    -0.00   0.00  -0.00
     8   1     0.00  -0.00   0.00    -0.00   0.00   0.00     0.00  -0.00   0.00
     9   1     0.00  -0.01  -0.00     0.00   0.00  -0.00     0.00   0.00   0.00
    10   1    -0.01  -0.00  -0.00     0.00   0.00  -0.00    -0.00  -0.00  -0.00
    11   8    -0.05  -0.04   0.00    -0.00  -0.00   0.00     0.00   0.00  -0.00
    12   1     0.76   0.64  -0.00     0.04   0.03  -0.00    -0.00  -0.00  -0.00
    13   1    -0.00   0.00   0.00    -0.00   0.00   0.00     0.00  -0.00   0.00
    14   8    -0.00   0.00   0.00     0.05  -0.01  -0.00    -0.00   0.00  -0.07
    15   1     0.03  -0.00   0.02    -0.43   0.09  -0.55     0.46  -0.09   0.53
    16   1     0.02   0.00  -0.03    -0.36   0.01   0.61    -0.39   0.02   0.58

 -------------------
 - Thermochemistry -
 -------------------
 Temperature   298.150 Kelvin.  Pressure   1.00000 Atm.
 Atom     1 has atomic number  6 and mass  12.00000
 Atom     2 has atomic number  6 and mass  12.00000
 Atom     3 has atomic number  6 and mass  12.00000
 Atom     4 has atomic number  6 and mass  12.00000
 Atom     5 has atomic number  6 and mass  12.00000
 Atom     6 has atomic number  6 and mass  12.00000
 Atom     7 has atomic number  1 and mass   1.00783
 Atom     8 has atomic number  1 and mass   1.00783
 Atom     9 has atomic number  1 and mass   1.00783
 Atom    10 has atomic number  1 and mass   1.00783
 Atom    11 has atomic number  8 and mass  15.99491
 Atom    12 has atomic number  1 and mass   1.00783
 Atom    13 has atomic number  1 and mass   1.00783
 Atom    14 has atomic number  8 and mass  15.99491
 Atom    15 has atomic number  1 and mass   1.00783
 Atom    16 has atomic number  1 and mass   1.00783
 Molecular mass:   112.05243 amu.
 Principal axes and moments of inertia in atomic units:
                                 1                 2                 3
     Eigenvalues --          421.542368       1568.783715       1981.997754
           X                   0.999963          0.008620         -0.000406
           Y                  -0.008620          0.999963         -0.000465
           Z                   0.000402          0.000468          1.000000
 This molecule is an asymmetric top.
 Rotational symmetry number  1.
 Rotational temperatures (Kelvin)      0.20547     0.05521     0.04370
 Rotational constants (GHZ):           4.28128     1.15041     0.91057
 Zero-point vibrational energy     336651.6 (Joules/Mol)
                                   80.46167 (Kcal/Mol)
 Warning -- explicit consideration of  13 degrees of freedom as
           vibrations may cause significant error
 Vibrational temperatures:     64.23   108.86   110.40   266.58   319.46
          (Kelvin)            361.69   421.92   581.82   625.50   710.11
                              758.21   888.13   888.56  1086.15  1154.73
                             1187.64  1208.73  1288.16  1360.52  1374.32
                             1456.47  1496.53  1565.63  1669.59  1694.40
                             1812.47  1858.21  1989.82  2113.63  2150.48
                             2192.36  2330.45  2348.26  2370.85  4600.00
                             4609.37  4627.12  4631.90  4646.45  4989.21
                             5451.71  5609.13
 
 Zero-point correction=                           0.128224 (Hartree/Particle)
 Thermal correction to Energy=                    0.137447
 Thermal correction to Enthalpy=                  0.138391
 Thermal correction to Gibbs Free Energy=         0.093406
 Sum of electronic and zero-point Energies=           -383.100514
 Sum of electronic and thermal Energies=              -383.091291
 Sum of electronic and thermal Enthalpies=            -383.090347
 Sum of electronic and thermal Free Energies=         -383.135332
 
                     E (Thermal)             CV                S
                      KCal/Mol        Cal/Mol-Kelvin    Cal/Mol-Kelvin
 Total                   86.249             32.476             94.679
 Electronic               0.000              0.000              0.000
 Translational            0.889              2.981             40.057
 Rotational               0.889              2.981             28.662
 Vibrational             84.472             26.515             25.959
 Vibration     1          0.595              1.980              5.042
 Vibration     2          0.599              1.965              4.000
 Vibration     3          0.599              1.965              3.973
 Vibration     4          0.631              1.860              2.275
 Vibration     5          0.648              1.808              1.942
 Vibration     6          0.663              1.760              1.721
 Vibration     7          0.688              1.686              1.455
 Vibration     8          0.770              1.461              0.947
 Vibration     9          0.795              1.394              0.843
 Vibration    10          0.849              1.264              0.674
 Vibration    11          0.882              1.190              0.594
 Vibration    12          0.977              0.995              0.421
 Vibration    13          0.977              0.995              0.420
                       Q            Log10(Q)             Ln(Q)
 Total Bot       0.108714D-42        -42.963714        -98.927608
 Total V=0       0.103538D+17         16.015101         36.876133
 Vib (Bot)       0.568985D-56        -56.244900       -129.508667
 Vib (Bot)    1  0.463301D+01          0.665864          1.533208
 Vib (Bot)    2  0.272362D+01          0.435147          1.001963
 Vib (Bot)    3  0.268529D+01          0.428990          0.987787
 Vib (Bot)    4  0.108203D+01          0.034239          0.078838
 Vib (Bot)    5  0.890096D+00         -0.050563         -0.116426
 Vib (Bot)    6  0.775869D+00         -0.110212         -0.253772
 Vib (Bot)    7  0.650952D+00         -0.186451         -0.429319
 Vib (Bot)    8  0.439336D+00         -0.357204         -0.822492
 Vib (Bot)    9  0.399296D+00         -0.398706         -0.918053
 Vib (Bot)   10  0.334901D+00         -0.475083         -1.093919
 Vib (Bot)   11  0.304332D+00         -0.516652         -1.189635
 Vib (Bot)   12  0.237590D+00         -0.624171         -1.437207
 Vib (Bot)   13  0.237402D+00         -0.624516         -1.438000
 Vib (V=0)       0.541896D+03          2.733916          6.295074
 Vib (V=0)    1  0.515992D+01          0.712643          1.640920
 Vib (V=0)    2  0.326914D+01          0.514433          1.184526
 Vib (V=0)    3  0.323144D+01          0.509396          1.172927
 Vib (V=0)    4  0.169197D+01          0.228392          0.525892
 Vib (V=0)    5  0.152092D+01          0.182105          0.419313
 Vib (V=0)    6  0.142302D+01          0.153212          0.352784
 Vib (V=0)    7  0.132082D+01          0.120842          0.278250
 Vib (V=0)    8  0.116559D+01          0.066547          0.153231
 Vib (V=0)    9  0.113987D+01          0.056856          0.130917
 Vib (V=0)   10  0.110180D+01          0.042101          0.096942
 Vib (V=0)   11  0.108534D+01          0.035564          0.081890
 Vib (V=0)   12  0.105358D+01          0.022667          0.052192
 Vib (V=0)   13  0.105350D+01          0.022634          0.052116
 Electronic      0.100000D+01          0.000000          0.000000
 Translational   0.466215D+08          7.668586         17.657571
 Rotational      0.409826D+06          5.612599         12.923488
 ***** Axes restored to original set *****
 -------------------------------------------------------------------
 Center     Atomic                   Forces (Hartrees/Bohr)
 Number     Number              X              Y              Z
 -------------------------------------------------------------------
      1        6           0.000002904    0.000000720    0.000001686
      2        6           0.000001252   -0.000001226    0.000000282
      3        6           0.000002130   -0.000000046   -0.000002129
      4        6          -0.000000180    0.000000469    0.000000235
      5        6          -0.000001644    0.000001219   -0.000000390
      6        6          -0.000003121    0.000001242   -0.000001184
      7        1          -0.000000599    0.000001839    0.000001284
      8        1           0.000001115    0.000001618   -0.000000025
      9        1          -0.000001065    0.000000376    0.000000286
     10        1          -0.000000126   -0.000000607   -0.000001263
     11        8          -0.000000156    0.000000825   -0.000000307
     12        1          -0.000000176   -0.000001120    0.000001094
     13        1          -0.000000816    0.000000815    0.000000498
     14        8          -0.000000127   -0.000001074    0.000000133
     15        1           0.000000497   -0.000002873   -0.000001015
     16        1           0.000000114   -0.000002178    0.000000816
 -------------------------------------------------------------------
 Cartesian Forces:  Max     0.000003121 RMS     0.000001250
 FormGI is forming the generalized inverse of G from B-inverse, IUseBI=4.

 GradGradGradGradGradGradGradGradGradGradGradGradGradGradGradGradGradGrad
 Berny optimization.
 Internal  Forces:  Max     0.000004739 RMS     0.000001187
 Search for a local minimum.
 Step number   1 out of a maximum of    2
 All quantities printed in internal units (Hartrees-Bohrs-Radians)
 Second derivative matrix not updated -- analytic derivatives used.
 ITU=  0
     Eigenvalues ---    0.00054   0.00282   0.00615   0.01104   0.01500
     Eigenvalues ---    0.01556   0.01641   0.01677   0.01793   0.01976
     Eigenvalues ---    0.02204   0.02281   0.02611   0.02687   0.02731
     Eigenvalues ---    0.03117   0.09876   0.10272   0.10509   0.10912
     Eigenvalues ---    0.11917   0.12205   0.17230   0.18578   0.19039
     Eigenvalues ---    0.19547   0.22931   0.34554   0.36080   0.36177
     Eigenvalues ---    0.36447   0.36505   0.36639   0.37987   0.40564
     Eigenvalues ---    0.45523   0.46496   0.46875   0.47330   0.51113
     Eigenvalues ---    0.52713   0.53763
 Angle between quadratic step and forces=  70.13 degrees.
 Linear search not attempted -- first point.
 Iteration  1 RMS(Cart)=  0.00012900 RMS(Int)=  0.00000001
 Iteration  2 RMS(Cart)=  0.00000002 RMS(Int)=  0.00000000
 Variable       Old X    -DE/DX   Delta X   Delta X   Delta X     New X
                                 (Linear)    (Quad)   (Total)
    R1        2.63953  -0.00000   0.00000  -0.00000  -0.00000   2.63952
    R2        2.63209  -0.00000   0.00000  -0.00001  -0.00001   2.63208
    R3        2.04558   0.00000   0.00000   0.00000   0.00000   2.04558
    R4        2.64197  -0.00000   0.00000  -0.00000  -0.00000   2.64197
    R5        2.57487   0.00000   0.00000  -0.00000  -0.00000   2.57487
    R6        2.63541  -0.00000   0.00000  -0.00000  -0.00000   2.63541
    R7        2.04577  -0.00000   0.00000  -0.00000  -0.00000   2.04576
    R8        2.63509   0.00000   0.00000   0.00000   0.00000   2.63509
    R9        2.04590  -0.00000   0.00000  -0.00000  -0.00000   2.04590
   R10        2.63743   0.00000   0.00000   0.00000   0.00000   2.63743
   R11        2.04391   0.00000   0.00000   0.00000   0.00000   2.04391
   R12        2.04569  -0.00000   0.00000  -0.00000  -0.00000   2.04569
   R13        1.85398   0.00000   0.00000   0.00000   0.00000   1.85398
   R14        3.33834  -0.00000   0.00000  -0.00006  -0.00006   3.33828
   R15        1.82232  -0.00000   0.00000  -0.00000  -0.00000   1.82232
   R16        1.82228   0.00000   0.00000   0.00000   0.00000   1.82228
    A1        2.09407   0.00000   0.00000   0.00001   0.00001   2.09408
    A2        2.07751  -0.00000   0.00000  -0.00001  -0.00001   2.07750
    A3        2.11160  -0.00000   0.00000   0.00000   0.00000   2.11160
    A4        2.09088  -0.00000   0.00000  -0.00000  -0.00000   2.09088
    A5        2.05391  -0.00000   0.00000  -0.00001  -0.00001   2.05390
    A6        2.13839   0.00000   0.00000   0.00001   0.00001   2.13840
    A7        2.09056   0.00000   0.00000   0.00000   0.00000   2.09056
    A8        2.08673  -0.00000   0.00000  -0.00000  -0.00000   2.08673
    A9        2.10590   0.00000   0.00000   0.00000   0.00000   2.10590
   A10        2.10569  -0.00000   0.00000   0.00000   0.00000   2.10569
   A11        2.08091  -0.00000   0.00000  -0.00001  -0.00001   2.08090
   A12        2.09659   0.00000   0.00000   0.00001   0.00001   2.09660
   A13        2.08152  -0.00000   0.00000  -0.00000  -0.00000   2.08152
   A14        2.10101  -0.00000   0.00000  -0.00001  -0.00001   2.10100
   A15        2.10065   0.00000   0.00000   0.00001   0.00001   2.10066
   A16        2.10364  -0.00000   0.00000  -0.00000  -0.00000   2.10364
   A17        2.08296   0.00000   0.00000   0.00000   0.00000   2.08296
   A18        2.09658   0.00000   0.00000   0.00000   0.00000   2.09658
   A19        1.91588   0.00000   0.00000   0.00002   0.00002   1.91590
   A20        2.01376  -0.00000   0.00000  -0.00019  -0.00019   2.01358
   A21        2.00673   0.00000   0.00000   0.00007   0.00007   2.00680
   A22        1.82146   0.00000   0.00000  -0.00000  -0.00000   1.82145
   A23        3.17574   0.00000   0.00000   0.00009   0.00009   3.17583
   A24        3.14321  -0.00000   0.00000  -0.00010  -0.00010   3.14311
    D1        0.00029  -0.00000   0.00000  -0.00000  -0.00000   0.00028
    D2       -3.14139  -0.00000   0.00000  -0.00002  -0.00002  -3.14141
    D3       -3.14155   0.00000   0.00000   0.00000   0.00000  -3.14155
    D4       -0.00005  -0.00000   0.00000  -0.00001  -0.00001  -0.00006
    D5       -0.00001  -0.00000   0.00000   0.00000   0.00000  -0.00001
    D6        3.14142   0.00000   0.00000   0.00001   0.00001   3.14142
    D7       -3.14135  -0.00000   0.00000  -0.00001  -0.00001  -3.14135
    D8        0.00008  -0.00000   0.00000  -0.00000  -0.00000   0.00008
    D9       -0.00037   0.00000   0.00000   0.00000   0.00000  -0.00037
   D10        3.14082  -0.00000   0.00000  -0.00000  -0.00000   3.14082
   D11        3.14131   0.00000   0.00000   0.00002   0.00002   3.14133
   D12       -0.00068   0.00000   0.00000   0.00001   0.00001  -0.00067
   D13        3.13610   0.00000   0.00000   0.00001   0.00001   3.13611
   D14       -0.00558  -0.00000   0.00000  -0.00000  -0.00000  -0.00559
   D15        0.00018   0.00000   0.00000   0.00000   0.00000   0.00018
   D16       -3.14145  -0.00000   0.00000  -0.00000  -0.00000  -3.14145
   D17       -3.14101   0.00000   0.00000   0.00001   0.00001  -3.14100
   D18        0.00055   0.00000   0.00000   0.00000   0.00000   0.00055
   D19        0.00010  -0.00000   0.00000  -0.00000  -0.00000   0.00010
   D20       -3.14151  -0.00000   0.00000  -0.00001  -0.00001  -3.14152
   D21       -3.14146   0.00000   0.00000  -0.00000  -0.00000  -3.14146
   D22        0.00011   0.00000   0.00000  -0.00000  -0.00000   0.00011
   D23       -0.00019   0.00000   0.00000   0.00000   0.00000  -0.00019
   D24        3.14157  -0.00000   0.00000  -0.00000  -0.00000   3.14157
   D25        3.14143   0.00000   0.00000   0.00000   0.00000   3.14143
   D26        0.00000  -0.00000   0.00000   0.00000   0.00000   0.00000
   D27        2.17544   0.00000   0.00000  -0.00013  -0.00013   2.17531
   D28       -1.99549  -0.00000   0.00000  -0.00025  -0.00025  -1.99574
   D29        2.21919   0.00000   0.00000  -0.00004  -0.00004   2.21916
         Item               Value     Threshold  Converged?
 Maximum Force            0.000005     0.000450     YES
 RMS     Force            0.000001     0.000300     YES
 Maximum Displacement     0.000466     0.001800     YES
 RMS     Displacement     0.000129     0.001200     YES
 Predicted change in Energy=-6.434537D-10
 Optimization completed.
    -- Stationary point found.
                           ----------------------------
                           !   Optimized Parameters   !
                           ! (Angstroms and Degrees)  !
 --------------------------                            --------------------------
 ! Name  Definition              Value          Derivative Info.                !
 --------------------------------------------------------------------------------
 ! R1    R(1,2)                  1.3968         -DE/DX =    0.0                 !
 ! R2    R(1,6)                  1.3928         -DE/DX =    0.0                 !
 ! R3    R(1,13)                 1.0825         -DE/DX =    0.0                 !
 ! R4    R(2,3)                  1.3981         -DE/DX =    0.0                 !
 ! R5    R(2,11)                 1.3626         -DE/DX =    0.0                 !
 ! R6    R(3,4)                  1.3946         -DE/DX =    0.0                 !
 ! R7    R(3,10)                 1.0826         -DE/DX =    0.0                 !
 ! R8    R(4,5)                  1.3944         -DE/DX =    0.0                 !
 ! R9    R(4,9)                  1.0826         -DE/DX =    0.0                 !
 ! R10   R(5,6)                  1.3957         -DE/DX =    0.0                 !
 ! R11   R(5,8)                  1.0816         -DE/DX =    0.0                 !
 ! R12   R(6,7)                  1.0825         -DE/DX =    0.0                 !
 ! R13   R(11,12)                0.9811         -DE/DX =    0.0                 !
 ! R14   R(12,14)                1.7666         -DE/DX =    0.0                 !
 ! R15   R(14,15)                0.9643         -DE/DX =    0.0                 !
 ! R16   R(14,16)                0.9643         -DE/DX =    0.0                 !
 ! A1    A(2,1,6)              119.9816         -DE/DX =    0.0                 !
 ! A2    A(2,1,13)             119.0327         -DE/DX =    0.0                 !
 ! A3    A(6,1,13)             120.9857         -DE/DX =    0.0                 !
 ! A4    A(1,2,3)              119.7988         -DE/DX =    0.0                 !
 ! A5    A(1,2,11)             117.6805         -DE/DX =    0.0                 !
 ! A6    A(3,2,11)             122.5207         -DE/DX =    0.0                 !
 ! A7    A(2,3,4)              119.7803         -DE/DX =    0.0                 !
 ! A8    A(2,3,10)             119.5608         -DE/DX =    0.0                 !
 ! A9    A(4,3,10)             120.6589         -DE/DX =    0.0                 !
 ! A10   A(3,4,5)              120.6471         -DE/DX =    0.0                 !
 ! A11   A(3,4,9)              119.2272         -DE/DX =    0.0                 !
 ! A12   A(5,4,9)              120.1257         -DE/DX =    0.0                 !
 ! A13   A(4,5,6)              119.2623         -DE/DX =    0.0                 !
 ! A14   A(4,5,8)              120.3791         -DE/DX =    0.0                 !
 ! A15   A(6,5,8)              120.3586         -DE/DX =    0.0                 !
 ! A16   A(1,6,5)              120.5299         -DE/DX =    0.0                 !
 ! A17   A(1,6,7)              119.3448         -DE/DX =    0.0                 !
 ! A18   A(5,6,7)              120.1253         -DE/DX =    0.0                 !
 ! A19   A(2,11,12)            109.7717         -DE/DX =    0.0                 !
 ! A20   A(12,14,15)           115.3802         -DE/DX =    0.0                 !
 ! A21   A(12,14,16)           114.9769         -DE/DX =    0.0                 !
 ! A22   A(15,14,16)           104.3617         -DE/DX =    0.0                 !
 ! A23   L(11,12,14,3,-1)      181.9563         -DE/DX =    0.0                 !
 ! A24   L(11,12,14,3,-2)      180.0928         -DE/DX =    0.0                 !
 ! D1    D(6,1,2,3)              0.0165         -DE/DX =    0.0                 !
 ! D2    D(6,1,2,11)          -179.9886         -DE/DX =    0.0                 !
 ! D3    D(13,1,2,3)          -179.9975         -DE/DX =    0.0                 !
 ! D4    D(13,1,2,11)           -0.0026         -DE/DX =    0.0                 !
 ! D5    D(2,1,6,5)             -0.0003         -DE/DX =    0.0                 !
 ! D6    D(2,1,6,7)            179.9901         -DE/DX =    0.0                 !
 ! D7    D(13,1,6,5)          -179.9861         -DE/DX =    0.0                 !
 ! D8    D(13,1,6,7)             0.0044         -DE/DX =    0.0                 !
 ! D9    D(1,2,3,4)             -0.0213         -DE/DX =    0.0                 !
 ! D10   D(1,2,3,10)           179.9556         -DE/DX =    0.0                 !
 ! D11   D(11,2,3,4)           179.984          -DE/DX =    0.0                 !
 ! D12   D(11,2,3,10)           -0.0391         -DE/DX =    0.0                 !
 ! D13   D(1,2,11,12)          179.6854         -DE/DX =    0.0                 !
 ! D14   D(3,2,11,12)           -0.3199         -DE/DX =    0.0                 !
 ! D15   D(2,3,4,5)              0.0101         -DE/DX =    0.0                 !
 ! D16   D(2,3,4,9)           -179.9917         -DE/DX =    0.0                 !
 ! D17   D(10,3,4,5)          -179.9666         -DE/DX =    0.0                 !
 ! D18   D(10,3,4,9)             0.0316         -DE/DX =    0.0                 !
 ! D19   D(3,4,5,6)              0.006          -DE/DX =    0.0                 !
 ! D20   D(3,4,5,8)           -179.9954         -DE/DX =    0.0                 !
 ! D21   D(9,4,5,6)           -179.9922         -DE/DX =    0.0                 !
 ! D22   D(9,4,5,8)              0.0064         -DE/DX =    0.0                 !
 ! D23   D(4,5,6,1)             -0.0109         -DE/DX =    0.0                 !
 ! D24   D(4,5,6,7)            179.9988         -DE/DX =    0.0                 !
 ! D25   D(8,5,6,1)            179.9906         -DE/DX =    0.0                 !
 ! D26   D(8,5,6,7)              0.0002         -DE/DX =    0.0                 !
 ! D27   D(2,11,14,15)         124.6438         -DE/DX =    0.0                 !
 ! D28   D(2,11,14,16)        -114.3331         -DE/DX =    0.0                 !
 ! D29   D(12,14,15,16)        127.1503         -DE/DX =    0.0                 !
 --------------------------------------------------------------------------------
 GradGradGradGradGradGradGradGradGradGradGradGradGradGradGradGradGradGrad


 ----------------------------------------------------------------------

 Electric dipole moment (input orientation):
 (Debye = 10**-18 statcoulomb cm , SI units = C m)
                  (au)            (Debye)         (10**-30 SI)
   Tot        0.171195D+01      0.435134D+01      0.145145D+02
   x         -0.331117D+00     -0.841616D+00     -0.280733D+01
   y         -0.562940D-01     -0.143085D+00     -0.477281D+00
   z          0.167868D+01      0.426677D+01      0.142324D+02

 Dipole polarizability, Alpha (input orientation).
 (esu units = cm**3 , SI units = C**2 m**2 J**-1)
 Alpha(0;0):
               (au)            (10**-24 esu)      (10**-40 SI)
   iso        0.114936D+03      0.170317D+02      0.189504D+02
   aniso      0.591592D+02      0.876648D+01      0.975403D+01
   xx         0.134372D+03      0.199118D+02      0.221549D+02
   yx        -0.351731D+00     -0.521211D-01     -0.579925D-01
   yy         0.761925D+02      0.112906D+02      0.125624D+02
   zx        -0.637365D+01     -0.944478D+00     -0.105087D+01
   zy         0.250080D+00      0.370580D-01      0.412326D-01
   zz         0.134244D+03      0.198928D+02      0.221338D+02

 ----------------------------------------------------------------------

 Dipole orientation:
     6          0.01295594          0.00921498          0.05003816
     6          0.52243804          0.10862319          2.63802058
     6          3.02538854          0.13920144          3.48319869
[truncated: 19,868 more chars]
