# Supplementary material for: Interplay of Noncovalent Interactions in Phase Separation Mediated by Tyrosine-Rich and Arginine-Rich Polypeptides
Source: J Am Chem Soc. 2026 Jun 17;148(25):26585–98. doi: 10.1021/jacs.6c06972 (PMC13339138; doi:10.1021/jacs.6c06972)
Supplement: Supplementary file 2 [file ja6c06972_si_002.zip › output/E'.txt]

 Entering Gaussian System, Link 0=/share/apps/gaussian/g16/g16
 Initial command:
 /share/apps/gaussian/g16/l1.exe "/scratch/webmo-77271/903/Gau-3407665.inp" -scrdir="/scratch/webmo-77271/903/"
 Entering Link 1 = /share/apps/gaussian/g16/l1.exe PID=   3407666.
  
 Copyright (c) 1988-2019, Gaussian, Inc.  All Rights Reserved.
  
 This is part of the Gaussian(R) 16 program.  It is based on
 the Gaussian(R) 09 system (copyright 2009, Gaussian, Inc.),
 the Gaussian(R) 03 system (copyright 2003, Gaussian, Inc.),
 the Gaussian(R) 98 system (copyright 1998, Gaussian, Inc.),
 the Gaussian(R) 94 system (copyright 1995, Gaussian, Inc.),
 the Gaussian 92(TM) system (copyright 1992, Gaussian, Inc.),
 the Gaussian 90(TM) system (copyright 1990, Gaussian, Inc.),
 the Gaussian 88(TM) system (copyright 1988, Gaussian, Inc.),
 the Gaussian 86(TM) system (copyright 1986, Carnegie Mellon
 University), and the Gaussian 82(TM) system (copyright 1983,
 Carnegie Mellon University). Gaussian is a federally registered
 trademark of Gaussian, Inc.
  
 This software contains proprietary and confidential information,
 including trade secrets, belonging to Gaussian, Inc.
  
 This software is provided under written license and may be
 used, copied, transmitted, or stored only in accord with that
 written license.
  
 The following legend is applicable only to US Government
 contracts under FAR:
  
                    RESTRICTED RIGHTS LEGEND
  
 Use, reproduction and disclosure by the US Government is
 subject to restrictions as set forth in subparagraphs (a)
 and (c) of the Commercial Computer Software - Restricted
 Rights clause in FAR 52.227-19.
  
 Gaussian, Inc.
 340 Quinnipiac St., Bldg. 40, Wallingford CT 06492
  
  
 ---------------------------------------------------------------
 Warning -- This program may not be used in any manner that
 competes with the business of Gaussian, Inc. or will provide
 assistance to any competitor of Gaussian, Inc.  The licensee
 of this program is prohibited from giving any competitor of
 Gaussian, Inc. access to this program.  By using this program,
 the user acknowledges that Gaussian, Inc. is engaged in the
 business of creating and licensing software in the field of
 computational chemistry and represents and warrants to the
 licensee that it is not a competitor of Gaussian, Inc. and that
 it will not use this program in any manner prohibited above.
 ---------------------------------------------------------------
  

 Cite this work as:
 Gaussian 16, Revision C.01,
 M. J. Frisch, G. W. Trucks, H. B. Schlegel, G. E. Scuseria, 
 M. A. Robb, J. R. Cheeseman, G. Scalmani, V. Barone, 
 G. A. Petersson, H. Nakatsuji, X. Li, M. Caricato, A. V. Marenich, 
 J. Bloino, B. G. Janesko, R. Gomperts, B. Mennucci, H. P. Hratchian, 
 J. V. Ortiz, A. F. Izmaylov, J. L. Sonnenberg, D. Williams-Young, 
 F. Ding, F. Lipparini, F. Egidi, J. Goings, B. Peng, A. Petrone, 
 T. Henderson, D. Ranasinghe, V. G. Zakrzewski, J. Gao, N. Rega, 
 G. Zheng, W. Liang, M. Hada, M. Ehara, K. Toyota, R. Fukuda, 
 J. Hasegawa, M. Ishida, T. Nakajima, Y. Honda, O. Kitao, H. Nakai, 
 T. Vreven, K. Throssell, J. A. Montgomery, Jr., J. E. Peralta, 
 F. Ogliaro, M. J. Bearpark, J. J. Heyd, E. N. Brothers, K. N. Kudin, 
 V. N. Staroverov, T. A. Keith, R. Kobayashi, J. Normand, 
 K. Raghavachari, A. P. Rendell, J. C. Burant, S. S. Iyengar, 
 J. Tomasi, M. Cossi, J. M. Millam, M. Klene, C. Adamo, R. Cammi, 
 J. W. Ochterski, R. L. Martin, K. Morokuma, O. Farkas, 
 J. B. Foresman, and D. J. Fox, Gaussian, Inc., Wallingford CT, 2019.
 
 ******************************************
 Gaussian 16:  ES64L-G16RevC.01  3-Jul-2019
                22-Sep-2025 
 ******************************************
 %NProcShared=12
 Will use up to   12 processors via shared memory.
 %CHK=output.chk
 %Mem=45GB
 ----------------------------------------------------
 #N MP2/aug-cc-pvtz OPT FREQ SCRF=(PCM,Solvent=Water)
 ----------------------------------------------------
 1/18=20,19=15,26=6,38=1/1,3;
 2/9=110,12=2,17=6,18=5,40=1/2;
 3/5=16,6=1,7=10,11=9,25=1,30=1,70=2201,71=1,72=1/1,2,3;
 4//1;
 5/5=2,38=5,53=1/2;
 8/6=4,10=1/1;
 9/15=2,16=-3/6;
 10/5=1/2;
 6/7=2,8=2,9=2,10=2/1;
 7/12=2/1,2,3,16;
 1/18=20,19=15,26=6/3(2);
 2/9=110/2;
 99//99;
 2/9=110/2;
 3/5=16,6=1,7=10,11=9,25=1,30=1,70=2205,71=1,72=1/1,2,3;
 4/5=5,16=3,69=1/1;
 5/5=2,38=5,53=1/2;
 8/6=4,10=1/1;
 9/15=2,16=-3/6;
 10/5=1/2;
 7/12=2/1,2,3,16;
 1/18=20,19=15,26=6/3(-8);
 2/9=110/2;
 6/7=2,8=2,9=2,10=2/1;
 99/9=10/99;
 -------
 C7H10O2
 -------
 Symbolic Z-matrix:
 Charge =  0 Multiplicity = 1
 C
 O                    1    B1
 C                    2    B2       1    A1
 C                    3    B3       2    A2       1    D1       0
 C                    4    B4       3    A3       2    D2       0
 C                    5    B5       4    A4       3    D3       0
 C                    6    B6       5    A5       4    D4       0
 C                    3    B7       4    A6       5    D5       0
 H                    8    B8       3    A7       4    D6       0
 H                    7    B9       8    A8       3    D7       0
 H                    6    B10      7    A9       8    D8       0
 H                    5    B11      4    A10      3    D9       0
 H                    4    B12      3    A11      8    D10      0
 H                    1    B13      2    A12      3    D11      0
 H                    1    B14      2    A13      3    D12      0
 H                    1    B15      2    A14      3    D13      0
 O                    1    B16      2    A15      3    D14      0
 H                    17   B17      1    A16      2    D15      0
 H                    17   B18      18   A17      1    D16      0
       Variables:
  B1                    1.43519                  
  B2                    1.37764                  
  B3                    1.4029                   
  B4                    1.3932                   
  B5                    1.40101                  
  B6                    1.39563                  
  B7                    1.39936                  
  B8                    1.08457                  
  B9                    1.08753                  
  B10                   1.08673                  
  B11                   1.08745                  
  B12                   1.08644                  
  B13                   1.08846                  
  B14                   1.09326                  
  B15                   1.09331                  
  B16                   3.96678                  
  B17                   0.97623                  
  B18                   0.97038                  
  A1                  117.42157                  
  A2                  115.25328                  
  A3                  119.73794                  
  A4                  120.42302                  
  A5                  119.34261                  
  A6                  120.50758                  
  A7                  121.57868                  
  A8                  118.91309                  
  A9                  120.29521                  
  A10                 119.33869                  
  A11                 118.62801                  
  A12                 105.27817                  
  A13                 110.79135                  
  A14                 110.88124                  
  A15                  35.51717                  
  A16                   9.69993                  
  A17                 103.39158                  
  D1                  177.07862                  
  D2                 -179.45315                  
  D3                   -0.34048                  
  D4                    0.18323                  
  D5                    0.47261                  
  D6                 -179.4927                   
  D7                 -179.25212                  
  D8                 -179.28014                  
  D9                  179.12897                  
  D10                 179.01368                  
  D11                -178.38849                  
  D12                 -59.58758                  
  D13                  62.88514                  
  D14                -173.21833                  
  D15                   4.5287                   
  D16                  86.63213                  
 
 Add virtual bond connecting atoms H18        and O2         Dist= 3.69D+00.

 GradGradGradGradGradGradGradGradGradGradGradGradGradGradGradGradGradGrad
 Berny optimization.
 Initialization pass.
                           ----------------------------
                           !    Initial Parameters    !
                           ! (Angstroms and Degrees)  !
 --------------------------                            --------------------------
 ! Name  Definition              Value          Derivative Info.                !
 --------------------------------------------------------------------------------
 ! R1    R(1,2)                  1.4352         estimate D2E/DX2                !
 ! R2    R(1,14)                 1.0885         estimate D2E/DX2                !
 ! R3    R(1,15)                 1.0933         estimate D2E/DX2                !
 ! R4    R(1,16)                 1.0933         estimate D2E/DX2                !
 ! R5    R(2,3)                  1.3776         estimate D2E/DX2                !
 ! R6    R(2,18)                 1.9547         estimate D2E/DX2                !
 ! R7    R(3,4)                  1.4029         estimate D2E/DX2                !
 ! R8    R(3,8)                  1.3994         estimate D2E/DX2                !
 ! R9    R(4,5)                  1.3932         estimate D2E/DX2                !
 ! R10   R(4,13)                 1.0864         estimate D2E/DX2                !
 ! R11   R(5,6)                  1.401          estimate D2E/DX2                !
 ! R12   R(5,12)                 1.0874         estimate D2E/DX2                !
 ! R13   R(6,7)                  1.3956         estimate D2E/DX2                !
 ! R14   R(6,11)                 1.0867         estimate D2E/DX2                !
 ! R15   R(7,8)                  1.4015         estimate D2E/DX2                !
 ! R16   R(7,10)                 1.0875         estimate D2E/DX2                !
 ! R17   R(8,9)                  1.0846         estimate D2E/DX2                !
 ! R18   R(17,18)                0.9762         estimate D2E/DX2                !
 ! R19   R(17,19)                0.9704         estimate D2E/DX2                !
 ! A1    A(2,1,14)             105.2782         estimate D2E/DX2                !
 ! A2    A(2,1,15)             110.7914         estimate D2E/DX2                !
 ! A3    A(2,1,16)             110.8812         estimate D2E/DX2                !
 ! A4    A(14,1,15)            109.9342         estimate D2E/DX2                !
 ! A5    A(14,1,16)            109.8323         estimate D2E/DX2                !
 ! A6    A(15,1,16)            110.026          estimate D2E/DX2                !
 ! A7    A(1,2,3)              117.4216         estimate D2E/DX2                !
 ! A8    A(1,2,18)             124.4428         estimate D2E/DX2                !
 ! A9    A(3,2,18)             117.7567         estimate D2E/DX2                !
 ! A10   A(2,3,4)              115.2533         estimate D2E/DX2                !
 ! A11   A(2,3,8)              124.2391         estimate D2E/DX2                !
 ! A12   A(4,3,8)              120.5076         estimate D2E/DX2                !
 ! A13   A(3,4,5)              119.7379         estimate D2E/DX2                !
 ! A14   A(3,4,13)             118.628          estimate D2E/DX2                !
 ! A15   A(5,4,13)             121.6174         estimate D2E/DX2                !
 ! A16   A(4,5,6)              120.423          estimate D2E/DX2                !
 ! A17   A(4,5,12)             119.3387         estimate D2E/DX2                !
 ! A18   A(6,5,12)             120.2362         estimate D2E/DX2                !
 ! A19   A(5,6,7)              119.3426         estimate D2E/DX2                !
 ! A20   A(5,6,11)             120.3563         estimate D2E/DX2                !
 ! A21   A(7,6,11)             120.2952         estimate D2E/DX2                !
 ! A22   A(6,7,8)              121.0158         estimate D2E/DX2                !
 ! A23   A(6,7,10)             120.0694         estimate D2E/DX2                !
 ! A24   A(8,7,10)             118.9131         estimate D2E/DX2                !
 ! A25   A(3,8,7)              118.9712         estimate D2E/DX2                !
 ! A26   A(3,8,9)              121.5787         estimate D2E/DX2                !
 ! A27   A(7,8,9)              119.4434         estimate D2E/DX2                !
 ! A28   A(18,17,19)           103.3916         estimate D2E/DX2                !
 ! A29   L(2,18,17,12,-1)      169.7707         estimate D2E/DX2                !
 ! A30   L(2,18,17,12,-2)      182.1196         estimate D2E/DX2                !
 ! D1    D(14,1,2,3)          -178.3885         estimate D2E/DX2                !
 ! D2    D(14,1,2,18)           -5.6318         estimate D2E/DX2                !
 ! D3    D(15,1,2,3)           -59.5876         estimate D2E/DX2                !
 ! D4    D(15,1,2,18)          113.1691         estimate D2E/DX2                !
 ! D5    D(16,1,2,3)            62.8851         estimate D2E/DX2                !
 ! D6    D(16,1,2,18)         -124.3581         estimate D2E/DX2                !
 ! D7    D(1,2,3,4)            177.0786         estimate D2E/DX2                !
 ! D8    D(1,2,3,8)             -2.844          estimate D2E/DX2                !
 ! D9    D(18,2,3,4)             3.8264         estimate D2E/DX2                !
 ! D10   D(18,2,3,8)          -176.0962         estimate D2E/DX2                !
 ! D11   D(1,2,17,19)           92.6303         estimate D2E/DX2                !
 ! D12   D(3,2,17,19)          -93.9778         estimate D2E/DX2                !
 ! D13   D(2,3,4,5)           -179.4532         estimate D2E/DX2                !
 ! D14   D(2,3,4,13)            -0.9121         estimate D2E/DX2                !
 ! D15   D(8,3,4,5)              0.4726         estimate D2E/DX2                !
 ! D16   D(8,3,4,13)           179.0137         estimate D2E/DX2                !
 ! D17   D(2,3,8,7)            179.4772         estimate D2E/DX2                !
 ! D18   D(2,3,8,9)              0.4261         estimate D2E/DX2                !
 ! D19   D(4,3,8,7)             -0.4416         estimate D2E/DX2                !
 ! D20   D(4,3,8,9)           -179.4927         estimate D2E/DX2                !
 ! D21   D(3,4,5,6)             -0.3405         estimate D2E/DX2                !
 ! D22   D(3,4,5,12)           179.129          estimate D2E/DX2                !
 ! D23   D(13,4,5,6)          -178.8367         estimate D2E/DX2                !
 ! D24   D(13,4,5,12)            0.6328         estimate D2E/DX2                !
 ! D25   D(4,5,6,7)              0.1832         estimate D2E/DX2                !
 ! D26   D(4,5,6,11)           179.3067         estimate D2E/DX2                !
 ! D27   D(12,5,6,7)          -179.2814         estimate D2E/DX2                !
 ! D28   D(12,5,6,11)           -0.158          estimate D2E/DX2                !
 ! D29   D(5,6,7,8)             -0.1561         estimate D2E/DX2                !
 ! D30   D(5,6,7,10)           179.3752         estimate D2E/DX2                !
 ! D31   D(11,6,7,8)          -179.2801         estimate D2E/DX2                !
 ! D32   D(11,6,7,10)            0.2512         estimate D2E/DX2                !
 ! D33   D(6,7,8,3)              0.2845         estimate D2E/DX2                !
 ! D34   D(6,7,8,9)            179.3562         estimate D2E/DX2                !
 ! D35   D(10,7,8,3)          -179.2521         estimate D2E/DX2                !
 ! D36   D(10,7,8,9)            -0.1804         estimate D2E/DX2                !
 --------------------------------------------------------------------------------
 Trust Radius=3.00D-01 FncErr=5.00D-06 GrdErr=5.00D-06 EigMax=2.50D+02 EigMin=1.00D-04
 Number of steps in this run=     95 maximum allowed number of steps=    114.
 GradGradGradGradGradGradGradGradGradGradGradGradGradGradGradGradGradGrad

                          Input orientation:                          
 ---------------------------------------------------------------------
 Center     Atomic      Atomic             Coordinates (Angstroms)
 Number     Number       Type             X           Y           Z
 ---------------------------------------------------------------------
      1          6           0        0.000000    0.000000    0.000000
      2          8           0        0.000000    0.000000    1.435185
      3          6           0        1.222855    0.000000    2.069637
      4          6           0        1.170536    0.064667    3.470074
      5          6           0        2.353528    0.081751    4.205775
      6          6           0        3.593726    0.027610    3.556302
      7          6           0        3.633648   -0.039843    2.162878
      8          6           0        2.453845   -0.057399    1.406638
      9          1           0        2.514739   -0.099627    0.324603
     10          1           0        4.589995   -0.072081    1.646068
     11          1           0        4.515983    0.052329    4.130603
     12          1           0        2.305662    0.146358    5.290248
     13          1           0        0.198906    0.124553    3.952462
     14          1           0       -1.049574    0.029528   -0.286815
     15          1           0        0.517393    0.881437   -0.388072
     16          1           0        0.465575   -0.909232   -0.389690
     17          8           0       -2.288362    0.272128    3.228724
     18          1           0       -1.599186    0.203251    2.540750
     19          1           0       -2.536979   -0.651704    3.391071
 ---------------------------------------------------------------------
                    Distance matrix (angstroms):
                    1          2          3          4          5
     1  C    0.000000
     2  O    1.435185   0.000000
     3  C    2.403908   1.377645   0.000000
     4  C    3.662751   2.348427   1.402904   0.000000
     5  C    4.820199   3.636199   2.418303   1.393204   0.000000
     6  C    5.055978   4.173101   2.798565   2.425007   1.401013
     7  C    4.228832   3.706011   2.412924   2.790448   2.413901
     8  C    2.829007   2.454682   1.399357   2.433012   2.804388
     9  H    2.537559   2.750860   2.173484   3.424596   3.888751
    10  H    4.876760   4.595402   3.394442   3.877937   3.402579
    11  H    6.120353   5.259479   3.885229   3.410053   2.163961
    12  H    5.772713   4.494330   3.400915   2.146676   1.087450
    13  H    3.959424   2.528193   2.146862   1.086439   2.169884
    14  H    1.088458   2.016869   3.273786   4.363982   5.636239
    15  H    1.093265   2.090190   2.704615   3.997373   5.011418
    16  H    1.093308   2.091323   2.729188   4.042675   5.066035
    17  O    3.966776   2.920177   3.707585   3.473510   4.747423
    18  H    3.009006   1.954733   2.868305   2.924758   4.290806
    19  H    4.284898   3.269017   4.038225   3.776917   5.011862
                    6          7          8          9         10
     6  C    0.000000
     7  C    1.395627   0.000000
     8  C    2.434669   1.401478   0.000000
     9  H    3.409441   2.152855   1.084569   0.000000
    10  H    2.156730   1.087534   2.149576   2.460430   0.000000
    11  H    1.086734   2.158461   3.418251   4.302756   2.488749
    12  H    2.163280   3.402743   3.891774   4.976128   4.306500
    13  H    3.419232   3.876479   3.405742   4.309838   4.963847
    14  H    6.027420   5.285676   3.892208   3.618679   5.962474
    15  H    5.074538   4.131240   2.802185   2.336617   4.651129
    16  H    5.121900   4.160303   2.811695   2.316192   4.675037
    17  O    5.896275   6.025243   5.090886   5.625113   7.066475
    18  H    5.294198   5.252088   4.216777   4.682672   6.259570
    19  H    6.170439   6.321351   5.403657   5.935308   7.360351
                   11         12         13         14         15
    11  H    0.000000
    12  H    2.497826   0.000000
    13  H    4.321354   2.495709   0.000000
    14  H    7.105598   6.509599   4.420317   0.000000
    15  H    6.090531   5.998463   4.417527   1.786446   0.000000
    16  H    6.145198   6.063158   4.471477   1.785366   1.791420
    17  O    6.867373   5.036939   2.594625   3.735299   4.617871
    18  H    6.320261   4.776066   2.287413   2.885719   3.676662
    19  H    7.126489   5.262599   2.898759   4.025332   5.095256
                   16         17         18         19
    16  H    0.000000
    17  O    4.698159   0.000000
    18  H    3.753443   0.976225   0.000000
    19  H    4.834854   0.970378   1.527564   0.000000
 Stoichiometry    C7H10O2
 Framework group  C1[X(C7H10O2)]
 Deg. of freedom    51
 Full point group                 C1      NOp   1
 Largest Abelian subgroup         C1      NOp   1
 Largest concise Abelian subgroup C1      NOp   1
                         Standard orientation:                         
 ---------------------------------------------------------------------
 Center     Atomic      Atomic             Coordinates (Angstroms)
 Number     Number       Type             X           Y           Z
 ---------------------------------------------------------------------
      1          6           0        1.616031    2.039895   -0.024900
      2          8           0        1.312944    0.638182    0.030736
      3          6           0       -0.016107    0.275615    0.022158
      4          6           0       -0.259539   -1.105980    0.013272
      5          6           0       -1.570701   -1.576560   -0.007365
      6          6           0       -2.646551   -0.679140   -0.012105
      7          6           0       -2.392534    0.693121    0.000171
      8          6           0       -1.080161    1.184453    0.020397
      9          1           0       -0.911937    2.255896    0.018979
     10          1           0       -3.218598    1.400342   -0.013605
     11          1           0       -3.668677   -1.047234   -0.039552
     12          1           0       -1.751760   -2.648622   -0.028560
     13          1           0        0.589236   -1.784001   -0.001488
     14          1           0        2.702865    2.098075   -0.037041
     15          1           0        1.208520    2.489247   -0.934430
     16          1           0        1.226652    2.558032    0.855577
     17          8           0        3.175528   -1.606490   -0.109481
     18          1           0        2.646039   -0.786669   -0.086047
     19          1           0        3.367263   -1.777028    0.826355
 ---------------------------------------------------------------------
 Rotational constants (GHZ):           2.3699934           1.0593604           0.7375008
 Standard basis: Aug-CC-pVTZ (5D, 7F)
 There are   745 symmetry adapted cartesian basis functions of A   symmetry.
 There are   644 symmetry adapted basis functions of A   symmetry.
   644 basis functions,   918 primitive gaussians,   745 cartesian basis functions
    34 alpha electrons       34 beta electrons
       nuclear repulsion energy       427.9481649687 Hartrees.
 NAtoms=   19 NActive=   19 NUniq=   19 SFac= 1.00D+00 NAtFMM=   60 NAOKFM=F Big=F
 Integral buffers will be    131072 words long.
 Raffenetti 1 integral format.
 Two-electron integral symmetry is turned on.
 ------------------------------------------------------------------------------
 Polarizable Continuum Model (PCM)
 =================================
 Model                : PCM.
 Atomic radii         : UFF (Universal Force Field).
 Polarization charges : Total charges.
 Charge compensation  : None.
 Solution method      : On-the-fly selection.
 Cavity type          : Scaled VdW (van der Waals Surface) (Alpha=1.100).
 Cavity algorithm     : GePol (No added spheres)
                        Default sphere list used, NSphG=   19.
                        Lebedev-Laikov grids with approx.  5.0 points / Ang**2.
                        Smoothing algorithm: York/Karplus (Gamma=1.0000).
                        Polarization charges: spherical gaussians, with
                                              point-specific exponents (IZeta= 3).
                        Self-potential: point-specific (ISelfS= 7).
                        Self-field    : sphere-specific E.n sum rule (ISelfD= 2).
 1st derivatives      : Analytical E(r).r(x)/FMM algorithm (CHGder, D1EAlg=3).
                        Cavity 1st derivative terms included.
 Solvent              : Water, Eps=  78.355300 Eps(inf)=   1.777849
 ------------------------------------------------------------------------------
 Spheres list:
 ISph  on   Nord     Re0    Alpha      Xe            Ye            Ze
    1   C      1    1.9255  1.100      1.616031      2.039895     -0.024900
    2   O      2    1.7500  1.100      1.312944      0.638182      0.030736
    3   C      3    1.9255  1.100     -0.016107      0.275615      0.022158
    4   C      4    1.9255  1.100     -0.259539     -1.105980      0.013272
    5   C      5    1.9255  1.100     -1.570701     -1.576560     -0.007365
    6   C      6    1.9255  1.100     -2.646551     -0.679140     -0.012105
    7   C      7    1.9255  1.100     -2.392534      0.693121      0.000171
    8   C      8    1.9255  1.100     -1.080161      1.184453      0.020397
    9   H      9    1.4430  1.100     -0.911937      2.255896      0.018979
   10   H     10    1.4430  1.100     -3.218598      1.400342     -0.013605
   11   H     11    1.4430  1.100     -3.668677     -1.047234     -0.039552
   12   H     12    1.4430  1.100     -1.751760     -2.648622     -0.028560
   13   H     13    1.4430  1.100      0.589236     -1.784001     -0.001488
   14   H     14    1.4430  1.100      2.702865      2.098075     -0.037041
   15   H     15    1.4430  1.100      1.208520      2.489247     -0.934430
   16   H     16    1.4430  1.100      1.226652      2.558032      0.855577
   17   O     17    1.7500  1.100      3.175528     -1.606490     -0.109481
   18   H     18    1.4430  1.100      2.646039     -0.786669     -0.086047
   19   H     19    1.4430  1.100      3.367263     -1.777028      0.826355
 ------------------------------------------------------------------------------
 One-electron integrals computed using PRISM.
 NBasis=   644 RedAO= T EigKep=  1.22D-06  NBF=   644
 NBsUse=   642 1.00D-06 EigRej=  7.11D-07 NBFU=   642
 ExpMin= 2.53D-02 ExpMax= 1.53D+04 ExpMxC= 5.22D+02 IAcc=3 IRadAn=         5 AccDes= 0.00D+00
 Harris functional with IExCor=  205 and IRadAn=       5 diagonalized for initial guess.
 HarFok:  IExCor=  205 AccDes= 0.00D+00 IRadAn=         5 IDoV= 1 UseB2=F ITyADJ=14
 ICtDFT=  3500011 ScaDFX=  1.000000  1.000000  1.000000  1.000000
 FoFCou: FMM=F IPFlag=           0 FMFlag=      100000 FMFlg1=           0
         NFxFlg=           0 DoJE=T BraDBF=F KetDBF=T FulRan=T
         wScrn=  0.000000 ICntrl=       500 IOpCl=  0 I1Cent=   200000004 NGrid=           0
         NMat0=    1 NMatS0=      1 NMatT0=    0 NMatD0=    1 NMtDS0=    0 NMtDT0=    0
 Petite list used in FoFCou.
 Requested convergence on RMS density matrix=1.00D-08 within 128 cycles.
 Requested convergence on MAX density matrix=1.00D-06.
 Requested convergence on             energy=1.00D-06.
 No special actions if energy rises.
 Inv3:  Mode=1 IEnd=     7670403.
 Iteration    1 A*A^-1 deviation from unit magnitude is 3.00D-15 for    381.
 Iteration    1 A*A^-1 deviation from orthogonality  is 2.31D-15 for   1014    577.
 Iteration    1 A^-1*A deviation from unit magnitude is 3.44D-15 for    381.
 Iteration    1 A^-1*A deviation from orthogonality  is 3.24D-14 for    869    813.
 Error on total polarization charges =  0.01426
 SCF Done:  E(RHF) =  -420.776134333     A.U. after   13 cycles
            NFock= 13  Conv=0.97D-08     -V/T= 2.0019
 ExpMin= 2.53D-02 ExpMax= 1.53D+04 ExpMxC= 5.22D+02 IAcc=3 IRadAn=         5 AccDes= 0.00D+00
 HarFok:  IExCor=  205 AccDes= 0.00D+00 IRadAn=         5 IDoV=-2 UseB2=F ITyADJ=14
 ICtDFT= 12500011 ScaDFX=  1.000000  1.000000  1.000000  1.000000
 Range of M.O.s used for correlation:    10   642
 NBasis=   644 NAE=    34 NBE=    34 NFC=     9 NFV=     0
 NROrb=    633 NOA=    25 NOB=    25 NVA=   608 NVB=   608

 **** Warning!!: The largest alpha MO coefficient is  0.17761228D+03

 Disk-based method using ON**2 memory for 25 occupieds at a time.
 Estimated scratch disk usage= 21617776896 words.
 Actual    scratch disk usage= 19552099584 words.
 JobTyp=1 Pass  1:  I=  10 to  34 NPSUse= 12 ParTrn=T ParDer=T DoDerP=T.
 (rs|ai) integrals will be sorted in core.
 Spin components of T(2) and E(2):
     alpha-alpha T2 =       0.6862777089D-01 E2=     -0.2061199867D+00
     alpha-beta  T2 =       0.3713197509D+00 E2=     -0.1242402325D+01
     beta-beta   T2 =       0.6862777089D-01 E2=     -0.2061199867D+00
 ANorm=    0.1228240731D+01
 E2 =    -0.1654642298D+01 EUMP2 =    -0.42243077663100D+03
          IDoAtm=1111111111111111111
 NEqPCM:  Using equilibrium solvation (IEInf=0, Eps=  78.3553, EpsInf=   1.7778)
          Differentiating once with respect to electric field.
                with respect to dipole field.
          Differentiating once with respect to nuclear coordinates.
          There are     1 degrees of freedom in the 1st order CPHF.  IDoFFX=0 NUNeed=     1.
 LinEq1:  Iter=  0 NonCon=     1 RMS=1.96D-03 Max=4.32D-02 NDo=     1
 AX will form     1 AO Fock derivatives at one time.
 LinEq1:  Iter=  1 NonCon=     1 RMS=4.86D-04 Max=7.55D-03 NDo=     1
 LinEq1:  Iter=  2 NonCon=     1 RMS=1.76D-04 Max=4.65D-03 NDo=     1
 LinEq1:  Iter=  3 NonCon=     1 RMS=7.56D-05 Max=3.11D-03 NDo=     1
 LinEq1:  Iter=  4 NonCon=     1 RMS=3.07D-05 Max=1.13D-03 NDo=     1
 LinEq1:  Iter=  5 NonCon=     1 RMS=9.62D-06 Max=3.04D-04 NDo=     1
 LinEq1:  Iter=  6 NonCon=     1 RMS=2.52D-06 Max=3.47D-05 NDo=     1
 LinEq1:  Iter=  7 NonCon=     1 RMS=8.01D-07 Max=1.88D-05 NDo=     1
 LinEq1:  Iter=  8 NonCon=     1 RMS=2.22D-07 Max=5.46D-06 NDo=     1
 LinEq1:  Iter=  9 NonCon=     1 RMS=8.05D-08 Max=2.79D-06 NDo=     1
 LinEq1:  Iter= 10 NonCon=     1 RMS=2.55D-08 Max=9.33D-07 NDo=     1
 LinEq1:  Iter= 11 NonCon=     1 RMS=7.17D-09 Max=2.86D-07 NDo=     1
 LinEq1:  Iter= 12 NonCon=     1 RMS=2.93D-09 Max=1.13D-07 NDo=     1
 LinEq1:  Iter= 13 NonCon=     1 RMS=1.02D-09 Max=4.18D-08 NDo=     1
 LinEq1:  Iter= 14 NonCon=     1 RMS=2.48D-10 Max=5.29D-09 NDo=     1
 LinEq1:  Iter= 15 NonCon=     1 RMS=8.53D-11 Max=2.66D-09 NDo=     1
 LinEq1:  Iter= 16 NonCon=     0 RMS=2.76D-11 Max=5.52D-10 NDo=     1
 Linear equations converged to 1.000D-10 1.000D-09 after    16 iterations.
 End of Minotr F.D. properties file   721 does not exist.
 End of Minotr F.D. properties file   722 does not exist.
 End of Minotr F.D. properties file   788 does not exist.

 **********************************************************************

            Population analysis using the SCF Density.

 **********************************************************************

 Orbital symmetries:
       Occupied  (A) (A) (A) (A) (A) (A) (A) (A) (A) (A) (A) (A)
                 (A) (A) (A) (A) (A) (A) (A) (A) (A) (A) (A) (A)
                 (A) (A) (A) (A) (A) (A) (A) (A) (A) (A)
       Virtual   (A) (A) (A) (A) (A) (A) (A) (A) (A) (A) (A) (A)
                 (A) (A) (A) (A) (A) (A) (A) (A) (A) (A) (A) (A)
                 (A) (A) (A) (A) (A) (A) (A) (A) (A) (A) (A) (A)
                 (A) (A) (A) (A) (A) (A) (A) (A) (A) (A) (A) (A)
                 (A) (A) (A) (A) (A) (A) (A) (A) (A) (A) (A) (A)
                 (A) (A) (A) (A) (A) (A) (A) (A) (A) (A) (A) (A)
                 (A) (A) (A) (A) (A) (A) (A) (A) (A) (A) (A) (A)
                 (A) (A) (A) (A) (A) (A) (A) (A) (A) (A) (A) (A)
                 (A) (A) (A) (A) (A) (A) (A) (A) (A) (A) (A) (A)
                 (A) (A) (A) (A) (A) (A) (A) (A) (A) (A) (A) (A)
                 (A) (A) (A) (A) (A) (A) (A) (A) (A) (A) (A) (A)
                 (A) (A) (A) (A) (A) (A) (A) (A) (A) (A) (A) (A)
                 (A) (A) (A) (A) (A) (A) (A) (A) (A) (A) (A) (A)
                 (A) (A) (A) (A) (A) (A) (A) (A) (A) (A) (A) (A)
                 (A) (A) (A) (A) (A) (A) (A) (A) (A) (A) (A) (A)
                 (A) (A) (A) (A) (A) (A) (A) (A) (A) (A) (A) (A)
                 (A) (A) (A) (A) (A) (A) (A) (A) (A) (A) (A) (A)
                 (A) (A) (A) (A) (A) (A) (A) (A) (A) (A) (A) (A)
                 (A) (A) (A) (A) (A) (A) (A) (A) (A) (A) (A) (A)
                 (A) (A) (A) (A) (A) (A) (A) (A) (A) (A) (A) (A)
                 (A) (A) (A) (A) (A) (A) (A) (A) (A) (A) (A) (A)
                 (A) (A) (A) (A) (A) (A) (A) (A) (A) (A) (A) (A)
                 (A) (A) (A) (A) (A) (A) (A) (A) (A) (A) (A) (A)
                 (A) (A) (A) (A) (A) (A) (A) (A) (A) (A) (A) (A)
                 (A) (A) (A) (A) (A) (A) (A) (A) (A) (A) (A) (A)
                 (A) (A) (A) (A) (A) (A) (A) (A) (A) (A) (A) (A)
                 (A) (A) (A) (A) (A) (A) (A) (A) (A) (A) (A) (A)
                 (A) (A) (A) (A) (A) (A) (A) (A) (A) (A) (A) (A)
                 (A) (A) (A) (A) (A) (A) (A) (A) (A) (A) (A) (A)
                 (A) (A) (A) (A) (A) (A) (A) (A) (A) (A) (A) (A)
                 (A) (A) (A) (A) (A) (A) (A) (A) (A) (A) (A) (A)
                 (A) (A) (A) (A) (A) (A) (A) (A) (A) (A) (A) (A)
                 (A) (A) (A) (A) (A) (A) (A) (A) (A) (A) (A) (A)
                 (A) (A) (A) (A) (A) (A) (A) (A) (A) (A) (A) (A)
                 (A) (A) (A) (A) (A) (A) (A) (A) (A) (A) (A) (A)
                 (A) (A) (A) (A) (A) (A) (A) (A) (A) (A) (A) (A)
                 (A) (A) (A) (A) (A) (A) (A) (A) (A) (A) (A) (A)
                 (A) (A) (A) (A) (A) (A) (A) (A) (A) (A) (A) (A)
                 (A) (A) (A) (A) (A) (A) (A) (A) (A) (A) (A) (A)
                 (A) (A) (A) (A) (A) (A) (A) (A) (A) (A) (A) (A)
                 (A) (A) (A) (A) (A) (A) (A) (A) (A) (A) (A) (A)
                 (A) (A) (A) (A) (A) (A) (A) (A) (A) (A) (A) (A)
                 (A) (A) (A) (A) (A) (A) (A) (A) (A) (A) (A) (A)
                 (A) (A) (A) (A) (A) (A) (A) (A) (A) (A) (A) (A)
                 (A) (A) (A) (A) (A) (A) (A) (A) (A) (A) (A) (A)
                 (A) (A) (A) (A) (A) (A) (A) (A) (A) (A) (A) (A)
                 (A) (A) (A) (A) (A) (A) (A) (A) (A) (A) (A) (A)
                 (A) (A) (A) (A) (A) (A) (A) (A) (A) (A) (A) (A)
                 (A) (A) (A) (A) (A) (A) (A) (A) (A) (A) (A) (A)
                 (A) (A) (A) (A) (A) (A) (A) (A) (A) (A) (A) (A)
                 (A) (A) (A) (A) (A) (A) (A) (A)
 The electronic state is 1-A.
 Alpha  occ. eigenvalues --  -20.59812 -20.55769 -11.31033 -11.28474 -11.24661
 Alpha  occ. eigenvalues --  -11.24588 -11.23912 -11.23522 -11.23379  -1.41440
 Alpha  occ. eigenvalues --   -1.33802  -1.15129  -1.02643  -1.01860  -0.94368
 Alpha  occ. eigenvalues --   -0.83808  -0.81231  -0.72512  -0.70555  -0.66632
 Alpha  occ. eigenvalues --   -0.66347  -0.65878  -0.62252  -0.59498  -0.58670
 Alpha  occ. eigenvalues --   -0.57405  -0.53232  -0.53160  -0.51684  -0.50423
 Alpha  occ. eigenvalues --   -0.48640  -0.47643  -0.34697  -0.32209
 Alpha virt. eigenvalues --    0.02978   0.03504   0.03643   0.04621   0.04842
 Alpha virt. eigenvalues --    0.05046   0.06402   0.06469   0.07451   0.08624
 Alpha virt. eigenvalues --    0.08906   0.09868   0.09973   0.10930   0.11084
 Alpha virt. eigenvalues --    0.11465   0.11998   0.12359   0.13152   0.13269
 Alpha virt. eigenvalues --    0.13473   0.13961   0.13968   0.14039   0.15036
 Alpha virt. eigenvalues --    0.15322   0.16103   0.16565   0.16602   0.16909
 Alpha virt. eigenvalues --    0.17526   0.18162   0.19112   0.19339   0.19907
 Alpha virt. eigenvalues --    0.20708   0.22520   0.23058   0.24039   0.24305
 Alpha virt. eigenvalues --    0.24929   0.25303   0.25562   0.26239   0.26529
 Alpha virt. eigenvalues --    0.27667   0.28302   0.28721   0.29010   0.29949
 Alpha virt. eigenvalues --    0.30319   0.31348   0.31416   0.31835   0.32291
 Alpha virt. eigenvalues --    0.32649   0.33068   0.33449   0.33776   0.34012
 Alpha virt. eigenvalues --    0.34426   0.35494   0.36027   0.36343   0.36912
 Alpha virt. eigenvalues --    0.37359   0.37913   0.38789   0.39148   0.39481
 Alpha virt. eigenvalues --    0.39732   0.41330   0.41760   0.42515   0.42704
 Alpha virt. eigenvalues --    0.43433   0.43483   0.44256   0.44546   0.45703
 Alpha virt. eigenvalues --    0.45925   0.46477   0.46790   0.46967   0.47155
 Alpha virt. eigenvalues --    0.47382   0.48471   0.48675   0.48979   0.49286
 Alpha virt. eigenvalues --    0.49810   0.50285   0.50943   0.51363   0.51559
 Alpha virt. eigenvalues --    0.52035   0.52682   0.52803   0.53172   0.53828
 Alpha virt. eigenvalues --    0.54185   0.54824   0.55329   0.56328   0.56790
 Alpha virt. eigenvalues --    0.57005   0.57853   0.57878   0.59206   0.59944
 Alpha virt. eigenvalues --    0.60496   0.61812   0.62416   0.63492   0.63770
 Alpha virt. eigenvalues --    0.64335   0.65812   0.66792   0.67483   0.67943
 Alpha virt. eigenvalues --    0.68325   0.69108   0.70379   0.71364   0.71871
 Alpha virt. eigenvalues --    0.72663   0.72803   0.74465   0.75437   0.76140
 Alpha virt. eigenvalues --    0.77361   0.78321   0.78612   0.79895   0.80415
 Alpha virt. eigenvalues --    0.80547   0.81684   0.82465   0.83104   0.83998
 Alpha virt. eigenvalues --    0.84411   0.85343   0.86171   0.86761   0.87408
 Alpha virt. eigenvalues --    0.87720   0.88202   0.88584   0.89205   0.89354
 Alpha virt. eigenvalues --    0.89641   0.90781   0.91278   0.91555   0.92217
 Alpha virt. eigenvalues --    0.92498   0.92898   0.93666   0.94135   0.94898
 Alpha virt. eigenvalues --    0.95009   0.96587   0.96706   0.97004   0.97553
 Alpha virt. eigenvalues --    0.98142   0.98301   0.99203   0.99861   1.00761
 Alpha virt. eigenvalues --    1.01082   1.02154   1.02535   1.02736   1.03278
 Alpha virt. eigenvalues --    1.03598   1.04453   1.04887   1.06002   1.06684
 Alpha virt. eigenvalues --    1.06811   1.07532   1.08210   1.08746   1.08936
 Alpha virt. eigenvalues --    1.09144   1.09482   1.10345   1.10846   1.11649
 Alpha virt. eigenvalues --    1.11945   1.12608   1.13170   1.13825   1.14882
 Alpha virt. eigenvalues --    1.15398   1.15667   1.17151   1.17291   1.17851
 Alpha virt. eigenvalues --    1.18347   1.19583   1.19789   1.20722   1.21317
 Alpha virt. eigenvalues --    1.21662   1.22495   1.22885   1.23503   1.24340
 Alpha virt. eigenvalues --    1.24375   1.24774   1.25717   1.26237   1.27106
 Alpha virt. eigenvalues --    1.27455   1.27927   1.28478   1.30762   1.31212
 Alpha virt. eigenvalues --    1.32305   1.32731   1.34237   1.34842   1.35674
 Alpha virt. eigenvalues --    1.37724   1.38570   1.39503   1.40657   1.41252
 Alpha virt. eigenvalues --    1.42073   1.43627   1.44684   1.46295   1.46897
 Alpha virt. eigenvalues --    1.49060   1.49403   1.49712   1.50843   1.51095
 Alpha virt. eigenvalues --    1.52026   1.53029   1.53896   1.54995   1.55704
 Alpha virt. eigenvalues --    1.56977   1.57589   1.58377   1.59150   1.62256
 Alpha virt. eigenvalues --    1.63202   1.64456   1.66175   1.66607   1.67467
 Alpha virt. eigenvalues --    1.67828   1.68210   1.70041   1.70194   1.70569
 Alpha virt. eigenvalues --    1.71348   1.73541   1.73786   1.74661   1.74920
 Alpha virt. eigenvalues --    1.75841   1.76957   1.77699   1.78345   1.79728
 Alpha virt. eigenvalues --    1.80220   1.81218   1.82743   1.83177   1.83882
 Alpha virt. eigenvalues --    1.85145   1.86866   1.87684   1.88166   1.88754
 Alpha virt. eigenvalues --    1.89060   1.89823   1.91097   1.91698   1.93570
 Alpha virt. eigenvalues --    1.94594   1.96778   1.97594   1.98179   1.99116
 Alpha virt. eigenvalues --    2.00844   2.01834   2.02008   2.03701   2.04700
 Alpha virt. eigenvalues --    2.04919   2.05501   2.05617   2.08401   2.08969
 Alpha virt. eigenvalues --    2.09498   2.10040   2.10478   2.10920   2.11761
 Alpha virt. eigenvalues --    2.13854   2.14378   2.15176   2.15957   2.17279
 Alpha virt. eigenvalues --    2.18471   2.19071   2.19493   2.22857   2.23374
 Alpha virt. eigenvalues --    2.24683   2.25847   2.27219   2.27599   2.28314
 Alpha virt. eigenvalues --    2.31246   2.32988   2.33457   2.35310   2.37674
 Alpha virt. eigenvalues --    2.37962   2.40504   2.41191   2.43236   2.45068
 Alpha virt. eigenvalues --    2.46091   2.47990   2.48836   2.50305   2.53449
 Alpha virt. eigenvalues --    2.54049   2.56561   2.56862   2.57712   2.59466
 Alpha virt. eigenvalues --    2.61902   2.62846   2.64904   2.66004   2.67224
 Alpha virt. eigenvalues --    2.68922   2.70274   2.71597   2.73429   2.76312
 Alpha virt. eigenvalues --    2.77118   2.77648   2.78697   2.80553   2.80963
 Alpha virt. eigenvalues --    2.83238   2.84083   2.84998   2.90728   2.91411
 Alpha virt. eigenvalues --    2.97714   3.01231   3.01468   3.01891   3.04319
 Alpha virt. eigenvalues --    3.07156   3.07984   3.09151   3.14858   3.17049
 Alpha virt. eigenvalues --    3.19117   3.20569   3.21416   3.24437   3.25244
 Alpha virt. eigenvalues --    3.27218   3.28703   3.30467   3.34046   3.34593
 Alpha virt. eigenvalues --    3.35914   3.38438   3.40776   3.41019   3.41983
 Alpha virt. eigenvalues --    3.43669   3.45521   3.45889   3.48160   3.48320
 Alpha virt. eigenvalues --    3.50641   3.52380   3.53449   3.54227   3.55018
 Alpha virt. eigenvalues --    3.56673   3.57504   3.58440   3.59480   3.61950
 Alpha virt. eigenvalues --    3.62089   3.62461   3.63394   3.65622   3.67473
 Alpha virt. eigenvalues --    3.68740   3.69850   3.72495   3.73422   3.74343
 Alpha virt. eigenvalues --    3.76186   3.77208   3.78533   3.80560   3.81794
 Alpha virt. eigenvalues --    3.82043   3.84807   3.85395   3.85968   3.86767
 Alpha virt. eigenvalues --    3.89523   3.90398   3.90743   3.91119   3.91760
 Alpha virt. eigenvalues --    3.94456   3.95193   3.95524   3.97561   3.98416
 Alpha virt. eigenvalues --    4.00079   4.00435   4.02805   4.04121   4.05871
 Alpha virt. eigenvalues --    4.06504   4.08611   4.10656   4.11553   4.12081
 Alpha virt. eigenvalues --    4.12623   4.13622   4.15469   4.16681   4.18130
 Alpha virt. eigenvalues --    4.19438   4.19718   4.21395   4.22581   4.24232
 Alpha virt. eigenvalues --    4.25371   4.26900   4.27128   4.27195   4.28482
 Alpha virt. eigenvalues --    4.29741   4.30320   4.30753   4.31576   4.33276
 Alpha virt. eigenvalues --    4.34572   4.35322   4.37543   4.37911   4.38814
 Alpha virt. eigenvalues --    4.39804   4.42011   4.42859   4.43214   4.44079
 Alpha virt. eigenvalues --    4.45388   4.47405   4.48028   4.48437   4.49899
 Alpha virt. eigenvalues --    4.51533   4.53799   4.54553   4.55938   4.58609
 Alpha virt. eigenvalues --    4.60280   4.60666   4.62914   4.63786   4.67272
 Alpha virt. eigenvalues --    4.68544   4.70416   4.70860   4.72950   4.73359
 Alpha virt. eigenvalues --    4.76144   4.77799   4.78916   4.79613   4.82163
 Alpha virt. eigenvalues --    4.82571   4.84701   4.87543   4.88583   4.89635
 Alpha virt. eigenvalues --    4.91693   4.92753   4.95515   4.95801   4.97347
 Alpha virt. eigenvalues --    5.01574   5.01757   5.04177   5.04440   5.06745
 Alpha virt. eigenvalues --    5.07441   5.08533   5.10425   5.10897   5.11662
 Alpha virt. eigenvalues --    5.14832   5.15250   5.15956   5.16218   5.17154
 Alpha virt. eigenvalues --    5.20030   5.22324   5.22535   5.25257   5.27625
 Alpha virt. eigenvalues --    5.30083   5.32235   5.32737   5.34027   5.36673
 Alpha virt. eigenvalues --    5.37576   5.40313   5.41244   5.41903   5.44096
 Alpha virt. eigenvalues --    5.44297   5.47662   5.50446   5.52613   5.57751
 Alpha virt. eigenvalues --    5.60215   5.63707   5.65700   5.68239   5.69719
 Alpha virt. eigenvalues --    5.74421   5.76914   5.77987   5.79236   5.82355
 Alpha virt. eigenvalues --    5.87968   5.90925   6.06399   6.07071   6.09314
 Alpha virt. eigenvalues --    6.12749   6.16121   6.18516   6.23736   6.24849
 Alpha virt. eigenvalues --    6.31639   6.34951   6.36872   6.42956   6.48175
 Alpha virt. eigenvalues --    6.57162   6.60476   6.65959   6.68419   6.76121
 Alpha virt. eigenvalues --    6.79945   6.82359   6.89396   6.90904   6.93886
 Alpha virt. eigenvalues --    7.05405   7.10177   7.12448   7.13624   7.17079
 Alpha virt. eigenvalues --    7.19728   7.24207   7.32573   7.36723   7.42292
 Alpha virt. eigenvalues --    7.45858   7.52422   7.56969   7.57571   7.61570
 Alpha virt. eigenvalues --    7.79776   7.81882   7.88711   7.96062   8.02534
 Alpha virt. eigenvalues --    8.07246   8.43192   8.58989   8.89505  15.95425
 Alpha virt. eigenvalues --   16.10793  16.23149  17.07484  18.14125  18.63384
 Alpha virt. eigenvalues --   19.44448  19.49133  20.20567
          Condensed to atoms (all electrons):
               1          2          3          4          5          6
     1  C    5.837278   0.071623   0.047912  -0.013279   0.010381  -0.004800
     2  O    0.071623   8.882860   0.159430  -0.137398   0.069296  -0.009704
     3  C    0.047912   0.159430   5.844642  -0.558051   0.025457  -0.399802
     4  C   -0.013279  -0.137398  -0.558051   7.140236  -0.138258   0.403159
     5  C    0.010381   0.069296   0.025457  -0.138258   7.019764  -0.540756
     6  C   -0.004800  -0.009704  -0.399802   0.403159  -0.540756   6.878108
     7  C   -0.004273   0.001478   0.120392  -0.287884   0.313859  -0.510879
     8  C   -0.052245  -0.350377  -0.317261   0.317575  -0.280722   0.371901
     9  H   -0.022358  -0.032065  -0.112596   0.000917  -0.013008   0.048149
    10  H   -0.000264  -0.001992   0.004218  -0.006924   0.033883  -0.125557
    11  H    0.000285   0.001362  -0.031315   0.025664  -0.174982   0.500960
    12  H    0.000444  -0.008669   0.054670  -0.114051   0.422884  -0.182698
    13  H    0.000494  -0.038570  -0.017376   0.347267  -0.232803   0.015412
    14  H    0.302389  -0.001634  -0.012440   0.016947   0.000581  -0.000118
    15  H    0.362079   0.030436   0.008343   0.002074   0.000889  -0.001461
    16  H    0.366958   0.015954   0.018675   0.001110   0.001159  -0.002150
    17  O    0.005349  -0.036764  -0.004536  -0.016917   0.021299   0.004437
    18  H   -0.003963  -0.050837   0.000448  -0.005012   0.002291   0.001313
    19  H   -0.000831   0.007853  -0.004419   0.004361   0.001076   0.000198
               7          8          9         10         11         12
     1  C   -0.004273  -0.052245  -0.022358  -0.000264   0.000285   0.000444
     2  O    0.001478  -0.350377  -0.032065  -0.001992   0.001362  -0.008669
     3  C    0.120392  -0.317261  -0.112596   0.004218  -0.031315   0.054670
     4  C   -0.287884   0.317575   0.000917  -0.006924   0.025664  -0.114051
     5  C    0.313859  -0.280722  -0.013008   0.033883  -0.174982   0.422884
     6  C   -0.510879   0.371901   0.048149  -0.125557   0.500960  -0.182698
     7  C    7.008127  -0.365435  -0.196283   0.422501  -0.122364   0.021469
     8  C   -0.365435   6.824545   0.570523  -0.105797   0.039181  -0.020503
     9  H   -0.196283   0.570523   0.505238  -0.004436  -0.000761  -0.000598
    10  H    0.422501  -0.105797  -0.004436   0.350064  -0.009262   0.000353
    11  H   -0.122364   0.039181  -0.000761  -0.009262   0.394285  -0.025026
    12  H    0.021469  -0.020503  -0.000598   0.000353  -0.025026   0.391074
    13  H    0.007952   0.006352  -0.003550   0.000440  -0.000230  -0.000576
    14  H   -0.001717   0.004552  -0.000710   0.000046   0.000077  -0.000140
    15  H   -0.000181  -0.023467  -0.007959  -0.000191  -0.000106   0.000148
    16  H    0.001601  -0.030862  -0.008910   0.000471  -0.000364   0.000361
    17  O   -0.000867  -0.004811  -0.000118  -0.000045  -0.000020   0.000183
    18  H    0.000588  -0.001364  -0.000306  -0.000019   0.000307  -0.000732
    19  H    0.000077  -0.000984  -0.000124   0.000001  -0.000043   0.000204
              13         14         15         16         17         18
     1  C    0.000494   0.302389   0.362079   0.366958   0.005349  -0.003963
     2  O   -0.038570  -0.001634   0.030436   0.015954  -0.036764  -0.050837
     3  C   -0.017376  -0.012440   0.008343   0.018675  -0.004536   0.000448
     4  C    0.347267   0.016947   0.002074   0.001110  -0.016917  -0.005012
     5  C   -0.232803   0.000581   0.000889   0.001159   0.021299   0.002291
     6  C    0.015412  -0.000118  -0.001461  -0.002150   0.004437   0.001313
     7  C    0.007952  -0.001717  -0.000181   0.001601  -0.000867   0.000588
     8  C    0.006352   0.004552  -0.023467  -0.030862  -0.004811  -0.001364
     9  H   -0.003550  -0.000710  -0.007959  -0.008910  -0.000118  -0.000306
    10  H    0.000440   0.000046  -0.000191   0.000471  -0.000045  -0.000019
    11  H   -0.000230   0.000077  -0.000106  -0.000364  -0.000020   0.000307
    12  H   -0.000576  -0.000140   0.000148   0.000361   0.000183  -0.000732
    13  H    0.433347   0.001892  -0.000442   0.000547  -0.012959  -0.018609
    14  H    0.001892   0.337565  -0.006123  -0.004785   0.001722  -0.003941
    15  H   -0.000442  -0.006123   0.272253  -0.008093  -0.000045  -0.000169
    16  H    0.000547  -0.004785  -0.008093   0.269283   0.000120   0.000473
    17  O   -0.012959   0.001722  -0.000045   0.000120   8.234767   0.149049
    18  H   -0.018609  -0.003941  -0.000169   0.000473   0.149049   0.451054
    19  H   -0.006635  -0.001019  -0.000314   0.000463   0.290491   0.047384
              19
     1  C   -0.000831
     2  O    0.007853
     3  C   -0.004419
     4  C    0.004361
     5  C    0.001076
     6  C    0.000198
     7  C    0.000077
     8  C   -0.000984
     9  H   -0.000124
    10  H    0.000001
    11  H   -0.000043
    12  H    0.000204
    13  H   -0.006635
    14  H   -0.001019
    15  H   -0.000314
    16  H    0.000463
    17  O    0.290491
    18  H    0.047384
    19  H    0.423863
 Mulliken charges:
               1
     1  C   -0.903178
     2  O   -0.572281
     3  C    1.173608
     4  C   -0.981537
     5  C   -0.542291
     6  C   -0.445712
     7  C   -0.408161
     8  C   -0.580803
     9  H    0.278953
    10  H    0.442510
    11  H    0.402353
    12  H    0.461204
    13  H    0.518049
    14  H    0.366857
    15  H    0.372329
    16  H    0.377990
    17  O   -0.630336
    18  H    0.432045
    19  H    0.238399
 Sum of Mulliken charges =  -0.00000
 Mulliken charges with hydrogens summed into heavy atoms:
               1
     1  C    0.213999
     2  O   -0.572281
     3  C    1.173608
     4  C   -0.463488
     5  C   -0.081087
     6  C   -0.043359
     7  C    0.034349
     8  C   -0.301850
    17  O    0.040108
 Electronic spatial extent (au):  <R**2>=           1522.1217
 Charge=              0.0000 electrons
 Dipole moment (field-independent basis, Debye):
    X=             -1.3681    Y=              3.3714    Z=              1.6788  Tot=              4.0070
 Quadrupole moment (field-independent basis, Debye-Ang):
   XX=            -55.8132   YY=            -47.3055   ZZ=            -57.9062
   XY=              7.1162   XZ=              6.4758   YZ=             -3.5530
 Traceless Quadrupole moment (field-independent basis, Debye-Ang):
   XX=             -2.1382   YY=              6.3694   ZZ=             -4.2312
   XY=              7.1162   XZ=              6.4758   YZ=             -3.5530
 Octapole moment (field-independent basis, Debye-Ang**2):
  XXX=            -14.5864  YYY=             13.2169  ZZZ=              1.8896  XYY=              0.5147
  XXY=             19.5876  XXZ=             21.7430  XZZ=             19.8230  YZZ=              0.0164
  YYZ=              6.5962  XYZ=            -12.5936
 Hexadecapole moment (field-independent basis, Debye-Ang**3):
 XXXX=          -1289.0580 YYYY=           -586.0055 ZZZZ=            -74.7316 XXXY=             46.0244
 XXXZ=             82.5714 YYYX=             21.3234 YYYZ=            -13.0613 ZZZX=              7.5498
 ZZZY=             -4.2093 XXYY=           -306.8781 XXZZ=           -231.1340 YYZZ=           -119.2882
 XXYZ=            -42.4531 YYXZ=             24.1772 ZZXY=            -13.2822
 N-N= 4.279481649687D+02 E-N=-1.841648053082D+03  KE= 4.199684576842D+02
 D1PCM: PCM CHGder 1st derivatives, ID1Alg=3 FixD1E=F DoIter=F DoCFld=F I1PDM=2.
 Calling FoFJK, ICntrl=  10002127 FMM=F ISym2X=0 I1Cent= 0 IOpClX= 0 NMat=1 NMatS=1 NMatT=0.
 ***** Axes restored to original set *****
 -------------------------------------------------------------------
 Center     Atomic                   Forces (Hartrees/Bohr)
 Number     Number              X              Y              Z
 -------------------------------------------------------------------
      1        6           0.000269006   -0.000265542    0.001454014
      2        8           0.003443911    0.000463494    0.000002187
      3        6          -0.002405610   -0.000313051   -0.000955067
      4        6           0.001130728    0.001096659   -0.001680842
      5        6           0.000188706    0.000000018    0.000361293
      6        6          -0.000217523    0.000524270   -0.000295794
      7        6           0.000470710    0.000095005    0.000213544
      8        6          -0.000761301    0.000874434    0.000533932
      9        1          -0.000899832   -0.000199393    0.002986103
     10        1          -0.003099642   -0.000191196    0.001656451
     11        1          -0.003047011   -0.000462981   -0.001893027
     12        1           0.000244685   -0.000495955   -0.003460075
     13        1           0.003229250   -0.000750285   -0.000621530
     14        1           0.002581243   -0.000078126    0.000170572
     15        1          -0.000839312   -0.001845359    0.001193478
     16        1          -0.000723958    0.001961752    0.001270924
     17        8           0.001795978   -0.007134577   -0.003705069
     18        1          -0.002870035   -0.000244563    0.003892741
     19        1           0.001510007    0.006965395   -0.001123835
 -------------------------------------------------------------------
 Cartesian Forces:  Max     0.007134577 RMS     0.002091732

 GradGradGradGradGradGradGradGradGradGradGradGradGradGradGradGradGradGrad
 Berny optimization.
 FormGI is forming the generalized inverse of G from B-inverse, IUseBI=4.
 Internal  Forces:  Max     0.007206109 RMS     0.002159339
 Search for a local minimum.
 Step number   1 out of a maximum of   95
 All quantities printed in internal units (Hartrees-Bohrs-Radians)
 Mixed Optimization -- RFO/linear search
 Second derivative matrix not updated -- first step.
 ITU=  0
     Eigenvalues ---    0.00230   0.01164   0.01226   0.01343   0.01417
     Eigenvalues ---    0.01987   0.02049   0.02072   0.02083   0.02098
     Eigenvalues ---    0.02101   0.02113   0.02118   0.02127   0.02143
     Eigenvalues ---    0.04646   0.07544   0.08180   0.15907   0.15995
     Eigenvalues ---    0.15998   0.15998   0.15999   0.16000   0.16000
     Eigenvalues ---    0.16000   0.16000   0.16000   0.21956   0.22000
     Eigenvalues ---    0.22000   0.23489   0.25000   0.34433   0.34438
     Eigenvalues ---    0.34991   0.35099   0.35109   0.35193   0.35227
     Eigenvalues ---    0.35448   0.40253   0.41625   0.41643   0.45306
     Eigenvalues ---    0.45602   0.45947   0.46472   0.49535   0.52125
     Eigenvalues ---    0.53300
 RFO step:  Lambda=-1.53201167D-03 EMin= 2.30000000D-03
 Linear search not attempted -- first point.
 Iteration  1 RMS(Cart)=  0.07113538 RMS(Int)=  0.00280040
 Iteration  2 RMS(Cart)=  0.00482989 RMS(Int)=  0.00002959
 Iteration  3 RMS(Cart)=  0.00000972 RMS(Int)=  0.00002889
 Iteration  4 RMS(Cart)=  0.00000000 RMS(Int)=  0.00002889
 Variable       Old X    -DE/DX   Delta X   Delta X   Delta X     New X
                                 (Linear)    (Quad)   (Total)
    R1        2.71211  -0.00409   0.00000  -0.01011  -0.01011   2.70199
    R2        2.05689  -0.00254   0.00000  -0.00722  -0.00722   2.04967
    R3        2.06597  -0.00231   0.00000  -0.00667  -0.00667   2.05930
    R4        2.06605  -0.00239   0.00000  -0.00691  -0.00691   2.05914
    R5        2.60337  -0.00604   0.00000  -0.01215  -0.01215   2.59122
    R6        3.69391  -0.00093   0.00000  -0.01938  -0.01938   3.67453
    R7        2.65111  -0.00369   0.00000  -0.00815  -0.00815   2.64296
    R8        2.64440  -0.00454   0.00000  -0.00996  -0.00996   2.63444
    R9        2.63277  -0.00305   0.00000  -0.00645  -0.00645   2.62633
   R10        2.05307  -0.00320   0.00000  -0.00906  -0.00906   2.04402
   R11        2.64753  -0.00366   0.00000  -0.00794  -0.00794   2.63959
   R12        2.05498  -0.00349   0.00000  -0.00990  -0.00990   2.04508
   R13        2.63735  -0.00395   0.00000  -0.00848  -0.00848   2.62887
   R14        2.05363  -0.00360   0.00000  -0.01018  -0.01018   2.04345
   R15        2.64841  -0.00340   0.00000  -0.00752  -0.00753   2.64088
   R16        2.05514  -0.00351   0.00000  -0.00995  -0.00995   2.04519
   R17        2.04954  -0.00302   0.00000  -0.00849  -0.00849   2.04105
   R18        1.84480  -0.00575   0.00000  -0.01100  -0.01100   1.83379
   R19        1.83375  -0.00721   0.00000  -0.01348  -0.01348   1.82027
    A1        1.83745   0.00110   0.00000   0.00823   0.00824   1.84569
    A2        1.93367  -0.00067   0.00000  -0.00487  -0.00489   1.92879
    A3        1.93524  -0.00075   0.00000  -0.00543  -0.00544   1.92980
    A4        1.91871   0.00002   0.00000   0.00160   0.00161   1.92032
    A5        1.91693   0.00005   0.00000   0.00173   0.00174   1.91868
    A6        1.92032   0.00028   0.00000  -0.00085  -0.00088   1.91944
    A7        2.04939  -0.00514   0.00000  -0.02313  -0.02313   2.02626
    A8        2.17194   0.00059   0.00000  -0.00048  -0.00049   2.17145
    A9        2.05524   0.00455   0.00000   0.02423   0.02423   2.07947
   A10        2.01155   0.00451   0.00000   0.01805   0.01803   2.02958
   A11        2.16838  -0.00420   0.00000  -0.01657  -0.01659   2.15179
   A12        2.10325  -0.00031   0.00000  -0.00146  -0.00144   2.10181
   A13        2.08982  -0.00006   0.00000  -0.00011  -0.00016   2.08966
   A14        2.07045   0.00091   0.00000   0.00577   0.00567   2.07612
   A15        2.12262  -0.00084   0.00000  -0.00512  -0.00522   2.11741
   A16        2.10178   0.00004   0.00000   0.00041   0.00042   2.10220
   A17        2.08285   0.00008   0.00000   0.00045   0.00041   2.08327
   A18        2.09852  -0.00012   0.00000  -0.00077  -0.00080   2.09772
   A19        2.08292  -0.00004   0.00000  -0.00000  -0.00001   2.08291
   A20        2.10061   0.00003   0.00000   0.00018   0.00014   2.10075
   A21        2.09955   0.00001   0.00000   0.00002  -0.00003   2.09952
   A22        2.11212  -0.00034   0.00000  -0.00167  -0.00167   2.11046
   A23        2.09561   0.00019   0.00000   0.00103   0.00100   2.09661
   A24        2.07542   0.00015   0.00000   0.00072   0.00069   2.07612
   A25        2.07644   0.00071   0.00000   0.00291   0.00288   2.07932
   A26        2.12195  -0.00109   0.00000  -0.00593  -0.00598   2.11597
   A27        2.08468   0.00039   0.00000   0.00327   0.00321   2.08789
   A28        1.80452   0.00061   0.00000   0.00378   0.00378   1.80830
   A29        2.96306   0.00199   0.00000   0.13268   0.13268   3.09574
   A30        3.17859  -0.00092   0.00000  -0.06909  -0.06908   3.10950
    D1       -3.11347  -0.00017   0.00000  -0.00484  -0.00483  -3.11830
    D2       -0.09829   0.00013   0.00000   0.00264   0.00264  -0.09566
    D3       -1.04000   0.00015   0.00000  -0.00067  -0.00068  -1.04068
    D4        1.97517   0.00045   0.00000   0.00681   0.00679   1.98197
    D5        1.09755  -0.00048   0.00000  -0.00889  -0.00887   1.08869
    D6       -2.17046  -0.00018   0.00000  -0.00141  -0.00140  -2.17186
    D7        3.09060   0.00023   0.00000   0.01204   0.01206   3.10267
    D8       -0.04964   0.00009   0.00000   0.00576   0.00577  -0.04387
    D9        0.06678   0.00018   0.00000   0.00663   0.00661   0.07340
   D10       -3.07346   0.00004   0.00000   0.00034   0.00032  -3.07313
   D11        1.61670   0.00016   0.00000  -0.03397  -0.03396   1.58274
   D12       -1.64022  -0.00049   0.00000  -0.05401  -0.05402  -1.69424
   D13       -3.13205  -0.00036   0.00000  -0.01588  -0.01594   3.13520
   D14       -0.01592   0.00017   0.00000   0.00780   0.00783  -0.00809
   D15        0.00825  -0.00023   0.00000  -0.00987  -0.00986  -0.00161
   D16        3.12438   0.00030   0.00000   0.01382   0.01391   3.13829
   D17        3.13247   0.00034   0.00000   0.01521   0.01517  -3.13554
   D18        0.00744  -0.00006   0.00000  -0.00233  -0.00232   0.00511
   D19       -0.00771   0.00019   0.00000   0.00860   0.00862   0.00092
   D20       -3.13274  -0.00021   0.00000  -0.00894  -0.00888   3.14157
   D21       -0.00594   0.00015   0.00000   0.00636   0.00634   0.00040
   D22        3.12639   0.00040   0.00000   0.01731   0.01729  -3.13950
   D23       -3.12129  -0.00042   0.00000  -0.01822  -0.01817  -3.13946
   D24        0.01104  -0.00017   0.00000  -0.00727  -0.00722   0.00382
   D25        0.00320  -0.00004   0.00000  -0.00174  -0.00172   0.00147
   D26        3.12949   0.00028   0.00000   0.01247   0.01247  -3.14122
   D27       -3.12905  -0.00029   0.00000  -0.01279  -0.01277   3.14137
   D28       -0.00276   0.00003   0.00000   0.00142   0.00143  -0.00133
   D29       -0.00272   0.00001   0.00000   0.00054   0.00054  -0.00218
   D30        3.13069   0.00027   0.00000   0.01201   0.01201  -3.14049
   D31       -3.12903  -0.00031   0.00000  -0.01366  -0.01365   3.14051
   D32        0.00438  -0.00005   0.00000  -0.00219  -0.00218   0.00220
   D33        0.00497  -0.00008   0.00000  -0.00395  -0.00397   0.00099
   D34        3.13036   0.00029   0.00000   0.01312   0.01315  -3.13968
   D35       -3.12854  -0.00034   0.00000  -0.01529  -0.01531   3.13934
   D36       -0.00315   0.00003   0.00000   0.00178   0.00182  -0.00133
         Item               Value     Threshold  Converged?
 Maximum Force            0.007206     0.000450     NO 
 RMS     Force            0.002159     0.000300     NO 
 Maximum Displacement     0.310083     0.001800     NO 
 RMS     Displacement     0.070473     0.001200     NO 
 Predicted change in Energy=-7.916731D-04
 GradGradGradGradGradGradGradGradGradGradGradGradGradGradGradGradGradGrad

                          Input orientation:                          
 ---------------------------------------------------------------------
 Center     Atomic      Atomic             Coordinates (Angstroms)
 Number     Number       Type             X           Y           Z
 ---------------------------------------------------------------------
      1          6           0        0.023677   -0.015620    0.048942
      2          8           0       -0.000213   -0.007036    1.478550
      3          6           0        1.220900    0.009197    2.102126
      4          6           0        1.202100    0.066438    3.499421
      5          6           0        2.399480    0.078472    4.204871
      6          6           0        3.620413    0.034282    3.527779
      7          6           0        3.627449   -0.020227    2.137727
      8          6           0        2.432298   -0.033876    1.413556
      9          1           0        2.462102   -0.078279    0.334804
     10          1           0        4.566144   -0.055897    1.600247
     11          1           0        4.551250    0.043361    4.078030
     12          1           0        2.377985    0.120888    5.286037
     13          1           0        0.248801    0.102156    4.009229
     14          1           0       -1.015083   -0.003766   -0.262951
     15          1           0        0.537104    0.867871   -0.329679
     16          1           0        0.512156   -0.916909   -0.320384
     17          8           0       -2.390209    0.293989    3.118110
     18          1           0       -1.612994    0.173595    2.549671
     19          1           0       -2.701068   -0.604915    3.270355
 ---------------------------------------------------------------------
                    Distance matrix (angstroms):
                    1          2          3          4          5
     1  C    0.000000
     2  O    1.429834   0.000000
     3  C    2.376873   1.371213   0.000000
     4  C    3.647084   2.352631   1.398593   0.000000
     5  C    4.788011   3.632996   2.411511   1.389793   0.000000
     6  C    5.004129   4.160526   2.791196   2.418693   1.396811
     7  C    4.165360   3.687088   2.406992   2.782812   2.406394
     8  C    2.768386   2.433527   1.394084   2.423692   2.793768
     9  H    2.455924   2.715921   2.161403   3.409303   3.873747
    10  H    4.800226   4.568239   3.383308   3.865051   3.390657
    11  H    6.061018   5.241721   3.872543   3.398842   2.155790
    12  H    5.743568   4.491007   3.389485   2.139549   1.082211
    13  H    3.968428   2.545243   2.142582   1.081646   2.159690
    14  H    1.084637   2.015638   3.254746   4.367638   5.623827
    15  H    1.089734   2.079391   2.668066   3.968188   4.965253
    16  H    1.089649   2.080037   2.688595   4.004236   5.003070
    17  O    3.916950   2.913908   3.762106   3.619649   4.916160
    18  H    2.994686   1.944478   2.873723   2.972921   4.341508
    19  H    4.260165   3.295852   4.138082   3.967103   5.230290
                    6          7          8          9         10
     6  C    0.000000
     7  C    1.391138   0.000000
     8  C    2.426149   1.397496   0.000000
     9  H    3.398447   2.147542   1.080076   0.000000
    10  H    2.148935   1.082268   2.142109   2.455369   0.000000
    11  H    1.081349   2.149936   3.405193   4.288481   2.479815
    12  H    2.154669   3.390122   3.875953   4.955951   4.290028
    13  H    3.406489   3.864293   3.394655   4.293327   4.946476
    14  H    5.988230   5.226531   3.833538   3.528977   5.884242
    15  H    5.008158   4.053029   2.728329   2.245519   4.561920
    16  H    5.037299   4.068341   2.733723   2.221455   4.567820
    17  O    6.030162   6.105088   5.125386   5.606274   7.128617
    18  H    5.325848   5.260182   4.206923   4.644942   6.255863
    19  H    6.358927   6.455605   5.488646   5.962645   7.476834
                   11         12         13         14         15
    11  H    0.000000
    12  H    2.487644   0.000000
    13  H    4.303401   2.482744   0.000000
    14  H    7.059064   6.505360   4.456471   0.000000
    15  H    6.018395   5.956768   4.415377   1.781429   0.000000
    16  H    6.048342   5.999191   4.455715   1.780334   1.784979
    17  O    7.011998   5.240758   2.792000   3.662131   4.559140
    18  H    6.352224   4.839255   2.366789   2.880937   3.660000
    19  H    7.325893   5.512399   3.122116   3.960830   5.061137
                   16         17         18         19
    16  H    0.000000
    17  O    4.659747   0.000000
    18  H    3.733990   0.970402   0.000000
    19  H    4.828618   0.963244   1.519660   0.000000
 Stoichiometry    C7H10O2
 Framework group  C1[X(C7H10O2)]
 Deg. of freedom    51
 Full point group                 C1      NOp   1
 Largest Abelian subgroup         C1      NOp   1
 Largest concise Abelian subgroup C1      NOp   1
                         Standard orientation:                         
 ---------------------------------------------------------------------
 Center     Atomic      Atomic             Coordinates (Angstroms)
 Number     Number       Type             X           Y           Z
 ---------------------------------------------------------------------
      1          6           0        1.565522    2.006583   -0.009755
      2          8           0        1.296250    0.603262    0.041319
      3          6           0       -0.026214    0.241614    0.018341
      4          6           0       -0.292991   -1.131299    0.019346
      5          6           0       -1.609072   -1.577660    0.004574
      6          6           0       -2.666029   -0.664612   -0.011738
      7          6           0       -2.389175    0.698696   -0.014861
      8          6           0       -1.071470    1.163893    0.000693
      9          1           0       -0.880477    2.226948   -0.000280
     10          1           0       -3.198366    1.417292   -0.026407
     11          1           0       -3.689524   -1.013394   -0.022871
     12          1           0       -1.808725   -2.641291    0.007409
     13          1           0        0.536162   -1.825813    0.030091
     14          1           0        2.646184    2.099309   -0.006819
     15          1           0        1.156171    2.440997   -0.921476
     16          1           0        1.147240    2.508651    0.862199
     17          8           0        3.304702   -1.501089   -0.128048
     18          1           0        2.658389   -0.781249   -0.051951
     19          1           0        3.561904   -1.672125    0.784330
 ---------------------------------------------------------------------
 Rotational constants (GHZ):           2.4702978           1.0288115           0.7315873
 Standard basis: Aug-CC-pVTZ (5D, 7F)
 There are   745 symmetry adapted cartesian basis functions of A   symmetry.
 There are   644 symmetry adapted basis functions of A   symmetry.
   644 basis functions,   918 primitive gaussians,   745 cartesian basis functions
    34 alpha electrons       34 beta electrons
       nuclear repulsion energy       428.7415675473 Hartrees.
 NAtoms=   19 NActive=   19 NUniq=   19 SFac= 1.00D+00 NAtFMM=   60 NAOKFM=F Big=F
 Integral buffers will be    131072 words long.
 Raffenetti 1 integral format.
 Two-electron integral symmetry is turned on.
 ------------------------------------------------------------------------------
 Polarizable Continuum Model (PCM)
 =================================
 Model                : PCM.
 Atomic radii         : UFF (Universal Force Field).
 Polarization charges : Total charges.
 Charge compensation  : None.
 Solution method      : On-the-fly selection.
 Cavity type          : Scaled VdW (van der Waals Surface) (Alpha=1.100).
 Cavity algorithm     : GePol (No added spheres)
                        Default sphere list used, NSphG=   19.
                        Lebedev-Laikov grids with approx.  5.0 points / Ang**2.
                        Smoothing algorithm: York/Karplus (Gamma=1.0000).
                        Polarization charges: spherical gaussians, with
                                              point-specific exponents (IZeta= 3).
                        Self-potential: point-specific (ISelfS= 7).
                        Self-field    : sphere-specific E.n sum rule (ISelfD= 2).
 1st derivatives      : Analytical E(r).r(x)/FMM algorithm (CHGder, D1EAlg=3).
                        Cavity 1st derivative terms included.
 Solvent              : Water, Eps=  78.355300 Eps(inf)=   1.777849
 ------------------------------------------------------------------------------
 Spheres list:
 ISph  on   Nord     Re0    Alpha      Xe            Ye            Ze
    1   C      1    1.9255  1.100      1.565522      2.006583     -0.009755
    2   O      2    1.7500  1.100      1.296250      0.603262      0.041319
    3   C      3    1.9255  1.100     -0.026214      0.241614      0.018341
    4   C      4    1.9255  1.100     -0.292991     -1.131299      0.019346
    5   C      5    1.9255  1.100     -1.609072     -1.577660      0.004574
    6   C      6    1.9255  1.100     -2.666029     -0.664612     -0.011738
    7   C      7    1.9255  1.100     -2.389175      0.698696     -0.014861
    8   C      8    1.9255  1.100     -1.071470      1.163893      0.000693
    9   H      9    1.4430  1.100     -0.880477      2.226948     -0.000280
   10   H     10    1.4430  1.100     -3.198366      1.417292     -0.026407
   11   H     11    1.4430  1.100     -3.689524     -1.013394     -0.022871
   12   H     12    1.4430  1.100     -1.808725     -2.641291      0.007409
   13   H     13    1.4430  1.100      0.536162     -1.825813      0.030091
   14   H     14    1.4430  1.100      2.646184      2.099309     -0.006819
   15   H     15    1.4430  1.100      1.156171      2.440997     -0.921476
   16   H     16    1.4430  1.100      1.147240      2.508651      0.862199
   17   O     17    1.7500  1.100      3.304702     -1.501089     -0.128048
   18   H     18    1.4430  1.100      2.658389     -0.781249     -0.051951
   19   H     19    1.4430  1.100      3.561904     -1.672125      0.784330
 ------------------------------------------------------------------------------
 One-electron integrals computed using PRISM.
 NBasis=   644 RedAO= T EigKep=  1.21D-06  NBF=   644
 NBsUse=   642 1.00D-06 EigRej=  6.59D-07 NBFU=   642
 Initial guess from the checkpoint file:  "output.chk"
 B after Tr=     0.000000    0.000000   -0.000000
         Rot=    0.999987   -0.000256   -0.000049   -0.005118 Ang=  -0.59 deg.
 ExpMin= 2.53D-02 ExpMax= 1.53D+04 ExpMxC= 5.22D+02 IAcc=3 IRadAn=         5 AccDes= 0.00D+00
 Harris functional with IExCor=  205 and IRadAn=       5 diagonalized for initial guess.
 HarFok:  IExCor=  205 AccDes= 0.00D+00 IRadAn=         5 IDoV= 1 UseB2=F ITyADJ=14
 ICtDFT=  3500011 ScaDFX=  1.000000  1.000000  1.000000  1.000000
 FoFCou: FMM=F IPFlag=           0 FMFlag=      100000 FMFlg1=           0
         NFxFlg=           0 DoJE=T BraDBF=F KetDBF=T FulRan=T
         wScrn=  0.000000 ICntrl=       500 IOpCl=  0 I1Cent=   200000004 NGrid=           0
         NMat0=    1 NMatS0=      1 NMatT0=    0 NMatD0=    1 NMtDS0=    0 NMtDT0=    0
 Petite list used in FoFCou.
 Requested convergence on RMS density matrix=1.00D-08 within 128 cycles.
 Requested convergence on MAX density matrix=1.00D-06.
 Requested convergence on             energy=1.00D-06.
 No special actions if energy rises.
 Inv3:  Mode=1 IEnd=     7737708.
 Iteration    1 A*A^-1 deviation from unit magnitude is 2.44D-15 for    884.
 Iteration    1 A*A^-1 deviation from orthogonality  is 2.13D-15 for   1543    363.
 Iteration    1 A^-1*A deviation from unit magnitude is 2.55D-15 for    550.
 Iteration    1 A^-1*A deviation from orthogonality  is 1.77D-15 for   1114   1058.
 Error on total polarization charges =  0.01414
 SCF Done:  E(RHF) =  -420.778501364     A.U. after   11 cycles
            NFock= 11  Conv=0.79D-08     -V/T= 2.0015
 ExpMin= 2.53D-02 ExpMax= 1.53D+04 ExpMxC= 5.22D+02 IAcc=3 IRadAn=         5 AccDes= 0.00D+00
 HarFok:  IExCor=  205 AccDes= 0.00D+00 IRadAn=         5 IDoV=-2 UseB2=F ITyADJ=14
 ICtDFT= 12500011 ScaDFX=  1.000000  1.000000  1.000000  1.000000
 Range of M.O.s used for correlation:    10   642
 NBasis=   644 NAE=    34 NBE=    34 NFC=     9 NFV=     0
 NROrb=    633 NOA=    25 NOB=    25 NVA=   608 NVB=   608

 **** Warning!!: The largest alpha MO coefficient is  0.17315693D+03

 Disk-based method using ON**2 memory for 25 occupieds at a time.
 Estimated scratch disk usage= 21608509696 words.
 Actual    scratch disk usage= 19543959296 words.
 JobTyp=1 Pass  1:  I=  10 to  34 NPSUse= 12 ParTrn=T ParDer=T DoDerP=T.
 (rs|ai) integrals will be sorted in core.
 Spin components of T(2) and E(2):
     alpha-alpha T2 =       0.6829886111D-01 E2=     -0.2060174691D+00
     alpha-beta  T2 =       0.3691306272D+00 E2=     -0.1240936352D+01
     beta-beta   T2 =       0.6829886111D-01 E2=     -0.2060174691D+00
 ANorm=    0.1227081232D+01
 E2 =    -0.1652971291D+01 EUMP2 =    -0.42243147265501D+03
          IDoAtm=1111111111111111111
 NEqPCM:  Using equilibrium solvation (IEInf=0, Eps=  78.3553, EpsInf=   1.7778)
          Differentiating once with respect to electric field.
                with respect to dipole field.
          Differentiating once with respect to nuclear coordinates.
          There are     1 degrees of freedom in the 1st order CPHF.  IDoFFX=0 NUNeed=     1.
 LinEq1:  Iter=  0 NonCon=     1 RMS=1.95D-03 Max=3.66D-02 NDo=     1
 AX will form     1 AO Fock derivatives at one time.
 LinEq1:  Iter=  1 NonCon=     1 RMS=4.80D-04 Max=8.13D-03 NDo=     1
 LinEq1:  Iter=  2 NonCon=     1 RMS=1.74D-04 Max=5.61D-03 NDo=     1
 LinEq1:  Iter=  3 NonCon=     1 RMS=7.41D-05 Max=2.64D-03 NDo=     1
 LinEq1:  Iter=  4 NonCon=     1 RMS=3.00D-05 Max=1.16D-03 NDo=     1
 LinEq1:  Iter=  5 NonCon=     1 RMS=9.40D-06 Max=2.86D-04 NDo=     1
 LinEq1:  Iter=  6 NonCon=     1 RMS=2.45D-06 Max=3.25D-05 NDo=     1
 LinEq1:  Iter=  7 NonCon=     1 RMS=7.75D-07 Max=1.46D-05 NDo=     1
 LinEq1:  Iter=  8 NonCon=     1 RMS=2.14D-07 Max=4.74D-06 NDo=     1
 LinEq1:  Iter=  9 NonCon=     1 RMS=7.69D-08 Max=3.16D-06 NDo=     1
 LinEq1:  Iter= 10 NonCon=     1 RMS=2.41D-08 Max=7.73D-07 NDo=     1
 LinEq1:  Iter= 11 NonCon=     1 RMS=6.65D-09 Max=2.87D-07 NDo=     1
 LinEq1:  Iter= 12 NonCon=     1 RMS=2.68D-09 Max=9.38D-08 NDo=     1
 LinEq1:  Iter= 13 NonCon=     1 RMS=9.45D-10 Max=4.70D-08 NDo=     1
 LinEq1:  Iter= 14 NonCon=     1 RMS=2.34D-10 Max=4.75D-09 NDo=     1
 LinEq1:  Iter= 15 NonCon=     1 RMS=7.85D-11 Max=2.60D-09 NDo=     1
 LinEq1:  Iter= 16 NonCon=     0 RMS=2.64D-11 Max=4.59D-10 NDo=     1
 Linear equations converged to 1.000D-10 1.000D-09 after    16 iterations.
 End of Minotr F.D. properties file   721 does not exist.
 End of Minotr F.D. properties file   722 does not exist.
 End of Minotr F.D. properties file   788 does not exist.
 D1PCM: PCM CHGder 1st derivatives, ID1Alg=3 FixD1E=F DoIter=F DoCFld=F I1PDM=2.
 Calling FoFJK, ICntrl=  10002127 FMM=F ISym2X=0 I1Cent= 0 IOpClX= 0 NMat=1 NMatS=1 NMatT=0.
 ***** Axes restored to original set *****
 -------------------------------------------------------------------
 Center     Atomic                   Forces (Hartrees/Bohr)
 Number     Number              X              Y              Z
 -------------------------------------------------------------------
      1        6          -0.001398704   -0.000181259    0.000493553
      2        8           0.000191969    0.000778048    0.001787321
      3        6          -0.001379044   -0.000402571   -0.000789651
      4        6          -0.000073963   -0.000006289   -0.001300763
      5        6          -0.000072374   -0.000136542    0.000481777
      6        6           0.000086456    0.000117157    0.000078639
      7        6           0.000333423   -0.000205094   -0.000375852
      8        6           0.001726292    0.000149142    0.000064603
      9        1           0.000492590    0.000013810    0.000659724
     10        1           0.000101338    0.000080849   -0.000045644
     11        1           0.000062307   -0.000003143    0.000119758
     12        1          -0.000041290    0.000095406    0.000061270
     13        1          -0.000168497   -0.000040266    0.000629511
     14        1          -0.000016765    0.000000270   -0.000145435
     15        1          -0.000251318    0.000015645   -0.000286764
     16        1          -0.000269856   -0.000021313   -0.000284653
     17        8           0.000727477   -0.000954075   -0.000617358
     18        1           0.000271307    0.000150089   -0.000712970
     19        1          -0.000321348    0.000550136    0.000182934
 -------------------------------------------------------------------
 Cartesian Forces:  Max     0.001787321 RMS     0.000567863

 GradGradGradGradGradGradGradGradGradGradGradGradGradGradGradGradGradGrad
 Berny optimization.
 Using GEDIIS/GDIIS optimizer.
 FormGI is forming the generalized inverse of G from B-inverse, IUseBI=4.
 Internal  Forces:  Max     0.003454261 RMS     0.000750163
 Search for a local minimum.
 Step number   2 out of a maximum of   95
 All quantities printed in internal units (Hartrees-Bohrs-Radians)
 Mixed Optimization -- En-DIIS/RFO-DIIS
 Update second derivatives using D2CorX and points    1    2
 DE= -6.96D-04 DEPred=-7.92D-04 R= 8.79D-01
 TightC=F SS=  1.41D+00  RLast= 1.83D-01 DXNew= 5.0454D-01 5.4944D-01
 Trust test= 8.79D-01 RLast= 1.83D-01 DXMaxT set to 5.05D-01
 ITU=  1  0
 Use linear search instead of GDIIS.
     Eigenvalues ---    0.00230   0.01160   0.01226   0.01281   0.01409
     Eigenvalues ---    0.01982   0.02051   0.02073   0.02082   0.02097
     Eigenvalues ---    0.02099   0.02114   0.02118   0.02127   0.02145
     Eigenvalues ---    0.04535   0.07638   0.08146   0.15120   0.15977
     Eigenvalues ---    0.16000   0.16000   0.16000   0.16000   0.16000
     Eigenvalues ---    0.16000   0.16000   0.16114   0.21988   0.22000
     Eigenvalues ---    0.22960   0.23407   0.28893   0.34435   0.34456
     Eigenvalues ---    0.34987   0.35049   0.35104   0.35169   0.35276
     Eigenvalues ---    0.35946   0.40272   0.41608   0.41836   0.44954
     Eigenvalues ---    0.45887   0.46113   0.47759   0.50905   0.51534
     Eigenvalues ---    0.53110
 RFO step:  Lambda=-1.99659001D-04 EMin= 2.29711602D-03
 Quartic linear search produced a step of -0.08174.
 Iteration  1 RMS(Cart)=  0.01910552 RMS(Int)=  0.00023777
 Iteration  2 RMS(Cart)=  0.00038403 RMS(Int)=  0.00001031
 Iteration  3 RMS(Cart)=  0.00000014 RMS(Int)=  0.00001031
 Variable       Old X    -DE/DX   Delta X   Delta X   Delta X     New X
                                 (Linear)    (Quad)   (Total)
    R1        2.70199   0.00019   0.00083  -0.00163  -0.00080   2.70119
    R2        2.04967   0.00006   0.00059  -0.00133  -0.00074   2.04893
    R3        2.05930  -0.00001   0.00055  -0.00138  -0.00084   2.05846
    R4        2.05914  -0.00001   0.00057  -0.00143  -0.00087   2.05827
    R5        2.59122   0.00076   0.00099  -0.00109  -0.00009   2.59112
    R6        3.67453  -0.00122   0.00158  -0.02793  -0.02635   3.64818
    R7        2.64296  -0.00011   0.00067  -0.00188  -0.00121   2.64174
    R8        2.63444   0.00210   0.00081   0.00225   0.00306   2.63750
    R9        2.62633   0.00028   0.00053  -0.00084  -0.00032   2.62601
   R10        2.04402   0.00044   0.00074  -0.00070   0.00004   2.04406
   R11        2.63959   0.00009   0.00065  -0.00154  -0.00089   2.63870
   R12        2.04508   0.00007   0.00081  -0.00185  -0.00104   2.04404
   R13        2.62887   0.00019   0.00069  -0.00138  -0.00069   2.62818
   R14        2.04345   0.00011   0.00083  -0.00179  -0.00095   2.04250
   R15        2.64088   0.00028   0.00062  -0.00090  -0.00028   2.64060
   R16        2.04519   0.00011   0.00081  -0.00176  -0.00094   2.04425
   R17        2.04105  -0.00065   0.00069  -0.00341  -0.00271   2.03833
   R18        1.83379  -0.00063   0.00090  -0.00336  -0.00246   1.83133
   R19        1.82027  -0.00038   0.00110  -0.00342  -0.00231   1.81796
    A1        1.84569  -0.00002  -0.00067   0.00085   0.00018   1.84586
    A2        1.92879   0.00040   0.00040   0.00169   0.00208   1.93087
    A3        1.92980   0.00040   0.00044   0.00152   0.00196   1.93176
    A4        1.92032  -0.00030  -0.00013  -0.00210  -0.00223   1.91809
    A5        1.91868  -0.00031  -0.00014  -0.00215  -0.00229   1.91639
    A6        1.91944  -0.00016   0.00007   0.00016   0.00023   1.91967
    A7        2.02626   0.00314   0.00189   0.00857   0.01045   2.03671
    A8        2.17145  -0.00270   0.00004  -0.01287  -0.01284   2.15860
    A9        2.07947  -0.00042  -0.00198   0.00535   0.00336   2.08283
   A10        2.02958  -0.00233  -0.00147  -0.00491  -0.00639   2.02319
   A11        2.15179   0.00345   0.00136   0.00921   0.01057   2.16236
   A12        2.10181  -0.00112   0.00012  -0.00429  -0.00418   2.09764
   A13        2.08966   0.00070   0.00001   0.00262   0.00264   2.09230
   A14        2.07612   0.00014  -0.00046   0.00258   0.00212   2.07824
   A15        2.11741  -0.00083   0.00043  -0.00519  -0.00476   2.11264
   A16        2.10220   0.00014  -0.00003   0.00025   0.00021   2.10241
   A17        2.08327  -0.00011  -0.00003  -0.00024  -0.00027   2.08299
   A18        2.09772  -0.00003   0.00007  -0.00000   0.00007   2.09778
   A19        2.08291  -0.00006   0.00000  -0.00053  -0.00054   2.08238
   A20        2.10075  -0.00004  -0.00001  -0.00013  -0.00014   2.10061
   A21        2.09952   0.00010   0.00000   0.00067   0.00068   2.10020
   A22        2.11046  -0.00005   0.00014  -0.00049  -0.00036   2.11010
   A23        2.09661   0.00001  -0.00008   0.00020   0.00012   2.09673
   A24        2.07612   0.00004  -0.00006   0.00030   0.00024   2.07636
   A25        2.07932   0.00039  -0.00024   0.00245   0.00222   2.08154
   A26        2.11597   0.00033   0.00049   0.00081   0.00131   2.11728
   A27        2.08789  -0.00072  -0.00026  -0.00327  -0.00353   2.08436
   A28        1.80830   0.00098  -0.00031   0.00640   0.00609   1.81439
   A29        3.09574   0.00014  -0.01085   0.03703   0.02619   3.12193
   A30        3.10950  -0.00042   0.00565  -0.03915  -0.03351   3.07599
    D1       -3.11830  -0.00009   0.00040  -0.00521  -0.00479  -3.12309
    D2       -0.09566   0.00009  -0.00022   0.00570   0.00546  -0.09020
    D3       -1.04068  -0.00025   0.00006  -0.00633  -0.00625  -1.04693
    D4        1.98197  -0.00007  -0.00056   0.00458   0.00400   1.98597
    D5        1.08869   0.00009   0.00072  -0.00395  -0.00320   1.08548
    D6       -2.17186   0.00027   0.00011   0.00695   0.00704  -2.16481
    D7        3.10267   0.00006  -0.00099   0.00934   0.00838   3.11105
    D8       -0.04387   0.00011  -0.00047   0.01061   0.01017  -0.03369
    D9        0.07340   0.00007  -0.00054   0.00037  -0.00020   0.07320
   D10       -3.07313   0.00013  -0.00003   0.00165   0.00159  -3.07154
   D11        1.58274  -0.00021   0.00278  -0.03267  -0.02991   1.55283
   D12       -1.69424   0.00008   0.00442  -0.03567  -0.03123  -1.72548
   D13        3.13520   0.00007   0.00130  -0.00053   0.00076   3.13596
   D14       -0.00809   0.00007  -0.00064   0.00453   0.00389  -0.00421
   D15       -0.00161   0.00000   0.00081  -0.00181  -0.00101  -0.00261
   D16        3.13829   0.00001  -0.00114   0.00325   0.00212   3.14041
   D17       -3.13554  -0.00005  -0.00124   0.00060  -0.00064  -3.13618
   D18        0.00511  -0.00004   0.00019  -0.00233  -0.00215   0.00297
   D19        0.00092   0.00000  -0.00070   0.00193   0.00122   0.00214
   D20        3.14157   0.00002   0.00073  -0.00100  -0.00028   3.14129
   D21        0.00040   0.00001  -0.00052   0.00171   0.00119   0.00159
   D22       -3.13950  -0.00005  -0.00141   0.00141   0.00000  -3.13950
   D23       -3.13946   0.00001   0.00148  -0.00349  -0.00200  -3.14146
   D24        0.00382  -0.00005   0.00059  -0.00378  -0.00319   0.00063
   D25        0.00147  -0.00003   0.00014  -0.00173  -0.00159  -0.00011
   D26       -3.14122  -0.00003  -0.00102   0.00148   0.00046  -3.14076
   D27        3.14137   0.00003   0.00104  -0.00143  -0.00039   3.14098
   D28       -0.00133   0.00004  -0.00012   0.00178   0.00166   0.00033
   D29       -0.00218   0.00004  -0.00004   0.00187   0.00183  -0.00036
   D30       -3.14049  -0.00003  -0.00098   0.00107   0.00009  -3.14040
   D31        3.14051   0.00003   0.00112  -0.00133  -0.00022   3.14029
   D32        0.00220  -0.00004   0.00018  -0.00214  -0.00196   0.00024
   D33        0.00099  -0.00003   0.00032  -0.00197  -0.00165  -0.00066
   D34       -3.13968  -0.00004  -0.00108   0.00091  -0.00018  -3.13985
   D35        3.13934   0.00005   0.00125  -0.00118   0.00007   3.13941
   D36       -0.00133   0.00003  -0.00015   0.00170   0.00155   0.00021
         Item               Value     Threshold  Converged?
 Maximum Force            0.003454     0.000450     NO 
 RMS     Force            0.000750     0.000300     NO 
 Maximum Displacement     0.056055     0.001800     NO 
 RMS     Displacement     0.019131     0.001200     NO 
 Predicted change in Energy=-1.064016D-04
 GradGradGradGradGradGradGradGradGradGradGradGradGradGradGradGradGradGrad

                          Input orientation:                          
 ---------------------------------------------------------------------
 Center     Atomic      Atomic             Coordinates (Angstroms)
 Number     Number       Type             X           Y           Z
 ---------------------------------------------------------------------
      1          6           0        0.004931   -0.022193    0.053730
      2          8           0        0.004189   -0.008645    1.483074
      3          6           0        1.228836    0.007782    2.099565
      4          6           0        1.209139    0.059263    3.496429
      5          6           0        2.404097    0.072460    4.205625
      6          6           0        3.627046    0.036545    3.532664
      7          6           0        3.638188   -0.012810    2.142810
      8          6           0        2.445011   -0.027223    1.415693
      9          1           0        2.481385   -0.067380    0.338414
     10          1           0        4.578027   -0.042151    1.607957
     11          1           0        4.555475    0.046102    4.085975
     12          1           0        2.378765    0.110426    5.286320
     13          1           0        0.256499    0.086920    4.008013
     14          1           0       -1.038353   -0.014702   -0.241390
     15          1           0        0.507441    0.861224   -0.338205
     16          1           0        0.488249   -0.922988   -0.322176
     17          8           0       -2.382074    0.307104    3.097450
     18          1           0       -1.594841    0.161967    2.551232
     19          1           0       -2.729717   -0.577976    3.243260
 ---------------------------------------------------------------------
                    Distance matrix (angstroms):
                    1          2          3          4          5
     1  C    0.000000
     2  O    1.429408   0.000000
     3  C    2.384174   1.371164   0.000000
     4  C    3.648141   2.347363   1.397951   0.000000
     5  C    4.796165   3.630210   2.412657   1.389626   0.000000
     6  C    5.022564   4.162686   2.793924   2.418285   1.396342
     7  C    4.191050   3.693402   2.409828   2.781682   2.405298
     8  C    2.794452   2.441823   1.395704   2.421636   2.792013
     9  H    2.493173   2.729504   2.162448   3.407008   3.870510
    10  H    4.830034   4.575665   3.385447   3.863420   3.389245
    11  H    6.080388   5.243309   3.874767   3.397896   2.154863
    12  H    5.747406   4.485251   3.389437   2.138774   1.081658
    13  H    3.963779   2.539313   2.143332   1.081668   2.156719
    14  H    1.084247   2.015119   3.258945   4.362107   5.624412
    15  H    1.089291   2.080142   2.681696   3.979942   4.986567
    16  H    1.089189   2.080688   2.698079   4.008272   5.016211
    17  O    3.882069   2.898303   3.758196   3.621798   4.918389
    18  H    2.971650   1.930536   2.863726   2.960785   4.328572
    19  H    4.237959   3.301005   4.161886   3.998094   5.263579
                    6          7          8          9         10
     6  C    0.000000
     7  C    1.390775   0.000000
     8  C    2.425456   1.397347   0.000000
     9  H    3.395080   2.144065   1.078640   0.000000
    10  H    2.148267   1.081770   2.141715   2.451180   0.000000
    11  H    1.080844   2.149599   3.404385   4.284733   2.479691
    12  H    2.153827   3.388656   3.873641   4.952163   4.288401
    13  H    3.404273   3.863256   3.394515   4.294167   4.944949
    14  H    6.001004   5.249233   3.857448   3.567562   5.913084
    15  H    5.039410   4.089125   2.760375   2.283981   4.601445
    16  H    5.062859   4.102035   2.766134   2.267385   4.607339
    17  O    6.030932   6.103871   5.122581   5.604083   7.126259
    18  H    5.314795   5.251852   4.200672   4.643789   6.247858
    19  H    6.392951   6.486957   5.515537   5.987856   7.507626
                   11         12         13         14         15
    11  H    0.000000
    12  H    2.486570   0.000000
    13  H    4.299876   2.477627   0.000000
    14  H    7.072531   6.499841   4.443466   0.000000
    15  H    6.051807   5.975017   4.421778   1.779353   0.000000
    16  H    6.075628   6.008096   4.452432   1.778208   1.784387
    17  O    7.012481   5.243608   2.799942   3.613447   4.523282
    18  H    6.339972   4.824201   2.356969   2.853003   3.641071
    19  H    7.360276   5.544780   3.153478   3.914176   5.037597
                   16         17         18         19
    16  H    0.000000
    17  O    4.630953   0.000000
    18  H    3.711181   0.969100   0.000000
    19  H    4.815254   0.962020   1.521303   0.000000
 Stoichiometry    C7H10O2
 Framework group  C1[X(C7H10O2)]
 Deg. of freedom    51
 Full point group                 C1      NOp   1
 Largest Abelian subgroup         C1      NOp   1
 Largest concise Abelian subgroup C1      NOp   1
                         Standard orientation:                         
 ---------------------------------------------------------------------
 Center     Atomic      Atomic             Coordinates (Angstroms)
 Number     Number       Type             X           Y           Z
 ---------------------------------------------------------------------
      1          6           0        1.597321    1.987962   -0.002256
      2          8           0        1.297638    0.591090    0.044084
      3          6           0       -0.028794    0.244538    0.020207
      4          6           0       -0.302444   -1.126347    0.027817
      5          6           0       -1.619414   -1.569511    0.011855
      6          6           0       -2.673892   -0.654528   -0.013691
      7          6           0       -2.393318    0.707620   -0.022898
      8          6           0       -1.074341    1.168717   -0.006520
      9          1           0       -0.884014    2.230416   -0.012511
     10          1           0       -3.199999    1.428136   -0.041533
     11          1           0       -3.697614   -1.001058   -0.025301
     12          1           0       -1.821292   -2.632133    0.019877
     13          1           0        0.521614   -1.826736    0.047508
     14          1           0        2.679305    2.057470    0.006260
     15          1           0        1.204282    2.434761   -0.914640
     16          1           0        1.187945    2.498314    0.868540
     17          8           0        3.296174   -1.499976   -0.138818
     18          1           0        2.638992   -0.794903   -0.038129
     19          1           0        3.589577   -1.673881    0.760713
 ---------------------------------------------------------------------
 Rotational constants (GHZ):           2.4910852           1.0240965           0.7310483
 Standard basis: Aug-CC-pVTZ (5D, 7F)
 There are   745 symmetry adapted cartesian basis functions of A   symmetry.
 There are   644 symmetry adapted basis functions of A   symmetry.
   644 basis functions,   918 primitive gaussians,   745 cartesian basis functions
    34 alpha electrons       34 beta electrons
       nuclear repulsion energy       428.6771355525 Hartrees.
 NAtoms=   19 NActive=   19 NUniq=   19 SFac= 1.00D+00 NAtFMM=   60 NAOKFM=F Big=F
 Integral buffers will be    131072 words long.
 Raffenetti 1 integral format.
 Two-electron integral symmetry is turned on.
 ------------------------------------------------------------------------------
 Polarizable Continuum Model (PCM)
 =================================
 Model                : PCM.
 Atomic radii         : UFF (Universal Force Field).
 Polarization charges : Total charges.
 Charge compensation  : None.
 Solution method      : On-the-fly selection.
 Cavity type          : Scaled VdW (van der Waals Surface) (Alpha=1.100).
 Cavity algorithm     : GePol (No added spheres)
                        Default sphere list used, NSphG=   19.
                        Lebedev-Laikov grids with approx.  5.0 points / Ang**2.
                        Smoothing algorithm: York/Karplus (Gamma=1.0000).
                        Polarization charges: spherical gaussians, with
                                              point-specific exponents (IZeta= 3).
                        Self-potential: point-specific (ISelfS= 7).
                        Self-field    : sphere-specific E.n sum rule (ISelfD= 2).
 1st derivatives      : Analytical E(r).r(x)/FMM algorithm (CHGder, D1EAlg=3).
                        Cavity 1st derivative terms included.
 Solvent              : Water, Eps=  78.355300 Eps(inf)=   1.777849
 ------------------------------------------------------------------------------
 Spheres list:
 ISph  on   Nord     Re0    Alpha      Xe            Ye            Ze
    1   C      1    1.9255  1.100      1.597321      1.987962     -0.002256
    2   O      2    1.7500  1.100      1.297638      0.591090      0.044084
    3   C      3    1.9255  1.100     -0.028794      0.244538      0.020207
    4   C      4    1.9255  1.100     -0.302444     -1.126347      0.027817
    5   C      5    1.9255  1.100     -1.619414     -1.569511      0.011855
    6   C      6    1.9255  1.100     -2.673892     -0.654528     -0.013691
    7   C      7    1.9255  1.100     -2.393318      0.707620     -0.022898
    8   C      8    1.9255  1.100     -1.074341      1.168717     -0.006520
    9   H      9    1.4430  1.100     -0.884014      2.230416     -0.012511
   10   H     10    1.4430  1.100     -3.199999      1.428136     -0.041533
   11   H     11    1.4430  1.100     -3.697614     -1.001058     -0.025301
   12   H     12    1.4430  1.100     -1.821292     -2.632133      0.019877
   13   H     13    1.4430  1.100      0.521614     -1.826736      0.047508
   14   H     14    1.4430  1.100      2.679305      2.057470      0.006260
   15   H     15    1.4430  1.100      1.204282      2.434761     -0.914640
   16   H     16    1.4430  1.100      1.187945      2.498314      0.868540
   17   O     17    1.7500  1.100      3.296174     -1.499976     -0.138818
   18   H     18    1.4430  1.100      2.638992     -0.794903     -0.038129
   19   H     19    1.4430  1.100      3.589577     -1.673881      0.760713
 ------------------------------------------------------------------------------
 One-electron integrals computed using PRISM.
 NBasis=   644 RedAO= T EigKep=  1.21D-06  NBF=   644
 NBsUse=   642 1.00D-06 EigRej=  6.51D-07 NBFU=   642
 Initial guess from the checkpoint file:  "output.chk"
 B after Tr=     0.000000   -0.000000   -0.000000
         Rot=    0.999997   -0.000079   -0.000073    0.002431 Ang=  -0.28 deg.
 ExpMin= 2.53D-02 ExpMax= 1.53D+04 ExpMxC= 5.22D+02 IAcc=3 IRadAn=         5 AccDes= 0.00D+00
 Harris functional with IExCor=  205 and IRadAn=       5 diagonalized for initial guess.
 HarFok:  IExCor=  205 AccDes= 0.00D+00 IRadAn=         5 IDoV= 1 UseB2=F ITyADJ=14
 ICtDFT=  3500011 ScaDFX=  1.000000  1.000000  1.000000  1.000000
 FoFCou: FMM=F IPFlag=           0 FMFlag=      100000 FMFlg1=           0
         NFxFlg=           0 DoJE=T BraDBF=F KetDBF=T FulRan=T
         wScrn=  0.000000 ICntrl=       500 IOpCl=  0 I1Cent=   200000004 NGrid=           0
         NMat0=    1 NMatS0=      1 NMatT0=    0 NMatD0=    1 NMtDS0=    0 NMtDT0=    0
 Petite list used in FoFCou.
 Requested convergence on RMS density matrix=1.00D-08 within 128 cycles.
 Requested convergence on MAX density matrix=1.00D-06.
 Requested convergence on             energy=1.00D-06.
 No special actions if energy rises.
 Inv3:  Mode=1 IEnd=     7699212.
 Iteration    1 A*A^-1 deviation from unit magnitude is 3.33D-15 for    252.
 Iteration    1 A*A^-1 deviation from orthogonality  is 1.62D-15 for   1524    100.
 Iteration    1 A^-1*A deviation from unit magnitude is 2.89D-15 for    252.
 Iteration    1 A^-1*A deviation from orthogonality  is 1.96D-15 for   1132    659.
 Error on total polarization charges =  0.01414
 SCF Done:  E(RHF) =  -420.779008070     A.U. after   10 cycles
            NFock= 10  Conv=0.54D-08     -V/T= 2.0015
 ExpMin= 2.53D-02 ExpMax= 1.53D+04 ExpMxC= 5.22D+02 IAcc=3 IRadAn=         5 AccDes= 0.00D+00
 HarFok:  IExCor=  205 AccDes= 0.00D+00 IRadAn=         5 IDoV=-2 UseB2=F ITyADJ=14
 ICtDFT= 12500011 ScaDFX=  1.000000  1.000000  1.000000  1.000000
 Range of M.O.s used for correlation:    10   642
 NBasis=   644 NAE=    34 NBE=    34 NFC=     9 NFV=     0
 NROrb=    633 NOA=    25 NOB=    25 NVA=   608 NVB=   608

 **** Warning!!: The largest alpha MO coefficient is  0.17089356D+03

 Disk-based method using ON**2 memory for 25 occupieds at a time.
 Estimated scratch disk usage= 21593499136 words.
 Actual    scratch disk usage= 19530564608 words.
 JobTyp=1 Pass  1:  I=  10 to  34 NPSUse= 12 ParTrn=T ParDer=T DoDerP=T.
 (rs|ai) integrals will be sorted in core.
 Spin components of T(2) and E(2):
     alpha-alpha T2 =       0.6826114777D-01 E2=     -0.2059549892D+00
     alpha-beta  T2 =       0.3689450145D+00 E2=     -0.1240676419D+01
     beta-beta   T2 =       0.6826114777D-01 E2=     -0.2059549892D+00
 ANorm=    0.1226974861D+01
 E2 =    -0.1652586397D+01 EUMP2 =    -0.42243159446643D+03
          IDoAtm=1111111111111111111
 NEqPCM:  Using equilibrium solvation (IEInf=0, Eps=  78.3553, EpsInf=   1.7778)
          Differentiating once with respect to electric field.
                with respect to dipole field.
          Differentiating once with respect to nuclear coordinates.
          There are     1 degrees of freedom in the 1st order CPHF.  IDoFFX=0 NUNeed=     1.
 LinEq1:  Iter=  0 NonCon=     1 RMS=1.95D-03 Max=3.74D-02 NDo=     1
 AX will form     1 AO Fock derivatives at one time.
 LinEq1:  Iter=  1 NonCon=     1 RMS=4.79D-04 Max=8.17D-03 NDo=     1
 LinEq1:  Iter=  2 NonCon=     1 RMS=1.73D-04 Max=5.58D-03 NDo=     1
 LinEq1:  Iter=  3 NonCon=     1 RMS=7.38D-05 Max=2.64D-03 NDo=     1
 LinEq1:  Iter=  4 NonCon=     1 RMS=2.99D-05 Max=1.18D-03 NDo=     1
 LinEq1:  Iter=  5 NonCon=     1 RMS=9.38D-06 Max=2.85D-04 NDo=     1
 LinEq1:  Iter=  6 NonCon=     1 RMS=2.45D-06 Max=3.25D-05 NDo=     1
 LinEq1:  Iter=  7 NonCon=     1 RMS=7.75D-07 Max=1.51D-05 NDo=     1
 LinEq1:  Iter=  8 NonCon=     1 RMS=2.14D-07 Max=4.71D-06 NDo=     1
 LinEq1:  Iter=  9 NonCon=     1 RMS=7.74D-08 Max=3.18D-06 NDo=     1
 LinEq1:  Iter= 10 NonCon=     1 RMS=2.38D-08 Max=7.35D-07 NDo=     1
 LinEq1:  Iter= 11 NonCon=     1 RMS=6.51D-09 Max=2.71D-07 NDo=     1
 LinEq1:  Iter= 12 NonCon=     1 RMS=2.62D-09 Max=9.10D-08 NDo=     1
 LinEq1:  Iter= 13 NonCon=     1 RMS=9.28D-10 Max=4.78D-08 NDo=     1
 LinEq1:  Iter= 14 NonCon=     1 RMS=2.33D-10 Max=5.08D-09 NDo=     1
 LinEq1:  Iter= 15 NonCon=     1 RMS=7.97D-11 Max=2.67D-09 NDo=     1
 LinEq1:  Iter= 16 NonCon=     0 RMS=2.63D-11 Max=4.60D-10 NDo=     1
 Linear equations converged to 1.000D-10 1.000D-09 after    16 iterations.
 End of Minotr F.D. properties file   721 does not exist.
 End of Minotr F.D. properties file   722 does not exist.
 End of Minotr F.D. properties file   788 does not exist.
 D1PCM: PCM CHGder 1st derivatives, ID1Alg=3 FixD1E=F DoIter=F DoCFld=F I1PDM=2.
 Calling FoFJK, ICntrl=  10002127 FMM=F ISym2X=0 I1Cent= 0 IOpClX= 0 NMat=1 NMatS=1 NMatT=0.
 ***** Axes restored to original set *****
 -------------------------------------------------------------------
 Center     Atomic                   Forces (Hartrees/Bohr)
 Number     Number              X              Y              Z
 -------------------------------------------------------------------
      1        6          -0.000336760   -0.000130655    0.000357283
      2        8           0.000412709    0.000506831    0.001618808
      3        6          -0.000355639   -0.000198697   -0.000711745
      4        6          -0.000047653   -0.000165717   -0.000146560
      5        6          -0.000038106   -0.000013539    0.000219492
      6        6           0.000070558   -0.000017198    0.000156590
      7        6          -0.000164587   -0.000038700   -0.000151563
      8        6          -0.000254040    0.000032671    0.000191532
      9        1          -0.000108623   -0.000011448   -0.000822367
     10        1           0.000320781    0.000038102   -0.000288565
     11        1           0.000395109    0.000034245    0.000255386
     12        1          -0.000062551    0.000069840    0.000439060
     13        1          -0.000322993    0.000054448    0.000342482
     14        1          -0.000352250    0.000029171   -0.000074716
     15        1           0.000167117    0.000256290   -0.000144076
     16        1           0.000216404   -0.000282695   -0.000120574
     17        8          -0.000196464    0.000516953    0.000311140
     18        1           0.001092493   -0.000148216   -0.001604539
     19        1          -0.000435504   -0.000531685    0.000172930
 -------------------------------------------------------------------
 Cartesian Forces:  Max     0.001618808 RMS     0.000436668

 GradGradGradGradGradGradGradGradGradGradGradGradGradGradGradGradGradGrad
 Berny optimization.
 Using GEDIIS/GDIIS optimizer.
 FormGI is forming the generalized inverse of G from B-inverse, IUseBI=4.
 Internal  Forces:  Max     0.001321284 RMS     0.000342775
 Search for a local minimum.
 Step number   3 out of a maximum of   95
 All quantities printed in internal units (Hartrees-Bohrs-Radians)
 Mixed Optimization -- En-DIIS/RFO-DIIS
 Swapping is turned off.
 Update second derivatives using D2CorX and points    1    2    3
 DE= -1.22D-04 DEPred=-1.06D-04 R= 1.14D+00
 TightC=F SS=  1.41D+00  RLast= 7.34D-02 DXNew= 8.4853D-01 2.2005D-01
 Trust test= 1.14D+00 RLast= 7.34D-02 DXMaxT set to 5.05D-01
 ITU=  1  1  0
     Eigenvalues ---    0.00219   0.01063   0.01211   0.01227   0.01412
     Eigenvalues ---    0.01954   0.02049   0.02072   0.02082   0.02099
     Eigenvalues ---    0.02102   0.02115   0.02124   0.02136   0.02148
     Eigenvalues ---    0.03612   0.07617   0.08141   0.12942   0.15994
     Eigenvalues ---    0.16000   0.16000   0.16000   0.16000   0.16000
     Eigenvalues ---    0.16000   0.16035   0.16208   0.21997   0.22015
     Eigenvalues ---    0.22908   0.23662   0.33170   0.34436   0.34526
     Eigenvalues ---    0.35008   0.35104   0.35145   0.35207   0.35684
     Eigenvalues ---    0.37783   0.40289   0.41605   0.42884   0.45709
     Eigenvalues ---    0.46054   0.46682   0.47332   0.51364   0.53046
     Eigenvalues ---    0.58186
 En-DIIS/RFO-DIIS/Sim-DIIS IScMMF=       -3 using points:     3    2
 RFO step:  Lambda=-9.36296875D-05.
 DidBck=F Rises=F RFO-DIIS coefs:    2.07213   -1.07213
 Iteration  1 RMS(Cart)=  0.02108216 RMS(Int)=  0.00028913
 Iteration  2 RMS(Cart)=  0.00042084 RMS(Int)=  0.00002811
 Iteration  3 RMS(Cart)=  0.00000023 RMS(Int)=  0.00002811
 Variable       Old X    -DE/DX   Delta X   Delta X   Delta X     New X
                                 (Linear)    (Quad)   (Total)
    R1        2.70119  -0.00001  -0.00086  -0.00025  -0.00111   2.70008
    R2        2.04893   0.00036  -0.00079   0.00120   0.00041   2.04934
    R3        2.05846   0.00034  -0.00090   0.00124   0.00035   2.05881
    R4        2.05827   0.00037  -0.00093   0.00137   0.00044   2.05870
    R5        2.59112  -0.00074  -0.00010  -0.00260  -0.00270   2.58842
    R6        3.64818  -0.00102  -0.02825  -0.01153  -0.03978   3.60841
    R7        2.64174   0.00051  -0.00130   0.00152   0.00022   2.64196
    R8        2.63750  -0.00001   0.00328  -0.00267   0.00061   2.63811
    R9        2.62601   0.00045  -0.00034   0.00095   0.00061   2.62662
   R10        2.04406   0.00045   0.00004   0.00089   0.00093   2.04499
   R11        2.63870   0.00055  -0.00095   0.00153   0.00058   2.63928
   R12        2.04404   0.00044  -0.00112   0.00149   0.00037   2.04441
   R13        2.62818   0.00076  -0.00074   0.00185   0.00112   2.62930
   R14        2.04250   0.00047  -0.00102   0.00150   0.00048   2.04298
   R15        2.64060   0.00032  -0.00030   0.00048   0.00018   2.64078
   R16        2.04425   0.00042  -0.00101   0.00134   0.00033   2.04458
   R17        2.03833   0.00082  -0.00291   0.00389   0.00098   2.03931
   R18        1.83133   0.00078  -0.00264   0.00258  -0.00006   1.83128
   R19        1.81796   0.00067  -0.00248   0.00203  -0.00045   1.81750
    A1        1.84586  -0.00003   0.00019   0.00035   0.00054   1.84640
    A2        1.93087   0.00003   0.00223  -0.00147   0.00076   1.93163
    A3        1.93176  -0.00001   0.00210  -0.00171   0.00039   1.93215
    A4        1.91809  -0.00000  -0.00239   0.00149  -0.00091   1.91718
    A5        1.91639   0.00005  -0.00246   0.00205  -0.00041   1.91598
    A6        1.91967  -0.00003   0.00025  -0.00061  -0.00036   1.91931
    A7        2.03671  -0.00025   0.01120  -0.00930   0.00186   2.03858
    A8        2.15860  -0.00107  -0.01377  -0.00021  -0.01403   2.14457
    A9        2.08283   0.00132   0.00360   0.00965   0.01323   2.09606
   A10        2.02319   0.00040  -0.00685   0.00721   0.00037   2.02356
   A11        2.16236  -0.00066   0.01133  -0.01082   0.00051   2.16286
   A12        2.09764   0.00026  -0.00448   0.00361  -0.00087   2.09677
   A13        2.09230  -0.00003   0.00283  -0.00182   0.00101   2.09332
   A14        2.07824   0.00017   0.00227   0.00031   0.00258   2.08082
   A15        2.11264  -0.00014  -0.00510   0.00151  -0.00360   2.10905
   A16        2.10241  -0.00014   0.00023  -0.00068  -0.00046   2.10196
   A17        2.08299   0.00002  -0.00029   0.00007  -0.00023   2.08276
   A18        2.09778   0.00013   0.00007   0.00061   0.00068   2.09847
   A19        2.08238  -0.00004  -0.00057   0.00034  -0.00023   2.08214
   A20        2.10061  -0.00000  -0.00015  -0.00006  -0.00022   2.10039
   A21        2.10020   0.00004   0.00073  -0.00028   0.00045   2.10065
   A22        2.11010   0.00006  -0.00039   0.00047   0.00009   2.11018
   A23        2.09673   0.00006   0.00013   0.00050   0.00063   2.09736
   A24        2.07636  -0.00012   0.00026  -0.00098  -0.00072   2.07564
   A25        2.08154  -0.00011   0.00238  -0.00192   0.00046   2.08200
   A26        2.11728  -0.00008   0.00140  -0.00190  -0.00050   2.11677
   A27        2.08436   0.00019  -0.00378   0.00383   0.00004   2.08441
   A28        1.81439   0.00039   0.00653  -0.00054   0.00598   1.82037
   A29        3.12193  -0.00009   0.02808  -0.01577   0.01231   3.13424
   A30        3.07599  -0.00013  -0.03593   0.00397  -0.03197   3.04402
    D1       -3.12309  -0.00007  -0.00514  -0.00149  -0.00656  -3.12965
    D2       -0.09020   0.00008   0.00585   0.00051   0.00630  -0.08390
    D3       -1.04693  -0.00007  -0.00670  -0.00029  -0.00693  -1.05385
    D4        1.98597   0.00008   0.00429   0.00171   0.00593   1.99190
    D5        1.08548  -0.00010  -0.00343  -0.00323  -0.00660   1.07888
    D6       -2.16481   0.00005   0.00755  -0.00123   0.00626  -2.15855
    D7        3.11105   0.00005   0.00898   0.00216   0.01123   3.12228
    D8       -0.03369   0.00009   0.01091   0.00275   0.01376  -0.01993
    D9        0.07320   0.00006  -0.00021   0.00083   0.00052   0.07371
   D10       -3.07154   0.00010   0.00171   0.00142   0.00304  -3.06850
   D11        1.55283  -0.00005  -0.03206  -0.01007  -0.04216   1.51068
   D12       -1.72548  -0.00005  -0.03349  -0.00816  -0.04163  -1.76710
   D13        3.13596   0.00006   0.00082   0.00207   0.00287   3.13883
   D14       -0.00421   0.00001   0.00417  -0.00144   0.00272  -0.00148
   D15       -0.00261   0.00003  -0.00108   0.00152   0.00045  -0.00216
   D16        3.14041  -0.00003   0.00227  -0.00199   0.00030   3.14070
   D17       -3.13618  -0.00006  -0.00069  -0.00213  -0.00282  -3.13900
   D18        0.00297  -0.00002  -0.00230   0.00011  -0.00220   0.00077
   D19        0.00214  -0.00002   0.00131  -0.00151  -0.00019   0.00194
   D20        3.14129   0.00002  -0.00030   0.00073   0.00043  -3.14147
   D21        0.00159  -0.00002   0.00128  -0.00117   0.00011   0.00170
   D22       -3.13950  -0.00005   0.00000  -0.00185  -0.00185  -3.14136
   D23       -3.14146   0.00004  -0.00215   0.00241   0.00027  -3.14119
   D24        0.00063   0.00000  -0.00342   0.00173  -0.00169  -0.00106
   D25       -0.00011  -0.00000  -0.00170   0.00079  -0.00091  -0.00103
   D26       -3.14076  -0.00003   0.00049  -0.00118  -0.00069  -3.14145
   D27        3.14098   0.00004  -0.00042   0.00148   0.00106  -3.14114
   D28        0.00033   0.00001   0.00178  -0.00049   0.00129   0.00162
   D29       -0.00036   0.00001   0.00196  -0.00078   0.00118   0.00082
   D30       -3.14040  -0.00003   0.00009  -0.00125  -0.00116  -3.14157
   D31        3.14029   0.00003  -0.00023   0.00119   0.00095   3.14124
   D32        0.00024  -0.00001  -0.00210   0.00071  -0.00139  -0.00115
   D33       -0.00066   0.00001  -0.00177   0.00114  -0.00063  -0.00128
   D34       -3.13985  -0.00004  -0.00019  -0.00104  -0.00124  -3.14109
   D35        3.13941   0.00005   0.00008   0.00161   0.00169   3.14110
   D36        0.00021   0.00000   0.00166  -0.00058   0.00108   0.00129
         Item               Value     Threshold  Converged?
 Maximum Force            0.001321     0.000450     NO 
 RMS     Force            0.000343     0.000300     NO 
 Maximum Displacement     0.094316     0.001800     NO 
 RMS     Displacement     0.021075     0.001200     NO 
 Predicted change in Energy=-4.712858D-05
 GradGradGradGradGradGradGradGradGradGradGradGradGradGradGradGradGradGrad

                          Input orientation:                          
 ---------------------------------------------------------------------
 Center     Atomic      Atomic             Coordinates (Angstroms)
 Number     Number       Type             X           Y           Z
 ---------------------------------------------------------------------
      1          6           0       -0.002828   -0.029679    0.067794
      2          8           0        0.005136   -0.008933    1.496441
      3          6           0        1.231128    0.006183    2.107081
      4          6           0        1.217903    0.050648    3.504379
      5          6           0        2.415743    0.065534    4.209301
      6          6           0        3.636244    0.038390    3.530868
      7          6           0        3.641385   -0.005016    2.140190
      8          6           0        2.445029   -0.020689    1.418161
      9          1           0        2.476825   -0.054973    0.340017
     10          1           0        4.578760   -0.026475    1.600307
     11          1           0        4.567063    0.049883    4.080614
     12          1           0        2.394092    0.099784    5.290396
     13          1           0        0.268522    0.071873    4.023317
     14          1           0       -1.047969   -0.026756   -0.221571
     15          1           0        0.494257    0.853290   -0.332490
     16          1           0        0.480919   -0.930978   -0.307018
     17          8           0       -2.382310    0.320170    3.065716
     18          1           0       -1.586162    0.151536    2.539590
     19          1           0       -2.771442   -0.550064    3.193350
 ---------------------------------------------------------------------
                    Distance matrix (angstroms):
                    1          2          3          4          5
     1  C    0.000000
     2  O    1.428820   0.000000
     3  C    2.383826   1.369733   0.000000
     4  C    3.647842   2.346523   1.398067   0.000000
     5  C    4.796940   3.629901   2.413744   1.389949   0.000000
     6  C    5.023978   4.162461   2.795136   2.418517   1.396649
     7  C    4.192341   3.692795   2.410510   2.781614   2.405909
     8  C    2.795635   2.441177   1.396026   2.421411   2.792625
     9  H    2.494679   2.729228   2.162872   3.407232   3.871642
    10  H    4.831103   4.574837   3.385930   3.863521   3.390274
    11  H    6.082183   5.243337   3.876235   3.398370   2.155222
    12  H    5.747831   4.484755   3.390389   2.139087   1.081854
    13  H    3.966120   2.541851   2.145434   1.082161   2.155270
    14  H    1.084463   2.015171   3.258526   4.361522   5.624806
    15  H    1.089475   2.080302   2.685531   3.986159   4.994050
    16  H    1.089420   2.080625   2.696101   4.004183   5.013354
    17  O    3.843418   2.875905   3.751600   3.636840   4.939022
    18  H    2.941014   1.909487   2.854000   2.967116   4.337116
    19  H    4.207746   3.298744   4.184491   4.046291   5.321467
                    6          7          8          9         10
     6  C    0.000000
     7  C    1.391365   0.000000
     8  C    2.426110   1.397440   0.000000
     9  H    3.396248   2.144603   1.079158   0.000000
    10  H    2.149328   1.081945   2.141499   2.450974   0.000000
    11  H    1.081100   2.150613   3.405387   4.286275   2.481510
    12  H    2.154681   3.389767   3.874443   4.953488   4.290160
    13  H    3.403701   3.863714   3.395967   4.296440   4.945585
    14  H    6.002241   5.250565   3.858730   3.569363   5.914332
    15  H    5.045957   4.093318   2.762994   2.282057   4.603570
    16  H    5.062126   4.103021   2.768140   2.273693   4.609590
    17  O    6.043075   6.103052   5.112125   5.584027   7.122084
    18  H    5.316856   5.245119   4.187812   4.624784   6.238606
    19  H    6.443496   6.521547   5.535622   5.994242   7.539059
                   11         12         13         14         15
    11  H    0.000000
    12  H    2.487542   0.000000
    13  H    4.298979   2.474736   0.000000
    14  H    7.074125   6.499660   4.445442   0.000000
    15  H    6.058770   5.982808   4.431097   1.779113   0.000000
    16  H    6.075358   6.004477   4.450014   1.778319   1.784500
    17  O    7.028289   5.273688   2.829410   3.564699   4.484044
    18  H    6.344073   4.838598   2.376477   2.818768   3.615169
    19  H    7.416254   5.612722   3.212014   3.860816   5.006570
                   16         17         18         19
    16  H    0.000000
    17  O    4.597693   0.000000
    18  H    3.680739   0.969070   0.000000
    19  H    4.793279   0.961781   1.524643   0.000000
 Stoichiometry    C7H10O2
 Framework group  C1[X(C7H10O2)]
 Deg. of freedom    51
 Full point group                 C1      NOp   1
 Largest Abelian subgroup         C1      NOp   1
 Largest concise Abelian subgroup C1      NOp   1
                         Standard orientation:                         
 ---------------------------------------------------------------------
 Center     Atomic      Atomic             Coordinates (Angstroms)
 Number     Number       Type             X           Y           Z
 ---------------------------------------------------------------------
      1          6           0        1.612775    1.965718    0.006283
      2          8           0        1.298573    0.572435    0.045865
      3          6           0       -0.029475    0.237894    0.022634
      4          6           0       -0.315826   -1.130450    0.037787
      5          6           0       -1.636634   -1.562993    0.019561
      6          6           0       -2.683253   -0.638894   -0.015920
      7          6           0       -2.390410    0.721213   -0.031625
      8          6           0       -1.067393    1.170802   -0.013380
      9          1           0       -0.867529    2.231219   -0.025694
     10          1           0       -3.190208    1.449346   -0.059063
     11          1           0       -3.710051   -0.976928   -0.029926
     12          1           0       -1.847037   -2.624119    0.031753
     13          1           0        0.500189   -1.840701    0.064903
     14          1           0        2.695552    2.024571    0.020092
     15          1           0        1.229231    2.420742   -0.906297
     16          1           0        1.204654    2.477475    0.877132
     17          8           0        3.298850   -1.484580   -0.150122
     18          1           0        2.631356   -0.793087   -0.026074
     19          1           0        3.635758   -1.651098    0.735195
 ---------------------------------------------------------------------
 Rotational constants (GHZ):           2.5231895           1.0188474           0.7311743
 Standard basis: Aug-CC-pVTZ (5D, 7F)
 There are   745 symmetry adapted cartesian basis functions of A   symmetry.
 There are   644 symmetry adapted basis functions of A   symmetry.
   644 basis functions,   918 primitive gaussians,   745 cartesian basis functions
    34 alpha electrons       34 beta electrons
       nuclear repulsion energy       428.8036593788 Hartrees.
 NAtoms=   19 NActive=   19 NUniq=   19 SFac= 1.00D+00 NAtFMM=   60 NAOKFM=F Big=F
 Integral buffers will be    131072 words long.
 Raffenetti 1 integral format.
 Two-electron integral symmetry is turned on.
 ------------------------------------------------------------------------------
 Polarizable Continuum Model (PCM)
 =================================
 Model                : PCM.
 Atomic radii         : UFF (Universal Force Field).
 Polarization charges : Total charges.
 Charge compensation  : None.
 Solution method      : On-the-fly selection.
 Cavity type          : Scaled VdW (van der Waals Surface) (Alpha=1.100).
 Cavity algorithm     : GePol (No added spheres)
                        Default sphere list used, NSphG=   19.
                        Lebedev-Laikov grids with approx.  5.0 points / Ang**2.
                        Smoothing algorithm: York/Karplus (Gamma=1.0000).
                        Polarization charges: spherical gaussians, with
                                              point-specific exponents (IZeta= 3).
                        Self-potential: point-specific (ISelfS= 7).
                        Self-field    : sphere-specific E.n sum rule (ISelfD= 2).
 1st derivatives      : Analytical E(r).r(x)/FMM algorithm (CHGder, D1EAlg=3).
                        Cavity 1st derivative terms included.
 Solvent              : Water, Eps=  78.355300 Eps(inf)=   1.777849
 ------------------------------------------------------------------------------
 Spheres list:
 ISph  on   Nord     Re0    Alpha      Xe            Ye            Ze
    1   C      1    1.9255  1.100      1.612775      1.965718      0.006283
    2   O      2    1.7500  1.100      1.298573      0.572435      0.045865
    3   C      3    1.9255  1.100     -0.029475      0.237894      0.022634
    4   C      4    1.9255  1.100     -0.315826     -1.130450      0.037787
    5   C      5    1.9255  1.100     -1.636634     -1.562993      0.019561
    6   C      6    1.9255  1.100     -2.683253     -0.638894     -0.015920
    7   C      7    1.9255  1.100     -2.390410      0.721213     -0.031625
    8   C      8    1.9255  1.100     -1.067393      1.170802     -0.013380
    9   H      9    1.4430  1.100     -0.867529      2.231219     -0.025694
   10   H     10    1.4430  1.100     -3.190208      1.449346     -0.059063
   11   H     11    1.4430  1.100     -3.710051     -0.976928     -0.029926
   12   H     12    1.4430  1.100     -1.847037     -2.624119      0.031753
   13   H     13    1.4430  1.100      0.500189     -1.840701      0.064903
   14   H     14    1.4430  1.100      2.695552      2.024571      0.020092
   15   H     15    1.4430  1.100      1.229231      2.420742     -0.906297
   16   H     16    1.4430  1.100      1.204654      2.477475      0.877132
   17   O     17    1.7500  1.100      3.298850     -1.484580     -0.150122
   18   H     18    1.4430  1.100      2.631356     -0.793087     -0.026074
   19   H     19    1.4430  1.100      3.635758     -1.651098      0.735195
 ------------------------------------------------------------------------------
 One-electron integrals computed using PRISM.
 NBasis=   644 RedAO= T EigKep=  1.21D-06  NBF=   644
 NBsUse=   642 1.00D-06 EigRej=  6.44D-07 NBFU=   642
 Initial guess from the checkpoint file:  "output.chk"
 B after Tr=    -0.000000   -0.000000    0.000000
         Rot=    0.999998   -0.000172   -0.000063    0.001879 Ang=  -0.22 deg.
 ExpMin= 2.53D-02 ExpMax= 1.53D+04 ExpMxC= 5.22D+02 IAcc=3 IRadAn=         5 AccDes= 0.00D+00
 Harris functional with IExCor=  205 and IRadAn=       5 diagonalized for initial guess.
 HarFok:  IExCor=  205 AccDes= 0.00D+00 IRadAn=         5 IDoV= 1 UseB2=F ITyADJ=14
 ICtDFT=  3500011 ScaDFX=  1.000000  1.000000  1.000000  1.000000
 FoFCou: FMM=F IPFlag=           0 FMFlag=      100000 FMFlg1=           0
         NFxFlg=           0 DoJE=T BraDBF=F KetDBF=T FulRan=T
         wScrn=  0.000000 ICntrl=       500 IOpCl=  0 I1Cent=   200000004 NGrid=           0
         NMat0=    1 NMatS0=      1 NMatT0=    0 NMatD0=    1 NMtDS0=    0 NMtDT0=    0
 Petite list used in FoFCou.
 Requested convergence on RMS density matrix=1.00D-08 within 128 cycles.
 Requested convergence on MAX density matrix=1.00D-06.
 Requested convergence on             energy=1.00D-06.
 No special actions if energy rises.
 Inv3:  Mode=1 IEnd=     7728075.
 Iteration    1 A*A^-1 deviation from unit magnitude is 3.55D-15 for    986.
 Iteration    1 A*A^-1 deviation from orthogonality  is 2.17D-15 for   1541    290.
 Iteration    1 A^-1*A deviation from unit magnitude is 3.33D-15 for    737.
 Iteration    1 A^-1*A deviation from orthogonality  is 1.85D-15 for   1563    273.
 Error on total polarization charges =  0.01414
 SCF Done:  E(RHF) =  -420.779041568     A.U. after    9 cycles
            NFock=  9  Conv=0.89D-08     -V/T= 2.0015
 ExpMin= 2.53D-02 ExpMax= 1.53D+04 ExpMxC= 5.22D+02 IAcc=3 IRadAn=         5 AccDes= 0.00D+00
 HarFok:  IExCor=  205 AccDes= 0.00D+00 IRadAn=         5 IDoV=-2 UseB2=F ITyADJ=14
 ICtDFT= 12500011 ScaDFX=  1.000000  1.000000  1.000000  1.000000
 Range of M.O.s used for correlation:    10   642
 NBasis=   644 NAE=    34 NBE=    34 NFC=     9 NFV=     0
 NROrb=    633 NOA=    25 NOB=    25 NVA=   608 NVB=   608

 **** Warning!!: The largest alpha MO coefficient is  0.16814233D+03

 Disk-based method using ON**2 memory for 25 occupieds at a time.
 Estimated scratch disk usage= 21590231552 words.
 Actual    scratch disk usage= 19528196608 words.
 JobTyp=1 Pass  1:  I=  10 to  34 NPSUse= 12 ParTrn=T ParDer=T DoDerP=T.
 (rs|ai) integrals will be sorted in core.
 Spin components of T(2) and E(2):
     alpha-alpha T2 =       0.6826631892D-01 E2=     -0.2059712643D+00
     alpha-beta  T2 =       0.3689597762D+00 E2=     -0.1240683188D+01
     beta-beta   T2 =       0.6826631892D-01 E2=     -0.2059712643D+00
 ANorm=    0.1226985091D+01
 E2 =    -0.1652625716D+01 EUMP2 =    -0.42243166728408D+03
          IDoAtm=1111111111111111111
 NEqPCM:  Using equilibrium solvation (IEInf=0, Eps=  78.3553, EpsInf=   1.7778)
          Differentiating once with respect to electric field.
                with respect to dipole field.
          Differentiating once with respect to nuclear coordinates.
          There are     1 degrees of freedom in the 1st order CPHF.  IDoFFX=0 NUNeed=     1.
 LinEq1:  Iter=  0 NonCon=     1 RMS=1.95D-03 Max=3.89D-02 NDo=     1
 AX will form     1 AO Fock derivatives at one time.
 LinEq1:  Iter=  1 NonCon=     1 RMS=4.79D-04 Max=8.05D-03 NDo=     1
 LinEq1:  Iter=  2 NonCon=     1 RMS=1.73D-04 Max=5.56D-03 NDo=     1
 LinEq1:  Iter=  3 NonCon=     1 RMS=7.38D-05 Max=2.61D-03 NDo=     1
 LinEq1:  Iter=  4 NonCon=     1 RMS=2.99D-05 Max=1.16D-03 NDo=     1
 LinEq1:  Iter=  5 NonCon=     1 RMS=9.37D-06 Max=2.90D-04 NDo=     1
 LinEq1:  Iter=  6 NonCon=     1 RMS=2.46D-06 Max=3.20D-05 NDo=     1
 LinEq1:  Iter=  7 NonCon=     1 RMS=7.78D-07 Max=1.60D-05 NDo=     1
 LinEq1:  Iter=  8 NonCon=     1 RMS=2.15D-07 Max=4.71D-06 NDo=     1
 LinEq1:  Iter=  9 NonCon=     1 RMS=7.79D-08 Max=3.17D-06 NDo=     1
 LinEq1:  Iter= 10 NonCon=     1 RMS=2.37D-08 Max=7.25D-07 NDo=     1
 LinEq1:  Iter= 11 NonCon=     1 RMS=6.46D-09 Max=2.63D-07 NDo=     1
 LinEq1:  Iter= 12 NonCon=     1 RMS=2.60D-09 Max=8.87D-08 NDo=     1
 LinEq1:  Iter= 13 NonCon=     1 RMS=9.22D-10 Max=4.76D-08 NDo=     1
 LinEq1:  Iter= 14 NonCon=     1 RMS=2.35D-10 Max=5.31D-09 NDo=     1
 LinEq1:  Iter= 15 NonCon=     1 RMS=8.11D-11 Max=2.61D-09 NDo=     1
 LinEq1:  Iter= 16 NonCon=     0 RMS=2.65D-11 Max=4.60D-10 NDo=     1
 Linear equations converged to 1.000D-10 1.000D-09 after    16 iterations.
 End of Minotr F.D. properties file   721 does not exist.
 End of Minotr F.D. properties file   722 does not exist.
 End of Minotr F.D. properties file   788 does not exist.
 D1PCM: PCM CHGder 1st derivatives, ID1Alg=3 FixD1E=F DoIter=F DoCFld=F I1PDM=2.
 Calling FoFJK, ICntrl=  10002127 FMM=F ISym2X=0 I1Cent= 0 IOpClX= 0 NMat=1 NMatS=1 NMatT=0.
 ***** Axes restored to original set *****
 -------------------------------------------------------------------
 Center     Atomic                   Forces (Hartrees/Bohr)
 Number     Number              X              Y              Z
 -------------------------------------------------------------------
      1        6          -0.000274074   -0.000093388   -0.000267127
      2        8          -0.000234612    0.000220587    0.001300266
      3        6           0.000699201   -0.000030402   -0.000138883
      4        6          -0.000113775   -0.000167760    0.000448884
      5        6           0.000070546    0.000087737   -0.000203763
      6        6          -0.000010614   -0.000083742   -0.000037159
      7        6          -0.000198583    0.000084330    0.000164982
      8        6          -0.000418245   -0.000034741   -0.000017594
      9        1          -0.000102148   -0.000004627   -0.000479157
     10        1           0.000248836   -0.000019782   -0.000151050
     11        1           0.000270781    0.000029320    0.000112131
     12        1          -0.000022988   -0.000011185    0.000282799
     13        1          -0.000233125    0.000061562   -0.000125210
     14        1          -0.000250141    0.000025141    0.000030235
     15        1           0.000141817    0.000174803   -0.000030135
     16        1           0.000188831   -0.000177954    0.000000949
     17        8          -0.000654159    0.001011456    0.000752108
     18        1           0.001100715   -0.000346973   -0.001634622
     19        1          -0.000208264   -0.000724381   -0.000007656
 -------------------------------------------------------------------
 Cartesian Forces:  Max     0.001634622 RMS     0.000426169

 GradGradGradGradGradGradGradGradGradGradGradGradGradGradGradGradGradGrad
 Berny optimization.
 Using GEDIIS/GDIIS optimizer.
 FormGI is forming the generalized inverse of G from B-inverse, IUseBI=4.
 Internal  Forces:  Max     0.001184825 RMS     0.000283652
 Search for a local minimum.
 Step number   4 out of a maximum of   95
 All quantities printed in internal units (Hartrees-Bohrs-Radians)
 Mixed Optimization -- En-DIIS/RFO-DIIS
 Swapping is turned off.
 Update second derivatives using D2CorX and points    1    2    3    4
 DE= -7.28D-05 DEPred=-4.71D-05 R= 1.55D+00
 TightC=F SS=  1.41D+00  RLast= 8.57D-02 DXNew= 8.4853D-01 2.5705D-01
 Trust test= 1.55D+00 RLast= 8.57D-02 DXMaxT set to 5.05D-01
 ITU=  1  1  1  0
     Eigenvalues ---    0.00188   0.00960   0.01208   0.01228   0.01449
     Eigenvalues ---    0.01873   0.02052   0.02072   0.02082   0.02099
     Eigenvalues ---    0.02103   0.02122   0.02124   0.02134   0.02151
     Eigenvalues ---    0.02586   0.07615   0.08135   0.11605   0.16000
     Eigenvalues ---    0.16000   0.16000   0.16000   0.16000   0.16000
     Eigenvalues ---    0.16013   0.16117   0.17421   0.22006   0.22043
     Eigenvalues ---    0.22878   0.23974   0.33804   0.34436   0.34543
     Eigenvalues ---    0.35007   0.35105   0.35155   0.35254   0.35547
     Eigenvalues ---    0.37898   0.40506   0.41614   0.43025   0.45653
     Eigenvalues ---    0.46078   0.46769   0.47775   0.52588   0.53019
     Eigenvalues ---    0.60036
 En-DIIS/RFO-DIIS/Sim-DIIS IScMMF=       -3 using points:     4    3    2
 RFO step:  Lambda=-1.00810038D-04.
 DidBck=F Rises=F RFO-DIIS coefs:    1.93580   -0.36403   -0.57177
 Iteration  1 RMS(Cart)=  0.02799315 RMS(Int)=  0.00045245
 Iteration  2 RMS(Cart)=  0.00062485 RMS(Int)=  0.00007788
 Iteration  3 RMS(Cart)=  0.00000050 RMS(Int)=  0.00007788
 Variable       Old X    -DE/DX   Delta X   Delta X   Delta X     New X
                                 (Linear)    (Quad)   (Total)
    R1        2.70008   0.00027  -0.00150   0.00066  -0.00084   2.69924
    R2        2.04934   0.00023  -0.00004   0.00044   0.00040   2.04974
    R3        2.05881   0.00022  -0.00015   0.00046   0.00031   2.05911
    R4        2.05870   0.00023  -0.00009   0.00047   0.00038   2.05909
    R5        2.58842   0.00010  -0.00258   0.00027  -0.00231   2.58611
    R6        3.60841  -0.00069  -0.05229  -0.00697  -0.05925   3.54915
    R7        2.64196   0.00026  -0.00049   0.00038  -0.00011   2.64185
    R8        2.63811  -0.00027   0.00232  -0.00180   0.00052   2.63863
    R9        2.62662   0.00022   0.00039   0.00016   0.00055   2.62718
   R10        2.04499   0.00015   0.00090  -0.00018   0.00071   2.04570
   R11        2.63928   0.00028   0.00004   0.00036   0.00040   2.63968
   R12        2.04441   0.00028  -0.00025   0.00052   0.00027   2.04468
   R13        2.62930   0.00022   0.00065  -0.00003   0.00062   2.62992
   R14        2.04298   0.00029  -0.00009   0.00050   0.00040   2.04338
   R15        2.64078   0.00018   0.00000   0.00006   0.00006   2.64084
   R16        2.04458   0.00029  -0.00023   0.00054   0.00032   2.04490
   R17        2.03931   0.00048  -0.00064   0.00132   0.00069   2.04000
   R18        1.83128   0.00116  -0.00146   0.00250   0.00104   1.83232
   R19        1.81750   0.00074  -0.00175   0.00140  -0.00034   1.81716
    A1        1.84640  -0.00009   0.00060  -0.00026   0.00034   1.84674
    A2        1.93163  -0.00005   0.00190  -0.00124   0.00066   1.93229
    A3        1.93215  -0.00010   0.00149  -0.00144   0.00004   1.93219
    A4        1.91718   0.00008  -0.00213   0.00129  -0.00084   1.91634
    A5        1.91598   0.00013  -0.00169   0.00171   0.00001   1.91599
    A6        1.91931   0.00004  -0.00020  -0.00000  -0.00021   1.91910
    A7        2.03858  -0.00035   0.00772  -0.00482   0.00281   2.04138
    A8        2.14457  -0.00083  -0.02048  -0.00187  -0.02246   2.12211
    A9        2.09606   0.00118   0.01430   0.00677   0.02101   2.11706
   A10        2.02356   0.00032  -0.00331   0.00324  -0.00007   2.02348
   A11        2.16286  -0.00069   0.00652  -0.00567   0.00085   2.16371
   A12        2.09677   0.00037  -0.00320   0.00243  -0.00077   2.09599
   A13        2.09332  -0.00022   0.00246  -0.00171   0.00075   2.09406
   A14        2.08082  -0.00012   0.00363  -0.00175   0.00188   2.08270
   A15        2.10905   0.00034  -0.00609   0.00347  -0.00262   2.10642
   A16        2.10196  -0.00003  -0.00031   0.00009  -0.00021   2.10174
   A17        2.08276  -0.00000  -0.00037  -0.00003  -0.00040   2.08236
   A18        2.09847   0.00004   0.00068  -0.00006   0.00062   2.09908
   A19        2.08214  -0.00000  -0.00052   0.00021  -0.00032   2.08183
   A20        2.10039   0.00004  -0.00028   0.00033   0.00005   2.10044
   A21        2.10065  -0.00004   0.00081  -0.00054   0.00026   2.10091
   A22        2.11018   0.00005  -0.00012   0.00023   0.00010   2.11029
   A23        2.09736  -0.00002   0.00066  -0.00021   0.00045   2.09781
   A24        2.07564  -0.00003  -0.00054  -0.00002  -0.00055   2.07509
   A25        2.08200  -0.00016   0.00170  -0.00124   0.00046   2.08246
   A26        2.11677  -0.00004   0.00028  -0.00076  -0.00049   2.11629
   A27        2.08441   0.00020  -0.00198   0.00201   0.00003   2.08444
   A28        1.82037  -0.00027   0.00908  -0.00402   0.00506   1.82543
   A29        3.13424  -0.00022   0.02649  -0.01877   0.00772   3.14196
   A30        3.04402   0.00011  -0.04908   0.01791  -0.03115   3.01287
    D1       -3.12965  -0.00005  -0.00888  -0.00127  -0.00998  -3.13963
    D2       -0.08390   0.00005   0.00901   0.00016   0.00900  -0.07490
    D3       -1.05385  -0.00003  -0.01005  -0.00055  -0.01043  -1.06428
    D4        1.99190   0.00007   0.00784   0.00089   0.00855   2.00045
    D5        1.07888  -0.00009  -0.00801  -0.00239  -0.01022   1.06867
    D6       -2.15855   0.00001   0.00989  -0.00095   0.00876  -2.14979
    D7        3.12228   0.00003   0.01530   0.00134   0.01692   3.13920
    D8       -0.01993   0.00002   0.01869  -0.00018   0.01879  -0.00114
    D9        0.07371   0.00005   0.00037   0.00043   0.00052   0.07423
   D10       -3.06850   0.00004   0.00376  -0.00109   0.00239  -3.06611
   D11        1.51068  -0.00005  -0.05655  -0.00936  -0.06589   1.44479
   D12       -1.76710  -0.00001  -0.05681  -0.00225  -0.05909  -1.82619
   D13        3.13883   0.00002   0.00312  -0.00073   0.00238   3.14121
   D14       -0.00148  -0.00003   0.00477  -0.00235   0.00241   0.00093
   D15       -0.00216   0.00002  -0.00015   0.00074   0.00058  -0.00158
   D16        3.14070  -0.00002   0.00149  -0.00088   0.00062   3.14132
   D17       -3.13900  -0.00001  -0.00300   0.00078  -0.00223  -3.14123
   D18        0.00077   0.00001  -0.00328   0.00099  -0.00230  -0.00153
   D19        0.00194  -0.00002   0.00052  -0.00080  -0.00028   0.00166
   D20       -3.14147  -0.00000   0.00024  -0.00059  -0.00035   3.14137
   D21        0.00170  -0.00002   0.00078  -0.00102  -0.00024   0.00146
   D22       -3.14136  -0.00001  -0.00173   0.00091  -0.00083   3.14100
   D23       -3.14119   0.00002  -0.00089   0.00062  -0.00027  -3.14146
   D24       -0.00106   0.00004  -0.00341   0.00255  -0.00086  -0.00192
   D25       -0.00103   0.00002  -0.00176   0.00137  -0.00039  -0.00142
   D26       -3.14145  -0.00000  -0.00038   0.00049   0.00010  -3.14135
   D27       -3.14114   0.00000   0.00077  -0.00058   0.00020  -3.14095
   D28        0.00162  -0.00002   0.00215  -0.00146   0.00069   0.00232
   D29        0.00082  -0.00002   0.00215  -0.00145   0.00070   0.00153
   D30       -3.14157  -0.00000  -0.00104   0.00067  -0.00037   3.14125
   D31        3.14124   0.00001   0.00077  -0.00056   0.00020   3.14145
   D32       -0.00115   0.00002  -0.00242   0.00155  -0.00087  -0.00202
   D33       -0.00128   0.00002  -0.00153   0.00117  -0.00037  -0.00165
   D34       -3.14109  -0.00000  -0.00126   0.00096  -0.00030  -3.14139
   D35        3.14110   0.00001   0.00162  -0.00092   0.00069  -3.14140
   D36        0.00129  -0.00001   0.00189  -0.00113   0.00076   0.00205
         Item               Value     Threshold  Converged?
 Maximum Force            0.001185     0.000450     NO 
 RMS     Force            0.000284     0.000300     YES
 Maximum Displacement     0.145332     0.001800     NO 
 RMS     Displacement     0.027959     0.001200     NO 
 Predicted change in Energy=-4.654707D-05
 GradGradGradGradGradGradGradGradGradGradGradGradGradGradGradGradGradGrad

                          Input orientation:                          
 ---------------------------------------------------------------------
 Center     Atomic      Atomic             Coordinates (Angstroms)
 Number     Number       Type             X           Y           Z
 ---------------------------------------------------------------------
      1          6           0       -0.015514   -0.039010    0.088006
      2          8           0        0.005424   -0.005642    1.515839
      3          6           0        1.234143    0.007378    2.118249
      4          6           0        1.229614    0.043067    3.515795
      5          6           0        2.431569    0.058134    4.214257
      6          6           0        3.648383    0.039587    3.528518
      7          6           0        3.645166    0.004102    2.137281
      8          6           0        2.444521   -0.011263    1.422333
      9          1           0        2.469926   -0.039039    0.343468
     10          1           0        4.579190   -0.010317    1.591057
     11          1           0        4.582542    0.051106    4.072991
     12          1           0        2.415402    0.086339    5.295767
     13          1           0        0.284128    0.057461    4.042804
     14          1           0       -1.063370   -0.042608   -0.192181
     15          1           0        0.474008    0.842386   -0.325295
     16          1           0        0.468564   -0.941781   -0.283412
     17          8           0       -2.380576    0.332147    3.024802
     18          1           0       -1.575011    0.142080    2.519719
     19          1           0       -2.815820   -0.520401    3.116444
 ---------------------------------------------------------------------
                    Distance matrix (angstroms):
                    1          2          3          4          5
     1  C    0.000000
     2  O    1.428376   0.000000
     3  C    2.384466   1.368509   0.000000
     4  C    3.647850   2.345386   1.398008   0.000000
     5  C    4.798291   3.629284   2.414467   1.390241   0.000000
     6  C    5.026673   4.162220   2.796150   2.418805   1.396860
     7  C    4.195469   3.692425   2.411101   2.781494   2.406152
     8  C    2.798744   2.440895   1.396304   2.421061   2.792817
     9  H    2.498534   2.729348   2.163137   3.407165   3.872198
    10  H    4.834385   4.574386   3.386382   3.863563   3.390891
    11  H    6.085256   5.243306   3.877461   3.398920   2.155619
    12  H    5.748550   4.483783   3.390903   2.139221   1.081998
    13  H    3.967306   2.543071   2.146846   1.082539   2.154274
    14  H    1.084675   2.015198   3.258704   4.360528   5.625073
    15  H    1.089636   2.080504   2.691830   3.995475   5.005459
    16  H    1.089623   2.080423   2.693509   3.997887   5.008218
    17  O    3.788937   2.843249   3.740789   3.654875   4.964536
    18  H    2.894487   1.878130   2.840892   2.977901   4.350998
    19  H    4.152696   3.284255   4.204420   4.103964   5.392123
                    6          7          8          9         10
     6  C    0.000000
     7  C    1.391694   0.000000
     8  C    2.426497   1.397474   0.000000
     9  H    3.396982   2.144950   1.079521   0.000000
    10  H    2.150035   1.082113   2.141326   2.450774   0.000000
    11  H    1.081312   2.151246   3.406026   4.287262   2.482697
    12  H    2.155364   3.390445   3.874773   4.954185   4.291409
    13  H    3.403384   3.863993   3.396894   4.297919   4.946030
    14  H    6.004247   5.253464   3.861727   3.573670   5.917724
    15  H    5.056977   4.101614   2.768725   2.282070   4.609991
    16  H    5.060153   4.104296   2.771252   2.283281   4.612862
    17  O    6.057035   6.099580   5.095822   5.554700   7.114158
    18  H    5.320905   5.235986   4.169462   4.596781   6.225739
    19  H    6.501486   6.555777   5.549814   5.988341   7.567904
                   11         12         13         14         15
    11  H    0.000000
    12  H    2.488557   0.000000
    13  H    4.298524   2.472464   0.000000
    14  H    7.076497   6.498927   4.445320   0.000000
    15  H    6.070510   5.994743   4.442122   1.778894   0.000000
    16  H    6.073623   5.997870   4.443946   1.778668   1.784666
    17  O    7.047176   5.312166   2.865734   3.496348   4.430816
    18  H    6.351094   4.861373   2.404859   2.765916   3.575334
    19  H    7.481803   5.699410   3.286602   3.774436   4.952345
                   16         17         18         19
    16  H    0.000000
    17  O    4.548051   0.000000
    18  H    3.634350   0.969623   0.000000
    19  H    4.745921   0.961600   1.527930   0.000000
 Stoichiometry    C7H10O2
 Framework group  C1[X(C7H10O2)]
 Deg. of freedom    51
 Full point group                 C1      NOp   1
 Largest Abelian subgroup         C1      NOp   1
 Largest concise Abelian subgroup C1      NOp   1
                         Standard orientation:                         
 ---------------------------------------------------------------------
 Center     Atomic      Atomic             Coordinates (Angstroms)
 Number     Number       Type             X           Y           Z
 ---------------------------------------------------------------------
      1          6           0        1.635901    1.933974    0.018018
      2          8           0        1.300522    0.545792    0.044994
      3          6           0       -0.030510    0.228475    0.023079
      4          6           0       -0.334321   -1.135910    0.047163
      5          6           0       -1.660447   -1.552799    0.028053
      6          6           0       -2.695748   -0.616131   -0.016934
      7          6           0       -2.385775    0.740395   -0.040735
      8          6           0       -1.057288    1.173648   -0.022067
      9          1           0       -0.844123    2.231744   -0.041052
     10          1           0       -3.176085    1.478730   -0.075931
     11          1           0       -3.726776   -0.941714   -0.031526
     12          1           0       -1.883197   -2.611460    0.046461
     13          1           0        0.471413   -1.858044    0.081887
     14          1           0        2.719529    1.976668    0.039171
     15          1           0        1.265826    2.402203   -0.893637
     16          1           0        1.229658    2.445495    0.890138
     17          8           0        3.299726   -1.465400   -0.160811
     18          1           0        2.622412   -0.787008   -0.015218
     19          1           0        3.688486   -1.609665    0.706788
 ---------------------------------------------------------------------
 Rotational constants (GHZ):           2.5693875           1.0122764           0.7316791
 Standard basis: Aug-CC-pVTZ (5D, 7F)
 There are   745 symmetry adapted cartesian basis functions of A   symmetry.
 There are   644 symmetry adapted basis functions of A   symmetry.
   644 basis functions,   918 primitive gaussians,   745 cartesian basis functions
    34 alpha electrons       34 beta electrons
       nuclear repulsion energy       429.0374980311 Hartrees.
 NAtoms=   19 NActive=   19 NUniq=   19 SFac= 1.00D+00 NAtFMM=   60 NAOKFM=F Big=F
 Integral buffers will be    131072 words long.
 Raffenetti 1 integral format.
 Two-electron integral symmetry is turned on.
 ------------------------------------------------------------------------------
 Polarizable Continuum Model (PCM)
 =================================
 Model                : PCM.
 Atomic radii         : UFF (Universal Force Field).
 Polarization charges : Total charges.
 Charge compensation  : None.
 Solution method      : On-the-fly selection.
 Cavity type          : Scaled VdW (van der Waals Surface) (Alpha=1.100).
 Cavity algorithm     : GePol (No added spheres)
                        Default sphere list used, NSphG=   19.
                        Lebedev-Laikov grids with approx.  5.0 points / Ang**2.
                        Smoothing algorithm: York/Karplus (Gamma=1.0000).
                        Polarization charges: spherical gaussians, with
                                              point-specific exponents (IZeta= 3).
                        Self-potential: point-specific (ISelfS= 7).
                        Self-field    : sphere-specific E.n sum rule (ISelfD= 2).
 1st derivatives      : Analytical E(r).r(x)/FMM algorithm (CHGder, D1EAlg=3).
                        Cavity 1st derivative terms included.
 Solvent              : Water, Eps=  78.355300 Eps(inf)=   1.777849
 ------------------------------------------------------------------------------
 Spheres list:
 ISph  on   Nord     Re0    Alpha      Xe            Ye            Ze
    1   C      1    1.9255  1.100      1.635901      1.933974      0.018018
    2   O      2    1.7500  1.100      1.300522      0.545792      0.044994
    3   C      3    1.9255  1.100     -0.030510      0.228475      0.023079
    4   C      4    1.9255  1.100     -0.334321     -1.135910      0.047163
    5   C      5    1.9255  1.100     -1.660447     -1.552799      0.028053
    6   C      6    1.9255  1.100     -2.695748     -0.616131     -0.016934
    7   C      7    1.9255  1.100     -2.385775      0.740395     -0.040735
    8   C      8    1.9255  1.100     -1.057288      1.173648     -0.022067
    9   H      9    1.4430  1.100     -0.844123      2.231744     -0.041052
   10   H     10    1.4430  1.100     -3.176085      1.478730     -0.075931
   11   H     11    1.4430  1.100     -3.726776     -0.941714     -0.031526
   12   H     12    1.4430  1.100     -1.883197     -2.611460      0.046461
   13   H     13    1.4430  1.100      0.471413     -1.858044      0.081887
   14   H     14    1.4430  1.100      2.719529      1.976668      0.039171
   15   H     15    1.4430  1.100      1.265826      2.402203     -0.893637
   16   H     16    1.4430  1.100      1.229658      2.445495      0.890138
   17   O     17    1.7500  1.100      3.299726     -1.465400     -0.160811
   18   H     18    1.4430  1.100      2.622412     -0.787008     -0.015218
   19   H     19    1.4430  1.100      3.688486     -1.609665      0.706788
 ------------------------------------------------------------------------------
 One-electron integrals computed using PRISM.
 NBasis=   644 RedAO= T EigKep=  1.22D-06  NBF=   644
 NBsUse=   642 1.00D-06 EigRej=  6.36D-07 NBFU=   642
 Initial guess from the checkpoint file:  "output.chk"
 B after Tr=     0.000000    0.000000   -0.000000
         Rot=    0.999996   -0.000260   -0.000056    0.002821 Ang=  -0.32 deg.
 ExpMin= 2.53D-02 ExpMax= 1.53D+04 ExpMxC= 5.22D+02 IAcc=3 IRadAn=         5 AccDes= 0.00D+00
 Harris functional with IExCor=  205 and IRadAn=       5 diagonalized for initial guess.
 HarFok:  IExCor=  205 AccDes= 0.00D+00 IRadAn=         5 IDoV= 1 UseB2=F ITyADJ=14
 ICtDFT=  3500011 ScaDFX=  1.000000  1.000000  1.000000  1.000000
 FoFCou: FMM=F IPFlag=           0 FMFlag=      100000 FMFlg1=           0
         NFxFlg=           0 DoJE=T BraDBF=F KetDBF=T FulRan=T
         wScrn=  0.000000 ICntrl=       500 IOpCl=  0 I1Cent=   200000004 NGrid=           0
         NMat0=    1 NMatS0=      1 NMatT0=    0 NMatD0=    1 NMtDS0=    0 NMtDT0=    0
 Petite list used in FoFCou.
 Requested convergence on RMS density matrix=1.00D-08 within 128 cycles.
 Requested convergence on MAX density matrix=1.00D-06.
 Requested convergence on             energy=1.00D-06.
 No special actions if energy rises.
 Inv3:  Mode=1 IEnd=     7612947.
 Iteration    1 A*A^-1 deviation from unit magnitude is 2.66D-15 for   1081.
 Iteration    1 A*A^-1 deviation from orthogonality  is 2.12D-15 for    704    401.
 Iteration    1 A^-1*A deviation from unit magnitude is 2.44D-15 for   1083.
 Iteration    1 A^-1*A deviation from orthogonality  is 7.91D-15 for    820    719.
 Error on total polarization charges =  0.01415
 SCF Done:  E(RHF) =  -420.778990240     A.U. after   10 cycles
            NFock= 10  Conv=0.37D-08     -V/T= 2.0015
 ExpMin= 2.53D-02 ExpMax= 1.53D+04 ExpMxC= 5.22D+02 IAcc=3 IRadAn=         5 AccDes= 0.00D+00
 HarFok:  IExCor=  205 AccDes= 0.00D+00 IRadAn=         5 IDoV=-2 UseB2=F ITyADJ=14
 ICtDFT= 12500011 ScaDFX=  1.000000  1.000000  1.000000  1.000000
 Range of M.O.s used for correlation:    10   642
 NBasis=   644 NAE=    34 NBE=    34 NFC=     9 NFV=     0
 NROrb=    633 NOA=    25 NOB=    25 NVA=   608 NVB=   608

 **** Warning!!: The largest alpha MO coefficient is  0.16363070D+03

 Disk-based method using ON**2 memory for 25 occupieds at a time.
 Estimated scratch disk usage= 21594693632 words.
 Actual    scratch disk usage= 19530860544 words.
 JobTyp=1 Pass  1:  I=  10 to  34 NPSUse= 12 ParTrn=T ParDer=T DoDerP=T.
 (rs|ai) integrals will be sorted in core.
 Spin components of T(2) and E(2):
     alpha-alpha T2 =       0.6827227486D-01 E2=     -0.2060032413D+00
     alpha-beta  T2 =       0.3689624381D+00 E2=     -0.1240719380D+01
     beta-beta   T2 =       0.6827227486D-01 E2=     -0.2060032413D+00
 ANorm=    0.1226991030D+01
 E2 =    -0.1652725862D+01 EUMP2 =    -0.42243171610216D+03
          IDoAtm=1111111111111111111
 NEqPCM:  Using equilibrium solvation (IEInf=0, Eps=  78.3553, EpsInf=   1.7778)
          Differentiating once with respect to electric field.
                with respect to dipole field.
          Differentiating once with respect to nuclear coordinates.
          There are     1 degrees of freedom in the 1st order CPHF.  IDoFFX=0 NUNeed=     1.
 LinEq1:  Iter=  0 NonCon=     1 RMS=1.95D-03 Max=3.94D-02 NDo=     1
 AX will form     1 AO Fock derivatives at one time.
 LinEq1:  Iter=  1 NonCon=     1 RMS=4.78D-04 Max=8.06D-03 NDo=     1
 LinEq1:  Iter=  2 NonCon=     1 RMS=1.73D-04 Max=5.60D-03 NDo=     1
 LinEq1:  Iter=  3 NonCon=     1 RMS=7.38D-05 Max=2.62D-03 NDo=     1
 LinEq1:  Iter=  4 NonCon=     1 RMS=2.99D-05 Max=1.16D-03 NDo=     1
 LinEq1:  Iter=  5 NonCon=     1 RMS=9.36D-06 Max=2.94D-04 NDo=     1
 LinEq1:  Iter=  6 NonCon=     1 RMS=2.46D-06 Max=3.07D-05 NDo=     1
 LinEq1:  Iter=  7 NonCon=     1 RMS=7.82D-07 Max=1.66D-05 NDo=     1
 LinEq1:  Iter=  8 NonCon=     1 RMS=2.16D-07 Max=4.68D-06 NDo=     1
 LinEq1:  Iter=  9 NonCon=     1 RMS=7.86D-08 Max=3.19D-06 NDo=     1
 LinEq1:  Iter= 10 NonCon=     1 RMS=2.37D-08 Max=7.09D-07 NDo=     1
 LinEq1:  Iter= 11 NonCon=     1 RMS=6.42D-09 Max=2.59D-07 NDo=     1
 LinEq1:  Iter= 12 NonCon=     1 RMS=2.58D-09 Max=8.79D-08 NDo=     1
 LinEq1:  Iter= 13 NonCon=     1 RMS=9.17D-10 Max=4.78D-08 NDo=     1
 LinEq1:  Iter= 14 NonCon=     1 RMS=2.37D-10 Max=5.42D-09 NDo=     1
 LinEq1:  Iter= 15 NonCon=     1 RMS=8.33D-11 Max=2.58D-09 NDo=     1
 LinEq1:  Iter= 16 NonCon=     0 RMS=2.67D-11 Max=4.61D-10 NDo=     1
 Linear equations converged to 1.000D-10 1.000D-09 after    16 iterations.
 End of Minotr F.D. properties file   721 does not exist.
 End of Minotr F.D. properties file   722 does not exist.
 End of Minotr F.D. properties file   788 does not exist.
 D1PCM: PCM CHGder 1st derivatives, ID1Alg=3 FixD1E=F DoIter=F DoCFld=F I1PDM=2.
 Calling FoFJK, ICntrl=  10002127 FMM=F ISym2X=0 I1Cent= 0 IOpClX= 0 NMat=1 NMatS=1 NMatT=0.
 ***** Axes restored to original set *****
 -------------------------------------------------------------------
 Center     Atomic                   Forces (Hartrees/Bohr)
 Number     Number              X              Y              Z
 -------------------------------------------------------------------
      1        6          -0.000058890   -0.000023556   -0.000798995
      2        8          -0.000672970   -0.000094666    0.000816548
      3        6           0.001673575    0.000088969    0.000306506
      4        6          -0.000119677   -0.000131740    0.001000189
      5        6           0.000095732    0.000136778   -0.000474568
      6        6          -0.000080705   -0.000121865   -0.000108465
      7        6          -0.000184383    0.000137607    0.000302224
      8        6          -0.000671392   -0.000128474   -0.000237630
      9        1          -0.000110831    0.000019220   -0.000268979
     10        1           0.000169292   -0.000045621   -0.000043567
     11        1           0.000150757    0.000035759    0.000012666
     12        1           0.000021700   -0.000050978    0.000166780
     13        1          -0.000180178    0.000071288   -0.000487256
     14        1          -0.000141272    0.000014530    0.000110188
     15        1           0.000124581    0.000092036    0.000067528
     16        1           0.000147475   -0.000076602    0.000094270
     17        8          -0.000905822    0.001298700    0.001035023
     18        1           0.000796426   -0.000357042   -0.001348719
     19        1          -0.000053419   -0.000864343   -0.000143742
 -------------------------------------------------------------------
 Cartesian Forces:  Max     0.001673575 RMS     0.000497976

 GradGradGradGradGradGradGradGradGradGradGradGradGradGradGradGradGradGrad
 Berny optimization.
 Using GEDIIS/GDIIS optimizer.
 FormGI is forming the generalized inverse of G from B-inverse, IUseBI=4.
 Internal  Forces:  Max     0.001345061 RMS     0.000317190
 Search for a local minimum.
 Step number   5 out of a maximum of   95
 All quantities printed in internal units (Hartrees-Bohrs-Radians)
 Mixed Optimization -- En-DIIS/RFO-DIIS
 Swapping is turned off.
 Update second derivatives using D2CorX and points    1    2    3    4    5
 DE= -4.88D-05 DEPred=-4.65D-05 R= 1.05D+00
 TightC=F SS=  1.41D+00  RLast= 1.21D-01 DXNew= 8.4853D-01 3.6243D-01
 Trust test= 1.05D+00 RLast= 1.21D-01 DXMaxT set to 5.05D-01
 ITU=  1  1  1  1  0
     Eigenvalues ---    0.00181   0.01012   0.01226   0.01283   0.01422
     Eigenvalues ---    0.01823   0.02052   0.02071   0.02083   0.02099
     Eigenvalues ---    0.02103   0.02120   0.02124   0.02135   0.02157
     Eigenvalues ---    0.02403   0.07613   0.08131   0.11176   0.15998
     Eigenvalues ---    0.16000   0.16000   0.16000   0.16000   0.16000
     Eigenvalues ---    0.16009   0.16122   0.17566   0.21998   0.22053
     Eigenvalues ---    0.22867   0.24043   0.34304   0.34436   0.34506
     Eigenvalues ---    0.35001   0.35101   0.35130   0.35203   0.35863
     Eigenvalues ---    0.37455   0.40456   0.41614   0.42942   0.45549
     Eigenvalues ---    0.46119   0.46598   0.48853   0.52420   0.53308
     Eigenvalues ---    0.57309
 En-DIIS/RFO-DIIS/Sim-DIIS IScMMF=       -3 using points:     5    4    3    2
 RFO step:  Lambda=-3.82611694D-05.
 DidBck=F Rises=F RFO-DIIS coefs:    1.70724   -2.00000    1.27720    0.01556
 Iteration  1 RMS(Cart)=  0.01060645 RMS(Int)=  0.00014886
 Iteration  2 RMS(Cart)=  0.00013445 RMS(Int)=  0.00005958
 Iteration  3 RMS(Cart)=  0.00000004 RMS(Int)=  0.00005958
 Variable       Old X    -DE/DX   Delta X   Delta X   Delta X     New X
                                 (Linear)    (Quad)   (Total)
    R1        2.69924   0.00053   0.00086   0.00059   0.00145   2.70069
    R2        2.04974   0.00011  -0.00023   0.00056   0.00033   2.05007
    R3        2.05911   0.00011  -0.00022   0.00051   0.00029   2.05940
    R4        2.05909   0.00010  -0.00028   0.00054   0.00026   2.05935
    R5        2.58611   0.00076   0.00186  -0.00027   0.00159   2.58770
    R6        3.54915  -0.00010   0.00992  -0.02568  -0.01576   3.53339
    R7        2.64185   0.00016  -0.00034   0.00072   0.00037   2.64222
    R8        2.63863  -0.00056  -0.00046  -0.00009  -0.00055   2.63808
    R9        2.62718  -0.00000  -0.00039   0.00050   0.00010   2.62728
   R10        2.04570  -0.00008  -0.00070   0.00076   0.00006   2.04576
   R11        2.63968   0.00010  -0.00046   0.00076   0.00031   2.63999
   R12        2.04468   0.00016  -0.00027   0.00080   0.00053   2.04521
   R13        2.62992  -0.00005  -0.00099   0.00117   0.00018   2.63010
   R14        2.04338   0.00014  -0.00032   0.00078   0.00045   2.04384
   R15        2.64084   0.00008  -0.00018   0.00046   0.00028   2.64113
   R16        2.04490   0.00017  -0.00019   0.00072   0.00052   2.04542
   R17        2.04000   0.00027  -0.00074   0.00132   0.00058   2.04058
   R18        1.83232   0.00135   0.00085   0.00187   0.00272   1.83504
   R19        1.81716   0.00078   0.00038   0.00093   0.00131   1.81847
    A1        1.84674  -0.00013  -0.00046  -0.00028  -0.00073   1.84601
    A2        1.93229  -0.00013  -0.00055   0.00019  -0.00035   1.93194
    A3        1.93219  -0.00016  -0.00051  -0.00012  -0.00063   1.93156
    A4        1.91634   0.00015   0.00061  -0.00004   0.00057   1.91691
    A5        1.91599   0.00018   0.00057   0.00032   0.00089   1.91688
    A6        1.91910   0.00009   0.00031  -0.00007   0.00024   1.91934
    A7        2.04138  -0.00066  -0.00058  -0.00016  -0.00068   2.04070
    A8        2.12211  -0.00037   0.00246  -0.01273  -0.01019   2.11193
    A9        2.11706   0.00103  -0.00230   0.01347   0.01123   2.12829
   A10        2.02348   0.00034  -0.00042   0.00024  -0.00018   2.02330
   A11        2.16371  -0.00089  -0.00022  -0.00137  -0.00158   2.16212
   A12        2.09599   0.00055   0.00064   0.00112   0.00177   2.09776
   A13        2.09406  -0.00038  -0.00082  -0.00033  -0.00115   2.09292
   A14        2.08270  -0.00033  -0.00205  -0.00010  -0.00215   2.08055
   A15        2.10642   0.00071   0.00287   0.00043   0.00330   2.10972
   A16        2.10174  -0.00000   0.00043  -0.00042   0.00002   2.10176
   A17        2.08236   0.00002   0.00001   0.00007   0.00008   2.08244
   A18        2.09908  -0.00002  -0.00045   0.00034  -0.00010   2.09898
   A19        2.08183   0.00006   0.00009   0.00026   0.00034   2.08217
   A20        2.10044   0.00003   0.00032  -0.00023   0.00009   2.10053
   A21        2.10091  -0.00009  -0.00040  -0.00002  -0.00043   2.10049
   A22        2.11029   0.00004  -0.00003   0.00016   0.00013   2.11042
   A23        2.09781  -0.00007  -0.00050   0.00019  -0.00031   2.09750
   A24        2.07509   0.00003   0.00054  -0.00035   0.00018   2.07527
   A25        2.08246  -0.00027  -0.00031  -0.00080  -0.00111   2.08135
   A26        2.11629   0.00002   0.00029  -0.00003   0.00025   2.11654
   A27        2.08444   0.00025   0.00002   0.00083   0.00085   2.08529
   A28        1.82543  -0.00075  -0.00425   0.00129  -0.00297   1.82247
   A29        3.14196  -0.00029  -0.01086  -0.00665  -0.01751   3.12445
   A30        3.01287   0.00040   0.01981   0.00724   0.02701   3.03988
    D1       -3.13963  -0.00001   0.00150  -0.00457  -0.00319   3.14037
    D2       -0.07490   0.00001  -0.00186   0.00448   0.00274  -0.07217
    D3       -1.06428   0.00002   0.00167  -0.00468  -0.00312  -1.06740
    D4        2.00045   0.00005  -0.00168   0.00437   0.00280   2.00325
    D5        1.06867  -0.00006   0.00135  -0.00472  -0.00348   1.06518
    D6       -2.14979  -0.00004  -0.00200   0.00433   0.00244  -2.14735
    D7        3.13920  -0.00003  -0.00269   0.00597   0.00306  -3.14092
    D8       -0.00114  -0.00006  -0.00465   0.00805   0.00318   0.00204
    D9        0.07423   0.00001  -0.00030  -0.00183  -0.00191   0.07233
   D10       -3.06611  -0.00002  -0.00226   0.00026  -0.00179  -3.06790
   D11        1.44479  -0.00004   0.00836  -0.04022  -0.03194   1.41284
   D12       -1.82619   0.00002   0.01251  -0.02898  -0.01638  -1.84257
   D13        3.14121  -0.00000  -0.00204   0.00312   0.00108  -3.14089
   D14        0.00093  -0.00005  -0.00187   0.00090  -0.00096  -0.00004
   D15       -0.00158   0.00002  -0.00015   0.00112   0.00096  -0.00061
   D16        3.14132  -0.00003   0.00002  -0.00110  -0.00108   3.14024
   D17       -3.14123   0.00001   0.00208  -0.00308  -0.00100   3.14096
   D18       -0.00153   0.00002   0.00125  -0.00080   0.00046  -0.00107
   D19        0.00166  -0.00002   0.00003  -0.00091  -0.00088   0.00079
   D20        3.14137   0.00000  -0.00080   0.00137   0.00058  -3.14124
   D21        0.00146  -0.00002  -0.00033  -0.00062  -0.00095   0.00051
   D22        3.14100   0.00001   0.00181  -0.00199  -0.00019   3.14082
   D23       -3.14146   0.00002  -0.00051   0.00163   0.00113  -3.14033
   D24       -0.00192   0.00005   0.00163   0.00026   0.00189  -0.00003
   D25       -0.00142   0.00003   0.00093  -0.00009   0.00084  -0.00058
   D26       -3.14135   0.00000   0.00096  -0.00140  -0.00044   3.14140
   D27       -3.14095  -0.00001  -0.00123   0.00130   0.00007  -3.14088
   D28        0.00232  -0.00003  -0.00120  -0.00001  -0.00121   0.00111
   D29        0.00153  -0.00003  -0.00106   0.00030  -0.00076   0.00077
   D30        3.14125   0.00001   0.00124  -0.00155  -0.00031   3.14094
   D31        3.14145  -0.00000  -0.00108   0.00161   0.00052  -3.14122
   D32       -0.00202   0.00003   0.00121  -0.00024   0.00097  -0.00104
   D33       -0.00165   0.00002   0.00058   0.00020   0.00078  -0.00087
   D34       -3.14139   0.00001   0.00139  -0.00204  -0.00065   3.14115
   D35       -3.14140  -0.00001  -0.00169   0.00202   0.00033  -3.14106
   D36        0.00205  -0.00003  -0.00088  -0.00022  -0.00109   0.00096
         Item               Value     Threshold  Converged?
 Maximum Force            0.001345     0.000450     NO 
 RMS     Force            0.000317     0.000300     NO 
 Maximum Displacement     0.060111     0.001800     NO 
 RMS     Displacement     0.010614     0.001200     NO 
 Predicted change in Energy=-1.568065D-05
 GradGradGradGradGradGradGradGradGradGradGradGradGradGradGradGradGradGrad

                          Input orientation:                          
 ---------------------------------------------------------------------
 Center     Atomic      Atomic             Coordinates (Angstroms)
 Number     Number       Type             X           Y           Z
 ---------------------------------------------------------------------
      1          6           0       -0.018425   -0.036719    0.094280
      2          8           0        0.004151    0.002161    1.522715
      3          6           0        1.234702    0.011207    2.123371
      4          6           0        1.232459    0.048549    3.521075
      5          6           0        2.436390    0.061117    4.216285
      6          6           0        3.651432    0.037271    3.527245
      7          6           0        3.644841    0.000051    2.135968
      8          6           0        2.442441   -0.012761    1.423629
      9          1           0        2.464457   -0.041357    0.344405
     10          1           0        4.577941   -0.018162    1.587732
     11          1           0        4.587338    0.047260    4.069216
     12          1           0        2.423324    0.090808    5.298076
     13          1           0        0.286690    0.068020    4.047477
     14          1           0       -1.066965   -0.039330   -0.184029
     15          1           0        0.472562    0.842330   -0.322671
     16          1           0        0.463936   -0.942032   -0.273571
     17          8           0       -2.383405    0.320968    3.023342
     18          1           0       -1.578343    0.152155    2.507262
     19          1           0       -2.813235   -0.537810    3.084634
 ---------------------------------------------------------------------
                    Distance matrix (angstroms):
                    1          2          3          4          5
     1  C    0.000000
     2  O    1.429142   0.000000
     3  C    2.385337   1.369352   0.000000
     4  C    3.648960   2.346132   1.398205   0.000000
     5  C    4.798605   3.629680   2.413884   1.390296   0.000000
     6  C    5.025791   4.161975   2.795019   2.419007   1.397023
     7  C    4.193967   3.691979   2.410198   2.782168   2.406617
     8  C    2.797071   2.440348   1.396011   2.422209   2.793639
     9  H    2.495454   2.728262   2.163280   3.408392   3.873337
    10  H    4.832942   4.574297   3.386004   3.864520   3.391433
    11  H    6.084425   5.243311   3.876569   3.399364   2.156015
    12  H    5.749600   4.484820   3.390858   2.139551   1.082278
    13  H    3.966338   2.541376   2.145726   1.082571   2.156329
    14  H    1.084850   2.015437   3.259496   4.361521   5.625508
    15  H    1.089790   2.081044   2.693463   3.997739   5.006898
    16  H    1.089761   2.080756   2.692224   3.996401   5.005565
    17  O    3.781597   2.837947   3.741202   3.660112   4.972027
    18  H    2.879496   1.869791   2.842615   2.989843   4.364301
    19  H    4.123624   3.266316   4.196574   4.111197   5.403508
                    6          7          8          9         10
     6  C    0.000000
     7  C    1.391791   0.000000
     8  C    2.426801   1.397625   0.000000
     9  H    3.397876   2.145860   1.079827   0.000000
    10  H    2.150164   1.082391   2.141802   2.452185   0.000000
    11  H    1.081551   2.151274   3.406364   4.288204   2.482364
    12  H    2.155681   3.391058   3.875879   4.955605   4.291958
    13  H    3.404861   3.864670   3.396818   4.297369   4.946980
    14  H    6.003557   5.252147   3.860208   3.570741   5.916464
    15  H    5.057192   4.100938   2.767881   2.278934   4.609145
    16  H    5.056221   4.100190   2.767403   2.279297   4.609016
    17  O    6.062479   6.101653   5.095022   5.550653   7.115920
    18  H    5.329551   5.238573   4.167513   4.589078   6.226908
    19  H    6.505270   6.549504   5.536853   5.967357   7.559115
                   11         12         13         14         15
    11  H    0.000000
    12  H    2.488966   0.000000
    13  H    4.300754   2.475828   0.000000
    14  H    7.075926   6.500195   4.444046   0.000000
    15  H    6.070601   5.996921   4.442106   1.779519   0.000000
    16  H    6.069674   5.995766   4.441068   1.779479   1.785058
    17  O    7.054079   5.322784   2.870930   3.485693   4.429918
    18  H    6.361315   4.879114   2.420266   2.746128   3.562454
    19  H    7.488671   5.719793   3.302064   3.739264   4.930616
                   16         17         18         19
    16  H    0.000000
    17  O    4.535654   0.000000
    18  H    3.619555   0.971062   0.000000
    19  H    4.709648   0.962294   1.527864   0.000000
 Stoichiometry    C7H10O2
 Framework group  C1[X(C7H10O2)]
 Deg. of freedom    51
 Full point group                 C1      NOp   1
 Largest Abelian subgroup         C1      NOp   1
 Largest concise Abelian subgroup C1      NOp   1
                         Standard orientation:                         
 ---------------------------------------------------------------------
 Center     Atomic      Atomic             Coordinates (Angstroms)
 Number     Number       Type             X           Y           Z
 ---------------------------------------------------------------------
      1          6           0        1.638688    1.928160    0.016649
      2          8           0        1.301063    0.539625    0.037360
      3          6           0       -0.031589    0.225221    0.019685
      4          6           0       -0.338237   -1.138772    0.041321
      5          6           0       -1.665809   -1.551330    0.024846
      6          6           0       -2.698344   -0.611093   -0.013871
      7          6           0       -2.384504    0.744685   -0.035115
      8          6           0       -1.054636    1.174280   -0.019159
      9          1           0       -0.837634    2.231934   -0.036661
     10          1           0       -3.173218    1.485334   -0.065751
     11          1           0       -3.730701   -0.933308   -0.026833
     12          1           0       -1.892087   -2.609564    0.041116
     13          1           0        0.467688   -1.861001    0.070131
     14          1           0        2.722612    1.968324    0.036454
     15          1           0        1.267751    2.401130   -0.892387
     16          1           0        1.233908    2.435567    0.892018
     17          8           0        3.302299   -1.463659   -0.151989
     18          1           0        2.628655   -0.775455   -0.027331
     19          1           0        3.692715   -1.577600    0.720136
 ---------------------------------------------------------------------
 Rotational constants (GHZ):           2.5785049           1.0107524           0.7315020
 Standard basis: Aug-CC-pVTZ (5D, 7F)
 There are   745 symmetry adapted cartesian basis functions of A   symmetry.
 There are   644 symmetry adapted basis functions of A   symmetry.
   644 basis functions,   918 primitive gaussians,   745 cartesian basis functions
    34 alpha electrons       34 beta electrons
       nuclear repulsion energy       429.0358908587 Hartrees.
 NAtoms=   19 NActive=   19 NUniq=   19 SFac= 1.00D+00 NAtFMM=   60 NAOKFM=F Big=F
 Integral buffers will be    131072 words long.
 Raffenetti 1 integral format.
 Two-electron integral symmetry is turned on.
 ------------------------------------------------------------------------------
 Polarizable Continuum Model (PCM)
 =================================
 Model                : PCM.
 Atomic radii         : UFF (Universal Force Field).
 Polarization charges : Total charges.
 Charge compensation  : None.
 Solution method      : On-the-fly selection.
 Cavity type          : Scaled VdW (van der Waals Surface) (Alpha=1.100).
 Cavity algorithm     : GePol (No added spheres)
                        Default sphere list used, NSphG=   19.
                        Lebedev-Laikov grids with approx.  5.0 points / Ang**2.
                        Smoothing algorithm: York/Karplus (Gamma=1.0000).
                        Polarization charges: spherical gaussians, with
                                              point-specific exponents (IZeta= 3).
                        Self-potential: point-specific (ISelfS= 7).
                        Self-field    : sphere-specific E.n sum rule (ISelfD= 2).
 1st derivatives      : Analytical E(r).r(x)/FMM algorithm (CHGder, D1EAlg=3).
                        Cavity 1st derivative terms included.
 Solvent              : Water, Eps=  78.355300 Eps(inf)=   1.777849
 ------------------------------------------------------------------------------
 Spheres list:
 ISph  on   Nord     Re0    Alpha      Xe            Ye            Ze
    1   C      1    1.9255  1.100      1.638688      1.928160      0.016649
    2   O      2    1.7500  1.100      1.301063      0.539625      0.037360
    3   C      3    1.9255  1.100     -0.031589      0.225221      0.019685
    4   C      4    1.9255  1.100     -0.338237     -1.138772      0.041321
    5   C      5    1.9255  1.100     -1.665809     -1.551330      0.024846
    6   C      6    1.9255  1.100     -2.698344     -0.611093     -0.013871
    7   C      7    1.9255  1.100     -2.384504      0.744685     -0.035115
    8   C      8    1.9255  1.100     -1.054636      1.174280     -0.019159
    9   H      9    1.4430  1.100     -0.837634      2.231934     -0.036661
   10   H     10    1.4430  1.100     -3.173218      1.485334     -0.065751
   11   H     11    1.4430  1.100     -3.730701     -0.933308     -0.026833
   12   H     12    1.4430  1.100     -1.892087     -2.609564      0.041116
   13   H     13    1.4430  1.100      0.467688     -1.861001      0.070131
   14   H     14    1.4430  1.100      2.722612      1.968324      0.036454
   15   H     15    1.4430  1.100      1.267751      2.401130     -0.892387
   16   H     16    1.4430  1.100      1.233908      2.435567      0.892018
   17   O     17    1.7500  1.100      3.302299     -1.463659     -0.151989
   18   H     18    1.4430  1.100      2.628655     -0.775455     -0.027331
   19   H     19    1.4430  1.100      3.692715     -1.577600      0.720136
 ------------------------------------------------------------------------------
 One-electron integrals computed using PRISM.
 NBasis=   644 RedAO= T EigKep=  1.22D-06  NBF=   644
 NBsUse=   642 1.00D-06 EigRej=  6.39D-07 NBFU=   642
 Initial guess from the checkpoint file:  "output.chk"
 B after Tr=    -0.000000   -0.000000    0.000000
         Rot=    1.000000    0.000053    0.000004    0.000446 Ang=   0.05 deg.
 ExpMin= 2.53D-02 ExpMax= 1.53D+04 ExpMxC= 5.22D+02 IAcc=3 IRadAn=         5 AccDes= 0.00D+00
 Harris functional with IExCor=  205 and IRadAn=       5 diagonalized for initial guess.
 HarFok:  IExCor=  205 AccDes= 0.00D+00 IRadAn=         5 IDoV= 1 UseB2=F ITyADJ=14
 ICtDFT=  3500011 ScaDFX=  1.000000  1.000000  1.000000  1.000000
 FoFCou: FMM=F IPFlag=           0 FMFlag=      100000 FMFlg1=           0
         NFxFlg=           0 DoJE=T BraDBF=F KetDBF=T FulRan=T
         wScrn=  0.000000 ICntrl=       500 IOpCl=  0 I1Cent=   200000004 NGrid=           0
         NMat0=    1 NMatS0=      1 NMatT0=    0 NMatD0=    1 NMtDS0=    0 NMtDT0=    0
 Petite list used in FoFCou.
 Requested convergence on RMS density matrix=1.00D-08 within 128 cycles.
 Requested convergence on MAX density matrix=1.00D-06.
 Requested convergence on             energy=1.00D-06.
 No special actions if energy rises.
 Inv3:  Mode=1 IEnd=     7641648.
 Iteration    1 A*A^-1 deviation from unit magnitude is 3.66D-15 for   1085.
 Iteration    1 A*A^-1 deviation from orthogonality  is 2.17D-15 for    723    385.
 Iteration    1 A^-1*A deviation from unit magnitude is 3.22D-15 for   1085.
 Iteration    1 A^-1*A deviation from orthogonality  is 4.25D-14 for    824    723.
 Error on total polarization charges =  0.01416
 SCF Done:  E(RHF) =  -420.778813920     A.U. after    9 cycles
            NFock=  9  Conv=0.44D-08     -V/T= 2.0015
 ExpMin= 2.53D-02 ExpMax= 1.53D+04 ExpMxC= 5.22D+02 IAcc=3 IRadAn=         5 AccDes= 0.00D+00
 HarFok:  IExCor=  205 AccDes= 0.00D+00 IRadAn=         5 IDoV=-2 UseB2=F ITyADJ=14
 ICtDFT= 12500011 ScaDFX=  1.000000  1.000000  1.000000  1.000000
 Range of M.O.s used for correlation:    10   642
 NBasis=   644 NAE=    34 NBE=    34 NFC=     9 NFV=     0
 NROrb=    633 NOA=    25 NOB=    25 NVA=   608 NVB=   608

 **** Warning!!: The largest alpha MO coefficient is  0.16565247D+03

 Disk-based method using ON**2 memory for 25 occupieds at a time.
 Estimated scratch disk usage= 21601278976 words.
 Actual    scratch disk usage= 19537817088 words.
 JobTyp=1 Pass  1:  I=  10 to  34 NPSUse= 12 ParTrn=T ParDer=T DoDerP=T.
 (rs|ai) integrals will be sorted in core.
 Spin components of T(2) and E(2):
     alpha-alpha T2 =       0.6829600849D-01 E2=     -0.2060326530D+00
     alpha-beta  T2 =       0.3690968220D+00 E2=     -0.1240873807D+01
     beta-beta   T2 =       0.6829600849D-01 E2=     -0.2060326530D+00
 ANorm=    0.1227065132D+01
 E2 =    -0.1652939113D+01 EUMP2 =    -0.42243175303261D+03
          IDoAtm=1111111111111111111
 NEqPCM:  Using equilibrium solvation (IEInf=0, Eps=  78.3553, EpsInf=   1.7778)
          Differentiating once with respect to electric field.
                with respect to dipole field.
          Differentiating once with respect to nuclear coordinates.
          There are     1 degrees of freedom in the 1st order CPHF.  IDoFFX=0 NUNeed=     1.
 LinEq1:  Iter=  0 NonCon=     1 RMS=1.95D-03 Max=3.76D-02 NDo=     1
 AX will form     1 AO Fock derivatives at one time.
 LinEq1:  Iter=  1 NonCon=     1 RMS=4.79D-04 Max=8.16D-03 NDo=     1
 LinEq1:  Iter=  2 NonCon=     1 RMS=1.73D-04 Max=5.70D-03 NDo=     1
 LinEq1:  Iter=  3 NonCon=     1 RMS=7.39D-05 Max=2.66D-03 NDo=     1
 LinEq1:  Iter=  4 NonCon=     1 RMS=3.00D-05 Max=1.18D-03 NDo=     1
 LinEq1:  Iter=  5 NonCon=     1 RMS=9.38D-06 Max=2.82D-04 NDo=     1
 LinEq1:  Iter=  6 NonCon=     1 RMS=2.47D-06 Max=3.03D-05 NDo=     1
 LinEq1:  Iter=  7 NonCon=     1 RMS=7.85D-07 Max=1.57D-05 NDo=     1
 LinEq1:  Iter=  8 NonCon=     1 RMS=2.17D-07 Max=4.71D-06 NDo=     1
 LinEq1:  Iter=  9 NonCon=     1 RMS=7.89D-08 Max=3.24D-06 NDo=     1
 LinEq1:  Iter= 10 NonCon=     1 RMS=2.38D-08 Max=7.18D-07 NDo=     1
 LinEq1:  Iter= 11 NonCon=     1 RMS=6.51D-09 Max=2.72D-07 NDo=     1
 LinEq1:  Iter= 12 NonCon=     1 RMS=2.63D-09 Max=9.16D-08 NDo=     1
 LinEq1:  Iter= 13 NonCon=     1 RMS=9.31D-10 Max=4.81D-08 NDo=     1
 LinEq1:  Iter= 14 NonCon=     1 RMS=2.40D-10 Max=5.07D-09 NDo=     1
 LinEq1:  Iter= 15 NonCon=     1 RMS=8.43D-11 Max=2.58D-09 NDo=     1
 LinEq1:  Iter= 16 NonCon=     0 RMS=2.68D-11 Max=4.62D-10 NDo=     1
 Linear equations converged to 1.000D-10 1.000D-09 after    16 iterations.
 End of Minotr F.D. properties file   721 does not exist.
 End of Minotr F.D. properties file   722 does not exist.
 End of Minotr F.D. properties file   788 does not exist.
 D1PCM: PCM CHGder 1st derivatives, ID1Alg=3 FixD1E=F DoIter=F DoCFld=F I1PDM=2.
 Calling FoFJK, ICntrl=  10002127 FMM=F ISym2X=0 I1Cent= 0 IOpClX= 0 NMat=1 NMatS=1 NMatT=0.
 ***** Axes restored to original set *****
 -------------------------------------------------------------------
 Center     Atomic                   Forces (Hartrees/Bohr)
 Number     Number              X              Y              Z
 -------------------------------------------------------------------
      1        6          -0.000052633    0.000007898   -0.000431229
      2        8          -0.000276576   -0.000073685    0.000486840
      3        6           0.000965448    0.000074243    0.000079592
      4        6          -0.000043014   -0.000003571    0.000468793
      5        6           0.000020706    0.000057719   -0.000227949
      6        6          -0.000056361   -0.000048383   -0.000097988
      7        6          -0.000036181    0.000071298    0.000181482
      8        6          -0.000371904   -0.000063050   -0.000149911
      9        1          -0.000052080    0.000004512    0.000002818
     10        1           0.000004030   -0.000033994    0.000044064
     11        1          -0.000013599    0.000004711   -0.000044123
     12        1           0.000035395   -0.000034370   -0.000019343
     13        1          -0.000036044    0.000011553   -0.000293418
     14        1           0.000002337    0.000002524    0.000060875
     15        1           0.000033196   -0.000011671    0.000079976
     16        1           0.000027156    0.000016807    0.000081128
     17        8          -0.000290579    0.000437796    0.000347368
     18        1           0.000027455   -0.000193422   -0.000429507
     19        1           0.000113249   -0.000226914   -0.000139469
 -------------------------------------------------------------------
 Cartesian Forces:  Max     0.000965448 RMS     0.000220394

 GradGradGradGradGradGradGradGradGradGradGradGradGradGradGradGradGradGrad
 Berny optimization.
 Using GEDIIS/GDIIS optimizer.
 FormGI is forming the generalized inverse of G from B-inverse, IUseBI=4.
 Internal  Forces:  Max     0.000657230 RMS     0.000149229
 Search for a local minimum.
 Step number   6 out of a maximum of   95
 All quantities printed in internal units (Hartrees-Bohrs-Radians)
 Mixed Optimization -- En-DIIS/RFO-DIIS
 Swapping is turned off.
 Update second derivatives using D2CorX and points    1    2    3    4    5
                                                      6
 DE= -3.69D-05 DEPred=-1.57D-05 R= 2.36D+00
 TightC=F SS=  1.41D+00  RLast= 5.43D-02 DXNew= 8.4853D-01 1.6305D-01
 Trust test= 2.36D+00 RLast= 5.43D-02 DXMaxT set to 5.05D-01
 ITU=  1  1  1  1  1  0
     Eigenvalues ---    0.00161   0.01002   0.01129   0.01228   0.01435
     Eigenvalues ---    0.01865   0.02052   0.02070   0.02082   0.02099
     Eigenvalues ---    0.02103   0.02117   0.02124   0.02141   0.02170
     Eigenvalues ---    0.02208   0.07616   0.08138   0.09287   0.15392
     Eigenvalues ---    0.16000   0.16000   0.16000   0.16000   0.16001
     Eigenvalues ---    0.16012   0.16076   0.16138   0.22009   0.22053
     Eigenvalues ---    0.22969   0.23233   0.33031   0.34436   0.34525
     Eigenvalues ---    0.35007   0.35105   0.35145   0.35211   0.35989
     Eigenvalues ---    0.37334   0.40061   0.41621   0.42660   0.45567
     Eigenvalues ---    0.46130   0.46155   0.48880   0.51596   0.53240
     Eigenvalues ---    0.56306
 En-DIIS/RFO-DIIS/Sim-DIIS IScMMF=       -3 using points:     6    5    4    3    2
 RFO step:  Lambda=-2.50726849D-05.
 DidBck=F Rises=F RFO-DIIS coefs:    1.86821   -0.78213    0.18387   -0.28450    0.01455
 Iteration  1 RMS(Cart)=  0.01619032 RMS(Int)=  0.00019813
 Iteration  2 RMS(Cart)=  0.00020528 RMS(Int)=  0.00004721
 Iteration  3 RMS(Cart)=  0.00000003 RMS(Int)=  0.00004721
 Variable       Old X    -DE/DX   Delta X   Delta X   Delta X     New X
                                 (Linear)    (Quad)   (Total)
    R1        2.70069   0.00021   0.00090   0.00021   0.00111   2.70180
    R2        2.05007  -0.00002   0.00044  -0.00032   0.00012   2.05019
    R3        2.05940  -0.00002   0.00038  -0.00035   0.00004   2.05944
    R4        2.05935  -0.00003   0.00039  -0.00037   0.00002   2.05937
    R5        2.58770   0.00035   0.00045   0.00064   0.00109   2.58879
    R6        3.53339   0.00001  -0.02914   0.00591  -0.02323   3.51016
    R7        2.64222  -0.00005   0.00039  -0.00045  -0.00006   2.64217
    R8        2.63808  -0.00037  -0.00031  -0.00048  -0.00079   2.63729
    R9        2.62728  -0.00011   0.00031  -0.00043  -0.00012   2.62715
   R10        2.04576  -0.00011   0.00036  -0.00046  -0.00009   2.04567
   R11        2.63999  -0.00005   0.00047  -0.00040   0.00007   2.64006
   R12        2.04521  -0.00002   0.00060  -0.00043   0.00017   2.04538
   R13        2.63010  -0.00016   0.00052  -0.00067  -0.00015   2.62996
   R14        2.04384  -0.00003   0.00057  -0.00045   0.00012   2.04396
   R15        2.64113  -0.00001   0.00030  -0.00016   0.00015   2.64127
   R16        2.04542  -0.00002   0.00059  -0.00041   0.00017   2.04559
   R17        2.04058  -0.00000   0.00087  -0.00070   0.00017   2.04075
   R18        1.83504   0.00029   0.00247  -0.00072   0.00175   1.83679
   R19        1.81847   0.00014   0.00102  -0.00043   0.00059   1.81907
    A1        1.84601  -0.00004  -0.00047   0.00003  -0.00043   1.84557
    A2        1.93194  -0.00009  -0.00007  -0.00045  -0.00053   1.93142
    A3        1.93156  -0.00009  -0.00047  -0.00028  -0.00075   1.93081
    A4        1.91691   0.00008   0.00021   0.00033   0.00054   1.91745
    A5        1.91688   0.00008   0.00070   0.00011   0.00081   1.91769
    A6        1.91934   0.00006   0.00009   0.00026   0.00035   1.91969
    A7        2.04070  -0.00039  -0.00000  -0.00070  -0.00074   2.03996
    A8        2.11193  -0.00027  -0.01438  -0.00017  -0.01460   2.09733
    A9        2.12829   0.00066   0.01508   0.00075   0.01580   2.14409
   A10        2.02330   0.00009   0.00003  -0.00069  -0.00067   2.02264
   A11        2.16212  -0.00037  -0.00132   0.00026  -0.00106   2.16106
   A12        2.09776   0.00028   0.00129   0.00044   0.00173   2.09949
   A13        2.09292  -0.00019  -0.00070  -0.00035  -0.00105   2.09187
   A14        2.08055  -0.00019  -0.00104  -0.00099  -0.00203   2.07852
   A15        2.10972   0.00037   0.00174   0.00134   0.00307   2.11279
   A16        2.10176  -0.00000  -0.00013   0.00005  -0.00007   2.10169
   A17        2.08244   0.00004  -0.00002   0.00029   0.00027   2.08271
   A18        2.09898  -0.00003   0.00015  -0.00034  -0.00020   2.09878
   A19        2.08217   0.00005   0.00021   0.00021   0.00042   2.08259
   A20        2.10053   0.00001   0.00002  -0.00000   0.00002   2.10055
   A21        2.10049  -0.00005  -0.00024  -0.00020  -0.00044   2.10004
   A22        2.11042   0.00000   0.00015  -0.00010   0.00005   2.11046
   A23        2.09750  -0.00004  -0.00006  -0.00029  -0.00035   2.09715
   A24        2.07527   0.00004  -0.00009   0.00039   0.00030   2.07557
   A25        2.08135  -0.00014  -0.00083  -0.00025  -0.00108   2.08027
   A26        2.11654   0.00002   0.00002   0.00022   0.00024   2.11678
   A27        2.08529   0.00012   0.00081   0.00003   0.00084   2.08613
   A28        1.82247  -0.00046  -0.00061  -0.00244  -0.00306   1.81941
   A29        3.12445  -0.00004  -0.01160   0.00669  -0.00491   3.11954
   A30        3.03988   0.00015   0.01263   0.00225   0.01486   3.05474
    D1        3.14037  -0.00000  -0.00533   0.00130  -0.00391   3.13646
    D2       -0.07217   0.00001   0.00477  -0.00037   0.00429  -0.06788
    D3       -1.06740   0.00002  -0.00539   0.00147  -0.00380  -1.07120
    D4        2.00325   0.00003   0.00471  -0.00020   0.00440   2.00765
    D5        1.06518  -0.00003  -0.00564   0.00129  -0.00422   1.06096
    D6       -2.14735  -0.00001   0.00446  -0.00037   0.00397  -2.14338
    D7       -3.14092  -0.00003   0.00703  -0.00266   0.00452  -3.13640
    D8        0.00204  -0.00006   0.00795  -0.00416   0.00394   0.00598
    D9        0.07233  -0.00000  -0.00147  -0.00094  -0.00256   0.06977
   D10       -3.06790  -0.00003  -0.00055  -0.00243  -0.00314  -3.07104
   D11        1.41284  -0.00002  -0.04435  -0.00317  -0.04755   1.36529
   D12       -1.84257  -0.00001  -0.03009  -0.00397  -0.03402  -1.87659
   D13       -3.14089  -0.00002   0.00191  -0.00198  -0.00007  -3.14097
   D14       -0.00004  -0.00002   0.00005  -0.00069  -0.00064  -0.00068
   D15       -0.00061  -0.00000   0.00102  -0.00054   0.00048  -0.00013
   D16        3.14024   0.00000  -0.00083   0.00074  -0.00009   3.14015
   D17        3.14096   0.00002  -0.00181   0.00201   0.00020   3.14116
   D18       -0.00107   0.00002  -0.00036   0.00093   0.00056  -0.00051
   D19        0.00079  -0.00000  -0.00085   0.00045  -0.00040   0.00039
   D20       -3.14124  -0.00001   0.00059  -0.00063  -0.00004  -3.14128
   D21        0.00051  -0.00001  -0.00083   0.00018  -0.00065  -0.00014
   D22        3.14082   0.00002  -0.00073   0.00126   0.00053   3.14134
   D23       -3.14033  -0.00001   0.00106  -0.00113  -0.00007  -3.14040
   D24       -0.00003   0.00002   0.00116  -0.00005   0.00111   0.00108
   D25       -0.00058   0.00001   0.00047   0.00027   0.00074   0.00016
   D26        3.14140   0.00001  -0.00056   0.00079   0.00023  -3.14155
   D27       -3.14088  -0.00001   0.00037  -0.00082  -0.00045  -3.14133
   D28        0.00111  -0.00001  -0.00067  -0.00029  -0.00096   0.00015
   D29        0.00077  -0.00001  -0.00031  -0.00035  -0.00066   0.00010
   D30        3.14094   0.00001  -0.00061   0.00097   0.00036   3.14130
   D31       -3.14122  -0.00001   0.00073  -0.00088  -0.00015  -3.14137
   D32       -0.00104   0.00002   0.00042   0.00044   0.00087  -0.00018
   D33       -0.00087   0.00001   0.00050  -0.00000   0.00050  -0.00037
   D34        3.14115   0.00001  -0.00092   0.00106   0.00014   3.14129
   D35       -3.14106  -0.00002   0.00080  -0.00131  -0.00051  -3.14157
   D36        0.00096  -0.00001  -0.00062  -0.00025  -0.00087   0.00009
         Item               Value     Threshold  Converged?
 Maximum Force            0.000657     0.000450     NO 
 RMS     Force            0.000149     0.000300     YES
 Maximum Displacement     0.106366     0.001800     NO 
 RMS     Displacement     0.016163     0.001200     NO 
 Predicted change in Energy=-1.232489D-05
 GradGradGradGradGradGradGradGradGradGradGradGradGradGradGradGradGradGrad

                          Input orientation:                          
 ---------------------------------------------------------------------
 Center     Atomic      Atomic             Coordinates (Angstroms)
 Number     Number       Type             X           Y           Z
 ---------------------------------------------------------------------
      1          6           0       -0.024085   -0.036185    0.106850
      2          8           0        0.003337    0.009111    1.535598
      3          6           0        1.236836    0.015564    2.131542
      4          6           0        1.239381    0.053583    3.529197
      5          6           0        2.446332    0.063559    4.219057
      6          6           0        3.658241    0.035651    3.524598
      7          6           0        3.645913   -0.002100    2.133451
      8          6           0        2.440573   -0.012257    1.425904
      9          1           0        2.457287   -0.041461    0.346511
     10          1           0        4.576998   -0.023757    1.581745
     11          1           0        4.596653    0.043410    4.062385
     12          1           0        2.438395    0.093298    5.300986
     13          1           0        0.294410    0.076069    4.056812
     14          1           0       -1.073740   -0.039615   -0.167468
     15          1           0        0.466042    0.840943   -0.315173
     16          1           0        0.457127   -0.943413   -0.257804
     17          8           0       -2.390985    0.311520    3.008484
     18          1           0       -1.580106    0.156600    2.495419
     19          1           0       -2.826319   -0.546795    3.028347
 ---------------------------------------------------------------------
                    Distance matrix (angstroms):
                    1          2          3          4          5
     1  C    0.000000
     2  O    1.429729   0.000000
     3  C    2.385786   1.369931   0.000000
     4  C    3.649228   2.346107   1.398175   0.000000
     5  C    4.798246   3.629345   2.413070   1.390230   0.000000
     6  C    5.024509   4.161147   2.793602   2.418931   1.397059
     7  C    4.192512   3.691330   2.409142   2.782554   2.406878
     8  C    2.795535   2.439797   1.395593   2.423023   2.794188
     9  H    2.492925   2.727335   2.163119   3.409079   3.873985
    10  H    4.831711   4.574012   3.385336   3.865001   3.391574
    11  H    6.083076   5.242554   3.875216   3.399363   2.156114
    12  H    5.749750   4.484946   3.390452   2.139731   1.082367
    13  H    3.964372   2.538844   2.144411   1.082522   2.158067
    14  H    1.084913   2.015665   3.259947   4.361714   5.625226
    15  H    1.089809   2.081201   2.694770   3.999646   5.008505
    16  H    1.089770   2.080749   2.690085   3.993407   5.001322
    17  O    3.760664   2.827299   3.744023   3.676579   4.992656
    18  H    2.857206   1.857498   2.843846   3.004799   4.380844
    19  H    4.080243   3.247196   4.198778   4.140196   5.439777
                    6          7          8          9         10
     6  C    0.000000
     7  C    1.391714   0.000000
     8  C    2.426835   1.397702   0.000000
     9  H    3.398304   2.146517   1.079917   0.000000
    10  H    2.149958   1.082482   2.142132   2.453424   0.000000
    11  H    1.081615   2.150991   3.406290   4.288566   2.481627
    12  H    2.155668   3.391236   3.876520   4.956343   4.291862
    13  H    3.405914   3.864972   3.396395   4.296299   4.947372
    14  H    6.002388   5.250787   3.858753   3.568239   5.915305
    15  H    5.057912   4.100983   2.767322   2.276295   4.609334
    16  H    5.050966   4.095428   2.763328   2.275820   4.604676
    17  O    6.077468   6.108042   5.094442   5.542241   7.120448
    18  H    5.339861   5.240943   4.163920   4.577944   6.227139
    19  H    6.529550   6.556471   5.531158   5.946772   7.561436
                   11         12         13         14         15
    11  H    0.000000
    12  H    2.488915   0.000000
    13  H    4.302371   2.478899   0.000000
    14  H    7.074737   6.500520   4.441820   0.000000
    15  H    6.071327   5.999200   4.441706   1.779924   0.000000
    16  H    6.064118   5.991689   4.436410   1.780045   1.785300
    17  O    7.071752   5.350337   2.892365   3.456169   4.414701
    18  H    6.373425   4.901384   2.440951   2.717697   3.543230
    19  H    7.517851   5.769906   3.344345   3.679946   4.893321
                   16         17         18         19
    16  H    0.000000
    17  O    4.511677   0.000000
    18  H    3.597302   0.971988   0.000000
    19  H    4.662307   0.962609   1.527031   0.000000
 Stoichiometry    C7H10O2
 Framework group  C1[X(C7H10O2)]
 Deg. of freedom    51
 Full point group                 C1      NOp   1
 Largest Abelian subgroup         C1      NOp   1
 Largest concise Abelian subgroup C1      NOp   1
                         Standard orientation:                         
 ---------------------------------------------------------------------
 Center     Atomic      Atomic             Coordinates (Angstroms)
 Number     Number       Type             X           Y           Z
 ---------------------------------------------------------------------
      1          6           0        1.645244    1.913953    0.016896
      2          8           0        1.300887    0.526383    0.030785
      3          6           0       -0.034108    0.219328    0.016061
      4          6           0       -0.347411   -1.143138    0.036587
      5          6           0       -1.677399   -1.547719    0.022995
      6          6           0       -2.704366   -0.601164   -0.010902
      7          6           0       -2.382973    0.752780   -0.031159
      8          6           0       -1.050617    1.174953   -0.018171
      9          1           0       -0.826861    2.231305   -0.034683
     10          1           0       -3.167926    1.497702   -0.057746
     11          1           0       -3.738755   -0.917107   -0.021414
     12          1           0       -1.910266   -2.604619    0.038843
     13          1           0        0.456460   -1.867717    0.061711
     14          1           0        2.729421    1.948408    0.037123
     15          1           0        1.276436    2.392630   -0.890040
     16          1           0        1.242082    2.418376    0.894744
     17          8           0        3.311541   -1.453515   -0.144985
     18          1           0        2.632882   -0.766653   -0.033615
     19          1           0        3.716881   -1.529233    0.724833
 ---------------------------------------------------------------------
 Rotational constants (GHZ):           2.6023601           1.0061658           0.7308953
 Standard basis: Aug-CC-pVTZ (5D, 7F)
 There are   745 symmetry adapted cartesian basis functions of A   symmetry.
 There are   644 symmetry adapted basis functions of A   symmetry.
   644 basis functions,   918 primitive gaussians,   745 cartesian basis functions
    34 alpha electrons       34 beta electrons
       nuclear repulsion energy       429.0766728472 Hartrees.
 NAtoms=   19 NActive=   19 NUniq=   19 SFac= 1.00D+00 NAtFMM=   60 NAOKFM=F Big=F
 Integral buffers will be    131072 words long.
 Raffenetti 1 integral format.
 Two-electron integral symmetry is turned on.
 ------------------------------------------------------------------------------
 Polarizable Continuum Model (PCM)
 =================================
 Model                : PCM.
 Atomic radii         : UFF (Universal Force Field).
 Polarization charges : Total charges.
 Charge compensation  : None.
 Solution method      : On-the-fly selection.
 Cavity type          : Scaled VdW (van der Waals Surface) (Alpha=1.100).
 Cavity algorithm     : GePol (No added spheres)
                        Default sphere list used, NSphG=   19.
                        Lebedev-Laikov grids with approx.  5.0 points / Ang**2.
                        Smoothing algorithm: York/Karplus (Gamma=1.0000).
                        Polarization charges: spherical gaussians, with
                                              point-specific exponents (IZeta= 3).
                        Self-potential: point-specific (ISelfS= 7).
                        Self-field    : sphere-specific E.n sum rule (ISelfD= 2).
 1st derivatives      : Analytical E(r).r(x)/FMM algorithm (CHGder, D1EAlg=3).
                        Cavity 1st derivative terms included.
 Solvent              : Water, Eps=  78.355300 Eps(inf)=   1.777849
 ------------------------------------------------------------------------------
 Spheres list:
 ISph  on   Nord     Re0    Alpha      Xe            Ye            Ze
    1   C      1    1.9255  1.100      1.645244      1.913953      0.016896
    2   O      2    1.7500  1.100      1.300887      0.526383      0.030785
    3   C      3    1.9255  1.100     -0.034108      0.219328      0.016061
    4   C      4    1.9255  1.100     -0.347411     -1.143138      0.036587
    5   C      5    1.9255  1.100     -1.677399     -1.547719      0.022995
    6   C      6    1.9255  1.100     -2.704366     -0.601164     -0.010902
    7   C      7    1.9255  1.100     -2.382973      0.752780     -0.031159
    8   C      8    1.9255  1.100     -1.050617      1.174953     -0.018171
    9   H      9    1.4430  1.100     -0.826861      2.231305     -0.034683
   10   H     10    1.4430  1.100     -3.167926      1.497702     -0.057746
   11   H     11    1.4430  1.100     -3.738755     -0.917107     -0.021414
   12   H     12    1.4430  1.100     -1.910266     -2.604619      0.038843
   13   H     13    1.4430  1.100      0.456460     -1.867717      0.061711
   14   H     14    1.4430  1.100      2.729421      1.948408      0.037123
   15   H     15    1.4430  1.100      1.276436      2.392630     -0.890040
   16   H     16    1.4430  1.100      1.242082      2.418376      0.894744
   17   O     17    1.7500  1.100      3.311541     -1.453515     -0.144985
   18   H     18    1.4430  1.100      2.632882     -0.766653     -0.033615
   19   H     19    1.4430  1.100      3.716881     -1.529233      0.724833
 ------------------------------------------------------------------------------
 One-electron integrals computed using PRISM.
 NBasis=   644 RedAO= T EigKep=  1.23D-06  NBF=   644
 NBsUse=   642 1.00D-06 EigRej=  6.39D-07 NBFU=   642
 Initial guess from the checkpoint file:  "output.chk"
 B after Tr=     0.000000   -0.000000    0.000000
         Rot=    1.000000    0.000035   -0.000001    0.000793 Ang=   0.09 deg.
 ExpMin= 2.53D-02 ExpMax= 1.53D+04 ExpMxC= 5.22D+02 IAcc=3 IRadAn=         5 AccDes= 0.00D+00
 Harris functional with IExCor=  205 and IRadAn=       5 diagonalized for initial guess.
 HarFok:  IExCor=  205 AccDes= 0.00D+00 IRadAn=         5 IDoV= 1 UseB2=F ITyADJ=14
 ICtDFT=  3500011 ScaDFX=  1.000000  1.000000  1.000000  1.000000
 FoFCou: FMM=F IPFlag=           0 FMFlag=      100000 FMFlg1=           0
         NFxFlg=           0 DoJE=T BraDBF=F KetDBF=T FulRan=T
         wScrn=  0.000000 ICntrl=       500 IOpCl=  0 I1Cent=   200000004 NGrid=           0
         NMat0=    1 NMatS0=      1 NMatT0=    0 NMatD0=    1 NMtDS0=    0 NMtDT0=    0
 Petite list used in FoFCou.
 Requested convergence on RMS density matrix=1.00D-08 within 128 cycles.
 Requested convergence on MAX density matrix=1.00D-06.
 Requested convergence on             energy=1.00D-06.
 No special actions if energy rises.
 Inv3:  Mode=1 IEnd=     7565232.
 Iteration    1 A*A^-1 deviation from unit magnitude is 4.00D-15 for    364.
 Iteration    1 A*A^-1 deviation from orthogonality  is 1.86D-15 for    728    446.
 Iteration    1 A^-1*A deviation from unit magnitude is 3.11D-15 for    364.
 Iteration    1 A^-1*A deviation from orthogonality  is 1.41D-15 for   1541     95.
 Error on total polarization charges =  0.01417
 SCF Done:  E(RHF) =  -420.778681144     A.U. after    9 cycles
            NFock=  9  Conv=0.53D-08     -V/T= 2.0015
 ExpMin= 2.53D-02 ExpMax= 1.53D+04 ExpMxC= 5.22D+02 IAcc=3 IRadAn=         5 AccDes= 0.00D+00
 HarFok:  IExCor=  205 AccDes= 0.00D+00 IRadAn=         5 IDoV=-2 UseB2=F ITyADJ=14
 ICtDFT= 12500011 ScaDFX=  1.000000  1.000000  1.000000  1.000000
 Range of M.O.s used for correlation:    10   642
 NBasis=   644 NAE=    34 NBE=    34 NFC=     9 NFV=     0
 NROrb=    633 NOA=    25 NOB=    25 NVA=   608 NVB=   608

 **** Warning!!: The largest alpha MO coefficient is  0.16655248D+03

 Disk-based method using ON**2 memory for 25 occupieds at a time.
 Estimated scratch disk usage= 21594657024 words.
 Actual    scratch disk usage= 19530786560 words.
 JobTyp=1 Pass  1:  I=  10 to  34 NPSUse= 12 ParTrn=T ParDer=T DoDerP=T.
 (rs|ai) integrals will be sorted in core.
 Spin components of T(2) and E(2):
     alpha-alpha T2 =       0.6830638068D-01 E2=     -0.2060585240D+00
     alpha-beta  T2 =       0.3691437206D+00 E2=     -0.1240967730D+01
     beta-beta   T2 =       0.6830638068D-01 E2=     -0.2060585240D+00
 ANorm=    0.1227092695D+01
 E2 =    -0.1653084778D+01 EUMP2 =    -0.42243176592191D+03
          IDoAtm=1111111111111111111
 NEqPCM:  Using equilibrium solvation (IEInf=0, Eps=  78.3553, EpsInf=   1.7778)
          Differentiating once with respect to electric field.
                with respect to dipole field.
          Differentiating once with respect to nuclear coordinates.
          There are     1 degrees of freedom in the 1st order CPHF.  IDoFFX=0 NUNeed=     1.
 LinEq1:  Iter=  0 NonCon=     1 RMS=1.95D-03 Max=3.60D-02 NDo=     1
 AX will form     1 AO Fock derivatives at one time.
 LinEq1:  Iter=  1 NonCon=     1 RMS=4.79D-04 Max=8.33D-03 NDo=     1
 LinEq1:  Iter=  2 NonCon=     1 RMS=1.73D-04 Max=5.84D-03 NDo=     1
 LinEq1:  Iter=  3 NonCon=     1 RMS=7.39D-05 Max=2.72D-03 NDo=     1
 LinEq1:  Iter=  4 NonCon=     1 RMS=3.00D-05 Max=1.21D-03 NDo=     1
 LinEq1:  Iter=  5 NonCon=     1 RMS=9.39D-06 Max=2.81D-04 NDo=     1
 LinEq1:  Iter=  6 NonCon=     1 RMS=2.48D-06 Max=3.10D-05 NDo=     1
 LinEq1:  Iter=  7 NonCon=     1 RMS=7.88D-07 Max=1.49D-05 NDo=     1
 LinEq1:  Iter=  8 NonCon=     1 RMS=2.17D-07 Max=4.70D-06 NDo=     1
 LinEq1:  Iter=  9 NonCon=     1 RMS=7.92D-08 Max=3.32D-06 NDo=     1
 LinEq1:  Iter= 10 NonCon=     1 RMS=2.40D-08 Max=7.20D-07 NDo=     1
 LinEq1:  Iter= 11 NonCon=     1 RMS=6.60D-09 Max=2.88D-07 NDo=     1
 LinEq1:  Iter= 12 NonCon=     1 RMS=2.68D-09 Max=9.56D-08 NDo=     1
 LinEq1:  Iter= 13 NonCon=     1 RMS=9.43D-10 Max=4.85D-08 NDo=     1
 LinEq1:  Iter= 14 NonCon=     1 RMS=2.42D-10 Max=4.76D-09 NDo=     1
 LinEq1:  Iter= 15 NonCon=     1 RMS=8.53D-11 Max=2.60D-09 NDo=     1
 LinEq1:  Iter= 16 NonCon=     0 RMS=2.69D-11 Max=4.61D-10 NDo=     1
 Linear equations converged to 1.000D-10 1.000D-09 after    16 iterations.
 End of Minotr F.D. properties file   721 does not exist.
 End of Minotr F.D. properties file   722 does not exist.
 End of Minotr F.D. properties file   788 does not exist.
 D1PCM: PCM CHGder 1st derivatives, ID1Alg=3 FixD1E=F DoIter=F DoCFld=F I1PDM=2.
 Calling FoFJK, ICntrl=  10002127 FMM=F ISym2X=0 I1Cent= 0 IOpClX= 0 NMat=1 NMatS=1 NMatT=0.
 ***** Axes restored to original set *****
 -------------------------------------------------------------------
 Center     Atomic                   Forces (Hartrees/Bohr)
 Number     Number              X              Y              Z
 -------------------------------------------------------------------
      1        6          -0.000028365    0.000047372   -0.000106874
      2        8           0.000103947   -0.000075145    0.000057965
      3        6           0.000276708    0.000028185   -0.000064898
      4        6           0.000042356    0.000067109    0.000082027
      5        6          -0.000049216   -0.000008097    0.000005124
      6        6          -0.000014024    0.000006433   -0.000052000
      7        6           0.000048027    0.000000081    0.000033349
      8        6          -0.000067464   -0.000037715   -0.000065338
      9        1           0.000010540    0.000007239    0.000118474
     10        1          -0.000059745   -0.000004383    0.000056664
     11        1          -0.000070169   -0.000005296   -0.000038014
     12        1           0.000032020   -0.000004126   -0.000076990
     13        1           0.000047575   -0.000012587   -0.000075851
     14        1           0.000061173   -0.000002654    0.000005419
     15        1          -0.000018613   -0.000052116    0.000037366
     16        1          -0.000052127    0.000044268    0.000024833
     17        8           0.000043260   -0.000080007   -0.000071463
     18        1          -0.000367609    0.000003380    0.000158041
     19        1           0.000061726    0.000078057   -0.000027835
 -------------------------------------------------------------------
 Cartesian Forces:  Max     0.000367609 RMS     0.000082532

 GradGradGradGradGradGradGradGradGradGradGradGradGradGradGradGradGradGrad
 Berny optimization.
 Using GEDIIS/GDIIS optimizer.
 FormGI is forming the generalized inverse of G from B-inverse, IUseBI=4.
 Internal  Forces:  Max     0.000253099 RMS     0.000061624
 Search for a local minimum.
 Step number   7 out of a maximum of   95
 All quantities printed in internal units (Hartrees-Bohrs-Radians)
 Mixed Optimization -- En-DIIS/RFO-DIIS
 Swapping is turned off.
 Update second derivatives using D2CorX and points    1    2    3    4    5
                                                      6    7
 DE= -1.29D-05 DEPred=-1.23D-05 R= 1.05D+00
 TightC=F SS=  1.41D+00  RLast= 6.98D-02 DXNew= 8.4853D-01 2.0931D-01
 Trust test= 1.05D+00 RLast= 6.98D-02 DXMaxT set to 5.05D-01
 ITU=  1  1  1  1  1  1  0
     Eigenvalues ---    0.00155   0.01030   0.01052   0.01230   0.01451
     Eigenvalues ---    0.01946   0.02051   0.02069   0.02081   0.02099
     Eigenvalues ---    0.02103   0.02121   0.02124   0.02141   0.02165
     Eigenvalues ---    0.02260   0.07620   0.08140   0.08240   0.15209
     Eigenvalues ---    0.16000   0.16000   0.16000   0.16000   0.16003
     Eigenvalues ---    0.16025   0.16040   0.16158   0.22009   0.22073
     Eigenvalues ---    0.22917   0.23128   0.32910   0.34436   0.34530
     Eigenvalues ---    0.35007   0.35105   0.35147   0.35213   0.35772
     Eigenvalues ---    0.37597   0.40024   0.41624   0.42766   0.45561
     Eigenvalues ---    0.46085   0.46137   0.48253   0.51195   0.53199
     Eigenvalues ---    0.57673
 En-DIIS/RFO-DIIS/Sim-DIIS IScMMF=       -3 using points:     7    6    5    4    3    2
 RFO step:  Lambda=-3.36247018D-06.
 DidBck=F Rises=F RFO-DIIS coefs:    2.18823   -1.86688   -0.21904    1.72232   -0.85710
                  RFO-DIIS coefs:    0.03248
 Iteration  1 RMS(Cart)=  0.00643070 RMS(Int)=  0.00002953
 Iteration  2 RMS(Cart)=  0.00003349 RMS(Int)=  0.00002060
 Iteration  3 RMS(Cart)=  0.00000000 RMS(Int)=  0.00002060
 Variable       Old X    -DE/DX   Delta X   Delta X   Delta X     New X
                                 (Linear)    (Quad)   (Total)
    R1        2.70180   0.00004   0.00020   0.00012   0.00031   2.70211
    R2        2.05019  -0.00006  -0.00008  -0.00003  -0.00011   2.05008
    R3        2.05944  -0.00006  -0.00012  -0.00003  -0.00015   2.05929
    R4        2.05937  -0.00007  -0.00011  -0.00004  -0.00016   2.05921
    R5        2.58879   0.00014   0.00007   0.00049   0.00056   2.58936
    R6        3.51016   0.00025   0.00434   0.00366   0.00800   3.51816
    R7        2.64217  -0.00004   0.00000   0.00002   0.00002   2.64219
    R8        2.63729  -0.00009  -0.00063   0.00033  -0.00030   2.63699
    R9        2.62715  -0.00010  -0.00020  -0.00003  -0.00023   2.62692
   R10        2.04567  -0.00008  -0.00002  -0.00018  -0.00020   2.04547
   R11        2.64006  -0.00007   0.00003  -0.00012  -0.00009   2.63997
   R12        2.04538  -0.00008  -0.00006  -0.00010  -0.00016   2.04521
   R13        2.62996  -0.00011   0.00009  -0.00037  -0.00028   2.62967
   R14        2.04396  -0.00008  -0.00009  -0.00006  -0.00015   2.04380
   R15        2.64127  -0.00003   0.00008  -0.00004   0.00004   2.64131
   R16        2.04559  -0.00008  -0.00013  -0.00004  -0.00017   2.04542
   R17        2.04075  -0.00012   0.00009  -0.00038  -0.00029   2.04045
   R18        1.83679  -0.00014  -0.00067   0.00048  -0.00019   1.83660
   R19        1.81907  -0.00010  -0.00018   0.00016  -0.00001   1.81905
    A1        1.84557   0.00002   0.00012  -0.00001   0.00010   1.84567
    A2        1.93142  -0.00002  -0.00042   0.00021  -0.00022   1.93120
    A3        1.93081  -0.00000  -0.00024   0.00020  -0.00004   1.93077
    A4        1.91745   0.00000   0.00033  -0.00020   0.00014   1.91759
    A5        1.91769  -0.00001   0.00008  -0.00021  -0.00013   1.91756
    A6        1.91969   0.00001   0.00014   0.00001   0.00015   1.91984
    A7        2.03996  -0.00009  -0.00174   0.00106  -0.00068   2.03928
    A8        2.09733  -0.00015  -0.00143  -0.00155  -0.00298   2.09435
    A9        2.14409   0.00024   0.00310   0.00049   0.00359   2.14768
   A10        2.02264  -0.00004  -0.00009  -0.00019  -0.00029   2.02235
   A11        2.16106   0.00002  -0.00087   0.00090   0.00003   2.16109
   A12        2.09949   0.00001   0.00097  -0.00071   0.00026   2.09974
   A13        2.09187  -0.00000  -0.00038   0.00033  -0.00005   2.09181
   A14        2.07852  -0.00004  -0.00057  -0.00001  -0.00058   2.07794
   A15        2.11279   0.00005   0.00096  -0.00032   0.00064   2.11343
   A16        2.10169  -0.00001  -0.00029   0.00011  -0.00018   2.10150
   A17        2.08271   0.00004   0.00045  -0.00001   0.00044   2.08315
   A18        2.09878  -0.00002  -0.00016  -0.00010  -0.00026   2.09853
   A19        2.08259   0.00003   0.00038  -0.00016   0.00022   2.08281
   A20        2.10055  -0.00002  -0.00025   0.00013  -0.00012   2.10043
   A21        2.10004  -0.00001  -0.00012   0.00002  -0.00010   2.09994
   A22        2.11046  -0.00001  -0.00004   0.00005   0.00001   2.11047
   A23        2.09715  -0.00002  -0.00009  -0.00013  -0.00022   2.09693
   A24        2.07557   0.00002   0.00013   0.00008   0.00021   2.07578
   A25        2.08027  -0.00002  -0.00063   0.00038  -0.00025   2.08002
   A26        2.11678   0.00002   0.00009   0.00013   0.00022   2.11700
   A27        2.08613  -0.00000   0.00054  -0.00051   0.00003   2.08616
   A28        1.81941  -0.00006  -0.00142   0.00067  -0.00075   1.81866
   A29        3.11954   0.00007   0.00842  -0.00090   0.00752   3.12706
   A30        3.05474   0.00002   0.00202  -0.00155   0.00051   3.05525
    D1        3.13646   0.00001   0.00122   0.00093   0.00210   3.13856
    D2       -0.06788   0.00000   0.00017   0.00082   0.00103  -0.06685
    D3       -1.07120   0.00001   0.00146   0.00080   0.00221  -1.06899
    D4        2.00765   0.00001   0.00041   0.00068   0.00114   2.00879
    D5        1.06096   0.00002   0.00118   0.00109   0.00222   1.06318
    D6       -2.14338   0.00001   0.00013   0.00097   0.00115  -2.14223
    D7       -3.13640  -0.00005  -0.00290  -0.00111  -0.00404  -3.14044
    D8        0.00598  -0.00005  -0.00333  -0.00107  -0.00442   0.00157
    D9        0.06977  -0.00003  -0.00178  -0.00091  -0.00267   0.06709
   D10       -3.07104  -0.00003  -0.00221  -0.00087  -0.00305  -3.07409
   D11        1.36529  -0.00001  -0.00947  -0.00075  -0.01012   1.35517
   D12       -1.87659  -0.00002  -0.00958  -0.00141  -0.01108  -1.88767
   D13       -3.14097  -0.00001  -0.00061  -0.00010  -0.00071   3.14150
   D14       -0.00068   0.00000  -0.00016  -0.00001  -0.00017  -0.00085
   D15       -0.00013  -0.00001  -0.00020  -0.00015  -0.00035  -0.00048
   D16        3.14015   0.00001   0.00025  -0.00005   0.00020   3.14035
   D17        3.14116   0.00001   0.00061   0.00002   0.00063  -3.14140
   D18       -0.00051   0.00001   0.00068  -0.00008   0.00060   0.00009
   D19        0.00039   0.00001   0.00017   0.00006   0.00023   0.00062
   D20       -3.14128   0.00000   0.00024  -0.00004   0.00020  -3.14108
   D21       -0.00014   0.00000   0.00014   0.00007   0.00021   0.00007
   D22        3.14134   0.00001  -0.00003   0.00036   0.00033  -3.14152
   D23       -3.14040  -0.00001  -0.00031  -0.00003  -0.00035  -3.14075
   D24        0.00108  -0.00001  -0.00049   0.00026  -0.00023   0.00085
   D25        0.00016  -0.00000  -0.00004   0.00008   0.00004   0.00020
   D26       -3.14155   0.00000  -0.00011   0.00024   0.00013  -3.14142
   D27       -3.14133  -0.00000   0.00013  -0.00021  -0.00008  -3.14141
   D28        0.00015   0.00000   0.00007  -0.00005   0.00001   0.00016
   D29        0.00010  -0.00000   0.00001  -0.00017  -0.00015  -0.00005
   D30        3.14130   0.00000   0.00000   0.00015   0.00015   3.14145
   D31       -3.14137  -0.00000   0.00007  -0.00032  -0.00025   3.14157
   D32       -0.00018  -0.00000   0.00007  -0.00001   0.00006  -0.00012
   D33       -0.00037  -0.00000  -0.00008   0.00009   0.00002  -0.00035
   D34        3.14129   0.00000  -0.00014   0.00019   0.00005   3.14134
   D35       -3.14157  -0.00001  -0.00006  -0.00022  -0.00028   3.14133
   D36        0.00009  -0.00000  -0.00013  -0.00012  -0.00025  -0.00016
         Item               Value     Threshold  Converged?
 Maximum Force            0.000253     0.000450     YES
 RMS     Force            0.000062     0.000300     YES
 Maximum Displacement     0.032817     0.001800     NO 
 RMS     Displacement     0.006427     0.001200     NO 
 Predicted change in Energy=-5.538037D-07
 GradGradGradGradGradGradGradGradGradGradGradGradGradGradGradGradGradGrad

                          Input orientation:                          
 ---------------------------------------------------------------------
 Center     Atomic      Atomic             Coordinates (Angstroms)
 Number     Number       Type             X           Y           Z
 ---------------------------------------------------------------------
      1          6           0       -0.024528   -0.034232    0.110389
      2          8           0        0.004021    0.008526    1.539359
      3          6           0        1.238677    0.015604    2.133581
      4          6           0        1.242915    0.056174    3.531172
      5          6           0        2.450622    0.066101    4.219460
      6          6           0        3.661473    0.035861    3.523353
      7          6           0        3.647442   -0.004113    2.132435
      8          6           0        2.441233   -0.014392    1.426333
      9          1           0        2.456596   -0.045391    0.347126
     10          1           0        4.577881   -0.027721    1.579902
     11          1           0        4.600520    0.043462    4.059870
     12          1           0        2.444528    0.097510    5.301267
     13          1           0        0.298374    0.080113    4.059273
     14          1           0       -1.074310   -0.036449   -0.163223
     15          1           0        0.465995    0.843260   -0.310211
     16          1           0        0.455638   -0.941151   -0.256161
     17          8           0       -2.401226    0.306990    3.003388
     18          1           0       -1.585176    0.154160    2.498150
     19          1           0       -2.838384   -0.550586    3.010982
 ---------------------------------------------------------------------
                    Distance matrix (angstroms):
                    1          2          3          4          5
     1  C    0.000000
     2  O    1.429894   0.000000
     3  C    2.385681   1.370228   0.000000
     4  C    3.649156   2.346156   1.398186   0.000000
     5  C    4.798010   3.629341   2.412935   1.390106   0.000000
     6  C    5.023927   4.161002   2.793173   2.418656   1.397011
     7  C    4.192009   3.691397   2.408846   2.782417   2.406862
     8  C    2.795009   2.439938   1.395435   2.423075   2.794303
     9  H    2.492418   2.727536   2.162977   3.409030   3.873944
    10  H    4.831323   4.574184   3.385074   3.864776   3.391357
    11  H    6.082393   5.242328   3.874707   3.398999   2.155932
    12  H    5.749679   4.485080   3.390431   2.139818   1.082279
    13  H    3.963713   2.538057   2.143973   1.082415   2.158246
    14  H    1.084855   2.015839   3.260050   4.361957   5.625263
    15  H    1.089729   2.081131   2.693357   3.997415   5.006061
    16  H    1.089688   2.080801   2.690612   3.994790   5.002570
    17  O    3.759596   2.831550   3.753713   3.690695   5.007723
    18  H    2.858761   1.861729   2.850658   3.012446   4.388431
    19  H    4.074045   3.249238   4.208662   4.158817   5.460249
                    6          7          8          9         10
     6  C    0.000000
     7  C    1.391563   0.000000
     8  C    2.426727   1.397722   0.000000
     9  H    3.398051   2.146426   1.079761   0.000000
    10  H    2.149616   1.082390   2.142202   2.453549   0.000000
    11  H    1.081535   2.150727   3.406081   4.288213   2.481092
    12  H    2.155396   3.390992   3.876551   4.956216   4.291321
    13  H    3.405819   3.864719   3.396049   4.295778   4.947028
    14  H    6.001976   5.250336   3.858266   3.567609   5.914882
    15  H    5.055609   4.099532   2.766354   2.276903   4.608552
    16  H    5.051401   4.095246   2.762653   2.273802   4.604169
    17  O    6.090993   6.118964   5.102920   5.547822   7.130658
    18  H    5.347182   5.247769   4.170032   4.582864   6.233741
    19  H    6.546342   6.567832   5.538318   5.948796   7.571154
                   11         12         13         14         15
    11  H    0.000000
    12  H    2.488431   0.000000
    13  H    4.302302   2.479683   0.000000
    14  H    7.074221   6.500832   4.441545   0.000000
    15  H    6.068903   5.996618   4.438792   1.779896   0.000000
    16  H    6.064456   5.993288   4.437418   1.779849   1.785259
    17  O    7.085905   5.367072   2.907612   3.450519   4.414575
    18  H    6.380756   4.909092   2.447519   2.716657   3.545286
    19  H    7.535938   5.794359   3.366890   3.667679   4.887949
                   16         17         18         19
    16  H    0.000000
    17  O    4.510452   0.000000
    18  H    3.598729   0.971885   0.000000
    19  H    4.655893   0.962602   1.526498   0.000000
 Stoichiometry    C7H10O2
 Framework group  C1[X(C7H10O2)]
 Deg. of freedom    51
 Full point group                 C1      NOp   1
 Largest Abelian subgroup         C1      NOp   1
 Largest concise Abelian subgroup C1      NOp   1
                         Standard orientation:                         
 ---------------------------------------------------------------------
 Center     Atomic      Atomic             Coordinates (Angstroms)
 Number     Number       Type             X           Y           Z
 ---------------------------------------------------------------------
      1          6           0        1.643690    1.911794    0.013930
      2          8           0        1.299165    0.524127    0.030647
      3          6           0       -0.036345    0.217994    0.015740
      4          6           0       -0.350235   -1.144380    0.033968
      5          6           0       -1.680320   -1.548237    0.020893
      6          6           0       -2.706634   -0.600959   -0.010452
      7          6           0       -2.384669    0.752722   -0.028734
      8          6           0       -1.052093    1.174279   -0.016098
      9          1           0       -0.827873    2.230398   -0.030998
     10          1           0       -3.169397    1.497819   -0.053192
     11          1           0       -3.741135   -0.916277   -0.020444
     12          1           0       -1.914148   -2.604858    0.035247
     13          1           0        0.453673   -1.868813    0.057441
     14          1           0        2.727836    1.946273    0.032564
     15          1           0        1.273494    2.388765   -0.893243
     16          1           0        1.241936    2.417637    0.891504
     17          8           0        3.323755   -1.447924   -0.141764
     18          1           0        2.637890   -0.768123   -0.032124
     19          1           0        3.733996   -1.511716    0.726703
 ---------------------------------------------------------------------
 Rotational constants (GHZ):           2.6087636           1.0026788           0.7295109
 Standard basis: Aug-CC-pVTZ (5D, 7F)
 There are   745 symmetry adapted cartesian basis functions of A   symmetry.
 There are   644 symmetry adapted basis functions of A   symmetry.
   644 basis functions,   918 primitive gaussians,   745 cartesian basis functions
    34 alpha electrons       34 beta electrons
       nuclear repulsion energy       428.9503363727 Hartrees.
 NAtoms=   19 NActive=   19 NUniq=   19 SFac= 1.00D+00 NAtFMM=   60 NAOKFM=F Big=F
 Integral buffers will be    131072 words long.
 Raffenetti 1 integral format.
 Two-electron integral symmetry is turned on.
 ------------------------------------------------------------------------------
 Polarizable Continuum Model (PCM)
 =================================
 Model                : PCM.
 Atomic radii         : UFF (Universal Force Field).
 Polarization charges : Total charges.
 Charge compensation  : None.
 Solution method      : On-the-fly selection.
 Cavity type          : Scaled VdW (van der Waals Surface) (Alpha=1.100).
 Cavity algorithm     : GePol (No added spheres)
                        Default sphere list used, NSphG=   19.
                        Lebedev-Laikov grids with approx.  5.0 points / Ang**2.
                        Smoothing algorithm: York/Karplus (Gamma=1.0000).
                        Polarization charges: spherical gaussians, with
                                              point-specific exponents (IZeta= 3).
                        Self-potential: point-specific (ISelfS= 7).
                        Self-field    : sphere-specific E.n sum rule (ISelfD= 2).
 1st derivatives      : Analytical E(r).r(x)/FMM algorithm (CHGder, D1EAlg=3).
                        Cavity 1st derivative terms included.
 Solvent              : Water, Eps=  78.355300 Eps(inf)=   1.777849
 ------------------------------------------------------------------------------
 Spheres list:
 ISph  on   Nord     Re0    Alpha      Xe            Ye            Ze
    1   C      1    1.9255  1.100      1.643690      1.911794      0.013930
    2   O      2    1.7500  1.100      1.299165      0.524127      0.030647
    3   C      3    1.9255  1.100     -0.036345      0.217994      0.015740
    4   C      4    1.9255  1.100     -0.350235     -1.144380      0.033968
    5   C      5    1.9255  1.100     -1.680320     -1.548237      0.020893
    6   C      6    1.9255  1.100     -2.706634     -0.600959     -0.010452
    7   C      7    1.9255  1.100     -2.384669      0.752722     -0.028734
    8   C      8    1.9255  1.100     -1.052093      1.174279     -0.016098
    9   H      9    1.4430  1.100     -0.827873      2.230398     -0.030998
   10   H     10    1.4430  1.100     -3.169397      1.497819     -0.053192
   11   H     11    1.4430  1.100     -3.741135     -0.916277     -0.020444
   12   H     12    1.4430  1.100     -1.914148     -2.604858      0.035247
   13   H     13    1.4430  1.100      0.453673     -1.868813      0.057441
   14   H     14    1.4430  1.100      2.727836      1.946273      0.032564
   15   H     15    1.4430  1.100      1.273494      2.388765     -0.893243
   16   H     16    1.4430  1.100      1.241936      2.417637      0.891504
   17   O     17    1.7500  1.100      3.323755     -1.447924     -0.141764
   18   H     18    1.4430  1.100      2.637890     -0.768123     -0.032124
   19   H     19    1.4430  1.100      3.733996     -1.511716      0.726703
 ------------------------------------------------------------------------------
 One-electron integrals computed using PRISM.
 NBasis=   644 RedAO= T EigKep=  1.23D-06  NBF=   644
 NBsUse=   642 1.00D-06 EigRej=  6.39D-07 NBFU=   642
 Initial guess from the checkpoint file:  "output.chk"
 B after Tr=     0.000000   -0.000000   -0.000000
         Rot=    1.000000    0.000067    0.000002   -0.000407 Ang=   0.05 deg.
 ExpMin= 2.53D-02 ExpMax= 1.53D+04 ExpMxC= 5.22D+02 IAcc=3 IRadAn=         5 AccDes= 0.00D+00
 Harris functional with IExCor=  205 and IRadAn=       5 diagonalized for initial guess.
 HarFok:  IExCor=  205 AccDes= 0.00D+00 IRadAn=         5 IDoV= 1 UseB2=F ITyADJ=14
 ICtDFT=  3500011 ScaDFX=  1.000000  1.000000  1.000000  1.000000
 FoFCou: FMM=F IPFlag=           0 FMFlag=      100000 FMFlg1=           0
         NFxFlg=           0 DoJE=T BraDBF=F KetDBF=T FulRan=T
         wScrn=  0.000000 ICntrl=       500 IOpCl=  0 I1Cent=   200000004 NGrid=           0
         NMat0=    1 NMatS0=      1 NMatT0=    0 NMatD0=    1 NMtDS0=    0 NMtDT0=    0
 Petite list used in FoFCou.
 Requested convergence on RMS density matrix=1.00D-08 within 128 cycles.
 Requested convergence on MAX density matrix=1.00D-06.
 Requested convergence on             energy=1.00D-06.
 No special actions if energy rises.
 Inv3:  Mode=1 IEnd=     7593843.
 Iteration    1 A*A^-1 deviation from unit magnitude is 3.11D-15 for    724.
 Iteration    1 A*A^-1 deviation from orthogonality  is 2.16D-15 for   1515     96.
 Iteration    1 A^-1*A deviation from unit magnitude is 3.33D-15 for    724.
 Iteration    1 A^-1*A deviation from orthogonality  is 1.52D-15 for   1543     95.
 Error on total polarization charges =  0.01417
 SCF Done:  E(RHF) =  -420.778730844     A.U. after    8 cycles
            NFock=  8  Conv=0.59D-08     -V/T= 2.0015
 ExpMin= 2.53D-02 ExpMax= 1.53D+04 ExpMxC= 5.22D+02 IAcc=3 IRadAn=         5 AccDes= 0.00D+00
 HarFok:  IExCor=  205 AccDes= 0.00D+00 IRadAn=         5 IDoV=-2 UseB2=F ITyADJ=14
 ICtDFT= 12500011 ScaDFX=  1.000000  1.000000  1.000000  1.000000
 Range of M.O.s used for correlation:    10   642
 NBasis=   644 NAE=    34 NBE=    34 NFC=     9 NFV=     0
 NROrb=    633 NOA=    25 NOB=    25 NVA=   608 NVB=   608

 **** Warning!!: The largest alpha MO coefficient is  0.16759259D+03

 Disk-based method using ON**2 memory for 25 occupieds at a time.
 Estimated scratch disk usage= 21590085120 words.
 Actual    scratch disk usage= 19527900672 words.
 JobTyp=1 Pass  1:  I=  10 to  34 NPSUse= 12 ParTrn=T ParDer=T DoDerP=T.
 (rs|ai) integrals will be sorted in core.
 Spin components of T(2) and E(2):
     alpha-alpha T2 =       0.6830166262D-01 E2=     -0.2060472758D+00
     alpha-beta  T2 =       0.3691294825D+00 E2=     -0.1240944319D+01
     beta-beta   T2 =       0.6830166262D-01 E2=     -0.2060472758D+00
 ANorm=    0.1227083048D+01
 E2 =    -0.1653038870D+01 EUMP2 =    -0.42243176971426D+03
          IDoAtm=1111111111111111111
 NEqPCM:  Using equilibrium solvation (IEInf=0, Eps=  78.3553, EpsInf=   1.7778)
          Differentiating once with respect to electric field.
                with respect to dipole field.
          Differentiating once with respect to nuclear coordinates.
          There are     1 degrees of freedom in the 1st order CPHF.  IDoFFX=0 NUNeed=     1.
 LinEq1:  Iter=  0 NonCon=     1 RMS=1.95D-03 Max=3.59D-02 NDo=     1
 AX will form     1 AO Fock derivatives at one time.
 LinEq1:  Iter=  1 NonCon=     1 RMS=4.79D-04 Max=8.42D-03 NDo=     1
 LinEq1:  Iter=  2 NonCon=     1 RMS=1.73D-04 Max=5.90D-03 NDo=     1
 LinEq1:  Iter=  3 NonCon=     1 RMS=7.40D-05 Max=2.75D-03 NDo=     1
 LinEq1:  Iter=  4 NonCon=     1 RMS=3.00D-05 Max=1.23D-03 NDo=     1
 LinEq1:  Iter=  5 NonCon=     1 RMS=9.38D-06 Max=2.81D-04 NDo=     1
 LinEq1:  Iter=  6 NonCon=     1 RMS=2.48D-06 Max=3.14D-05 NDo=     1
 LinEq1:  Iter=  7 NonCon=     1 RMS=7.87D-07 Max=1.48D-05 NDo=     1
 LinEq1:  Iter=  8 NonCon=     1 RMS=2.17D-07 Max=4.69D-06 NDo=     1
 LinEq1:  Iter=  9 NonCon=     1 RMS=7.90D-08 Max=3.35D-06 NDo=     1
 LinEq1:  Iter= 10 NonCon=     1 RMS=2.41D-08 Max=7.22D-07 NDo=     1
 LinEq1:  Iter= 11 NonCon=     1 RMS=6.64D-09 Max=2.96D-07 NDo=     1
 LinEq1:  Iter= 12 NonCon=     1 RMS=2.70D-09 Max=9.72D-08 NDo=     1
 LinEq1:  Iter= 13 NonCon=     1 RMS=9.48D-10 Max=4.85D-08 NDo=     1
 LinEq1:  Iter= 14 NonCon=     1 RMS=2.42D-10 Max=4.69D-09 NDo=     1
 LinEq1:  Iter= 15 NonCon=     1 RMS=8.49D-11 Max=2.62D-09 NDo=     1
 LinEq1:  Iter= 16 NonCon=     0 RMS=2.69D-11 Max=4.60D-10 NDo=     1
 Linear equations converged to 1.000D-10 1.000D-09 after    16 iterations.
 End of Minotr F.D. properties file   721 does not exist.
 End of Minotr F.D. properties file   722 does not exist.
 End of Minotr F.D. properties file   788 does not exist.
 D1PCM: PCM CHGder 1st derivatives, ID1Alg=3 FixD1E=F DoIter=F DoCFld=F I1PDM=2.
 Calling FoFJK, ICntrl=  10002127 FMM=F ISym2X=0 I1Cent= 0 IOpClX= 0 NMat=1 NMatS=1 NMatT=0.
 ***** Axes restored to original set *****
 -------------------------------------------------------------------
 Center     Atomic                   Forces (Hartrees/Bohr)
 Number     Number              X              Y              Z
 -------------------------------------------------------------------
      1        6          -0.000061909    0.000022733    0.000037970
      2        8           0.000254386   -0.000024458    0.000078584
      3        6          -0.000043245    0.000015011   -0.000092728
      4        6           0.000017335    0.000026451   -0.000059576
      5        6          -0.000024873   -0.000012440    0.000023549
      6        6           0.000010630    0.000008023    0.000014491
      7        6           0.000015985   -0.000013586   -0.000030964
      8        6           0.000037948   -0.000014610    0.000010968
      9        1           0.000010445   -0.000001332    0.000020814
     10        1          -0.000017204    0.000003079    0.000003027
     11        1          -0.000020564    0.000000462   -0.000007445
     12        1          -0.000002273    0.000004741   -0.000019131
     13        1           0.000005268   -0.000002368    0.000021612
     14        1           0.000015488    0.000005325    0.000007479
     15        1           0.000001636   -0.000017290    0.000002552
     16        1          -0.000027248    0.000006771   -0.000004778
     17        8           0.000122175   -0.000112775   -0.000075789
     18        1          -0.000314876    0.000039298    0.000062951
     19        1           0.000020895    0.000066963    0.000006414
 -------------------------------------------------------------------
 Cartesian Forces:  Max     0.000314876 RMS     0.000065439

 GradGradGradGradGradGradGradGradGradGradGradGradGradGradGradGradGradGrad
 Berny optimization.
 Using GEDIIS/GDIIS optimizer.
 FormGI is forming the generalized inverse of G from B-inverse, IUseBI=4.
 Internal  Forces:  Max     0.000176079 RMS     0.000039381
 Search for a local minimum.
 Step number   8 out of a maximum of   95
 All quantities printed in internal units (Hartrees-Bohrs-Radians)
 Mixed Optimization -- En-DIIS/RFO-DIIS
 Swapping is turned off.
 Update second derivatives using D2CorX and points    1    2    3    4    5
                                                      6    7    8
 DE= -3.79D-06 DEPred=-5.54D-07 R= 6.85D+00
 TightC=F SS=  1.41D+00  RLast= 2.11D-02 DXNew= 8.4853D-01 6.3190D-02
 Trust test= 6.85D+00 RLast= 2.11D-02 DXMaxT set to 5.05D-01
 ITU=  1  1  1  1  1  1  1  0
     Eigenvalues ---    0.00131   0.00897   0.01051   0.01114   0.01459
     Eigenvalues ---    0.01597   0.02051   0.02069   0.02084   0.02099
     Eigenvalues ---    0.02102   0.02117   0.02124   0.02136   0.02169
     Eigenvalues ---    0.02240   0.04373   0.07629   0.08143   0.15839
     Eigenvalues ---    0.15984   0.16000   0.16000   0.16000   0.16002
     Eigenvalues ---    0.16031   0.16135   0.16442   0.22002   0.22043
     Eigenvalues ---    0.22851   0.23469   0.34183   0.34437   0.34520
     Eigenvalues ---    0.35006   0.35105   0.35132   0.35212   0.36481
     Eigenvalues ---    0.37290   0.40278   0.41653   0.42863   0.45639
     Eigenvalues ---    0.46134   0.46639   0.49003   0.51829   0.53760
     Eigenvalues ---    0.56402
 En-DIIS/RFO-DIIS/Sim-DIIS IScMMF=       -3 using points:     8    7    6    5    4    3    2
 RFO step:  Lambda=-3.79068062D-06.
 DIIS inversion failure, remove point   7.
 DIIS inversion failure, remove point   6.
 RFO-DIIS uses    5 points instead of    7
 DidBck=F Rises=F RFO-DIIS coefs:    2.12333   -1.32182    0.53754   -0.28419   -0.05486
                  RFO-DIIS coefs:    0.00000    0.00000
 Iteration  1 RMS(Cart)=  0.00750608 RMS(Int)=  0.00003303
 Iteration  2 RMS(Cart)=  0.00003495 RMS(Int)=  0.00001262
 Iteration  3 RMS(Cart)=  0.00000000 RMS(Int)=  0.00001262
 Variable       Old X    -DE/DX   Delta X   Delta X   Delta X     New X
                                 (Linear)    (Quad)   (Total)
    R1        2.70211  -0.00004   0.00058  -0.00046   0.00012   2.70223
    R2        2.05008  -0.00002  -0.00001  -0.00007  -0.00008   2.04999
    R3        2.05929  -0.00001  -0.00006  -0.00005  -0.00011   2.05918
    R4        2.05921  -0.00002  -0.00007  -0.00005  -0.00012   2.05909
    R5        2.58936  -0.00006   0.00083  -0.00068   0.00015   2.58951
    R6        3.51816   0.00014   0.00500   0.00101   0.00601   3.52417
    R7        2.64219  -0.00003   0.00015  -0.00025  -0.00010   2.64209
    R8        2.63699   0.00003  -0.00034   0.00012  -0.00021   2.63678
    R9        2.62692  -0.00003  -0.00017  -0.00006  -0.00023   2.62669
   R10        2.04547   0.00001  -0.00015   0.00010  -0.00005   2.04541
   R11        2.63997  -0.00000   0.00001  -0.00002  -0.00001   2.63996
   R12        2.04521  -0.00002  -0.00002  -0.00010  -0.00013   2.04509
   R13        2.62967   0.00001  -0.00019   0.00008  -0.00011   2.62956
   R14        2.04380  -0.00002  -0.00002  -0.00010  -0.00012   2.04368
   R15        2.64131  -0.00001   0.00011  -0.00009   0.00003   2.64134
   R16        2.04542  -0.00002  -0.00003  -0.00008  -0.00012   2.04530
   R17        2.04045  -0.00002  -0.00013  -0.00002  -0.00015   2.04030
   R18        1.83660  -0.00016   0.00041  -0.00082  -0.00041   1.83619
   R19        1.81905  -0.00007   0.00029  -0.00040  -0.00011   1.81894
    A1        1.84567  -0.00001  -0.00003  -0.00009  -0.00012   1.84556
    A2        1.93120   0.00000  -0.00022   0.00006  -0.00017   1.93103
    A3        1.93077   0.00002  -0.00011   0.00017   0.00006   1.93084
    A4        1.91759   0.00000   0.00019  -0.00003   0.00016   1.91775
    A5        1.91756  -0.00001  -0.00000  -0.00009  -0.00009   1.91747
    A6        1.91984  -0.00000   0.00017  -0.00002   0.00014   1.91998
    A7        2.03928   0.00004  -0.00069   0.00038  -0.00032   2.03895
    A8        2.09435  -0.00018  -0.00513  -0.00131  -0.00646   2.08790
    A9        2.14768   0.00014   0.00585   0.00095   0.00680   2.15448
   A10        2.02235  -0.00006  -0.00026  -0.00032  -0.00058   2.02177
   A11        2.16109   0.00008  -0.00025   0.00054   0.00029   2.16138
   A12        2.09974  -0.00002   0.00050  -0.00021   0.00029   2.10003
   A13        2.09181   0.00002  -0.00020   0.00018  -0.00002   2.09179
   A14        2.07794   0.00001  -0.00088   0.00048  -0.00040   2.07754
   A15        2.11343  -0.00003   0.00108  -0.00065   0.00043   2.11386
   A16        2.10150  -0.00000  -0.00020   0.00001  -0.00018   2.10132
   A17        2.08315  -0.00000   0.00045  -0.00015   0.00029   2.08345
   A18        2.09853   0.00000  -0.00025   0.00014  -0.00011   2.09842
   A19        2.08281  -0.00000   0.00026  -0.00008   0.00019   2.08300
   A20        2.10043  -0.00000  -0.00011  -0.00001  -0.00012   2.10031
   A21        2.09994   0.00001  -0.00016   0.00009  -0.00007   2.09988
   A22        2.11047  -0.00001   0.00005  -0.00007  -0.00002   2.11046
   A23        2.09693   0.00001  -0.00025   0.00017  -0.00009   2.09685
   A24        2.07578  -0.00000   0.00020  -0.00010   0.00010   2.07588
   A25        2.08002   0.00001  -0.00042   0.00016  -0.00025   2.07977
   A26        2.11700   0.00001   0.00026  -0.00005   0.00021   2.11721
   A27        2.08616  -0.00001   0.00016  -0.00012   0.00004   2.08620
   A28        1.81866   0.00002  -0.00097   0.00046  -0.00051   1.81815
   A29        3.12706  -0.00003   0.00390  -0.00367   0.00023   3.12729
   A30        3.05525   0.00002   0.00507  -0.00249   0.00258   3.05783
    D1        3.13856   0.00001   0.00151   0.00091   0.00245   3.14101
    D2       -0.06685   0.00001   0.00173   0.00137   0.00306  -0.06378
    D3       -1.06899   0.00001   0.00160   0.00085   0.00249  -1.06651
    D4        2.00879   0.00001   0.00183   0.00131   0.00310   2.01189
    D5        1.06318   0.00002   0.00159   0.00098   0.00260   1.06578
    D6       -2.14223   0.00002   0.00181   0.00143   0.00321  -2.13902
    D7       -3.14044  -0.00003  -0.00347  -0.00021  -0.00364   3.13911
    D8        0.00157  -0.00003  -0.00364  -0.00047  -0.00407  -0.00251
    D9        0.06709  -0.00001  -0.00311  -0.00059  -0.00374   0.06336
   D10       -3.07409  -0.00002  -0.00328  -0.00085  -0.00417  -3.07826
   D11        1.35517  -0.00001  -0.01638   0.00040  -0.01600   1.33916
   D12       -1.88767   0.00000  -0.01449  -0.00011  -0.01458  -1.90225
   D13        3.14150  -0.00000  -0.00029  -0.00032  -0.00061   3.14090
   D14       -0.00085   0.00000  -0.00026   0.00009  -0.00016  -0.00101
   D15       -0.00048  -0.00000  -0.00013  -0.00007  -0.00020  -0.00068
   D16        3.14035   0.00000  -0.00009   0.00034   0.00025   3.14060
   D17       -3.14140   0.00000   0.00021   0.00034   0.00055  -3.14085
   D18        0.00009   0.00000   0.00059  -0.00011   0.00047   0.00056
   D19        0.00062   0.00000   0.00003   0.00007   0.00010   0.00072
   D20       -3.14108  -0.00000   0.00041  -0.00038   0.00003  -3.14105
   D21        0.00007   0.00000   0.00003   0.00017   0.00020   0.00027
   D22       -3.14152  -0.00000   0.00016  -0.00001   0.00015  -3.14137
   D23       -3.14075  -0.00000  -0.00001  -0.00025  -0.00025  -3.14100
   D24        0.00085  -0.00000   0.00012  -0.00043  -0.00031   0.00055
   D25        0.00020  -0.00000   0.00016  -0.00028  -0.00012   0.00008
   D26       -3.14142  -0.00000  -0.00004   0.00001  -0.00003  -3.14146
   D27       -3.14141   0.00000   0.00004  -0.00010  -0.00006  -3.14147
   D28        0.00016   0.00000  -0.00017   0.00019   0.00002   0.00018
   D29       -0.00005   0.00000  -0.00026   0.00029   0.00003  -0.00003
   D30        3.14145  -0.00000  -0.00003   0.00014   0.00012   3.14156
   D31        3.14157   0.00000  -0.00006  -0.00000  -0.00006   3.14151
   D32       -0.00012  -0.00000   0.00018  -0.00015   0.00003  -0.00009
   D33       -0.00035  -0.00000   0.00017  -0.00018  -0.00002  -0.00037
   D34        3.14134  -0.00000  -0.00020   0.00026   0.00006   3.14140
   D35        3.14133   0.00000  -0.00007  -0.00004  -0.00011   3.14122
   D36       -0.00016   0.00000  -0.00044   0.00040  -0.00003  -0.00019
         Item               Value     Threshold  Converged?
 Maximum Force            0.000176     0.000450     YES
 RMS     Force            0.000039     0.000300     YES
 Maximum Displacement     0.040166     0.001800     NO 
 RMS     Displacement     0.007499     0.001200     NO 
 Predicted change in Energy=-1.877886D-06
 GradGradGradGradGradGradGradGradGradGradGradGradGradGradGradGradGradGrad

                          Input orientation:                          
 ---------------------------------------------------------------------
 Center     Atomic      Atomic             Coordinates (Angstroms)
 Number     Number       Type             X           Y           Z
 ---------------------------------------------------------------------
      1          6           0       -0.025803   -0.031854    0.115100
      2          8           0        0.005022    0.009033    1.544140
      3          6           0        1.240891    0.016210    2.136017
      4          6           0        1.247028    0.059513    3.533465
      5          6           0        2.455564    0.069037    4.220057
      6          6           0        3.665307    0.035913    3.522164
      7          6           0        3.649359   -0.006665    2.131404
      8          6           0        2.442168   -0.016687    1.426950
      9          1           0        2.455979   -0.049793    0.347866
     10          1           0        4.579019   -0.032624    1.577786
     11          1           0        4.605060    0.043231    4.057315
     12          1           0        2.451281    0.102433    5.301746
     13          1           0        0.303027    0.085427    4.062379
     14          1           0       -1.075996   -0.031908   -0.156761
     15          1           0        0.465626    0.845325   -0.304950
     16          1           0        0.452062   -0.939129   -0.253384
     17          8           0       -2.410666    0.300272    2.998387
     18          1           0       -1.591710    0.151629    2.497035
     19          1           0       -2.850930   -0.555639    2.989727
 ---------------------------------------------------------------------
                    Distance matrix (angstroms):
                    1          2          3          4          5
     1  C    0.000000
     2  O    1.429958   0.000000
     3  C    2.385566   1.370307   0.000000
     4  C    3.648790   2.345750   1.398133   0.000000
     5  C    4.797711   3.628952   2.412767   1.389985   0.000000
     6  C    5.023641   4.160648   2.792774   2.418421   1.397008
     7  C    4.192008   3.691385   2.408582   2.782328   2.406938
     8  C    2.795007   2.440098   1.395323   2.423133   2.794454
     9  H    2.492738   2.727953   2.162933   3.409040   3.874014
    10  H    4.831546   4.574311   3.384835   3.864627   3.391311
    11  H    6.082071   5.241906   3.874242   3.398686   2.155803
    12  H    5.749372   4.484698   3.390328   2.139833   1.082213
    13  H    3.962689   2.536961   2.143654   1.082386   2.158367
    14  H    1.084811   2.015772   3.259924   4.361487   5.624823
    15  H    1.089673   2.081027   2.691985   3.995187   5.003815
    16  H    1.089625   2.080853   2.691498   3.996184   5.004208
    17  O    3.756491   2.834643   3.762744   3.704457   5.022564
    18  H    2.856457   1.864911   2.858723   3.023426   4.399551
    19  H    4.064379   3.250390   4.218866   4.179393   5.482957
                    6          7          8          9         10
     6  C    0.000000
     7  C    1.391503   0.000000
     8  C    2.426676   1.397736   0.000000
     9  H    3.397939   2.146398   1.079681   0.000000
    10  H    2.149459   1.082328   2.142227   2.453630   0.000000
    11  H    1.081469   2.150578   3.405952   4.288032   2.480825
    12  H    2.155272   3.390924   3.876637   4.956221   4.291083
    13  H    3.405762   3.864594   3.395856   4.295474   4.946842
    14  H    6.001587   5.250268   3.858219   3.567887   5.915053
    15  H    5.053702   4.098520   2.765730   2.277918   4.608198
    16  H    5.052763   4.096268   2.763140   2.273346   4.605074
    17  O    6.104235   6.129419   5.110761   5.552661   7.140352
    18  H    5.357285   5.256191   4.176791   4.587296   6.241543
    19  H    6.564661   6.579654   5.545235   5.949672   7.580981
                   11         12         13         14         15
    11  H    0.000000
    12  H    2.488148   0.000000
    13  H    4.302243   2.480184   0.000000
    14  H    7.073788   6.500387   4.440340   0.000000
    15  H    6.066928   5.994143   4.435927   1.779915   0.000000
    16  H    6.065851   5.995098   4.438214   1.779704   1.785251
    17  O    7.099846   5.383599   2.922733   3.441896   4.413862
    18  H    6.391102   4.920833   2.458600   2.709664   3.544709
    19  H    7.555805   5.821678   3.392491   3.650352   4.880281
                   16         17         18         19
    16  H    0.000000
    17  O    4.506145   0.000000
    18  H    3.596048   0.971668   0.000000
    19  H    4.644846   0.962544   1.525978   0.000000
 Stoichiometry    C7H10O2
 Framework group  C1[X(C7H10O2)]
 Deg. of freedom    51
 Full point group                 C1      NOp   1
 Largest Abelian subgroup         C1      NOp   1
 Largest concise Abelian subgroup C1      NOp   1
                         Standard orientation:                         
 ---------------------------------------------------------------------
 Center     Atomic      Atomic             Coordinates (Angstroms)
 Number     Number       Type             X           Y           Z
 ---------------------------------------------------------------------
      1          6           0        1.643279    1.908281    0.010647
      2          8           0        1.297328    0.520929    0.029326
      3          6           0       -0.038668    0.216548    0.014876
      4          6           0       -0.353513   -1.145586    0.030453
      5          6           0       -1.683801   -1.548381    0.018370
      6          6           0       -2.709268   -0.600084   -0.009588
      7          6           0       -2.386328    0.753334   -0.025350
      8          6           0       -1.053403    1.173852   -0.013559
      9          1           0       -0.828367    2.229742   -0.026403
     10          1           0       -3.170552    1.498960   -0.047062
     11          1           0       -3.743976   -0.914520   -0.018842
     12          1           0       -1.918699   -2.604721    0.030786
     13          1           0        0.450165   -1.870304    0.051542
     14          1           0        2.727462    1.941508    0.026643
     15          1           0        1.271316    2.384728   -0.896011
     16          1           0        1.244345    2.415260    0.888774
     17          8           0        3.335235   -1.442342   -0.137104
     18          1           0        2.645395   -0.766295   -0.031187
     19          1           0        3.752620   -1.490835    0.728881
 ---------------------------------------------------------------------
 Rotational constants (GHZ):           2.6168547           0.9991235           0.7281945
 Standard basis: Aug-CC-pVTZ (5D, 7F)
 There are   745 symmetry adapted cartesian basis functions of A   symmetry.
 There are   644 symmetry adapted basis functions of A   symmetry.
   644 basis functions,   918 primitive gaussians,   745 cartesian basis functions
    34 alpha electrons       34 beta electrons
       nuclear repulsion energy       428.8407952730 Hartrees.
 NAtoms=   19 NActive=   19 NUniq=   19 SFac= 1.00D+00 NAtFMM=   60 NAOKFM=F Big=F
 Integral buffers will be    131072 words long.
 Raffenetti 1 integral format.
 Two-electron integral symmetry is turned on.
 ------------------------------------------------------------------------------
 Polarizable Continuum Model (PCM)
 =================================
 Model                : PCM.
 Atomic radii         : UFF (Universal Force Field).
 Polarization charges : Total charges.
 Charge compensation  : None.
 Solution method      : On-the-fly selection.
 Cavity type          : Scaled VdW (van der Waals Surface) (Alpha=1.100).
 Cavity algorithm     : GePol (No added spheres)
                        Default sphere list used, NSphG=   19.
                        Lebedev-Laikov grids with approx.  5.0 points / Ang**2.
                        Smoothing algorithm: York/Karplus (Gamma=1.0000).
                        Polarization charges: spherical gaussians, with
                                              point-specific exponents (IZeta= 3).
                        Self-potential: point-specific (ISelfS= 7).
                        Self-field    : sphere-specific E.n sum rule (ISelfD= 2).
 1st derivatives      : Analytical E(r).r(x)/FMM algorithm (CHGder, D1EAlg=3).
                        Cavity 1st derivative terms included.
 Solvent              : Water, Eps=  78.355300 Eps(inf)=   1.777849
 ------------------------------------------------------------------------------
 Spheres list:
 ISph  on   Nord     Re0    Alpha      Xe            Ye            Ze
    1   C      1    1.9255  1.100      1.643279      1.908281      0.010647
    2   O      2    1.7500  1.100      1.297328      0.520929      0.029326
    3   C      3    1.9255  1.100     -0.038668      0.216548      0.014876
    4   C      4    1.9255  1.100     -0.353513     -1.145586      0.030453
    5   C      5    1.9255  1.100     -1.683801     -1.548381      0.018370
    6   C      6    1.9255  1.100     -2.709268     -0.600084     -0.009588
    7   C      7    1.9255  1.100     -2.386328      0.753334     -0.025350
    8   C      8    1.9255  1.100     -1.053403      1.173852     -0.013559
    9   H      9    1.4430  1.100     -0.828367      2.229742     -0.026403
   10   H     10    1.4430  1.100     -3.170552      1.498960     -0.047062
   11   H     11    1.4430  1.100     -3.743976     -0.914520     -0.018842
   12   H     12    1.4430  1.100     -1.918699     -2.604721      0.030786
   13   H     13    1.4430  1.100      0.450165     -1.870304      0.051542
   14   H     14    1.4430  1.100      2.727462      1.941508      0.026643
   15   H     15    1.4430  1.100      1.271316      2.384728     -0.896011
   16   H     16    1.4430  1.100      1.244345      2.415260      0.888774
   17   O     17    1.7500  1.100      3.335235     -1.442342     -0.137104
   18   H     18    1.4430  1.100      2.645395     -0.766295     -0.031187
   19   H     19    1.4430  1.100      3.752620     -1.490835      0.728881
 ------------------------------------------------------------------------------
 One-electron integrals computed using PRISM.
 NBasis=   644 RedAO= T EigKep=  1.24D-06  NBF=   644
 NBsUse=   642 1.00D-06 EigRej=  6.38D-07 NBFU=   642
 Initial guess from the checkpoint file:  "output.chk"
 B after Tr=    -0.000000   -0.000000   -0.000000
         Rot=    1.000000    0.000074   -0.000011   -0.000294 Ang=   0.03 deg.
 ExpMin= 2.53D-02 ExpMax= 1.53D+04 ExpMxC= 5.22D+02 IAcc=3 IRadAn=         5 AccDes= 0.00D+00
 Harris functional with IExCor=  205 and IRadAn=       5 diagonalized for initial guess.
 HarFok:  IExCor=  205 AccDes= 0.00D+00 IRadAn=         5 IDoV= 1 UseB2=F ITyADJ=14
 ICtDFT=  3500011 ScaDFX=  1.000000  1.000000  1.000000  1.000000
 FoFCou: FMM=F IPFlag=           0 FMFlag=      100000 FMFlg1=           0
         NFxFlg=           0 DoJE=T BraDBF=F KetDBF=T FulRan=T
         wScrn=  0.000000 ICntrl=       500 IOpCl=  0 I1Cent=   200000004 NGrid=           0
         NMat0=    1 NMatS0=      1 NMatT0=    0 NMatD0=    1 NMtDS0=    0 NMtDT0=    0
 Petite list used in FoFCou.
 Requested convergence on RMS density matrix=1.00D-08 within 128 cycles.
 Requested convergence on MAX density matrix=1.00D-06.
 Requested convergence on             energy=1.00D-06.
 No special actions if energy rises.
 Inv3:  Mode=1 IEnd=     7612947.
 Iteration    1 A*A^-1 deviation from unit magnitude is 3.11D-15 for    386.
 Iteration    1 A*A^-1 deviation from orthogonality  is 2.12D-15 for   1532    286.
 Iteration    1 A^-1*A deviation from unit magnitude is 2.44D-15 for    386.
 Iteration    1 A^-1*A deviation from orthogonality  is 1.51D-15 for   1441    911.
 Error on total polarization charges =  0.01417
 SCF Done:  E(RHF) =  -420.778790272     A.U. after    8 cycles
            NFock=  8  Conv=0.65D-08     -V/T= 2.0015
 ExpMin= 2.53D-02 ExpMax= 1.53D+04 ExpMxC= 5.22D+02 IAcc=3 IRadAn=         5 AccDes= 0.00D+00
 HarFok:  IExCor=  205 AccDes= 0.00D+00 IRadAn=         5 IDoV=-2 UseB2=F ITyADJ=14
 ICtDFT= 12500011 ScaDFX=  1.000000  1.000000  1.000000  1.000000
 Range of M.O.s used for correlation:    10   642
 NBasis=   644 NAE=    34 NBE=    34 NFC=     9 NFV=     0
 NROrb=    633 NOA=    25 NOB=    25 NVA=   608 NVB=   608

 **** Warning!!: The largest alpha MO coefficient is  0.16861062D+03

 Disk-based method using ON**2 memory for 25 occupieds at a time.
 Estimated scratch disk usage= 21584122112 words.
 Actual    scratch disk usage= 19522202368 words.
 JobTyp=1 Pass  1:  I=  10 to  34 NPSUse= 12 ParTrn=T ParDer=T DoDerP=T.
 (rs|ai) integrals will be sorted in core.
 Spin components of T(2) and E(2):
     alpha-alpha T2 =       0.6829564667D-01 E2=     -0.2060353980D+00
     alpha-beta  T2 =       0.3691079735D+00 E2=     -0.1240910869D+01
     beta-beta   T2 =       0.6829564667D-01 E2=     -0.2060353980D+00
 ANorm=    0.1227069381D+01
 E2 =    -0.1652981665D+01 EUMP2 =    -0.42243177193658D+03
          IDoAtm=1111111111111111111
 NEqPCM:  Using equilibrium solvation (IEInf=0, Eps=  78.3553, EpsInf=   1.7778)
          Differentiating once with respect to electric field.
                with respect to dipole field.
          Differentiating once with respect to nuclear coordinates.
          There are     1 degrees of freedom in the 1st order CPHF.  IDoFFX=0 NUNeed=     1.
 LinEq1:  Iter=  0 NonCon=     1 RMS=1.95D-03 Max=3.56D-02 NDo=     1
 AX will form     1 AO Fock derivatives at one time.
 LinEq1:  Iter=  1 NonCon=     1 RMS=4.79D-04 Max=8.57D-03 NDo=     1
 LinEq1:  Iter=  2 NonCon=     1 RMS=1.73D-04 Max=5.99D-03 NDo=     1
 LinEq1:  Iter=  3 NonCon=     1 RMS=7.40D-05 Max=2.79D-03 NDo=     1
 LinEq1:  Iter=  4 NonCon=     1 RMS=3.00D-05 Max=1.25D-03 NDo=     1
 LinEq1:  Iter=  5 NonCon=     1 RMS=9.38D-06 Max=2.81D-04 NDo=     1
 LinEq1:  Iter=  6 NonCon=     1 RMS=2.47D-06 Max=3.18D-05 NDo=     1
 LinEq1:  Iter=  7 NonCon=     1 RMS=7.86D-07 Max=1.46D-05 NDo=     1
 LinEq1:  Iter=  8 NonCon=     1 RMS=2.17D-07 Max=4.65D-06 NDo=     1
 LinEq1:  Iter=  9 NonCon=     1 RMS=7.89D-08 Max=3.41D-06 NDo=     1
 LinEq1:  Iter= 10 NonCon=     1 RMS=2.41D-08 Max=7.15D-07 NDo=     1
 LinEq1:  Iter= 11 NonCon=     1 RMS=6.68D-09 Max=3.03D-07 NDo=     1
 LinEq1:  Iter= 12 NonCon=     1 RMS=2.72D-09 Max=9.89D-08 NDo=     1
 LinEq1:  Iter= 13 NonCon=     1 RMS=9.52D-10 Max=4.87D-08 NDo=     1
 LinEq1:  Iter= 14 NonCon=     1 RMS=2.42D-10 Max=4.63D-09 NDo=     1
 LinEq1:  Iter= 15 NonCon=     1 RMS=8.46D-11 Max=2.67D-09 NDo=     1
 LinEq1:  Iter= 16 NonCon=     0 RMS=2.68D-11 Max=4.58D-10 NDo=     1
 Linear equations converged to 1.000D-10 1.000D-09 after    16 iterations.
 End of Minotr F.D. properties file   721 does not exist.
 End of Minotr F.D. properties file   722 does not exist.
 End of Minotr F.D. properties file   788 does not exist.
 D1PCM: PCM CHGder 1st derivatives, ID1Alg=3 FixD1E=F DoIter=F DoCFld=F I1PDM=2.
 Calling FoFJK, ICntrl=  10002127 FMM=F ISym2X=0 I1Cent= 0 IOpClX= 0 NMat=1 NMatS=1 NMatT=0.
 ***** Axes restored to original set *****
 -------------------------------------------------------------------
 Center     Atomic                   Forces (Hartrees/Bohr)
 Number     Number              X              Y              Z
 -------------------------------------------------------------------
      1        6          -0.000070601    0.000006186    0.000121914
      2        8           0.000279112    0.000026639   -0.000002733
      3        6          -0.000271788   -0.000009618   -0.000068493
      4        6          -0.000004912   -0.000003687   -0.000088120
      5        6           0.000029186   -0.000005153    0.000025591
      6        6           0.000018451    0.000002507    0.000038176
      7        6          -0.000013331   -0.000009699   -0.000038272
      8        6           0.000094921    0.000000540    0.000047126
      9        1           0.000002436   -0.000006828   -0.000033005
     10        1           0.000014384    0.000005449   -0.000026257
     11        1           0.000022410    0.000002075    0.000013847
     12        1          -0.000016564    0.000008513    0.000024722
     13        1          -0.000007263    0.000003953    0.000057935
     14        1          -0.000015990    0.000010900   -0.000024275
     15        1           0.000013138    0.000006350   -0.000029654
     16        1          -0.000001175   -0.000021594   -0.000026721
     17        8           0.000073975   -0.000061249   -0.000057453
     18        1          -0.000112270    0.000029855    0.000034326
     19        1          -0.000034118    0.000014861    0.000031345
 -------------------------------------------------------------------
 Cartesian Forces:  Max     0.000279112 RMS     0.000065053

 GradGradGradGradGradGradGradGradGradGradGradGradGradGradGradGradGradGrad
 Berny optimization.
 Using GEDIIS/GDIIS optimizer.
 FormGI is forming the generalized inverse of G from B-inverse, IUseBI=4.
 Internal  Forces:  Max     0.000139467 RMS     0.000033996
 Search for a local minimum.
 Step number   9 out of a maximum of   95
 All quantities printed in internal units (Hartrees-Bohrs-Radians)
 Mixed Optimization -- En-DIIS/RFO-DIIS
 Swapping is turned off.
 Update second derivatives using D2CorX and points    1    2    3    4    5
                                                      6    7    8    9
 DE= -2.22D-06 DEPred=-1.88D-06 R= 1.18D+00
 TightC=F SS=  1.41D+00  RLast= 2.67D-02 DXNew= 8.4853D-01 8.0064D-02
 Trust test= 1.18D+00 RLast= 2.67D-02 DXMaxT set to 5.05D-01
 ITU=  1  1  1  1  1  1  1  1  0
     Eigenvalues ---    0.00133   0.00748   0.01015   0.01132   0.01489
     Eigenvalues ---    0.01547   0.02050   0.02068   0.02085   0.02100
     Eigenvalues ---    0.02103   0.02118   0.02124   0.02137   0.02167
     Eigenvalues ---    0.02234   0.03993   0.07624   0.08144   0.15913
     Eigenvalues ---    0.15991   0.16000   0.16000   0.16001   0.16023
     Eigenvalues ---    0.16056   0.16139   0.16641   0.22010   0.22053
     Eigenvalues ---    0.22888   0.24073   0.33152   0.34436   0.34526
     Eigenvalues ---    0.35007   0.35105   0.35135   0.35210   0.35789
     Eigenvalues ---    0.37213   0.40406   0.41663   0.42748   0.45583
     Eigenvalues ---    0.46132   0.46599   0.48574   0.51807   0.52796
     Eigenvalues ---    0.57543
 En-DIIS/RFO-DIIS/Sim-DIIS IScMMF=       -3 using points:     9    8    7    6    5    4    3    2
 RFO step:  Lambda=-8.84545379D-07.
 DIIS inversion failure, remove point   8.
 DIIS inversion failure, remove point   7.
 RFO-DIIS uses    6 points instead of    8
 DidBck=F Rises=F RFO-DIIS coefs:    1.55543   -0.60210   -0.23558    0.41269   -0.08207
                  RFO-DIIS coefs:   -0.04836    0.00000    0.00000
 Iteration  1 RMS(Cart)=  0.00239877 RMS(Int)=  0.00000577
 Iteration  2 RMS(Cart)=  0.00000292 RMS(Int)=  0.00000558
 Iteration  3 RMS(Cart)=  0.00000000 RMS(Int)=  0.00000558
 Variable       Old X    -DE/DX   Delta X   Delta X   Delta X     New X
                                 (Linear)    (Quad)   (Total)
    R1        2.70223  -0.00004  -0.00011  -0.00001  -0.00012   2.70210
    R2        2.04999   0.00002  -0.00001   0.00007   0.00005   2.05005
    R3        2.05918   0.00002  -0.00001   0.00006   0.00005   2.05924
    R4        2.05909   0.00003  -0.00001   0.00008   0.00007   2.05916
    R5        2.58951  -0.00014  -0.00016  -0.00023  -0.00039   2.58911
    R6        3.52417   0.00006   0.00460  -0.00027   0.00433   3.52850
    R7        2.64209   0.00002   0.00000   0.00001   0.00001   2.64210
    R8        2.63678   0.00009   0.00007   0.00008   0.00015   2.63693
    R9        2.62669   0.00006  -0.00004   0.00014   0.00009   2.62678
   R10        2.04541   0.00004   0.00005   0.00004   0.00008   2.04550
   R11        2.63996   0.00002   0.00004   0.00002   0.00006   2.64002
   R12        2.04509   0.00003  -0.00003   0.00007   0.00004   2.04513
   R13        2.62956   0.00006   0.00005   0.00003   0.00008   2.62964
   R14        2.04368   0.00003  -0.00002   0.00007   0.00005   2.04373
   R15        2.64134   0.00001   0.00001   0.00001   0.00002   2.64136
   R16        2.04530   0.00003  -0.00002   0.00007   0.00004   2.04535
   R17        2.04030   0.00003  -0.00001   0.00008   0.00007   2.04037
   R18        1.83619  -0.00006  -0.00031   0.00000  -0.00030   1.83588
   R19        1.81894   0.00000  -0.00007   0.00003  -0.00004   1.81890
    A1        1.84556   0.00002  -0.00003   0.00024   0.00021   1.84576
    A2        1.93103   0.00002   0.00005   0.00005   0.00011   1.93114
    A3        1.93084   0.00002   0.00017  -0.00002   0.00015   1.93099
    A4        1.91775  -0.00002  -0.00004  -0.00009  -0.00013   1.91762
    A5        1.91747  -0.00002  -0.00016  -0.00001  -0.00017   1.91730
    A6        1.91998  -0.00002  -0.00001  -0.00015  -0.00016   1.91982
    A7        2.03895   0.00010   0.00011   0.00026   0.00036   2.03931
    A8        2.08790  -0.00010  -0.00174  -0.00088  -0.00262   2.08527
    A9        2.15448   0.00000   0.00163   0.00068   0.00231   2.15678
   A10        2.02177   0.00001  -0.00015   0.00015   0.00001   2.02177
   A11        2.16138   0.00005   0.00029  -0.00004   0.00025   2.16163
   A12        2.10003  -0.00006  -0.00015  -0.00011  -0.00026   2.09978
   A13        2.09179   0.00003   0.00017   0.00000   0.00017   2.09196
   A14        2.07754   0.00003   0.00019  -0.00000   0.00018   2.07772
   A15        2.11386  -0.00006  -0.00036   0.00000  -0.00035   2.11350
   A16        2.10132   0.00001  -0.00008   0.00009   0.00001   2.10133
   A17        2.08345  -0.00002   0.00006  -0.00014  -0.00008   2.08336
   A18        2.09842   0.00001   0.00002   0.00005   0.00007   2.09849
   A19        2.08300  -0.00002   0.00000  -0.00011  -0.00010   2.08289
   A20        2.10031   0.00001  -0.00005   0.00009   0.00004   2.10035
   A21        2.09988   0.00001   0.00005   0.00002   0.00006   2.09994
   A22        2.11046   0.00001  -0.00000   0.00003   0.00003   2.11049
   A23        2.09685   0.00001   0.00004   0.00003   0.00007   2.09692
   A24        2.07588  -0.00002  -0.00004  -0.00006  -0.00010   2.07578
   A25        2.07977   0.00004   0.00005   0.00010   0.00015   2.07992
   A26        2.11721  -0.00002   0.00005  -0.00012  -0.00007   2.11714
   A27        2.08620  -0.00002  -0.00010   0.00002  -0.00008   2.08612
   A28        1.81815   0.00009   0.00047   0.00004   0.00052   1.81867
   A29        3.12729  -0.00002  -0.00075   0.00022  -0.00053   3.12676
   A30        3.05783  -0.00001  -0.00077  -0.00039  -0.00116   3.05667
    D1        3.14101   0.00001   0.00147   0.00018   0.00167  -3.14051
    D2       -0.06378   0.00001   0.00124   0.00124   0.00246  -0.06132
    D3       -1.06651   0.00000   0.00144   0.00023   0.00169  -1.06482
    D4        2.01189   0.00001   0.00121   0.00129   0.00249   2.01437
    D5        1.06578   0.00001   0.00158   0.00007   0.00167   1.06744
    D6       -2.13902   0.00001   0.00135   0.00113   0.00246  -2.13656
    D7        3.13911  -0.00001  -0.00189   0.00029  -0.00159   3.13752
    D8       -0.00251  -0.00000  -0.00184   0.00029  -0.00154  -0.00405
    D9        0.06336  -0.00001  -0.00145  -0.00075  -0.00222   0.06113
   D10       -3.07826  -0.00001  -0.00140  -0.00075  -0.00217  -3.08043
   D11        1.33916  -0.00000  -0.00235   0.00029  -0.00207   1.33709
   D12       -1.90225   0.00001  -0.00297   0.00127  -0.00170  -1.90395
   D13        3.14090   0.00001  -0.00003   0.00015   0.00013   3.14102
   D14       -0.00101   0.00000   0.00009  -0.00003   0.00006  -0.00095
   D15       -0.00068   0.00000  -0.00007   0.00015   0.00008  -0.00060
   D16        3.14060  -0.00000   0.00004  -0.00003   0.00001   3.14061
   D17       -3.14085  -0.00001  -0.00002  -0.00011  -0.00013  -3.14098
   D18        0.00056  -0.00001   0.00003  -0.00023  -0.00020   0.00036
   D19        0.00072  -0.00000   0.00003  -0.00012  -0.00008   0.00064
   D20       -3.14105  -0.00000   0.00008  -0.00023  -0.00015  -3.14120
   D21        0.00027  -0.00000   0.00015  -0.00015   0.00000   0.00027
   D22       -3.14137  -0.00001  -0.00015  -0.00006  -0.00021  -3.14157
   D23       -3.14100   0.00000   0.00003   0.00004   0.00007  -3.14093
   D24        0.00055  -0.00000  -0.00027   0.00013  -0.00014   0.00041
   D25        0.00008  -0.00000  -0.00018   0.00011  -0.00008   0.00000
   D26       -3.14146  -0.00000  -0.00014   0.00005  -0.00009  -3.14155
   D27       -3.14147   0.00000   0.00012   0.00001   0.00013  -3.14134
   D28        0.00018   0.00000   0.00016  -0.00005   0.00011   0.00030
   D29       -0.00003   0.00000   0.00014  -0.00007   0.00007   0.00005
   D30        3.14156  -0.00000  -0.00010   0.00004  -0.00006   3.14150
   D31        3.14151   0.00000   0.00010  -0.00001   0.00009  -3.14158
   D32       -0.00009  -0.00000  -0.00014   0.00010  -0.00005  -0.00013
   D33       -0.00037  -0.00000  -0.00007   0.00007   0.00001  -0.00037
   D34        3.14140  -0.00000  -0.00011   0.00018   0.00007   3.14147
   D35        3.14122   0.00000   0.00017  -0.00003   0.00014   3.14136
   D36       -0.00019   0.00000   0.00013   0.00008   0.00021   0.00002
         Item               Value     Threshold  Converged?
 Maximum Force            0.000139     0.000450     YES
 RMS     Force            0.000034     0.000300     YES
 Maximum Displacement     0.009156     0.001800     NO 
 RMS     Displacement     0.002400     0.001200     NO 
 Predicted change in Energy=-3.973483D-07
 GradGradGradGradGradGradGradGradGradGradGradGradGradGradGradGradGradGrad

                          Input orientation:                          
 ---------------------------------------------------------------------
 Center     Atomic      Atomic             Coordinates (Angstroms)
 Number     Number       Type             X           Y           Z
 ---------------------------------------------------------------------
      1          6           0       -0.026164   -0.030735    0.116201
      2          8           0        0.005752    0.009114    1.545182
      3          6           0        1.241678    0.016152    2.136464
      4          6           0        1.248409    0.060439    3.533886
      5          6           0        2.457159    0.070063    4.220201
      6          6           0        3.666753    0.036060    3.522033
      7          6           0        3.650318   -0.007589    2.131272
      8          6           0        2.442899   -0.017726    1.427193
      9          1           0        2.456453   -0.051743    0.348095
     10          1           0        4.579764   -0.034182    1.577277
     11          1           0        4.606679    0.043543    4.056931
     12          1           0        2.453063    0.104420    5.301881
     13          1           0        0.304695    0.087102    4.063366
     14          1           0       -1.076524   -0.029097   -0.155122
     15          1           0        0.466233    0.846000   -0.303716
     16          1           0        0.450112   -0.938423   -0.253425
     17          8           0       -2.414383    0.298008    2.996544
     18          1           0       -1.594831    0.149592    2.496411
     19          1           0       -2.855775   -0.557274    2.985767
 ---------------------------------------------------------------------
                    Distance matrix (angstroms):
                    1          2          3          4          5
     1  C    0.000000
     2  O    1.429892   0.000000
     3  C    2.385599   1.370101   0.000000
     4  C    3.648756   2.345586   1.398140   0.000000
     5  C    4.797902   3.628889   2.412936   1.390035   0.000000
     6  C    5.024121   4.160720   2.793061   2.418496   1.397037
     7  C    4.192561   3.691428   2.408763   2.782287   2.406924
     8  C    2.795557   2.440148   1.395401   2.423029   2.794423
     9  H    2.493512   2.728123   2.162996   3.408991   3.874021
    10  H    4.832114   4.574329   3.384972   3.864608   3.391366
    11  H    6.082606   5.242003   3.874555   3.398799   2.155875
    12  H    5.749444   4.484552   3.390445   2.139844   1.082234
    13  H    3.962759   2.537065   2.143810   1.082430   2.158237
    14  H    1.084838   2.015890   3.259980   4.361434   5.624961
    15  H    1.089702   2.081067   2.691549   3.994508   5.003167
    16  H    1.089661   2.080930   2.692463   3.997341   5.005858
    17  O    3.756067   2.836718   3.766426   3.709612   5.028043
    18  H    2.856332   1.867201   2.862369   3.027923   4.404134
    19  H    4.064277   3.253371   4.223654   4.186446   5.490414
                    6          7          8          9         10
     6  C    0.000000
     7  C    1.391543   0.000000
     8  C    2.426740   1.397745   0.000000
     9  H    3.398002   2.146388   1.079719   0.000000
    10  H    2.149557   1.082352   2.142192   2.453496   0.000000
    11  H    1.081495   2.150675   3.406056   4.288125   2.481017
    12  H    2.155359   3.390978   3.876626   4.956248   4.291239
    13  H    3.405742   3.864602   3.395925   4.295646   4.946873
    14  H    6.002032   5.250818   3.858780   3.568706   5.915642
    15  H    5.053284   4.098313   2.765732   2.278547   4.608035
    16  H    5.054749   4.098115   2.764663   2.274518   4.606858
    17  O    6.109417   6.133734   5.114268   5.555327   7.144421
    18  H    5.361815   5.260193   4.180250   4.590066   6.245334
    19  H    6.571377   6.584950   5.549434   5.952533   7.585823
                   11         12         13         14         15
    11  H    0.000000
    12  H    2.488306   0.000000
    13  H    4.302209   2.479860   0.000000
    14  H    7.074281   6.500361   4.440372   0.000000
    15  H    6.066504   5.993342   4.435473   1.779880   0.000000
    16  H    6.067988   5.996730   4.439317   1.779650   1.785204
    17  O    7.105243   5.389257   2.928477   3.439457   4.414743
    18  H    6.395717   4.925257   2.463220   2.707619   3.545939
    19  H    7.562843   5.829750   3.400737   3.648272   4.881149
                   16         17         18         19
    16  H    0.000000
    17  O    4.505152   0.000000
    18  H    3.595438   0.971507   0.000000
    19  H    4.643979   0.962523   1.526141   0.000000
 Stoichiometry    C7H10O2
 Framework group  C1[X(C7H10O2)]
 Deg. of freedom    51
 Full point group                 C1      NOp   1
 Largest Abelian subgroup         C1      NOp   1
 Largest concise Abelian subgroup C1      NOp   1
                         Standard orientation:                         
 ---------------------------------------------------------------------
 Center     Atomic      Atomic             Coordinates (Angstroms)
 Number     Number       Type             X           Y           Z
 ---------------------------------------------------------------------
      1          6           0        1.643163    1.907471    0.009274
      2          8           0        1.296460    0.520387    0.028939
      3          6           0       -0.039395    0.216304    0.014816
      4          6           0       -0.354487   -1.145791    0.029371
      5          6           0       -1.684832   -1.548574    0.017379
      6          6           0       -2.710326   -0.600231   -0.009477
      7          6           0       -2.387236    0.753206   -0.024136
      8          6           0       -1.054265    1.173613   -0.012416
      9          1           0       -0.829232    2.229554   -0.024323
     10          1           0       -3.171349    1.499004   -0.045047
     11          1           0       -3.745074   -0.914623   -0.018749
     12          1           0       -1.919655   -2.604963    0.028810
     13          1           0        0.448965   -1.870852    0.049548
     14          1           0        2.727412    1.940302    0.023420
     15          1           0        1.269955    2.383991   -0.896869
     16          1           0        1.246063    2.415093    0.887905
     17          8           0        3.339720   -1.440474   -0.135619
     18          1           0        2.648898   -0.765656   -0.029734
     19          1           0        3.758844   -1.487138    0.729602
 ---------------------------------------------------------------------
 Rotational constants (GHZ):           2.6189592           0.9977313           0.7275981
 Standard basis: Aug-CC-pVTZ (5D, 7F)
 There are   745 symmetry adapted cartesian basis functions of A   symmetry.
 There are   644 symmetry adapted basis functions of A   symmetry.
   644 basis functions,   918 primitive gaussians,   745 cartesian basis functions
    34 alpha electrons       34 beta electrons
       nuclear repulsion energy       428.7770549271 Hartrees.
 NAtoms=   19 NActive=   19 NUniq=   19 SFac= 1.00D+00 NAtFMM=   60 NAOKFM=F Big=F
 Integral buffers will be    131072 words long.
 Raffenetti 1 integral format.
 Two-electron integral symmetry is turned on.
 ------------------------------------------------------------------------------
 Polarizable Continuum Model (PCM)
 =================================
 Model                : PCM.
 Atomic radii         : UFF (Universal Force Field).
 Polarization charges : Total charges.
 Charge compensation  : None.
 Solution method      : On-the-fly selection.
 Cavity type          : Scaled VdW (van der Waals Surface) (Alpha=1.100).
 Cavity algorithm     : GePol (No added spheres)
                        Default sphere list used, NSphG=   19.
                        Lebedev-Laikov grids with approx.  5.0 points / Ang**2.
                        Smoothing algorithm: York/Karplus (Gamma=1.0000).
                        Polarization charges: spherical gaussians, with
                                              point-specific exponents (IZeta= 3).
                        Self-potential: point-specific (ISelfS= 7).
                        Self-field    : sphere-specific E.n sum rule (ISelfD= 2).
 1st derivatives      : Analytical E(r).r(x)/FMM algorithm (CHGder, D1EAlg=3).
                        Cavity 1st derivative terms included.
 Solvent              : Water, Eps=  78.355300 Eps(inf)=   1.777849
 ------------------------------------------------------------------------------
 Spheres list:
 ISph  on   Nord     Re0    Alpha      Xe            Ye            Ze
    1   C      1    1.9255  1.100      1.643163      1.907471      0.009274
    2   O      2    1.7500  1.100      1.296460      0.520387      0.028939
    3   C      3    1.9255  1.100     -0.039395      0.216304      0.014816
    4   C      4    1.9255  1.100     -0.354487     -1.145791      0.029371
    5   C      5    1.9255  1.100     -1.684832     -1.548574      0.017379
    6   C      6    1.9255  1.100     -2.710326     -0.600231     -0.009477
    7   C      7    1.9255  1.100     -2.387236      0.753206     -0.024136
    8   C      8    1.9255  1.100     -1.054265      1.173613     -0.012416
    9   H      9    1.4430  1.100     -0.829232      2.229554     -0.024323
   10   H     10    1.4430  1.100     -3.171349      1.499004     -0.045047
   11   H     11    1.4430  1.100     -3.745074     -0.914623     -0.018749
   12   H     12    1.4430  1.100     -1.919655     -2.604963      0.028810
   13   H     13    1.4430  1.100      0.448965     -1.870852      0.049548
   14   H     14    1.4430  1.100      2.727412      1.940302      0.023420
   15   H     15    1.4430  1.100      1.269955      2.383991     -0.896869
   16   H     16    1.4430  1.100      1.246063      2.415093      0.887905
   17   O     17    1.7500  1.100      3.339720     -1.440474     -0.135619
   18   H     18    1.4430  1.100      2.648898     -0.765656     -0.029734
   19   H     19    1.4430  1.100      3.758844     -1.487138      0.729602
 ------------------------------------------------------------------------------
 One-electron integrals computed using PRISM.
 NBasis=   644 RedAO= T EigKep=  1.24D-06  NBF=   644
 NBsUse=   642 1.00D-06 EigRej=  6.37D-07 NBFU=   642
 Initial guess from the checkpoint file:  "output.chk"
 B after Tr=     0.000000    0.000000    0.000000
         Rot=    1.000000    0.000008   -0.000007   -0.000142 Ang=   0.02 deg.
 Requested convergence on RMS density matrix=1.00D-08 within 128 cycles.
 Requested convergence on MAX density matrix=1.00D-06.
 Requested convergence on             energy=1.00D-06.
 No special actions if energy rises.
 Inv3:  Mode=1 IEnd=     7612947.
 Iteration    1 A*A^-1 deviation from unit magnitude is 2.89D-15 for    361.
 Iteration    1 A*A^-1 deviation from orthogonality  is 2.29D-15 for    752    398.
 Iteration    1 A^-1*A deviation from unit magnitude is 2.89D-15 for   1267.
 Iteration    1 A^-1*A deviation from orthogonality  is 2.00D-15 for   1099    623.
 Error on total polarization charges =  0.01418
 SCF Done:  E(RHF) =  -420.778828939     A.U. after    7 cycles
            NFock=  7  Conv=0.65D-08     -V/T= 2.0015
 ExpMin= 2.53D-02 ExpMax= 1.53D+04 ExpMxC= 5.22D+02 IAcc=3 IRadAn=         5 AccDes= 0.00D+00
 HarFok:  IExCor=  205 AccDes= 0.00D+00 IRadAn=         5 IDoV=-2 UseB2=F ITyADJ=14
 ICtDFT= 12500011 ScaDFX=  1.000000  1.000000  1.000000  1.000000
 Range of M.O.s used for correlation:    10   642
 NBasis=   644 NAE=    34 NBE=    34 NFC=     9 NFV=     0
 NROrb=    633 NOA=    25 NOB=    25 NVA=   608 NVB=   608

 **** Warning!!: The largest alpha MO coefficient is  0.16889424D+03

 Disk-based method using ON**2 memory for 25 occupieds at a time.
 Estimated scratch disk usage= 21584122112 words.
 Actual    scratch disk usage= 19522202368 words.
 JobTyp=1 Pass  1:  I=  10 to  34 NPSUse= 12 ParTrn=T ParDer=T DoDerP=T.
 (rs|ai) integrals will be sorted in core.
 Spin components of T(2) and E(2):
     alpha-alpha T2 =       0.6829360577D-01 E2=     -0.2060271945D+00
     alpha-beta  T2 =       0.3691063226D+00 E2=     -0.1240889274D+01
     beta-beta   T2 =       0.6829360577D-01 E2=     -0.2060271945D+00
 ANorm=    0.1227067045D+01
 E2 =    -0.1652943663D+01 EUMP2 =    -0.42243177260253D+03
          IDoAtm=1111111111111111111
 NEqPCM:  Using equilibrium solvation (IEInf=0, Eps=  78.3553, EpsInf=   1.7778)
          Differentiating once with respect to electric field.
                with respect to dipole field.
          Differentiating once with respect to nuclear coordinates.
          There are     1 degrees of freedom in the 1st order CPHF.  IDoFFX=0 NUNeed=     1.
 LinEq1:  Iter=  0 NonCon=     1 RMS=1.95D-03 Max=3.56D-02 NDo=     1
 AX will form     1 AO Fock derivatives at one time.
 LinEq1:  Iter=  1 NonCon=     1 RMS=4.79D-04 Max=8.62D-03 NDo=     1
 LinEq1:  Iter=  2 NonCon=     1 RMS=1.73D-04 Max=6.02D-03 NDo=     1
 LinEq1:  Iter=  3 NonCon=     1 RMS=7.40D-05 Max=2.80D-03 NDo=     1
 LinEq1:  Iter=  4 NonCon=     1 RMS=3.00D-05 Max=1.26D-03 NDo=     1
 LinEq1:  Iter=  5 NonCon=     1 RMS=9.38D-06 Max=2.81D-04 NDo=     1
 LinEq1:  Iter=  6 NonCon=     1 RMS=2.47D-06 Max=3.19D-05 NDo=     1
 LinEq1:  Iter=  7 NonCon=     1 RMS=7.86D-07 Max=1.46D-05 NDo=     1
 LinEq1:  Iter=  8 NonCon=     1 RMS=2.17D-07 Max=4.62D-06 NDo=     1
 LinEq1:  Iter=  9 NonCon=     1 RMS=7.88D-08 Max=3.43D-06 NDo=     1
 LinEq1:  Iter= 10 NonCon=     1 RMS=2.41D-08 Max=7.09D-07 NDo=     1
 LinEq1:  Iter= 11 NonCon=     1 RMS=6.67D-09 Max=3.02D-07 NDo=     1
 LinEq1:  Iter= 12 NonCon=     1 RMS=2.71D-09 Max=9.91D-08 NDo=     1
 LinEq1:  Iter= 13 NonCon=     1 RMS=9.51D-10 Max=4.89D-08 NDo=     1
 LinEq1:  Iter= 14 NonCon=     1 RMS=2.42D-10 Max=4.65D-09 NDo=     1
 LinEq1:  Iter= 15 NonCon=     1 RMS=8.44D-11 Max=2.70D-09 NDo=     1
 LinEq1:  Iter= 16 NonCon=     0 RMS=2.68D-11 Max=4.58D-10 NDo=     1
 Linear equations converged to 1.000D-10 1.000D-09 after    16 iterations.
 End of Minotr F.D. properties file   721 does not exist.
 End of Minotr F.D. properties file   722 does not exist.
 End of Minotr F.D. properties file   788 does not exist.
 D1PCM: PCM CHGder 1st derivatives, ID1Alg=3 FixD1E=F DoIter=F DoCFld=F I1PDM=2.
 Calling FoFJK, ICntrl=  10002127 FMM=F ISym2X=0 I1Cent= 0 IOpClX= 0 NMat=1 NMatS=1 NMatT=0.
 ***** Axes restored to original set *****
 -------------------------------------------------------------------
 Center     Atomic                   Forces (Hartrees/Bohr)
 Number     Number              X              Y              Z
 -------------------------------------------------------------------
      1        6          -0.000017959   -0.000010530    0.000046453
      2        8           0.000104632    0.000040678   -0.000018325
      3        6          -0.000122377   -0.000010711   -0.000016768
      4        6          -0.000001063   -0.000002313   -0.000016655
      5        6           0.000022423    0.000000010   -0.000007600
      6        6          -0.000000769    0.000000210    0.000024849
      7        6          -0.000016896   -0.000002417   -0.000021579
      8        6           0.000044668   -0.000002247    0.000015313
      9        1          -0.000005285   -0.000003699   -0.000017211
     10        1           0.000004728    0.000000329   -0.000011018
     11        1           0.000007315    0.000002002    0.000002767
     12        1          -0.000011065    0.000001117    0.000010294
     13        1          -0.000000039    0.000002940    0.000018082
     14        1          -0.000005336    0.000009515    0.000003284
     15        1           0.000009054    0.000002408   -0.000009501
     16        1           0.000002414   -0.000010215   -0.000007266
     17        8          -0.000002725    0.000005298   -0.000004576
     18        1          -0.000004988   -0.000015119   -0.000001223
     19        1          -0.000006733   -0.000007255    0.000010679
 -------------------------------------------------------------------
 Cartesian Forces:  Max     0.000122377 RMS     0.000025637

 GradGradGradGradGradGradGradGradGradGradGradGradGradGradGradGradGradGrad
 Berny optimization.
 Using GEDIIS/GDIIS optimizer.
 FormGI is forming the generalized inverse of G from B-inverse, IUseBI=4.
 Internal  Forces:  Max     0.000079279 RMS     0.000013058
 Search for a local minimum.
 Step number  10 out of a maximum of   95
 All quantities printed in internal units (Hartrees-Bohrs-Radians)
 Mixed Optimization -- En-DIIS/RFO-DIIS
 Swapping is turned off.
 Update second derivatives using D2CorX and points    1    2    3    4    5
                                                      6    7    8    9   10
 DE= -6.66D-07 DEPred=-3.97D-07 R= 1.68D+00
 Trust test= 1.68D+00 RLast= 9.09D-03 DXMaxT set to 5.05D-01
 ITU=  0  1  1  1  1  1  1  1  1  0
     Eigenvalues ---    0.00140   0.00599   0.01039   0.01122   0.01466
     Eigenvalues ---    0.01538   0.02051   0.02068   0.02080   0.02099
     Eigenvalues ---    0.02103   0.02118   0.02124   0.02133   0.02161
     Eigenvalues ---    0.02236   0.04061   0.07625   0.08143   0.15094
     Eigenvalues ---    0.15977   0.15992   0.16000   0.16002   0.16003
     Eigenvalues ---    0.16045   0.16095   0.16230   0.22003   0.22055
     Eigenvalues ---    0.22752   0.23022   0.32319   0.34436   0.34531
     Eigenvalues ---    0.35009   0.35105   0.35138   0.35211   0.35533
     Eigenvalues ---    0.37331   0.40195   0.41666   0.42730   0.45243
     Eigenvalues ---    0.45871   0.46156   0.47654   0.50674   0.52991
     Eigenvalues ---    0.58204
 En-DIIS/RFO-DIIS/Sim-DIIS IScMMF=       -3 using points:    10    9    8    7    6    5    4    3    2
 RFO step:  Lambda=-2.25996825D-07.
 DIIS inversion failure, remove point   9.
 DIIS inversion failure, remove point   8.
 DIIS inversion failure, remove point   7.
 DIIS inversion failure, remove point   6.
 RFO-DIIS uses    5 points instead of    9
 DidBck=F Rises=F RFO-DIIS coefs:    1.78862   -0.93573    0.08450    0.04467    0.01794
                  RFO-DIIS coefs:    0.00000    0.00000    0.00000    0.00000
 Iteration  1 RMS(Cart)=  0.00104007 RMS(Int)=  0.00000092
 Iteration  2 RMS(Cart)=  0.00000103 RMS(Int)=  0.00000021
 Iteration  3 RMS(Cart)=  0.00000000 RMS(Int)=  0.00000021
 Variable       Old X    -DE/DX   Delta X   Delta X   Delta X     New X
                                 (Linear)    (Quad)   (Total)
    R1        2.70210  -0.00003  -0.00015  -0.00001  -0.00016   2.70194
    R2        2.05005   0.00000   0.00006  -0.00005   0.00001   2.05006
    R3        2.05924   0.00001   0.00007  -0.00003   0.00004   2.05928
    R4        2.05916   0.00001   0.00008  -0.00003   0.00005   2.05921
    R5        2.58911  -0.00008  -0.00038   0.00004  -0.00034   2.58877
    R6        3.52850   0.00001   0.00245  -0.00074   0.00171   3.53020
    R7        2.64210   0.00001   0.00003  -0.00002   0.00000   2.64211
    R8        2.63693   0.00003   0.00018  -0.00007   0.00011   2.63704
    R9        2.62678   0.00001   0.00012  -0.00008   0.00004   2.62683
   R10        2.04550   0.00001   0.00009  -0.00005   0.00003   2.04553
   R11        2.64002   0.00000   0.00005  -0.00006  -0.00001   2.64001
   R12        2.04513   0.00001   0.00006  -0.00003   0.00003   2.04515
   R13        2.62964   0.00003   0.00010  -0.00003   0.00007   2.62971
   R14        2.04373   0.00001   0.00006  -0.00005   0.00002   2.04375
   R15        2.64136  -0.00001   0.00000  -0.00005  -0.00005   2.64131
   R16        2.04535   0.00001   0.00006  -0.00004   0.00002   2.04537
   R17        2.04037   0.00002   0.00010  -0.00004   0.00006   2.04043
   R18        1.83588   0.00001  -0.00020   0.00011  -0.00008   1.83580
   R19        1.81890   0.00001  -0.00003   0.00001  -0.00001   1.81889
    A1        1.84576  -0.00001   0.00018  -0.00021  -0.00003   1.84573
    A2        1.93114   0.00001   0.00013  -0.00006   0.00007   1.93121
    A3        1.93099   0.00001   0.00013  -0.00004   0.00009   1.93108
    A4        1.91762  -0.00000  -0.00014   0.00009  -0.00005   1.91757
    A5        1.91730   0.00000  -0.00013   0.00014   0.00001   1.91731
    A6        1.91982  -0.00001  -0.00016   0.00007  -0.00009   1.91973
    A7        2.03931   0.00002   0.00039  -0.00018   0.00020   2.03951
    A8        2.08527  -0.00002  -0.00067  -0.00030  -0.00097   2.08430
    A9        2.15678  -0.00000   0.00031   0.00054   0.00086   2.15764
   A10        2.02177   0.00002   0.00012   0.00001   0.00013   2.02191
   A11        2.16163  -0.00001   0.00017  -0.00016   0.00001   2.16164
   A12        2.09978  -0.00001  -0.00029   0.00015  -0.00014   2.09964
   A13        2.09196   0.00000   0.00016  -0.00010   0.00006   2.09202
   A14        2.07772   0.00001   0.00028  -0.00012   0.00016   2.07788
   A15        2.11350  -0.00002  -0.00044   0.00022  -0.00022   2.11328
   A16        2.10133   0.00001   0.00005   0.00000   0.00005   2.10138
   A17        2.08336  -0.00002  -0.00014  -0.00001  -0.00015   2.08321
   A18        2.09849   0.00001   0.00009   0.00001   0.00010   2.09859
   A19        2.08289  -0.00001  -0.00013   0.00006  -0.00008   2.08282
   A20        2.10035   0.00000   0.00006  -0.00002   0.00004   2.10039
   A21        2.09994   0.00000   0.00008  -0.00004   0.00004   2.09998
   A22        2.11049   0.00000   0.00003  -0.00001   0.00001   2.11050
   A23        2.09692   0.00001   0.00009  -0.00002   0.00006   2.09698
   A24        2.07578  -0.00001  -0.00011   0.00004  -0.00008   2.07570
   A25        2.07992   0.00001   0.00019  -0.00009   0.00010   2.08001
   A26        2.11714  -0.00001  -0.00010   0.00000  -0.00010   2.11705
   A27        2.08612   0.00000  -0.00009   0.00009   0.00000   2.08613
   A28        1.81867   0.00001   0.00058  -0.00040   0.00018   1.81885
   A29        3.12676  -0.00000  -0.00083   0.00090   0.00007   3.12683
   A30        3.05667  -0.00000  -0.00159   0.00088  -0.00071   3.05595
    D1       -3.14051   0.00000   0.00089  -0.00029   0.00060  -3.13991
    D2       -0.06132   0.00001   0.00135   0.00081   0.00216  -0.05916
    D3       -1.06482  -0.00000   0.00090  -0.00034   0.00056  -1.06426
    D4        2.01437   0.00001   0.00135   0.00077   0.00212   2.01649
    D5        1.06744  -0.00000   0.00087  -0.00031   0.00056   1.06800
    D6       -2.13656   0.00001   0.00133   0.00079   0.00212  -2.13444
    D7        3.13752   0.00000  -0.00055   0.00041  -0.00013   3.13739
    D8       -0.00405   0.00000  -0.00041   0.00028  -0.00013  -0.00417
    D9        0.06113  -0.00001  -0.00099  -0.00070  -0.00169   0.05944
   D10       -3.08043  -0.00001  -0.00085  -0.00083  -0.00169  -3.08212
   D11        1.33709  -0.00000   0.00221   0.00014   0.00235   1.33944
   D12       -1.90395   0.00001   0.00211   0.00163   0.00374  -1.90021
   D13        3.14102   0.00000   0.00023  -0.00013   0.00011   3.14113
   D14       -0.00095   0.00000   0.00009  -0.00007   0.00002  -0.00093
   D15       -0.00060   0.00000   0.00011  -0.00000   0.00010  -0.00049
   D16        3.14061  -0.00000  -0.00004   0.00005   0.00002   3.14063
   D17       -3.14098  -0.00000  -0.00023   0.00011  -0.00012  -3.14110
   D18        0.00036  -0.00000  -0.00028   0.00011  -0.00017   0.00019
   D19        0.00064  -0.00000  -0.00009  -0.00003  -0.00011   0.00053
   D20       -3.14120  -0.00000  -0.00014  -0.00003  -0.00016  -3.14137
   D21        0.00027  -0.00000  -0.00003   0.00003  -0.00000   0.00027
   D22       -3.14157  -0.00000  -0.00021   0.00014  -0.00007   3.14154
   D23       -3.14093   0.00000   0.00012  -0.00003   0.00009  -3.14084
   D24        0.00041   0.00000  -0.00007   0.00008   0.00002   0.00043
   D25        0.00000  -0.00000  -0.00006  -0.00002  -0.00008  -0.00008
   D26       -3.14155  -0.00000  -0.00008  -0.00001  -0.00009   3.14155
   D27       -3.14134   0.00000   0.00013  -0.00014  -0.00001  -3.14135
   D28        0.00030  -0.00000   0.00010  -0.00012  -0.00002   0.00028
   D29        0.00005   0.00000   0.00008  -0.00000   0.00007   0.00012
   D30        3.14150  -0.00000  -0.00008   0.00010   0.00002   3.14152
   D31       -3.14158   0.00000   0.00010  -0.00002   0.00007  -3.14151
   D32       -0.00013   0.00000  -0.00006   0.00008   0.00002  -0.00011
   D33       -0.00037   0.00000  -0.00000   0.00003   0.00003  -0.00034
   D34        3.14147  -0.00000   0.00004   0.00003   0.00007   3.14155
   D35        3.14136   0.00000   0.00015  -0.00007   0.00008   3.14144
   D36        0.00002   0.00000   0.00020  -0.00007   0.00013   0.00015
         Item               Value     Threshold  Converged?
 Maximum Force            0.000079     0.000450     YES
 RMS     Force            0.000013     0.000300     YES
 Maximum Displacement     0.003612     0.001800     NO 
 RMS     Displacement     0.001040     0.001200     YES
 Predicted change in Energy=-1.045819D-07
 GradGradGradGradGradGradGradGradGradGradGradGradGradGradGradGradGradGrad

                          Input orientation:                          
 ---------------------------------------------------------------------
 Center     Atomic      Atomic             Coordinates (Angstroms)
 Number     Number       Type             X           Y           Z
 ---------------------------------------------------------------------
      1          6           0       -0.026123   -0.030068    0.116434
      2          8           0        0.006074    0.009936    1.545318
      3          6           0        1.241829    0.016541    2.136539
      4          6           0        1.248744    0.061159    3.533952
      5          6           0        2.457556    0.070515    4.220204
      6          6           0        3.667127    0.035909    3.522036
      7          6           0        3.650556   -0.008173    2.131253
      8          6           0        2.443102   -0.018060    1.427278
      9          1           0        2.456561   -0.052494    0.348162
     10          1           0        4.579919   -0.035255    1.577119
     11          1           0        4.607091    0.043265    4.056887
     12          1           0        2.453376    0.105203    5.301889
     13          1           0        0.305174    0.088376    4.063695
     14          1           0       -1.076539   -0.027402   -0.154683
     15          1           0        0.467050    0.846123   -0.303762
     16          1           0        0.449203   -0.938261   -0.253253
     17          8           0       -2.416153    0.296853    2.995200
     18          1           0       -1.596148    0.148745    2.495806
     19          1           0       -2.856107   -0.559185    2.986368
 ---------------------------------------------------------------------
                    Distance matrix (angstroms):
                    1          2          3          4          5
     1  C    0.000000
     2  O    1.429806   0.000000
     3  C    2.385518   1.369918   0.000000
     4  C    3.648703   2.345532   1.398142   0.000000
     5  C    4.797886   3.628837   2.413000   1.390057   0.000000
     6  C    5.024199   4.160697   2.793215   2.418544   1.397032
     7  C    4.192605   3.691327   2.408860   2.782278   2.406898
     8  C    2.795626   2.440046   1.395459   2.422982   2.794368
     9  H    2.493576   2.727997   2.163015   3.408958   3.873996
    10  H    4.832106   4.574179   3.385038   3.864611   3.391388
    11  H    6.082698   5.241989   3.874718   3.398863   2.155902
    12  H    5.749361   4.484439   3.390450   2.139785   1.082248
    13  H    3.962910   2.537290   2.143925   1.082448   2.158139
    14  H    1.084843   2.015799   3.259824   4.361285   5.624861
    15  H    1.089722   2.081058   2.691385   3.994403   5.002994
    16  H    1.089687   2.080937   2.692769   3.997628   5.006289
    17  O    3.755851   2.837545   3.767852   3.711775   5.030398
    18  H    2.856285   1.868104   2.863680   3.029658   4.405927
    19  H    4.065132   3.254628   4.224541   4.187419   5.491256
                    6          7          8          9         10
     6  C    0.000000
     7  C    1.391580   0.000000
     8  C    2.426759   1.397720   0.000000
     9  H    3.398052   2.146392   1.079749   0.000000
    10  H    2.149641   1.082365   2.142133   2.453422   0.000000
    11  H    1.081504   2.150738   3.406090   4.288192   2.481160
    12  H    2.155428   3.391021   3.876585   4.956237   4.291366
    13  H    3.405713   3.864613   3.395992   4.295754   4.946897
    14  H    6.002053   5.250837   3.858829   3.568792   5.915633
    15  H    5.053085   4.098027   2.765519   2.278305   4.607627
    16  H    5.055378   4.098730   2.765246   2.275032   4.607439
    17  O    6.111624   6.135503   5.115653   5.556276   7.146067
    18  H    5.363576   5.261694   4.181521   4.591005   6.246731
    19  H    6.572189   6.585704   5.550243   5.953261   7.586499
                   11         12         13         14         15
    11  H    0.000000
    12  H    2.488443   0.000000
    13  H    4.302159   2.479552   0.000000
    14  H    7.074317   6.500159   4.440411   0.000000
    15  H    6.066282   5.993144   4.435658   1.779870   0.000000
    16  H    6.068668   5.997093   4.439682   1.779682   1.785188
    17  O    7.107562   5.391647   2.931000   3.438237   4.415621
    18  H    6.397521   4.926930   2.465146   2.706680   3.546929
    19  H    7.563615   5.830408   3.402009   3.649091   4.882952
                   16         17         18         19
    16  H    0.000000
    17  O    4.504245   0.000000
    18  H    3.594770   0.971462   0.000000
    19  H    4.643697   0.962517   1.526208   0.000000
 Stoichiometry    C7H10O2
 Framework group  C1[X(C7H10O2)]
 Deg. of freedom    51
 Full point group                 C1      NOp   1
 Largest Abelian subgroup         C1      NOp   1
 Largest concise Abelian subgroup C1      NOp   1
                         Standard orientation:                         
 ---------------------------------------------------------------------
 Center     Atomic      Atomic             Coordinates (Angstroms)
 Number     Number       Type             X           Y           Z
 ---------------------------------------------------------------------
      1          6           0        1.642976    1.907195    0.008841
      2          8           0        1.296071    0.520246    0.028189
      3          6           0       -0.039601    0.216160    0.014508
      4          6           0       -0.354818   -1.145912    0.028577
      5          6           0       -1.685201   -1.548653    0.016845
      6          6           0       -2.710715   -0.600318   -0.009265
      7          6           0       -2.387541    0.753143   -0.023340
      8          6           0       -1.054570    1.173474   -0.011858
      9          1           0       -0.829483    2.229440   -0.023230
     10          1           0       -3.171577    1.499058   -0.043654
     11          1           0       -3.745481   -0.914684   -0.018416
     12          1           0       -1.919901   -2.605089    0.027831
     13          1           0        0.448469   -1.871200    0.048097
     14          1           0        2.727250    1.939800    0.021940
     15          1           0        1.269019    2.384276   -0.896722
     16          1           0        1.246818    2.414574    0.888070
     17          8           0        3.341728   -1.439453   -0.134699
     18          1           0        2.650286   -0.765305   -0.029001
     19          1           0        3.759037   -1.487747    0.731304
 ---------------------------------------------------------------------
 Rotational constants (GHZ):           2.6198338           0.9972036           0.7273760
 Standard basis: Aug-CC-pVTZ (5D, 7F)
 There are   745 symmetry adapted cartesian basis functions of A   symmetry.
 There are   644 symmetry adapted basis functions of A   symmetry.
   644 basis functions,   918 primitive gaussians,   745 cartesian basis functions
    34 alpha electrons       34 beta electrons
       nuclear repulsion energy       428.7569360471 Hartrees.
 NAtoms=   19 NActive=   19 NUniq=   19 SFac= 1.00D+00 NAtFMM=   60 NAOKFM=F Big=F
 Integral buffers will be    131072 words long.
 Raffenetti 1 integral format.
 Two-electron integral symmetry is turned on.
 ------------------------------------------------------------------------------
 Polarizable Continuum Model (PCM)
 =================================
 Model                : PCM.
 Atomic radii         : UFF (Universal Force Field).
 Polarization charges : Total charges.
 Charge compensation  : None.
 Solution method      : On-the-fly selection.
 Cavity type          : Scaled VdW (van der Waals Surface) (Alpha=1.100).
 Cavity algorithm     : GePol (No added spheres)
                        Default sphere list used, NSphG=   19.
                        Lebedev-Laikov grids with approx.  5.0 points / Ang**2.
                        Smoothing algorithm: York/Karplus (Gamma=1.0000).
                        Polarization charges: spherical gaussians, with
                                              point-specific exponents (IZeta= 3).
                        Self-potential: point-specific (ISelfS= 7).
                        Self-field    : sphere-specific E.n sum rule (ISelfD= 2).
 1st derivatives      : Analytical E(r).r(x)/FMM algorithm (CHGder, D1EAlg=3).
                        Cavity 1st derivative terms included.
 Solvent              : Water, Eps=  78.355300 Eps(inf)=   1.777849
 ------------------------------------------------------------------------------
 Spheres list:
 ISph  on   Nord     Re0    Alpha      Xe            Ye            Ze
    1   C      1    1.9255  1.100      1.642976      1.907195      0.008841
    2   O      2    1.7500  1.100      1.296071      0.520246      0.028189
    3   C      3    1.9255  1.100     -0.039601      0.216160      0.014508
    4   C      4    1.9255  1.100     -0.354818     -1.145912      0.028577
    5   C      5    1.9255  1.100     -1.685201     -1.548653      0.016845
    6   C      6    1.9255  1.100     -2.710715     -0.600318     -0.009265
    7   C      7    1.9255  1.100     -2.387541      0.753143     -0.023340
    8   C      8    1.9255  1.100     -1.054570      1.173474     -0.011858
    9   H      9    1.4430  1.100     -0.829483      2.229440     -0.023230
   10   H     10    1.4430  1.100     -3.171577      1.499058     -0.043654
   11   H     11    1.4430  1.100     -3.745481     -0.914684     -0.018416
   12   H     12    1.4430  1.100     -1.919901     -2.605089      0.027831
   13   H     13    1.4430  1.100      0.448469     -1.871200      0.048097
   14   H     14    1.4430  1.100      2.727250      1.939800      0.021940
   15   H     15    1.4430  1.100      1.269019      2.384276     -0.896722
   16   H     16    1.4430  1.100      1.246818      2.414574      0.888070
   17   O     17    1.7500  1.100      3.341728     -1.439453     -0.134699
   18   H     18    1.4430  1.100      2.650286     -0.765305     -0.029001
   19   H     19    1.4430  1.100      3.759037     -1.487747      0.731304
 ------------------------------------------------------------------------------
 One-electron integrals computed using PRISM.
 NBasis=   644 RedAO= T EigKep=  1.24D-06  NBF=   644
 NBsUse=   642 1.00D-06 EigRej=  6.37D-07 NBFU=   642
 Initial guess from the checkpoint file:  "output.chk"
 B after Tr=    -0.000000    0.000000   -0.000000
         Rot=    1.000000   -0.000021    0.000002   -0.000062 Ang=  -0.01 deg.
 Requested convergence on RMS density matrix=1.00D-08 within 128 cycles.
 Requested convergence on MAX density matrix=1.00D-06.
 Requested convergence on             energy=1.00D-06.
 No special actions if energy rises.
 Inv3:  Mode=1 IEnd=     7622508.
 Iteration    1 A*A^-1 deviation from unit magnitude is 3.22D-15 for   1266.
 Iteration    1 A*A^-1 deviation from orthogonality  is 1.78D-15 for   1483   1272.
 Iteration    1 A^-1*A deviation from unit magnitude is 2.89D-15 for    199.
 Iteration    1 A^-1*A deviation from orthogonality  is 2.66D-15 for   1352    486.
 Error on total polarization charges =  0.01418
 SCF Done:  E(RHF) =  -420.778846390     A.U. after    7 cycles
            NFock=  7  Conv=0.54D-08     -V/T= 2.0015
 ExpMin= 2.53D-02 ExpMax= 1.53D+04 ExpMxC= 5.22D+02 IAcc=3 IRadAn=         5 AccDes= 0.00D+00
 HarFok:  IExCor=  205 AccDes= 0.00D+00 IRadAn=         5 IDoV=-2 UseB2=F ITyADJ=14
 ICtDFT= 12500011 ScaDFX=  1.000000  1.000000  1.000000  1.000000
 Range of M.O.s used for correlation:    10   642
 NBasis=   644 NAE=    34 NBE=    34 NFC=     9 NFV=     0
 NROrb=    633 NOA=    25 NOB=    25 NVA=   608 NVB=   608

 **** Warning!!: The largest alpha MO coefficient is  0.16878271D+03

 Disk-based method using ON**2 memory for 25 occupieds at a time.
 Estimated scratch disk usage= 21584122112 words.
 Actual    scratch disk usage= 19522202368 words.
 JobTyp=1 Pass  1:  I=  10 to  34 NPSUse= 12 ParTrn=T ParDer=T DoDerP=T.
 (rs|ai) integrals will be sorted in core.
 Spin components of T(2) and E(2):
     alpha-alpha T2 =       0.6829232452D-01 E2=     -0.2060241450D+00
     alpha-beta  T2 =       0.3691021936D+00 E2=     -0.1240878099D+01
     beta-beta   T2 =       0.6829232452D-01 E2=     -0.2060241450D+00
 ANorm=    0.1227064319D+01
 E2 =    -0.1652926389D+01 EUMP2 =    -0.42243177277964D+03
          IDoAtm=1111111111111111111
 NEqPCM:  Using equilibrium solvation (IEInf=0, Eps=  78.3553, EpsInf=   1.7778)
          Differentiating once with respect to electric field.
                with respect to dipole field.
          Differentiating once with respect to nuclear coordinates.
          There are     1 degrees of freedom in the 1st order CPHF.  IDoFFX=0 NUNeed=     1.
 LinEq1:  Iter=  0 NonCon=     1 RMS=1.95D-03 Max=3.56D-02 NDo=     1
 AX will form     1 AO Fock derivatives at one time.
 LinEq1:  Iter=  1 NonCon=     1 RMS=4.79D-04 Max=8.65D-03 NDo=     1
 LinEq1:  Iter=  2 NonCon=     1 RMS=1.73D-04 Max=6.04D-03 NDo=     1
 LinEq1:  Iter=  3 NonCon=     1 RMS=7.40D-05 Max=2.81D-03 NDo=     1
 LinEq1:  Iter=  4 NonCon=     1 RMS=3.00D-05 Max=1.26D-03 NDo=     1
 LinEq1:  Iter=  5 NonCon=     1 RMS=9.38D-06 Max=2.81D-04 NDo=     1
 LinEq1:  Iter=  6 NonCon=     1 RMS=2.47D-06 Max=3.20D-05 NDo=     1
 LinEq1:  Iter=  7 NonCon=     1 RMS=7.86D-07 Max=1.47D-05 NDo=     1
 LinEq1:  Iter=  8 NonCon=     1 RMS=2.17D-07 Max=4.61D-06 NDo=     1
 LinEq1:  Iter=  9 NonCon=     1 RMS=7.88D-08 Max=3.44D-06 NDo=     1
 LinEq1:  Iter= 10 NonCon=     1 RMS=2.41D-08 Max=7.04D-07 NDo=     1
 LinEq1:  Iter= 11 NonCon=     1 RMS=6.65D-09 Max=3.01D-07 NDo=     1
 LinEq1:  Iter= 12 NonCon=     1 RMS=2.71D-09 Max=9.90D-08 NDo=     1
 LinEq1:  Iter= 13 NonCon=     1 RMS=9.49D-10 Max=4.90D-08 NDo=     1
 LinEq1:  Iter= 14 NonCon=     1 RMS=2.41D-10 Max=4.67D-09 NDo=     1
 LinEq1:  Iter= 15 NonCon=     1 RMS=8.43D-11 Max=2.71D-09 NDo=     1
 LinEq1:  Iter= 16 NonCon=     0 RMS=2.68D-11 Max=4.58D-10 NDo=     1
 Linear equations converged to 1.000D-10 1.000D-09 after    16 iterations.
 End of Minotr F.D. properties file   721 does not exist.
 End of Minotr F.D. properties file   722 does not exist.
 End of Minotr F.D. properties file   788 does not exist.
 D1PCM: PCM CHGder 1st derivatives, ID1Alg=3 FixD1E=F DoIter=F DoCFld=F I1PDM=2.
 Calling FoFJK, ICntrl=  10002127 FMM=F ISym2X=0 I1Cent= 0 IOpClX= 0 NMat=1 NMatS=1 NMatT=0.
 ***** Axes restored to original set *****
 -------------------------------------------------------------------
 Center     Atomic                   Forces (Hartrees/Bohr)
 Number     Number              X              Y              Z
 -------------------------------------------------------------------
      1        6          -0.000002141   -0.000011134   -0.000011244
      2        8          -0.000019394    0.000043584   -0.000001909
      3        6           0.000012986   -0.000015424    0.000011177
      4        6          -0.000000467    0.000003788    0.000011371
      5        6           0.000007712    0.000003658   -0.000007481
      6        6          -0.000004154   -0.000002524    0.000001792
      7        6           0.000000211    0.000001811   -0.000002522
      8        6          -0.000001195   -0.000006237   -0.000001782
      9        1          -0.000002663   -0.000000403    0.000000412
     10        1           0.000001904   -0.000001308    0.000000591
     11        1           0.000001134    0.000000226   -0.000001551
     12        1           0.000000953   -0.000000647    0.000000810
     13        1          -0.000001785    0.000000754   -0.000004480
     14        1          -0.000001139    0.000004977   -0.000001443
     15        1           0.000002475   -0.000002638    0.000000286
     16        1          -0.000002350   -0.000001506    0.000002774
     17        8          -0.000017690    0.000024251    0.000006618
     18        1           0.000022104   -0.000027938   -0.000005462
     19        1           0.000003498   -0.000013287    0.000002044
 -------------------------------------------------------------------
 Cartesian Forces:  Max     0.000043584 RMS     0.000010221

 GradGradGradGradGradGradGradGradGradGradGradGradGradGradGradGradGradGrad
 Berny optimization.
 Using GEDIIS/GDIIS optimizer.
 FormGI is forming the generalized inverse of G from B-inverse, IUseBI=4.
 Internal  Forces:  Max     0.000017095 RMS     0.000005002
 Search for a local minimum.
 Step number  11 out of a maximum of   95
 All quantities printed in internal units (Hartrees-Bohrs-Radians)
 Mixed Optimization -- En-DIIS/RFO-DIIS
 Swapping is turned off.
 Update second derivatives using D2CorX and points    1    2    3    4    5
                                                      6    7    8    9   10
                                                     11
 DE= -1.77D-07 DEPred=-1.05D-07 R= 1.69D+00
 Trust test= 1.69D+00 RLast= 6.75D-03 DXMaxT set to 5.05D-01
 ITU=  0  0  1  1  1  1  1  1  1  1  0
     Eigenvalues ---    0.00115   0.00321   0.01034   0.01099   0.01478
     Eigenvalues ---    0.01486   0.02050   0.02068   0.02083   0.02100
     Eigenvalues ---    0.02103   0.02115   0.02126   0.02135   0.02169
     Eigenvalues ---    0.02284   0.04401   0.07631   0.08138   0.15772
     Eigenvalues ---    0.15952   0.15992   0.16000   0.16001   0.16007
     Eigenvalues ---    0.16098   0.16207   0.16743   0.21964   0.22024
     Eigenvalues ---    0.22792   0.23235   0.33491   0.34436   0.34526
     Eigenvalues ---    0.35011   0.35104   0.35136   0.35219   0.35650
     Eigenvalues ---    0.37479   0.40437   0.41660   0.42920   0.45448
     Eigenvalues ---    0.46157   0.46507   0.47884   0.51682   0.52971
     Eigenvalues ---    0.57250
 En-DIIS/RFO-DIIS/Sim-DIIS IScMMF=       -3 using points:    11   10    9    8    7    6    5    4    3    2
 RFO step:  Lambda=-1.72117107D-07.
 DIIS inversion failure, remove point  10.
 DIIS inversion failure, remove point   9.
 DIIS inversion failure, remove point   8.
 DIIS inversion failure, remove point   7.
 DIIS inversion failure, remove point   6.
 DIIS inversion failure, remove point   5.
 DIIS inversion failure, remove point   4.
 RFO-DIIS uses    3 points instead of   10
 DidBck=F Rises=F RFO-DIIS coefs:    2.64387   -1.86686    0.22298    0.00000    0.00000
                  RFO-DIIS coefs:    0.00000    0.00000    0.00000    0.00000    0.00000
 Iteration  1 RMS(Cart)=  0.00157669 RMS(Int)=  0.00000300
 Iteration  2 RMS(Cart)=  0.00000307 RMS(Int)=  0.00000051
 Iteration  3 RMS(Cart)=  0.00000000 RMS(Int)=  0.00000051
 Variable       Old X    -DE/DX   Delta X   Delta X   Delta X     New X
                                 (Linear)    (Quad)   (Total)
    R1        2.70194   0.00001  -0.00024   0.00018  -0.00006   2.70188
    R2        2.05006   0.00000   0.00000   0.00001   0.00001   2.05007
    R3        2.05928  -0.00000   0.00005  -0.00003   0.00002   2.05930
    R4        2.05921  -0.00000   0.00007  -0.00004   0.00003   2.05924
    R5        2.58877   0.00002  -0.00048   0.00028  -0.00020   2.58857
    R6        3.53020  -0.00001   0.00184  -0.00087   0.00097   3.53117
    R7        2.64211   0.00000   0.00000   0.00000   0.00001   2.64211
    R8        2.63704  -0.00000   0.00015  -0.00008   0.00007   2.63711
    R9        2.62683   0.00000   0.00005  -0.00001   0.00004   2.62687
   R10        2.04553  -0.00000   0.00004  -0.00001   0.00002   2.04555
   R11        2.64001  -0.00000  -0.00003   0.00001  -0.00002   2.63999
   R12        2.04515   0.00000   0.00004  -0.00002   0.00002   2.04517
   R13        2.62971  -0.00000   0.00010  -0.00005   0.00004   2.62975
   R14        2.04375   0.00000   0.00002  -0.00001   0.00001   2.04375
   R15        2.64131   0.00000  -0.00008   0.00005  -0.00003   2.64128
   R16        2.04537   0.00000   0.00003  -0.00001   0.00002   2.04539
   R17        2.04043  -0.00000   0.00008  -0.00004   0.00003   2.04046
   R18        1.83580   0.00002  -0.00007   0.00004  -0.00003   1.83576
   R19        1.81889   0.00001  -0.00001   0.00002   0.00001   1.81891
    A1        1.84573   0.00000  -0.00009   0.00016   0.00007   1.84581
    A2        1.93121  -0.00000   0.00009  -0.00006   0.00004   1.93125
    A3        1.93108  -0.00000   0.00011  -0.00009   0.00002   1.93110
    A4        1.91757  -0.00000  -0.00005  -0.00000  -0.00006   1.91751
    A5        1.91731   0.00000   0.00005  -0.00003   0.00002   1.91733
    A6        1.91973   0.00000  -0.00011   0.00003  -0.00008   1.91965
    A7        2.03951  -0.00000   0.00025  -0.00009   0.00016   2.03967
    A8        2.08430   0.00001  -0.00101   0.00008  -0.00093   2.08338
    A9        2.15764  -0.00000   0.00089   0.00004   0.00093   2.15857
   A10        2.02191   0.00001   0.00022  -0.00009   0.00012   2.02203
   A11        2.16164  -0.00001  -0.00004   0.00001  -0.00003   2.16162
   A12        2.09964   0.00000  -0.00018   0.00008  -0.00010   2.09954
   A13        2.09202  -0.00000   0.00006  -0.00004   0.00002   2.09205
   A14        2.07788  -0.00000   0.00022  -0.00015   0.00007   2.07795
   A15        2.11328   0.00001  -0.00029   0.00019  -0.00010   2.11319
   A16        2.10138   0.00000   0.00008  -0.00003   0.00005   2.10143
   A17        2.08321  -0.00000  -0.00023   0.00012  -0.00011   2.08311
   A18        2.09859  -0.00000   0.00015  -0.00009   0.00006   2.09865
   A19        2.08282   0.00000  -0.00010   0.00006  -0.00005   2.08277
   A20        2.10039   0.00000   0.00006  -0.00002   0.00003   2.10042
   A21        2.09998  -0.00000   0.00005  -0.00003   0.00001   2.09999
   A22        2.11050  -0.00000   0.00001  -0.00002  -0.00001   2.11049
   A23        2.09698  -0.00000   0.00009  -0.00006   0.00003   2.09701
   A24        2.07570   0.00000  -0.00010   0.00008  -0.00002   2.07568
   A25        2.08001   0.00000   0.00013  -0.00005   0.00008   2.08009
   A26        2.11705  -0.00000  -0.00015   0.00005  -0.00010   2.11695
   A27        2.08613   0.00000   0.00002  -0.00000   0.00002   2.08614
   A28        1.81885  -0.00001   0.00018  -0.00017   0.00001   1.81886
   A29        3.12683   0.00001   0.00023   0.00061   0.00084   3.12767
   A30        3.05595  -0.00000  -0.00091   0.00050  -0.00041   3.05554
    D1       -3.13991  -0.00000   0.00061  -0.00044   0.00018  -3.13973
    D2       -0.05916   0.00001   0.00300   0.00009   0.00308  -0.05608
    D3       -1.06426  -0.00000   0.00054  -0.00038   0.00017  -1.06409
    D4        2.01649   0.00001   0.00293   0.00015   0.00308   2.01957
    D5        1.06800  -0.00000   0.00054  -0.00044   0.00010   1.06810
    D6       -2.13444   0.00001   0.00293   0.00008   0.00301  -2.13143
    D7        3.13739   0.00000   0.00014   0.00010   0.00023   3.13762
    D8       -0.00417   0.00000   0.00014   0.00015   0.00029  -0.00388
    D9        0.05944  -0.00001  -0.00229  -0.00045  -0.00274   0.05670
   D10       -3.08212  -0.00001  -0.00229  -0.00039  -0.00268  -3.08480
   D11        1.33944  -0.00000   0.00432  -0.00029   0.00402   1.34346
   D12       -1.90021   0.00001   0.00652   0.00045   0.00697  -1.89324
   D13        3.14113   0.00000   0.00015  -0.00001   0.00014   3.14127
   D14       -0.00093   0.00000   0.00002   0.00004   0.00007  -0.00087
   D15       -0.00049   0.00000   0.00015  -0.00007   0.00008  -0.00041
   D16        3.14063  -0.00000   0.00002  -0.00001   0.00001   3.14064
   D17       -3.14110  -0.00000  -0.00017   0.00003  -0.00014  -3.14124
   D18        0.00019  -0.00000  -0.00023   0.00008  -0.00016   0.00003
   D19        0.00053  -0.00000  -0.00017   0.00009  -0.00008   0.00044
   D20       -3.14137   0.00000  -0.00023   0.00014  -0.00010  -3.14147
   D21        0.00027  -0.00000  -0.00000  -0.00004  -0.00004   0.00023
   D22        3.14154   0.00000  -0.00007   0.00006  -0.00002   3.14152
   D23       -3.14084  -0.00000   0.00013  -0.00010   0.00003  -3.14081
   D24        0.00043   0.00000   0.00006  -0.00000   0.00005   0.00048
   D25       -0.00008   0.00000  -0.00012   0.00012   0.00000  -0.00008
   D26        3.14155   0.00000  -0.00012   0.00008  -0.00004   3.14151
   D27       -3.14135  -0.00000  -0.00005   0.00003  -0.00002  -3.14137
   D28        0.00028  -0.00000  -0.00005  -0.00001  -0.00006   0.00022
   D29        0.00012  -0.00000   0.00010  -0.00011  -0.00000   0.00011
   D30        3.14152  -0.00000   0.00004  -0.00005  -0.00000   3.14151
   D31       -3.14151  -0.00000   0.00010  -0.00007   0.00004  -3.14147
   D32       -0.00011   0.00000   0.00004  -0.00001   0.00004  -0.00007
   D33       -0.00034   0.00000   0.00004   0.00000   0.00004  -0.00030
   D34        3.14155   0.00000   0.00011  -0.00005   0.00006  -3.14158
   D35        3.14144  -0.00000   0.00010  -0.00006   0.00004   3.14149
   D36        0.00015  -0.00000   0.00016  -0.00011   0.00006   0.00020
         Item               Value     Threshold  Converged?
 Maximum Force            0.000017     0.000450     YES
 RMS     Force            0.000005     0.000300     YES
 Maximum Displacement     0.006755     0.001800     NO 
 RMS     Displacement     0.001575     0.001200     NO 
 Predicted change in Energy=-7.872154D-08
 GradGradGradGradGradGradGradGradGradGradGradGradGradGradGradGradGradGrad

                          Input orientation:                          
 ---------------------------------------------------------------------
 Center     Atomic      Atomic             Coordinates (Angstroms)
 Number     Number       Type             X           Y           Z
 ---------------------------------------------------------------------
      1          6           0       -0.026168   -0.029059    0.116657
      2          8           0        0.006263    0.011707    1.545480
      3          6           0        1.241914    0.017433    2.136679
      4          6           0        1.249013    0.062527    3.534080
      5          6           0        2.457907    0.071221    4.220239
      6          6           0        3.667417    0.035428    3.522045
      7          6           0        3.650696   -0.009168    2.131256
      8          6           0        2.443185   -0.018403    1.427402
      9          1           0        2.456499   -0.053311    0.348282
     10          1           0        4.579984   -0.037168    1.577024
     11          1           0        4.607426    0.042305    4.056830
     12          1           0        2.453728    0.106305    5.301921
     13          1           0        0.305547    0.090697    4.063986
     14          1           0       -1.076603   -0.025329   -0.154399
     15          1           0        0.467955    0.846324   -0.304135
     16          1           0        0.448125   -0.937979   -0.252611
     17          8           0       -2.418301    0.295002    2.993120
     18          1           0       -1.597338    0.147953    2.495023
     19          1           0       -2.854956   -0.562760    2.987564
 ---------------------------------------------------------------------
                    Distance matrix (angstroms):
                    1          2          3          4          5
     1  C    0.000000
     2  O    1.429772   0.000000
     3  C    2.385515   1.369812   0.000000
     4  C    3.648733   2.345536   1.398146   0.000000
     5  C    4.797923   3.628834   2.413039   1.390078   0.000000
     6  C    5.024281   4.160700   2.793318   2.418586   1.397022
     7  C    4.192653   3.691269   2.408935   2.782290   2.406877
     8  C    2.795688   2.439967   1.395496   2.422951   2.794314
     9  H    2.493567   2.727851   2.163004   3.408922   3.873960
    10  H    4.832120   4.574091   3.385100   3.864631   3.391392
    11  H    6.082784   5.241996   3.874826   3.398915   2.155916
    12  H    5.749362   4.484404   3.390449   2.139747   1.082259
    13  H    3.963052   2.537456   2.143983   1.082461   2.158112
    14  H    1.084849   2.015827   3.259814   4.361316   5.624904
    15  H    1.089734   2.081062   2.691402   3.994531   5.003065
    16  H    1.089701   2.080931   2.692883   3.997682   5.006405
    17  O    3.755177   2.838033   3.769312   3.714280   5.033220
    18  H    2.855964   1.868617   2.864751   3.031278   4.407638
    19  H    4.065584   3.255179   4.224331   4.187149   5.490713
                    6          7          8          9         10
     6  C    0.000000
     7  C    1.391604   0.000000
     8  C    2.426762   1.397705   0.000000
     9  H    3.398083   2.146405   1.079766   0.000000
    10  H    2.149687   1.082374   2.142113   2.453418   0.000000
    11  H    1.081508   2.150771   3.406101   4.288235   2.481231
    12  H    2.155464   3.391044   3.876540   4.956211   4.291434
    13  H    3.405719   3.864639   3.396024   4.295788   4.946932
    14  H    6.002138   5.250889   3.858892   3.568793   5.915653
    15  H    5.053095   4.097907   2.765412   2.278003   4.607397
    16  H    5.055629   4.099021   2.765560   2.275363   4.607742
    17  O    6.114173   6.137431   5.117006   5.556993   7.147843
    18  H    5.365173   5.262972   4.182501   4.591580   6.247904
    19  H    6.571518   6.585076   5.549840   5.952890   7.585789
                   11         12         13         14         15
    11  H    0.000000
    12  H    2.488527   0.000000
    13  H    4.302157   2.479396   0.000000
    14  H    7.074406   6.500153   4.440560   0.000000
    15  H    6.066275   5.993228   4.435970   1.779848   0.000000
    16  H    6.068939   5.997149   4.439765   1.779711   1.785156
    17  O    7.110287   5.394704   2.933913   3.436516   4.416597
    18  H    6.399180   4.928645   2.466961   2.705666   3.548020
    19  H    7.562842   5.829752   3.402127   3.650109   4.884929
                   16         17         18         19
    16  H    0.000000
    17  O    4.502379   0.000000
    18  H    3.593419   0.971445   0.000000
    19  H    4.642183   0.962524   1.526208   0.000000
 Stoichiometry    C7H10O2
 Framework group  C1[X(C7H10O2)]
 Deg. of freedom    51
 Full point group                 C1      NOp   1
 Largest Abelian subgroup         C1      NOp   1
 Largest concise Abelian subgroup C1      NOp   1
                         Standard orientation:                         
 ---------------------------------------------------------------------
 Center     Atomic      Atomic             Coordinates (Angstroms)
 Number     Number       Type             X           Y           Z
 ---------------------------------------------------------------------
      1          6           0        1.642968    1.906695    0.008371
      2          8           0        1.295767    0.519841    0.026664
      3          6           0       -0.039835    0.215888    0.013820
      4          6           0       -0.355311   -1.146136    0.027127
      5          6           0       -1.685792   -1.548644    0.015987
      6          6           0       -2.711196   -0.600168   -0.008720
      7          6           0       -2.387792    0.753270   -0.022000
      8          6           0       -1.054752    1.173349   -0.011096
      9          1           0       -0.829460    2.229296   -0.021773
     10          1           0       -3.171697    1.499364   -0.041229
     11          1           0       -3.746021   -0.914366   -0.017447
     12          1           0       -1.920556   -2.605082    0.026360
     13          1           0        0.447804   -1.871662    0.045535
     14          1           0        2.727266    1.939112    0.020400
     15          1           0        1.268221    2.384821   -0.896328
     16          1           0        1.247761    2.413314    0.888484
     17          8           0        3.344006   -1.438124   -0.133085
     18          1           0        2.651407   -0.765053   -0.028262
     19          1           0        3.757356   -1.489011    0.734674
 ---------------------------------------------------------------------
 Rotational constants (GHZ):           2.6211594           0.9966079           0.7271471
 Standard basis: Aug-CC-pVTZ (5D, 7F)
 There are   745 symmetry adapted cartesian basis functions of A   symmetry.
 There are   644 symmetry adapted basis functions of A   symmetry.
   644 basis functions,   918 primitive gaussians,   745 cartesian basis functions
    34 alpha electrons       34 beta electrons
       nuclear repulsion energy       428.7378358254 Hartrees.
 NAtoms=   19 NActive=   19 NUniq=   19 SFac= 1.00D+00 NAtFMM=   60 NAOKFM=F Big=F
 Integral buffers will be    131072 words long.
 Raffenetti 1 integral format.
 Two-electron integral symmetry is turned on.
 ------------------------------------------------------------------------------
 Polarizable Continuum Model (PCM)
 =================================
 Model                : PCM.
 Atomic radii         : UFF (Universal Force Field).
 Polarization charges : Total charges.
 Charge compensation  : None.
 Solution method      : On-the-fly selection.
 Cavity type          : Scaled VdW (van der Waals Surface) (Alpha=1.100).
 Cavity algorithm     : GePol (No added spheres)
                        Default sphere list used, NSphG=   19.
                        Lebedev-Laikov grids with approx.  5.0 points / Ang**2.
                        Smoothing algorithm: York/Karplus (Gamma=1.0000).
                        Polarization charges: spherical gaussians, with
                                              point-specific exponents (IZeta= 3).
                        Self-potential: point-specific (ISelfS= 7).
                        Self-field    : sphere-specific E.n sum rule (ISelfD= 2).
 1st derivatives      : Analytical E(r).r(x)/FMM algorithm (CHGder, D1EAlg=3).
                        Cavity 1st derivative terms included.
 Solvent              : Water, Eps=  78.355300 Eps(inf)=   1.777849
 ------------------------------------------------------------------------------
 Spheres list:
 ISph  on   Nord     Re0    Alpha      Xe            Ye            Ze
    1   C      1    1.9255  1.100      1.642968      1.906695      0.008371
    2   O      2    1.7500  1.100      1.295767      0.519841      0.026664
    3   C      3    1.9255  1.100     -0.039835      0.215888      0.013820
    4   C      4    1.9255  1.100     -0.355311     -1.146136      0.027127
    5   C      5    1.9255  1.100     -1.685792     -1.548644      0.015987
    6   C      6    1.9255  1.100     -2.711196     -0.600168     -0.008720
    7   C      7    1.9255  1.100     -2.387792      0.753270     -0.022000
    8   C      8    1.9255  1.100     -1.054752      1.173349     -0.011096
    9   H      9    1.4430  1.100     -0.829460      2.229296     -0.021773
   10   H     10    1.4430  1.100     -3.171697      1.499364     -0.041229
   11   H     11    1.4430  1.100     -3.746021     -0.914366     -0.017447
   12   H     12    1.4430  1.100     -1.920556     -2.605082      0.026360
   13   H     13    1.4430  1.100      0.447804     -1.871662      0.045535
   14   H     14    1.4430  1.100      2.727266      1.939112      0.020400
   15   H     15    1.4430  1.100      1.268221      2.384821     -0.896328
   16   H     16    1.4430  1.100      1.247761      2.413314      0.888484
   17   O     17    1.7500  1.100      3.344006     -1.438124     -0.133085
   18   H     18    1.4430  1.100      2.651407     -0.765053     -0.028262
   19   H     19    1.4430  1.100      3.757356     -1.489011      0.734674
 ------------------------------------------------------------------------------
 One-electron integrals computed using PRISM.
 NBasis=   644 RedAO= T EigKep=  1.24D-06  NBF=   644
 NBsUse=   642 1.00D-06 EigRej=  6.37D-07 NBFU=   642
 Initial guess from the checkpoint file:  "output.chk"
 B after Tr=    -0.000000   -0.000000    0.000000
         Rot=    1.000000   -0.000036    0.000008   -0.000036 Ang=  -0.01 deg.
 Requested convergence on RMS density matrix=1.00D-08 within 128 cycles.
 Requested convergence on MAX density matrix=1.00D-06.
 Requested convergence on             energy=1.00D-06.
 No special actions if energy rises.
 Inv3:  Mode=1 IEnd=     7632075.
 Iteration    1 A*A^-1 deviation from unit magnitude is 3.33D-15 for   1400.
 Iteration    1 A*A^-1 deviation from orthogonality  is 2.00D-15 for   1535    354.
 Iteration    1 A^-1*A deviation from unit magnitude is 3.11D-15 for   1400.
 Iteration    1 A^-1*A deviation from orthogonality  is 1.85D-15 for   1205    925.
 Error on total polarization charges =  0.01418
 SCF Done:  E(RHF) =  -420.778856781     A.U. after    7 cycles
            NFock=  7  Conv=0.65D-08     -V/T= 2.0015
 ExpMin= 2.53D-02 ExpMax= 1.53D+04 ExpMxC= 5.22D+02 IAcc=3 IRadAn=         5 AccDes= 0.00D+00
 HarFok:  IExCor=  205 AccDes= 0.00D+00 IRadAn=         5 IDoV=-2 UseB2=F ITyADJ=14
 ICtDFT= 12500011 ScaDFX=  1.000000  1.000000  1.000000  1.000000
 Range of M.O.s used for correlation:    10   642
 NBasis=   644 NAE=    34 NBE=    34 NFC=     9 NFV=     0
 NROrb=    633 NOA=    25 NOB=    25 NVA=   608 NVB=   608

 **** Warning!!: The largest alpha MO coefficient is  0.16852224D+03

 Disk-based method using ON**2 memory for 25 occupieds at a time.
 Estimated scratch disk usage= 21580671488 words.
 Actual    scratch disk usage= 19519463936 words.
 JobTyp=1 Pass  1:  I=  10 to  34 NPSUse= 12 ParTrn=T ParDer=T DoDerP=T.
 (rs|ai) integrals will be sorted in core.
 Spin components of T(2) and E(2):
     alpha-alpha T2 =       0.6829167479D-01 E2=     -0.2060221160D+00
     alpha-beta  T2 =       0.3691009233D+00 E2=     -0.1240871931D+01
     beta-beta   T2 =       0.6829167479D-01 E2=     -0.2060221160D+00
 ANorm=    0.1227063272D+01
 E2 =    -0.1652916163D+01 EUMP2 =    -0.42243177294433D+03
          IDoAtm=1111111111111111111
 NEqPCM:  Using equilibrium solvation (IEInf=0, Eps=  78.3553, EpsInf=   1.7778)
          Differentiating once with respect to electric field.
                with respect to dipole field.
          Differentiating once with respect to nuclear coordinates.
          There are     1 degrees of freedom in the 1st order CPHF.  IDoFFX=0 NUNeed=     1.
 LinEq1:  Iter=  0 NonCon=     1 RMS=1.95D-03 Max=3.55D-02 NDo=     1
 AX will form     1 AO Fock derivatives at one time.
 LinEq1:  Iter=  1 NonCon=     1 RMS=4.79D-04 Max=8.68D-03 NDo=     1
 LinEq1:  Iter=  2 NonCon=     1 RMS=1.73D-04 Max=6.05D-03 NDo=     1
 LinEq1:  Iter=  3 NonCon=     1 RMS=7.40D-05 Max=2.82D-03 NDo=     1
 LinEq1:  Iter=  4 NonCon=     1 RMS=3.00D-05 Max=1.26D-03 NDo=     1
 LinEq1:  Iter=  5 NonCon=     1 RMS=9.38D-06 Max=2.81D-04 NDo=     1
 LinEq1:  Iter=  6 NonCon=     1 RMS=2.47D-06 Max=3.20D-05 NDo=     1
 LinEq1:  Iter=  7 NonCon=     1 RMS=7.86D-07 Max=1.46D-05 NDo=     1
 LinEq1:  Iter=  8 NonCon=     1 RMS=2.17D-07 Max=4.59D-06 NDo=     1
 LinEq1:  Iter=  9 NonCon=     1 RMS=7.88D-08 Max=3.45D-06 NDo=     1
 LinEq1:  Iter= 10 NonCon=     1 RMS=2.41D-08 Max=7.00D-07 NDo=     1
 LinEq1:  Iter= 11 NonCon=     1 RMS=6.64D-09 Max=3.00D-07 NDo=     1
 LinEq1:  Iter= 12 NonCon=     1 RMS=2.70D-09 Max=9.90D-08 NDo=     1
 LinEq1:  Iter= 13 NonCon=     1 RMS=9.48D-10 Max=4.91D-08 NDo=     1
 LinEq1:  Iter= 14 NonCon=     1 RMS=2.41D-10 Max=4.68D-09 NDo=     1
 LinEq1:  Iter= 15 NonCon=     1 RMS=8.42D-11 Max=2.72D-09 NDo=     1
 LinEq1:  Iter= 16 NonCon=     0 RMS=2.68D-11 Max=4.58D-10 NDo=     1
 Linear equations converged to 1.000D-10 1.000D-09 after    16 iterations.
 End of Minotr F.D. properties file   721 does not exist.
 End of Minotr F.D. properties file   722 does not exist.
 End of Minotr F.D. properties file   788 does not exist.
 D1PCM: PCM CHGder 1st derivatives, ID1Alg=3 FixD1E=F DoIter=F DoCFld=F I1PDM=2.
 Calling FoFJK, ICntrl=  10002127 FMM=F ISym2X=0 I1Cent= 0 IOpClX= 0 NMat=1 NMatS=1 NMatT=0.
 ***** Axes restored to original set *****
 -------------------------------------------------------------------
 Center     Atomic                   Forces (Hartrees/Bohr)
 Number     Number              X              Y              Z
 -------------------------------------------------------------------
      1        6           0.000023328   -0.000010358   -0.000041594
      2        8          -0.000105615    0.000043466    0.000007599
      3        6           0.000099338   -0.000014023    0.000021766
      4        6          -0.000000618    0.000008924    0.000015942
      5        6          -0.000014270    0.000000761   -0.000000800
      6        6          -0.000003880   -0.000000494   -0.000017845
      7        6           0.000007794    0.000001302    0.000011824
      8        6          -0.000029276   -0.000009644   -0.000014018
      9        1           0.000002565    0.000002140    0.000010793
     10        1          -0.000002073   -0.000001962    0.000006437
     11        1          -0.000002416   -0.000001015   -0.000002717
     12        1           0.000008971   -0.000000435   -0.000005573
     13        1           0.000001203   -0.000000323   -0.000015281
     14        1           0.000001542    0.000001103    0.000006603
     15        1          -0.000001884   -0.000003890    0.000007546
     16        1          -0.000007208    0.000001714    0.000006593
     17        8          -0.000020370    0.000018940    0.000007282
     18        1           0.000034011   -0.000029922   -0.000004169
     19        1           0.000008859   -0.000006283   -0.000000388
 -------------------------------------------------------------------
 Cartesian Forces:  Max     0.000105615 RMS     0.000023700

 GradGradGradGradGradGradGradGradGradGradGradGradGradGradGradGradGradGrad
 Berny optimization.
 Using GEDIIS/GDIIS optimizer.
 FormGI is forming the generalized inverse of G from B-inverse, IUseBI=4.
 Internal  Forces:  Max     0.000065128 RMS     0.000011216
 Search for a local minimum.
 Step number  12 out of a maximum of   95
 All quantities printed in internal units (Hartrees-Bohrs-Radians)
 Mixed Optimization -- En-DIIS/RFO-DIIS
 Swapping is turned off.
 Update second derivatives using D2CorX and points    1    2    3    4    5
                                                      6    7    8    9   10
                                                     11   12
 DE= -1.65D-07 DEPred=-7.87D-08 R= 2.09D+00
 Trust test= 2.09D+00 RLast= 1.06D-02 DXMaxT set to 5.05D-01
 ITU=  0  0  0  1  1  1  1  1  1  1  1  0
     Eigenvalues ---    0.00049   0.00221   0.00908   0.01110   0.01462
     Eigenvalues ---    0.01483   0.02051   0.02068   0.02086   0.02100
     Eigenvalues ---    0.02103   0.02118   0.02125   0.02136   0.02172
     Eigenvalues ---    0.02266   0.04462   0.07662   0.08144   0.15929
     Eigenvalues ---    0.15992   0.15998   0.16000   0.16006   0.16074
     Eigenvalues ---    0.16203   0.16247   0.17104   0.22020   0.22116
     Eigenvalues ---    0.22961   0.26093   0.33500   0.34436   0.34546
     Eigenvalues ---    0.35011   0.35105   0.35145   0.35220   0.35848
     Eigenvalues ---    0.37289   0.40794   0.41745   0.42998   0.45664
     Eigenvalues ---    0.46180   0.46865   0.49850   0.52225   0.52982
     Eigenvalues ---    0.65489
 En-DIIS/RFO-DIIS/Sim-DIIS IScMMF=       -3 using points:    12   11   10    9    8    7    6    5    4    3
 RFO step:  Lambda=-3.87510070D-07.
 DIIS inversion failure, remove point  10.
 DIIS inversion failure, remove point   9.
 DIIS inversion failure, remove point   8.
 DIIS inversion failure, remove point   7.
 DIIS inversion failure, remove point   6.
 DIIS inversion failure, remove point   5.
 DIIS inversion failure, remove point   4.
 DIIS inversion failure, remove point   3.
 RFO-DIIS uses    2 points instead of   10
 DidBck=F Rises=F RFO-DIIS coefs:    3.00000   -2.00000    0.00000    0.00000    0.00000
                  RFO-DIIS coefs:    0.00000    0.00000    0.00000    0.00000    0.00000
 Iteration  1 RMS(Cart)=  0.00360292 RMS(Int)=  0.00001857
 Iteration  2 RMS(Cart)=  0.00001816 RMS(Int)=  0.00000243
 Iteration  3 RMS(Cart)=  0.00000000 RMS(Int)=  0.00000243
 Variable       Old X    -DE/DX   Delta X   Delta X   Delta X     New X
                                 (Linear)    (Quad)   (Total)
    R1        2.70188   0.00002  -0.00013   0.00002  -0.00011   2.70177
    R2        2.05007  -0.00000   0.00002  -0.00001   0.00001   2.05008
    R3        2.05930  -0.00001   0.00004  -0.00001   0.00003   2.05933
    R4        2.05924  -0.00001   0.00005  -0.00001   0.00005   2.05929
    R5        2.58857   0.00007  -0.00040   0.00011  -0.00029   2.58828
    R6        3.53117  -0.00002   0.00194  -0.00093   0.00101   3.53219
    R7        2.64211  -0.00001   0.00002  -0.00003  -0.00001   2.64210
    R8        2.63711  -0.00002   0.00014  -0.00004   0.00010   2.63721
    R9        2.62687  -0.00001   0.00008  -0.00003   0.00005   2.62692
   R10        2.04555  -0.00001   0.00005  -0.00002   0.00003   2.04558
   R11        2.63999  -0.00000  -0.00004   0.00001  -0.00003   2.63996
   R12        2.04517  -0.00001   0.00004  -0.00000   0.00004   2.04521
   R13        2.62975  -0.00002   0.00009  -0.00002   0.00007   2.62982
   R14        2.04375  -0.00000   0.00002   0.00001   0.00002   2.04378
   R15        2.64128   0.00000  -0.00006   0.00001  -0.00005   2.64123
   R16        2.04539  -0.00001   0.00003  -0.00001   0.00003   2.04542
   R17        2.04046  -0.00001   0.00007  -0.00001   0.00006   2.04052
   R18        1.83576   0.00001  -0.00007   0.00005  -0.00002   1.83575
   R19        1.81891   0.00000   0.00003   0.00000   0.00003   1.81894
    A1        1.84581  -0.00001   0.00014  -0.00015  -0.00001   1.84580
    A2        1.93125  -0.00001   0.00007  -0.00002   0.00006   1.93131
    A3        1.93110  -0.00000   0.00004   0.00002   0.00005   1.93115
    A4        1.91751   0.00001  -0.00012   0.00004  -0.00007   1.91743
    A5        1.91733   0.00000   0.00004   0.00002   0.00006   1.91740
    A6        1.91965   0.00001  -0.00017   0.00008  -0.00009   1.91956
    A7        2.03967  -0.00002   0.00032  -0.00010   0.00021   2.03988
    A8        2.08338   0.00003  -0.00185   0.00056  -0.00130   2.08208
    A9        2.15857  -0.00000   0.00185  -0.00040   0.00144   2.16001
   A10        2.02203  -0.00002   0.00025  -0.00010   0.00015   2.02218
   A11        2.16162   0.00000  -0.00006   0.00003  -0.00003   2.16159
   A12        2.09954   0.00002  -0.00019   0.00007  -0.00012   2.09942
   A13        2.09205  -0.00001   0.00005  -0.00001   0.00003   2.09208
   A14        2.07795  -0.00001   0.00014  -0.00003   0.00011   2.07806
   A15        2.11319   0.00002  -0.00019   0.00005  -0.00014   2.11304
   A16        2.10143  -0.00001   0.00009  -0.00003   0.00006   2.10149
   A17        2.08311   0.00001  -0.00021   0.00006  -0.00015   2.08296
   A18        2.09865  -0.00001   0.00012  -0.00003   0.00009   2.09874
   A19        2.08277   0.00001  -0.00009   0.00003  -0.00006   2.08271
   A20        2.10042  -0.00000   0.00006  -0.00002   0.00005   2.10047
   A21        2.09999  -0.00000   0.00003  -0.00001   0.00002   2.10001
   A22        2.11049  -0.00000  -0.00001   0.00000  -0.00001   2.11048
   A23        2.09701  -0.00000   0.00006  -0.00002   0.00004   2.09705
   A24        2.07568   0.00001  -0.00004   0.00001  -0.00003   2.07565
   A25        2.08009  -0.00001   0.00016  -0.00006   0.00010   2.08020
   A26        2.11695   0.00001  -0.00020   0.00006  -0.00014   2.11681
   A27        2.08614   0.00000   0.00004  -0.00000   0.00004   2.08618
   A28        1.81886  -0.00002   0.00002  -0.00002   0.00000   1.81886
   A29        3.12767   0.00001   0.00167   0.00010   0.00177   3.12944
   A30        3.05554  -0.00000  -0.00082   0.00009  -0.00074   3.05481
    D1       -3.13973  -0.00000   0.00036  -0.00048  -0.00012  -3.13986
    D2       -0.05608   0.00001   0.00617   0.00061   0.00678  -0.04930
    D3       -1.06409  -0.00001   0.00034  -0.00053  -0.00019  -1.06427
    D4        2.01957   0.00001   0.00615   0.00057   0.00672   2.02628
    D5        1.06810  -0.00000   0.00020  -0.00043  -0.00023   1.06787
    D6       -2.13143   0.00001   0.00602   0.00066   0.00668  -2.12475
    D7        3.13762   0.00000   0.00047   0.00040   0.00087   3.13849
    D8       -0.00388  -0.00000   0.00058   0.00037   0.00096  -0.00292
    D9        0.05670  -0.00001  -0.00548  -0.00079  -0.00627   0.05043
   D10       -3.08480  -0.00001  -0.00536  -0.00081  -0.00618  -3.09098
   D11        1.34346  -0.00000   0.00805   0.00230   0.01035   1.35381
   D12       -1.89324   0.00001   0.01394   0.00351   0.01745  -1.87579
   D13        3.14127  -0.00000   0.00027  -0.00004   0.00023   3.14150
   D14       -0.00087  -0.00000   0.00013  -0.00004   0.00010  -0.00077
   D15       -0.00041  -0.00000   0.00016  -0.00002   0.00014  -0.00027
   D16        3.14064   0.00000   0.00002  -0.00001   0.00001   3.14065
   D17       -3.14124   0.00000  -0.00028   0.00004  -0.00024  -3.14149
   D18        0.00003   0.00000  -0.00031   0.00009  -0.00023  -0.00019
   D19        0.00044   0.00000  -0.00017   0.00002  -0.00015   0.00029
   D20       -3.14147   0.00000  -0.00020   0.00006  -0.00013   3.14159
   D21        0.00023   0.00000  -0.00008   0.00002  -0.00006   0.00017
   D22        3.14152   0.00000  -0.00004  -0.00001  -0.00005   3.14147
   D23       -3.14081  -0.00000   0.00006   0.00002   0.00008  -3.14074
   D24        0.00048  -0.00000   0.00010  -0.00002   0.00009   0.00057
   D25       -0.00008   0.00000   0.00001  -0.00003  -0.00002  -0.00010
   D26        3.14151   0.00000  -0.00008  -0.00000  -0.00008   3.14143
   D27       -3.14137  -0.00000  -0.00004   0.00001  -0.00003  -3.14140
   D28        0.00022  -0.00000  -0.00012   0.00003  -0.00009   0.00013
   D29        0.00011  -0.00000  -0.00001   0.00002   0.00001   0.00013
   D30        3.14151   0.00000  -0.00001   0.00001  -0.00000   3.14151
   D31       -3.14147  -0.00000   0.00007   0.00000   0.00007  -3.14140
   D32       -0.00007   0.00000   0.00008  -0.00002   0.00006  -0.00002
   D33       -0.00030  -0.00000   0.00009  -0.00002   0.00007  -0.00023
   D34       -3.14158  -0.00000   0.00012  -0.00007   0.00005  -3.14152
   D35        3.14149  -0.00000   0.00009  -0.00000   0.00009   3.14157
   D36        0.00020  -0.00000   0.00012  -0.00005   0.00007   0.00027
         Item               Value     Threshold  Converged?
 Maximum Force            0.000065     0.000450     YES
 RMS     Force            0.000011     0.000300     YES
 Maximum Displacement     0.015634     0.001800     NO 
 RMS     Displacement     0.003595     0.001200     NO 
 Predicted change in Energy=-1.936736D-07
 GradGradGradGradGradGradGradGradGradGradGradGradGradGradGradGradGradGrad

                          Input orientation:                          
 ---------------------------------------------------------------------
 Center     Atomic      Atomic             Coordinates (Angstroms)
 Number     Number       Type             X           Y           Z
 ---------------------------------------------------------------------
      1          6           0       -0.026147   -0.026802    0.116694
      2          8           0        0.006478    0.016012    1.545396
      3          6           0        1.241918    0.019646    2.136697
      4          6           0        1.249128    0.065713    3.534060
      5          6           0        2.458052    0.072710    4.220243
      6          6           0        3.667533    0.034175    3.522173
      7          6           0        3.650741   -0.011468    2.131381
      8          6           0        2.443239   -0.019029    1.427546
      9          1           0        2.456450   -0.054848    0.348425
     10          1           0        4.579972   -0.041591    1.577134
     11          1           0        4.607550    0.039808    4.056983
     12          1           0        2.453759    0.108614    5.301916
     13          1           0        0.305774    0.096088    4.064074
     14          1           0       -1.076599   -0.021070   -0.154290
     15          1           0        0.469890    0.846847   -0.305498
     16          1           0        0.446130   -0.937309   -0.251322
     17          8           0       -2.421978    0.290881    2.989132
     18          1           0       -1.599162    0.146380    2.493369
     19          1           0       -2.850437   -0.571033    2.992329
 ---------------------------------------------------------------------
                    Distance matrix (angstroms):
                    1          2          3          4          5
     1  C    0.000000
     2  O    1.429715   0.000000
     3  C    2.385488   1.369657   0.000000
     4  C    3.648736   2.345513   1.398141   0.000000
     5  C    4.797943   3.628807   2.413082   1.390106   0.000000
     6  C    5.024367   4.160684   2.793450   2.418639   1.397008
     7  C    4.192696   3.691177   2.409031   2.782303   2.406852
     8  C    2.795757   2.439860   1.395551   2.422908   2.794243
     9  H    2.493546   2.727659   2.162996   3.408875   3.873919
    10  H    4.832125   4.573967   3.385184   3.864660   3.391406
    11  H    6.082882   5.241993   3.874969   3.398987   2.155940
    12  H    5.749330   4.484329   3.390441   2.139694   1.082277
    13  H    3.963216   2.537662   2.144060   1.082476   2.158064
    14  H    1.084857   2.015779   3.259723   4.361246   5.624864
    15  H    1.089752   2.081068   2.691580   3.994946   5.003440
    16  H    1.089727   2.080940   2.692893   3.997496   5.006283
    17  O    3.753908   2.838543   3.771517   3.718154   5.037651
    18  H    2.855338   1.869152   2.866184   3.033530   4.410047
    19  H    4.067195   3.255795   4.222366   4.183940   5.486551
                    6          7          8          9         10
     6  C    0.000000
     7  C    1.391642   0.000000
     8  C    2.426765   1.397678   0.000000
     9  H    3.398135   2.146427   1.079796   0.000000
    10  H    2.149758   1.082389   2.142082   2.453416   0.000000
    11  H    1.081520   2.150826   3.406118   4.288309   2.481338
    12  H    2.155522   3.391088   3.876486   4.956188   4.291543
    13  H    3.405718   3.864671   3.396069   4.295839   4.946978
    14  H    6.002184   5.250917   3.858946   3.568795   5.915661
    15  H    5.053358   4.097914   2.765374   2.277518   4.607212
    16  H    5.055737   4.099267   2.765914   2.275922   4.608059
    17  O    6.118184   6.140445   5.119075   5.558050   7.150635
    18  H    5.367411   5.264735   4.183819   4.592305   6.249521
    19  H    6.567415   6.581768   5.547635   5.951447   7.582484
                   11         12         13         14         15
    11  H    0.000000
    12  H    2.488656   0.000000
    13  H    4.302150   2.479164   0.000000
    14  H    7.074466   6.500033   4.440639   0.000000
    15  H    6.066530   5.993649   4.436635   1.779823   0.000000
    16  H    6.069074   5.996915   4.439623   1.779779   1.785136
    17  O    7.114605   5.399538   2.938380   3.433432   4.418889
    18  H    6.401525   4.931079   2.469499   2.703925   3.550392
    19  H    7.558319   5.824999   3.399317   3.653789   4.889848
                   16         17         18         19
    16  H    0.000000
    17  O    4.498337   0.000000
    18  H    3.590395   0.971435   0.000000
    19  H    4.639266   0.962540   1.526215   0.000000
 Stoichiometry    C7H10O2
 Framework group  C1[X(C7H10O2)]
 Deg. of freedom    51
 Full point group                 C1      NOp   1
 Largest Abelian subgroup         C1      NOp   1
 Largest concise Abelian subgroup C1      NOp   1
                         Standard orientation:                         
 ---------------------------------------------------------------------
 Center     Atomic      Atomic             Coordinates (Angstroms)
 Number     Number       Type             X           Y           Z
 ---------------------------------------------------------------------
      1          6           0        1.642964    1.905928    0.007484
      2          8           0        1.295347    0.519202    0.023012
      3          6           0       -0.040165    0.215482    0.012113
      4          6           0       -0.356009   -1.146468    0.023747
      5          6           0       -1.686634   -1.548634    0.014097
      6          6           0       -2.711884   -0.599935   -0.007379
      7          6           0       -2.388149    0.753479   -0.018919
      8          6           0       -1.055008    1.173183   -0.009473
      9          1           0       -0.829411    2.229109   -0.018697
     10          1           0       -3.171874    1.499844   -0.035645
     11          1           0       -3.746807   -0.913880   -0.015023
     12          1           0       -1.921490   -2.605083    0.023112
     13          1           0        0.446860   -1.872350    0.039580
     14          1           0        2.727302    1.937948    0.017533
     15          1           0        1.266733    2.386459   -0.895345
     16          1           0        1.249526    2.410586    0.889546
     17          8           0        3.347709   -1.435769   -0.129387
     18          1           0        2.652966   -0.764593   -0.026716
     19          1           0        3.751054   -1.493716    0.742645
 ---------------------------------------------------------------------
 Rotational constants (GHZ):           2.6233189           0.9957276           0.7268160
 Standard basis: Aug-CC-pVTZ (5D, 7F)
 There are   745 symmetry adapted cartesian basis functions of A   symmetry.
 There are   644 symmetry adapted basis functions of A   symmetry.
   644 basis functions,   918 primitive gaussians,   745 cartesian basis functions
    34 alpha electrons       34 beta electrons
       nuclear repulsion energy       428.7132646788 Hartrees.
 NAtoms=   19 NActive=   19 NUniq=   19 SFac= 1.00D+00 NAtFMM=   60 NAOKFM=F Big=F
 Integral buffers will be    131072 words long.
 Raffenetti 1 integral format.
 Two-electron integral symmetry is turned on.
 ------------------------------------------------------------------------------
 Polarizable Continuum Model (PCM)
 =================================
 Model                : PCM.
 Atomic radii         : UFF (Universal Force Field).
 Polarization charges : Total charges.
 Charge compensation  : None.
 Solution method      : On-the-fly selection.
 Cavity type          : Scaled VdW (van der Waals Surface) (Alpha=1.100).
 Cavity algorithm     : GePol (No added spheres)
                        Default sphere list used, NSphG=   19.
                        Lebedev-Laikov grids with approx.  5.0 points / Ang**2.
                        Smoothing algorithm: York/Karplus (Gamma=1.0000).
                        Polarization charges: spherical gaussians, with
                                              point-specific exponents (IZeta= 3).
                        Self-potential: point-specific (ISelfS= 7).
                        Self-field    : sphere-specific E.n sum rule (ISelfD= 2).
 1st derivatives      : Analytical E(r).r(x)/FMM algorithm (CHGder, D1EAlg=3).
                        Cavity 1st derivative terms included.
 Solvent              : Water, Eps=  78.355300 Eps(inf)=   1.777849
 ------------------------------------------------------------------------------
 Spheres list:
 ISph  on   Nord     Re0    Alpha      Xe            Ye            Ze
    1   C      1    1.9255  1.100      1.642964      1.905928      0.007484
    2   O      2    1.7500  1.100      1.295347      0.519202      0.023012
    3   C      3    1.9255  1.100     -0.040165      0.215482      0.012113
    4   C      4    1.9255  1.100     -0.356009     -1.146468      0.023747
    5   C      5    1.9255  1.100     -1.686634     -1.548634      0.014097
    6   C      6    1.9255  1.100     -2.711884     -0.599935     -0.007379
    7   C      7    1.9255  1.100     -2.388149      0.753479     -0.018919
    8   C      8    1.9255  1.100     -1.055008      1.173183     -0.009473
    9   H      9    1.4430  1.100     -0.829411      2.229109     -0.018697
   10   H     10    1.4430  1.100     -3.171874      1.499844     -0.035645
   11   H     11    1.4430  1.100     -3.746807     -0.913880     -0.015023
   12   H     12    1.4430  1.100     -1.921490     -2.605083      0.023112
   13   H     13    1.4430  1.100      0.446860     -1.872350      0.039580
   14   H     14    1.4430  1.100      2.727302      1.937948      0.017533
   15   H     15    1.4430  1.100      1.266733      2.386459     -0.895345
   16   H     16    1.4430  1.100      1.249526      2.410586      0.889546
   17   O     17    1.7500  1.100      3.347709     -1.435769     -0.129387
   18   H     18    1.4430  1.100      2.652966     -0.764593     -0.026716
   19   H     19    1.4430  1.100      3.751054     -1.493716      0.742645
 ------------------------------------------------------------------------------
 One-electron integrals computed using PRISM.
 NBasis=   644 RedAO= T EigKep=  1.24D-06  NBF=   644
 NBsUse=   642 1.00D-06 EigRej=  6.36D-07 NBFU=   642
 Initial guess from the checkpoint file:  "output.chk"
 B after Tr=     0.000000    0.000000   -0.000000
         Rot=    1.000000   -0.000088    0.000021   -0.000049 Ang=  -0.01 deg.
 Requested convergence on RMS density matrix=1.00D-08 within 128 cycles.
 Requested convergence on MAX density matrix=1.00D-06.
 Requested convergence on             energy=1.00D-06.
 No special actions if energy rises.
 Inv3:  Mode=1 IEnd=     7632075.
 Iteration    1 A*A^-1 deviation from unit magnitude is 2.66D-15 for   1093.
 Iteration    1 A*A^-1 deviation from orthogonality  is 1.70D-15 for    730    449.
 Iteration    1 A^-1*A deviation from unit magnitude is 3.11D-15 for    633.
 Iteration    1 A^-1*A deviation from orthogonality  is 1.46D-15 for   1515    145.
 Error on total polarization charges =  0.01418
 SCF Done:  E(RHF) =  -420.778869305     A.U. after    8 cycles
            NFock=  8  Conv=0.47D-08     -V/T= 2.0015
 ExpMin= 2.53D-02 ExpMax= 1.53D+04 ExpMxC= 5.22D+02 IAcc=3 IRadAn=         5 AccDes= 0.00D+00
 HarFok:  IExCor=  205 AccDes= 0.00D+00 IRadAn=         5 IDoV=-2 UseB2=F ITyADJ=14
 ICtDFT= 12500011 ScaDFX=  1.000000  1.000000  1.000000  1.000000
 Range of M.O.s used for correlation:    10   642
 NBasis=   644 NAE=    34 NBE=    34 NFC=     9 NFV=     0
 NROrb=    633 NOA=    25 NOB=    25 NVA=   608 NVB=   608

 **** Warning!!: The largest alpha MO coefficient is  0.16775611D+03

 Disk-based method using ON**2 memory for 25 occupieds at a time.
 Estimated scratch disk usage= 21580451840 words.
 Actual    scratch disk usage= 19519020032 words.
 JobTyp=1 Pass  1:  I=  10 to  34 NPSUse= 12 ParTrn=T ParDer=T DoDerP=T.
 (rs|ai) integrals will be sorted in core.
 Spin components of T(2) and E(2):
     alpha-alpha T2 =       0.6829084507D-01 E2=     -0.2060197374D+00
     alpha-beta  T2 =       0.3690992805D+00 E2=     -0.1240864484D+01
     beta-beta   T2 =       0.6829084507D-01 E2=     -0.2060197374D+00
 ANorm=    0.1227061926D+01
 E2 =    -0.1652903959D+01 EUMP2 =    -0.42243177326429D+03
          IDoAtm=1111111111111111111
 NEqPCM:  Using equilibrium solvation (IEInf=0, Eps=  78.3553, EpsInf=   1.7778)
          Differentiating once with respect to electric field.
                with respect to dipole field.
          Differentiating once with respect to nuclear coordinates.
          There are     1 degrees of freedom in the 1st order CPHF.  IDoFFX=0 NUNeed=     1.
 LinEq1:  Iter=  0 NonCon=     1 RMS=1.95D-03 Max=3.53D-02 NDo=     1
 AX will form     1 AO Fock derivatives at one time.
 LinEq1:  Iter=  1 NonCon=     1 RMS=4.79D-04 Max=8.73D-03 NDo=     1
 LinEq1:  Iter=  2 NonCon=     1 RMS=1.73D-04 Max=6.08D-03 NDo=     1
 LinEq1:  Iter=  3 NonCon=     1 RMS=7.40D-05 Max=2.83D-03 NDo=     1
 LinEq1:  Iter=  4 NonCon=     1 RMS=3.00D-05 Max=1.27D-03 NDo=     1
 LinEq1:  Iter=  5 NonCon=     1 RMS=9.39D-06 Max=2.81D-04 NDo=     1
 LinEq1:  Iter=  6 NonCon=     1 RMS=2.47D-06 Max=3.21D-05 NDo=     1
 LinEq1:  Iter=  7 NonCon=     1 RMS=7.86D-07 Max=1.47D-05 NDo=     1
 LinEq1:  Iter=  8 NonCon=     1 RMS=2.17D-07 Max=4.56D-06 NDo=     1
 LinEq1:  Iter=  9 NonCon=     1 RMS=7.88D-08 Max=3.47D-06 NDo=     1
 LinEq1:  Iter= 10 NonCon=     1 RMS=2.40D-08 Max=6.93D-07 NDo=     1
 LinEq1:  Iter= 11 NonCon=     1 RMS=6.62D-09 Max=2.98D-07 NDo=     1
 LinEq1:  Iter= 12 NonCon=     1 RMS=2.69D-09 Max=9.90D-08 NDo=     1
 LinEq1:  Iter= 13 NonCon=     1 RMS=9.45D-10 Max=4.94D-08 NDo=     1
 LinEq1:  Iter= 14 NonCon=     1 RMS=2.41D-10 Max=4.68D-09 NDo=     1
 LinEq1:  Iter= 15 NonCon=     1 RMS=8.41D-11 Max=2.74D-09 NDo=     1
 LinEq1:  Iter= 16 NonCon=     0 RMS=2.69D-11 Max=4.59D-10 NDo=     1
 Linear equations converged to 1.000D-10 1.000D-09 after    16 iterations.
 End of Minotr F.D. properties file   721 does not exist.
 End of Minotr F.D. properties file   722 does not exist.
 End of Minotr F.D. properties file   788 does not exist.
 D1PCM: PCM CHGder 1st derivatives, ID1Alg=3 FixD1E=F DoIter=F DoCFld=F I1PDM=2.
 Calling FoFJK, ICntrl=  10002127 FMM=F ISym2X=0 I1Cent= 0 IOpClX= 0 NMat=1 NMatS=1 NMatT=0.
 ***** Axes restored to original set *****
 -------------------------------------------------------------------
 Center     Atomic                   Forces (Hartrees/Bohr)
 Number     Number              X              Y              Z
 -------------------------------------------------------------------
      1        6           0.000045342   -0.000004477   -0.000085509
      2        8          -0.000216945    0.000037598    0.000017324
      3        6           0.000221389   -0.000013536    0.000034108
      4        6           0.000002542    0.000019481    0.000033874
      5        6          -0.000042312    0.000000024    0.000012040
      6        6           0.000000449   -0.000000085   -0.000046050
      7        6           0.000024833    0.000002541    0.000034994
      8        6          -0.000074492   -0.000015000   -0.000034031
      9        1           0.000010070    0.000005680    0.000029458
     10        1          -0.000008404   -0.000002867    0.000015737
     11        1          -0.000010543   -0.000003555   -0.000006392
     12        1           0.000021300   -0.000000752   -0.000017046
     13        1           0.000003696   -0.000002729   -0.000030007
     14        1           0.000007339   -0.000004967    0.000005801
     15        1          -0.000008415   -0.000009225    0.000018148
     16        1          -0.000015572    0.000009478    0.000014156
     17        8          -0.000018405    0.000003981    0.000004038
     18        1           0.000039837   -0.000031172    0.000004487
     19        1           0.000018290    0.000009583   -0.000005129
 -------------------------------------------------------------------
 Cartesian Forces:  Max     0.000221389 RMS     0.000047864

 GradGradGradGradGradGradGradGradGradGradGradGradGradGradGradGradGradGrad
 Berny optimization.
 Using GEDIIS/GDIIS optimizer.
 FormGI is forming the generalized inverse of G from B-inverse, IUseBI=4.
 Internal  Forces:  Max     0.000145364 RMS     0.000023464
 Search for a local minimum.
 Step number  13 out of a maximum of   95
 All quantities printed in internal units (Hartrees-Bohrs-Radians)
 Mixed Optimization -- En-DIIS/RFO-DIIS
 Swapping is turned off.
 Update second derivatives using D2CorX and points    1    2    3    4    5
                                                      6    7    8    9   10
                                                     11   12   13
 DE= -3.20D-07 DEPred=-1.94D-07 R= 1.65D+00
 Trust test= 1.65D+00 RLast= 2.52D-02 DXMaxT set to 5.05D-01
 ITU=  0  0  0  0  1  1  1  1  1  1  1  1  0
     Eigenvalues ---    0.00027   0.00206   0.00829   0.01101   0.01449
     Eigenvalues ---    0.01508   0.02050   0.02068   0.02087   0.02100
     Eigenvalues ---    0.02103   0.02120   0.02126   0.02139   0.02174
     Eigenvalues ---    0.02278   0.04315   0.07653   0.08152   0.15836
     Eigenvalues ---    0.15992   0.16000   0.16002   0.16007   0.16083
     Eigenvalues ---    0.16177   0.16249   0.16919   0.22018   0.22131
     Eigenvalues ---    0.22980   0.26538   0.32950   0.34436   0.34571
     Eigenvalues ---    0.35012   0.35105   0.35155   0.35218   0.35809
     Eigenvalues ---    0.37311   0.40891   0.41744   0.42894   0.45735
     Eigenvalues ---    0.46191   0.46964   0.50094   0.51041   0.52954
     Eigenvalues ---    0.77878
 En-DIIS/RFO-DIIS/Sim-DIIS IScMMF=       -3 using points:    13   12   11   10    9    8    7    6    5    4
 RFO step:  Lambda=-4.17512072D-07.
 DIIS inversion failure, remove point  10.
 DIIS inversion failure, remove point   9.
 DIIS inversion failure, remove point   8.
 DIIS inversion failure, remove point   7.
 DIIS inversion failure, remove point   6.
 DIIS inversion failure, remove point   5.
 DIIS inversion failure, remove point   4.
 DIIS inversion failure, remove point   3.
 RFO-DIIS uses    2 points instead of   10
 DidBck=F Rises=F RFO-DIIS coefs:    2.29917   -1.29917    0.00000    0.00000    0.00000
                  RFO-DIIS coefs:    0.00000    0.00000    0.00000    0.00000    0.00000
 Iteration  1 RMS(Cart)=  0.00472175 RMS(Int)=  0.00003343
 Iteration  2 RMS(Cart)=  0.00003189 RMS(Int)=  0.00000466
 Iteration  3 RMS(Cart)=  0.00000000 RMS(Int)=  0.00000466
 Variable       Old X    -DE/DX   Delta X   Delta X   Delta X     New X
                                 (Linear)    (Quad)   (Total)
    R1        2.70177   0.00005  -0.00014   0.00010  -0.00003   2.70174
    R2        2.05008  -0.00001   0.00002  -0.00000   0.00002   2.05010
    R3        2.05933  -0.00002   0.00005  -0.00002   0.00002   2.05935
    R4        2.05929  -0.00002   0.00006  -0.00003   0.00003   2.05932
    R5        2.58828   0.00015  -0.00038   0.00024  -0.00014   2.58814
    R6        3.53219  -0.00003   0.00131  -0.00150  -0.00019   3.53200
    R7        2.64210  -0.00001  -0.00001   0.00002   0.00001   2.64212
    R8        2.63721  -0.00005   0.00013  -0.00007   0.00006   2.63727
    R9        2.62692  -0.00003   0.00007  -0.00002   0.00005   2.62697
   R10        2.04558  -0.00002   0.00004  -0.00002   0.00002   2.04560
   R11        2.63996   0.00000  -0.00004   0.00002  -0.00002   2.63995
   R12        2.04521  -0.00002   0.00005  -0.00001   0.00003   2.04524
   R13        2.62982  -0.00004   0.00009  -0.00004   0.00005   2.62987
   R14        2.04378  -0.00001   0.00003  -0.00001   0.00002   2.04380
   R15        2.64123   0.00001  -0.00007   0.00004  -0.00003   2.64120
   R16        2.04542  -0.00002   0.00004  -0.00001   0.00003   2.04545
   R17        2.04052  -0.00003   0.00007  -0.00003   0.00004   2.04056
   R18        1.83575   0.00000  -0.00002   0.00007   0.00005   1.83580
   R19        1.81894  -0.00002   0.00004   0.00000   0.00004   1.81898
    A1        1.84580  -0.00000  -0.00001   0.00002   0.00001   1.84581
    A2        1.93131  -0.00001   0.00008  -0.00005   0.00002   1.93133
    A3        1.93115  -0.00001   0.00007  -0.00007   0.00000   1.93116
    A4        1.91743   0.00001  -0.00010   0.00004  -0.00006   1.91738
    A5        1.91740   0.00000   0.00008  -0.00000   0.00008   1.91748
    A6        1.91956   0.00001  -0.00012   0.00006  -0.00005   1.91951
    A7        2.03988  -0.00004   0.00027  -0.00014   0.00011   2.03999
    A8        2.08208   0.00005  -0.00169   0.00100  -0.00072   2.08136
    A9        2.16001  -0.00001   0.00187  -0.00085   0.00100   2.16101
   A10        2.02218  -0.00004   0.00020  -0.00006   0.00014   2.02232
   A11        2.16159   0.00001  -0.00004  -0.00004  -0.00008   2.16151
   A12        2.09942   0.00003  -0.00016   0.00010  -0.00006   2.09935
   A13        2.09208  -0.00001   0.00004  -0.00004   0.00000   2.09208
   A14        2.07806  -0.00002   0.00014  -0.00008   0.00006   2.07812
   A15        2.11304   0.00003  -0.00019   0.00012  -0.00006   2.11298
   A16        2.10149  -0.00001   0.00008  -0.00004   0.00004   2.10153
   A17        2.08296   0.00003  -0.00020   0.00010  -0.00010   2.08286
   A18        2.09874  -0.00001   0.00012  -0.00006   0.00005   2.09880
   A19        2.08271   0.00002  -0.00008   0.00005  -0.00003   2.08267
   A20        2.10047  -0.00001   0.00006  -0.00003   0.00003   2.10050
   A21        2.10001  -0.00001   0.00002  -0.00002   0.00000   2.10001
   A22        2.11048  -0.00000  -0.00001   0.00000  -0.00001   2.11048
   A23        2.09705  -0.00001   0.00005  -0.00004   0.00002   2.09707
   A24        2.07565   0.00001  -0.00004   0.00003  -0.00001   2.07564
   A25        2.08020  -0.00002   0.00013  -0.00007   0.00006   2.08026
   A26        2.11681   0.00002  -0.00018   0.00008  -0.00010   2.11671
   A27        2.08618  -0.00000   0.00005  -0.00001   0.00004   2.08622
   A28        1.81886  -0.00003   0.00000  -0.00008  -0.00008   1.81878
   A29        3.12944   0.00001   0.00230  -0.00012   0.00219   3.13162
   A30        3.05481   0.00000  -0.00096   0.00039  -0.00057   3.05424
    D1       -3.13986  -0.00001  -0.00016  -0.00058  -0.00073  -3.14059
    D2       -0.04930   0.00000   0.00881  -0.00056   0.00824  -0.04106
    D3       -1.06427  -0.00001  -0.00024  -0.00055  -0.00079  -1.06506
    D4        2.02628   0.00000   0.00872  -0.00053   0.00819   2.03447
    D5        1.06787  -0.00000  -0.00029  -0.00055  -0.00084   1.06704
    D6       -2.12475   0.00001   0.00867  -0.00053   0.00814  -2.11662
    D7        3.13849  -0.00000   0.00113   0.00024   0.00137   3.13986
    D8       -0.00292  -0.00001   0.00125   0.00026   0.00151  -0.00141
    D9        0.05043  -0.00002  -0.00815   0.00016  -0.00799   0.04244
   D10       -3.09098  -0.00002  -0.00803   0.00018  -0.00786  -3.09883
   D11        1.35381  -0.00000   0.01344   0.00051   0.01395   1.36777
   D12       -1.87579   0.00001   0.02267   0.00068   0.02336  -1.85243
   D13        3.14150  -0.00000   0.00030  -0.00006   0.00024  -3.14145
   D14       -0.00077  -0.00000   0.00013  -0.00002   0.00011  -0.00066
   D15       -0.00027  -0.00000   0.00019  -0.00008   0.00011  -0.00016
   D16        3.14065   0.00000   0.00001  -0.00004  -0.00002   3.14063
   D17       -3.14149   0.00000  -0.00032   0.00007  -0.00025   3.14145
   D18       -0.00019   0.00000  -0.00030   0.00012  -0.00018  -0.00037
   D19        0.00029   0.00000  -0.00019   0.00009  -0.00010   0.00019
   D20        3.14159   0.00000  -0.00017   0.00013  -0.00004   3.14155
   D21        0.00017   0.00000  -0.00008  -0.00000  -0.00008   0.00009
   D22        3.14147   0.00000  -0.00006   0.00005  -0.00002   3.14145
   D23       -3.14074  -0.00000   0.00010  -0.00005   0.00005  -3.14068
   D24        0.00057  -0.00000   0.00011   0.00000   0.00011   0.00068
   D25       -0.00010   0.00000  -0.00003   0.00007   0.00005  -0.00005
   D26        3.14143   0.00000  -0.00010   0.00007  -0.00003   3.14140
   D27       -3.14140  -0.00000  -0.00004   0.00002  -0.00001  -3.14141
   D28        0.00013   0.00000  -0.00011   0.00002  -0.00010   0.00004
   D29        0.00013  -0.00000   0.00002  -0.00006  -0.00005   0.00008
   D30        3.14151   0.00000  -0.00000  -0.00003  -0.00003   3.14149
   D31       -3.14140  -0.00000   0.00009  -0.00006   0.00003  -3.14137
   D32       -0.00002  -0.00000   0.00007  -0.00002   0.00005   0.00004
   D33       -0.00023  -0.00000   0.00009  -0.00002   0.00007  -0.00015
   D34       -3.14152  -0.00000   0.00007  -0.00006   0.00001  -3.14151
   D35        3.14157  -0.00000   0.00011  -0.00005   0.00006  -3.14156
   D36        0.00027  -0.00000   0.00009  -0.00010  -0.00001   0.00027
         Item               Value     Threshold  Converged?
 Maximum Force            0.000145     0.000450     YES
 RMS     Force            0.000023     0.000300     YES
 Maximum Displacement     0.019908     0.001800     NO 
 RMS     Displacement     0.004709     0.001200     NO 
 Predicted change in Energy=-2.086063D-07
 GradGradGradGradGradGradGradGradGradGradGradGradGradGradGradGradGradGrad

                          Input orientation:                          
 ---------------------------------------------------------------------
 Center     Atomic      Atomic             Coordinates (Angstroms)
 Number     Number       Type             X           Y           Z
 ---------------------------------------------------------------------
      1          6           0       -0.026016   -0.023977    0.116233
      2          8           0        0.006458    0.021716    1.544830
      3          6           0        1.241654    0.022607    2.136482
      4          6           0        1.248747    0.069841    3.533813
      5          6           0        2.457594    0.074524    4.220205
      6          6           0        3.667114    0.032410    3.522427
      7          6           0        3.650453   -0.014408    2.131646
      8          6           0        2.443066   -0.019674    1.427626
      9          1           0        2.456329   -0.056476    0.348515
     10          1           0        4.579708   -0.047273    1.577567
     11          1           0        4.607059    0.036277    4.057404
     12          1           0        2.453104    0.111373    5.301863
     13          1           0        0.305409    0.103048    4.063704
     14          1           0       -1.076409   -0.016192   -0.154968
     15          1           0        0.472224    0.847585   -0.307703
     16          1           0        0.444158   -0.936383   -0.249824
     17          8           0       -2.425268    0.285656    2.984938
     18          1           0       -1.600435    0.144641    2.491478
     19          1           0       -2.842658   -0.581568    3.000207
 ---------------------------------------------------------------------
                    Distance matrix (angstroms):
                    1          2          3          4          5
     1  C    0.000000
     2  O    1.429697   0.000000
     3  C    2.385490   1.369584   0.000000
     4  C    3.648791   2.345560   1.398147   0.000000
     5  C    4.797979   3.628840   2.413111   1.390131   0.000000
     6  C    5.024396   4.160698   2.793528   2.418683   1.396999
     7  C    4.192662   3.691119   2.409089   2.782330   2.406844
     8  C    2.795736   2.439776   1.395584   2.422898   2.794205
     9  H    2.493401   2.727481   2.162987   3.408861   3.873906
    10  H    4.832052   4.573887   3.385243   3.864701   3.391421
    11  H    6.082914   5.242019   3.875059   3.399048   2.155961
    12  H    5.749358   4.484351   3.390446   2.139673   1.082295
    13  H    3.963396   2.537856   2.144112   1.082486   2.158056
    14  H    1.084866   2.015776   3.259703   4.361291   5.624903
    15  H    1.089763   2.081076   2.691960   3.995637   5.004124
    16  H    1.089746   2.080941   2.692603   3.996968   5.005697
    17  O    3.752566   2.838462   3.772981   3.721052   5.041111
    18  H    2.854648   1.869053   2.866773   3.034782   4.411464
    19  H    4.069605   3.255693   4.218134   4.177160   5.478277
                    6          7          8          9         10
     6  C    0.000000
     7  C    1.391668   0.000000
     8  C    2.426767   1.397661   0.000000
     9  H    3.398179   2.146453   1.079820   0.000000
    10  H    2.149805   1.082404   2.142074   2.453445   0.000000
    11  H    1.081532   2.150861   3.406131   4.288368   2.481395
    12  H    2.155562   3.391126   3.876466   4.956192   4.291619
    13  H    3.405735   3.864708   3.396108   4.295875   4.947030
    14  H    6.002217   5.250889   3.858927   3.568662   5.915597
    15  H    5.053883   4.098122   2.765452   2.276976   4.607216
    16  H    5.055282   4.098995   2.765832   2.276197   4.607889
    17  O    6.121286   6.142681   5.120461   5.558576   7.152707
    18  H    5.368662   5.265606   4.184338   4.592393   6.250299
    19  H    6.559482   6.575451   5.543250   5.948652   7.576337
                   11         12         13         14         15
    11  H    0.000000
    12  H    2.488743   0.000000
    13  H    4.302173   2.479052   0.000000
    14  H    7.074506   6.500056   4.440815   0.000000
    15  H    6.067062   5.994424   4.437495   1.779803   0.000000
    16  H    6.068609   5.996238   4.439166   1.779852   1.785127
    17  O    7.118005   5.403427   2.941713   3.430677   4.421844
    18  H    6.402879   4.932601   2.471005   2.702619   3.553232
    19  H    7.549681   5.815744   3.392646   3.659839   4.896242
                   16         17         18         19
    16  H    0.000000
    17  O    4.493403   0.000000
    18  H    3.586602   0.971461   0.000000
    19  H    4.635920   0.962561   1.526205   0.000000
 Stoichiometry    C7H10O2
 Framework group  C1[X(C7H10O2)]
 Deg. of freedom    51
 Full point group                 C1      NOp   1
 Largest Abelian subgroup         C1      NOp   1
 Largest concise Abelian subgroup C1      NOp   1
                         Standard orientation:                         
 ---------------------------------------------------------------------
 Center     Atomic      Atomic             Coordinates (Angstroms)
 Number     Number       Type             X           Y           Z
 ---------------------------------------------------------------------
      1          6           0        1.643049    1.905335    0.006513
      2          8           0        1.295173    0.518656    0.018208
      3          6           0       -0.040328    0.215130    0.009826
      4          6           0       -0.356498   -1.146766    0.019357
      5          6           0       -1.687268   -1.548586    0.011718
      6          6           0       -2.712353   -0.599635   -0.005550
      7          6           0       -2.388302    0.753747   -0.014985
      8          6           0       -1.055054    1.173090   -0.007521
      9          1           0       -0.829163    2.228991   -0.015035
     10          1           0       -3.171876    1.500358   -0.028477
     11          1           0       -3.747378   -0.913318   -0.011663
     12          1           0       -1.922276   -2.605032    0.019066
     13          1           0        0.446179   -1.872941    0.031881
     14          1           0        2.727420    1.937108    0.014550
     15          1           0        1.265212    2.388892   -0.894040
     16          1           0        1.251346    2.407237    0.890939
     17          8           0        3.350687   -1.433606   -0.124621
     18          1           0        2.653750   -0.764217   -0.024950
     19          1           0        3.740434   -1.501361    0.752893
 ---------------------------------------------------------------------
 Rotational constants (GHZ):           2.6250919           0.9951340           0.7266052
 Standard basis: Aug-CC-pVTZ (5D, 7F)
 There are   745 symmetry adapted cartesian basis functions of A   symmetry.
 There are   644 symmetry adapted basis functions of A   symmetry.
   644 basis functions,   918 primitive gaussians,   745 cartesian basis functions
    34 alpha electrons       34 beta electrons
       nuclear repulsion energy       428.7010434765 Hartrees.
 NAtoms=   19 NActive=   19 NUniq=   19 SFac= 1.00D+00 NAtFMM=   60 NAOKFM=F Big=F
 Integral buffers will be    131072 words long.
 Raffenetti 1 integral format.
 Two-electron integral symmetry is turned on.
 ------------------------------------------------------------------------------
 Polarizable Continuum Model (PCM)
 =================================
 Model                : PCM.
 Atomic radii         : UFF (Universal Force Field).
 Polarization charges : Total charges.
 Charge compensation  : None.
 Solution method      : On-the-fly selection.
 Cavity type          : Scaled VdW (van der Waals Surface) (Alpha=1.100).
 Cavity algorithm     : GePol (No added spheres)
                        Default sphere list used, NSphG=   19.
                        Lebedev-Laikov grids with approx.  5.0 points / Ang**2.
                        Smoothing algorithm: York/Karplus (Gamma=1.0000).
                        Polarization charges: spherical gaussians, with
                                              point-specific exponents (IZeta= 3).
                        Self-potential: point-specific (ISelfS= 7).
                        Self-field    : sphere-specific E.n sum rule (ISelfD= 2).
 1st derivatives      : Analytical E(r).r(x)/FMM algorithm (CHGder, D1EAlg=3).
                        Cavity 1st derivative terms included.
 Solvent              : Water, Eps=  78.355300 Eps(inf)=   1.777849
 ------------------------------------------------------------------------------
 Spheres list:
 ISph  on   Nord     Re0    Alpha      Xe            Ye            Ze
    1   C      1    1.9255  1.100      1.643049      1.905335      0.006513
    2   O      2    1.7500  1.100      1.295173      0.518656      0.018208
    3   C      3    1.9255  1.100     -0.040328      0.215130      0.009826
    4   C      4    1.9255  1.100     -0.356498     -1.146766      0.019357
    5   C      5    1.9255  1.100     -1.687268     -1.548586      0.011718
    6   C      6    1.9255  1.100     -2.712353     -0.599635     -0.005550
    7   C      7    1.9255  1.100     -2.388302      0.753747     -0.014985
    8   C      8    1.9255  1.100     -1.055054      1.173090     -0.007521
    9   H      9    1.4430  1.100     -0.829163      2.228991     -0.015035
   10   H     10    1.4430  1.100     -3.171876      1.500358     -0.028477
   11   H     11    1.4430  1.100     -3.747378     -0.913318     -0.011663
   12   H     12    1.4430  1.100     -1.922276     -2.605032      0.019066
   13   H     13    1.4430  1.100      0.446179     -1.872941      0.031881
   14   H     14    1.4430  1.100      2.727420      1.937108      0.014550
   15   H     15    1.4430  1.100      1.265212      2.388892     -0.894040
   16   H     16    1.4430  1.100      1.251346      2.407237      0.890939
   17   O     17    1.7500  1.100      3.350687     -1.433606     -0.124621
   18   H     18    1.4430  1.100      2.653750     -0.764217     -0.024950
   19   H     19    1.4430  1.100      3.740434     -1.501361      0.752893
 ------------------------------------------------------------------------------
 One-electron integrals computed using PRISM.
 NBasis=   644 RedAO= T EigKep=  1.24D-06  NBF=   644
 NBsUse=   642 1.00D-06 EigRej=  6.36D-07 NBFU=   642
 Initial guess from the checkpoint file:  "output.chk"
 B after Tr=    -0.000000   -0.000000    0.000000
         Rot=    1.000000   -0.000116    0.000029   -0.000009 Ang=  -0.01 deg.
 Requested convergence on RMS density matrix=1.00D-08 within 128 cycles.
 Requested convergence on MAX density matrix=1.00D-06.
 Requested convergence on             energy=1.00D-06.
 No special actions if energy rises.
 Inv3:  Mode=1 IEnd=     7612947.
 Iteration    1 A*A^-1 deviation from unit magnitude is 4.00D-15 for   1125.
 Iteration    1 A*A^-1 deviation from orthogonality  is 2.29D-15 for   1519     96.
 Iteration    1 A^-1*A deviation from unit magnitude is 4.22D-15 for   1125.
 Iteration    1 A^-1*A deviation from orthogonality  is 1.79D-15 for   1441    908.
 Error on total polarization charges =  0.01417
 SCF Done:  E(RHF) =  -420.778870118     A.U. after    8 cycles
            NFock=  8  Conv=0.42D-08     -V/T= 2.0015
 ExpMin= 2.53D-02 ExpMax= 1.53D+04 ExpMxC= 5.22D+02 IAcc=3 IRadAn=         5 AccDes= 0.00D+00
 HarFok:  IExCor=  205 AccDes= 0.00D+00 IRadAn=         5 IDoV=-2 UseB2=F ITyADJ=14
 ICtDFT= 12500011 ScaDFX=  1.000000  1.000000  1.000000  1.000000
 Range of M.O.s used for correlation:    10   642
 NBasis=   644 NAE=    34 NBE=    34 NFC=     9 NFV=     0
 NROrb=    633 NOA=    25 NOB=    25 NVA=   608 NVB=   608

 **** Warning!!: The largest alpha MO coefficient is  0.16667122D+03

 Disk-based method using ON**2 memory for 25 occupieds at a time.
 Estimated scratch disk usage= 21580671488 words.
 Actual    scratch disk usage= 19519463936 words.
 JobTyp=1 Pass  1:  I=  10 to  34 NPSUse= 12 ParTrn=T ParDer=T DoDerP=T.
 (rs|ai) integrals will be sorted in core.
 Spin components of T(2) and E(2):
     alpha-alpha T2 =       0.6829104765D-01 E2=     -0.2060194311D+00
     alpha-beta  T2 =       0.3691015465D+00 E2=     -0.1240864658D+01
     beta-beta   T2 =       0.6829104765D-01 E2=     -0.2060194311D+00
 ANorm=    0.1227063015D+01
 E2 =    -0.1652903521D+01 EUMP2 =    -0.42243177363856D+03
          IDoAtm=1111111111111111111
 NEqPCM:  Using equilibrium solvation (IEInf=0, Eps=  78.3553, EpsInf=   1.7778)
          Differentiating once with respect to electric field.
                with respect to dipole field.
          Differentiating once with respect to nuclear coordinates.
          There are     1 degrees of freedom in the 1st order CPHF.  IDoFFX=0 NUNeed=     1.
 LinEq1:  Iter=  0 NonCon=     1 RMS=1.95D-03 Max=3.53D-02 NDo=     1
 AX will form     1 AO Fock derivatives at one time.
 LinEq1:  Iter=  1 NonCon=     1 RMS=4.79D-04 Max=8.77D-03 NDo=     1
 LinEq1:  Iter=  2 NonCon=     1 RMS=1.73D-04 Max=6.10D-03 NDo=     1
 LinEq1:  Iter=  3 NonCon=     1 RMS=7.40D-05 Max=2.84D-03 NDo=     1
 LinEq1:  Iter=  4 NonCon=     1 RMS=3.00D-05 Max=1.28D-03 NDo=     1
 LinEq1:  Iter=  5 NonCon=     1 RMS=9.39D-06 Max=2.81D-04 NDo=     1
 LinEq1:  Iter=  6 NonCon=     1 RMS=2.47D-06 Max=3.22D-05 NDo=     1
 LinEq1:  Iter=  7 NonCon=     1 RMS=7.86D-07 Max=1.49D-05 NDo=     1
 LinEq1:  Iter=  8 NonCon=     1 RMS=2.17D-07 Max=4.54D-06 NDo=     1
 LinEq1:  Iter=  9 NonCon=     1 RMS=7.88D-08 Max=3.48D-06 NDo=     1
 LinEq1:  Iter= 10 NonCon=     1 RMS=2.40D-08 Max=6.87D-07 NDo=     1
 LinEq1:  Iter= 11 NonCon=     1 RMS=6.61D-09 Max=2.97D-07 NDo=     1
 LinEq1:  Iter= 12 NonCon=     1 RMS=2.68D-09 Max=9.91D-08 NDo=     1
 LinEq1:  Iter= 13 NonCon=     1 RMS=9.44D-10 Max=4.95D-08 NDo=     1
 LinEq1:  Iter= 14 NonCon=     1 RMS=2.41D-10 Max=4.66D-09 NDo=     1
 LinEq1:  Iter= 15 NonCon=     1 RMS=8.41D-11 Max=2.76D-09 NDo=     1
 LinEq1:  Iter= 16 NonCon=     0 RMS=2.69D-11 Max=4.60D-10 NDo=     1
 Linear equations converged to 1.000D-10 1.000D-09 after    16 iterations.
 End of Minotr F.D. properties file   721 does not exist.
 End of Minotr F.D. properties file   722 does not exist.
 End of Minotr F.D. properties file   788 does not exist.
 D1PCM: PCM CHGder 1st derivatives, ID1Alg=3 FixD1E=F DoIter=F DoCFld=F I1PDM=2.
 Calling FoFJK, ICntrl=  10002127 FMM=F ISym2X=0 I1Cent= 0 IOpClX= 0 NMat=1 NMatS=1 NMatT=0.
 ***** Axes restored to original set *****
 -------------------------------------------------------------------
 Center     Atomic                   Forces (Hartrees/Bohr)
 Number     Number              X              Y              Z
 -------------------------------------------------------------------
      1        6           0.000059290    0.000003229   -0.000106160
      2        8          -0.000269685    0.000026383    0.000026552
      3        6           0.000291893   -0.000007670    0.000038773
      4        6           0.000004767    0.000029460    0.000032090
      5        6          -0.000063440   -0.000003629    0.000022068
      6        6           0.000005502    0.000002366   -0.000063303
      7        6           0.000034890    0.000000883    0.000047989
      8        6          -0.000098631   -0.000019912   -0.000046961
      9        1           0.000017366    0.000007988    0.000045239
     10        1          -0.000016184   -0.000002803    0.000022892
     11        1          -0.000019690   -0.000005317   -0.000009245
     12        1           0.000028646   -0.000000248   -0.000028865
     13        1           0.000006618   -0.000004556   -0.000037139
     14        1           0.000013910   -0.000009130    0.000008737
     15        1          -0.000013275   -0.000014045    0.000024877
     16        1          -0.000024351    0.000015066    0.000016580
     17        8          -0.000004265   -0.000023062   -0.000007517
     18        1           0.000022022   -0.000025784    0.000021164
     19        1           0.000024618    0.000030781   -0.000007770
 -------------------------------------------------------------------
 Cartesian Forces:  Max     0.000291893 RMS     0.000061429

 GradGradGradGradGradGradGradGradGradGradGradGradGradGradGradGradGradGrad
 Berny optimization.
 Using GEDIIS/GDIIS optimizer.
 FormGI is forming the generalized inverse of G from B-inverse, IUseBI=4.
 Internal  Forces:  Max     0.000182984 RMS     0.000030904
 Search for a local minimum.
 Step number  14 out of a maximum of   95
 All quantities printed in internal units (Hartrees-Bohrs-Radians)
 Mixed Optimization -- En-DIIS/RFO-DIIS
 Swapping is turned off.
 Update second derivatives using D2CorX and points    1    2    3    4    5
                                                      6    7    8    9   10
                                                     11   12   13   14
 DE= -3.74D-07 DEPred=-2.09D-07 R= 1.79D+00
 Trust test= 1.79D+00 RLast= 3.29D-02 DXMaxT set to 5.05D-01
 ITU=  0  0  0  0  0  1  1  1  1  1  1  1  1  0
     Eigenvalues ---    0.00013   0.00205   0.00797   0.01092   0.01444
     Eigenvalues ---    0.01543   0.02052   0.02068   0.02087   0.02100
     Eigenvalues ---    0.02104   0.02123   0.02127   0.02144   0.02174
     Eigenvalues ---    0.02287   0.04119   0.07667   0.08159   0.15542
     Eigenvalues ---    0.15993   0.16001   0.16002   0.16008   0.16082
     Eigenvalues ---    0.16117   0.16274   0.16726   0.22020   0.22140
     Eigenvalues ---    0.22988   0.26552   0.32298   0.34436   0.34580
     Eigenvalues ---    0.35011   0.35104   0.35167   0.35232   0.35634
     Eigenvalues ---    0.37534   0.40828   0.41803   0.42807   0.45696
     Eigenvalues ---    0.46200   0.46674   0.48962   0.51002   0.52965
     Eigenvalues ---    0.85343
 En-DIIS/RFO-DIIS/Sim-DIIS IScMMF=       -3 using points:    14   13   12   11   10    9    8    7    6    5
 RFO step:  Lambda=-7.75123003D-07.
 DIIS inversion failure, remove point  10.
 DIIS inversion failure, remove point   9.
 DIIS inversion failure, remove point   8.
 DIIS inversion failure, remove point   7.
 DIIS inversion failure, remove point   6.
 DIIS inversion failure, remove point   5.
 DIIS inversion failure, remove point   4.
 RFO-DIIS uses    3 points instead of   10
 DidBck=F Rises=F RFO-DIIS coefs:    2.26334   -0.64252   -0.62082    0.00000    0.00000
                  RFO-DIIS coefs:    0.00000    0.00000    0.00000    0.00000    0.00000
 Iteration  1 RMS(Cart)=  0.00846610 RMS(Int)=  0.00009821
 Iteration  2 RMS(Cart)=  0.00009540 RMS(Int)=  0.00001482
 Iteration  3 RMS(Cart)=  0.00000002 RMS(Int)=  0.00001482
 Variable       Old X    -DE/DX   Delta X   Delta X   Delta X     New X
                                 (Linear)    (Quad)   (Total)
    R1        2.70174   0.00006  -0.00011   0.00010  -0.00001   2.70173
    R2        2.05010  -0.00002   0.00003  -0.00002   0.00001   2.05011
    R3        2.05935  -0.00003   0.00005  -0.00004   0.00001   2.05936
    R4        2.05932  -0.00003   0.00007  -0.00004   0.00003   2.05935
    R5        2.58814   0.00018  -0.00035   0.00025  -0.00011   2.58803
    R6        3.53200  -0.00004   0.00039  -0.00148  -0.00108   3.53091
    R7        2.64212  -0.00002   0.00001  -0.00002  -0.00001   2.64211
    R8        2.63727  -0.00006   0.00014  -0.00011   0.00003   2.63730
    R9        2.62697  -0.00005   0.00009  -0.00006   0.00004   2.62700
   R10        2.04560  -0.00002   0.00004  -0.00004   0.00001   2.04561
   R11        2.63995  -0.00000  -0.00004   0.00001  -0.00003   2.63991
   R12        2.04524  -0.00003   0.00006  -0.00004   0.00002   2.04526
   R13        2.62987  -0.00006   0.00011  -0.00007   0.00004   2.62991
   R14        2.04380  -0.00002   0.00004  -0.00003   0.00001   2.04381
   R15        2.64120   0.00002  -0.00007   0.00003  -0.00005   2.64115
   R16        2.04545  -0.00003   0.00005  -0.00004   0.00002   2.04546
   R17        2.04056  -0.00005   0.00009  -0.00005   0.00004   2.04060
   R18        1.83580  -0.00002   0.00005   0.00004   0.00009   1.83589
   R19        1.81898  -0.00004   0.00007  -0.00002   0.00004   1.81902
    A1        1.84581  -0.00000   0.00001  -0.00003  -0.00003   1.84578
    A2        1.93133  -0.00002   0.00006  -0.00007  -0.00001   1.93132
    A3        1.93116  -0.00001   0.00004  -0.00004  -0.00000   1.93115
    A4        1.91738   0.00001  -0.00012   0.00006  -0.00006   1.91732
    A5        1.91748  -0.00000   0.00014  -0.00001   0.00013   1.91761
    A6        1.91951   0.00002  -0.00012   0.00009  -0.00003   1.91947
    A7        2.03999  -0.00005   0.00027  -0.00019   0.00000   2.03999
    A8        2.08136   0.00006  -0.00171   0.00045  -0.00133   2.08003
    A9        2.16101  -0.00001   0.00216  -0.00024   0.00184   2.16285
   A10        2.02232  -0.00007   0.00027  -0.00014   0.00013   2.02246
   A11        2.16151   0.00003  -0.00011  -0.00001  -0.00013   2.16138
   A12        2.09935   0.00004  -0.00016   0.00015  -0.00001   2.09934
   A13        2.09208  -0.00001   0.00002  -0.00005  -0.00003   2.09206
   A14        2.07812  -0.00003   0.00015  -0.00012   0.00003   2.07815
   A15        2.11298   0.00003  -0.00017   0.00017   0.00000   2.11298
   A16        2.10153  -0.00002   0.00009  -0.00005   0.00004   2.10156
   A17        2.08286   0.00004  -0.00022   0.00013  -0.00008   2.08278
   A18        2.09880  -0.00002   0.00013  -0.00008   0.00005   2.09884
   A19        2.08267   0.00002  -0.00008   0.00006  -0.00002   2.08265
   A20        2.10050  -0.00001   0.00007  -0.00004   0.00003   2.10053
   A21        2.10001  -0.00001   0.00001  -0.00002  -0.00001   2.10000
   A22        2.11048  -0.00000  -0.00002   0.00001  -0.00001   2.11047
   A23        2.09707  -0.00001   0.00005  -0.00005  -0.00000   2.09707
   A24        2.07564   0.00001  -0.00003   0.00004   0.00001   2.07565
   A25        2.08026  -0.00003   0.00014  -0.00011   0.00003   2.08028
   A26        2.11671   0.00003  -0.00021   0.00012  -0.00009   2.11662
   A27        2.08622  -0.00000   0.00007  -0.00000   0.00006   2.08628
   A28        1.81878  -0.00002  -0.00010  -0.00010  -0.00019   1.81859
   A29        3.13162   0.00001   0.00386   0.00031   0.00417   3.13580
   A30        3.05424   0.00000  -0.00117   0.00054  -0.00063   3.05361
    D1       -3.14059  -0.00001  -0.00101  -0.00045  -0.00144   3.14116
    D2       -0.04106   0.00000   0.01462   0.00011   0.01471  -0.02635
    D3       -1.06506  -0.00001  -0.00111  -0.00043  -0.00153  -1.06659
    D4        2.03447   0.00000   0.01451   0.00012   0.01462   2.04909
    D5        1.06704   0.00000  -0.00120  -0.00039  -0.00157   1.06546
    D6       -2.11662   0.00001   0.01442   0.00016   0.01457  -2.10205
    D7        3.13986  -0.00001   0.00228  -0.00004   0.00225  -3.14107
    D8       -0.00141  -0.00001   0.00250  -0.00009   0.00243   0.00102
    D9        0.04244  -0.00002  -0.01399  -0.00064  -0.01465   0.02780
   D10       -3.09883  -0.00002  -0.01376  -0.00069  -0.01447  -3.11330
   D11        1.36777  -0.00001   0.02405  -0.00087   0.02318   1.39094
   D12       -1.85243   0.00000   0.04034  -0.00009   0.04026  -1.81217
   D13       -3.14145  -0.00001   0.00044  -0.00017   0.00028  -3.14117
   D14       -0.00066  -0.00000   0.00020  -0.00006   0.00014  -0.00052
   D15       -0.00016  -0.00000   0.00022  -0.00011   0.00011  -0.00005
   D16        3.14063   0.00000  -0.00002  -0.00000  -0.00003   3.14060
   D17        3.14145   0.00001  -0.00046   0.00017  -0.00029   3.14116
   D18       -0.00037   0.00001  -0.00037   0.00019  -0.00018  -0.00056
   D19        0.00019   0.00000  -0.00022   0.00011  -0.00011   0.00008
   D20        3.14155   0.00000  -0.00013   0.00013   0.00000   3.14155
   D21        0.00009   0.00000  -0.00013   0.00003  -0.00010  -0.00001
   D22        3.14145   0.00000  -0.00005   0.00007   0.00002   3.14147
   D23       -3.14068  -0.00000   0.00012  -0.00008   0.00004  -3.14065
   D24        0.00068  -0.00000   0.00020  -0.00004   0.00016   0.00084
   D25       -0.00005   0.00000   0.00005   0.00005   0.00010   0.00005
   D26        3.14140   0.00000  -0.00009   0.00008  -0.00001   3.14138
   D27       -3.14141  -0.00000  -0.00004   0.00001  -0.00002  -3.14143
   D28        0.00004   0.00000  -0.00017   0.00004  -0.00013  -0.00010
   D29        0.00008  -0.00000  -0.00005  -0.00005  -0.00010  -0.00002
   D30        3.14149   0.00000  -0.00004  -0.00000  -0.00004   3.14145
   D31       -3.14137  -0.00000   0.00009  -0.00008   0.00001  -3.14136
   D32        0.00004  -0.00000   0.00010  -0.00003   0.00007   0.00011
   D33       -0.00015  -0.00000   0.00014  -0.00003   0.00011  -0.00004
   D34       -3.14151  -0.00000   0.00005  -0.00005  -0.00000  -3.14152
   D35       -3.14156  -0.00000   0.00012  -0.00008   0.00004  -3.14151
   D36        0.00027  -0.00000   0.00003  -0.00010  -0.00007   0.00020
         Item               Value     Threshold  Converged?
 Maximum Force            0.000183     0.000450     YES
 RMS     Force            0.000031     0.000300     YES
 Maximum Displacement     0.035389     0.001800     NO 
 RMS     Displacement     0.008426     0.001200     NO 
 Predicted change in Energy=-3.669443D-07
 GradGradGradGradGradGradGradGradGradGradGradGradGradGradGradGradGradGrad

                          Input orientation:                          
 ---------------------------------------------------------------------
 Center     Atomic      Atomic             Coordinates (Angstroms)
 Number     Number       Type             X           Y           Z
 ---------------------------------------------------------------------
      1          6           0       -0.025870   -0.018793    0.115690
      2          8           0        0.006316    0.031992    1.544119
      3          6           0        1.241216    0.028026    2.136241
      4          6           0        1.248168    0.077546    3.533489
      5          6           0        2.456887    0.077979    4.220161
      6          6           0        3.666372    0.029195    3.522789
      7          6           0        3.649838   -0.019861    2.132062
      8          6           0        2.442623   -0.020916    1.427774
      9          1           0        2.455903   -0.059567    0.348708
     10          1           0        4.579077   -0.057846    1.578266
     11          1           0        4.606206    0.029772    4.057987
     12          1           0        2.452230    0.116628    5.301767
     13          1           0        0.304867    0.115964    4.063102
     14          1           0       -1.076140   -0.007517   -0.155882
     15          1           0        0.476153    0.849127   -0.311252
     16          1           0        0.440660   -0.934481   -0.246864
     17          8           0       -2.430984    0.275517    2.977347
     18          1           0       -1.602414    0.141255    2.488187
     19          1           0       -2.828816   -0.600295    3.012752
 ---------------------------------------------------------------------
                    Distance matrix (angstroms):
                    1          2          3          4          5
     1  C    0.000000
     2  O    1.429694   0.000000
     3  C    2.385440   1.369526   0.000000
     4  C    3.648809   2.345606   1.398143   0.000000
     5  C    4.797929   3.628858   2.413104   1.390151   0.000000
     6  C    5.024269   4.160667   2.793545   2.418710   1.396983
     7  C    4.192444   3.691019   2.409102   2.782356   2.406837
     8  C    2.795537   2.439658   1.395601   2.422902   2.794174
     9  H    2.493022   2.727246   2.162964   3.408850   3.873896
    10  H    4.831790   4.573771   3.385266   3.864736   3.391423
    11  H    6.082778   5.241996   3.875083   3.399088   2.155967
    12  H    5.749323   4.484371   3.390422   2.139650   1.082307
    13  H    3.963535   2.538003   2.144126   1.082490   2.158078
    14  H    1.084870   2.015756   3.259636   4.361318   5.624885
    15  H    1.089767   2.081071   2.692536   3.996671   5.005165
    16  H    1.089762   2.080948   2.691932   3.995915   5.004454
    17  O    3.749703   2.837936   3.775416   3.726211   5.047266
    18  H    2.853041   1.868479   2.867563   3.036862   4.413803
    19  H    4.072790   3.254941   4.210489   4.165625   5.464114
                    6          7          8          9         10
     6  C    0.000000
     7  C    1.391690   0.000000
     8  C    2.426759   1.397637   0.000000
     9  H    3.398221   2.146488   1.079840   0.000000
    10  H    2.149832   1.082413   2.142066   2.453505   0.000000
    11  H    1.081538   2.150882   3.406124   4.288419   2.481417
    12  H    2.155586   3.391154   3.876447   4.956194   4.291665
    13  H    3.405757   3.864738   3.396130   4.295870   4.947069
    14  H    6.002114   5.250686   3.858735   3.568283   5.915342
    15  H    5.054666   4.098438   2.765536   2.276110   4.607262
    16  H    5.054124   4.098126   2.765297   2.276265   4.607177
    17  O    6.126658   6.146394   5.122607   5.559109   7.156083
    18  H    5.370574   5.266776   4.184866   4.592128   6.251274
    19  H    6.545522   6.563953   5.534972   5.942876   7.564977
                   11         12         13         14         15
    11  H    0.000000
    12  H    2.488804   0.000000
    13  H    4.302205   2.479004   0.000000
    14  H    7.074400   6.500057   4.440974   0.000000
    15  H    6.067860   5.995617   4.438675   1.779773   0.000000
    16  H    6.067396   5.994877   4.438208   1.779950   1.785123
    17  O    7.123919   5.410541   2.947746   3.425323   4.426665
    18  H    6.404971   4.935279   2.473604   2.700036   3.557862
    19  H    7.534524   5.800260   3.381750   3.669264   4.906388
                   16         17         18         19
    16  H    0.000000
    17  O    4.483969   0.000000
    18  H    3.579366   0.971511   0.000000
    19  H    4.628850   0.962585   1.526148   0.000000
 Stoichiometry    C7H10O2
 Framework group  C1[X(C7H10O2)]
 Deg. of freedom    51
 Full point group                 C1      NOp   1
 Largest Abelian subgroup         C1      NOp   1
 Largest concise Abelian subgroup C1      NOp   1
                         Standard orientation:                         
 ---------------------------------------------------------------------
 Center     Atomic      Atomic             Coordinates (Angstroms)
 Number     Number       Type             X           Y           Z
 ---------------------------------------------------------------------
      1          6           0        1.643312    1.903967    0.004554
      2          8           0        1.294932    0.517377    0.009445
      3          6           0       -0.040659    0.214421    0.005580
      4          6           0       -0.357523   -1.147331    0.011140
      5          6           0       -1.688559   -1.548388    0.007277
      6          6           0       -2.713189   -0.598858   -0.002121
      7          6           0       -2.388429    0.754398   -0.007645
      8          6           0       -1.054949    1.172976   -0.003895
      9          1           0       -0.828427    2.228780   -0.008254
     10          1           0       -3.171646    1.501482   -0.015072
     11          1           0       -3.748411   -0.911955   -0.005314
     12          1           0       -1.924052   -2.604756    0.011520
     13          1           0        0.444789   -1.873993    0.017535
     14          1           0        2.727721    1.935259    0.009113
     15          1           0        1.262701    2.392816   -0.891970
     16          1           0        1.254665    2.400950    0.893116
     17          8           0        3.355815   -1.429676   -0.115571
     18          1           0        2.654821   -0.763617   -0.021730
     19          1           0        3.721845   -1.513676    0.770733
 ---------------------------------------------------------------------
 Rotational constants (GHZ):           2.6286599           0.9940963           0.7262809
 Standard basis: Aug-CC-pVTZ (5D, 7F)
 There are   745 symmetry adapted cartesian basis functions of A   symmetry.
 There are   644 symmetry adapted basis functions of A   symmetry.
   644 basis functions,   918 primitive gaussians,   745 cartesian basis functions
    34 alpha electrons       34 beta electrons
       nuclear repulsion energy       428.6881518118 Hartrees.
 NAtoms=   19 NActive=   19 NUniq=   19 SFac= 1.00D+00 NAtFMM=   60 NAOKFM=F Big=F
 Integral buffers will be    131072 words long.
 Raffenetti 1 integral format.
 Two-electron integral symmetry is turned on.
 ------------------------------------------------------------------------------
[truncated: 941,062 more chars]
