# Supplementary material for: Interplay of Noncovalent Interactions in Phase Separation Mediated by Tyrosine-Rich and Arginine-Rich Polypeptides
Source: J Am Chem Soc. 2026 Jun 17;148(25):26585–98. doi: 10.1021/jacs.6c06972 (PMC13339138; doi:10.1021/jacs.6c06972)
Supplement: Supplementary file 2 [file ja6c06972_si_002.zip › output/D'.txt]

 Entering Gaussian System, Link 0=/share/apps/gaussian/g16/g16
 Initial command:
 /share/apps/gaussian/g16/l1.exe "/scratch/webmo-77271/920/Gau-2433972.inp" -scrdir="/scratch/webmo-77271/920/"
 Entering Link 1 = /share/apps/gaussian/g16/l1.exe PID=   2433974.
  
 Copyright (c) 1988-2019, Gaussian, Inc.  All Rights Reserved.
  
 This is part of the Gaussian(R) 16 program.  It is based on
 the Gaussian(R) 09 system (copyright 2009, Gaussian, Inc.),
 the Gaussian(R) 03 system (copyright 2003, Gaussian, Inc.),
 the Gaussian(R) 98 system (copyright 1998, Gaussian, Inc.),
 the Gaussian(R) 94 system (copyright 1995, Gaussian, Inc.),
 the Gaussian 92(TM) system (copyright 1992, Gaussian, Inc.),
 the Gaussian 90(TM) system (copyright 1990, Gaussian, Inc.),
 the Gaussian 88(TM) system (copyright 1988, Gaussian, Inc.),
 the Gaussian 86(TM) system (copyright 1986, Carnegie Mellon
 University), and the Gaussian 82(TM) system (copyright 1983,
 Carnegie Mellon University). Gaussian is a federally registered
 trademark of Gaussian, Inc.
  
 This software contains proprietary and confidential information,
 including trade secrets, belonging to Gaussian, Inc.
  
 This software is provided under written license and may be
 used, copied, transmitted, or stored only in accord with that
 written license.
  
 The following legend is applicable only to US Government
 contracts under FAR:
  
                    RESTRICTED RIGHTS LEGEND
  
 Use, reproduction and disclosure by the US Government is
 subject to restrictions as set forth in subparagraphs (a)
 and (c) of the Commercial Computer Software - Restricted
 Rights clause in FAR 52.227-19.
  
 Gaussian, Inc.
 340 Quinnipiac St., Bldg. 40, Wallingford CT 06492
  
  
 ---------------------------------------------------------------
 Warning -- This program may not be used in any manner that
 competes with the business of Gaussian, Inc. or will provide
 assistance to any competitor of Gaussian, Inc.  The licensee
 of this program is prohibited from giving any competitor of
 Gaussian, Inc. access to this program.  By using this program,
 the user acknowledges that Gaussian, Inc. is engaged in the
 business of creating and licensing software in the field of
 computational chemistry and represents and warrants to the
 licensee that it is not a competitor of Gaussian, Inc. and that
 it will not use this program in any manner prohibited above.
 ---------------------------------------------------------------
  

 Cite this work as:
 Gaussian 16, Revision C.01,
 M. J. Frisch, G. W. Trucks, H. B. Schlegel, G. E. Scuseria, 
 M. A. Robb, J. R. Cheeseman, G. Scalmani, V. Barone, 
 G. A. Petersson, H. Nakatsuji, X. Li, M. Caricato, A. V. Marenich, 
 J. Bloino, B. G. Janesko, R. Gomperts, B. Mennucci, H. P. Hratchian, 
 J. V. Ortiz, A. F. Izmaylov, J. L. Sonnenberg, D. Williams-Young, 
 F. Ding, F. Lipparini, F. Egidi, J. Goings, B. Peng, A. Petrone, 
 T. Henderson, D. Ranasinghe, V. G. Zakrzewski, J. Gao, N. Rega, 
 G. Zheng, W. Liang, M. Hada, M. Ehara, K. Toyota, R. Fukuda, 
 J. Hasegawa, M. Ishida, T. Nakajima, Y. Honda, O. Kitao, H. Nakai, 
 T. Vreven, K. Throssell, J. A. Montgomery, Jr., J. E. Peralta, 
 F. Ogliaro, M. J. Bearpark, J. J. Heyd, E. N. Brothers, K. N. Kudin, 
 V. N. Staroverov, T. A. Keith, R. Kobayashi, J. Normand, 
 K. Raghavachari, A. P. Rendell, J. C. Burant, S. S. Iyengar, 
 J. Tomasi, M. Cossi, J. M. Millam, M. Klene, C. Adamo, R. Cammi, 
 J. W. Ochterski, R. L. Martin, K. Morokuma, O. Farkas, 
 J. B. Foresman, and D. J. Fox, Gaussian, Inc., Wallingford CT, 2019.
 
 ******************************************
 Gaussian 16:  ES64L-G16RevC.01  3-Jul-2019
                22-Sep-2025 
 ******************************************
 %NProcShared=12
 Will use up to   12 processors via shared memory.
 %CHK=output.chk
 %Mem=36GB
 ----------------------------------------------------
 #N MP2/aug-cc-pvtz OPT FREQ SCRF=(PCM,Solvent=Water)
 ----------------------------------------------------
 1/18=20,19=15,26=6,38=1/1,3;
 2/9=110,12=2,17=6,18=5,40=1/2;
 3/5=16,6=1,7=10,11=9,25=1,30=1,70=2201,71=1,72=1/1,2,3;
 4//1;
 5/5=2,38=5,53=1/2;
 8/6=4,10=1/1;
 9/15=2,16=-3/6;
 10/5=1/2;
 6/7=2,8=2,9=2,10=2/1;
 7/12=2/1,2,3,16;
 1/18=20,19=15,26=6/3(2);
 2/9=110/2;
 99//99;
 2/9=110/2;
 3/5=16,6=1,7=10,11=9,25=1,30=1,70=2205,71=1,72=1/1,2,3;
 4/5=5,16=3,69=1/1;
 5/5=2,38=5,53=1/2;
 8/6=4,10=1/1;
 9/15=2,16=-3/6;
 10/5=1/2;
 7/12=2/1,2,3,16;
 1/18=20,19=15,26=6/3(-8);
 2/9=110/2;
 6/7=2,8=2,9=2,10=2/1;
 99/9=10/99;
 -----
 C7H8O
 -----
 Symbolic Z-matrix:
 Charge =  0 Multiplicity = 1
 C
 O                    1    B1
 C                    2    B2       1    A1
 C                    3    B3       2    A2       1    D1       0
 C                    4    B4       3    A3       2    D2       0
 C                    5    B5       4    A4       3    D3       0
 C                    6    B6       5    A5       4    D4       0
 C                    3    B7       4    A6       5    D5       0
 H                    8    B8       3    A7       4    D6       0
 H                    7    B9       8    A8       3    D7       0
 H                    6    B10      7    A9       8    D8       0
 H                    5    B11      4    A10      3    D9       0
 H                    4    B12      3    A11      8    D10      0
 H                    1    B13      2    A12      3    D11      0
 H                    1    B14      2    A13      3    D12      0
 H                    1    B15      2    A14      3    D13      0
       Variables:
  B1                    1.41916                  
  B2                    1.36396                  
  B3                    1.39636                  
  B4                    1.39734                  
  B5                    1.39011                  
  B6                    1.39674                  
  B7                    1.39839                  
  B8                    1.08198                  
  B9                    1.08223                  
  B10                   1.08135                  
  B11                   1.08242                  
  B12                   1.0799                   
  B13                   1.08537                  
  B14                   1.09199                  
  B15                   1.09199                  
  A1                  116.38221                  
  A2                  124.43828                  
  A3                  119.40952                  
  A4                  120.90606                  
  A5                  119.25974                  
  A6                  119.89171                  
  A7                  118.45745                  
  A8                  119.3962                   
  A9                  120.39643                  
  A10                 118.99093                  
  A11                 121.19665                  
  A12                 105.88716                  
  A13                 111.13241                  
  A14                 111.13241                  
  D1                    0.                       
  D2                  180.                       
  D3                    0.                       
  D4                    0.                       
  D5                    0.                       
  D6                  180.                       
  D7                  180.                       
  D8                  180.                       
  D9                  180.                       
  D10                 180.                       
  D11                 180.                       
  D12                 -61.086                    
  D13                  61.086                    
 

 GradGradGradGradGradGradGradGradGradGradGradGradGradGradGradGradGradGrad
 Berny optimization.
 Initialization pass.
                           ----------------------------
                           !    Initial Parameters    !
                           ! (Angstroms and Degrees)  !
 --------------------------                            --------------------------
 ! Name  Definition              Value          Derivative Info.                !
 --------------------------------------------------------------------------------
 ! R1    R(1,2)                  1.4192         estimate D2E/DX2                !
 ! R2    R(1,14)                 1.0854         estimate D2E/DX2                !
 ! R3    R(1,15)                 1.092          estimate D2E/DX2                !
 ! R4    R(1,16)                 1.092          estimate D2E/DX2                !
 ! R5    R(2,3)                  1.364          estimate D2E/DX2                !
 ! R6    R(3,4)                  1.3964         estimate D2E/DX2                !
 ! R7    R(3,8)                  1.3984         estimate D2E/DX2                !
 ! R8    R(4,5)                  1.3973         estimate D2E/DX2                !
 ! R9    R(4,13)                 1.0799         estimate D2E/DX2                !
 ! R10   R(5,6)                  1.3901         estimate D2E/DX2                !
 ! R11   R(5,12)                 1.0824         estimate D2E/DX2                !
 ! R12   R(6,7)                  1.3967         estimate D2E/DX2                !
 ! R13   R(6,11)                 1.0814         estimate D2E/DX2                !
 ! R14   R(7,8)                  1.3883         estimate D2E/DX2                !
 ! R15   R(7,10)                 1.0822         estimate D2E/DX2                !
 ! R16   R(8,9)                  1.082          estimate D2E/DX2                !
 ! A1    A(2,1,14)             105.8872         estimate D2E/DX2                !
 ! A2    A(2,1,15)             111.1324         estimate D2E/DX2                !
 ! A3    A(2,1,16)             111.1324         estimate D2E/DX2                !
 ! A4    A(14,1,15)            109.5764         estimate D2E/DX2                !
 ! A5    A(14,1,16)            109.5764         estimate D2E/DX2                !
 ! A6    A(15,1,16)            109.4678         estimate D2E/DX2                !
 ! A7    A(1,2,3)              116.3822         estimate D2E/DX2                !
 ! A8    A(2,3,4)              124.4383         estimate D2E/DX2                !
 ! A9    A(2,3,8)              115.67           estimate D2E/DX2                !
 ! A10   A(4,3,8)              119.8917         estimate D2E/DX2                !
 ! A11   A(3,4,5)              119.4095         estimate D2E/DX2                !
 ! A12   A(3,4,13)             121.1966         estimate D2E/DX2                !
 ! A13   A(5,4,13)             119.3938         estimate D2E/DX2                !
 ! A14   A(4,5,6)              120.9061         estimate D2E/DX2                !
 ! A15   A(4,5,12)             118.9909         estimate D2E/DX2                !
 ! A16   A(6,5,12)             120.103          estimate D2E/DX2                !
 ! A17   A(5,6,7)              119.2597         estimate D2E/DX2                !
 ! A18   A(5,6,11)             120.3438         estimate D2E/DX2                !
 ! A19   A(7,6,11)             120.3964         estimate D2E/DX2                !
 ! A20   A(6,7,8)              120.4318         estimate D2E/DX2                !
 ! A21   A(6,7,10)             120.172          estimate D2E/DX2                !
 ! A22   A(8,7,10)             119.3962         estimate D2E/DX2                !
 ! A23   A(3,8,7)              120.1012         estimate D2E/DX2                !
 ! A24   A(3,8,9)              118.4574         estimate D2E/DX2                !
 ! A25   A(7,8,9)              121.4414         estimate D2E/DX2                !
 ! D1    D(14,1,2,3)           180.0            estimate D2E/DX2                !
 ! D2    D(15,1,2,3)           -61.086          estimate D2E/DX2                !
 ! D3    D(16,1,2,3)            61.086          estimate D2E/DX2                !
 ! D4    D(1,2,3,4)              0.0            estimate D2E/DX2                !
 ! D5    D(1,2,3,8)            180.0            estimate D2E/DX2                !
 ! D6    D(2,3,4,5)            180.0            estimate D2E/DX2                !
 ! D7    D(2,3,4,13)             0.0            estimate D2E/DX2                !
 ! D8    D(8,3,4,5)              0.0            estimate D2E/DX2                !
 ! D9    D(8,3,4,13)           180.0            estimate D2E/DX2                !
 ! D10   D(2,3,8,7)            180.0            estimate D2E/DX2                !
 ! D11   D(2,3,8,9)              0.0            estimate D2E/DX2                !
 ! D12   D(4,3,8,7)              0.0            estimate D2E/DX2                !
 ! D13   D(4,3,8,9)            180.0            estimate D2E/DX2                !
 ! D14   D(3,4,5,6)              0.0            estimate D2E/DX2                !
 ! D15   D(3,4,5,12)           180.0            estimate D2E/DX2                !
 ! D16   D(13,4,5,6)           180.0            estimate D2E/DX2                !
 ! D17   D(13,4,5,12)            0.0            estimate D2E/DX2                !
 ! D18   D(4,5,6,7)              0.0            estimate D2E/DX2                !
 ! D19   D(4,5,6,11)           180.0            estimate D2E/DX2                !
 ! D20   D(12,5,6,7)           180.0            estimate D2E/DX2                !
 ! D21   D(12,5,6,11)            0.0            estimate D2E/DX2                !
 ! D22   D(5,6,7,8)              0.0            estimate D2E/DX2                !
 ! D23   D(5,6,7,10)           180.0            estimate D2E/DX2                !
 ! D24   D(11,6,7,8)           180.0            estimate D2E/DX2                !
 ! D25   D(11,6,7,10)            0.0            estimate D2E/DX2                !
 ! D26   D(6,7,8,3)              0.0            estimate D2E/DX2                !
 ! D27   D(6,7,8,9)            180.0            estimate D2E/DX2                !
 ! D28   D(10,7,8,3)           180.0            estimate D2E/DX2                !
 ! D29   D(10,7,8,9)             0.0            estimate D2E/DX2                !
 --------------------------------------------------------------------------------
 Trust Radius=3.00D-01 FncErr=5.00D-06 GrdErr=5.00D-06 EigMax=2.50D+02 EigMin=1.00D-04
 Number of steps in this run=     80 maximum allowed number of steps=    100.
 GradGradGradGradGradGradGradGradGradGradGradGradGradGradGradGradGradGrad

                          Input orientation:                          
 ---------------------------------------------------------------------
 Center     Atomic      Atomic             Coordinates (Angstroms)
 Number     Number       Type             X           Y           Z
 ---------------------------------------------------------------------
      1          6           0        0.000000    0.000000    0.000000
      2          8           0        0.000000    0.000000    1.419158
      3          6           0        1.221906    0.000000    2.025245
      4          6           0        2.441065    0.000000    1.344452
      5          6           0        3.633623    0.000000    2.072706
      6          6           0        3.621373    0.000000    3.462767
      7          6           0        2.396869    0.000000    4.134687
      8          6           0        1.204525    0.000000    3.423531
      9          1           0        0.246942    0.000000    3.927238
     10          1           0        2.370104    0.000000    5.216589
     11          1           0        4.549738    0.000000    4.017255
     12          1           0        4.574801    0.000000    1.538084
     13          1           0        2.479075    0.000000    0.265223
     14          1           0       -1.043910    0.000000   -0.297112
     15          1           0        0.492465    0.891584   -0.393688
     16          1           0        0.492465   -0.891584   -0.393688
 ---------------------------------------------------------------------
                    Distance matrix (angstroms):
                    1          2          3          4          5
     1  C    0.000000
     2  O    1.419158   0.000000
     3  C    2.365306   1.363963   0.000000
     4  C    2.786817   2.442208   1.396362   0.000000
     5  C    4.183220   3.691929   2.412184   1.397336   0.000000
     6  C    5.010499   4.158206   2.797125   2.424951   1.390115
     7  C    4.779186   3.622027   2.414598   2.790585   2.404439
     8  C    3.629248   2.338458   1.398394   2.419008   2.779433
     9  H    3.934994   2.520207   2.137319   3.388946   3.861204
    10  H    5.729764   4.476368   3.391612   3.872787   3.388286
    11  H    6.069469   5.239296   3.878475   3.404464   2.149543
    12  H    4.826439   4.576347   3.388101   2.142504   1.082422
    13  H    2.493222   2.734480   2.162903   1.079898   2.144755
    14  H    1.085368   2.008814   3.244575   3.852244   5.243601
    15  H    1.091986   2.079388   2.679224   2.759184   4.092053
    16  H    1.091986   2.079388   2.679224   2.759184   4.092053
                    6          7          8          9         10
     6  C    0.000000
     7  C    1.396742   0.000000
     8  C    2.417167   1.388319   0.000000
     9  H    3.406247   2.159912   1.081982   0.000000
    10  H    2.154430   1.082233   2.138606   2.483997   0.000000
    11  H    1.081350   2.156070   3.397494   4.303738   2.487812
    12  H    2.147890   3.389062   3.861823   4.943524   4.288601
    13  H    3.395457   3.870337   3.405787   4.288680   4.952565
    14  H    5.991791   5.610687   4.347257   4.417175   6.485090
    15  H    5.045516   4.992781   3.984107   4.418779   5.982947
    16  H    5.045516   4.992781   3.984107   4.418779   5.982947
                   11         12         13         14         15
    11  H    0.000000
    12  H    2.479298   0.000000
    13  H    4.285486   2.451987   0.000000
    14  H    7.064182   5.910826   3.567583   0.000000
    15  H    6.059109   4.603491   2.275018   1.778959   0.000000
    16  H    6.059109   4.603491   2.275018   1.778959   1.783168
                   16
    16  H    0.000000
 Stoichiometry    C7H8O
 Framework group  CS[SG(C7H6O),X(H2)]
 Deg. of freedom    28
 Full point group                 CS      NOp   2
 Largest Abelian subgroup         CS      NOp   2
 Largest concise Abelian subgroup CS      NOp   2
                         Standard orientation:                         
 ---------------------------------------------------------------------
 Center     Atomic      Atomic             Coordinates (Angstroms)
 Number     Number       Type             X           Y           Z
 ---------------------------------------------------------------------
      1          6           0        1.722561    2.157229    0.000000
      2          8           0        0.335218    1.858415    0.000000
      3          6           0        0.000000    0.536286    0.000000
      4          6           0        0.922233   -0.512195    0.000000
      5          6           0        0.461406   -1.831357    0.000000
      6          6           0       -0.900071   -2.112069    0.000000
      7          6           0       -1.814755   -1.056493    0.000000
      8          6           0       -1.370598    0.258859    0.000000
      9          1           0       -2.064639    1.088916    0.000000
     10          1           0       -2.878039   -1.258130    0.000000
     11          1           0       -1.246654   -3.136373    0.000000
     12          1           0        1.182215   -2.638867    0.000000
     13          1           0        1.985271   -0.322114    0.000000
     14          1           0        1.793211    3.240295    0.000000
     15          1           0        2.211115    1.758697    0.891584
     16          1           0        2.211115    1.758697   -0.891584
 ---------------------------------------------------------------------
 Rotational constants (GHZ):           5.0360767           1.5808155           1.2123986
 Standard basis: Aug-CC-pVTZ (5D, 7F)
 There are   429 symmetry adapted cartesian basis functions of A'  symmetry.
 There are   211 symmetry adapted cartesian basis functions of A"  symmetry.
 There are   359 symmetry adapted basis functions of A'  symmetry.
 There are   193 symmetry adapted basis functions of A"  symmetry.
   552 basis functions,   792 primitive gaussians,   640 cartesian basis functions
    29 alpha electrons       29 beta electrons
       nuclear repulsion energy       346.4272844531 Hartrees.
 NAtoms=   16 NActive=   16 NUniq=   15 SFac= 1.14D+00 NAtFMM=   60 NAOKFM=F Big=F
 Integral buffers will be    131072 words long.
 Raffenetti 1 integral format.
 Two-electron integral symmetry is turned on.
 ------------------------------------------------------------------------------
 Polarizable Continuum Model (PCM)
 =================================
 Model                : PCM.
 Atomic radii         : UFF (Universal Force Field).
 Polarization charges : Total charges.
 Charge compensation  : None.
 Solution method      : On-the-fly selection.
 Cavity type          : Scaled VdW (van der Waals Surface) (Alpha=1.100).
 Cavity algorithm     : GePol (No added spheres)
                        Default sphere list used, NSphG=   16.
                        Lebedev-Laikov grids with approx.  5.0 points / Ang**2.
                        Smoothing algorithm: York/Karplus (Gamma=1.0000).
                        Polarization charges: spherical gaussians, with
                                              point-specific exponents (IZeta= 3).
                        Self-potential: point-specific (ISelfS= 7).
                        Self-field    : sphere-specific E.n sum rule (ISelfD= 2).
 1st derivatives      : Analytical E(r).r(x)/FMM algorithm (CHGder, D1EAlg=3).
                        Cavity 1st derivative terms included.
 Solvent              : Water, Eps=  78.355300 Eps(inf)=   1.777849
 ------------------------------------------------------------------------------
 Spheres list:
 ISph  on   Nord     Re0    Alpha      Xe            Ye            Ze
    1   C      1    1.9255  1.100      1.722561      2.157229      0.000000
    2   O      2    1.7500  1.100      0.335218      1.858415      0.000000
    3   C      3    1.9255  1.100     -0.000000      0.536286      0.000000
    4   C      4    1.9255  1.100      0.922233     -0.512195      0.000000
    5   C      5    1.9255  1.100      0.461406     -1.831357      0.000000
    6   C      6    1.9255  1.100     -0.900071     -2.112069      0.000000
    7   C      7    1.9255  1.100     -1.814755     -1.056493      0.000000
    8   C      8    1.9255  1.100     -1.370598      0.258859      0.000000
    9   H      9    1.4430  1.100     -2.064639      1.088916      0.000000
   10   H     10    1.4430  1.100     -2.878039     -1.258130      0.000000
   11   H     11    1.4430  1.100     -1.246654     -3.136373      0.000000
   12   H     12    1.4430  1.100      1.182215     -2.638867      0.000000
   13   H     13    1.4430  1.100      1.985271     -0.322114      0.000000
   14   H     14    1.4430  1.100      1.793211      3.240295      0.000000
   15   H     15    1.4430  1.100      2.211115      1.758697      0.891584
   16   H     16    1.4430  1.100      2.211115      1.758697     -0.891584
 ------------------------------------------------------------------------------
 One-electron integrals computed using PRISM.
 NBasis=   552 RedAO= T EigKep=  1.39D-06  NBF=   359   193
 NBsUse=   550 1.00D-06 EigRej=  7.64D-07 NBFU=   357   193
 ExpMin= 2.53D-02 ExpMax= 1.53D+04 ExpMxC= 5.22D+02 IAcc=3 IRadAn=         5 AccDes= 0.00D+00
 Harris functional with IExCor=  205 and IRadAn=       5 diagonalized for initial guess.
 HarFok:  IExCor=  205 AccDes= 0.00D+00 IRadAn=         5 IDoV= 1 UseB2=F ITyADJ=14
 ICtDFT=  3500011 ScaDFX=  1.000000  1.000000  1.000000  1.000000
 FoFCou: FMM=F IPFlag=           0 FMFlag=      100000 FMFlg1=           0
         NFxFlg=           0 DoJE=T BraDBF=F KetDBF=T FulRan=T
         wScrn=  0.000000 ICntrl=       500 IOpCl=  0 I1Cent=   200000004 NGrid=           0
         NMat0=    1 NMatS0=      1 NMatT0=    0 NMatD0=    1 NMtDS0=    0 NMtDT0=    0
 Petite list used in FoFCou.
 Initial guess orbital symmetries:
       Occupied  (A') (A') (A') (A') (A') (A') (A') (A') (A') (A')
                 (A') (A') (A') (A') (A') (A') (A') (A') (A') (A")
                 (A') (A') (A') (A") (A') (A') (A") (A") (A")
       Virtual   (A") (A") (A') (A') (A') (A") (A') (A') (A') (A")
                 (A') (A') (A") (A') (A") (A') (A') (A") (A') (A')
                 (A') (A') (A") (A') (A') (A") (A') (A') (A') (A')
                 (A") (A') (A") (A') (A') (A') (A") (A') (A') (A")
                 (A') (A') (A') (A') (A') (A') (A") (A') (A') (A")
                 (A') (A') (A') (A') (A") (A') (A') (A") (A') (A")
                 (A') (A') (A') (A") (A") (A') (A") (A") (A') (A')
                 (A") (A') (A") (A') (A") (A') (A") (A') (A') (A')
                 (A") (A') (A') (A") (A') (A') (A') (A') (A') (A")
                 (A') (A') (A") (A') (A') (A') (A') (A") (A') (A')
                 (A") (A') (A") (A') (A') (A") (A') (A") (A") (A')
                 (A') (A') (A') (A') (A') (A") (A') (A") (A') (A")
                 (A') (A") (A") (A') (A') (A') (A") (A") (A') (A')
                 (A") (A') (A") (A") (A') (A') (A') (A') (A') (A")
                 (A') (A') (A") (A") (A') (A') (A') (A") (A') (A")
                 (A') (A") (A') (A") (A') (A') (A") (A") (A') (A")
                 (A') (A") (A') (A") (A') (A') (A") (A') (A') (A")
                 (A') (A") (A') (A') (A') (A') (A") (A") (A') (A')
                 (A') (A') (A") (A') (A') (A") (A') (A') (A") (A')
                 (A") (A') (A") (A') (A') (A") (A') (A') (A") (A')
                 (A") (A') (A") (A') (A") (A') (A') (A") (A') (A")
                 (A') (A') (A') (A") (A') (A') (A") (A') (A") (A')
                 (A") (A') (A") (A') (A') (A") (A") (A') (A") (A')
                 (A') (A") (A') (A') (A") (A') (A") (A') (A') (A')
                 (A') (A") (A') (A') (A") (A') (A") (A") (A') (A")
                 (A') (A') (A') (A") (A') (A") (A') (A") (A') (A')
                 (A') (A") (A') (A') (A') (A") (A') (A') (A') (A")
                 (A') (A') (A") (A") (A') (A") (A') (A') (A') (A")
                 (A") (A') (A') (A") (A') (A") (A") (A') (A") (A')
                 (A') (A") (A') (A') (A") (A') (A') (A") (A') (A')
                 (A') (A') (A') (A') (A") (A') (A") (A') (A') (A')
                 (A") (A') (A') (A') (A") (A") (A') (A') (A") (A')
                 (A") (A') (A") (A') (A") (A") (A") (A') (A') (A")
                 (A') (A') (A") (A") (A') (A') (A") (A') (A') (A')
                 (A") (A") (A') (A") (A") (A') (A") (A') (A") (A')
                 (A') (A") (A') (A") (A') (A') (A") (A') (A") (A')
                 (A") (A') (A') (A') (A") (A') (A") (A') (A") (A')
                 (A") (A') (A') (A") (A') (A') (A') (A') (A") (A')
                 (A") (A') (A') (A') (A') (A") (A') (A") (A") (A')
                 (A') (A") (A') (A") (A') (A") (A') (A") (A") (A')
                 (A") (A") (A') (A") (A') (A') (A') (A") (A') (A')
                 (A") (A') (A') (A') (A") (A') (A') (A') (A") (A')
                 (A') (A") (A') (A") (A') (A") (A') (A') (A") (A")
                 (A') (A') (A") (A") (A') (A') (A') (A') (A") (A')
                 (A") (A') (A') (A') (A") (A') (A") (A") (A') (A')
                 (A") (A') (A") (A") (A") (A') (A') (A') (A") (A")
                 (A') (A") (A') (A') (A") (A') (A") (A') (A') (A')
                 (A') (A") (A') (A") (A') (A') (A') (A") (A') (A')
                 (A') (A') (A') (A") (A') (A') (A') (A') (A') (A')
                 (A') (A') (A') (A') (A") (A') (A') (A') (A") (A')
                 (A') (A") (A') (A") (A') (A') (A") (A') (A') (A")
                 (A') (A') (A') (A') (A') (A') (A') (A') (A') (A')
                 (A')
 The electronic state of the initial guess is 1-A'.
 Requested convergence on RMS density matrix=1.00D-08 within 128 cycles.
 Requested convergence on MAX density matrix=1.00D-06.
 Requested convergence on             energy=1.00D-06.
 No special actions if energy rises.
 Inv3:  Mode=1 IEnd=     5362707.
 Iteration    1 A*A^-1 deviation from unit magnitude is 3.11D-15 for    377.
 Iteration    1 A*A^-1 deviation from orthogonality  is 1.46D-15 for    940    421.
 Iteration    1 A^-1*A deviation from unit magnitude is 2.89D-15 for    377.
 Iteration    1 A^-1*A deviation from orthogonality  is 2.88D-15 for    723     19.
 Error on total polarization charges =  0.01385
 SCF Done:  E(RHF) =  -344.710238749     A.U. after   13 cycles
            NFock= 13  Conv=0.66D-08     -V/T= 2.0014
 ExpMin= 2.53D-02 ExpMax= 1.53D+04 ExpMxC= 5.22D+02 IAcc=3 IRadAn=         5 AccDes= 0.00D+00
 HarFok:  IExCor=  205 AccDes= 0.00D+00 IRadAn=         5 IDoV=-2 UseB2=F ITyADJ=14
 ICtDFT= 12500011 ScaDFX=  1.000000  1.000000  1.000000  1.000000
 Range of M.O.s used for correlation:     9   550
 NBasis=   552 NAE=    29 NBE=    29 NFC=     8 NFV=     0
 NROrb=    542 NOA=    21 NOB=    21 NVA=   521 NVB=   521

 **** Warning!!: The largest alpha MO coefficient is  0.17912269D+03

 Disk-based method using ON**2 memory for 21 occupieds at a time.
 Estimated scratch disk usage= 10964063944 words.
 Actual    scratch disk usage=  9915174088 words.
 JobTyp=1 Pass  1:  I=   9 to  29 NPSUse= 12 ParTrn=T ParDer=T DoDerP=T.
 (rs|ai) integrals will be sorted in core.
 Spin components of T(2) and E(2):
     alpha-alpha T2 =       0.5975295791D-01 E2=     -0.1722303353D+00
     alpha-beta  T2 =       0.3211508675D+00 E2=     -0.1034505030D+01
     beta-beta   T2 =       0.5975295791D-01 E2=     -0.1722303353D+00
 ANorm=    0.1200273629D+01
 E2 =    -0.1378965700D+01 EUMP2 =    -0.34608920444986D+03
          IDoAtm=1111111111111111
 NEqPCM:  Using equilibrium solvation (IEInf=0, Eps=  78.3553, EpsInf=   1.7778)
          Differentiating once with respect to electric field.
                with respect to dipole field.
          Differentiating once with respect to nuclear coordinates.
          There are     1 degrees of freedom in the 1st order CPHF.  IDoFFX=0 NUNeed=     1.
 LinEq1:  Iter=  0 NonCon=     1 RMS=2.12D-03 Max=4.97D-02 NDo=     1
 AX will form     1 AO Fock derivatives at one time.
 LinEq1:  Iter=  1 NonCon=     1 RMS=5.56D-04 Max=8.33D-03 NDo=     1
 LinEq1:  Iter=  2 NonCon=     1 RMS=1.91D-04 Max=5.98D-03 NDo=     1
 LinEq1:  Iter=  3 NonCon=     1 RMS=8.46D-05 Max=2.87D-03 NDo=     1
 LinEq1:  Iter=  4 NonCon=     1 RMS=3.41D-05 Max=8.35D-04 NDo=     1
 LinEq1:  Iter=  5 NonCon=     1 RMS=1.06D-05 Max=3.32D-04 NDo=     1
 LinEq1:  Iter=  6 NonCon=     1 RMS=2.64D-06 Max=4.57D-05 NDo=     1
 LinEq1:  Iter=  7 NonCon=     1 RMS=8.45D-07 Max=1.62D-05 NDo=     1
 LinEq1:  Iter=  8 NonCon=     1 RMS=2.26D-07 Max=4.73D-06 NDo=     1
 LinEq1:  Iter=  9 NonCon=     1 RMS=7.40D-08 Max=2.02D-06 NDo=     1
 LinEq1:  Iter= 10 NonCon=     1 RMS=2.56D-08 Max=9.11D-07 NDo=     1
 LinEq1:  Iter= 11 NonCon=     1 RMS=7.53D-09 Max=2.35D-07 NDo=     1
 LinEq1:  Iter= 12 NonCon=     1 RMS=2.99D-09 Max=8.61D-08 NDo=     1
 LinEq1:  Iter= 13 NonCon=     1 RMS=1.08D-09 Max=3.10D-08 NDo=     1
 LinEq1:  Iter= 14 NonCon=     1 RMS=2.58D-10 Max=5.29D-09 NDo=     1
 LinEq1:  Iter= 15 NonCon=     1 RMS=7.77D-11 Max=2.00D-09 NDo=     1
 LinEq1:  Iter= 16 NonCon=     0 RMS=2.85D-11 Max=4.93D-10 NDo=     1
 Linear equations converged to 1.000D-10 1.000D-09 after    16 iterations.
 End of Minotr F.D. properties file   721 does not exist.
 End of Minotr F.D. properties file   722 does not exist.
 End of Minotr F.D. properties file   788 does not exist.

 **********************************************************************

            Population analysis using the SCF Density.

 **********************************************************************

 Orbital symmetries:
       Occupied  (A') (A') (A') (A') (A') (A') (A') (A') (A') (A')
                 (A') (A') (A') (A') (A') (A') (A') (A') (A") (A')
                 (A') (A') (A") (A') (A') (A') (A") (A") (A")
       Virtual   (A') (A') (A') (A') (A") (A') (A') (A') (A') (A")
                 (A") (A") (A') (A") (A') (A') (A') (A') (A') (A")
                 (A') (A") (A') (A') (A') (A') (A") (A") (A") (A')
                 (A') (A') (A') (A') (A") (A') (A') (A") (A') (A')
                 (A') (A') (A') (A") (A') (A") (A') (A") (A') (A')
                 (A') (A") (A') (A') (A") (A') (A') (A') (A") (A')
                 (A") (A') (A') (A") (A") (A') (A") (A') (A") (A')
                 (A") (A') (A") (A') (A') (A") (A') (A") (A') (A')
                 (A') (A') (A') (A") (A') (A') (A') (A') (A") (A')
                 (A") (A') (A') (A') (A") (A') (A') (A') (A') (A')
                 (A") (A") (A') (A") (A") (A') (A") (A') (A') (A')
                 (A') (A") (A') (A') (A') (A') (A") (A') (A') (A")
                 (A') (A") (A') (A") (A') (A') (A") (A') (A") (A")
                 (A') (A') (A') (A") (A') (A") (A') (A') (A") (A')
                 (A') (A') (A') (A") (A') (A") (A") (A') (A") (A')
                 (A") (A') (A") (A') (A") (A') (A") (A') (A') (A")
                 (A') (A") (A") (A') (A') (A') (A') (A') (A") (A')
                 (A') (A") (A') (A') (A") (A') (A') (A") (A') (A')
                 (A') (A") (A') (A') (A') (A") (A") (A') (A") (A')
                 (A") (A') (A') (A") (A') (A") (A') (A') (A') (A")
                 (A') (A') (A") (A") (A') (A") (A') (A') (A") (A')
                 (A") (A') (A') (A') (A") (A') (A") (A') (A') (A")
                 (A') (A") (A') (A") (A') (A") (A') (A") (A") (A')
                 (A") (A') (A') (A') (A") (A') (A") (A') (A') (A')
                 (A') (A") (A') (A") (A') (A') (A") (A") (A') (A')
                 (A") (A') (A") (A') (A') (A") (A") (A') (A') (A')
                 (A') (A") (A') (A') (A') (A") (A') (A') (A') (A")
                 (A') (A') (A") (A") (A") (A') (A') (A') (A") (A")
                 (A') (A') (A") (A') (A") (A") (A') (A') (A") (A')
                 (A") (A') (A') (A') (A') (A') (A") (A') (A') (A")
                 (A') (A') (A') (A") (A') (A') (A") (A') (A') (A')
                 (A") (A') (A') (A") (A') (A") (A') (A') (A") (A')
                 (A") (A') (A') (A") (A") (A') (A") (A") (A') (A')
                 (A") (A') (A") (A') (A") (A') (A") (A') (A') (A')
                 (A') (A") (A") (A") (A') (A") (A") (A') (A") (A')
                 (A') (A') (A") (A") (A') (A') (A") (A') (A') (A")
                 (A') (A") (A") (A') (A') (A") (A') (A") (A') (A")
                 (A') (A') (A') (A") (A') (A') (A') (A") (A") (A')
                 (A') (A') (A') (A') (A") (A') (A") (A") (A') (A')
                 (A") (A") (A') (A') (A") (A') (A") (A') (A") (A")
                 (A") (A') (A') (A') (A") (A') (A') (A") (A') (A")
                 (A') (A') (A') (A") (A') (A') (A') (A') (A") (A')
                 (A") (A') (A') (A') (A") (A") (A') (A') (A") (A")
                 (A') (A") (A') (A') (A") (A') (A') (A") (A') (A")
                 (A') (A') (A') (A") (A') (A") (A') (A') (A") (A")
                 (A') (A") (A") (A") (A') (A') (A') (A') (A") (A")
                 (A") (A') (A') (A') (A") (A') (A") (A') (A') (A')
                 (A") (A') (A') (A") (A') (A') (A') (A") (A') (A')
                 (A') (A') (A") (A') (A') (A') (A') (A') (A') (A')
                 (A') (A') (A') (A') (A") (A') (A') (A') (A') (A")
                 (A') (A') (A") (A") (A') (A') (A') (A") (A') (A")
                 (A') (A') (A') (A') (A') (A') (A') (A') (A') (A')
                 (A')
 The electronic state is 1-A'.
 Alpha  occ. eigenvalues --  -20.59052 -11.30503 -11.27822 -11.24293 -11.24243
 Alpha  occ. eigenvalues --  -11.23399 -11.23162 -11.22952  -1.41506  -1.15186
 Alpha  occ. eigenvalues --   -1.02634  -1.01779  -0.94167  -0.83707  -0.81047
 Alpha  occ. eigenvalues --   -0.72448  -0.66793  -0.66428  -0.65724  -0.62223
 Alpha  occ. eigenvalues --   -0.59274  -0.57748  -0.52858  -0.52784  -0.51600
 Alpha  occ. eigenvalues --   -0.48588  -0.47272  -0.34619  -0.31887
 Alpha virt. eigenvalues --    0.03024   0.03489   0.03649   0.04818   0.04921
 Alpha virt. eigenvalues --    0.05054   0.06417   0.08053   0.08708   0.09721
 Alpha virt. eigenvalues --    0.09939   0.10400   0.11058   0.11204   0.11353
 Alpha virt. eigenvalues --    0.12278   0.12724   0.13163   0.13474   0.13629
 Alpha virt. eigenvalues --    0.14040   0.14140   0.14526   0.15339   0.15541
 Alpha virt. eigenvalues --    0.16179   0.16198   0.16766   0.16934   0.18672
 Alpha virt. eigenvalues --    0.19641   0.20705   0.22534   0.23279   0.23732
 Alpha virt. eigenvalues --    0.24589   0.24873   0.25274   0.25616   0.26448
 Alpha virt. eigenvalues --    0.27240   0.28593   0.29209   0.29321   0.29784
 Alpha virt. eigenvalues --    0.31108   0.31295   0.32192   0.32204   0.32699
 Alpha virt. eigenvalues --    0.33115   0.33264   0.33591   0.34150   0.34894
 Alpha virt. eigenvalues --    0.35430   0.35834   0.36903   0.37046   0.38461
 Alpha virt. eigenvalues --    0.38576   0.39254   0.39899   0.40999   0.41982
 Alpha virt. eigenvalues --    0.42362   0.43016   0.43439   0.43570   0.44593
 Alpha virt. eigenvalues --    0.44887   0.45086   0.46097   0.46739   0.46832
 Alpha virt. eigenvalues --    0.47423   0.48166   0.48325   0.48674   0.49223
 Alpha virt. eigenvalues --    0.49545   0.50133   0.50535   0.50932   0.51496
 Alpha virt. eigenvalues --    0.52107   0.52609   0.53238   0.54009   0.54375
 Alpha virt. eigenvalues --    0.54931   0.55320   0.55826   0.56357   0.56607
 Alpha virt. eigenvalues --    0.57522   0.59169   0.59538   0.60501   0.61711
 Alpha virt. eigenvalues --    0.62647   0.63968   0.64520   0.64812   0.65798
 Alpha virt. eigenvalues --    0.66877   0.67461   0.68208   0.69001   0.70400
 Alpha virt. eigenvalues --    0.71731   0.72174   0.72997   0.74565   0.75174
 Alpha virt. eigenvalues --    0.76526   0.76715   0.77743   0.78275   0.80117
 Alpha virt. eigenvalues --    0.81099   0.81826   0.82414   0.83111   0.84594
 Alpha virt. eigenvalues --    0.85870   0.87016   0.87302   0.87374   0.87508
 Alpha virt. eigenvalues --    0.88052   0.88790   0.89633   0.89648   0.90153
 Alpha virt. eigenvalues --    0.90830   0.90959   0.92077   0.92711   0.93137
 Alpha virt. eigenvalues --    0.93317   0.94856   0.95606   0.96828   0.97191
 Alpha virt. eigenvalues --    0.97854   0.98645   0.99162   1.00423   1.00552
 Alpha virt. eigenvalues --    1.01173   1.01754   1.01900   1.02275   1.03236
 Alpha virt. eigenvalues --    1.03828   1.05258   1.05281   1.05960   1.07118
 Alpha virt. eigenvalues --    1.07660   1.08289   1.08518   1.08587   1.09350
 Alpha virt. eigenvalues --    1.11264   1.12284   1.12543   1.13737   1.14584
 Alpha virt. eigenvalues --    1.15060   1.15647   1.16076   1.16699   1.17440
 Alpha virt. eigenvalues --    1.18377   1.19185   1.19202   1.20710   1.21151
 Alpha virt. eigenvalues --    1.22461   1.22660   1.22883   1.23378   1.24189
 Alpha virt. eigenvalues --    1.24392   1.24828   1.24910   1.25769   1.27040
 Alpha virt. eigenvalues --    1.27782   1.29579   1.32279   1.32790   1.33853
 Alpha virt. eigenvalues --    1.34818   1.34897   1.35412   1.38748   1.39583
 Alpha virt. eigenvalues --    1.40914   1.42226   1.43046   1.43589   1.45219
 Alpha virt. eigenvalues --    1.46893   1.48097   1.48776   1.50172   1.50956
 Alpha virt. eigenvalues --    1.52172   1.53277   1.53953   1.55447   1.55949
 Alpha virt. eigenvalues --    1.56124   1.58223   1.60283   1.62160   1.62262
 Alpha virt. eigenvalues --    1.64509   1.64585   1.67280   1.68105   1.68987
 Alpha virt. eigenvalues --    1.69322   1.69402   1.70086   1.72490   1.72566
 Alpha virt. eigenvalues --    1.74172   1.74484   1.74911   1.77797   1.79008
 Alpha virt. eigenvalues --    1.79191   1.81586   1.81886   1.83009   1.83867
 Alpha virt. eigenvalues --    1.84884   1.85085   1.86148   1.86920   1.87506
 Alpha virt. eigenvalues --    1.88581   1.89231   1.90780   1.91904   1.95200
 Alpha virt. eigenvalues --    1.96466   1.97177   1.98390   1.98754   2.00800
 Alpha virt. eigenvalues --    2.00986   2.01954   2.02261   2.02666   2.04182
 Alpha virt. eigenvalues --    2.05227   2.05816   2.07478   2.09219   2.09687
 Alpha virt. eigenvalues --    2.10201   2.10845   2.11028   2.13926   2.14711
 Alpha virt. eigenvalues --    2.15694   2.16201   2.16398   2.18780   2.21757
 Alpha virt. eigenvalues --    2.22447   2.23955   2.24942   2.26544   2.27085
 Alpha virt. eigenvalues --    2.28370   2.32493   2.32742   2.33862   2.36780
 Alpha virt. eigenvalues --    2.38202   2.40740   2.41207   2.43447   2.45394
 Alpha virt. eigenvalues --    2.47086   2.48539   2.50607   2.56575   2.57624
 Alpha virt. eigenvalues --    2.59471   2.61021   2.63333   2.65761   2.67428
 Alpha virt. eigenvalues --    2.67719   2.70375   2.73163   2.74912   2.76568
 Alpha virt. eigenvalues --    2.78745   2.79764   2.83616   2.84523   2.89848
 Alpha virt. eigenvalues --    2.91117   2.97397   3.01764   3.02530   3.03725
 Alpha virt. eigenvalues --    3.07203   3.09764   3.11007   3.18983   3.19271
 Alpha virt. eigenvalues --    3.21488   3.22739   3.26130   3.27487   3.28199
 Alpha virt. eigenvalues --    3.31555   3.32816   3.34613   3.35268   3.39627
 Alpha virt. eigenvalues --    3.40166   3.40592   3.42171   3.44009   3.44138
 Alpha virt. eigenvalues --    3.44451   3.47651   3.47687   3.50150   3.51386
 Alpha virt. eigenvalues --    3.53102   3.53864   3.55136   3.55932   3.55971
 Alpha virt. eigenvalues --    3.57435   3.59497   3.59751   3.60758   3.61681
 Alpha virt. eigenvalues --    3.64481   3.66573   3.67242   3.69196   3.70320
 Alpha virt. eigenvalues --    3.71225   3.72845   3.74855   3.76469   3.76620
 Alpha virt. eigenvalues --    3.80744   3.81384   3.83131   3.83257   3.84572
 Alpha virt. eigenvalues --    3.85967   3.87386   3.88927   3.90021   3.90460
 Alpha virt. eigenvalues --    3.91375   3.92646   3.93822   3.94795   3.94920
 Alpha virt. eigenvalues --    3.97847   3.98831   4.00071   4.01689   4.02877
 Alpha virt. eigenvalues --    4.04005   4.05176   4.07671   4.09116   4.10406
 Alpha virt. eigenvalues --    4.11280   4.12497   4.13741   4.15005   4.16911
 Alpha virt. eigenvalues --    4.19238   4.21044   4.21062   4.22029   4.23561
 Alpha virt. eigenvalues --    4.27069   4.27125   4.27583   4.27913   4.30580
 Alpha virt. eigenvalues --    4.31669   4.31833   4.35105   4.37541   4.37855
 Alpha virt. eigenvalues --    4.38490   4.39615   4.40278   4.40995   4.42279
 Alpha virt. eigenvalues --    4.42495   4.43267   4.47710   4.48553   4.49202
 Alpha virt. eigenvalues --    4.52003   4.52881   4.57287   4.60114   4.61604
 Alpha virt. eigenvalues --    4.63387   4.65204   4.67200   4.69886   4.71939
 Alpha virt. eigenvalues --    4.73750   4.75597   4.77254   4.78568   4.80021
 Alpha virt. eigenvalues --    4.81685   4.82813   4.84660   4.87628   4.88346
 Alpha virt. eigenvalues --    4.91700   4.94154   4.94808   4.95364   4.98400
 Alpha virt. eigenvalues --    4.98569   5.00586   5.03583   5.04636   5.07404
 Alpha virt. eigenvalues --    5.08600   5.08606   5.10689   5.11957   5.15088
 Alpha virt. eigenvalues --    5.15636   5.16272   5.17331   5.18115   5.20481
 Alpha virt. eigenvalues --    5.23286   5.24782   5.29034   5.30199   5.34110
 Alpha virt. eigenvalues --    5.35458   5.36958   5.40161   5.40450   5.43620
 Alpha virt. eigenvalues --    5.44423   5.45627   5.50430   5.52706   5.60443
 Alpha virt. eigenvalues --    5.61290   5.63135   5.67701   5.68630   5.73658
 Alpha virt. eigenvalues --    5.77231   5.79170   5.81576   5.84229   5.89725
 Alpha virt. eigenvalues --    6.04583   6.07598   6.08352   6.12096   6.16224
 Alpha virt. eigenvalues --    6.17816   6.22338   6.25769   6.33859   6.35897
 Alpha virt. eigenvalues --    6.39524   6.49907   6.58484   6.66768   6.68373
 Alpha virt. eigenvalues --    6.77486   6.80138   6.89704   6.91433   6.95421
 Alpha virt. eigenvalues --    6.99050   7.11192   7.13273   7.17641   7.21282
 Alpha virt. eigenvalues --    7.44412   7.56381   7.57364   7.80751   7.90408
 Alpha virt. eigenvalues --    7.90617   8.40282   8.59051  16.06517  16.15140
 Alpha virt. eigenvalues --   16.32709  17.90379  18.58801  19.50105  19.56937
 Alpha virt. eigenvalues --   20.07703
          Condensed to atoms (all electrons):
               1          2          3          4          5          6
     1  C    5.756729   0.078892   0.030012  -0.032736  -0.006486  -0.000670
     2  O    0.078892   8.818734   0.145164  -0.277655  -0.011748  -0.006895
     3  C    0.030012   0.145164   5.436799  -0.070644   0.123900  -0.299260
     4  C   -0.032736  -0.277655  -0.070644   6.473841  -0.294959   0.330466
     5  C   -0.006486  -0.011748   0.123900  -0.294959   6.993023  -0.467127
     6  C   -0.000670  -0.006895  -0.299260   0.330466  -0.467127   6.718083
     7  C    0.007637   0.033339   0.156594  -0.292101   0.333104  -0.490375
     8  C   -0.019530  -0.142233  -0.394232   0.283480  -0.206168   0.357918
     9  H    0.000015   0.000424  -0.115434   0.017767  -0.004735   0.020792
    10  H    0.000502  -0.007646   0.046510  -0.024176   0.025957  -0.132639
    11  H    0.000226   0.001492  -0.030835   0.024180  -0.133100   0.472062
    12  H   -0.000926  -0.000190  -0.004707  -0.115239   0.434818  -0.125308
    13  H   -0.031899  -0.020148  -0.110474   0.470376  -0.197520   0.037341
    14  H    0.314992   0.029951  -0.016350   0.004151   0.002480  -0.000240
    15  H    0.370509   0.004683   0.019020  -0.023259  -0.000082  -0.000940
    16  H    0.370509   0.004683   0.019020  -0.023259  -0.000082  -0.000940
               7          8          9         10         11         12
     1  C    0.007637  -0.019530   0.000015   0.000502   0.000226  -0.000926
     2  O    0.033339  -0.142233   0.000424  -0.007646   0.001492  -0.000190
     3  C    0.156594  -0.394232  -0.115434   0.046510  -0.030835  -0.004707
     4  C   -0.292101   0.283480   0.017767  -0.024176   0.024180  -0.115239
     5  C    0.333104  -0.206168  -0.004735   0.025957  -0.133100   0.434818
     6  C   -0.490375   0.357918   0.020792  -0.132639   0.472062  -0.125308
     7  C    6.636377  -0.218261  -0.127952   0.424278  -0.137212   0.026646
     8  C   -0.218261   7.049344   0.463216  -0.178853   0.039483   0.007416
     9  H   -0.127952   0.463216   0.360635  -0.009053   0.001661   0.000337
    10  H    0.424278  -0.178853  -0.009053   0.374171  -0.022234  -0.001895
    11  H   -0.137212   0.039483   0.001661  -0.022234   0.377045   0.005571
    12  H    0.026646   0.007416   0.000337  -0.001895   0.005571   0.337387
    13  H   -0.016520  -0.032609  -0.003517   0.000400  -0.003383  -0.012345
    14  H   -0.001892   0.011470   0.002197  -0.000220   0.000047   0.000282
    15  H    0.001637  -0.005777  -0.000790   0.000302  -0.000161  -0.000267
    16  H    0.001637  -0.005777  -0.000790   0.000302  -0.000161  -0.000267
              13         14         15         16
     1  C   -0.031899   0.314992   0.370509   0.370509
     2  O   -0.020148   0.029951   0.004683   0.004683
     3  C   -0.110474  -0.016350   0.019020   0.019020
     4  C    0.470376   0.004151  -0.023259  -0.023259
     5  C   -0.197520   0.002480  -0.000082  -0.000082
     6  C    0.037341  -0.000240  -0.000940  -0.000940
     7  C   -0.016520  -0.001892   0.001637   0.001637
     8  C   -0.032609   0.011470  -0.005777  -0.005777
     9  H   -0.003517   0.002197  -0.000790  -0.000790
    10  H    0.000400  -0.000220   0.000302   0.000302
    11  H   -0.003383   0.000047  -0.000161  -0.000161
    12  H   -0.012345   0.000282  -0.000267  -0.000267
    13  H    0.540178  -0.006705  -0.001406  -0.001406
    14  H   -0.006705   0.318393  -0.010962  -0.010962
    15  H   -0.001406  -0.010962   0.295039  -0.005932
    16  H   -0.001406  -0.010962  -0.005932   0.295039
 Mulliken charges:
               1
     1  C   -0.837777
     2  O   -0.650847
     3  C    1.064917
     4  C   -0.450232
     5  C   -0.591272
     6  C   -0.412269
     7  C   -0.336933
     8  C   -1.008885
     9  H    0.395227
    10  H    0.504292
    11  H    0.405318
    12  H    0.448685
    13  H    0.389638
    14  H    0.363369
    15  H    0.358384
    16  H    0.358384
 Sum of Mulliken charges =  -0.00000
 Mulliken charges with hydrogens summed into heavy atoms:
               1
     1  C    0.242360
     2  O   -0.650847
     3  C    1.064917
     4  C   -0.060593
     5  C   -0.142587
     6  C   -0.006950
     7  C    0.167359
     8  C   -0.613658
 Electronic spatial extent (au):  <R**2>=            973.1537
 Charge=             -0.0000 electrons
 Dipole moment (field-independent basis, Debye):
    X=              1.7933    Y=             -0.2554    Z=              0.0000  Tot=              1.8114
 Quadrupole moment (field-independent basis, Debye-Ang):
   XX=            -39.2307   YY=            -44.4141   ZZ=            -52.3664
   XY=              3.5515   XZ=             -0.0000   YZ=              0.0000
 Traceless Quadrupole moment (field-independent basis, Debye-Ang):
   XX=              6.1064   YY=              0.9230   ZZ=             -7.0293
   XY=              3.5515   XZ=             -0.0000   YZ=              0.0000
 Octapole moment (field-independent basis, Debye-Ang**2):
  XXX=              3.9301  YYY=              3.2741  ZZZ=             -0.0000  XYY=              9.6154
  XXY=              7.3154  XXZ=              0.0000  XZZ=              5.0130  YZZ=              8.7671
  YYZ=              0.0000  XYZ=              0.0000
 Hexadecapole moment (field-independent basis, Debye-Ang**3):
 XXXX=           -449.2726 YYYY=           -692.5073 ZZZZ=            -68.3190 XXXY=           -115.2762
 XXXZ=              0.0000 YYYX=           -104.7299 YYYZ=              0.0000 ZZZX=             -0.0000
 ZZZY=             -0.0000 XXYY=           -177.7910 XXZZ=           -101.2670 YYZZ=           -149.7825
 XXYZ=              0.0000 YYXZ=              0.0000 ZZXY=            -45.3809
 N-N= 3.464272844531D+02 E-N=-1.498394463281D+03  KE= 3.442192279423D+02
 Symmetry A'   KE= 3.317684349712D+02
 Symmetry A"   KE= 1.245079297119D+01
 D1PCM: PCM CHGder 1st derivatives, ID1Alg=3 FixD1E=F DoIter=F DoCFld=F I1PDM=2.
 Calling FoFJK, ICntrl=  10002127 FMM=F ISym2X=1 I1Cent= 0 IOpClX= 0 NMat=1 NMatS=1 NMatT=0.
 ***** Axes restored to original set *****
 -------------------------------------------------------------------
 Center     Atomic                   Forces (Hartrees/Bohr)
 Number     Number              X              Y              Z
 -------------------------------------------------------------------
      1        6          -0.000120920    0.000000000   -0.004719119
      2        8           0.000224157   -0.000000000    0.003382085
      3        6          -0.000029173    0.000000000    0.000284208
      4        6          -0.000038612    0.000000000   -0.001281365
      5        6           0.000299169   -0.000000000   -0.000630848
      6        6           0.000500622   -0.000000000    0.000677362
      7        6           0.000193548    0.000000000    0.001272654
      8        6          -0.000772620   -0.000000000   -0.000293293
      9        1          -0.000021877    0.000000000    0.000642510
     10        1           0.000001405    0.000000000    0.000123870
     11        1           0.000081903    0.000000000    0.000150490
     12        1          -0.000009754   -0.000000000   -0.000118900
     13        1          -0.000081840   -0.000000000   -0.000039310
     14        1           0.000284103    0.000000000   -0.000110457
     15        1          -0.000255056   -0.000495115    0.000330057
     16        1          -0.000255056    0.000495115    0.000330057
 -------------------------------------------------------------------
 Cartesian Forces:  Max     0.004719119 RMS     0.000917958

 GradGradGradGradGradGradGradGradGradGradGradGradGradGradGradGradGradGrad
 Berny optimization.
 FormGI is forming the generalized inverse of G from B-inverse, IUseBI=4.
 Internal  Forces:  Max     0.004171938 RMS     0.000616304
 Search for a local minimum.
 Step number   1 out of a maximum of   80
 All quantities printed in internal units (Hartrees-Bohrs-Radians)
 Mixed Optimization -- En-DIIS/RFO-DIIS
 Second derivative matrix not updated -- first step.
 ITU=  0
     Eigenvalues ---    0.01438   0.02124   0.02130   0.02133   0.02159
     Eigenvalues ---    0.02160   0.02168   0.02175   0.02181   0.02190
     Eigenvalues ---    0.02207   0.10112   0.10675   0.16000   0.16000
     Eigenvalues ---    0.16000   0.16000   0.16000   0.16000   0.16000
     Eigenvalues ---    0.16000   0.22000   0.22000   0.23485   0.25000
     Eigenvalues ---    0.25000   0.34584   0.34584   0.35353   0.35703
     Eigenvalues ---    0.35726   0.35756   0.35832   0.36007   0.42153
     Eigenvalues ---    0.42260   0.42587   0.46017   0.46198   0.46790
     Eigenvalues ---    0.47310   0.52154
 RFO step:  Lambda=-6.79398415D-05 EMin= 1.43835223D-02
 Linear search not attempted -- first point.
 Iteration  1 RMS(Cart)=  0.00362879 RMS(Int)=  0.00000277
 Iteration  2 RMS(Cart)=  0.00000339 RMS(Int)=  0.00000033
 Iteration  3 RMS(Cart)=  0.00000000 RMS(Int)=  0.00000033
 ClnCor:  largest displacement from symmetrization is 4.01D-11 for atom    16.
 Variable       Old X    -DE/DX   Delta X   Delta X   Delta X     New X
                                 (Linear)    (Quad)   (Total)
    R1        2.68182   0.00417   0.00000   0.00979   0.00979   2.69162
    R2        2.05105  -0.00024   0.00000  -0.00069  -0.00069   2.05036
    R3        2.06355  -0.00064   0.00000  -0.00184  -0.00184   2.06171
    R4        2.06355  -0.00064   0.00000  -0.00184  -0.00184   2.06171
    R5        2.57752   0.00046   0.00000   0.00088   0.00088   2.57840
    R6        2.63874   0.00055   0.00000   0.00117   0.00117   2.63991
    R7        2.64258   0.00122   0.00000   0.00266   0.00266   2.64525
    R8        2.64058   0.00062   0.00000   0.00132   0.00132   2.64190
    R9        2.04071   0.00004   0.00000   0.00010   0.00010   2.04081
   R10        2.62694   0.00136   0.00000   0.00286   0.00286   2.62979
   R11        2.04548   0.00005   0.00000   0.00014   0.00014   2.04562
   R12        2.63946   0.00070   0.00000   0.00155   0.00155   2.64101
   R13        2.04346   0.00015   0.00000   0.00041   0.00041   2.04387
   R14        2.62354   0.00105   0.00000   0.00224   0.00224   2.62579
   R15        2.04512   0.00012   0.00000   0.00035   0.00035   2.04547
   R16        2.04465   0.00032   0.00000   0.00089   0.00089   2.04554
    A1        1.84808   0.00036   0.00000   0.00250   0.00250   1.85058
    A2        1.93963  -0.00019   0.00000  -0.00133  -0.00133   1.93830
    A3        1.93963  -0.00019   0.00000  -0.00133  -0.00133   1.93830
    A4        1.91247  -0.00002   0.00000   0.00013   0.00013   1.91260
    A5        1.91247  -0.00002   0.00000   0.00013   0.00013   1.91260
    A6        1.91057   0.00006   0.00000  -0.00001  -0.00001   1.91056
    A7        2.03125   0.00031   0.00000   0.00123   0.00123   2.03248
    A8        2.17186  -0.00081   0.00000  -0.00322  -0.00322   2.16864
    A9        2.01882   0.00057   0.00000   0.00230   0.00230   2.02112
   A10        2.09251   0.00023   0.00000   0.00092   0.00092   2.09342
   A11        2.08409  -0.00025   0.00000  -0.00125  -0.00125   2.08284
   A12        2.11528   0.00004   0.00000   0.00010   0.00010   2.11538
   A13        2.08382   0.00021   0.00000   0.00115   0.00115   2.08497
   A14        2.11021   0.00021   0.00000   0.00087   0.00087   2.11108
   A15        2.07678  -0.00021   0.00000  -0.00112  -0.00112   2.07566
   A16        2.09619   0.00001   0.00000   0.00025   0.00025   2.09644
   A17        2.08148   0.00005   0.00000   0.00031   0.00031   2.08178
   A18        2.10040   0.00006   0.00000   0.00041   0.00041   2.10081
   A19        2.10131  -0.00012   0.00000  -0.00072  -0.00072   2.10060
   A20        2.10193  -0.00027   0.00000  -0.00106  -0.00106   2.10087
   A21        2.09740   0.00013   0.00000   0.00051   0.00051   2.09791
   A22        2.08386   0.00014   0.00000   0.00055   0.00055   2.08441
   A23        2.09616   0.00002   0.00000   0.00022   0.00022   2.09638
   A24        2.06747   0.00056   0.00000   0.00345   0.00345   2.07092
   A25        2.11955  -0.00058   0.00000  -0.00367  -0.00367   2.11588
    D1        3.14159   0.00000   0.00000   0.00000   0.00000   3.14159
    D2       -1.06615   0.00009   0.00000   0.00094   0.00094  -1.06522
    D3        1.06615  -0.00009   0.00000  -0.00094  -0.00094   1.06522
    D4        0.00000  -0.00000   0.00000  -0.00000   0.00000   0.00000
    D5        3.14159  -0.00000   0.00000  -0.00000   0.00000   3.14159
    D6        3.14159   0.00000   0.00000   0.00000   0.00000   3.14159
    D7        0.00000  -0.00000   0.00000  -0.00000   0.00000   0.00000
    D8        0.00000   0.00000   0.00000   0.00000   0.00000   0.00000
    D9        3.14159  -0.00000   0.00000  -0.00000   0.00000   3.14159
   D10        3.14159  -0.00000   0.00000  -0.00000   0.00000   3.14159
   D11        0.00000  -0.00000   0.00000  -0.00000   0.00000   0.00000
   D12        0.00000   0.00000   0.00000   0.00000   0.00000   0.00000
   D13        3.14159  -0.00000   0.00000  -0.00000   0.00000   3.14159
   D14        0.00000  -0.00000   0.00000  -0.00000   0.00000   0.00000
   D15        3.14159  -0.00000   0.00000  -0.00000   0.00000   3.14159
   D16        3.14159   0.00000   0.00000   0.00000   0.00000   3.14159
   D17        0.00000   0.00000   0.00000   0.00000   0.00000   0.00000
   D18        0.00000   0.00000   0.00000   0.00000   0.00000   0.00000
   D19        3.14159   0.00000   0.00000   0.00000   0.00000   3.14159
   D20        3.14159   0.00000   0.00000   0.00000   0.00000   3.14159
   D21        0.00000   0.00000   0.00000   0.00000   0.00000   0.00000
   D22        0.00000   0.00000   0.00000   0.00000   0.00000   0.00000
   D23        3.14159  -0.00000   0.00000  -0.00000   0.00000   3.14159
   D24        3.14159   0.00000   0.00000   0.00000   0.00000   3.14159
   D25        0.00000  -0.00000   0.00000  -0.00000   0.00000   0.00000
   D26        0.00000  -0.00000   0.00000  -0.00000   0.00000   0.00000
   D27        3.14159  -0.00000   0.00000  -0.00000   0.00000   3.14159
   D28        3.14159  -0.00000   0.00000  -0.00000   0.00000   3.14159
   D29        0.00000   0.00000   0.00000   0.00000   0.00000   0.00000
         Item               Value     Threshold  Converged?
 Maximum Force            0.004172     0.000450     NO 
 RMS     Force            0.000616     0.000300     NO 
 Maximum Displacement     0.014896     0.001800     NO 
 RMS     Displacement     0.003629     0.001200     NO 
 Predicted change in Energy=-3.397609D-05
 GradGradGradGradGradGradGradGradGradGradGradGradGradGradGradGradGradGrad

                          Input orientation:                          
 ---------------------------------------------------------------------
 Center     Atomic      Atomic             Coordinates (Angstroms)
 Number     Number       Type             X           Y           Z
 ---------------------------------------------------------------------
      1          6           0       -0.000303    0.000000   -0.005052
      2          8           0       -0.000682    0.000000    1.419290
      3          6           0        1.220734    0.000000    2.027408
      4          6           0        2.439256    0.000000    1.344208
      5          6           0        3.632755    0.000000    2.072257
      6          6           0        3.622362    0.000000    3.463845
      7          6           0        2.398248    0.000000    4.138180
      8          6           0        1.204466    0.000000    3.427117
      9          1           0        0.248621    0.000000    3.935121
     10          1           0        2.372712    0.000000    5.220296
     11          1           0        4.551430    0.000000    4.017578
     12          1           0        4.573143    0.000000    1.536096
     13          1           0        2.475511    0.000000    0.264865
     14          1           0       -1.043036    0.000000   -0.304951
     15          1           0        0.492912    0.890783   -0.396905
     16          1           0        0.492912   -0.890783   -0.396905
 ---------------------------------------------------------------------
                    Distance matrix (angstroms):
                    1          2          3          4          5
     1  C    0.000000
     2  O    1.424341   0.000000
     3  C    2.371039   1.364428   0.000000
     4  C    2.787822   2.441093   1.396982   0.000000
     5  C    4.185011   3.691643   2.412438   1.398032   0.000000
     6  C    5.015670   4.160126   2.798422   2.427468   1.391627
     7  C    4.787423   3.625911   2.417002   2.794274   2.406667
     8  C    3.637479   2.341742   1.399804   2.421409   2.780690
     9  H    3.948028   2.528153   2.141114   3.392891   3.862981
    10  H    5.738943   4.481144   3.394346   3.876659   3.390849
    11  H    6.074523   5.241453   3.879989   3.407080   2.151335
    12  H    4.826132   4.575316   3.388220   2.142498   1.082496
    13  H    2.490484   2.732074   2.163568   1.079952   2.146131
    14  H    1.085003   2.014822   3.250317   3.853062   5.245392
    15  H    1.091011   2.082232   2.683377   2.759207   4.092538
    16  H    1.091011   2.082232   2.683377   2.759207   4.092538
                    6          7          8          9         10
     6  C    0.000000
     7  C    1.397563   0.000000
     8  C    2.418175   1.389506   0.000000
     9  H    3.406498   2.159197   1.082454   0.000000
    10  H    2.155630   1.082417   2.140161   2.482628   0.000000
    11  H    1.081568   2.156557   3.398649   4.303600   2.488643
    12  H    2.149465   3.391314   3.863153   4.945383   4.291296
    13  H    3.398344   3.874086   3.408137   4.292997   4.956497
    14  H    5.997480   5.619952   4.356559   4.432447   6.495821
    15  H    5.048994   4.999080   3.990357   4.429404   5.989999
    16  H    5.048994   4.999080   3.990357   4.429404   5.989999
                   11         12         13         14         15
    11  H    0.000000
    12  H    2.481577   0.000000
    13  H    4.288624   2.452772   0.000000
    14  H    7.069818   5.910239   3.564389   0.000000
    15  H    6.062403   4.601986   2.272033   1.777945   0.000000
    16  H    6.062403   4.601986   2.272033   1.777945   1.781565
                   16
    16  H    0.000000
 Stoichiometry    C7H8O
 Framework group  CS[SG(C7H6O),X(H2)]
 Deg. of freedom    28
 Full point group                 CS      NOp   2
 Largest Abelian subgroup         CS      NOp   2
 Largest concise Abelian subgroup CS      NOp   2
                         Standard orientation:                         
 ---------------------------------------------------------------------
 Center     Atomic      Atomic             Coordinates (Angstroms)
 Number     Number       Type             X           Y           Z
 ---------------------------------------------------------------------
      1          6           0        1.735556    2.152278   -0.000000
      2          8           0        0.342010    1.857699   -0.000000
      3          6           0        0.000000    0.536831   -0.000000
      4          6           0        0.920721   -0.513804    0.000000
      5          6           0        0.455599   -1.832196    0.000000
      6          6           0       -0.907978   -2.110194    0.000000
      7          6           0       -1.821183   -1.052254    0.000000
      8          6           0       -1.372738    0.262898   -0.000000
      9          1           0       -2.067665    1.092828   -0.000000
     10          1           0       -2.885131   -1.251354    0.000000
     11          1           0       -1.257319   -3.133791    0.000000
     12          1           0        1.174871   -2.641174    0.000000
     13          1           0        1.984176   -0.325766    0.000000
     14          1           0        1.813029    3.234512   -0.000000
     15          1           0        2.221050    1.750897    0.890783
     16          1           0        2.221050    1.750897   -0.890783
 ---------------------------------------------------------------------
 Rotational constants (GHZ):           5.0272860           1.5780464           1.2102437
 Standard basis: Aug-CC-pVTZ (5D, 7F)
 There are   429 symmetry adapted cartesian basis functions of A'  symmetry.
 There are   211 symmetry adapted cartesian basis functions of A"  symmetry.
 There are   359 symmetry adapted basis functions of A'  symmetry.
 There are   193 symmetry adapted basis functions of A"  symmetry.
   552 basis functions,   792 primitive gaussians,   640 cartesian basis functions
    29 alpha electrons       29 beta electrons
       nuclear repulsion energy       346.1302399747 Hartrees.
 NAtoms=   16 NActive=   16 NUniq=   15 SFac= 1.14D+00 NAtFMM=   60 NAOKFM=F Big=F
 Integral buffers will be    131072 words long.
 Raffenetti 1 integral format.
 Two-electron integral symmetry is turned on.
 ------------------------------------------------------------------------------
 Polarizable Continuum Model (PCM)
 =================================
 Model                : PCM.
 Atomic radii         : UFF (Universal Force Field).
 Polarization charges : Total charges.
 Charge compensation  : None.
 Solution method      : On-the-fly selection.
 Cavity type          : Scaled VdW (van der Waals Surface) (Alpha=1.100).
 Cavity algorithm     : GePol (No added spheres)
                        Default sphere list used, NSphG=   16.
                        Lebedev-Laikov grids with approx.  5.0 points / Ang**2.
                        Smoothing algorithm: York/Karplus (Gamma=1.0000).
                        Polarization charges: spherical gaussians, with
                                              point-specific exponents (IZeta= 3).
                        Self-potential: point-specific (ISelfS= 7).
                        Self-field    : sphere-specific E.n sum rule (ISelfD= 2).
 1st derivatives      : Analytical E(r).r(x)/FMM algorithm (CHGder, D1EAlg=3).
                        Cavity 1st derivative terms included.
 Solvent              : Water, Eps=  78.355300 Eps(inf)=   1.777849
 ------------------------------------------------------------------------------
 Spheres list:
 ISph  on   Nord     Re0    Alpha      Xe            Ye            Ze
    1   C      1    1.9255  1.100      1.735556      2.152278     -0.000000
    2   O      2    1.7500  1.100      0.342010      1.857699     -0.000000
    3   C      3    1.9255  1.100     -0.000000      0.536831     -0.000000
    4   C      4    1.9255  1.100      0.920721     -0.513804      0.000000
    5   C      5    1.9255  1.100      0.455599     -1.832196      0.000000
    6   C      6    1.9255  1.100     -0.907978     -2.110194      0.000000
    7   C      7    1.9255  1.100     -1.821183     -1.052254      0.000000
    8   C      8    1.9255  1.100     -1.372738      0.262898     -0.000000
    9   H      9    1.4430  1.100     -2.067665      1.092828     -0.000000
   10   H     10    1.4430  1.100     -2.885131     -1.251354      0.000000
   11   H     11    1.4430  1.100     -1.257319     -3.133791      0.000000
   12   H     12    1.4430  1.100      1.174871     -2.641174      0.000000
   13   H     13    1.4430  1.100      1.984176     -0.325766      0.000000
   14   H     14    1.4430  1.100      1.813029      3.234512     -0.000000
   15   H     15    1.4430  1.100      2.221050      1.750897      0.890783
   16   H     16    1.4430  1.100      2.221050      1.750897     -0.890783
 ------------------------------------------------------------------------------
 One-electron integrals computed using PRISM.
 NBasis=   552 RedAO= T EigKep=  1.40D-06  NBF=   359   193
 NBsUse=   550 1.00D-06 EigRej=  7.70D-07 NBFU=   357   193
 Initial guess from the checkpoint file:  "output.chk"
 B after Tr=    -0.000000   -0.000000   -0.000000
         Rot=    0.999998    0.000000    0.000000    0.001797 Ang=   0.21 deg.
 Initial guess orbital symmetries:
       Occupied  (A') (A') (A') (A') (A') (A') (A') (A') (A') (A')
                 (A') (A') (A') (A') (A') (A') (A') (A') (A") (A')
                 (A') (A') (A") (A') (A') (A') (A") (A") (A")
       Virtual   (A') (A') (A') (A') (A") (A') (A') (A') (A') (A")
                 (A") (A") (A') (A") (A') (A') (A') (A') (A') (A")
                 (A') (A") (A') (A') (A') (A') (A") (A") (A") (A')
                 (A') (A') (A') (A') (A") (A') (A') (A") (A') (A')
                 (A') (A') (A') (A") (A') (A") (A') (A") (A') (A')
                 (A') (A") (A') (A') (A") (A') (A') (A') (A") (A')
                 (A") (A') (A') (A") (A") (A') (A") (A') (A") (A')
                 (A") (A') (A") (A') (A') (A") (A') (A") (A') (A')
                 (A') (A') (A') (A") (A') (A') (A') (A') (A") (A')
                 (A") (A') (A') (A') (A") (A') (A') (A') (A') (A')
                 (A") (A") (A') (A") (A") (A') (A") (A') (A') (A')
                 (A') (A") (A') (A') (A') (A') (A") (A') (A') (A")
                 (A') (A") (A') (A") (A') (A') (A") (A') (A") (A")
                 (A') (A') (A') (A") (A') (A") (A') (A') (A") (A')
                 (A') (A') (A') (A") (A') (A") (A") (A') (A") (A')
                 (A") (A') (A") (A') (A") (A') (A") (A') (A') (A")
                 (A') (A") (A") (A') (A') (A') (A') (A') (A") (A')
                 (A') (A") (A') (A') (A") (A') (A') (A") (A') (A')
                 (A') (A") (A') (A') (A') (A") (A") (A') (A") (A')
                 (A") (A') (A') (A") (A') (A") (A') (A') (A') (A")
                 (A') (A') (A") (A") (A') (A") (A') (A') (A") (A')
                 (A") (A') (A') (A') (A") (A') (A") (A') (A') (A")
                 (A') (A") (A') (A") (A') (A") (A') (A") (A") (A')
                 (A") (A') (A') (A') (A") (A') (A") (A') (A') (A')
                 (A') (A") (A') (A") (A') (A') (A") (A") (A') (A')
                 (A") (A') (A") (A') (A') (A") (A") (A') (A') (A')
                 (A') (A") (A') (A') (A') (A") (A') (A') (A') (A")
                 (A') (A') (A") (A") (A") (A') (A') (A') (A") (A")
                 (A') (A') (A") (A') (A") (A") (A') (A') (A") (A')
                 (A") (A') (A') (A') (A') (A') (A") (A') (A') (A")
                 (A') (A') (A') (A") (A') (A') (A") (A') (A') (A')
                 (A") (A') (A') (A") (A') (A") (A') (A') (A") (A')
                 (A") (A') (A') (A") (A") (A') (A") (A") (A') (A')
                 (A") (A') (A") (A') (A") (A') (A") (A') (A') (A')
                 (A') (A") (A") (A") (A') (A") (A") (A') (A") (A')
                 (A') (A') (A") (A") (A') (A') (A") (A') (A') (A")
                 (A') (A") (A") (A') (A') (A") (A') (A") (A') (A")
                 (A') (A') (A') (A") (A') (A') (A') (A") (A") (A')
                 (A') (A') (A') (A') (A") (A') (A") (A") (A') (A')
                 (A") (A") (A') (A') (A") (A') (A") (A') (A") (A")
                 (A") (A') (A') (A') (A") (A') (A') (A") (A') (A")
                 (A') (A') (A') (A") (A') (A') (A') (A') (A") (A')
                 (A") (A') (A') (A') (A") (A") (A') (A') (A") (A")
                 (A') (A") (A') (A') (A") (A') (A') (A") (A') (A")
                 (A') (A') (A') (A") (A') (A") (A') (A') (A") (A")
                 (A') (A") (A") (A") (A') (A') (A') (A') (A") (A")
                 (A") (A') (A') (A') (A") (A') (A") (A') (A') (A')
                 (A") (A') (A') (A") (A') (A') (A') (A") (A') (A')
                 (A') (A') (A") (A') (A') (A') (A') (A') (A') (A')
                 (A') (A') (A') (A') (A") (A') (A') (A') (A') (A")
                 (A') (A') (A") (A") (A') (A') (A') (A") (A') (A")
                 (A') (A') (A') (A') (A') (A') (A') (A') (A') (A')
                 (A')
 Requested convergence on RMS density matrix=1.00D-08 within 128 cycles.
 Requested convergence on MAX density matrix=1.00D-06.
 Requested convergence on             energy=1.00D-06.
 No special actions if energy rises.
 Inv3:  Mode=1 IEnd=     5386800.
 Iteration    1 A*A^-1 deviation from unit magnitude is 3.55D-15 for    582.
 Iteration    1 A*A^-1 deviation from orthogonality  is 2.53D-15 for   1264    183.
 Iteration    1 A^-1*A deviation from unit magnitude is 3.11D-15 for    582.
 Iteration    1 A^-1*A deviation from orthogonality  is 2.13D-15 for    782    686.
 Error on total polarization charges =  0.01386
 SCF Done:  E(RHF) =  -344.710021396     A.U. after    9 cycles
            NFock=  9  Conv=0.80D-08     -V/T= 2.0015
 ExpMin= 2.53D-02 ExpMax= 1.53D+04 ExpMxC= 5.22D+02 IAcc=3 IRadAn=         5 AccDes= 0.00D+00
 HarFok:  IExCor=  205 AccDes= 0.00D+00 IRadAn=         5 IDoV=-2 UseB2=F ITyADJ=14
 ICtDFT= 12500011 ScaDFX=  1.000000  1.000000  1.000000  1.000000
 Range of M.O.s used for correlation:     9   550
 NBasis=   552 NAE=    29 NBE=    29 NFC=     8 NFV=     0
 NROrb=    542 NOA=    21 NOB=    21 NVA=   521 NVB=   521

 **** Warning!!: The largest alpha MO coefficient is  0.17828705D+03

 Disk-based method using ON**2 memory for 21 occupieds at a time.
 Estimated scratch disk usage= 10956059460 words.
 Actual    scratch disk usage=  9907816260 words.
 JobTyp=1 Pass  1:  I=   9 to  29 NPSUse= 12 ParTrn=T ParDer=T DoDerP=T.
 (rs|ai) integrals will be sorted in core.
 Spin components of T(2) and E(2):
     alpha-alpha T2 =       0.5981326574D-01 E2=     -0.1722392097D+00
     alpha-beta  T2 =       0.3215104086D+00 E2=     -0.1034741098D+01
     beta-beta   T2 =       0.5981326574D-01 E2=     -0.1722392097D+00
 ANorm=    0.1200473632D+01
 E2 =    -0.1379219517D+01 EUMP2 =    -0.34608924091271D+03
          IDoAtm=1111111111111111
 NEqPCM:  Using equilibrium solvation (IEInf=0, Eps=  78.3553, EpsInf=   1.7778)
          Differentiating once with respect to electric field.
                with respect to dipole field.
          Differentiating once with respect to nuclear coordinates.
          There are     1 degrees of freedom in the 1st order CPHF.  IDoFFX=0 NUNeed=     1.
 LinEq1:  Iter=  0 NonCon=     1 RMS=2.13D-03 Max=4.97D-02 NDo=     1
 AX will form     1 AO Fock derivatives at one time.
 LinEq1:  Iter=  1 NonCon=     1 RMS=5.58D-04 Max=8.27D-03 NDo=     1
 LinEq1:  Iter=  2 NonCon=     1 RMS=1.92D-04 Max=6.17D-03 NDo=     1
 LinEq1:  Iter=  3 NonCon=     1 RMS=8.55D-05 Max=2.92D-03 NDo=     1
 LinEq1:  Iter=  4 NonCon=     1 RMS=3.44D-05 Max=8.32D-04 NDo=     1
 LinEq1:  Iter=  5 NonCon=     1 RMS=1.07D-05 Max=3.34D-04 NDo=     1
 LinEq1:  Iter=  6 NonCon=     1 RMS=2.67D-06 Max=4.58D-05 NDo=     1
 LinEq1:  Iter=  7 NonCon=     1 RMS=8.54D-07 Max=1.65D-05 NDo=     1
 LinEq1:  Iter=  8 NonCon=     1 RMS=2.28D-07 Max=4.71D-06 NDo=     1
 LinEq1:  Iter=  9 NonCon=     1 RMS=7.55D-08 Max=2.04D-06 NDo=     1
 LinEq1:  Iter= 10 NonCon=     1 RMS=2.59D-08 Max=8.96D-07 NDo=     1
 LinEq1:  Iter= 11 NonCon=     1 RMS=7.58D-09 Max=2.41D-07 NDo=     1
 LinEq1:  Iter= 12 NonCon=     1 RMS=3.02D-09 Max=8.78D-08 NDo=     1
 LinEq1:  Iter= 13 NonCon=     1 RMS=1.09D-09 Max=3.24D-08 NDo=     1
 LinEq1:  Iter= 14 NonCon=     1 RMS=2.60D-10 Max=5.40D-09 NDo=     1
 LinEq1:  Iter= 15 NonCon=     1 RMS=7.85D-11 Max=2.03D-09 NDo=     1
 LinEq1:  Iter= 16 NonCon=     0 RMS=2.88D-11 Max=4.95D-10 NDo=     1
 Linear equations converged to 1.000D-10 1.000D-09 after    16 iterations.
 End of Minotr F.D. properties file   721 does not exist.
 End of Minotr F.D. properties file   722 does not exist.
 End of Minotr F.D. properties file   788 does not exist.
 D1PCM: PCM CHGder 1st derivatives, ID1Alg=3 FixD1E=F DoIter=F DoCFld=F I1PDM=2.
 Calling FoFJK, ICntrl=  10002127 FMM=F ISym2X=1 I1Cent= 0 IOpClX= 0 NMat=1 NMatS=1 NMatT=0.
 ***** Axes restored to original set *****
 -------------------------------------------------------------------
 Center     Atomic                   Forces (Hartrees/Bohr)
 Number     Number              X              Y              Z
 -------------------------------------------------------------------
      1        6           0.000331067    0.000000000   -0.001751672
      2        8          -0.000274877    0.000000000    0.001078269
      3        6          -0.000023517   -0.000000000    0.000032882
      4        6           0.000224996    0.000000000    0.000060291
      5        6          -0.000060312   -0.000000000    0.000030885
      6        6          -0.000030480   -0.000000000   -0.000038374
      7        6           0.000162912   -0.000000000   -0.000015470
      8        6          -0.000327172    0.000000000   -0.000509550
      9        1           0.000087850   -0.000000000    0.000125001
     10        1          -0.000026809   -0.000000000   -0.000044875
     11        1           0.000006910    0.000000000   -0.000024590
     12        1           0.000025979   -0.000000000    0.000017268
     13        1          -0.000010406   -0.000000000    0.000079343
     14        1          -0.000004694   -0.000000000    0.000404005
     15        1          -0.000040723   -0.000012132    0.000278294
     16        1          -0.000040723    0.000012132    0.000278294
 -------------------------------------------------------------------
 Cartesian Forces:  Max     0.001751672 RMS     0.000330037

 GradGradGradGradGradGradGradGradGradGradGradGradGradGradGradGradGradGrad
 Berny optimization.
 Using GEDIIS/GDIIS optimizer.
 FormGI is forming the generalized inverse of G from B-inverse, IUseBI=4.
 Internal  Forces:  Max     0.000794097 RMS     0.000158230
 Search for a local minimum.
 Step number   2 out of a maximum of   80
 All quantities printed in internal units (Hartrees-Bohrs-Radians)
 Mixed Optimization -- En-DIIS/RFO-DIIS
 Swapping is turned off.
 Update second derivatives using D2CorX and points    1    2
 DE= -3.65D-05 DEPred=-3.40D-05 R= 1.07D+00
 TightC=F SS=  1.41D+00  RLast= 1.39D-02 DXNew= 5.0454D-01 4.1720D-02
 Trust test= 1.07D+00 RLast= 1.39D-02 DXMaxT set to 3.00D-01
 ITU=  1  0
     Eigenvalues ---    0.01438   0.02124   0.02130   0.02133   0.02159
     Eigenvalues ---    0.02160   0.02168   0.02175   0.02181   0.02190
     Eigenvalues ---    0.02207   0.10195   0.10665   0.14306   0.16000
     Eigenvalues ---    0.16000   0.16000   0.16000   0.16000   0.16000
     Eigenvalues ---    0.16818   0.21996   0.22175   0.23525   0.24845
     Eigenvalues ---    0.26291   0.33529   0.34584   0.35236   0.35699
     Eigenvalues ---    0.35724   0.35794   0.35844   0.35975   0.37205
     Eigenvalues ---    0.42175   0.42282   0.46134   0.46511   0.47039
     Eigenvalues ---    0.50133   0.52809
 En-DIIS/RFO-DIIS/Sim-DIIS IScMMF=       -3 using points:     2    1
 RFO step:  Lambda=-8.39245961D-06.
 DidBck=F Rises=F RFO-DIIS coefs:    1.17648   -0.17648
 Iteration  1 RMS(Cart)=  0.00071244 RMS(Int)=  0.00000138
 Iteration  2 RMS(Cart)=  0.00000149 RMS(Int)=  0.00000077
 Iteration  3 RMS(Cart)=  0.00000000 RMS(Int)=  0.00000077
 ClnCor:  largest displacement from symmetrization is 1.61D-10 for atom    11.
 Variable       Old X    -DE/DX   Delta X   Delta X   Delta X     New X
                                 (Linear)    (Quad)   (Total)
    R1        2.69162   0.00079   0.00173   0.00144   0.00317   2.69478
    R2        2.05036  -0.00011  -0.00012  -0.00029  -0.00041   2.04995
    R3        2.06171  -0.00013  -0.00033  -0.00029  -0.00062   2.06110
    R4        2.06171  -0.00013  -0.00033  -0.00029  -0.00062   2.06110
    R5        2.57840  -0.00010   0.00016  -0.00027  -0.00011   2.57828
    R6        2.63991   0.00014   0.00021   0.00026   0.00047   2.64038
    R7        2.64525  -0.00035   0.00047  -0.00100  -0.00053   2.64472
    R8        2.64190  -0.00008   0.00023  -0.00027  -0.00004   2.64186
    R9        2.04081  -0.00008   0.00002  -0.00025  -0.00023   2.04058
   R10        2.62979  -0.00015   0.00050  -0.00052  -0.00002   2.62978
   R11        2.04562   0.00001   0.00002   0.00003   0.00006   2.04568
   R12        2.64101  -0.00007   0.00027  -0.00025   0.00002   2.64103
   R13        2.04387  -0.00001   0.00007  -0.00005   0.00003   2.04389
   R14        2.62579   0.00011   0.00040   0.00011   0.00051   2.62629
   R15        2.04547  -0.00004   0.00006  -0.00015  -0.00009   2.04538
   R16        2.04554  -0.00002   0.00016  -0.00011   0.00005   2.04559
    A1        1.85058  -0.00050   0.00044  -0.00370  -0.00326   1.84732
    A2        1.93830  -0.00021  -0.00023  -0.00126  -0.00149   1.93681
    A3        1.93830  -0.00021  -0.00023  -0.00126  -0.00149   1.93681
    A4        1.91260   0.00030   0.00002   0.00186   0.00188   1.91448
    A5        1.91260   0.00030   0.00002   0.00186   0.00188   1.91448
    A6        1.91056   0.00031  -0.00000   0.00240   0.00240   1.91296
    A7        2.03248  -0.00033   0.00022  -0.00152  -0.00130   2.03118
    A8        2.16864   0.00019  -0.00057   0.00102   0.00045   2.16909
    A9        2.02112  -0.00016   0.00041  -0.00085  -0.00044   2.02068
   A10        2.09342  -0.00003   0.00016  -0.00018  -0.00001   2.09341
   A11        2.08284   0.00007  -0.00022   0.00041   0.00019   2.08303
   A12        2.11538  -0.00004   0.00002  -0.00022  -0.00020   2.11518
   A13        2.08497  -0.00003   0.00020  -0.00019   0.00002   2.08498
   A14        2.11108  -0.00004   0.00015  -0.00025  -0.00010   2.11098
   A15        2.07566   0.00005  -0.00020   0.00037   0.00017   2.07583
   A16        2.09644  -0.00001   0.00004  -0.00012  -0.00007   2.09637
   A17        2.08178  -0.00004   0.00005  -0.00020  -0.00015   2.08163
   A18        2.10081  -0.00001   0.00007  -0.00010  -0.00002   2.10078
   A19        2.10060   0.00004  -0.00013   0.00030   0.00017   2.10077
   A20        2.10087   0.00008  -0.00019   0.00048   0.00029   2.10116
   A21        2.09791  -0.00001   0.00009  -0.00003   0.00006   2.09796
   A22        2.08441  -0.00007   0.00010  -0.00044  -0.00035   2.08406
   A23        2.09638  -0.00005   0.00004  -0.00026  -0.00022   2.09616
   A24        2.07092   0.00018   0.00061   0.00096   0.00157   2.07250
   A25        2.11588  -0.00013  -0.00065  -0.00070  -0.00135   2.11453
    D1        3.14159  -0.00000   0.00000  -0.00000   0.00000   3.14159
    D2       -1.06522  -0.00006   0.00017  -0.00066  -0.00050  -1.06571
    D3        1.06522   0.00006  -0.00017   0.00066   0.00050   1.06571
    D4        0.00000  -0.00000   0.00000  -0.00000   0.00000   0.00000
    D5        3.14159  -0.00000   0.00000  -0.00000   0.00000   3.14159
    D6        3.14159  -0.00000   0.00000  -0.00000   0.00000   3.14159
    D7       -0.00000  -0.00000   0.00000  -0.00000   0.00000   0.00000
    D8        0.00000   0.00000   0.00000   0.00000   0.00000   0.00000
    D9        3.14159  -0.00000   0.00000  -0.00000   0.00000   3.14159
   D10        3.14159  -0.00000   0.00000  -0.00000   0.00000   3.14159
   D11        0.00000   0.00000   0.00000   0.00000   0.00000   0.00000
   D12       -0.00000  -0.00000   0.00000  -0.00000   0.00000   0.00000
   D13        3.14159   0.00000   0.00000   0.00000   0.00000   3.14159
   D14       -0.00000   0.00000   0.00000   0.00000   0.00000   0.00000
   D15        3.14159   0.00000   0.00000   0.00000   0.00000   3.14159
   D16        3.14159   0.00000   0.00000   0.00000   0.00000   3.14159
   D17        0.00000   0.00000   0.00000   0.00000   0.00000   0.00000
   D18        0.00000  -0.00000   0.00000  -0.00000   0.00000   0.00000
   D19        3.14159  -0.00000   0.00000  -0.00000   0.00000   3.14159
   D20        3.14159   0.00000   0.00000   0.00000   0.00000   3.14159
   D21       -0.00000   0.00000   0.00000   0.00000   0.00000   0.00000
   D22       -0.00000  -0.00000   0.00000  -0.00000   0.00000   0.00000
   D23        3.14159  -0.00000   0.00000  -0.00000   0.00000   3.14159
   D24        3.14159  -0.00000   0.00000  -0.00000   0.00000   3.14159
   D25        0.00000  -0.00000   0.00000  -0.00000   0.00000   0.00000
   D26        0.00000   0.00000   0.00000   0.00000   0.00000   0.00000
   D27        3.14159   0.00000   0.00000   0.00000   0.00000   3.14159
   D28        3.14159   0.00000   0.00000   0.00000   0.00000   3.14159
   D29       -0.00000  -0.00000   0.00000  -0.00000   0.00000   0.00000
         Item               Value     Threshold  Converged?
 Maximum Force            0.000794     0.000450     NO 
 RMS     Force            0.000158     0.000300     YES
 Maximum Displacement     0.002539     0.001800     NO 
 RMS     Displacement     0.000713     0.001200     YES
 Predicted change in Energy=-4.196081D-06
 GradGradGradGradGradGradGradGradGradGradGradGradGradGradGradGradGradGrad

                          Input orientation:                          
 ---------------------------------------------------------------------
 Center     Atomic      Atomic             Coordinates (Angstroms)
 Number     Number       Type             X           Y           Z
 ---------------------------------------------------------------------
      1          6           0        0.000453    0.000000   -0.006395
      2          8           0       -0.001271    0.000000    1.419622
      3          6           0        1.220310    0.000000    2.027276
      4          6           0        2.439112   -0.000000    1.344070
      5          6           0        3.632663   -0.000000    2.071996
      6          6           0        3.622268   -0.000000    3.463576
      7          6           0        2.398044    0.000000    4.137736
      8          6           0        1.203931    0.000000    3.426703
      9          1           0        0.248823    0.000000    3.936145
     10          1           0        2.372288    0.000000    5.219796
     11          1           0        4.551361   -0.000000    4.017297
     12          1           0        4.573119   -0.000000    1.535892
     13          1           0        2.475245   -0.000000    0.264845
     14          1           0       -1.042764    0.000000   -0.303815
     15          1           0        0.493729    0.891271   -0.396147
     16          1           0        0.493729   -0.891271   -0.396147
 ---------------------------------------------------------------------
                    Distance matrix (angstroms):
                    1          2          3          4          5
     1  C    0.000000
     2  O    1.426018   0.000000
     3  C    2.371470   1.364369   0.000000
     4  C    2.787618   2.441552   1.397229   0.000000
     5  C    4.184813   3.692027   2.412768   1.398013   0.000000
     6  C    5.015800   4.160262   2.798636   2.427378   1.391619
     7  C    4.787720   3.625583   2.416836   2.793968   2.406567
     8  C    3.637929   2.341129   1.399523   2.421371   2.781002
     9  H    3.950356   2.528919   2.141860   3.393555   3.863343
    10  H    5.739223   4.480525   3.394001   3.876302   3.390751
    11  H    6.074608   5.241600   3.880217   3.407013   2.151325
    12  H    4.825756   4.575866   3.388626   2.142610   1.082527
    13  H    2.489612   2.732516   2.163568   1.079830   2.146022
    14  H    1.084785   2.013689   3.248921   3.852140   5.244435
    15  H    1.090685   2.082404   2.682399   2.758122   4.091332
    16  H    1.090685   2.082404   2.682399   2.758122   4.091332
                    6          7          8          9         10
     6  C    0.000000
     7  C    1.397575   0.000000
     8  C    2.418618   1.389774   0.000000
     9  H    3.406384   2.158654   1.082479   0.000000
    10  H    2.155634   1.082367   2.140150   2.481303   0.000000
    11  H    1.081582   2.156682   3.399130   4.303303   2.488848
    12  H    2.149438   3.391245   3.863495   4.945780   4.291248
    13  H    3.398168   3.873660   3.407872   4.293646   4.956021
    14  H    5.996312   5.618410   4.354814   4.432319   6.494063
    15  H    5.047731   4.997687   3.989102   4.429797   5.988503
    16  H    5.047731   4.997687   3.989102   4.429797   5.988503
                   11         12         13         14         15
    11  H    0.000000
    12  H    2.481501   0.000000
    13  H    4.288491   2.452882   0.000000
    14  H    7.068680   5.909539   3.563673   0.000000
    15  H    6.061124   4.600930   2.271053   1.778680   0.000000
    16  H    6.061124   4.600930   2.271053   1.778680   1.782543
                   16
    16  H    0.000000
 Stoichiometry    C7H8O
 Framework group  CS[SG(C7H6O),X(H2)]
 Deg. of freedom    28
 Full point group                 CS      NOp   2
 Largest Abelian subgroup         CS      NOp   2
 Largest concise Abelian subgroup CS      NOp   2
                         Standard orientation:                         
 ---------------------------------------------------------------------
 Center     Atomic      Atomic             Coordinates (Angstroms)
 Number     Number       Type             X           Y           Z
 ---------------------------------------------------------------------
      1          6           0        1.737419    2.151173    0.000000
      2          8           0        0.341875    1.857938    0.000000
      3          6           0        0.000000    0.537096    0.000000
      4          6           0        0.920502   -0.514059    0.000000
      5          6           0        0.455157   -1.832351    0.000000
      6          6           0       -0.908487   -2.109980   -0.000000
      7          6           0       -1.821259   -1.051650   -0.000000
      8          6           0       -1.372559    0.263699   -0.000000
      9          1           0       -2.068517    1.092797   -0.000000
     10          1           0       -2.885252   -1.250237   -0.000000
     11          1           0       -1.258086   -3.133504   -0.000000
     12          1           0        1.174171   -2.641600    0.000000
     13          1           0        1.983867   -0.326211    0.000000
     14          1           0        1.812655    3.233347    0.000000
     15          1           0        2.220761    1.749168    0.891271
     16          1           0        2.220761    1.749168   -0.891271
 ---------------------------------------------------------------------
 Rotational constants (GHZ):           5.0254681           1.5781977           1.2102375
 Standard basis: Aug-CC-pVTZ (5D, 7F)
 There are   429 symmetry adapted cartesian basis functions of A'  symmetry.
 There are   211 symmetry adapted cartesian basis functions of A"  symmetry.
 There are   359 symmetry adapted basis functions of A'  symmetry.
 There are   193 symmetry adapted basis functions of A"  symmetry.
   552 basis functions,   792 primitive gaussians,   640 cartesian basis functions
    29 alpha electrons       29 beta electrons
       nuclear repulsion energy       346.1120554835 Hartrees.
 NAtoms=   16 NActive=   16 NUniq=   15 SFac= 1.14D+00 NAtFMM=   60 NAOKFM=F Big=F
 Integral buffers will be    131072 words long.
 Raffenetti 1 integral format.
 Two-electron integral symmetry is turned on.
 ------------------------------------------------------------------------------
 Polarizable Continuum Model (PCM)
 =================================
 Model                : PCM.
 Atomic radii         : UFF (Universal Force Field).
 Polarization charges : Total charges.
 Charge compensation  : None.
 Solution method      : On-the-fly selection.
 Cavity type          : Scaled VdW (van der Waals Surface) (Alpha=1.100).
 Cavity algorithm     : GePol (No added spheres)
                        Default sphere list used, NSphG=   16.
                        Lebedev-Laikov grids with approx.  5.0 points / Ang**2.
                        Smoothing algorithm: York/Karplus (Gamma=1.0000).
                        Polarization charges: spherical gaussians, with
                                              point-specific exponents (IZeta= 3).
                        Self-potential: point-specific (ISelfS= 7).
                        Self-field    : sphere-specific E.n sum rule (ISelfD= 2).
 1st derivatives      : Analytical E(r).r(x)/FMM algorithm (CHGder, D1EAlg=3).
                        Cavity 1st derivative terms included.
 Solvent              : Water, Eps=  78.355300 Eps(inf)=   1.777849
 ------------------------------------------------------------------------------
 Spheres list:
 ISph  on   Nord     Re0    Alpha      Xe            Ye            Ze
    1   C      1    1.9255  1.100      1.737419      2.151173      0.000000
    2   O      2    1.7500  1.100      0.341875      1.857938      0.000000
    3   C      3    1.9255  1.100     -0.000000      0.537096     -0.000000
    4   C      4    1.9255  1.100      0.920502     -0.514059      0.000000
    5   C      5    1.9255  1.100      0.455157     -1.832351     -0.000000
    6   C      6    1.9255  1.100     -0.908487     -2.109980     -0.000000
    7   C      7    1.9255  1.100     -1.821259     -1.051650     -0.000000
    8   C      8    1.9255  1.100     -1.372559      0.263699     -0.000000
    9   H      9    1.4430  1.100     -2.068517      1.092797     -0.000000
   10   H     10    1.4430  1.100     -2.885252     -1.250237     -0.000000
   11   H     11    1.4430  1.100     -1.258086     -3.133504     -0.000000
   12   H     12    1.4430  1.100      1.174171     -2.641600     -0.000000
   13   H     13    1.4430  1.100      1.983867     -0.326211      0.000000
   14   H     14    1.4430  1.100      1.812655      3.233347     -0.000000
   15   H     15    1.4430  1.100      2.220761      1.749168      0.891271
   16   H     16    1.4430  1.100      2.220761      1.749168     -0.891271
 ------------------------------------------------------------------------------
 One-electron integrals computed using PRISM.
 NBasis=   552 RedAO= T EigKep=  1.40D-06  NBF=   359   193
 NBsUse=   550 1.00D-06 EigRej=  7.71D-07 NBFU=   357   193
 Initial guess from the checkpoint file:  "output.chk"
 B after Tr=     0.000000   -0.000000    0.000000
         Rot=    1.000000    0.000000    0.000000    0.000160 Ang=   0.02 deg.
 Initial guess orbital symmetries:
       Occupied  (A') (A') (A') (A') (A') (A') (A') (A') (A') (A')
                 (A') (A') (A') (A') (A') (A') (A') (A') (A") (A')
                 (A') (A') (A") (A') (A') (A') (A") (A") (A")
       Virtual   (A') (A') (A') (A') (A") (A') (A') (A') (A') (A")
                 (A") (A") (A') (A") (A') (A') (A') (A') (A') (A")
                 (A') (A") (A') (A') (A') (A') (A") (A") (A") (A')
                 (A') (A') (A') (A') (A") (A') (A') (A") (A') (A')
                 (A') (A') (A') (A") (A') (A") (A') (A") (A') (A')
                 (A') (A") (A') (A') (A") (A') (A') (A') (A") (A')
                 (A") (A') (A') (A") (A") (A') (A") (A') (A") (A')
                 (A") (A') (A") (A') (A') (A") (A') (A") (A') (A')
                 (A') (A') (A') (A") (A') (A') (A') (A') (A") (A')
                 (A") (A') (A') (A') (A") (A') (A') (A') (A') (A')
                 (A") (A") (A') (A") (A") (A') (A") (A') (A') (A')
                 (A') (A") (A') (A') (A') (A') (A") (A') (A') (A")
                 (A') (A") (A') (A") (A') (A') (A") (A') (A") (A")
                 (A') (A') (A') (A") (A') (A") (A') (A') (A") (A')
                 (A') (A') (A') (A") (A') (A") (A") (A') (A") (A')
                 (A") (A') (A") (A') (A") (A') (A') (A") (A') (A")
                 (A') (A") (A") (A') (A') (A') (A') (A') (A") (A')
                 (A') (A") (A') (A') (A") (A') (A') (A") (A') (A')
                 (A') (A") (A') (A') (A') (A") (A") (A') (A") (A')
                 (A") (A') (A') (A") (A') (A") (A') (A') (A') (A")
                 (A') (A') (A") (A") (A') (A") (A') (A') (A") (A')
                 (A") (A') (A') (A') (A") (A') (A") (A') (A') (A")
                 (A') (A") (A') (A") (A') (A") (A') (A") (A") (A')
                 (A") (A') (A') (A') (A") (A') (A") (A') (A') (A')
                 (A') (A") (A') (A") (A') (A') (A") (A") (A') (A')
                 (A") (A') (A") (A') (A') (A") (A") (A') (A') (A')
                 (A') (A") (A') (A') (A') (A") (A') (A') (A') (A")
                 (A') (A') (A") (A") (A") (A') (A') (A') (A") (A")
                 (A') (A') (A") (A') (A") (A") (A') (A') (A") (A')
                 (A") (A') (A') (A') (A') (A') (A") (A') (A') (A")
                 (A') (A') (A') (A") (A') (A') (A") (A') (A') (A')
                 (A") (A') (A') (A") (A') (A") (A') (A') (A") (A')
                 (A") (A') (A') (A") (A") (A') (A") (A") (A') (A')
                 (A") (A') (A") (A') (A") (A') (A") (A') (A') (A')
                 (A') (A") (A") (A") (A') (A") (A") (A') (A") (A')
                 (A') (A') (A") (A") (A') (A') (A") (A') (A') (A")
                 (A') (A") (A") (A') (A') (A") (A') (A") (A') (A")
                 (A') (A') (A') (A") (A') (A') (A') (A") (A") (A')
                 (A') (A') (A') (A') (A") (A') (A") (A") (A') (A')
                 (A") (A") (A') (A') (A") (A') (A") (A') (A") (A")
                 (A") (A') (A') (A') (A") (A') (A') (A") (A') (A")
                 (A') (A') (A') (A") (A') (A') (A') (A') (A") (A')
                 (A") (A') (A') (A') (A") (A") (A') (A') (A") (A")
                 (A') (A") (A') (A') (A") (A') (A') (A") (A') (A")
                 (A') (A') (A') (A") (A') (A') (A") (A') (A") (A")
                 (A') (A") (A") (A") (A') (A') (A') (A') (A") (A")
                 (A") (A') (A') (A') (A") (A') (A") (A') (A') (A')
                 (A") (A') (A') (A") (A') (A') (A') (A") (A') (A')
                 (A') (A') (A") (A') (A') (A') (A') (A') (A') (A')
                 (A') (A') (A') (A') (A") (A') (A') (A') (A') (A")
                 (A') (A') (A") (A") (A') (A') (A') (A") (A') (A")
                 (A') (A') (A') (A') (A') (A') (A') (A') (A') (A')
                 (A')
 Requested convergence on RMS density matrix=1.00D-08 within 128 cycles.
 Requested convergence on MAX density matrix=1.00D-06.
 Requested convergence on             energy=1.00D-06.
 No special actions if energy rises.
 Inv3:  Mode=1 IEnd=     5386800.
 Iteration    1 A*A^-1 deviation from unit magnitude is 3.11D-15 for    543.
 Iteration    1 A*A^-1 deviation from orthogonality  is 1.71D-15 for   1263    182.
 Iteration    1 A^-1*A deviation from unit magnitude is 3.33D-15 for    543.
 Iteration    1 A^-1*A deviation from orthogonality  is 1.86D-15 for   1298    247.
 Error on total polarization charges =  0.01385
 SCF Done:  E(RHF) =  -344.709967469     A.U. after    8 cycles
            NFock=  8  Conv=0.79D-08     -V/T= 2.0015
 ExpMin= 2.53D-02 ExpMax= 1.53D+04 ExpMxC= 5.22D+02 IAcc=3 IRadAn=         5 AccDes= 0.00D+00
 HarFok:  IExCor=  205 AccDes= 0.00D+00 IRadAn=         5 IDoV=-2 UseB2=F ITyADJ=14
 ICtDFT= 12500011 ScaDFX=  1.000000  1.000000  1.000000  1.000000
 Range of M.O.s used for correlation:     9   550
 NBasis=   552 NAE=    29 NBE=    29 NFC=     8 NFV=     0
 NROrb=    542 NOA=    21 NOB=    21 NVA=   521 NVB=   521

 **** Warning!!: The largest alpha MO coefficient is  0.17812444D+03

 Disk-based method using ON**2 memory for 21 occupieds at a time.
 Estimated scratch disk usage= 10956533400 words.
 Actual    scratch disk usage=  9908776088 words.
 JobTyp=1 Pass  1:  I=   9 to  29 NPSUse= 12 ParTrn=T ParDer=T DoDerP=T.
 (rs|ai) integrals will be sorted in core.
 Spin components of T(2) and E(2):
     alpha-alpha T2 =       0.5982161967D-01 E2=     -0.1722449292D+00
     alpha-beta  T2 =       0.3215524254D+00 E2=     -0.1034788510D+01
     beta-beta   T2 =       0.5982161967D-01 E2=     -0.1722449292D+00
 ANorm=    0.1200498090D+01
 E2 =    -0.1379278368D+01 EUMP2 =    -0.34608924583686D+03
          IDoAtm=1111111111111111
 NEqPCM:  Using equilibrium solvation (IEInf=0, Eps=  78.3553, EpsInf=   1.7778)
          Differentiating once with respect to electric field.
                with respect to dipole field.
          Differentiating once with respect to nuclear coordinates.
          There are     1 degrees of freedom in the 1st order CPHF.  IDoFFX=0 NUNeed=     1.
 LinEq1:  Iter=  0 NonCon=     1 RMS=2.13D-03 Max=4.97D-02 NDo=     1
 AX will form     1 AO Fock derivatives at one time.
 LinEq1:  Iter=  1 NonCon=     1 RMS=5.58D-04 Max=8.27D-03 NDo=     1
 LinEq1:  Iter=  2 NonCon=     1 RMS=1.93D-04 Max=6.18D-03 NDo=     1
 LinEq1:  Iter=  3 NonCon=     1 RMS=8.58D-05 Max=2.92D-03 NDo=     1
 LinEq1:  Iter=  4 NonCon=     1 RMS=3.45D-05 Max=8.34D-04 NDo=     1
 LinEq1:  Iter=  5 NonCon=     1 RMS=1.07D-05 Max=3.34D-04 NDo=     1
 LinEq1:  Iter=  6 NonCon=     1 RMS=2.68D-06 Max=4.58D-05 NDo=     1
 LinEq1:  Iter=  7 NonCon=     1 RMS=8.57D-07 Max=1.66D-05 NDo=     1
 LinEq1:  Iter=  8 NonCon=     1 RMS=2.29D-07 Max=4.67D-06 NDo=     1
 LinEq1:  Iter=  9 NonCon=     1 RMS=7.59D-08 Max=2.06D-06 NDo=     1
 LinEq1:  Iter= 10 NonCon=     1 RMS=2.58D-08 Max=8.79D-07 NDo=     1
 LinEq1:  Iter= 11 NonCon=     1 RMS=7.52D-09 Max=2.36D-07 NDo=     1
 LinEq1:  Iter= 12 NonCon=     1 RMS=2.99D-09 Max=8.82D-08 NDo=     1
 LinEq1:  Iter= 13 NonCon=     1 RMS=1.09D-09 Max=3.31D-08 NDo=     1
 LinEq1:  Iter= 14 NonCon=     1 RMS=2.60D-10 Max=5.53D-09 NDo=     1
 LinEq1:  Iter= 15 NonCon=     1 RMS=7.88D-11 Max=2.06D-09 NDo=     1
 LinEq1:  Iter= 16 NonCon=     0 RMS=2.89D-11 Max=4.90D-10 NDo=     1
 Linear equations converged to 1.000D-10 1.000D-09 after    16 iterations.
 End of Minotr F.D. properties file   721 does not exist.
 End of Minotr F.D. properties file   722 does not exist.
 End of Minotr F.D. properties file   788 does not exist.
 D1PCM: PCM CHGder 1st derivatives, ID1Alg=3 FixD1E=F DoIter=F DoCFld=F I1PDM=2.
 Calling FoFJK, ICntrl=  10002127 FMM=F ISym2X=1 I1Cent= 0 IOpClX= 0 NMat=1 NMatS=1 NMatT=0.
 ***** Axes restored to original set *****
 -------------------------------------------------------------------
 Center     Atomic                   Forces (Hartrees/Bohr)
 Number     Number              X              Y              Z
 -------------------------------------------------------------------
      1        6           0.000002241   -0.000000000   -0.000373448
      2        8          -0.000011632   -0.000000000    0.000231465
      3        6          -0.000024584    0.000000000   -0.000034109
      4        6           0.000067580   -0.000000000    0.000179068
      5        6          -0.000066857    0.000000000    0.000026042
      6        6          -0.000077480   -0.000000000   -0.000015037
      7        6           0.000059128    0.000000000   -0.000108845
      8        6           0.000042640   -0.000000000   -0.000067405
      9        1           0.000046143    0.000000000   -0.000017503
     10        1          -0.000009679    0.000000000   -0.000005019
     11        1          -0.000009436   -0.000000000   -0.000017919
     12        1          -0.000002702    0.000000000    0.000009180
     13        1           0.000008461   -0.000000000    0.000001777
     14        1          -0.000021861   -0.000000000    0.000043000
     15        1          -0.000000980    0.000020713    0.000074377
     16        1          -0.000000980   -0.000020713    0.000074377
 -------------------------------------------------------------------
 Cartesian Forces:  Max     0.000373448 RMS     0.000076655

 GradGradGradGradGradGradGradGradGradGradGradGradGradGradGradGradGradGrad
 Berny optimization.
 Using GEDIIS/GDIIS optimizer.
 FormGI is forming the generalized inverse of G from B-inverse, IUseBI=4.
 Internal  Forces:  Max     0.000184465 RMS     0.000046376
 Search for a local minimum.
 Step number   3 out of a maximum of   80
 All quantities printed in internal units (Hartrees-Bohrs-Radians)
 Mixed Optimization -- En-DIIS/RFO-DIIS
 Swapping is turned off.
 Update second derivatives using D2CorX and points    1    2    3
 DE= -4.92D-06 DEPred=-4.20D-06 R= 1.17D+00
 TightC=F SS=  1.41D+00  RLast= 6.86D-03 DXNew= 5.0454D-01 2.0582D-02
 Trust test= 1.17D+00 RLast= 6.86D-03 DXMaxT set to 3.00D-01
 ITU=  1  1  0
     Eigenvalues ---    0.01438   0.02124   0.02130   0.02133   0.02159
     Eigenvalues ---    0.02160   0.02168   0.02175   0.02181   0.02190
     Eigenvalues ---    0.02207   0.10240   0.10690   0.12196   0.16000
     Eigenvalues ---    0.16000   0.16000   0.16000   0.16000   0.16179
     Eigenvalues ---    0.16765   0.21989   0.22139   0.23566   0.25248
     Eigenvalues ---    0.25701   0.33208   0.34584   0.35232   0.35689
     Eigenvalues ---    0.35712   0.35778   0.35830   0.35948   0.36466
     Eigenvalues ---    0.42190   0.42328   0.46350   0.46625   0.47250
     Eigenvalues ---    0.50739   0.52765
 En-DIIS/RFO-DIIS/Sim-DIIS IScMMF=       -3 using points:     3    2    1
 RFO step:  Lambda=-6.88057154D-07.
 DidBck=F Rises=F RFO-DIIS coefs:    1.23748   -0.23134   -0.00614
 Iteration  1 RMS(Cart)=  0.00030533 RMS(Int)=  0.00000025
 Iteration  2 RMS(Cart)=  0.00000011 RMS(Int)=  0.00000023
 ClnCor:  largest displacement from symmetrization is 3.51D-11 for atom    16.
 Variable       Old X    -DE/DX   Delta X   Delta X   Delta X     New X
                                 (Linear)    (Quad)   (Total)
    R1        2.69478   0.00018   0.00081   0.00015   0.00096   2.69574
    R2        2.04995   0.00001  -0.00010   0.00009  -0.00001   2.04994
    R3        2.06110  -0.00001  -0.00016   0.00004  -0.00012   2.06098
    R4        2.06110  -0.00001  -0.00016   0.00004  -0.00012   2.06098
    R5        2.57828   0.00001  -0.00002   0.00006   0.00003   2.57832
    R6        2.64038  -0.00003   0.00012  -0.00015  -0.00003   2.64035
    R7        2.64472  -0.00012  -0.00011  -0.00013  -0.00024   2.64447
    R8        2.64186  -0.00009  -0.00000  -0.00019  -0.00020   2.64167
    R9        2.04058  -0.00000  -0.00005   0.00004  -0.00001   2.04057
   R10        2.62978  -0.00012   0.00001  -0.00022  -0.00021   2.62957
   R11        2.04568  -0.00001   0.00001  -0.00003  -0.00002   2.04566
   R12        2.64103  -0.00013   0.00001  -0.00030  -0.00029   2.64075
   R13        2.04389  -0.00002   0.00001  -0.00005  -0.00004   2.04385
   R14        2.62629  -0.00006   0.00013  -0.00020  -0.00006   2.62623
   R15        2.04538  -0.00000  -0.00002   0.00001  -0.00001   2.04537
   R16        2.04559  -0.00005   0.00002  -0.00015  -0.00013   2.04546
    A1        1.84732  -0.00004  -0.00076   0.00040  -0.00036   1.84696
    A2        1.93681  -0.00008  -0.00036  -0.00037  -0.00073   1.93608
    A3        1.93681  -0.00008  -0.00036  -0.00037  -0.00073   1.93608
    A4        1.91448   0.00006   0.00045   0.00007   0.00052   1.91500
    A5        1.91448   0.00006   0.00045   0.00007   0.00052   1.91500
    A6        1.91296   0.00009   0.00057   0.00019   0.00076   1.91371
    A7        2.03118   0.00001  -0.00030   0.00031   0.00001   2.03118
    A8        2.16909   0.00011   0.00009   0.00038   0.00047   2.16956
    A9        2.02068  -0.00003  -0.00009  -0.00002  -0.00011   2.02058
   A10        2.09341  -0.00008   0.00000  -0.00036  -0.00036   2.09305
   A11        2.08303   0.00005   0.00004   0.00021   0.00025   2.08327
   A12        2.11518  -0.00002  -0.00005  -0.00003  -0.00007   2.11510
   A13        2.08498  -0.00003   0.00001  -0.00018  -0.00017   2.08481
   A14        2.11098  -0.00000  -0.00002   0.00002  -0.00000   2.11098
   A15        2.07583   0.00001   0.00003   0.00001   0.00004   2.07588
   A16        2.09637  -0.00001  -0.00002  -0.00003  -0.00004   2.09633
   A17        2.08163  -0.00002  -0.00003  -0.00010  -0.00014   2.08150
   A18        2.10078   0.00000  -0.00000   0.00001   0.00001   2.10079
   A19        2.10077   0.00002   0.00004   0.00009   0.00013   2.10089
   A20        2.10116   0.00002   0.00006   0.00003   0.00010   2.10126
   A21        2.09796  -0.00000   0.00002   0.00003   0.00004   2.09801
   A22        2.08406  -0.00002  -0.00008  -0.00006  -0.00014   2.08392
   A23        2.09616   0.00003  -0.00005   0.00021   0.00016   2.09631
   A24        2.07250  -0.00001   0.00039  -0.00026   0.00014   2.07264
   A25        2.11453  -0.00002  -0.00034   0.00005  -0.00029   2.11423
    D1        3.14159  -0.00000   0.00000  -0.00000   0.00000   3.14159
    D2       -1.06571   0.00000  -0.00011   0.00013   0.00002  -1.06569
    D3        1.06571  -0.00000   0.00011  -0.00013  -0.00002   1.06569
    D4       -0.00000  -0.00000   0.00000  -0.00000   0.00000   0.00000
    D5        3.14159  -0.00000   0.00000  -0.00000   0.00000   3.14159
    D6        3.14159  -0.00000   0.00000  -0.00000   0.00000   3.14159
    D7        0.00000  -0.00000   0.00000   0.00000   0.00000   0.00000
    D8        0.00000  -0.00000   0.00000  -0.00000   0.00000   0.00000
    D9        3.14159  -0.00000   0.00000  -0.00000   0.00000   3.14159
   D10        3.14159  -0.00000   0.00000  -0.00000   0.00000   3.14159
   D11       -0.00000  -0.00000   0.00000  -0.00000   0.00000   0.00000
   D12       -0.00000   0.00000   0.00000   0.00000   0.00000   0.00000
   D13        3.14159  -0.00000   0.00000  -0.00000   0.00000   3.14159
   D14       -0.00000   0.00000   0.00000   0.00000   0.00000   0.00000
   D15        3.14159  -0.00000   0.00000  -0.00000   0.00000   3.14159
   D16        3.14159   0.00000   0.00000   0.00000   0.00000   3.14159
   D17       -0.00000  -0.00000   0.00000  -0.00000   0.00000   0.00000
   D18        0.00000  -0.00000   0.00000  -0.00000  -0.00000   0.00000
   D19        3.14159  -0.00000   0.00000  -0.00000   0.00000   3.14159
   D20        3.14159   0.00000   0.00000   0.00000   0.00000   3.14159
   D21        0.00000   0.00000   0.00000   0.00000   0.00000   0.00000
   D22       -0.00000   0.00000   0.00000   0.00000   0.00000   0.00000
   D23        3.14159   0.00000   0.00000   0.00000   0.00000   3.14159
   D24        3.14159   0.00000   0.00000   0.00000   0.00000   3.14159
   D25        0.00000   0.00000   0.00000   0.00000  -0.00000   0.00000
   D26        0.00000  -0.00000   0.00000  -0.00000   0.00000   0.00000
   D27        3.14159   0.00000   0.00000   0.00000   0.00000   3.14159
   D28        3.14159  -0.00000   0.00000  -0.00000   0.00000   3.14159
   D29       -0.00000   0.00000   0.00000   0.00000   0.00000   0.00000
         Item               Value     Threshold  Converged?
 Maximum Force            0.000184     0.000450     YES
 RMS     Force            0.000046     0.000300     YES
 Maximum Displacement     0.000917     0.001800     YES
 RMS     Displacement     0.000305     0.001200     YES
 Predicted change in Energy=-3.440144D-07
 Optimization completed.
    -- Stationary point found.
                           ----------------------------
                           !   Optimized Parameters   !
                           ! (Angstroms and Degrees)  !
 --------------------------                            --------------------------
 ! Name  Definition              Value          Derivative Info.                !
 --------------------------------------------------------------------------------
 ! R1    R(1,2)                  1.426          -DE/DX =    0.0002              !
 ! R2    R(1,14)                 1.0848         -DE/DX =    0.0                 !
 ! R3    R(1,15)                 1.0907         -DE/DX =    0.0                 !
 ! R4    R(1,16)                 1.0907         -DE/DX =    0.0                 !
 ! R5    R(2,3)                  1.3644         -DE/DX =    0.0                 !
 ! R6    R(3,4)                  1.3972         -DE/DX =    0.0                 !
 ! R7    R(3,8)                  1.3995         -DE/DX =   -0.0001              !
 ! R8    R(4,5)                  1.398          -DE/DX =   -0.0001              !
 ! R9    R(4,13)                 1.0798         -DE/DX =    0.0                 !
 ! R10   R(5,6)                  1.3916         -DE/DX =   -0.0001              !
 ! R11   R(5,12)                 1.0825         -DE/DX =    0.0                 !
 ! R12   R(6,7)                  1.3976         -DE/DX =   -0.0001              !
 ! R13   R(6,11)                 1.0816         -DE/DX =    0.0                 !
 ! R14   R(7,8)                  1.3898         -DE/DX =   -0.0001              !
 ! R15   R(7,10)                 1.0824         -DE/DX =    0.0                 !
 ! R16   R(8,9)                  1.0825         -DE/DX =    0.0                 !
 ! A1    A(2,1,14)             105.8435         -DE/DX =    0.0                 !
 ! A2    A(2,1,15)             110.9708         -DE/DX =   -0.0001              !
 ! A3    A(2,1,16)             110.9708         -DE/DX =   -0.0001              !
 ! A4    A(14,1,15)            109.6916         -DE/DX =    0.0001              !
 ! A5    A(14,1,16)            109.6916         -DE/DX =    0.0001              !
 ! A6    A(15,1,16)            109.6044         -DE/DX =    0.0001              !
 ! A7    A(1,2,3)              116.378          -DE/DX =    0.0                 !
 ! A8    A(2,3,4)              124.2797         -DE/DX =    0.0001              !
 ! A9    A(2,3,8)              115.7767         -DE/DX =    0.0                 !
 ! A10   A(4,3,8)              119.9436         -DE/DX =   -0.0001              !
 ! A11   A(3,4,5)              119.3487         -DE/DX =    0.0001              !
 ! A12   A(3,4,13)             121.1906         -DE/DX =    0.0                 !
 ! A13   A(5,4,13)             119.4607         -DE/DX =    0.0                 !
 ! A14   A(4,5,6)              120.9503         -DE/DX =    0.0                 !
 ! A15   A(4,5,12)             118.9365         -DE/DX =    0.0                 !
 ! A16   A(6,5,12)             120.1132         -DE/DX =    0.0                 !
 ! A17   A(5,6,7)              119.2688         -DE/DX =    0.0                 !
 ! A18   A(5,6,11)             120.3661         -DE/DX =    0.0                 !
 ! A19   A(7,6,11)             120.3651         -DE/DX =    0.0                 !
 ! A20   A(6,7,8)              120.3876         -DE/DX =    0.0                 !
 ! A21   A(6,7,10)             120.2044         -DE/DX =    0.0                 !
 ! A22   A(8,7,10)             119.4081         -DE/DX =    0.0                 !
 ! A23   A(3,8,7)              120.101          -DE/DX =    0.0                 !
 ! A24   A(3,8,9)              118.7454         -DE/DX =    0.0                 !
 ! A25   A(7,8,9)              121.1536         -DE/DX =    0.0                 !
 ! D1    D(14,1,2,3)           180.0            -DE/DX =    0.0                 !
 ! D2    D(15,1,2,3)           -61.0607         -DE/DX =    0.0                 !
 ! D3    D(16,1,2,3)            61.0607         -DE/DX =    0.0                 !
 ! D4    D(1,2,3,4)              0.0            -DE/DX =    0.0                 !
 ! D5    D(1,2,3,8)            180.0            -DE/DX =    0.0                 !
 ! D6    D(2,3,4,5)            180.0            -DE/DX =    0.0                 !
 ! D7    D(2,3,4,13)             0.0            -DE/DX =    0.0                 !
 ! D8    D(8,3,4,5)              0.0            -DE/DX =    0.0                 !
 ! D9    D(8,3,4,13)           180.0            -DE/DX =    0.0                 !
 ! D10   D(2,3,8,7)            180.0            -DE/DX =    0.0                 !
 ! D11   D(2,3,8,9)              0.0            -DE/DX =    0.0                 !
 ! D12   D(4,3,8,7)              0.0            -DE/DX =    0.0                 !
 ! D13   D(4,3,8,9)            180.0            -DE/DX =    0.0                 !
 ! D14   D(3,4,5,6)              0.0            -DE/DX =    0.0                 !
 ! D15   D(3,4,5,12)           180.0            -DE/DX =    0.0                 !
 ! D16   D(13,4,5,6)           180.0            -DE/DX =    0.0                 !
 ! D17   D(13,4,5,12)            0.0            -DE/DX =    0.0                 !
 ! D18   D(4,5,6,7)              0.0            -DE/DX =    0.0                 !
 ! D19   D(4,5,6,11)           180.0            -DE/DX =    0.0                 !
 ! D20   D(12,5,6,7)           180.0            -DE/DX =    0.0                 !
 ! D21   D(12,5,6,11)            0.0            -DE/DX =    0.0                 !
 ! D22   D(5,6,7,8)              0.0            -DE/DX =    0.0                 !
 ! D23   D(5,6,7,10)           180.0            -DE/DX =    0.0                 !
 ! D24   D(11,6,7,8)           180.0            -DE/DX =    0.0                 !
 ! D25   D(11,6,7,10)            0.0            -DE/DX =    0.0                 !
 ! D26   D(6,7,8,3)              0.0            -DE/DX =    0.0                 !
 ! D27   D(6,7,8,9)            180.0            -DE/DX =    0.0                 !
 ! D28   D(10,7,8,3)           180.0            -DE/DX =    0.0                 !
 ! D29   D(10,7,8,9)             0.0            -DE/DX =    0.0                 !
 --------------------------------------------------------------------------------
 GradGradGradGradGradGradGradGradGradGradGradGradGradGradGradGradGradGrad

                          Input orientation:                          
 ---------------------------------------------------------------------
 Center     Atomic      Atomic             Coordinates (Angstroms)
 Number     Number       Type             X           Y           Z
 ---------------------------------------------------------------------
      1          6           0        0.000453    0.000000   -0.006395
      2          8           0       -0.001271    0.000000    1.419622
      3          6           0        1.220310    0.000000    2.027276
      4          6           0        2.439112   -0.000000    1.344070
      5          6           0        3.632663   -0.000000    2.071996
      6          6           0        3.622268   -0.000000    3.463576
      7          6           0        2.398044   -0.000000    4.137736
      8          6           0        1.203931    0.000000    3.426703
      9          1           0        0.248823    0.000000    3.936145
     10          1           0        2.372288    0.000000    5.219796
     11          1           0        4.551361   -0.000000    4.017297
     12          1           0        4.573119   -0.000000    1.535892
     13          1           0        2.475245   -0.000000    0.264845
     14          1           0       -1.042764    0.000000   -0.303815
     15          1           0        0.493729    0.891271   -0.396147
     16          1           0        0.493729   -0.891271   -0.396147
 ---------------------------------------------------------------------
                    Distance matrix (angstroms):
                    1          2          3          4          5
     1  C    0.000000
     2  O    1.426018   0.000000
     3  C    2.371470   1.364369   0.000000
     4  C    2.787618   2.441552   1.397229   0.000000
     5  C    4.184813   3.692027   2.412768   1.398013   0.000000
     6  C    5.015800   4.160262   2.798636   2.427378   1.391619
     7  C    4.787720   3.625583   2.416836   2.793968   2.406567
     8  C    3.637929   2.341129   1.399523   2.421371   2.781002
     9  H    3.950356   2.528919   2.141860   3.393555   3.863343
    10  H    5.739223   4.480525   3.394001   3.876302   3.390751
    11  H    6.074608   5.241600   3.880217   3.407013   2.151325
    12  H    4.825756   4.575866   3.388626   2.142610   1.082527
    13  H    2.489612   2.732516   2.163568   1.079830   2.146022
    14  H    1.084785   2.013689   3.248921   3.852140   5.244435
    15  H    1.090685   2.082404   2.682399   2.758122   4.091332
    16  H    1.090685   2.082404   2.682399   2.758122   4.091332
                    6          7          8          9         10
     6  C    0.000000
     7  C    1.397575   0.000000
     8  C    2.418618   1.389774   0.000000
     9  H    3.406384   2.158654   1.082479   0.000000
    10  H    2.155634   1.082367   2.140150   2.481303   0.000000
    11  H    1.081582   2.156682   3.399130   4.303303   2.488848
    12  H    2.149438   3.391245   3.863495   4.945780   4.291248
    13  H    3.398168   3.873660   3.407872   4.293646   4.956021
    14  H    5.996312   5.618410   4.354814   4.432319   6.494063
    15  H    5.047731   4.997687   3.989102   4.429797   5.988503
    16  H    5.047731   4.997687   3.989102   4.429797   5.988503
                   11         12         13         14         15
    11  H    0.000000
    12  H    2.481501   0.000000
    13  H    4.288491   2.452882   0.000000
    14  H    7.068680   5.909539   3.563673   0.000000
    15  H    6.061124   4.600930   2.271053   1.778680   0.000000
    16  H    6.061124   4.600930   2.271053   1.778680   1.782543
                   16
    16  H    0.000000
 Stoichiometry    C7H8O
 Framework group  CS[SG(C7H6O),X(H2)]
 Deg. of freedom    28
 Full point group                 CS      NOp   2
 Largest Abelian subgroup         CS      NOp   2
 Largest concise Abelian subgroup CS      NOp   2
                         Standard orientation:                         
 ---------------------------------------------------------------------
 Center     Atomic      Atomic             Coordinates (Angstroms)
 Number     Number       Type             X           Y           Z
 ---------------------------------------------------------------------
      1          6           0        1.737419    2.151173    0.000000
      2          8           0        0.341875    1.857938    0.000000
      3          6           0        0.000000    0.537096    0.000000
      4          6           0        0.920502   -0.514059   -0.000000
      5          6           0        0.455157   -1.832351   -0.000000
      6          6           0       -0.908487   -2.109980   -0.000000
      7          6           0       -1.821259   -1.051650   -0.000000
      8          6           0       -1.372559    0.263699    0.000000
      9          1           0       -2.068517    1.092797    0.000000
     10          1           0       -2.885252   -1.250237   -0.000000
     11          1           0       -1.258086   -3.133504   -0.000000
     12          1           0        1.174171   -2.641600   -0.000000
     13          1           0        1.983867   -0.326211   -0.000000
     14          1           0        1.812655    3.233347    0.000000
     15          1           0        2.220761    1.749168    0.891271
     16          1           0        2.220761    1.749168   -0.891271
 ---------------------------------------------------------------------
 Rotational constants (GHZ):           5.0254681           1.5781977           1.2102375

 **********************************************************************

            Population analysis using the SCF Density.

 **********************************************************************

 Orbital symmetries:
       Occupied  (A') (A') (A') (A') (A') (A') (A') (A') (A') (A')
                 (A') (A') (A') (A') (A') (A') (A') (A') (A") (A')
                 (A') (A') (A") (A') (A') (A') (A") (A") (A")
       Virtual   (A') (A') (A') (A') (A") (A') (A') (A') (A') (A")
                 (A") (A") (A') (A") (A') (A') (A') (A') (A') (A")
                 (A') (A") (A') (A') (A') (A') (A") (A") (A") (A')
                 (A') (A') (A') (A') (A") (A') (A') (A") (A') (A')
                 (A') (A') (A') (A") (A') (A") (A') (A") (A') (A')
                 (A') (A") (A') (A') (A") (A') (A') (A') (A") (A')
                 (A") (A') (A') (A") (A") (A') (A") (A') (A") (A')
                 (A") (A') (A") (A') (A') (A") (A') (A") (A') (A')
                 (A') (A') (A') (A") (A') (A') (A') (A') (A") (A')
                 (A") (A') (A') (A') (A") (A') (A') (A') (A') (A')
                 (A") (A") (A') (A") (A") (A') (A") (A') (A') (A')
                 (A') (A") (A') (A') (A') (A') (A") (A') (A') (A")
                 (A') (A") (A') (A") (A') (A') (A") (A') (A") (A")
                 (A') (A') (A') (A") (A') (A") (A') (A') (A") (A')
                 (A') (A') (A') (A") (A') (A") (A") (A') (A") (A')
                 (A") (A') (A") (A') (A") (A') (A") (A') (A') (A")
                 (A') (A") (A") (A') (A') (A') (A') (A') (A") (A')
                 (A') (A") (A') (A') (A") (A') (A') (A") (A') (A')
                 (A') (A") (A') (A') (A') (A") (A") (A') (A") (A')
                 (A") (A') (A') (A") (A') (A") (A') (A') (A') (A")
                 (A') (A') (A") (A") (A') (A") (A') (A') (A") (A')
                 (A") (A') (A') (A') (A") (A') (A") (A') (A') (A")
                 (A') (A") (A') (A") (A') (A") (A') (A") (A") (A')
                 (A") (A') (A') (A') (A") (A') (A") (A') (A') (A')
                 (A') (A") (A') (A") (A') (A') (A") (A") (A') (A')
                 (A") (A') (A") (A') (A') (A") (A") (A') (A') (A')
                 (A') (A") (A') (A') (A') (A") (A') (A') (A') (A")
                 (A') (A') (A") (A") (A") (A') (A') (A') (A") (A")
                 (A') (A') (A") (A') (A") (A") (A') (A') (A") (A')
                 (A") (A') (A') (A') (A') (A') (A") (A') (A') (A")
                 (A') (A') (A') (A") (A') (A') (A") (A') (A') (A')
                 (A") (A') (A') (A") (A') (A") (A') (A') (A") (A')
                 (A") (A') (A') (A") (A") (A') (A") (A") (A') (A')
                 (A") (A') (A") (A') (A") (A') (A") (A') (A') (A')
                 (A') (A") (A") (A") (A') (A") (A") (A') (A") (A')
                 (A') (A') (A") (A") (A') (A') (A") (A') (A') (A")
                 (A') (A") (A") (A') (A') (A") (A') (A") (A') (A")
                 (A') (A') (A') (A") (A') (A') (A') (A") (A") (A')
                 (A') (A') (A') (A') (A") (A') (A") (A") (A') (A')
                 (A") (A") (A') (A') (A") (A') (A") (A') (A") (A")
                 (A") (A') (A') (A') (A") (A') (A') (A") (A') (A")
                 (A') (A') (A') (A") (A') (A') (A') (A') (A") (A')
                 (A") (A') (A') (A') (A") (A") (A') (A') (A") (A")
                 (A') (A") (A') (A') (A") (A') (A') (A") (A') (A")
                 (A') (A') (A') (A") (A') (A') (A") (A') (A") (A")
                 (A') (A") (A") (A") (A') (A') (A') (A') (A") (A")
                 (A") (A') (A') (A') (A") (A') (A") (A') (A') (A')
                 (A") (A') (A') (A") (A') (A') (A') (A") (A') (A')
                 (A') (A') (A") (A') (A') (A') (A') (A') (A') (A')
                 (A') (A') (A') (A') (A") (A') (A') (A') (A') (A")
                 (A') (A') (A") (A") (A') (A') (A') (A") (A') (A")
                 (A') (A') (A') (A') (A') (A') (A') (A') (A') (A')
                 (A')
 The electronic state is 1-A'.
 Alpha  occ. eigenvalues --  -20.59034 -11.30539 -11.27865 -11.24328 -11.24278
 Alpha  occ. eigenvalues --  -11.23414 -11.23200 -11.22981  -1.41285  -1.15103
 Alpha  occ. eigenvalues --   -1.02567  -1.01727  -0.94190  -0.83676  -0.81030
 Alpha  occ. eigenvalues --   -0.72369  -0.66724  -0.66361  -0.65628  -0.62223
 Alpha  occ. eigenvalues --   -0.59260  -0.57665  -0.52902  -0.52827  -0.51610
 Alpha  occ. eigenvalues --   -0.48582  -0.47288  -0.34601  -0.31855
 Alpha virt. eigenvalues --    0.03024   0.03490   0.03650   0.04818   0.04919
 Alpha virt. eigenvalues --    0.05054   0.06418   0.08059   0.08703   0.09718
 Alpha virt. eigenvalues --    0.09936   0.10398   0.11059   0.11199   0.11354
 Alpha virt. eigenvalues --    0.12279   0.12723   0.13160   0.13475   0.13627
 Alpha virt. eigenvalues --    0.14043   0.14130   0.14524   0.15336   0.15544
 Alpha virt. eigenvalues --    0.16179   0.16194   0.16762   0.16932   0.18672
 Alpha virt. eigenvalues --    0.19639   0.20682   0.22535   0.23276   0.23726
 Alpha virt. eigenvalues --    0.24588   0.24861   0.25277   0.25618   0.26439
 Alpha virt. eigenvalues --    0.27246   0.28585   0.29150   0.29324   0.29778
 Alpha virt. eigenvalues --    0.31108   0.31283   0.32166   0.32208   0.32690
 Alpha virt. eigenvalues --    0.33107   0.33264   0.33566   0.34148   0.34872
 Alpha virt. eigenvalues --    0.35425   0.35795   0.36886   0.37039   0.38458
 Alpha virt. eigenvalues --    0.38578   0.39221   0.39879   0.41008   0.41995
 Alpha virt. eigenvalues --    0.42367   0.43009   0.43418   0.43579   0.44573
 Alpha virt. eigenvalues --    0.44886   0.45064   0.46079   0.46682   0.46794
 Alpha virt. eigenvalues --    0.47420   0.48163   0.48311   0.48666   0.49193
 Alpha virt. eigenvalues --    0.49531   0.50102   0.50484   0.50882   0.51470
 Alpha virt. eigenvalues --    0.52082   0.52582   0.53210   0.54034   0.54372
 Alpha virt. eigenvalues --    0.54924   0.55260   0.55804   0.56294   0.56620
 Alpha virt. eigenvalues --    0.57536   0.59121   0.59556   0.60473   0.61682
 Alpha virt. eigenvalues --    0.62639   0.63962   0.64470   0.64824   0.65770
 Alpha virt. eigenvalues --    0.66823   0.67413   0.68222   0.68983   0.70384
 Alpha virt. eigenvalues --    0.71714   0.72153   0.72987   0.74513   0.75167
 Alpha virt. eigenvalues --    0.76486   0.76663   0.77710   0.78240   0.80154
 Alpha virt. eigenvalues --    0.81080   0.81842   0.82381   0.83114   0.84571
 Alpha virt. eigenvalues --    0.85807   0.87015   0.87305   0.87329   0.87506
 Alpha virt. eigenvalues --    0.88039   0.88757   0.89632   0.89659   0.90148
 Alpha virt. eigenvalues --    0.90832   0.90951   0.92040   0.92703   0.93098
 Alpha virt. eigenvalues --    0.93274   0.94834   0.95588   0.96820   0.97171
 Alpha virt. eigenvalues --    0.97848   0.98637   0.99129   1.00358   1.00534
 Alpha virt. eigenvalues --    1.01176   1.01690   1.01879   1.02249   1.03247
 Alpha virt. eigenvalues --    1.03848   1.05238   1.05238   1.05936   1.07112
 Alpha virt. eigenvalues --    1.07648   1.08270   1.08478   1.08587   1.09333
 Alpha virt. eigenvalues --    1.11212   1.12272   1.12501   1.13714   1.14510
 Alpha virt. eigenvalues --    1.15027   1.15653   1.16027   1.16672   1.17407
 Alpha virt. eigenvalues --    1.18325   1.19153   1.19181   1.20683   1.21092
 Alpha virt. eigenvalues --    1.22463   1.22597   1.22875   1.23311   1.24176
 Alpha virt. eigenvalues --    1.24358   1.24794   1.24857   1.25734   1.27001
 Alpha virt. eigenvalues --    1.27776   1.29512   1.32226   1.32740   1.33878
 Alpha virt. eigenvalues --    1.34813   1.34864   1.35366   1.38750   1.39561
 Alpha virt. eigenvalues --    1.40852   1.42196   1.43022   1.43534   1.45198
 Alpha virt. eigenvalues --    1.46832   1.48040   1.48739   1.50159   1.50749
 Alpha virt. eigenvalues --    1.52146   1.53201   1.53925   1.55377   1.55887
 Alpha virt. eigenvalues --    1.56096   1.58230   1.60235   1.62117   1.62218
 Alpha virt. eigenvalues --    1.64475   1.64547   1.67283   1.68049   1.68892
 Alpha virt. eigenvalues --    1.69277   1.69395   1.70058   1.72414   1.72547
 Alpha virt. eigenvalues --    1.74074   1.74420   1.74910   1.77828   1.78897
 Alpha virt. eigenvalues --    1.79161   1.81533   1.81853   1.82954   1.83732
 Alpha virt. eigenvalues --    1.84855   1.85075   1.86013   1.86838   1.87502
 Alpha virt. eigenvalues --    1.88481   1.89182   1.90744   1.91892   1.95176
 Alpha virt. eigenvalues --    1.96407   1.97091   1.98359   1.98751   2.00755
 Alpha virt. eigenvalues --    2.00910   2.01888   2.02164   2.02667   2.04159
 Alpha virt. eigenvalues --    2.05236   2.05703   2.07448   2.09160   2.09648
 Alpha virt. eigenvalues --    2.10137   2.10805   2.10957   2.13890   2.14680
 Alpha virt. eigenvalues --    2.15640   2.16228   2.16387   2.18709   2.21654
 Alpha virt. eigenvalues --    2.22309   2.23888   2.24983   2.26501   2.27192
 Alpha virt. eigenvalues --    2.28276   2.32384   2.32756   2.33792   2.36743
 Alpha virt. eigenvalues --    2.38164   2.40695   2.41121   2.43408   2.45305
 Alpha virt. eigenvalues --    2.46957   2.48254   2.50494   2.56451   2.57620
 Alpha virt. eigenvalues --    2.59460   2.60963   2.63367   2.65615   2.67444
 Alpha virt. eigenvalues --    2.67672   2.70205   2.72886   2.74775   2.76532
 Alpha virt. eigenvalues --    2.78566   2.79595   2.83583   2.84472   2.89717
 Alpha virt. eigenvalues --    2.90946   2.97341   3.01467   3.02438   3.03581
 Alpha virt. eigenvalues --    3.07105   3.09611   3.10828   3.18917   3.19131
 Alpha virt. eigenvalues --    3.21437   3.22235   3.26086   3.27399   3.28140
 Alpha virt. eigenvalues --    3.31327   3.32800   3.34554   3.35196   3.39535
 Alpha virt. eigenvalues --    3.40136   3.40574   3.42133   3.43921   3.44082
 Alpha virt. eigenvalues --    3.44387   3.47549   3.47567   3.50086   3.51146
 Alpha virt. eigenvalues --    3.52995   3.53734   3.55079   3.55891   3.55961
 Alpha virt. eigenvalues --    3.57377   3.59428   3.59725   3.60694   3.61659
 Alpha virt. eigenvalues --    3.64451   3.66412   3.67174   3.69129   3.70226
 Alpha virt. eigenvalues --    3.71137   3.72712   3.74744   3.76228   3.76467
 Alpha virt. eigenvalues --    3.80677   3.81384   3.83035   3.83229   3.84467
 Alpha virt. eigenvalues --    3.85966   3.87274   3.88851   3.89913   3.90554
 Alpha virt. eigenvalues --    3.91161   3.92466   3.93722   3.94725   3.94809
 Alpha virt. eigenvalues --    3.97744   3.98688   4.00005   4.01447   4.02837
 Alpha virt. eigenvalues --    4.03969   4.05112   4.07496   4.08973   4.10302
 Alpha virt. eigenvalues --    4.11245   4.12414   4.13638   4.14841   4.16711
 Alpha virt. eigenvalues --    4.19101   4.20852   4.20948   4.21725   4.23458
 Alpha virt. eigenvalues --    4.26889   4.26973   4.27540   4.27770   4.30461
 Alpha virt. eigenvalues --    4.31558   4.31788   4.34815   4.37517   4.37695
 Alpha virt. eigenvalues --    4.38347   4.39530   4.40119   4.40888   4.42068
 Alpha virt. eigenvalues --    4.42431   4.43214   4.47611   4.48352   4.49098
 Alpha virt. eigenvalues --    4.51864   4.52692   4.57159   4.60027   4.61320
 Alpha virt. eigenvalues --    4.63324   4.65093   4.67173   4.69710   4.71791
 Alpha virt. eigenvalues --    4.73552   4.75598   4.76789   4.78396   4.79878
 Alpha virt. eigenvalues --    4.81624   4.82690   4.84399   4.87382   4.88065
 Alpha virt. eigenvalues --    4.91352   4.93852   4.94826   4.95159   4.98171
 Alpha virt. eigenvalues --    4.98570   5.00508   5.03415   5.04571   5.07187
 Alpha virt. eigenvalues --    5.08463   5.08627   5.10594   5.11902   5.15058
 Alpha virt. eigenvalues --    5.15511   5.16189   5.17248   5.17886   5.20420
 Alpha virt. eigenvalues --    5.23137   5.24601   5.28971   5.30164   5.33731
 Alpha virt. eigenvalues --    5.35279   5.36760   5.40052   5.40441   5.43337
 Alpha virt. eigenvalues --    5.44204   5.45334   5.50295   5.52478   5.60183
 Alpha virt. eigenvalues --    5.61275   5.63046   5.67492   5.69139   5.73574
 Alpha virt. eigenvalues --    5.76931   5.78795   5.81309   5.84014   5.89534
 Alpha virt. eigenvalues --    6.04277   6.07585   6.08411   6.12126   6.15863
 Alpha virt. eigenvalues --    6.17670   6.22147   6.25482   6.33678   6.35642
 Alpha virt. eigenvalues --    6.39318   6.49322   6.58273   6.66329   6.68307
 Alpha virt. eigenvalues --    6.77205   6.80091   6.89512   6.90960   6.95348
 Alpha virt. eigenvalues --    6.98991   7.10854   7.12975   7.17353   7.20671
 Alpha virt. eigenvalues --    7.43828   7.55883   7.57184   7.80066   7.89983
 Alpha virt. eigenvalues --    7.90119   8.39725   8.58834  16.03281  16.12584
 Alpha virt. eigenvalues --   16.29610  17.88495  18.57285  19.48406  19.53326
 Alpha virt. eigenvalues --   20.04925
          Condensed to atoms (all electrons):
               1          2          3          4          5          6
     1  C    5.756936   0.075875   0.030647  -0.032056  -0.006477  -0.000728
     2  O    0.075875   8.818474   0.149301  -0.277271  -0.011407  -0.007105
     3  C    0.030647   0.149301   5.426409  -0.066441   0.123779  -0.297336
     4  C   -0.032056  -0.277271  -0.066441   6.461884  -0.292747   0.328618
     5  C   -0.006477  -0.011407   0.123779  -0.292747   6.987128  -0.462445
     6  C   -0.000728  -0.007105  -0.297336   0.328618  -0.462445   6.709481
     7  C    0.007437   0.033233   0.156233  -0.290052   0.332210  -0.485528
     8  C   -0.018617  -0.143218  -0.392453   0.280961  -0.205057   0.355290
     9  H   -0.000106  -0.000001  -0.114508   0.017432  -0.004499   0.020799
    10  H    0.000500  -0.007559   0.046516  -0.023987   0.025590  -0.132066
    11  H    0.000210   0.001449  -0.030754   0.023525  -0.132015   0.471077
    12  H   -0.000906  -0.000196  -0.004848  -0.114708   0.436059  -0.124982
    13  H   -0.031581  -0.019285  -0.108973   0.473959  -0.199859   0.037832
    14  H    0.314512   0.030021  -0.015666   0.003923   0.002492  -0.000279
    15  H    0.369896   0.005555   0.019134  -0.023586  -0.000150  -0.000937
    16  H    0.369896   0.005555   0.019134  -0.023586  -0.000150  -0.000937
               7          8          9         10         11         12
     1  C    0.007437  -0.018617  -0.000106   0.000500   0.000210  -0.000906
     2  O    0.033233  -0.143218  -0.000001  -0.007559   0.001449  -0.000196
     3  C    0.156233  -0.392453  -0.114508   0.046516  -0.030754  -0.004848
     4  C   -0.290052   0.280961   0.017432  -0.023987   0.023525  -0.114708
     5  C    0.332210  -0.205057  -0.004499   0.025590  -0.132015   0.436059
     6  C   -0.485528   0.355290   0.020799  -0.132066   0.471077  -0.124982
     7  C    6.625454  -0.211392  -0.128139   0.423538  -0.136296   0.026521
     8  C   -0.211392   7.037940   0.464696  -0.179143   0.039553   0.007517
     9  H   -0.128139   0.464696   0.359754  -0.008930   0.001651   0.000339
    10  H    0.423538  -0.179143  -0.008930   0.374862  -0.022382  -0.001907
    11  H   -0.136296   0.039553   0.001651  -0.022382   0.376823   0.005797
    12  H    0.026521   0.007517   0.000339  -0.001907   0.005797   0.337094
    13  H   -0.016794  -0.033201  -0.003506   0.000396  -0.003354  -0.012786
    14  H   -0.001845   0.011418   0.002169  -0.000216   0.000045   0.000285
    15  H    0.001630  -0.005602  -0.000772   0.000300  -0.000161  -0.000256
    16  H    0.001630  -0.005602  -0.000772   0.000300  -0.000161  -0.000256
              13         14         15         16
     1  C   -0.031581   0.314512   0.369896   0.369896
     2  O   -0.019285   0.030021   0.005555   0.005555
     3  C   -0.108973  -0.015666   0.019134   0.019134
     4  C    0.473959   0.003923  -0.023586  -0.023586
     5  C   -0.199859   0.002492  -0.000150  -0.000150
     6  C    0.037832  -0.000279  -0.000937  -0.000937
     7  C   -0.016794  -0.001845   0.001630   0.001630
     8  C   -0.033201   0.011418  -0.005602  -0.005602
     9  H   -0.003506   0.002169  -0.000772  -0.000772
    10  H    0.000396  -0.000216   0.000300   0.000300
    11  H   -0.003354   0.000045  -0.000161  -0.000161
    12  H   -0.012786   0.000285  -0.000256  -0.000256
    13  H    0.541444  -0.006941  -0.001473  -0.001473
    14  H   -0.006941   0.317636  -0.010907  -0.010907
    15  H   -0.001473  -0.010907   0.294641  -0.006494
    16  H   -0.001473  -0.010907  -0.006494   0.294641
 Mulliken charges:
               1
     1  C   -0.835437
     2  O   -0.653423
     3  C    1.059829
     4  C   -0.445868
     5  C   -0.592451
     6  C   -0.410755
     7  C   -0.337838
     8  C   -1.003090
     9  H    0.394395
    10  H    0.504188
    11  H    0.404993
    12  H    0.447233
    13  H    0.385597
    14  H    0.364259
    15  H    0.359183
    16  H    0.359183
 Sum of Mulliken charges =  -0.00000
 Mulliken charges with hydrogens summed into heavy atoms:
               1
     1  C    0.247188
     2  O   -0.653423
     3  C    1.059829
     4  C   -0.060271
     5  C   -0.145218
     6  C   -0.005761
     7  C    0.166351
     8  C   -0.608694
 Electronic spatial extent (au):  <R**2>=            974.5711
 Charge=             -0.0000 electrons
 Dipole moment (field-independent basis, Debye):
    X=              1.8291    Y=             -0.2493    Z=              0.0000  Tot=              1.8460
 Quadrupole moment (field-independent basis, Debye-Ang):
   XX=            -39.0827   YY=            -44.4454   ZZ=            -52.3843
   XY=              3.6187   XZ=             -0.0000   YZ=             -0.0000
 Traceless Quadrupole moment (field-independent basis, Debye-Ang):
   XX=              6.2215   YY=              0.8587   ZZ=             -7.0802
   XY=              3.6187   XZ=             -0.0000   YZ=             -0.0000
 Octapole moment (field-independent basis, Debye-Ang**2):
  XXX=              4.2114  YYY=              3.3266  ZZZ=             -0.0000  XYY=              9.8069
  XXY=              7.5918  XXZ=             -0.0000  XZZ=              5.1131  YZZ=              8.7864
  YYZ=             -0.0000  XYZ=             -0.0000
 Hexadecapole moment (field-independent basis, Debye-Ang**3):
 XXXX=           -451.7008 YYYY=           -691.0072 ZZZZ=            -68.3465 XXXY=           -115.4326
 XXXZ=             -0.0000 YYYX=           -105.0490 YYYZ=             -0.0000 ZZZX=              0.0000
 ZZZY=             -0.0000 XXYY=           -177.4740 XXZZ=           -101.8590 YYZZ=           -149.5357
 XXYZ=             -0.0000 YYXZ=             -0.0000 ZZXY=            -45.6585
 N-N= 3.461120554835D+02 E-N=-1.497751485952D+03  KE= 3.441906578388D+02
 Symmetry A'   KE= 3.317420909806D+02
 Symmetry A"   KE= 1.244856685812D+01
 B after Tr=     0.000355   -0.000000   -0.000072
         Rot=    1.000000   -0.000000   -0.000044   -0.000000 Ang=  -0.01 deg.
 Final structure in terms of initial Z-matrix:
 C
 O,1,B1
 C,2,B2,1,A1
 C,3,B3,2,A2,1,D1,0
 C,4,B4,3,A3,2,D2,0
 C,5,B5,4,A4,3,D3,0
 C,6,B6,5,A5,4,D4,0
 C,3,B7,4,A6,5,D5,0
 H,8,B8,3,A7,4,D6,0
 H,7,B9,8,A8,3,D7,0
 H,6,B10,7,A9,8,D8,0
 H,5,B11,4,A10,3,D9,0
 H,4,B12,3,A11,8,D10,0
 H,1,B13,2,A12,3,D11,0
 H,1,B14,2,A13,3,D12,0
 H,1,B15,2,A14,3,D13,0
      Variables:
 B1=1.42601848
 B2=1.36436853
 B3=1.39722948
 B4=1.39801281
 B5=1.39161907
 B6=1.39757473
 B7=1.39952338
 B8=1.08247915
 B9=1.08236709
 B10=1.08158227
 B11=1.08252681
 B12=1.07982989
 B13=1.08478542
 B14=1.09068454
 B15=1.09068454
 A1=116.37800488
 A2=124.27972019
 A3=119.34867106
 A4=120.95030422
 A5=119.26882322
 A6=119.94358788
 A7=118.74539968
 A8=119.40806042
 A9=120.36507908
 A10=118.9365063
 A11=121.19061068
 A12=105.84351777
 A13=110.9708216
 A14=110.9708216
 D1=0.
 D2=180.
 D3=0.
 D4=0.
 D5=0.
 D6=180.
 D7=180.
 D8=180.
 D9=180.
 D10=180.
 D11=180.
 D12=-61.06074972
 D13=61.06074972
 Unable to Open any file for archive entry.
 1\1\GINC-COMPUTE-0-4\FOpt\RMP2-FC\Aug-CC-pVTZ\C7H8O1\DBATES2\22-Sep-20
 25\0\\#N MP2/aug-cc-pvtz OPT FREQ SCRF=(PCM,Solvent=Water)\\C7H8O\\0,1
 \C,0.000452829,0.,-0.0063953525\O,-0.0012705039,0.,1.4196220848\C,1.22
 03097752,0.,2.0272758596\C,2.4391123576,0.,1.3440698346\C,3.6326631414
 ,0.,2.0719958932\C,3.6222680413,0.,3.4635761346\C,2.3980440974,0.,4.13
 77355117\C,1.20393099,0.,3.4267033944\H,0.2488232954,0.,3.9361446595\H
 ,2.3722881959,0.,5.2197961116\H,4.5513609664,0.,4.0172967712\H,4.57311
 85766,0.,1.5358915397\H,2.4752453984,0.,0.2648446519\H,-1.0427639102,0
 .,-0.3038146409\H,0.4937293095,0.8912712865,-0.3961472998\H,0.49372930
 95,-0.8912712865,-0.3961472998\\Version=ES64L-G16RevC.01\State=1-A'\HF
 =-344.7099675\MP2=-346.0892458\RMSD=7.927e-09\RMSF=7.665e-05\Dipole=0.
 1532919,0.,-0.6873391\PG=CS [SG(C7H6O1),X(H2)]\\@
 The archive entry for this job was punched.


 A HARD FALL SHOULD MEAN A HIGH BOUNCE 
 IF ONE IS MADE OF THE RIGHT MATERIAL.

                -- THE CHEMIST ANALYST, MARCH 1950
 Job cpu time:       0 days 16 hours 46 minutes 59.8 seconds.
 Elapsed time:       0 days  1 hours 25 minutes 16.6 seconds.
 File lengths (MBytes):  RWF=  75840 Int=      0 D2E=      0 Chk=     33 Scr=      1
 Normal termination of Gaussian 16 at Mon Sep 22 15:53:38 2025.
 Link1:  Proceeding to internal job step number  2.
 ----------------------------------------------------------------------
 #N Geom=AllCheck Guess=TCheck SCRF=Check GenChk RMP2(FC)/Aug-CC-pVTZ F
 req
 ----------------------------------------------------------------------
 1/10=4,29=7,30=1,38=1,40=1/1,3;
 2/12=2,40=1/2;
 3/5=16,6=1,7=10,11=1,14=-4,25=1,30=1,70=2,71=2,116=1,140=1/1,2,3;
 4/5=101/1;
 5/5=2,38=6,98=1/2;
 8/6=3,8=1,10=1,19=11,30=-1/1;
 9/15=3,16=-3/6;
 11/6=1,8=1,15=11,17=12,24=-1,27=1,28=-2,29=300,32=6,42=3/1,2,10;
 10/6=2,21=1/2;
 8/6=4,8=1,10=1,19=11,30=-1/11,4;
 10/5=1,20=4/2;
 11/12=2,14=11,16=1,17=2,28=-2,42=3,76=2/2,10,12;
 6/7=2,8=2,9=2,10=2/1;
 7/8=1,10=1,12=2,25=1,44=2/1,2,3,16;
 1/10=4,30=1/3;
 99//99;
 Structure from the checkpoint file:  "output.chk"
 -----
 C7H8O
 -----
 Charge =  0 Multiplicity = 1
 Redundant internal coordinates found in file.  (old form).
 C,0,0.000452829,0.,-0.0063953525
 O,0,-0.0012705039,0.,1.4196220848
 C,0,1.2203097752,0.,2.0272758596
 C,0,2.4391123576,0.,1.3440698346
 C,0,3.6326631414,0.,2.0719958932
 C,0,3.6222680413,0.,3.4635761346
 C,0,2.3980440974,0.,4.1377355117
 C,0,1.20393099,0.,3.4267033944
 H,0,0.2488232954,0.,3.9361446595
 H,0,2.3722881959,0.,5.2197961116
 H,0,4.5513609664,0.,4.0172967712
 H,0,4.5731185766,0.,1.5358915397
 H,0,2.4752453984,0.,0.2648446519
 H,0,-1.0427639102,0.,-0.3038146409
 H,0,0.4937293095,0.8912712865,-0.3961472998
 H,0,0.4937293095,-0.8912712865,-0.3961472998
 Recover connectivity data from disk.

 GradGradGradGradGradGradGradGradGradGradGradGradGradGradGradGradGradGrad
 Berny optimization.
 Initialization pass.
                           ----------------------------
                           !    Initial Parameters    !
                           ! (Angstroms and Degrees)  !
 --------------------------                            --------------------------
 ! Name  Definition              Value          Derivative Info.                !
 --------------------------------------------------------------------------------
 ! R1    R(1,2)                  1.426          calculate D2E/DX2 analytically  !
 ! R2    R(1,14)                 1.0848         calculate D2E/DX2 analytically  !
 ! R3    R(1,15)                 1.0907         calculate D2E/DX2 analytically  !
 ! R4    R(1,16)                 1.0907         calculate D2E/DX2 analytically  !
 ! R5    R(2,3)                  1.3644         calculate D2E/DX2 analytically  !
 ! R6    R(3,4)                  1.3972         calculate D2E/DX2 analytically  !
 ! R7    R(3,8)                  1.3995         calculate D2E/DX2 analytically  !
 ! R8    R(4,5)                  1.398          calculate D2E/DX2 analytically  !
 ! R9    R(4,13)                 1.0798         calculate D2E/DX2 analytically  !
 ! R10   R(5,6)                  1.3916         calculate D2E/DX2 analytically  !
 ! R11   R(5,12)                 1.0825         calculate D2E/DX2 analytically  !
 ! R12   R(6,7)                  1.3976         calculate D2E/DX2 analytically  !
 ! R13   R(6,11)                 1.0816         calculate D2E/DX2 analytically  !
 ! R14   R(7,8)                  1.3898         calculate D2E/DX2 analytically  !
 ! R15   R(7,10)                 1.0824         calculate D2E/DX2 analytically  !
 ! R16   R(8,9)                  1.0825         calculate D2E/DX2 analytically  !
 ! A1    A(2,1,14)             105.8435         calculate D2E/DX2 analytically  !
 ! A2    A(2,1,15)             110.9708         calculate D2E/DX2 analytically  !
 ! A3    A(2,1,16)             110.9708         calculate D2E/DX2 analytically  !
 ! A4    A(14,1,15)            109.6916         calculate D2E/DX2 analytically  !
 ! A5    A(14,1,16)            109.6916         calculate D2E/DX2 analytically  !
 ! A6    A(15,1,16)            109.6044         calculate D2E/DX2 analytically  !
 ! A7    A(1,2,3)              116.378          calculate D2E/DX2 analytically  !
 ! A8    A(2,3,4)              124.2797         calculate D2E/DX2 analytically  !
 ! A9    A(2,3,8)              115.7767         calculate D2E/DX2 analytically  !
 ! A10   A(4,3,8)              119.9436         calculate D2E/DX2 analytically  !
 ! A11   A(3,4,5)              119.3487         calculate D2E/DX2 analytically  !
 ! A12   A(3,4,13)             121.1906         calculate D2E/DX2 analytically  !
 ! A13   A(5,4,13)             119.4607         calculate D2E/DX2 analytically  !
 ! A14   A(4,5,6)              120.9503         calculate D2E/DX2 analytically  !
 ! A15   A(4,5,12)             118.9365         calculate D2E/DX2 analytically  !
 ! A16   A(6,5,12)             120.1132         calculate D2E/DX2 analytically  !
 ! A17   A(5,6,7)              119.2688         calculate D2E/DX2 analytically  !
 ! A18   A(5,6,11)             120.3661         calculate D2E/DX2 analytically  !
 ! A19   A(7,6,11)             120.3651         calculate D2E/DX2 analytically  !
 ! A20   A(6,7,8)              120.3876         calculate D2E/DX2 analytically  !
 ! A21   A(6,7,10)             120.2044         calculate D2E/DX2 analytically  !
 ! A22   A(8,7,10)             119.4081         calculate D2E/DX2 analytically  !
 ! A23   A(3,8,7)              120.101          calculate D2E/DX2 analytically  !
 ! A24   A(3,8,9)              118.7454         calculate D2E/DX2 analytically  !
 ! A25   A(7,8,9)              121.1536         calculate D2E/DX2 analytically  !
 ! D1    D(14,1,2,3)           180.0            calculate D2E/DX2 analytically  !
 ! D2    D(15,1,2,3)           -61.0607         calculate D2E/DX2 analytically  !
 ! D3    D(16,1,2,3)            61.0607         calculate D2E/DX2 analytically  !
 ! D4    D(1,2,3,4)              0.0            calculate D2E/DX2 analytically  !
 ! D5    D(1,2,3,8)            180.0            calculate D2E/DX2 analytically  !
 ! D6    D(2,3,4,5)            180.0            calculate D2E/DX2 analytically  !
 ! D7    D(2,3,4,13)             0.0            calculate D2E/DX2 analytically  !
 ! D8    D(8,3,4,5)              0.0            calculate D2E/DX2 analytically  !
 ! D9    D(8,3,4,13)           180.0            calculate D2E/DX2 analytically  !
 ! D10   D(2,3,8,7)            180.0            calculate D2E/DX2 analytically  !
 ! D11   D(2,3,8,9)              0.0            calculate D2E/DX2 analytically  !
 ! D12   D(4,3,8,7)              0.0            calculate D2E/DX2 analytically  !
 ! D13   D(4,3,8,9)            180.0            calculate D2E/DX2 analytically  !
 ! D14   D(3,4,5,6)              0.0            calculate D2E/DX2 analytically  !
 ! D15   D(3,4,5,12)           180.0            calculate D2E/DX2 analytically  !
 ! D16   D(13,4,5,6)           180.0            calculate D2E/DX2 analytically  !
 ! D17   D(13,4,5,12)            0.0            calculate D2E/DX2 analytically  !
 ! D18   D(4,5,6,7)              0.0            calculate D2E/DX2 analytically  !
 ! D19   D(4,5,6,11)           180.0            calculate D2E/DX2 analytically  !
 ! D20   D(12,5,6,7)           180.0            calculate D2E/DX2 analytically  !
 ! D21   D(12,5,6,11)            0.0            calculate D2E/DX2 analytically  !
 ! D22   D(5,6,7,8)              0.0            calculate D2E/DX2 analytically  !
 ! D23   D(5,6,7,10)           180.0            calculate D2E/DX2 analytically  !
 ! D24   D(11,6,7,8)           180.0            calculate D2E/DX2 analytically  !
 ! D25   D(11,6,7,10)            0.0            calculate D2E/DX2 analytically  !
 ! D26   D(6,7,8,3)              0.0            calculate D2E/DX2 analytically  !
 ! D27   D(6,7,8,9)            180.0            calculate D2E/DX2 analytically  !
 ! D28   D(10,7,8,3)           180.0            calculate D2E/DX2 analytically  !
 ! D29   D(10,7,8,9)             0.0            calculate D2E/DX2 analytically  !
 --------------------------------------------------------------------------------
 Trust Radius=3.00D-01 FncErr=1.00D-07 GrdErr=1.00D-07 EigMax=2.50D+02 EigMin=1.00D-04
 Number of steps in this run=      2 maximum allowed number of steps=      2.
 GradGradGradGradGradGradGradGradGradGradGradGradGradGradGradGradGradGrad

                          Input orientation:                          
 ---------------------------------------------------------------------
 Center     Atomic      Atomic             Coordinates (Angstroms)
 Number     Number       Type             X           Y           Z
 ---------------------------------------------------------------------
      1          6           0        0.000453    0.000000   -0.006395
      2          8           0       -0.001271    0.000000    1.419622
      3          6           0        1.220310    0.000000    2.027276
      4          6           0        2.439112   -0.000000    1.344070
      5          6           0        3.632663   -0.000000    2.071996
      6          6           0        3.622268   -0.000000    3.463576
      7          6           0        2.398044   -0.000000    4.137736
      8          6           0        1.203931    0.000000    3.426703
      9          1           0        0.248823    0.000000    3.936145
     10          1           0        2.372288    0.000000    5.219796
     11          1           0        4.551361   -0.000000    4.017297
     12          1           0        4.573119   -0.000000    1.535892
     13          1           0        2.475245   -0.000000    0.264845
     14          1           0       -1.042764    0.000000   -0.303815
     15          1           0        0.493729    0.891271   -0.396147
     16          1           0        0.493729   -0.891271   -0.396147
 ---------------------------------------------------------------------
                    Distance matrix (angstroms):
                    1          2          3          4          5
     1  C    0.000000
     2  O    1.426018   0.000000
     3  C    2.371470   1.364369   0.000000
     4  C    2.787618   2.441552   1.397229   0.000000
     5  C    4.184813   3.692027   2.412768   1.398013   0.000000
     6  C    5.015800   4.160262   2.798636   2.427378   1.391619
     7  C    4.787720   3.625583   2.416836   2.793968   2.406567
     8  C    3.637929   2.341129   1.399523   2.421371   2.781002
     9  H    3.950356   2.528919   2.141860   3.393555   3.863343
    10  H    5.739223   4.480525   3.394001   3.876302   3.390751
    11  H    6.074608   5.241600   3.880217   3.407013   2.151325
    12  H    4.825756   4.575866   3.388626   2.142610   1.082527
    13  H    2.489612   2.732516   2.163568   1.079830   2.146022
    14  H    1.084785   2.013689   3.248921   3.852140   5.244435
    15  H    1.090685   2.082404   2.682399   2.758122   4.091332
    16  H    1.090685   2.082404   2.682399   2.758122   4.091332
                    6          7          8          9         10
     6  C    0.000000
     7  C    1.397575   0.000000
     8  C    2.418618   1.389774   0.000000
     9  H    3.406384   2.158654   1.082479   0.000000
    10  H    2.155634   1.082367   2.140150   2.481303   0.000000
    11  H    1.081582   2.156682   3.399130   4.303303   2.488848
    12  H    2.149438   3.391245   3.863495   4.945780   4.291248
    13  H    3.398168   3.873660   3.407872   4.293646   4.956021
    14  H    5.996312   5.618410   4.354814   4.432319   6.494063
    15  H    5.047731   4.997687   3.989102   4.429797   5.988503
    16  H    5.047731   4.997687   3.989102   4.429797   5.988503
                   11         12         13         14         15
    11  H    0.000000
    12  H    2.481501   0.000000
    13  H    4.288491   2.452882   0.000000
    14  H    7.068680   5.909539   3.563673   0.000000
    15  H    6.061124   4.600930   2.271053   1.778680   0.000000
    16  H    6.061124   4.600930   2.271053   1.778680   1.782543
                   16
    16  H    0.000000
 Stoichiometry    C7H8O
 Framework group  CS[SG(C7H6O),X(H2)]
 Deg. of freedom    28
 Full point group                 CS      NOp   2
 Largest Abelian subgroup         CS      NOp   2
 Largest concise Abelian subgroup CS      NOp   2
                         Standard orientation:                         
 ---------------------------------------------------------------------
 Center     Atomic      Atomic             Coordinates (Angstroms)
 Number     Number       Type             X           Y           Z
 ---------------------------------------------------------------------
      1          6           0        1.737419    2.151173    0.000000
      2          8           0        0.341875    1.857938    0.000000
      3          6           0        0.000000    0.537096    0.000000
      4          6           0        0.920502   -0.514059   -0.000000
      5          6           0        0.455157   -1.832351   -0.000000
      6          6           0       -0.908487   -2.109980   -0.000000
      7          6           0       -1.821259   -1.051650   -0.000000
      8          6           0       -1.372559    0.263699    0.000000
      9          1           0       -2.068517    1.092797    0.000000
     10          1           0       -2.885252   -1.250237   -0.000000
     11          1           0       -1.258086   -3.133504   -0.000000
     12          1           0        1.174171   -2.641600   -0.000000
     13          1           0        1.983867   -0.326211   -0.000000
     14          1           0        1.812655    3.233347    0.000000
     15          1           0        2.220761    1.749168    0.891271
     16          1           0        2.220761    1.749168   -0.891271
 ---------------------------------------------------------------------
 Rotational constants (GHZ):           5.0254681           1.5781977           1.2102375
 Standard basis: Aug-CC-pVTZ (5D, 7F)
 There are   429 symmetry adapted cartesian basis functions of A'  symmetry.
 There are   211 symmetry adapted cartesian basis functions of A"  symmetry.
 There are   359 symmetry adapted basis functions of A'  symmetry.
 There are   193 symmetry adapted basis functions of A"  symmetry.
   552 basis functions,   792 primitive gaussians,   640 cartesian basis functions
    29 alpha electrons       29 beta electrons
       nuclear repulsion energy       346.1120554835 Hartrees.
 NAtoms=   16 NActive=   16 NUniq=   15 SFac= 1.14D+00 NAtFMM=   60 NAOKFM=F Big=F
 Integral buffers will be    131072 words long.
 Raffenetti 1 integral format.
 Two-electron integral symmetry is turned on.
 Force inversion solution in PCM.
 ------------------------------------------------------------------------------
 Polarizable Continuum Model (PCM)
 =================================
 Model                : PCM.
 Atomic radii         : UFF (Universal Force Field).
 Polarization charges : Total charges.
 Charge compensation  : None.
 Solution method      : Matrix inversion.
 Cavity type          : Scaled VdW (van der Waals Surface) (Alpha=1.100).
 Cavity algorithm     : GePol (No added spheres)
                        Default sphere list used, NSphG=   16.
                        Lebedev-Laikov grids with approx.  5.0 points / Ang**2.
                        Smoothing algorithm: York/Karplus (Gamma=1.0000).
                        Polarization charges: spherical gaussians, with
                                              point-specific exponents (IZeta= 3).
                        Self-potential: point-specific (ISelfS= 7).
                        Self-field    : sphere-specific E.n sum rule (ISelfD= 2).
 1st derivatives      : Analytical E(r).r(x)/FMM algorithm (CHGder, D1EAlg=3).
                        Cavity 1st derivative terms included.
 2nd derivatives      : Analytical E(r).r(xy)/FMM algorithm (CHGder, D2EAlg=3).
                        Cavity 2nd derivative terms included.
 Solvent              : Water, Eps=  78.355300 Eps(inf)=   1.777849
 ------------------------------------------------------------------------------
 Spheres list:
 ISph  on   Nord     Re0    Alpha      Xe            Ye            Ze
    1   C      1    1.9255  1.100      1.737419      2.151173      0.000000
    2   O      2    1.7500  1.100      0.341875      1.857938      0.000000
    3   C      3    1.9255  1.100     -0.000000      0.537096      0.000000
    4   C      4    1.9255  1.100      0.920502     -0.514059     -0.000000
    5   C      5    1.9255  1.100      0.455157     -1.832351     -0.000000
    6   C      6    1.9255  1.100     -0.908487     -2.109980     -0.000000
    7   C      7    1.9255  1.100     -1.821259     -1.051650     -0.000000
    8   C      8    1.9255  1.100     -1.372559      0.263699      0.000000
    9   H      9    1.4430  1.100     -2.068517      1.092797      0.000000
   10   H     10    1.4430  1.100     -2.885252     -1.250237     -0.000000
   11   H     11    1.4430  1.100     -1.258086     -3.133504     -0.000000
   12   H     12    1.4430  1.100      1.174171     -2.641600     -0.000000
   13   H     13    1.4430  1.100      1.983867     -0.326211     -0.000000
   14   H     14    1.4430  1.100      1.812655      3.233347      0.000000
   15   H     15    1.4430  1.100      2.220761      1.749168      0.891271
   16   H     16    1.4430  1.100      2.220761      1.749168     -0.891271
 ------------------------------------------------------------------------------
 One-electron integrals computed using PRISM.
 NBasis=   552 RedAO= T EigKep=  1.40D-06  NBF=   359   193
 NBsUse=   550 1.00D-06 EigRej=  7.71D-07 NBFU=   357   193
 Initial guess from the checkpoint file:  "output.chk"
 B after Tr=    -0.000000    0.000000   -0.000000
         Rot=    1.000000   -0.000000   -0.000000   -0.000000 Ang=   0.00 deg.
 Initial guess orbital symmetries:
       Occupied  (A') (A') (A') (A') (A') (A') (A') (A') (A') (A')
                 (A') (A') (A') (A') (A') (A') (A') (A') (A") (A')
                 (A') (A') (A") (A') (A') (A') (A") (A") (A")
       Virtual   (A') (A') (A') (A') (A") (A') (A') (A') (A') (A")
                 (A") (A") (A') (A") (A') (A') (A') (A') (A') (A")
                 (A') (A") (A') (A') (A') (A') (A") (A") (A") (A')
                 (A') (A') (A') (A') (A") (A') (A') (A") (A') (A')
                 (A') (A') (A') (A") (A') (A") (A') (A") (A') (A')
                 (A') (A") (A') (A') (A") (A') (A') (A') (A") (A')
                 (A") (A') (A') (A") (A") (A') (A") (A') (A") (A')
                 (A") (A') (A") (A') (A') (A") (A') (A") (A') (A')
                 (A') (A') (A') (A") (A') (A') (A') (A') (A") (A')
                 (A") (A') (A') (A') (A") (A') (A') (A') (A') (A')
                 (A") (A") (A') (A") (A") (A') (A") (A') (A') (A')
                 (A') (A") (A') (A') (A') (A') (A") (A') (A') (A")
                 (A') (A") (A') (A") (A') (A') (A") (A') (A") (A")
                 (A') (A') (A') (A") (A') (A") (A') (A') (A") (A')
                 (A') (A') (A') (A") (A') (A") (A") (A') (A") (A')
                 (A") (A') (A") (A') (A") (A') (A") (A') (A') (A")
                 (A') (A") (A") (A') (A') (A') (A') (A') (A") (A')
                 (A') (A") (A') (A') (A") (A') (A') (A") (A') (A')
                 (A') (A") (A') (A') (A') (A") (A") (A') (A") (A')
                 (A") (A') (A') (A") (A') (A") (A') (A') (A') (A")
                 (A') (A') (A") (A") (A') (A") (A') (A') (A") (A')
                 (A") (A') (A') (A') (A") (A') (A") (A') (A') (A")
                 (A') (A") (A') (A") (A') (A") (A') (A") (A") (A')
                 (A") (A') (A') (A') (A") (A') (A") (A') (A') (A')
                 (A') (A") (A') (A") (A') (A') (A") (A") (A') (A')
                 (A") (A') (A") (A') (A') (A") (A") (A') (A') (A')
                 (A') (A") (A') (A') (A') (A") (A') (A') (A') (A")
                 (A') (A') (A") (A") (A") (A') (A') (A') (A") (A")
                 (A') (A') (A") (A') (A") (A") (A') (A') (A") (A')
                 (A") (A') (A') (A') (A') (A') (A") (A') (A') (A")
                 (A') (A') (A') (A") (A') (A') (A") (A') (A') (A')
                 (A") (A') (A') (A") (A') (A") (A') (A') (A") (A')
                 (A") (A') (A') (A") (A") (A') (A") (A") (A') (A')
                 (A") (A') (A") (A') (A") (A') (A") (A') (A') (A')
                 (A') (A") (A") (A") (A') (A") (A") (A') (A") (A')
                 (A') (A') (A") (A") (A') (A') (A") (A') (A') (A")
                 (A') (A") (A") (A') (A') (A") (A') (A") (A') (A")
                 (A') (A') (A') (A") (A') (A') (A') (A") (A") (A')
                 (A') (A') (A') (A') (A") (A') (A") (A") (A') (A')
                 (A") (A") (A') (A') (A") (A') (A") (A') (A") (A")
                 (A") (A') (A') (A') (A") (A') (A') (A") (A') (A")
                 (A') (A') (A') (A") (A') (A') (A') (A') (A") (A')
                 (A") (A') (A') (A') (A") (A") (A') (A') (A") (A")
                 (A') (A") (A') (A') (A") (A') (A') (A") (A') (A")
                 (A') (A') (A') (A") (A') (A') (A") (A') (A") (A")
                 (A') (A") (A") (A") (A') (A') (A') (A') (A") (A")
                 (A") (A') (A') (A') (A") (A') (A") (A') (A') (A')
                 (A") (A') (A') (A") (A') (A') (A') (A") (A') (A')
                 (A') (A') (A") (A') (A') (A') (A') (A') (A') (A')
                 (A') (A') (A') (A') (A") (A') (A') (A') (A') (A")
                 (A') (A') (A") (A") (A') (A') (A') (A") (A') (A")
                 (A') (A') (A') (A') (A') (A') (A') (A') (A') (A')
                 (A')
 Requested convergence on RMS density matrix=1.00D-08 within 128 cycles.
 Requested convergence on MAX density matrix=1.00D-06.
 Requested convergence on             energy=1.00D-06.
 No special actions if energy rises.
 Inv3:  Mode=1 IEnd=     5386800.
 Iteration    1 A*A^-1 deviation from unit magnitude is 2.89D-15 for    388.
 Iteration    1 A*A^-1 deviation from orthogonality  is 2.14D-15 for   1263    182.
 Iteration    1 A^-1*A deviation from unit magnitude is 3.00D-15 for    566.
 Iteration    1 A^-1*A deviation from orthogonality  is 2.00D-15 for   1109    929.
 Error on total polarization charges =  0.01385
 SCF Done:  E(RHF) =  -344.709967469     A.U. after    1 cycles
            NFock=  1  Conv=0.21D-08     -V/T= 2.0015
 ExpMin= 2.53D-02 ExpMax= 1.53D+04 ExpMxC= 5.22D+02 IAcc=3 IRadAn=         5 AccDes= 0.00D+00
 HarFok:  IExCor=  205 AccDes= 0.00D+00 IRadAn=         5 IDoV=-2 UseB2=F ITyADJ=14
 ICtDFT= 12500011 ScaDFX=  1.000000  1.000000  1.000000  1.000000
 Range of M.O.s used for correlation:     9   550
 NBasis=   552 NAE=    29 NBE=    29 NFC=     8 NFV=     0
 NROrb=    542 NOA=    21 NOB=    21 NVA=   521 NVB=   521

 **** Warning!!: The largest alpha MO coefficient is  0.17812441D+03

 Disk-based method using ON**2 memory for 21 occupieds at a time.
 Permanent disk used for amplitudes=   283278641 words.
 Estimated scratch disk usage= 10424558048 words.
 Actual    scratch disk usage= 10027562976 words.
 JobTyp=1 Pass  1:  I=   9 to  29 NPSUse= 12 ParTrn=T ParDer=T DoDerP=T.
 Spin components of T(2) and E(2):
     alpha-alpha T2 =       0.5982161730D-01 E2=     -0.1722449282D+00
     alpha-beta  T2 =       0.3215524166D+00 E2=     -0.1034788510D+01
     beta-beta   T2 =       0.5982161730D-01 E2=     -0.1722449282D+00
 ANorm=    0.1200498085D+01
 E2 =    -0.1379278366D+01 EUMP2 =    -0.34608924583477D+03
 G2DrvN: will do    17 centers at a time, making    1 passes.
 Calling FoFCou, ICntrl=  3107 FMM=F I1Cent=   0 AccDes= 0.00D+00.
 NEqPCM:  Using equilibrium solvation (IEInf=0, Eps=  78.3553, EpsInf=   1.7778)
 G2PCM: DoFxE=T DoFxN=T DoGrad=T DoDP/DQ/DG/TGxP=FFFF NFrqRd=   0 IEInf=0 SqF1=F DoCFld=F IF1Alg=4.
 End of G2Drv F.D. properties file   721 does not exist.
 End of G2Drv F.D. properties file   722 does not exist.
 End of G2Drv F.D. properties file   788 does not exist.
          IDoAtm=1111111111111111
 NEqPCM:  Using equilibrium solvation (IEInf=0, Eps=  78.3553, EpsInf=   1.7778)
          Differentiating once with respect to electric field.
                with respect to dipole field.
          Differentiating once with respect to nuclear coordinates.
          There are    51 degrees of freedom in the 1st order CPHF.  IDoFFX=6 NUNeed=    51.
     48 vectors produced by pass  0 Test12= 2.96D-14 1.96D-09 XBig12= 3.59D+01 2.32D+00.
 AX will form    48 AO Fock derivatives at one time.
     48 vectors produced by pass  1 Test12= 2.96D-14 1.96D-09 XBig12= 1.47D+00 1.79D-01.
     48 vectors produced by pass  2 Test12= 2.96D-14 1.96D-09 XBig12= 3.40D-02 2.63D-02.
     48 vectors produced by pass  3 Test12= 2.96D-14 1.96D-09 XBig12= 3.89D-04 1.62D-03.
     48 vectors produced by pass  4 Test12= 2.96D-14 1.96D-09 XBig12= 3.56D-06 1.64D-04.
     48 vectors produced by pass  5 Test12= 2.96D-14 1.96D-09 XBig12= 2.83D-08 1.51D-05.
     48 vectors produced by pass  6 Test12= 2.96D-14 1.96D-09 XBig12= 2.00D-10 1.29D-06.
     25 vectors produced by pass  7 Test12= 2.96D-14 1.96D-09 XBig12= 1.27D-12 9.69D-08.
      3 vectors produced by pass  8 Test12= 2.96D-14 1.96D-09 XBig12= 7.72D-15 1.29D-08.
 InvSVY:  IOpt=1 It=  1 EMax= 1.78D-15
 Solved reduced A of dimension   364 with    51 vectors.
 End of Minotr F.D. properties file   721 does not exist.
 End of Minotr F.D. properties file   722 does not exist.
 End of Minotr F.D. properties file   788 does not exist.
 MDV=  4831838208.
 Form MO integral derivatives with frozen-active canonical formalism.
 Discarding MO integrals.
 Reordered first order wavefunction length =    456563762
 In DefCFB: NBatch=  1 ICI= 29 ICA=521 LFMax= 66
            Large arrays: LIAPS= 21273472000 LIARS=  3722857600 words.
 Semi-Direct transformation.
 ModeAB=           4 MOrb=            29 LenV=    4824527983
 LASXX=   2336160656 LTotXX=  2336160656 LenRXX=  4684892841
 LTotAB=  2348732185 MaxLAS=  2953110600 LenRXY=           0
 NonZer=  7021053497 LenScr= 14097174528 LnRSAI=  2953110600
 LnScr1=  5929382912 LExtra=           0 Total=  27664560881
 MaxDsk=          -1 SrtSym=           T ITran=            4
 JobTyp=0 Pass  1:  I=   1 to  29.
 (rs|ai) integrals will be sorted in core.
 Spin components of T(2) and E(2):
     alpha-alpha T2 =       0.5982161730D-01 E2=     -0.1722449282D+00
     alpha-beta  T2 =       0.3215524166D+00 E2=     -0.1034788510D+01
     beta-beta   T2 =       0.5982161730D-01 E2=     -0.1722449282D+00
 ANorm=    0.1697760673D+01
 E2 =    -0.1379278366D+01 EUMP2 =    -0.34608924583477D+03
          IDoAtm=1111111111111111
 NEqPCM:  Using equilibrium solvation (IEInf=0, Eps=  78.3553, EpsInf=   1.7778)
          Differentiating once with respect to electric field.
                with respect to dipole field.
          Differentiating once with respect to nuclear coordinates.
          There are     1 degrees of freedom in the 1st order CPHF.  IDoFFX=0 NUNeed=     1.
 LinEq1:  Iter=  0 NonCon=     1 RMS=2.13D-03 Max=4.97D-02 NDo=     1
 AX will form     1 AO Fock derivatives at one time.
 LinEq1:  Iter=  1 NonCon=     1 RMS=5.58D-04 Max=8.27D-03 NDo=     1
 LinEq1:  Iter=  2 NonCon=     1 RMS=1.93D-04 Max=6.18D-03 NDo=     1
 LinEq1:  Iter=  3 NonCon=     1 RMS=8.58D-05 Max=2.92D-03 NDo=     1
 LinEq1:  Iter=  4 NonCon=     1 RMS=3.45D-05 Max=8.34D-04 NDo=     1
 LinEq1:  Iter=  5 NonCon=     1 RMS=1.07D-05 Max=3.34D-04 NDo=     1
 LinEq1:  Iter=  6 NonCon=     1 RMS=2.68D-06 Max=4.58D-05 NDo=     1
 LinEq1:  Iter=  7 NonCon=     1 RMS=8.57D-07 Max=1.66D-05 NDo=     1
 LinEq1:  Iter=  8 NonCon=     1 RMS=2.29D-07 Max=4.67D-06 NDo=     1
 LinEq1:  Iter=  9 NonCon=     1 RMS=7.59D-08 Max=2.06D-06 NDo=     1
 LinEq1:  Iter= 10 NonCon=     1 RMS=2.58D-08 Max=8.79D-07 NDo=     1
 LinEq1:  Iter= 11 NonCon=     1 RMS=7.52D-09 Max=2.36D-07 NDo=     1
 LinEq1:  Iter= 12 NonCon=     1 RMS=2.99D-09 Max=8.82D-08 NDo=     1
 LinEq1:  Iter= 13 NonCon=     1 RMS=1.09D-09 Max=3.31D-08 NDo=     1
 LinEq1:  Iter= 14 NonCon=     1 RMS=2.60D-10 Max=5.53D-09 NDo=     1
 LinEq1:  Iter= 15 NonCon=     1 RMS=7.88D-11 Max=2.06D-09 NDo=     1
 LinEq1:  Iter= 16 NonCon=     0 RMS=2.89D-11 Max=4.90D-10 NDo=     1
 Linear equations converged to 1.000D-10 1.000D-09 after    16 iterations.
 End of Minotr F.D. properties file   721 does not exist.
 End of Minotr F.D. properties file   722 does not exist.
 End of Minotr F.D. properties file   788 does not exist.
 Symmetrizing basis deriv contribution to polar:
 IMax=3 JMax=2 DiffMx= 0.00D+00
 G2DrvN: will do    17 centers at a time, making    1 passes.
 Calling FoFCou, ICntrl=  3107 FMM=F I1Cent=   0 AccDes= 0.00D+00.
 NEqPCM:  Using equilibrium solvation (IEInf=0, Eps=  78.3553, EpsInf=   1.7778)
 G2PCM: DoFxE=T DoFxN=F DoGrad=F DoDP/DQ/DG/TGxP=FFFF NFrqRd=   0 IEInf=0 SqF1=F DoCFld=F IF1Alg=4.
 End of G2Drv F.D. properties file   721 does not exist.
 End of G2Drv F.D. properties file   722 does not exist.
 End of G2Drv F.D. properties file   788 does not exist.
 Would need an additional 37374270408 words for in-memory AO integral storage.
 DD1Dir will call FoFJK   2 times, MxPair=       436
 NAB=   435 NAA=     0 NBB=     0 NumPrc= 12.
 FoFJK:  IHMeth= 1 ICntrl=     200 DoSepK=F KAlg= 0 I1Cent=           0 FoldK=F
 IRaf= 990000000 NMat=     436 IRICut=     545 DoRegI=T DoRafI=T ISym2E=-1 IDoP0=3 IntGTp=3.
 FoFCou: FMM=F IPFlag=           0 FMFlag=           0 FMFlg1=           0
         NFxFlg=           0 DoJE=F BraDBF=F KetDBF=F FulRan=T
         wScrn=  0.000000 ICntrl=       200 IOpCl=  0 I1Cent=           0 NGrid=           0
         NMat0=  436 NMatS0=      0 NMatT0=  218 NMatD0=  436 NMtDS0=    0 NMtDT0=    0
 Petite list used in FoFCou.
 Raff kept on since  97.23% of shell-pairs survive, threshold=   0.20 IRatSp=97.
 G2PCM: DoFxE=F DoFxN=F DoGrad=T DoDP/DQ/DG/TGxP=FFFF NFrqRd=   0 IEInf=0 SqF1=F DoCFld=F IF1Alg=4.
 Discarding MO integrals.

 **********************************************************************

            Population analysis using the SCF Density.

 **********************************************************************

 Orbital symmetries:
       Occupied  (A') (A') (A') (A') (A') (A') (A') (A') (A') (A')
                 (A') (A') (A') (A') (A') (A') (A') (A') (A") (A')
                 (A') (A') (A") (A') (A') (A') (A") (A") (A")
       Virtual   (A') (A') (A') (A') (A") (A') (A') (A') (A') (A")
                 (A") (A") (A') (A") (A') (A') (A') (A') (A') (A")
                 (A') (A") (A') (A') (A') (A') (A") (A") (A") (A')
                 (A') (A') (A') (A') (A") (A') (A') (A") (A') (A')
                 (A') (A') (A') (A") (A') (A") (A') (A") (A') (A')
                 (A') (A") (A') (A') (A") (A') (A') (A') (A") (A')
                 (A") (A') (A') (A") (A") (A') (A") (A') (A") (A')
                 (A") (A') (A") (A') (A') (A") (A') (A") (A') (A')
                 (A') (A') (A') (A") (A') (A') (A') (A') (A") (A')
                 (A") (A') (A') (A') (A") (A') (A') (A') (A') (A')
                 (A") (A") (A') (A") (A") (A') (A") (A') (A') (A')
                 (A') (A") (A') (A') (A') (A') (A") (A') (A') (A")
                 (A') (A") (A') (A") (A') (A') (A") (A') (A") (A")
                 (A') (A') (A') (A") (A') (A") (A') (A') (A") (A')
                 (A') (A') (A') (A") (A') (A") (A") (A') (A") (A')
                 (A") (A') (A") (A') (A") (A') (A") (A') (A') (A")
                 (A') (A") (A") (A') (A') (A') (A') (A') (A") (A')
                 (A') (A") (A') (A') (A") (A') (A') (A") (A') (A')
                 (A') (A") (A') (A') (A') (A") (A") (A') (A") (A')
                 (A") (A') (A') (A") (A') (A") (A') (A') (A') (A")
                 (A') (A') (A") (A") (A') (A") (A') (A') (A") (A')
                 (A") (A') (A') (A') (A") (A') (A") (A') (A') (A")
                 (A') (A") (A') (A") (A') (A") (A') (A") (A") (A')
                 (A") (A') (A') (A') (A") (A') (A") (A') (A') (A')
                 (A') (A") (A') (A") (A') (A') (A") (A") (A') (A')
                 (A") (A') (A") (A') (A') (A") (A") (A') (A') (A')
                 (A') (A") (A') (A') (A') (A") (A') (A') (A') (A")
                 (A') (A') (A") (A") (A") (A') (A') (A') (A") (A")
                 (A') (A') (A") (A') (A") (A") (A') (A') (A") (A')
                 (A") (A') (A') (A') (A') (A') (A") (A') (A') (A")
                 (A') (A') (A') (A") (A') (A') (A") (A') (A') (A')
                 (A") (A') (A') (A") (A') (A") (A') (A') (A") (A')
                 (A") (A') (A') (A") (A") (A') (A") (A") (A') (A')
                 (A") (A') (A") (A') (A") (A') (A") (A') (A') (A')
                 (A') (A") (A") (A") (A') (A") (A") (A') (A") (A')
                 (A') (A') (A") (A") (A') (A') (A") (A') (A') (A")
                 (A') (A") (A") (A') (A') (A") (A') (A") (A') (A")
                 (A') (A') (A') (A") (A') (A') (A') (A") (A") (A')
                 (A') (A') (A') (A') (A") (A') (A") (A") (A') (A')
                 (A") (A") (A') (A') (A") (A') (A") (A') (A") (A")
                 (A") (A') (A') (A') (A") (A') (A') (A") (A') (A")
                 (A') (A') (A') (A") (A') (A') (A') (A') (A") (A')
                 (A") (A') (A') (A') (A") (A") (A') (A') (A") (A")
                 (A') (A") (A') (A') (A") (A') (A') (A") (A') (A")
                 (A') (A') (A') (A") (A') (A') (A") (A') (A") (A")
                 (A') (A") (A") (A") (A') (A') (A') (A') (A") (A")
                 (A") (A') (A') (A') (A") (A') (A") (A') (A') (A')
                 (A") (A') (A') (A") (A') (A') (A') (A") (A') (A')
                 (A') (A') (A") (A') (A') (A') (A') (A') (A') (A')
                 (A') (A') (A') (A') (A") (A') (A') (A') (A') (A")
                 (A') (A') (A") (A") (A') (A') (A') (A") (A') (A")
                 (A') (A') (A') (A') (A') (A') (A') (A') (A') (A')
                 (A')
 The electronic state is 1-A'.
 Alpha  occ. eigenvalues --  -20.59034 -11.30539 -11.27865 -11.24328 -11.24278
 Alpha  occ. eigenvalues --  -11.23413 -11.23200 -11.22981  -1.41285  -1.15103
 Alpha  occ. eigenvalues --   -1.02568  -1.01727  -0.94190  -0.83676  -0.81030
 Alpha  occ. eigenvalues --   -0.72369  -0.66724  -0.66361  -0.65628  -0.62223
 Alpha  occ. eigenvalues --   -0.59260  -0.57665  -0.52902  -0.52827  -0.51610
 Alpha  occ. eigenvalues --   -0.48582  -0.47288  -0.34601  -0.31855
 Alpha virt. eigenvalues --    0.03024   0.03490   0.03650   0.04818   0.04919
 Alpha virt. eigenvalues --    0.05054   0.06418   0.08059   0.08703   0.09718
 Alpha virt. eigenvalues --    0.09936   0.10398   0.11059   0.11199   0.11354
 Alpha virt. eigenvalues --    0.12279   0.12723   0.13160   0.13475   0.13627
 Alpha virt. eigenvalues --    0.14043   0.14130   0.14524   0.15336   0.15544
 Alpha virt. eigenvalues --    0.16179   0.16194   0.16762   0.16932   0.18672
 Alpha virt. eigenvalues --    0.19639   0.20682   0.22535   0.23276   0.23726
 Alpha virt. eigenvalues --    0.24588   0.24861   0.25277   0.25618   0.26439
 Alpha virt. eigenvalues --    0.27246   0.28585   0.29150   0.29324   0.29778
 Alpha virt. eigenvalues --    0.31108   0.31283   0.32166   0.32208   0.32690
 Alpha virt. eigenvalues --    0.33107   0.33264   0.33566   0.34148   0.34872
 Alpha virt. eigenvalues --    0.35425   0.35795   0.36886   0.37039   0.38458
 Alpha virt. eigenvalues --    0.38578   0.39221   0.39879   0.41008   0.41995
 Alpha virt. eigenvalues --    0.42367   0.43009   0.43418   0.43579   0.44573
 Alpha virt. eigenvalues --    0.44886   0.45064   0.46079   0.46682   0.46794
 Alpha virt. eigenvalues --    0.47420   0.48163   0.48311   0.48666   0.49193
 Alpha virt. eigenvalues --    0.49531   0.50102   0.50484   0.50882   0.51470
 Alpha virt. eigenvalues --    0.52082   0.52582   0.53210   0.54034   0.54372
 Alpha virt. eigenvalues --    0.54924   0.55260   0.55804   0.56294   0.56620
 Alpha virt. eigenvalues --    0.57536   0.59121   0.59556   0.60473   0.61682
 Alpha virt. eigenvalues --    0.62639   0.63962   0.64470   0.64824   0.65770
 Alpha virt. eigenvalues --    0.66823   0.67413   0.68222   0.68983   0.70384
 Alpha virt. eigenvalues --    0.71714   0.72153   0.72987   0.74513   0.75167
 Alpha virt. eigenvalues --    0.76486   0.76663   0.77710   0.78240   0.80154
 Alpha virt. eigenvalues --    0.81080   0.81842   0.82381   0.83114   0.84571
 Alpha virt. eigenvalues --    0.85807   0.87015   0.87305   0.87329   0.87506
 Alpha virt. eigenvalues --    0.88039   0.88757   0.89632   0.89659   0.90148
 Alpha virt. eigenvalues --    0.90832   0.90951   0.92040   0.92703   0.93098
 Alpha virt. eigenvalues --    0.93274   0.94834   0.95588   0.96820   0.97171
 Alpha virt. eigenvalues --    0.97848   0.98637   0.99129   1.00358   1.00534
 Alpha virt. eigenvalues --    1.01176   1.01690   1.01879   1.02249   1.03247
 Alpha virt. eigenvalues --    1.03848   1.05238   1.05238   1.05936   1.07112
 Alpha virt. eigenvalues --    1.07648   1.08270   1.08478   1.08587   1.09333
 Alpha virt. eigenvalues --    1.11212   1.12272   1.12501   1.13714   1.14510
 Alpha virt. eigenvalues --    1.15027   1.15653   1.16027   1.16672   1.17407
 Alpha virt. eigenvalues --    1.18325   1.19153   1.19181   1.20683   1.21092
 Alpha virt. eigenvalues --    1.22463   1.22597   1.22875   1.23311   1.24176
 Alpha virt. eigenvalues --    1.24358   1.24794   1.24857   1.25734   1.27001
 Alpha virt. eigenvalues --    1.27776   1.29512   1.32226   1.32740   1.33878
 Alpha virt. eigenvalues --    1.34813   1.34864   1.35366   1.38750   1.39561
 Alpha virt. eigenvalues --    1.40852   1.42196   1.43022   1.43534   1.45198
 Alpha virt. eigenvalues --    1.46832   1.48040   1.48739   1.50159   1.50749
 Alpha virt. eigenvalues --    1.52146   1.53201   1.53925   1.55377   1.55887
 Alpha virt. eigenvalues --    1.56096   1.58230   1.60235   1.62117   1.62218
 Alpha virt. eigenvalues --    1.64475   1.64547   1.67283   1.68049   1.68892
 Alpha virt. eigenvalues --    1.69277   1.69395   1.70058   1.72414   1.72547
 Alpha virt. eigenvalues --    1.74074   1.74420   1.74910   1.77828   1.78897
 Alpha virt. eigenvalues --    1.79161   1.81533   1.81853   1.82954   1.83732
 Alpha virt. eigenvalues --    1.84855   1.85075   1.86013   1.86838   1.87502
 Alpha virt. eigenvalues --    1.88481   1.89182   1.90744   1.91892   1.95176
 Alpha virt. eigenvalues --    1.96407   1.97091   1.98359   1.98751   2.00755
 Alpha virt. eigenvalues --    2.00910   2.01888   2.02164   2.02667   2.04159
 Alpha virt. eigenvalues --    2.05236   2.05703   2.07448   2.09160   2.09648
 Alpha virt. eigenvalues --    2.10137   2.10805   2.10957   2.13890   2.14680
 Alpha virt. eigenvalues --    2.15640   2.16228   2.16387   2.18709   2.21654
 Alpha virt. eigenvalues --    2.22309   2.23888   2.24983   2.26501   2.27192
 Alpha virt. eigenvalues --    2.28276   2.32384   2.32756   2.33792   2.36743
 Alpha virt. eigenvalues --    2.38164   2.40695   2.41121   2.43408   2.45305
 Alpha virt. eigenvalues --    2.46957   2.48254   2.50494   2.56451   2.57620
 Alpha virt. eigenvalues --    2.59460   2.60963   2.63367   2.65615   2.67444
 Alpha virt. eigenvalues --    2.67672   2.70205   2.72886   2.74775   2.76532
 Alpha virt. eigenvalues --    2.78566   2.79595   2.83583   2.84472   2.89717
 Alpha virt. eigenvalues --    2.90946   2.97341   3.01467   3.02438   3.03581
 Alpha virt. eigenvalues --    3.07105   3.09611   3.10828   3.18917   3.19131
 Alpha virt. eigenvalues --    3.21437   3.22235   3.26086   3.27399   3.28140
 Alpha virt. eigenvalues --    3.31327   3.32800   3.34554   3.35196   3.39535
 Alpha virt. eigenvalues --    3.40136   3.40574   3.42133   3.43921   3.44082
 Alpha virt. eigenvalues --    3.44387   3.47549   3.47567   3.50086   3.51146
 Alpha virt. eigenvalues --    3.52995   3.53734   3.55079   3.55891   3.55961
 Alpha virt. eigenvalues --    3.57377   3.59428   3.59724   3.60694   3.61659
 Alpha virt. eigenvalues --    3.64451   3.66412   3.67174   3.69129   3.70226
 Alpha virt. eigenvalues --    3.71137   3.72712   3.74744   3.76228   3.76467
 Alpha virt. eigenvalues --    3.80677   3.81384   3.83035   3.83229   3.84467
 Alpha virt. eigenvalues --    3.85966   3.87274   3.88851   3.89913   3.90554
 Alpha virt. eigenvalues --    3.91161   3.92466   3.93722   3.94725   3.94809
 Alpha virt. eigenvalues --    3.97744   3.98688   4.00005   4.01447   4.02837
 Alpha virt. eigenvalues --    4.03969   4.05112   4.07496   4.08973   4.10302
 Alpha virt. eigenvalues --    4.11245   4.12414   4.13638   4.14841   4.16711
 Alpha virt. eigenvalues --    4.19101   4.20852   4.20948   4.21725   4.23458
 Alpha virt. eigenvalues --    4.26889   4.26973   4.27540   4.27770   4.30461
 Alpha virt. eigenvalues --    4.31558   4.31788   4.34815   4.37517   4.37695
 Alpha virt. eigenvalues --    4.38347   4.39530   4.40119   4.40888   4.42068
 Alpha virt. eigenvalues --    4.42431   4.43214   4.47611   4.48352   4.49098
 Alpha virt. eigenvalues --    4.51864   4.52692   4.57159   4.60027   4.61320
 Alpha virt. eigenvalues --    4.63324   4.65093   4.67173   4.69710   4.71791
 Alpha virt. eigenvalues --    4.73552   4.75598   4.76789   4.78396   4.79878
 Alpha virt. eigenvalues --    4.81624   4.82690   4.84399   4.87382   4.88065
 Alpha virt. eigenvalues --    4.91352   4.93852   4.94826   4.95159   4.98171
 Alpha virt. eigenvalues --    4.98570   5.00508   5.03415   5.04571   5.07187
 Alpha virt. eigenvalues --    5.08463   5.08627   5.10594   5.11902   5.15058
 Alpha virt. eigenvalues --    5.15511   5.16189   5.17248   5.17886   5.20420
 Alpha virt. eigenvalues --    5.23137   5.24601   5.28971   5.30164   5.33731
 Alpha virt. eigenvalues --    5.35279   5.36760   5.40052   5.40441   5.43337
 Alpha virt. eigenvalues --    5.44204   5.45334   5.50295   5.52478   5.60183
 Alpha virt. eigenvalues --    5.61275   5.63046   5.67492   5.69139   5.73574
 Alpha virt. eigenvalues --    5.76931   5.78795   5.81309   5.84014   5.89534
 Alpha virt. eigenvalues --    6.04277   6.07585   6.08411   6.12126   6.15863
 Alpha virt. eigenvalues --    6.17670   6.22147   6.25482   6.33678   6.35642
 Alpha virt. eigenvalues --    6.39318   6.49322   6.58273   6.66329   6.68307
 Alpha virt. eigenvalues --    6.77205   6.80091   6.89512   6.90960   6.95348
 Alpha virt. eigenvalues --    6.98991   7.10854   7.12975   7.17353   7.20671
 Alpha virt. eigenvalues --    7.43828   7.55883   7.57184   7.80066   7.89983
 Alpha virt. eigenvalues --    7.90119   8.39725   8.58834  16.03281  16.12584
 Alpha virt. eigenvalues --   16.29610  17.88495  18.57285  19.48406  19.53326
 Alpha virt. eigenvalues --   20.04925
          Condensed to atoms (all electrons):
               1          2          3          4          5          6
     1  C    5.756936   0.075875   0.030647  -0.032056  -0.006477  -0.000728
     2  O    0.075875   8.818474   0.149301  -0.277271  -0.011407  -0.007105
     3  C    0.030647   0.149301   5.426409  -0.066442   0.123779  -0.297336
     4  C   -0.032056  -0.277271  -0.066442   6.461884  -0.292747   0.328618
     5  C   -0.006477  -0.011407   0.123779  -0.292747   6.987128  -0.462445
     6  C   -0.000728  -0.007105  -0.297336   0.328618  -0.462445   6.709482
     7  C    0.007437   0.033233   0.156233  -0.290052   0.332210  -0.485528
     8  C   -0.018617  -0.143218  -0.392452   0.280961  -0.205057   0.355290
     9  H   -0.000106  -0.000001  -0.114508   0.017432  -0.004499   0.020799
    10  H    0.000500  -0.007559   0.046516  -0.023987   0.025590  -0.132066
    11  H    0.000210   0.001449  -0.030754   0.023525  -0.132015   0.471077
    12  H   -0.000906  -0.000196  -0.004848  -0.114708   0.436058  -0.124982
    13  H   -0.031581  -0.019285  -0.108973   0.473959  -0.199859   0.037832
    14  H    0.314512   0.030021  -0.015666   0.003923   0.002492  -0.000279
    15  H    0.369896   0.005555   0.019133  -0.023586  -0.000150  -0.000937
    16  H    0.369896   0.005555   0.019133  -0.023586  -0.000150  -0.000937
               7          8          9         10         11         12
     1  C    0.007437  -0.018617  -0.000106   0.000500   0.000210  -0.000906
     2  O    0.033233  -0.143218  -0.000001  -0.007559   0.001449  -0.000196
     3  C    0.156233  -0.392452  -0.114508   0.046516  -0.030754  -0.004848
     4  C   -0.290052   0.280961   0.017432  -0.023987   0.023525  -0.114708
     5  C    0.332210  -0.205057  -0.004499   0.025590  -0.132015   0.436058
     6  C   -0.485528   0.355290   0.020799  -0.132066   0.471077  -0.124982
     7  C    6.625454  -0.211392  -0.128139   0.423537  -0.136296   0.026521
     8  C   -0.211392   7.037940   0.464696  -0.179143   0.039553   0.007517
     9  H   -0.128139   0.464696   0.359754  -0.008930   0.001651   0.000339
    10  H    0.423537  -0.179143  -0.008930   0.374862  -0.022382  -0.001907
    11  H   -0.136296   0.039553   0.001651  -0.022382   0.376823   0.005797
    12  H    0.026521   0.007517   0.000339  -0.001907   0.005797   0.337093
    13  H   -0.016794  -0.033201  -0.003506   0.000396  -0.003354  -0.012786
    14  H   -0.001845   0.011418   0.002169  -0.000216   0.000045   0.000285
    15  H    0.001630  -0.005602  -0.000772   0.000300  -0.000161  -0.000256
    16  H    0.001630  -0.005602  -0.000772   0.000300  -0.000161  -0.000256
              13         14         15         16
     1  C   -0.031581   0.314512   0.369896   0.369896
     2  O   -0.019285   0.030021   0.005555   0.005555
     3  C   -0.108973  -0.015666   0.019133   0.019133
     4  C    0.473959   0.003923  -0.023586  -0.023586
     5  C   -0.199859   0.002492  -0.000150  -0.000150
     6  C    0.037832  -0.000279  -0.000937  -0.000937
     7  C   -0.016794  -0.001845   0.001630   0.001630
     8  C   -0.033201   0.011418  -0.005602  -0.005602
     9  H   -0.003506   0.002169  -0.000772  -0.000772
    10  H    0.000396  -0.000216   0.000300   0.000300
    11  H   -0.003354   0.000045  -0.000161  -0.000161
    12  H   -0.012786   0.000285  -0.000256  -0.000256
    13  H    0.541444  -0.006941  -0.001473  -0.001473
    14  H   -0.006941   0.317636  -0.010907  -0.010907
    15  H   -0.001473  -0.010907   0.294641  -0.006494
    16  H   -0.001473  -0.010907  -0.006494   0.294641
 Mulliken charges:
               1
     1  C   -0.835438
     2  O   -0.653423
     3  C    1.059829
     4  C   -0.445868
     5  C   -0.592451
     6  C   -0.410755
     7  C   -0.337838
     8  C   -1.003090
     9  H    0.394395
    10  H    0.504189
    11  H    0.404993
    12  H    0.447234
    13  H    0.385597
    14  H    0.364259
    15  H    0.359183
    16  H    0.359183
 Sum of Mulliken charges =  -0.00000
 Mulliken charges with hydrogens summed into heavy atoms:
               1
     1  C    0.247188
     2  O   -0.653423
     3  C    1.059829
     4  C   -0.060271
     5  C   -0.145217
     6  C   -0.005762
     7  C    0.166351
     8  C   -0.608695
 APT charges:
               1
     1  C    0.594033
     2  O   -1.112555
     3  C    0.737397
     4  C   -0.204359
     5  C    0.032847
     6  C   -0.152577
     7  C    0.024314
     8  C   -0.156007
     9  H    0.069702
    10  H    0.048144
    11  H    0.048721
    12  H    0.046626
    13  H    0.083574
    14  H    0.004422
    15  H   -0.032141
    16  H   -0.032141
 Sum of APT charges =  -0.00000
 APT charges with hydrogens summed into heavy atoms:
               1
     1  C    0.534174
     2  O   -1.112555
     3  C    0.737397
     4  C   -0.120785
     5  C    0.079473
     6  C   -0.103856
     7  C    0.072458
     8  C   -0.086306
 Electronic spatial extent (au):  <R**2>=            974.5711
 Charge=              0.0000 electrons
 Dipole moment (field-independent basis, Debye):
    X=              1.8291    Y=             -0.2493    Z=              0.0000  Tot=              1.8460
 Quadrupole moment (field-independent basis, Debye-Ang):
   XX=            -39.0827   YY=            -44.4454   ZZ=            -52.3843
   XY=              3.6187   XZ=             -0.0000   YZ=              0.0000
 Traceless Quadrupole moment (field-independent basis, Debye-Ang):
   XX=              6.2215   YY=              0.8587   ZZ=             -7.0802
   XY=              3.6187   XZ=             -0.0000   YZ=              0.0000
 Octapole moment (field-independent basis, Debye-Ang**2):
  XXX=              4.2114  YYY=              3.3265  ZZZ=             -0.0000  XYY=              9.8069
  XXY=              7.5918  XXZ=              0.0000  XZZ=              5.1131  YZZ=              8.7864
  YYZ=              0.0000  XYZ=              0.0000
 Hexadecapole moment (field-independent basis, Debye-Ang**3):
 XXXX=           -451.7008 YYYY=           -691.0071 ZZZZ=            -68.3465 XXXY=           -115.4326
 XXXZ=              0.0000 YYYX=           -105.0491 YYYZ=              0.0000 ZZZX=              0.0000
 ZZZY=              0.0000 XXYY=           -177.4740 XXZZ=           -101.8590 YYZZ=           -149.5357
 XXYZ=              0.0000 YYXZ=              0.0000 ZZXY=            -45.6585
 N-N= 3.461120554835D+02 E-N=-1.497751490197D+03  KE= 3.441906599624D+02
 Symmetry A'   KE= 3.317420926176D+02
 Symmetry A"   KE= 1.244856734472D+01
  Exact polarizability:     135.315       9.409     142.861      -0.000       0.000      78.645
 Approx polarizability:      89.790       1.395      91.589      -0.000       0.000      60.590
 D2PCM: PCM CHGder 2nd derivatives, FixD1E=F FixD2E=F DoIter=F DoCFld=F I1PDM=2
 Calling FoFJK, ICntrl=  10100127 FMM=F ISym2X=1 I1Cent= 0 IOpClX= 0 NMat=1 NMatS=1 NMatT=0.
 Full mass-weighted force constant matrix:
 Low frequencies ---   -4.7902   -0.0014   -0.0012    0.0008    8.1437   11.2740
 Low frequencies ---   91.7539  210.3523  266.5571
 Diagonal vibrational polarizability:
        5.2657923      12.6205695      30.7060331
 Harmonic frequencies (cm**-1), IR intensities (KM/Mole), Raman scattering
 activities (A**4/AMU), depolarization ratios for plane and unpolarized
 incident light, reduced masses (AMU), force constants (mDyne/A),
 and normal coordinates:
                      1                      2                      3
                     A"                     A"                     A'
 Frequencies --     91.7130               210.3496               266.5563
 Red. masses --      3.1405                 2.3431                 3.0876
 Frc consts  --      0.0156                 0.0611                 0.1293
 IR Inten    --      6.5140                 0.6151                 3.7575
  Atom  AN      X      Y      Z        X      Y      Z        X      Y      Z
     1   6     0.00  -0.00   0.26     0.00  -0.00  -0.01    -0.07   0.30   0.00
     2   8     0.00  -0.00  -0.20    -0.00   0.00   0.18     0.01  -0.06   0.00
     3   6    -0.00  -0.00  -0.13    -0.00   0.00  -0.07     0.12  -0.08  -0.00
     4   6    -0.00   0.00  -0.16    -0.00   0.00  -0.14     0.06  -0.14  -0.00
     5   6     0.00   0.00  -0.04     0.00   0.00   0.03    -0.08  -0.11  -0.00
     6   6     0.00   0.00   0.11     0.00   0.00   0.16    -0.10  -0.01   0.00
     7   6    -0.00  -0.00   0.12     0.00  -0.00  -0.02    -0.02   0.05   0.00
     8   6    -0.00   0.00  -0.00    -0.00   0.00  -0.17     0.11  -0.00  -0.00
     9   1    -0.00  -0.00   0.02    -0.00  -0.00  -0.25     0.19   0.07  -0.00
    10   1    -0.00  -0.00   0.24     0.00  -0.00  -0.03    -0.04   0.15   0.00
    11   1     0.00   0.00   0.21     0.00  -0.00   0.35    -0.17   0.01   0.00
    12   1     0.00   0.00  -0.07     0.00   0.00   0.07    -0.15  -0.18   0.00
    13   1    -0.00   0.00  -0.27    -0.00   0.00  -0.21     0.08  -0.20  -0.00
    14   1    -0.00  -0.00   0.42     0.00  -0.00   0.42    -0.37   0.32  -0.00
    15   1    -0.29  -0.12   0.37     0.20  -0.35  -0.28     0.04   0.43   0.00
    16   1     0.29   0.12   0.37    -0.20   0.35  -0.28     0.04   0.43  -0.00
                      4                      5                      6
                     A"                     A"                     A'
 Frequencies --    288.6540               412.3376               442.5948
 Red. masses --      1.3379                 2.9255                 4.6762
 Frc consts  --      0.0657                 0.2931                 0.5397
 IR Inten    --      0.2921                 0.0011                 1.1740
  Atom  AN      X      Y      Z        X      Y      Z        X      Y      Z
     1   6    -0.00   0.00  -0.02    -0.00  -0.00  -0.00     0.25   0.20  -0.00
     2   8    -0.00   0.00  -0.09    -0.00   0.00  -0.01     0.20   0.09  -0.00
     3   6     0.00  -0.00   0.03     0.00   0.00   0.00    -0.11   0.11   0.00
     4   6     0.00  -0.00   0.07     0.00   0.00   0.22    -0.21   0.03   0.00
     5   6    -0.00  -0.00   0.04    -0.00   0.00  -0.20    -0.07  -0.02  -0.00
     6   6    -0.00  -0.00  -0.07    -0.00  -0.00  -0.01    -0.03  -0.20   0.00
     7   6     0.00   0.00  -0.01     0.00   0.00   0.21    -0.01  -0.18   0.00
     8   6     0.00   0.00   0.07     0.00  -0.00  -0.21    -0.12  -0.08  -0.00
     9   1     0.00   0.00   0.11     0.00  -0.00  -0.43    -0.31  -0.24  -0.00
    10   1    -0.00   0.00  -0.04     0.00   0.00   0.45    -0.01  -0.20  -0.00
    11   1    -0.00   0.00  -0.16     0.00  -0.00  -0.04     0.03  -0.21  -0.00
    12   1    -0.00  -0.00   0.05    -0.00   0.00  -0.45     0.07   0.10  -0.00
    13   1     0.00  -0.00   0.05     0.00  -0.00   0.45    -0.21   0.06   0.00
    14   1    -0.00   0.00   0.58     0.00  -0.00   0.11     0.09   0.21   0.00
    15   1     0.06  -0.47  -0.26     0.03  -0.08  -0.06     0.30   0.27   0.01
    16   1    -0.06   0.47  -0.26    -0.03   0.08  -0.06     0.30   0.27  -0.01
                      7                      8                      9
                     A"                     A'                     A'
 Frequencies --    510.7926               552.8174               612.3229
 Red. masses --      2.9087                 4.9816                 6.3586
 Frc consts  --      0.4471                 0.8970                 1.4047
 IR Inten    --     15.4781                 9.1466                 0.9301
  Atom  AN      X      Y      Z        X      Y      Z        X      Y      Z
     1   6    -0.00  -0.00  -0.01    -0.04  -0.05   0.00     0.06   0.00  -0.00
     2   8    -0.00   0.00  -0.09    -0.13   0.31   0.00     0.04  -0.04   0.00
     3   6     0.00   0.00   0.29     0.15   0.16  -0.00     0.11  -0.05   0.00
     4   6     0.00  -0.00   0.03     0.00  -0.03  -0.00     0.26   0.17  -0.00
     5   6    -0.00  -0.00  -0.15    -0.14  -0.05   0.00    -0.13   0.34   0.00
     6   6    -0.00  -0.00   0.20    -0.11  -0.21  -0.00    -0.11   0.06  -0.00
     7   6     0.00  -0.00  -0.14     0.09  -0.06   0.00    -0.33  -0.17   0.00
     8   6     0.00  -0.00   0.03     0.23  -0.09  -0.00     0.07  -0.29  -0.00
     9   1     0.00  -0.00  -0.37     0.15  -0.15   0.00     0.20  -0.17  -0.00
    10   1    -0.00   0.00  -0.51     0.04   0.20   0.00    -0.35  -0.05   0.00
    11   1    -0.00  -0.00   0.21    -0.13  -0.20  -0.00     0.32  -0.09  -0.00
    12   1    -0.00  -0.00  -0.51    -0.08  -0.00   0.00    -0.25   0.23   0.00
    13   1     0.00  -0.00  -0.36     0.06  -0.34  -0.00     0.28   0.02  -0.00
    14   1     0.00  -0.00   0.03     0.40  -0.08  -0.00     0.01   0.01   0.00
    15   1    -0.05  -0.03   0.00    -0.21  -0.27  -0.01     0.07   0.03   0.00
    16   1     0.05   0.03   0.00    -0.21  -0.27   0.01     0.07   0.03  -0.00
                     10                     11                     12
                     A"                     A"                     A'
 Frequencies --    668.3862               755.1222               793.6034
 Red. masses --      3.2865                 1.4765                 5.1128
 Frc consts  --      0.8651                 0.4961                 1.8972
 IR Inten    --     20.1733               128.4578                31.0854
  Atom  AN      X      Y      Z        X      Y      Z        X      Y      Z
     1   6    -0.00   0.00  -0.00     0.00   0.00  -0.00     0.13   0.07   0.00
     2   8    -0.00  -0.00  -0.02    -0.00   0.00  -0.03    -0.07   0.25   0.00
     3   6    -0.00  -0.00   0.23    -0.00  -0.00   0.16    -0.02  -0.05  -0.00
     4   6    -0.00  -0.00  -0.16     0.00  -0.00  -0.07     0.17  -0.15   0.00
     5   6     0.00  -0.00   0.20     0.00  -0.00  -0.05     0.17  -0.22   0.00
     6   6     0.00   0.00  -0.17     0.00   0.00  -0.07     0.05   0.16   0.00
     7   6     0.00   0.00   0.20    -0.00  -0.00  -0.04    -0.25  -0.04   0.00
     8   6    -0.00   0.00  -0.14    -0.00  -0.00  -0.06    -0.18  -0.02   0.00
     9   1    -0.00   0.00  -0.55     0.00   0.00   0.21    -0.09   0.06  -0.00
    10   1     0.00  -0.00  -0.05    -0.00  -0.00   0.42    -0.20  -0.34  -0.00
    11   1    -0.00   0.00  -0.48    -0.00   0.00   0.64     0.02   0.17  -0.00
    12   1     0.00  -0.00  -0.04    -0.00  -0.00   0.48    -0.08  -0.45  -0.00
    13   1    -0.00   0.00  -0.51     0.00   0.00   0.30     0.17  -0.07   0.00
    14   1    -0.00   0.00  -0.02     0.00   0.00   0.03     0.44   0.05  -0.00
    15   1    -0.03   0.01   0.02    -0.00  -0.01  -0.01    -0.00  -0.09  -0.00
    16   1     0.03  -0.01   0.02     0.00   0.01  -0.01    -0.00  -0.09   0.00
                     13                     14                     15
                     A"                     A"                     A"
 Frequencies --    830.4740               887.4592               956.1182
 Red. masses --      1.2479                 1.3627                 1.3511
 Frc consts  --      0.5071                 0.6324                 0.7277
 IR Inten    --      0.1254                 7.1802                 0.0438
  Atom  AN      X      Y      Z        X      Y      Z        X      Y      Z
     1   6    -0.00  -0.00   0.00     0.00  -0.00  -0.00    -0.00   0.00  -0.00
     2   8    -0.00  -0.00  -0.00    -0.00  -0.00  -0.02     0.00  -0.00  -0.00
     3   6     0.00   0.00  -0.01    -0.00  -0.00   0.06     0.00   0.00   0.01
     4   6    -0.00   0.00  -0.08     0.00   0.00  -0.10    -0.00  -0.00   0.06
     5   6    -0.00   0.00  -0.06    -0.00   0.00   0.03     0.00  -0.00  -0.10
     6   6    -0.00  -0.00   0.01    -0.00  -0.00   0.10     0.00   0.00   0.02
     7   6     0.00  -0.00   0.06     0.00   0.00  -0.01    -0.00   0.00   0.09
     8   6     0.00  -0.00   0.08     0.00   0.00  -0.09     0.00  -0.00  -0.09
     9   1     0.00   0.00  -0.53     0.00   0.00   0.56    -0.00  -0.00   0.46
    10   1     0.00   0.00  -0.45     0.00   0.00  -0.05    -0.00   0.00  -0.52
    11   1    -0.00  -0.00  -0.07     0.00  -0.00  -0.50    -0.00   0.00  -0.12
    12   1    -0.00   0.00   0.38    -0.00   0.00  -0.23     0.00  -0.00   0.59
    13   1    -0.00   0.00   0.59    -0.00   0.00   0.58    -0.00  -0.00  -0.37
    14   1     0.00  -0.00   0.03     0.00  -0.00   0.02    -0.00   0.00  -0.01
    15   1     0.01  -0.01  -0.01     0.01  -0.00  -0.01    -0.01  -0.00   0.00
    16   1    -0.01   0.01  -0.01    -0.01   0.00  -0.01     0.01   0.00   0.00
                     16                     17                     18
                     A"                     A'                     A'
 Frequencies --    974.9585              1009.0921              1037.8732
 Red. masses --      1.1900                 5.7283                 2.6416
 Frc consts  --      0.6664                 3.4367                 1.6765
 IR Inten    --      0.0038                 2.0323                 6.0442
  Atom  AN      X      Y      Z        X      Y      Z        X      Y      Z
     1   6     0.00   0.00   0.00    -0.06  -0.01   0.00     0.10   0.03   0.00
     2   8    -0.00  -0.00  -0.00     0.05  -0.00  -0.00    -0.09  -0.01   0.00
     3   6    -0.00  -0.00  -0.02     0.01   0.00   0.00    -0.03  -0.06  -0.00
     4   6     0.00   0.00  -0.01     0.38   0.04   0.00     0.04  -0.07   0.00
     5   6    -0.00   0.00   0.06    -0.07   0.05  -0.00    -0.17   0.09  -0.00
     6   6    -0.00  -0.00  -0.08    -0.10  -0.32   0.00     0.03   0.15   0.00
     7   6     0.00   0.00   0.07     0.07  -0.00   0.00     0.22  -0.02  -0.00
     8   6    -0.00   0.00  -0.02    -0.28   0.27  -0.00    -0.06  -0.06   0.00
     9   1     0.00   0.00   0.24    -0.43   0.17   0.00    -0.38  -0.34  -0.00
    10   1     0.00   0.00  -0.57     0.07  -0.09  -0.00     0.29  -0.31  -0.00
    11   1     0.00  -0.00   0.59    -0.08  -0.34  -0.00    -0.04   0.20   0.00
    12   1    -0.00   0.00  -0.47    -0.10   0.00   0.00    -0.46  -0.15   0.00
    13   1     0.00   0.00   0.17     0.43  -0.15  -0.00     0.09  -0.34  -0.00
    14   1     0.00  -0.00   0.01    -0.01  -0.01  -0.00     0.11   0.03  -0.00
    15   1     0.00   0.00  -0.00    -0.05  -0.02  -0.01     0.05  -0.01   0.00
    16   1    -0.00  -0.00  -0.00    -0.05  -0.02   0.01     0.05  -0.01  -0.00
                     19                     20                     21
                     A'                     A'                     A'
 Frequencies --   1065.3803              1097.4285              1162.4564
 Red. masses --      4.0017                 1.5024                 1.0689
 Frc consts  --      2.6761                 1.0661                 0.8510
 IR Inten    --     79.1358                22.5536                 1.5530
  Atom  AN      X      Y      Z        X      Y      Z        X      Y      Z
     1   6    -0.30  -0.06   0.00     0.02   0.03  -0.00     0.01   0.00  -0.00
     2   8     0.28   0.05  -0.00    -0.03   0.00   0.00    -0.01  -0.00   0.00
     3   6     0.08   0.15   0.00     0.03  -0.04   0.00    -0.01   0.00  -0.00
     4   6    -0.03  -0.07  -0.00    -0.07  -0.08   0.00    -0.01  -0.02   0.00
     5   6    -0.04  -0.02   0.00    -0.05   0.08  -0.00    -0.01  -0.01   0.00
     6   6     0.06   0.13  -0.00     0.08  -0.02   0.00     0.05  -0.01  -0.00
     7   6    -0.03  -0.08  -0.00    -0.04  -0.03   0.00    -0.01   0.04   0.00
     8   6    -0.03  -0.01   0.00    -0.01   0.10   0.00    -0.00   0.01  -0.00
     9   1    -0.32  -0.24  -0.00     0.38   0.43  -0.00    -0.23  -0.18   0.00
    10   1     0.03  -0.41   0.00     0.01  -0.32  -0.00    -0.11   0.56   0.00
    11   1     0.20   0.09   0.00     0.49  -0.16  -0.00     0.65  -0.22   0.00
    12   1    -0.24  -0.19  -0.00     0.08   0.21   0.00    -0.25  -0.22  -0.00
    13   1     0.03  -0.39   0.00    -0.02  -0.44  -0.00    -0.02   0.06   0.00
    14   1    -0.20  -0.06  -0.00     0.12   0.02   0.00     0.01   0.00   0.00
    15   1    -0.20  -0.03  -0.03    -0.03  -0.05  -0.01    -0.00  -0.01   0.00
    16   1    -0.20  -0.03   0.03    -0.03  -0.05   0.01    -0.00  -0.01  -0.00
                     22                     23                     24
                     A"                     A'                     A'
 Frequencies --   1180.2653              1185.1777              1208.5857
 Red. masses --      1.2714                 1.1320                 1.4241
 Frc consts  --      1.0435                 0.9368                 1.2256
 IR Inten    --      1.6444                18.7597                24.8703
  Atom  AN      X      Y      Z        X      Y      Z        X      Y      Z
     1   6     0.00   0.00   0.14    -0.01  -0.02   0.00    -0.06   0.13  -0.00
     2   8    -0.00  -0.00  -0.06     0.01   0.02  -0.00     0.06  -0.03   0.00
     3   6     0.00  -0.00  -0.00    -0.02  -0.01  -0.00    -0.01  -0.10  -0.00
     4   6    -0.00  -0.00   0.00     0.00   0.05   0.00    -0.02   0.01   0.00
     5   6     0.00   0.00  -0.00    -0.05  -0.03   0.00    -0.01   0.02  -0.00
     6   6     0.00   0.00  -0.00     0.00  -0.01  -0.00    -0.01  -0.00   0.00
     7   6    -0.00   0.00   0.00     0.03  -0.04   0.00     0.02   0.01   0.00
     8   6    -0.00  -0.00   0.00     0.03   0.02  -0.00    -0.01  -0.02   0.00
     9   1    -0.00  -0.00  -0.01     0.33   0.28  -0.00     0.01  -0.01  -0.00
    10   1    -0.00   0.00  -0.00     0.08  -0.30  -0.00     0.02   0.07   0.00
    11   1    -0.00   0.00  -0.00     0.12  -0.05  -0.00    -0.06   0.01  -0.00
    12   1     0.00   0.00   0.00    -0.47  -0.41   0.00     0.01   0.04   0.00
    13   1     0.00  -0.00  -0.02    -0.08   0.53  -0.00    -0.07   0.29  -0.00
    14   1     0.00   0.00  -0.28    -0.06  -0.02  -0.00     0.73   0.08   0.00
    15   1     0.64   0.08  -0.18     0.04   0.05   0.01    -0.25  -0.31  -0.09
    16   1    -0.64  -0.08  -0.18     0.04   0.05  -0.01    -0.25  -0.31   0.09
                     25                     26                     27
                     A'                     A'                     A'
 Frequencies --   1278.1896              1334.4736              1459.4061
 Red. masses --      3.7380                 1.3607                 4.9094
 Frc consts  --      3.5982                 1.4277                 6.1607
 IR Inten    --    386.0552                 1.1162                11.6011
  Atom  AN      X      Y      Z        X      Y      Z        X      Y      Z
     1   6     0.10   0.10  -0.00     0.01  -0.02  -0.00    -0.00  -0.03  -0.00
     2   8    -0.11  -0.23   0.00    -0.03   0.02   0.00    -0.02   0.04   0.00
     3   6     0.13   0.29  -0.00     0.12  -0.05  -0.00     0.31  -0.13   0.00
     4   6    -0.02   0.11  -0.00    -0.01  -0.05   0.00    -0.11   0.16  -0.00
     5   6     0.03  -0.10   0.00    -0.04  -0.01   0.00    -0.15  -0.03   0.00
     6   6     0.01  -0.01   0.00    -0.04   0.01   0.00     0.33  -0.11  -0.00
     7   6    -0.09  -0.02  -0.00    -0.03   0.04  -0.00    -0.08   0.11  -0.00
     8   6     0.03   0.06   0.00     0.03   0.06  -0.00    -0.18  -0.07  -0.00
     9   1    -0.20  -0.11  -0.00    -0.40  -0.31   0.00    -0.07   0.04  -0.00
    10   1    -0.02  -0.44   0.00     0.05  -0.44  -0.00    -0.12   0.24   0.00
    11   1     0.00  -0.01   0.00     0.25  -0.09   0.00    -0.65   0.23  -0.00
    12   1    -0.23  -0.35  -0.00     0.27   0.27  -0.00    -0.23  -0.08  -0.00
    13   1     0.05  -0.18   0.00    -0.12   0.53   0.00    -0.10  -0.01   0.00
    14   1     0.20   0.08   0.00    -0.03  -0.02  -0.00    -0.07  -0.03   0.00
    15   1    -0.23  -0.29  -0.02     0.03   0.06   0.02     0.05   0.07   0.02
    16   1    -0.23  -0.29   0.02     0.03   0.06  -0.02     0.05   0.07  -0.02
                     28                     29                     30
                     A'                     A'                     A"
 Frequencies --   1476.8025              1480.2979              1509.8899
 Red. masses --      1.9007                 1.5349                 1.0458
 Frc consts  --      2.4423                 1.9816                 1.4047
 IR Inten    --      3.1463                30.2627                11.5879
  Atom  AN      X      Y      Z        X      Y      Z        X      Y      Z
     1   6    -0.07  -0.03   0.00    -0.09  -0.01   0.00    -0.00  -0.00  -0.06
     2   8    -0.04  -0.01   0.00    -0.01  -0.01  -0.00    -0.00  -0.00  -0.01
     3   6     0.03  -0.01   0.00    -0.03  -0.01   0.00     0.00   0.00  -0.00
     4   6    -0.05  -0.08   0.00     0.01   0.12  -0.00     0.00  -0.00   0.00
     5   6     0.10   0.13  -0.00    -0.02  -0.09   0.00    -0.00  -0.00   0.00
     6   6     0.02  -0.03  -0.00    -0.02  -0.01   0.00     0.00   0.00  -0.00
     7   6    -0.05  -0.11  -0.00     0.00   0.11   0.00     0.00  -0.00   0.00
     8   6     0.08   0.13  -0.00     0.01  -0.06  -0.00    -0.00  -0.00   0.00
     9   1    -0.24  -0.13   0.00     0.04  -0.05   0.00     0.00   0.00  -0.00
    10   1    -0.11   0.10   0.00     0.08  -0.25  -0.00    -0.00   0.00  -0.00
    11   1    -0.35   0.09   0.00     0.24  -0.10  -0.00     0.00   0.00  -0.00
    12   1    -0.31  -0.23  -0.00     0.10   0.00   0.00     0.00   0.00   0.00
    13   1    -0.07  -0.01   0.00     0.09  -0.28   0.00     0.00   0.00  -0.03
    14   1     0.46  -0.05  -0.00     0.45  -0.04  -0.00     0.00  -0.00   0.72
    15   1     0.32   0.22  -0.09     0.44   0.14  -0.20     0.19   0.45   0.07
    16   1     0.32   0.22   0.09     0.44   0.14   0.20    -0.19  -0.45   0.07
                     31                     32                     33
                     A'                     A'                     A'
 Frequencies --   1517.7529              1522.8197              1624.5553
 Red. masses --      1.6289                 1.2672                 6.1737
 Frc consts  --      2.2107                 1.7314                 9.5998
 IR Inten    --    168.5316                 7.2770                41.2843
  Atom  AN      X      Y      Z        X      Y      Z        X      Y      Z
     1   6    -0.02  -0.05   0.00    -0.03   0.04   0.00    -0.01   0.01   0.00
     2   8    -0.02  -0.05   0.00    -0.02  -0.01   0.00     0.02  -0.04   0.00
     3   6     0.04   0.11   0.00     0.03   0.06  -0.00    -0.27   0.21  -0.00
     4   6     0.04  -0.05  -0.00     0.02  -0.05  -0.00     0.15  -0.28   0.00
     5   6    -0.08  -0.06  -0.00    -0.05  -0.02   0.00    -0.14   0.09  -0.00
     6   6     0.01   0.07  -0.00     0.02   0.04  -0.00     0.29  -0.16  -0.00
     7   6     0.04  -0.09  -0.00     0.02  -0.08  -0.00    -0.14   0.27  -0.00
     8   6    -0.08  -0.02   0.00    -0.04   0.01  -0.00     0.12  -0.10   0.00
     9   1     0.17   0.21  -0.00     0.07   0.11  -0.00     0.10  -0.15  -0.00
    10   1    -0.02   0.30   0.00    -0.03   0.21   0.00    -0.04  -0.34   0.00
    11   1     0.06   0.07   0.00    -0.02   0.06   0.00    -0.37   0.06   0.00
    12   1     0.22   0.22  -0.00     0.11   0.13  -0.00    -0.07   0.18  -0.00
    13   1     0.00   0.24   0.00    -0.02   0.23   0.00     0.03   0.44  -0.00
    14   1     0.48  -0.07  -0.00    -0.23   0.04  -0.00     0.11   0.00  -0.00
    15   1    -0.05   0.39   0.21     0.37  -0.34  -0.37     0.04   0.01  -0.03
    16   1    -0.05   0.39  -0.21     0.37  -0.34   0.37     0.04   0.01   0.03
                     34                     35                     36
                     A'                     A'                     A"
 Frequencies --   1638.0612              3058.7834              3141.5666
 Red. masses --      6.1374                 1.0319                 1.1068
 Frc consts  --      9.7028                 5.6884                 6.4360
 IR Inten    --     91.3580                59.8585                37.4191
  Atom  AN      X      Y      Z        X      Y      Z        X      Y      Z
     1   6     0.02   0.01  -0.00    -0.05   0.01  -0.00     0.00  -0.00  -0.09
     2   8     0.02   0.01  -0.00    -0.00  -0.00   0.00     0.00   0.00   0.00
     3   6    -0.21  -0.14   0.00     0.00   0.00   0.00     0.00  -0.00   0.00
     4   6     0.09   0.20  -0.00     0.00  -0.00   0.00    -0.00  -0.00   0.00
     5   6    -0.25  -0.22   0.00     0.00   0.00   0.00     0.00  -0.00  -0.00
     6   6     0.20   0.07   0.00    -0.00   0.00   0.00     0.00   0.00  -0.00
     7   6    -0.10  -0.22   0.00    -0.00  -0.00  -0.00    -0.00  -0.00  -0.00
     8   6     0.27   0.26  -0.00    -0.00  -0.00  -0.00    -0.00   0.00  -0.00
     9   1    -0.33  -0.25   0.00     0.00   0.00   0.00     0.00  -0.00   0.00
    10   1    -0.19   0.18   0.00     0.00   0.00  -0.00     0.00   0.00   0.00
    11   1    -0.14   0.21   0.00    -0.00  -0.00  -0.00    -0.00  -0.00   0.00
    12   1     0.27   0.25  -0.00    -0.00  -0.00   0.00    -0.00   0.00   0.00
    13   1     0.17  -0.18  -0.00    -0.02  -0.00  -0.00     0.00   0.00   0.00
    14   1    -0.04   0.02   0.00     0.02   0.37   0.00     0.00   0.00  -0.02
    15   1    -0.10  -0.03   0.05     0.28  -0.24   0.54     0.31  -0.27   0.57
    16   1    -0.10  -0.03  -0.05     0.28  -0.24  -0.54    -0.31   0.27   0.57
                     37                     38                     39
                     A'                     A'                     A'
 Frequencies --   3200.2082              3201.5303              3206.9502
 Red. masses --      1.0865                 1.1020                 1.0893
 Frc consts  --      6.5560                 6.6549                 6.6006
 IR Inten    --      6.7285                15.7647                 7.7390
  Atom  AN      X      Y      Z        X      Y      Z        X      Y      Z
     1   6     0.00  -0.02   0.00     0.01  -0.09   0.00    -0.00   0.00   0.00
     2   8    -0.00  -0.00  -0.00    -0.00   0.00  -0.00    -0.00  -0.00   0.00
     3   6    -0.00  -0.00  -0.00     0.00   0.00  -0.00     0.00   0.00   0.00
     4   6    -0.01  -0.00   0.00    -0.00  -0.00  -0.00    -0.01   0.00  -0.00
     5   6     0.03  -0.04  -0.00    -0.01   0.01   0.00     0.04  -0.05  -0.00
     6   6     0.01   0.04   0.00    -0.00  -0.01   0.00     0.00   0.01  -0.00
     7   6    -0.05  -0.01  -0.00     0.01   0.00   0.00     0.04   0.01   0.00
     8   6     0.02  -0.02   0.00    -0.01   0.01   0.00    -0.03   0.03  -0.00
     9   1    -0.23   0.26   0.00     0.06  -0.07  -0.00     0.30  -0.35  -0.00
    10   1     0.55   0.10   0.00    -0.16  -0.03   0.00    -0.50  -0.09   0.00
    11   1    -0.14  -0.42  -0.00     0.04   0.11   0.00    -0.04  -0.12   0.00
    12   1    -0.36   0.41  -0.00     0.06  -0.07  -0.00    -0.46   0.52   0.00
    13   1     0.12   0.02   0.00     0.02   0.01   0.00     0.13   0.02   0.00
    14   1     0.01   0.21   0.00     0.05   0.90   0.00    -0.00  -0.05  -0.00
    15   1    -0.02   0.02  -0.05    -0.10   0.08  -0.21     0.01  -0.01   0.01
    16   1    -0.02   0.02   0.05    -0.10   0.08   0.21     0.01  -0.01  -0.01
                     40                     41                     42
                     A'                     A'                     A'
 Frequencies --   3218.5276              3229.2048              3244.9512
 Red. masses --      1.0939                 1.0982                 1.0933
 Frc consts  --      6.6763                 6.7469                 6.7830
 IR Inten    --     17.5957                15.8647                 2.4820
  Atom  AN      X      Y      Z        X      Y      Z        X      Y      Z
     1   6    -0.00   0.00  -0.00    -0.00   0.00   0.00    -0.00   0.00   0.00
     2   8     0.00   0.00  -0.00    -0.00  -0.00   0.00    -0.00   0.00   0.00
     3   6    -0.00  -0.00  -0.00     0.00   0.00   0.00     0.00  -0.00  -0.00
     4   6    -0.01   0.00   0.00    -0.01  -0.00  -0.00    -0.08  -0.01   0.00
     5   6     0.02  -0.02  -0.00     0.02  -0.02  -0.00    -0.01   0.02  -0.00
     6   6    -0.01  -0.04  -0.00    -0.02  -0.06  -0.00     0.00   0.01  -0.00
     7   6     0.03   0.01  -0.00    -0.05  -0.01  -0.00     0.00   0.00   0.00
     8   6     0.04  -0.05   0.00    -0.02   0.02   0.00     0.00  -0.00   0.00
     9   1    -0.49   0.57  -0.00     0.20  -0.23   0.00    -0.00   0.00   0.00
    10   1    -0.38  -0.07   0.00     0.49   0.09  -0.00    -0.05  -0.01   0.00
    11   1     0.15   0.42   0.00     0.24   0.71   0.00    -0.03  -0.09   0.00
    12   1    -0.18   0.20  -0.00    -0.18   0.20  -0.00     0.16  -0.18  -0.00
    13   1     0.09   0.01   0.00     0.17   0.03   0.00     0.94   0.17   0.00
    14   1    -0.00  -0.02  -0.00    -0.00  -0.01  -0.00     0.00  -0.03  -0.00
    15   1     0.00  -0.00   0.01     0.00  -0.00   0.00     0.01  -0.01   0.02
    16   1     0.00  -0.00  -0.01     0.00  -0.00  -0.00     0.01  -0.01  -0.02

 -------------------
 - Thermochemistry -
 -------------------
 Temperature   298.150 Kelvin.  Pressure   1.00000 Atm.
 Atom     1 has atomic number  6 and mass  12.00000
 Atom     2 has atomic number  8 and mass  15.99491
 Atom     3 has atomic number  6 and mass  12.00000
 Atom     4 has atomic number  6 and mass  12.00000
 Atom     5 has atomic number  6 and mass  12.00000
 Atom     6 has atomic number  6 and mass  12.00000
 Atom     7 has atomic number  6 and mass  12.00000
 Atom     8 has atomic number  6 and mass  12.00000
 Atom     9 has atomic number  1 and mass   1.00783
 Atom    10 has atomic number  1 and mass   1.00783
 Atom    11 has atomic number  1 and mass   1.00783
 Atom    12 has atomic number  1 and mass   1.00783
 Atom    13 has atomic number  1 and mass   1.00783
 Atom    14 has atomic number  1 and mass   1.00783
 Atom    15 has atomic number  1 and mass   1.00783
 Atom    16 has atomic number  1 and mass   1.00783
 Molecular mass:   108.05751 amu.
 Principal axes and moments of inertia in atomic units:
                                 1                 2                 3
     Eigenvalues --          359.119022       1143.545682       1491.229006
           X                   0.509006          0.860763          0.000000
           Y                   0.860763         -0.509006          0.000000
           Z                  -0.000000         -0.000000          1.000000
 This molecule is an asymmetric top.
 Rotational symmetry number  1.
 Rotational temperatures (Kelvin)      0.24118     0.07574     0.05808
 Rotational constants (GHZ):           5.02547     1.57820     1.21024
 Zero-point vibrational energy     350173.8 (Joules/Mol)
                                   83.69355 (Kcal/Mol)
 Warning -- explicit consideration of   9 degrees of freedom as
           vibrations may cause significant error
 Vibrational temperatures:    131.95   302.65   383.52   415.31   593.26
          (Kelvin)            636.80   734.92   795.38   881.00   961.66
                             1086.45  1141.82  1194.87  1276.86  1375.64
                             1402.75  1451.86  1493.27  1532.84  1578.95
                             1672.52  1698.14  1705.21  1738.89  1839.03
                             1920.01  2099.76  2124.79  2129.82  2172.39
                             2183.71  2191.00  2337.37  2356.80  4400.91
                             4520.01  4604.39  4606.29  4614.09  4630.74
                             4646.11  4668.76
 
 Zero-point correction=                           0.133374 (Hartree/Particle)
 Thermal correction to Energy=                    0.140286
 Thermal correction to Enthalpy=                  0.141230
 Thermal correction to Gibbs Free Energy=         0.102303
 Sum of electronic and zero-point Energies=           -345.955872
 Sum of electronic and thermal Energies=              -345.948960
 Sum of electronic and thermal Enthalpies=            -345.948016
 Sum of electronic and thermal Free Energies=         -345.986943
 
                     E (Thermal)             CV                S
                      KCal/Mol        Cal/Mol-Kelvin    Cal/Mol-Kelvin
 Total                   88.031             26.596             81.928
 Electronic               0.000              0.000              0.000
 Translational            0.889              2.981             39.949
 Rotational               0.889              2.981             27.906
 Vibrational             86.253             20.634             14.073
 Vibration     1          0.602              1.955              3.623
 Vibration     2          0.643              1.825              2.041
 Vibration     3          0.672              1.734              1.618
 Vibration     4          0.685              1.695              1.482
 Vibration     5          0.776              1.443              0.918
 Vibration     6          0.802              1.377              0.818
 Vibration     7          0.866              1.226              0.632
 Vibration     8          0.908              1.134              0.538
 Vibration     9          0.972              1.006              0.429
                       Q            Log10(Q)             Ln(Q)
 Total Bot       0.878994D-47        -47.056014       -108.350476
 Total V=0       0.195789D+15         14.291788         32.908057
 Vib (Bot)       0.710699D-60        -60.148314       -138.496611
 Vib (Bot)    1  0.224116D+01          0.350472          0.806991
 Vib (Bot)    2  0.944086D+00         -0.024988         -0.057538
 Vib (Bot)    3  0.726296D+00         -0.138886         -0.319798
 Vib (Bot)    4  0.662985D+00         -0.178497         -0.411004
 Vib (Bot)    5  0.428319D+00         -0.368233         -0.847887
 Vib (Bot)    6  0.389777D+00         -0.409184         -0.942180
 Vib (Bot)    7  0.318666D+00         -0.496665         -1.143613
 Vib (Bot)    8  0.283109D+00         -0.548046         -1.261923
 Vib (Bot)    9  0.240762D+00         -0.618412         -1.423947
 Vib (V=0)       0.158302D+02          1.199487          2.761922
 Vib (V=0)    1  0.279625D+01          0.446576          1.028280
 Vib (V=0)    2  0.156832D+01          0.195434          0.450002
 Vib (V=0)    3  0.138176D+01          0.140434          0.323360
 Vib (V=0)    4  0.133039D+01          0.123979          0.285473
 Vib (V=0)    5  0.115837D+01          0.063849          0.147018
 Vib (V=0)    6  0.113398D+01          0.054604          0.125730
 Vib (V=0)    7  0.109291D+01          0.038586          0.088848
 Vib (V=0)    8  0.107459D+01          0.031242          0.071937
 Vib (V=0)    9  0.105495D+01          0.023231          0.053491
 Electronic      0.100000D+01          0.000000          0.000000
 Translational   0.441506D+08          7.644936         17.603116
 Rotational      0.280133D+06          5.447364         12.543019
 ***** Axes restored to original set *****
 -------------------------------------------------------------------
 Center     Atomic                   Forces (Hartrees/Bohr)
 Number     Number              X              Y              Z
 -------------------------------------------------------------------
      1        6           0.000002240    0.000000000   -0.000373620
      2        8          -0.000011611    0.000000000    0.000231508
      3        6          -0.000024387   -0.000000000   -0.000033726
      4        6           0.000067944    0.000000000    0.000179011
      5        6          -0.000067617   -0.000000000    0.000026060
      6        6          -0.000077832    0.000000000   -0.000014999
      7        6           0.000059518   -0.000000000   -0.000109033
      8        6           0.000042851    0.000000000   -0.000067163
      9        1           0.000046043   -0.000000000   -0.000017443
     10        1          -0.000009678    0.000000000   -0.000005029
     11        1          -0.000009545   -0.000000000   -0.000017838
     12        1          -0.000002669   -0.000000000    0.000009233
     13        1           0.000008574    0.000000000    0.000001352
     14        1          -0.000021941   -0.000000000    0.000042965
     15        1          -0.000000945    0.000020745    0.000074361
     16        1          -0.000000945   -0.000020745    0.000074361
 -------------------------------------------------------------------
 Cartesian Forces:  Max     0.000373620 RMS     0.000076703
 FormGI is forming the generalized inverse of G from B-inverse, IUseBI=4.

 GradGradGradGradGradGradGradGradGradGradGradGradGradGradGradGradGradGrad
 Berny optimization.
 Internal  Forces:  Max     0.000184686 RMS     0.000046391
 Search for a local minimum.
 Step number   1 out of a maximum of    2
 All quantities printed in internal units (Hartrees-Bohrs-Radians)
 Second derivative matrix not updated -- analytic derivatives used.
 ITU=  0
     Eigenvalues ---    0.00412   0.01387   0.01614   0.01695   0.01933
     Eigenvalues ---    0.02151   0.02338   0.02406   0.02667   0.02734
     Eigenvalues ---    0.03108   0.08747   0.08815   0.10319   0.10588
     Eigenvalues ---    0.11004   0.11956   0.12215   0.13073   0.17324
     Eigenvalues ---    0.18413   0.18525   0.18903   0.19109   0.22227
     Eigenvalues ---    0.30250   0.33896   0.34170   0.35171   0.35663
     Eigenvalues ---    0.36052   0.36257   0.36478   0.36662   0.36813
     Eigenvalues ---    0.37632   0.39097   0.40862   0.46036   0.46923
     Eigenvalues ---    0.49532   0.54760
 Angle between quadratic step and forces=  30.61 degrees.
 Linear search not attempted -- first point.
 Iteration  1 RMS(Cart)=  0.00024543 RMS(Int)=  0.00000011
 Iteration  2 RMS(Cart)=  0.00000010 RMS(Int)=  0.00000006
 ClnCor:  largest displacement from symmetrization is 4.63D-11 for atom    16.
 Variable       Old X    -DE/DX   Delta X   Delta X   Delta X     New X
                                 (Linear)    (Quad)   (Total)
    R1        2.69478   0.00018   0.00000   0.00092   0.00092   2.69570
    R2        2.04995   0.00001   0.00000  -0.00002  -0.00002   2.04993
    R3        2.06110  -0.00001   0.00000  -0.00010  -0.00010   2.06099
    R4        2.06110  -0.00001   0.00000  -0.00010  -0.00010   2.06099
    R5        2.57828   0.00001   0.00000  -0.00009  -0.00009   2.57819
    R6        2.64038  -0.00003   0.00000  -0.00005  -0.00005   2.64033
    R7        2.64472  -0.00012   0.00000  -0.00020  -0.00020   2.64452
    R8        2.64186  -0.00009   0.00000  -0.00022  -0.00022   2.64164
    R9        2.04058  -0.00000   0.00000   0.00003   0.00003   2.04061
   R10        2.62978  -0.00012   0.00000  -0.00019  -0.00019   2.62959
   R11        2.04568  -0.00001   0.00000  -0.00002  -0.00002   2.04566
   R12        2.64103  -0.00013   0.00000  -0.00029  -0.00029   2.64075
   R13        2.04389  -0.00002   0.00000  -0.00005  -0.00005   2.04385
   R14        2.62629  -0.00006   0.00000  -0.00011  -0.00011   2.62618
   R15        2.04538  -0.00000   0.00000  -0.00000  -0.00000   2.04537
   R16        2.04559  -0.00005   0.00000  -0.00012  -0.00012   2.04547
    A1        1.84732  -0.00004   0.00000  -0.00043  -0.00043   1.84689
    A2        1.93681  -0.00008   0.00000  -0.00068  -0.00068   1.93612
    A3        1.93681  -0.00008   0.00000  -0.00068  -0.00068   1.93612
    A4        1.91448   0.00006   0.00000   0.00050   0.00050   1.91498
    A5        1.91448   0.00006   0.00000   0.00050   0.00050   1.91498
    A6        1.91296   0.00009   0.00000   0.00077   0.00077   1.91373
    A7        2.03118   0.00001   0.00000  -0.00019  -0.00019   2.03099
    A8        2.16909   0.00011   0.00000   0.00047   0.00047   2.16956
    A9        2.02068  -0.00003   0.00000  -0.00005  -0.00005   2.02063
   A10        2.09341  -0.00008   0.00000  -0.00042  -0.00042   2.09299
   A11        2.08303   0.00005   0.00000   0.00028   0.00028   2.08331
   A12        2.11518  -0.00002   0.00000  -0.00005  -0.00005   2.11512
   A13        2.08498  -0.00003   0.00000  -0.00023  -0.00023   2.08475
   A14        2.11098  -0.00000   0.00000   0.00000   0.00000   2.11099
   A15        2.07583   0.00001   0.00000   0.00001   0.00001   2.07584
   A16        2.09637  -0.00001   0.00000  -0.00001  -0.00001   2.09636
   A17        2.08163  -0.00002   0.00000  -0.00016  -0.00016   2.08148
   A18        2.10078   0.00000   0.00000  -0.00001  -0.00001   2.10078
   A19        2.10077   0.00002   0.00000   0.00016   0.00016   2.10093
   A20        2.10116   0.00002   0.00000   0.00010   0.00010   2.10126
   A21        2.09796  -0.00000   0.00000   0.00010   0.00010   2.09806
   A22        2.08406  -0.00002   0.00000  -0.00020  -0.00020   2.08386
   A23        2.09616   0.00003   0.00000   0.00020   0.00020   2.09635
   A24        2.07250  -0.00001   0.00000   0.00001   0.00001   2.07251
   A25        2.11453  -0.00002   0.00000  -0.00021  -0.00021   2.11432
    D1        3.14159   0.00000   0.00000  -0.00000   0.00000   3.14159
    D2       -1.06571   0.00000   0.00000  -0.00002  -0.00002  -1.06573
    D3        1.06571  -0.00000   0.00000   0.00002   0.00002   1.06573
    D4       -0.00000   0.00000   0.00000   0.00000   0.00000   0.00000
    D5        3.14159   0.00000   0.00000   0.00000   0.00000   3.14159
    D6        3.14159  -0.00000   0.00000   0.00000   0.00000   3.14159
    D7        0.00000  -0.00000   0.00000  -0.00000   0.00000   0.00000
    D8       -0.00000   0.00000   0.00000  -0.00000   0.00000   0.00000
    D9        3.14159   0.00000   0.00000  -0.00000   0.00000   3.14159
   D10        3.14159   0.00000   0.00000   0.00000   0.00000   3.14159
   D11       -0.00000   0.00000   0.00000  -0.00000   0.00000   0.00000
   D12        0.00000  -0.00000   0.00000   0.00000  -0.00000   0.00000
   D13        3.14159  -0.00000   0.00000   0.00000   0.00000   3.14159
   D14        0.00000   0.00000   0.00000   0.00000   0.00000   0.00000
   D15        3.14159   0.00000   0.00000  -0.00000   0.00000   3.14159
   D16        3.14159  -0.00000   0.00000   0.00000   0.00000   3.14159
   D17       -0.00000  -0.00000   0.00000   0.00000   0.00000   0.00000
   D18        0.00000   0.00000   0.00000  -0.00000   0.00000   0.00000
   D19        3.14159   0.00000   0.00000  -0.00000   0.00000   3.14159
   D20        3.14159  -0.00000   0.00000   0.00000   0.00000   3.14159
   D21       -0.00000  -0.00000   0.00000   0.00000   0.00000   0.00000
   D22       -0.00000  -0.00000   0.00000   0.00000   0.00000   0.00000
   D23        3.14159   0.00000   0.00000   0.00000   0.00000   3.14159
   D24        3.14159  -0.00000   0.00000   0.00000   0.00000   3.14159
   D25        0.00000   0.00000   0.00000   0.00000   0.00000   0.00000
   D26        0.00000   0.00000   0.00000  -0.00000   0.00000   0.00000
   D27        3.14159   0.00000   0.00000  -0.00000   0.00000   3.14159
   D28        3.14159  -0.00000   0.00000  -0.00000   0.00000   3.14159
   D29       -0.00000  -0.00000   0.00000   0.00000   0.00000   0.00000
         Item               Value     Threshold  Converged?
 Maximum Force            0.000185     0.000450     YES
 RMS     Force            0.000046     0.000300     YES
 Maximum Displacement     0.000743     0.001800     YES
 RMS     Displacement     0.000245     0.001200     YES
 Predicted change in Energy=-3.382521D-07
 Optimization completed.
    -- Stationary point found.
                           ----------------------------
                           !   Optimized Parameters   !
                           ! (Angstroms and Degrees)  !
 --------------------------                            --------------------------
 ! Name  Definition              Value          Derivative Info.                !
 --------------------------------------------------------------------------------
 ! R1    R(1,2)                  1.426          -DE/DX =    0.0002              !
 ! R2    R(1,14)                 1.0848         -DE/DX =    0.0                 !
 ! R3    R(1,15)                 1.0907         -DE/DX =    0.0                 !
 ! R4    R(1,16)                 1.0907         -DE/DX =    0.0                 !
 ! R5    R(2,3)                  1.3644         -DE/DX =    0.0                 !
 ! R6    R(3,4)                  1.3972         -DE/DX =    0.0                 !
 ! R7    R(3,8)                  1.3995         -DE/DX =   -0.0001              !
 ! R8    R(4,5)                  1.398          -DE/DX =   -0.0001              !
 ! R9    R(4,13)                 1.0798         -DE/DX =    0.0                 !
 ! R10   R(5,6)                  1.3916         -DE/DX =   -0.0001              !
 ! R11   R(5,12)                 1.0825         -DE/DX =    0.0                 !
 ! R12   R(6,7)                  1.3976         -DE/DX =   -0.0001              !
 ! R13   R(6,11)                 1.0816         -DE/DX =    0.0                 !
 ! R14   R(7,8)                  1.3898         -DE/DX =   -0.0001              !
 ! R15   R(7,10)                 1.0824         -DE/DX =    0.0                 !
 ! R16   R(8,9)                  1.0825         -DE/DX =    0.0                 !
 ! A1    A(2,1,14)             105.8435         -DE/DX =    0.0                 !
 ! A2    A(2,1,15)             110.9708         -DE/DX =   -0.0001              !
 ! A3    A(2,1,16)             110.9708         -DE/DX =   -0.0001              !
 ! A4    A(14,1,15)            109.6916         -DE/DX =    0.0001              !
 ! A5    A(14,1,16)            109.6916         -DE/DX =    0.0001              !
 ! A6    A(15,1,16)            109.6044         -DE/DX =    0.0001              !
 ! A7    A(1,2,3)              116.378          -DE/DX =    0.0                 !
 ! A8    A(2,3,4)              124.2797         -DE/DX =    0.0001              !
 ! A9    A(2,3,8)              115.7767         -DE/DX =    0.0                 !
 ! A10   A(4,3,8)              119.9436         -DE/DX =   -0.0001              !
 ! A11   A(3,4,5)              119.3487         -DE/DX =    0.0                 !
 ! A12   A(3,4,13)             121.1906         -DE/DX =    0.0                 !
 ! A13   A(5,4,13)             119.4607         -DE/DX =    0.0                 !
 ! A14   A(4,5,6)              120.9503         -DE/DX =    0.0                 !
 ! A15   A(4,5,12)             118.9365         -DE/DX =    0.0                 !
 ! A16   A(6,5,12)             120.1132         -DE/DX =    0.0                 !
 ! A17   A(5,6,7)              119.2688         -DE/DX =    0.0                 !
 ! A18   A(5,6,11)             120.3661         -DE/DX =    0.0                 !
 ! A19   A(7,6,11)             120.3651         -DE/DX =    0.0                 !
 ! A20   A(6,7,8)              120.3876         -DE/DX =    0.0                 !
 ! A21   A(6,7,10)             120.2044         -DE/DX =    0.0                 !
 ! A22   A(8,7,10)             119.4081         -DE/DX =    0.0                 !
 ! A23   A(3,8,7)              120.101          -DE/DX =    0.0                 !
 ! A24   A(3,8,9)              118.7454         -DE/DX =    0.0                 !
 ! A25   A(7,8,9)              121.1536         -DE/DX =    0.0                 !
 ! D1    D(14,1,2,3)           180.0            -DE/DX =    0.0                 !
 ! D2    D(15,1,2,3)           -61.0607         -DE/DX =    0.0                 !
 ! D3    D(16,1,2,3)            61.0607         -DE/DX =    0.0                 !
 ! D4    D(1,2,3,4)              0.0            -DE/DX =    0.0                 !
 ! D5    D(1,2,3,8)            180.0            -DE/DX =    0.0                 !
 ! D6    D(2,3,4,5)            180.0            -DE/DX =    0.0                 !
 ! D7    D(2,3,4,13)             0.0            -DE/DX =    0.0                 !
 ! D8    D(8,3,4,5)              0.0            -DE/DX =    0.0                 !
 ! D9    D(8,3,4,13)           180.0            -DE/DX =    0.0                 !
 ! D10   D(2,3,8,7)            180.0            -DE/DX =    0.0                 !
 ! D11   D(2,3,8,9)              0.0            -DE/DX =    0.0                 !
 ! D12   D(4,3,8,7)              0.0            -DE/DX =    0.0                 !
 ! D13   D(4,3,8,9)            180.0            -DE/DX =    0.0                 !
 ! D14   D(3,4,5,6)              0.0            -DE/DX =    0.0                 !
 ! D15   D(3,4,5,12)           180.0            -DE/DX =    0.0                 !
 ! D16   D(13,4,5,6)           180.0            -DE/DX =    0.0                 !
 ! D17   D(13,4,5,12)            0.0            -DE/DX =    0.0                 !
 ! D18   D(4,5,6,7)              0.0            -DE/DX =    0.0                 !
 ! D19   D(4,5,6,11)           180.0            -DE/DX =    0.0                 !
 ! D20   D(12,5,6,7)           180.0            -DE/DX =    0.0                 !
 ! D21   D(12,5,6,11)            0.0            -DE/DX =    0.0                 !
 ! D22   D(5,6,7,8)              0.0            -DE/DX =    0.0                 !
 ! D23   D(5,6,7,10)           180.0            -DE/DX =    0.0                 !
 ! D24   D(11,6,7,8)           180.0            -DE/DX =    0.0                 !
 ! D25   D(11,6,7,10)            0.0            -DE/DX =    0.0                 !
 ! D26   D(6,7,8,3)              0.0            -DE/DX =    0.0                 !
 ! D27   D(6,7,8,9)            180.0            -DE/DX =    0.0                 !
 ! D28   D(10,7,8,3)           180.0            -DE/DX =    0.0                 !
 ! D29   D(10,7,8,9)             0.0            -DE/DX =    0.0                 !
 --------------------------------------------------------------------------------
 GradGradGradGradGradGradGradGradGradGradGradGradGradGradGradGradGradGrad


 ----------------------------------------------------------------------

 Electric dipole moment (input orientation):
 (Debye = 10**-18 statcoulomb cm , SI units = C m)
                  (au)            (Debye)         (10**-30 SI)
   Tot        0.704226D+00      0.178996D+01      0.597068D+01
   x          0.153293D+00      0.389631D+00      0.129967D+01
   y          0.000000D+00      0.000000D+00      0.000000D+00
   z         -0.687340D+00     -0.174704D+01     -0.582751D+01

 Dipole polarizability, Alpha (input orientation).
 (esu units = cm**3 , SI units = C**2 m**2 J**-1)
 Alpha(0;0):
               (au)            (10**-24 esu)      (10**-40 SI)
   iso        0.118940D+03      0.176251D+02      0.196106D+02
   aniso      0.629417D+02      0.932699D+01      0.103777D+02
   xx         0.138730D+03      0.205577D+02      0.228735D+02
   yx         0.000000D+00      0.000000D+00      0.000000D+00
   yy         0.786448D+02      0.116540D+02      0.129668D+02
   zx         0.101313D+02      0.150130D+01      0.167043D+01
   zy         0.000000D+00      0.000000D+00      0.000000D+00
   zz         0.139445D+03      0.206637D+02      0.229914D+02

 ----------------------------------------------------------------------

 Dipole orientation:
     6         -0.00179550         -0.00000000          0.01198194
     8          0.58161312         -0.00000000         -2.61889191
     6          3.08466776         -0.00000000         -3.23716370
     6          5.05160861         -0.00000000         -1.47569961
     6          7.55243885         -0.00000000         -2.32733299
     6          8.10568754         -0.00000000         -4.89825753
     6          6.12502615         -0.00000000         -6.64526591
     6          3.63010802         -0.00000000         -5.82502325
     1          2.07805190         -0.00000000         -7.15752342
     1          6.52262338         -0.00000000         -8.65162704
     1         10.04708952         -0.00000000         -5.53736797
     1          9.06650238         -0.00000000         -0.95168223
     1          4.67431745          0.00000000          0.52970043
     1         -2.04826027          0.00000000          0.13142244
     1          0.74768694         -1.68425863          0.93375297
     1          0.74768694          1.68425863          0.93375297

 Electric dipole moment (dipole orientation):
 (Debye = 10**-18 statcoulomb cm , SI units = C m)
                  (au)            (Debye)         (10**-30 SI)
   Tot        0.704226D+00      0.178996D+01      0.597068D+01
   x          0.000000D+00      0.000000D+00      0.000000D+00
   y          0.000000D+00      0.000000D+00      0.000000D+00
   z          0.704226D+00      0.178996D+01      0.597068D+01

 Dipole polarizability, Alpha (dipole orientation).
 (esu units = cm**3 , SI units = C**2 m**2 J**-1)
 Alpha(0;0):
               (au)            (10**-24 esu)      (10**-40 SI)
   iso        0.118940D+03      0.176251D+02      0.196106D+02
   aniso      0.629417D+02      0.932699D+01      0.103777D+02
   xx         0.143069D+03      0.212006D+02      0.235888D+02
   yx         0.000000D+00      0.000000D+00      0.000000D+00
   yy         0.786448D+02      0.116540D+02      0.129668D+02
   zx        -0.932320D+01     -0.138156D+01     -0.153719D+01
   zy         0.000000D+00      0.000000D+00      0.000000D+00
   zz         0.135107D+03      0.200207D+02      0.222761D+02

 ----------------------------------------------------------------------
 Unable to Open any file for archive entry.
 1\1\GINC-COMPUTE-0-4\Freq\RMP2-FC\Aug-CC-pVTZ\C7H8O1\DBATES2\23-Sep-20
 25\0\\#N Geom=AllCheck Guess=TCheck SCRF=Check GenChk RMP2(FC)/Aug-CC-
 pVTZ Freq\\C7H8O\\0,1\C,0.000452829,0.,-0.0063953525\O,-0.0012705039,0
 .,1.4196220848\C,1.2203097752,0.,2.0272758596\C,2.4391123576,0.,1.3440
 698346\C,3.6326631414,0.,2.0719958932\C,3.6222680413,0.,3.4635761346\C
 ,2.3980440974,0.,4.1377355117\C,1.20393099,0.,3.4267033944\H,0.2488232
 954,0.,3.9361446595\H,2.3722881959,0.,5.2197961116\H,4.5513609664,0.,4
 .0172967712\H,4.5731185766,0.,1.5358915397\H,2.4752453984,0.,0.2648446
 519\H,-1.0427639102,0.,-0.3038146409\H,0.4937293095,0.8912712865,-0.39
 61472998\H,0.4937293095,-0.8912712865,-0.3961472998\\Version=ES64L-G16
 RevC.01\State=1-A'\HF=-344.7099675\MP2=-346.0892458\RMSD=2.140e-09\RMS
 F=7.670e-05\ZeroPoint=0.1333742\Thermal=0.1402855\ETot=-345.9489603\HT
 ot=-345.9480161\GTot=-345.986943\Dipole=0.1532926,0.,-0.6873399\Dipole
 Deriv=0.285089,0.,0.0010819,0.,0.3751043,0.,0.3442957,0.,1.1219058,-1.
 5730013,0.,-0.918289,0.,-0.3277694,0.,-0.8269581,0.,-1.4368942,1.52893
 29,0.,1.0466807,0.,0.0795878,0.,0.7828211,0.,0.6036716,-0.3544725,0.,-
 0.3234231,0.,-0.193223,0.,0.1298095,0.,-0.065382,0.0989826,0.,0.104224
 4,0.,-0.1887391,0.,-0.0324827,0.,0.1882977,-0.089566,0.,0.0474397,0.,-
 0.1849374,0.,0.0740827,0.,-0.1832261,0.1763143,0.,-0.069648,0.,-0.1895
 026,0.,0.0309155,0.,0.086129,-0.096452,0.,-0.0335716,0.,-0.1886703,0.,
 -0.3913585,0.,-0.1828997,-0.0413386,0.,0.0678571,0.,0.1826323,0.,0.060
 583,0.,0.0678118,0.0928127,0.,0.0028684,0.,0.1693737,0.,0.0020863,0.,-
 0.1177531,-0.0655119,0.,-0.0875164,0.,0.1816563,0.,-0.0870227,0.,0.030
 0171,-0.0708651,0.,0.0756516,0.,0.1699309,0.,0.087039,0.,0.0408114,0.1
 154387,0.,-0.0012089,0.,0.1872484,0.,-0.0072634,0.,-0.0519659,-0.10654
 18,0.,-0.1017928,0.,0.1031703,0.,-0.0448777,0.,0.0166368,0.0500895,-0.
 0977781,0.0948231,-0.0674623,-0.0879312,0.0858311,-0.0608348,0.00703,-
 0.0585801,0.0500895,0.0977781,0.0948231,0.0674623,-0.0879312,-0.085831
 1,-0.0608348,-0.00703,-0.0585801\Polar=138.7299033,0.,78.6447537,10.13
 12987,0.,139.4453033\PG=CS [SG(C7H6O1),X(H2)]\NImag=0\\0.64060393,0.,0
 .58947583,0.00694407,0.,0.44807981,-0.08624154,0.,-0.00375190,0.388987
 40,0.,-0.05993425,0.,0.,0.06804544,0.03124506,0.,-0.21866326,0.1005002
 3,0.,0.47456650,-0.00707706,0.,-0.01942704,-0.25158431,0.,-0.08464348,
 0.66207571,0.,-0.00474769,0.,0.,-0.04149452,0.,0.,0.14802248,-0.043465
 70,0.,-0.03115377,-0.04395538,0.,-0.13507638,-0.03304044,0.,0.71005936
 ,-0.00296616,0.,0.00600151,-0.04699543,0.,0.00668385,-0.26482619,0.,0.
 07567501,0.67974664,0.,-0.00105844,0.,0.,0.00784678,0.,0.,-0.05679645,
 0.,0.,0.11351078,-0.00306798,0.,0.00635804,-0.02481157,0.,0.01227909,0
 .12132620,0.,-0.18870911,0.00233273,0.,0.74621438,0.00076880,0.,0.0002
 4299,-0.00124471,0.,0.00061722,-0.04949822,0.,0.01145308,-0.28763054,0
 .,-0.12401512,0.71568935,0.,0.00090104,0.,0.,0.00690390,0.,0.,-0.00438
 447,0.,0.,-0.04965062,0.,0.,0.12336995,-0.00032135,0.,-0.00298866,0.00
 701375,0.,-0.00587427,-0.01420966,0.,0.05143231,-0.08297299,0.,-0.1778
 0974,-0.02696810,0.,0.70331606,0.00040697,0.,0.00073830,-0.00366298,0.
 ,-0.00445195,-0.00791250,0.,0.02375845,0.01965498,0.,-0.02977774,-0.11
 797433,0.,-0.01900345,0.72590756,0.,0.00004291,0.,0.,-0.00137311,0.,0.
 ,-0.00037882,0.,0.,0.00076540,0.,0.,-0.05304622,0.,0.,0.11824916,-0.00
 056278,0.,0.00166869,-0.00186702,0.,0.00212321,0.02210662,0.,-0.036061
 60,-0.05005131,0.,-0.02964699,0.02200440,0.,-0.35973391,0.03371021,0.,
 0.70099651,-0.00024990,0.,0.00098903,0.00211698,0.,0.00828891,0.022807
 18,0.,-0.05708290,-0.04025326,0.,-0.00372952,0.01731322,0.,0.05405649,
 -0.29392919,0.,0.07667093,0.68334631,0.,0.00191912,0.,0.,0.00467260,0.
 ,0.,-0.00412090,0.,0.,0.00196439,0.,0.,0.00080417,0.,0.,-0.05331787,0.
 ,0.,0.12416302,-0.00169351,0.,-0.00009389,0.00235083,0.,-0.00607326,-0
 .02960558,0.,-0.02230202,0.00209916,0.,0.00098283,0.03080327,0.,-0.027
 55011,0.11777389,0.,-0.17166644,0.00380515,0.,0.74094518,-0.00493342,0
 .,0.00119887,-0.01063454,0.,-0.05809728,-0.10865878,0.,0.04678275,0.01
 630513,0.,0.03117433,-0.00757967,0.,-0.01810948,-0.05165952,0.,0.00697
 910,-0.30249923,0.,-0.13098467,0.75251265,0.,0.00258430,0.,0.,0.005541
 92,0.,0.,-0.05947042,0.,0.,0.00070611,0.,0.,0.00195384,0.,0.,0.0013057
 5,0.,0.,-0.04949257,0.,0.,0.11606723,0.00048237,0.,0.00319564,-0.01895
 127,0.,-0.03305007,-0.00084752,0.,-0.33034695,0.04389993,0.,-0.0194914
 5,-0.01491977,0.,-0.03161101,-0.01216804,0.,0.04320656,-0.09037459,0.,
 -0.18610548,-0.00500298,0.,0.69290886,0.00028020,0.,-0.00006619,0.0007
 8503,0.,0.00013998,0.00061406,0.,-0.00345548,0.00123880,0.,-0.00017406
 ,0.00025811,0.,-0.00083153,-0.00257719,0.,-0.00387969,-0.01613782,0.,0
 .01534113,-0.27828060,0.,0.12217063,0.29350095,0.,-0.00067943,0.,0.,-0
 .00282572,0.,0.,0.00395823,0.,0.,0.00554555,0.,0.,-0.00133088,0.,0.,0.
 00799351,0.,0.,0.00173204,0.,0.,-0.03319239,0.,0.,0.02348836,-0.000168
 25,0.,0.00012936,0.00065449,0.,0.00292960,0.02841760,0.,-0.00920681,-0
 .00052244,0.,-0.00608256,-0.00134653,0.,-0.00125363,-0.00359711,0.,-0.
 00085975,-0.01629337,0.,0.01141391,0.12122011,0.,-0.12279646,-0.129838
 96,0.,0.12439781,-0.00041106,0.,0.00012898,0.00011885,0.,-0.00189468,-
 0.00400607,0.,-0.00200732,-0.00163893,0.,-0.00023586,-0.00471302,0.,0.
 00281189,0.00422915,0.,0.02800861,-0.05726972,0.,0.00735407,0.00380621
 ,0.,-0.02822754,0.00126733,0.,0.00079716,0.05703159,0.,-0.00025888,0.,
 0.,0.00040481,0.,0.,0.00826643,0.,0.,-0.00106615,0.,0.,0.00691499,0.,0
 .,0.00252623,0.,0.,-0.03552532,0.,0.,0.00239317,0.,0.,-0.00425863,0.,0
 .,0.02515174,-0.00020935,0.,0.00041624,-0.00050297,0.,-0.00149320,-0.0
 0182370,0.,0.00152636,-0.00031223,0.,0.00070258,0.00326100,0.,0.000530
 26,-0.00402044,0.,-0.00962402,0.00672945,0.,-0.34475350,0.00411096,0.,
 -0.01113231,-0.00005983,0.,0.00095956,-0.00718931,0.,0.36305135,-0.000
 02229,0.,0.00009283,-0.00014277,0.,-0.00044229,0.00024889,0.,0.0014438
 2,0.00160016,0.,0.00068193,0.00409741,0.,0.00443626,-0.27110148,0.,-0.
 12780962,-0.01659262,0.,-0.01678282,-0.00318998,0.,0.00364167,-0.00093
 295,0.,-0.00087530,0.00126391,0.,0.00013201,0.28405101,0.,-0.00038564,
 0.,0.,-0.00086556,0.,0.,-0.00051413,0.,0.,0.00721984,0.,0.,0.00133914,
 0.,0.,-0.03281099,0.,0.,0.00115926,0.,0.,0.00691542,0.,0.,0.00049565,0
 .,0.,-0.00369247,0.,0.,0.02451747,-0.00004930,0.,0.00001485,-0.0003036
 0,0.,0.00019880,0.00148276,0.,-0.00138365,0.00092814,0.,-0.00547187,-0
 .02813745,0.,-0.00990340,-0.12756616,0.,-0.13296589,0.01555829,0.,0.01
 088253,0.00325126,0.,-0.00074128,0.00078662,0.,0.00048829,-0.00086702,
 0.,0.00080654,0.13587726,0.,0.13714497,0.00009660,0.,0.00069130,-0.002
 11798,0.,0.00025719,-0.00162664,0.,-0.00356510,-0.01797209,0.,0.015212
 81,-0.27357232,0.,0.12377756,0.00341277,0.,-0.00376204,0.00181747,0.,-
 0.00028626,0.00008155,0.,-0.00110166,-0.00005270,0.,0.00009593,0.00009
 740,0.,-0.00016318,0.00063557,0.,0.00045349,0.28784510,0.,-0.00011404,
 0.,0.,0.00007677,0.,0.,0.00770772,0.,0.,0.00232904,0.,0.,-0.03480932,0
 .,0.,0.00249017,0.,0.,0.00761159,0.,0.,-0.00159108,0.,0.,-0.00107139,0
 .,0.,0.00038845,0.,0.,-0.00405421,0.,0.,0.02485557,0.00011397,0.,0.000
 13415,-0.00100161,0.,0.00057099,-0.00359426,0.,-0.00102867,-0.01669102
 ,0.,0.01004699,0.12395442,0.,-0.12750529,0.02854649,0.,-0.00910978,-0.
 00063789,0.,-0.00602651,-0.00115490,0.,-0.00102672,0.00013106,0.,0.000
 12837,0.00154970,0.,-0.00065281,-0.00050938,0.,0.00144822,-0.13139323,
 0.,0.13201859,-0.00260514,0.,0.00049099,0.00206411,0.,-0.00184038,0.00
 581289,0.,0.02652978,-0.05655219,0.,0.01291291,0.00482753,0.,-0.027863
 85,-0.00422557,0.,-0.00295806,-0.00193357,0.,-0.00016443,-0.00496795,0
 .,0.00251837,0.00006007,0.,0.00147801,0.00016817,0.,-0.00000685,0.0000
 9234,0.,-0.00139768,0.00128065,0.,0.00067597,0.05817569,0.,-0.00083590
 ,0.,0.,-0.00247262,0.,0.,0.00225027,0.,0.,-0.03106366,0.,0.,0.00113248
 ,0.,0.,0.00764057,0.,0.,-0.00145661,0.,0.,0.00654359,0.,0.,0.00009654,
 0.,0.,-0.00122664,0.,0.,0.00065529,0.,0.,-0.00393124,0.,0.,0.02293353,
 -0.00237277,0.,-0.00051895,-0.00069180,0.,-0.00072878,-0.00308775,0.,-
 0.01007713,0.01338512,0.,-0.34996347,0.00398692,0.,-0.01072389,-0.0029
 8890,0.,0.00084018,0.00028997,0.,0.00076201,0.00262293,0.,0.00013621,-
 0.00025645,0.,-0.00052683,-0.00000433,0.,-0.00010830,0.00021675,0.,-0.
 00057397,-0.00000466,0.,0.00105642,-0.00871735,0.,0.37021920,-0.320178
 17,0.,-0.07100697,0.00297159,0.,-0.00006951,0.00246954,0.,0.00136548,-
 0.00048838,0.,0.00038401,0.00022622,0.,-0.00023057,-0.00011041,0.,-0.0
 0011682,-0.00005169,0.,-0.00002379,-0.00003803,0.,0.00005402,-0.000015
 91,0.,-0.00001874,-0.00000925,0.,-0.00001319,-0.00000982,0.,-0.0000452
 6,-0.00001627,0.,0.00000458,0.00012533,0.,-0.00060057,0.33727859,0.,-0
 .05244673,0.,0.,0.00039382,0.,0.,0.00050038,0.,0.,0.00035048,0.,0.,0.0
 0009353,0.,0.,0.00000945,0.,0.,-0.00006114,0.,0.,0.00032385,0.,0.,0.00
 000287,0.,0.,-0.00004821,0.,0.,-0.00002701,0.,0.,0.00004842,0.,0.,-0.0
 0035178,0.,0.,0.04768566,-0.05765086,0.,-0.06018250,-0.04095745,0.,-0.
 02490927,0.00282411,0.,-0.00517332,0.00105036,0.,-0.00088331,-0.000413
 33,0.,0.00034459,0.00000769,0.,0.00013603,0.00039843,0.,-0.00055065,-0
 .00200060,0.,-0.00063239,0.00005735,0.,0.00001525,-0.00016400,0.,-0.00
 011189,-0.00002995,0.,0.00004351,-0.00008149,0.,-0.00003182,0.00005511
 ,0.,0.00077481,0.07666281,0.,0.08248976,-0.10873588,-0.10186091,0.0383
 6662,0.00279015,0.00220778,0.00185357,0.00058075,0.00134748,-0.0002180
 2,0.00038873,0.00038094,0.00089347,-0.00048391,-0.00049241,-0.00079249
 ,-0.00022914,-0.00007146,0.00076375,0.00075791,-0.00006236,0.00000678,
 -0.00013191,-0.00025862,-0.00058680,-0.00000369,0.00002881,-0.00000130
 ,0.00003272,0.00002072,0.00003381,0.00000131,0.00008474,0.00001433,0.0
 0004545,0.00005763,0.00000305,-0.00116118,0.00136923,-0.00088856,-0.01
 107668,-0.02627920,0.01012091,0.11044468,-0.10089880,-0.23723110,0.070
 42276,0.00290812,0.00753987,0.00277348,-0.00095578,0.00060094,-0.00016
 520,-0.00050931,-0.00030154,0.00112221,0.00009059,-0.00009577,-0.00059
 570,-0.00013161,-0.00004807,0.00014000,0.00012285,-0.00002589,-0.00003
 238,0.00038589,-0.00029436,-0.00003996,0.00000054,0.00002285,-0.000043
 72,0.00002169,0.00001524,0.00001493,-0.00000336,0.00002397,-0.00005618
 ,0.00001490,0.00003178,0.00001317,0.00057798,0.00004309,-0.00040642,0.
 00214754,0.00176321,-0.00114229,0.10987820,0.24806860,0.03538819,0.065
 44729,-0.07319787,0.01313763,0.02936075,-0.03339984,0.00706107,0.00133
 310,0.00375069,-0.00075291,-0.00017303,0.00073730,-0.00026150,-0.00034
 823,-0.00033465,-0.00048062,0.00003678,0.00034859,0.00066582,-0.000354
 18,0.00006770,-0.00099520,-0.00068240,-0.00125658,-0.00003228,0.000213
 25,0.00013194,-0.00003018,0.00007094,-0.00005842,-0.00003658,0.0000810
 3,0.00000618,-0.00006533,0.00002682,-0.00001107,-0.00085626,0.00073014
 ,-0.00028376,-0.00317274,-0.00717929,0.00433560,-0.04461386,-0.0802838
 3,0.09352694,-0.10873588,0.10186091,0.03836662,0.00279015,-0.00220778,
 0.00185357,0.00058075,-0.00134748,-0.00021802,0.00038873,-0.00038094,0
 .00089347,-0.00048391,0.00049241,-0.00079249,-0.00022914,0.00007146,0.
 00076375,0.00075791,0.00006236,0.00000678,-0.00013191,0.00025862,-0.00
 058680,-0.00000369,-0.00002881,-0.00000130,0.00003272,-0.00002072,0.00
 003381,0.00000131,-0.00008474,0.00001433,0.00004545,-0.00005763,0.0000
 0305,-0.00116118,-0.00136923,-0.00088856,-0.01107668,0.02627920,0.0101
 2091,0.00678066,-0.01364944,-0.00495525,0.11044468,0.10089880,-0.23723
 110,-0.07042276,-0.00290812,0.00753987,-0.00277348,0.00095578,0.000600
 94,0.00016520,0.00050931,-0.00030154,-0.00112221,-0.00009059,-0.000095
 77,0.00059570,0.00013161,-0.00004807,-0.00014000,-0.00012285,-0.000025
 89,0.00003238,-0.00038589,-0.00029436,0.00003996,-0.00000054,0.0000228
 5,0.00004372,-0.00002169,0.00001524,-0.00001493,0.00000336,0.00002397,
 0.00005618,-0.00001490,0.00003178,-0.00001317,-0.00057798,0.00004309,0
 .00040642,-0.00214754,0.00176321,0.00114229,0.01364944,-0.02011282,-0.
 00827914,-0.10987820,0.24806860,0.03538819,-0.06544729,-0.07319787,0.0
 1313763,-0.02936075,-0.03339984,0.00706107,-0.00133310,0.00375069,-0.0
 0075291,0.00017303,0.00073730,-0.00026150,0.00034823,-0.00033465,-0.00
 048062,-0.00003678,0.00034859,0.00066582,0.00035418,0.00006770,-0.0009
 9520,0.00068240,-0.00125658,-0.00003228,-0.00021325,0.00013194,-0.0000
 3018,-0.00007094,-0.00005842,-0.00003658,-0.00008103,0.00000618,-0.000
 06533,-0.00002682,-0.00001107,-0.00085626,-0.00073014,-0.00028376,-0.0
 0317274,0.00717929,0.00433560,-0.00495525,0.00827914,0.00563726,-0.044
 61386,0.08028383,0.09352694\\-0.00000224,0.,0.00037362,0.00001161,0.,-
 0.00023151,0.00002439,0.,0.00003373,-0.00006794,0.,-0.00017901,0.00006
 762,0.,-0.00002606,0.00007783,0.,0.00001500,-0.00005952,0.,0.00010903,
 -0.00004285,0.,0.00006716,-0.00004604,0.,0.00001744,0.00000968,0.,0.00
 000503,0.00000955,0.,0.00001784,0.00000267,0.,-0.00000923,-0.00000857,
 0.,-0.00000135,0.00002194,0.,-0.00004297,0.00000095,-0.00002074,-0.000
 07436,0.00000095,0.00002074,-0.00007436\\\@
 The archive entry for this job was punched.


 SCIENCE IS LONG AND LIFE IS SHORT.

                     DON MOSER IN THE FEBRUARY 1979 SMITHSONIAN
 Job cpu time:       6 days 10 hours 29 minutes 46.9 seconds.
 Elapsed time:       0 days 13 hours 19 minutes 53.4 seconds.
 File lengths (MBytes):  RWF= 214433 Int=      0 D2E=      0 Chk=     40 Scr=      1
 Normal termination of Gaussian 16 at Tue Sep 23 05:13:49 2025.
